# Supplementary material for: Conserved transcriptional connectivity of regulatory T cells in the tumor microenvironment informs new combination cancer therapy strategies
Source: Nat Immunol. 2023 May 1;24(6):1020–35. doi: 10.1038/s41590-023-01504-2 (PMC10232368; doi:10.1038/s41590-023-01504-2)
Supplement: Supplementary file 3 — Tumor_48_gene_counts [file 41590_2023_1504_MOESM3_ESM.txt]

gene	CD4-DT2-1	CD4-DT2-2	CD4-DT2-3	MAC-DT1-1	LEC-CTL4	CD8-DT1-3	LEC-DT2-1	LEC-CTL1	LEC-CTL2	LEC-CTL3	CD8-CTL1	CD8-DT1-2	CD8-CTL3	CD8-CTL2	FIB-DT1-3	FIB-DT1-2	FIB-DT1-1	CD4-CTL2	CD8-DT2-1	CD8-DT2-2	CD8-DT2-3	FIB-DT2-2	CD4-CTL4	CD4-CTL1	MAC-CTL1	FIB-DT2-3	BEC-DT2-1	MAC-DT1-3	CD8-CTL4	FIB-CTL3	MAC-CTL4	BEC-DT2-2	BEC-CTL4	BEC-CTL2	BEC-CTL3	CD4-CTL3	MAC-DT2-3	FIB-DT2-1	LEC-DT1-2	LEC-DT1-3	MAC-DT2-1	LEC-DT2-3	FIB-CTL4	FIB-CTL1	CD4-DT1-2	CD4-DT1-1	FIB-CTL2	CD4-DT1-3	MAC-DT1-2
Zglp1	2	3	1	4	1	2	5	2	7	0	0	14	0	11	46	37	6	3	2	7	8	24	0	1	0	31	16	3	3	0	0	0	3	0	0	7	0	7	0	9	7	8	4	1	6	0	1	2	1
Vmn2r65	0	0	0	0	0	4	0	0	7	0	31	0	0	0	0	0	0	0	0	0	11	1	0	0	0	0	0	0	1	0	0	0	0	0	0	0	0	0	0	1	1	0	0	0	1	0	0	20	0
Gm10024	0	0	0	0	0	0	0	0	0	0	0	0	0	0	0	0	0	0	0	0	0	0	0	0	0	0	0	0	0	0	0	0	0	0	0	0	0	0	0	0	0	0	0	0	0	0	0	0	0
F630206G17Rik	302	231	271	1353	926	156	936	600	760	1149	323	399	547	399	496	499	425	653	590	375	366	385	234	497	1743	378	347	1363	256	466	2266	262	284	395	432	450	1763	510	298	433	1612	606	611	720	267	334	564	365	1549
Oog3	0	0	0	0	0	0	0	0	0	0	0	0	0	0	1	0	2	0	0	0	2	0	0	0	0	0	0	0	0	0	0	0	0	0	0	0	0	10	1	0	0	0	0	0	0	0	4	1	0
Ldlrap1	2069	2052	1185	1428	1260	1448	840	1341	1081	1109	1951	2677	1637	2899	1577	297	947	2785	1934	1018	1944	2028	1593	3620	1642	1492	2385	1426	1354	1036	749	3101	2086	916	1304	3178	1528	625	516	1063	1470	1017	260	1455	2973	1984	1382	2168	1545
Mdn1	1097	1105	721	545	603	1314	714	424	552	261	2172	1143	992	1989	682	1018	589	1165	1430	1524	1768	453	1194	1254	272	614	438	419	1335	334	278	743	495	870	398	1496	334	640	993	1078	365	630	409	511	1657	1295	409	2321	410
Ifi208	5224	2861	4653	56	44	3304	252	88	120	128	4649	1462	1946	5035	0	0	3	2678	2660	3365	6672	2	1907	2485	11	15	1713	107	2878	1	38	960	858	618	887	2859	243	2	24	233	111	367	11	2	5313	3476	2	4883	64
Wfdc17	280	84	100	8001	991	5	2443	921	1654	4572	330	341	1950	432	101	186	178	1384	1547	348	367	262	67	670	9301	407	600	6472	194	414	7665	588	227	245	1171	763	5978	883	222	379	7318	965	100	424	42	212	162	163	6636
Mfap1b	4617	3257	3602	1058	2491	3480	2210	1685	2529	2488	3933	1612	3300	4343	2179	1863	1405	3414	2846	3296	4693	1901	3366	3141	1290	1669	2089	1114	3800	1656	1290	2527	2516	2948	2559	4355	1187	2244	1955	2489	1346	2247	2122	1773	4671	3764	1886	5096	1270
Tmsb15b2	0	0	0	0	0	0	0	0	0	0	0	0	0	0	0	0	0	0	0	0	0	0	0	0	0	0	0	0	0	0	0	0	0	0	0	0	0	0	0	0	0	0	0	0	0	0	0	0	0
BC100530	0	0	0	0	1	0	9	0	3	23	0	0	8	0	0	0	0	0	9	1	2	4	0	0	0	2	4	0	0	2	0	0	0	0	10	1	0	3	0	0	0	3	2	0	0	0	0	4	0
Gm15772	0	0	0	0	0	0	0	0	0	0	0	0	0	0	0	0	0	0	0	0	0	0	0	0	0	0	0	0	0	0	0	0	0	0	0	0	0	0	0	0	0	0	0	0	0	0	0	0	0
Gm15114	0	0	0	0	0	0	0	0	0	0	0	0	0	0	0	0	0	0	0	0	0	0	0	0	0	0	0	0	0	0	0	0	0	0	0	0	0	0	0	0	0	0	0	0	0	0	0	0	0
Gm17762	13	9	17	13	79	11	51	79	105	114	0	23	32	18	88	33	65	17	58	13	20	105	11	29	7	57	70	10	15	108	23	75	86	61	157	46	9	52	98	59	10	83	77	136	15	9	90	5	12
Vmn1r223	0	0	0	0	0	2	0	0	3	0	0	0	0	0	0	0	0	0	0	0	0	0	0	0	0	0	0	0	0	0	0	0	0	0	0	0	0	0	0	0	0	0	0	0	0	0	0	1	0
Gata5os	0	0	0	0	41	0	16	22	16	0	0	19	0	0	26	1	13	0	14	1	7	42	2	1	5	56	0	1	0	39	0	0	0	0	0	3	0	22	0	2	6	0	10	22	0	0	25	1	0
Umad1	0	0	0	0	0	0	0	0	0	0	0	0	0	0	0	0	0	0	0	0	0	0	0	0	0	0	0	0	0	0	0	0	0	0	0	0	0	0	0	0	0	0	0	0	0	0	0	0	0
Gm16982	230	298	214	444	564	205	275	371	516	465	49	274	96	161	269	52	114	235	335	111	284	254	220	371	406	300	312	414	227	187	177	347	316	160	217	213	486	54	326	752	551	584	22	107	318	270	234	130	528
Gm11149	0	8	5	0	301	10	79	21	47	115	0	1	12	0	291	433	146	0	0	26	25	456	0	0	0	837	64	1	0	149	10	411	183	206	64	0	8	253	43	234	1	112	1324	159	0	25	241	33	0
Gm11696	1209	1153	1204	311	206	800	222	195	172	225	170	838	711	367	259	39	189	636	572	207	716	201	1159	991	507	267	236	505	711	181	134	460	258	155	184	1851	671	99	57	102	606	197	28	123	1419	1330	109	542	482
Dnajc3	4844	4837	5868	3614	6331	4642	7030	4658	5835	5683	1557	2476	4470	3701	5403	1239	2432	4853	4656	1462	4342	3978	3616	4212	3509	6129	5050	5612	5111	5016	1282	5311	4957	2155	3015	5216	4607	1083	2140	6112	4224	6058	1197	1849	5908	5757	3378	2565	4538
9430060I03Rik	318	428	385	159	735	417	538	557	601	600	293	750	463	550	554	190	245	378	536	273	491	338	330	511	233	287	525	223	580	605	173	379	783	569	423	654	218	99	264	640	329	297	153	478	500	275	428	340	240
Gm12359	524	411	339	184	774	275	518	455	537	539	244	523	480	375	356	336	224	488	448	279	363	329	502	684	282	751	779	198	473	376	142	725	854	562	801	536	201	220	431	574	289	717	149	255	581	430	237	327	245
Fam129c	122	79	12	21	12	40	0	38	9	96	20	98	81	28	56	24	32	61	51	8	81	8	55	67	40	37	58	43	80	23	21	11	0	0	0	101	25	13	23	23	25	12	19	0	103	65	6	39	29
Rsph3b	795	462	418	650	832	510	535	877	845	656	382	613	537	577	1089	490	1530	547	686	501	626	798	541	672	727	685	673	630	945	1027	513	551	444	409	452	707	612	511	405	748	714	718	464	907	599	547	1150	502	670
Rnaset2a	0	1	2	2	0	2	1	1	1	1	1	2	2	3	1	0	2	2	0	1	8	0	2	0	4	0	1	0	2	1	0	0	1	0	2	2	1	0	0	1	2	0	0	3	2	1	0	1	0
D030047H15Rik	50	25	43	17	376	20	1617	363	366	442	49	78	47	35	52	63	34	65	9	12	37	61	37	32	1	47	94	27	54	42	26	108	51	58	86	54	11	19	681	969	15	717	69	88	31	9	63	46	17
Fam174b	43	93	61	15	2753	502	4416	3120	2891	1987	75	1022	288	315	1797	165	535	434	395	145	327	1159	190	221	121	1725	516	20	492	1459	7	897	548	93	217	247	41	306	643	2210	103	4261	302	801	239	161	1218	40	22
Gm10532	28	7	0	6	45	3	17	25	29	6	0	16	0	0	2	15	17	0	0	3	7	26	0	8	21	35	0	7	1	25	5	9	53	3	24	0	7	0	61	51	5	29	13	1	3	28	17	5	6
Gm15612	0	1	0	1	7	0	0	6	9	17	0	0	0	6	5	1	7	1	2	0	0	21	1	0	0	57	0	0	12	19	0	16	1	0	13	2	6	0	2	2	0	14	9	6	0	0	8	7	0
Gm10857	7	3	0	1	0	2	0	0	0	0	1	3	0	2	27	0	1	1	1	3	17	5	2	1	3	25	0	2	2	0	0	0	1	1	0	1	1	1	1	9	1	9	0	0	1	9	0	3	2
F630028O10Rik	9	1	7	44	0	0	24	17	33	0	33	15	11	1	0	0	2	10	32	15	3	9	0	13	36	3	21	34	0	2	61	0	7	0	0	4	80	31	12	2	51	66	0	0	0	17	0	0	30
Zfp389	0	1	0	0	4	0	29	0	7	0	0	0	0	0	0	13	0	0	0	0	0	13	0	0	0	12	1	0	0	1	4	0	9	0	25	0	0	24	0	13	0	0	3	11	0	0	24	0	0
Gm10714	0	9	0	0	3	10	0	5	33	1	2	14	0	13	0	11	1	0	0	0	16	0	0	1	0	1	0	0	0	0	0	3	0	0	1	4	0	0	5	3	1	12	6	0	2	0	0	14	0
Gm10433	9	3	1	4	4	6	1	3	12	23	5	9	5	29	0	37	9	1	0	0	20	17	0	10	22	6	0	6	1	11	0	0	0	0	24	1	0	29	3	3	13	1	25	40	0	1	0	3	6
Gm10785	1344	784	782	1031	2098	965	2303	1725	2387	2022	854	777	949	966	1892	1829	1217	1021	938	795	1058	1434	817	975	1133	1267	823	1248	950	1674	1187	846	1251	1232	969	1252	1136	1536	1953	2021	1105	1786	2076	1963	889	1156	2096	1174	1129
Gm10512	0	0	0	0	0	0	0	0	0	0	0	0	0	0	0	0	0	0	0	0	0	0	0	0	0	0	0	0	0	0	0	0	0	0	0	0	0	0	0	0	0	0	0	0	0	0	0	0	0
Gm10536	0	0	2	1	0	0	0	0	0	0	0	0	0	0	8	0	0	0	0	0	0	0	0	0	0	0	0	0	0	0	0	1	2	0	6	0	0	0	0	2	0	0	0	0	0	5	0	0	1
Spink13	6	8	2	3	35	15	0	30	33	0	25	4	27	77	1	1	8	1	2	5	48	0	12	6	0	20	1	0	40	0	0	0	1	2	0	23	1	3	1	0	0	41	16	1	11	3	9	80	0
Gm10556	0	5	0	0	0	12	7	3	4	0	0	0	0	0	0	0	3	0	0	0	5	0	0	1	0	2	0	0	0	0	0	0	0	0	0	0	0	6	0	1	0	33	0	0	2	0	0	29	0
Gm12522	0	0	0	6	9	2	0	20	27	2	1	3	0	0	0	0	0	1	0	0	0	0	0	0	27	0	0	7	0	3	10	0	17	0	0	0	6	14	0	6	6	17	49	22	0	2	0	4	2
Platr8	0	0	0	0	27	4	23	1	27	1	0	0	41	0	0	47	11	24	0	0	0	20	2	14	0	9	0	1	1	1	4	8	45	1	1	13	0	0	30	11	0	8	35	0	11	13	0	8	0
Gm10677	12	13	0	301	301	5	360	518	352	244	23	48	16	30	1622	162	588	89	50	29	14	1075	1	87	570	824	1214	365	5	1196	140	1438	1032	1104	1090	10	459	363	140	240	310	185	149	960	4	16	973	18	280
Gm15441	34806	28876	23223	10983	47029	16116	27360	27483	39477	61072	32850	29976	17025	31497	66132	74831	35292	22056	35954	30375	29021	56040	14707	21580	10942	51871	47014	15986	23496	28635	12572	25434	41630	41754	49765	24310	11880	82386	45425	36475	16491	33852	25124	25109	20986	24931	25275	23657	11284
Gm10684	701	409	633	166	12	1818	109	16	44	58	750	1679	1744	1495	43	29	14	260	1702	1890	2186	22	372	178	318	25	7	170	2832	4	152	48	2	1	11	592	546	51	6	3	504	39	5	24	671	639	6	720	206
Gm10787	0	1	0	0	0	0	0	0	0	0	0	1	0	0	0	0	0	0	0	0	1	0	0	0	0	0	0	0	4	0	0	0	0	0	0	0	0	0	0	0	0	0	0	0	0	0	0	3	0
Gm10510	0	0	0	0	0	0	0	0	0	0	0	0	0	0	0	0	0	0	0	0	2	0	0	0	0	0	0	0	0	0	0	0	0	0	0	0	0	0	0	7	0	10	0	0	3	0	0	1	0
Apela	0	0	0	1	0	0	0	0	9	0	0	0	0	0	0	1	1	0	0	0	7	0	0	0	0	1	0	0	0	0	0	0	0	2	0	0	0	1	4	0	0	0	5	0	0	0	0	2	0
Gm13582	0	0	0	0	45	0	10	24	47	17	0	0	0	0	0	16	29	1	0	0	0	11	0	0	0	16	4	0	0	3	0	7	26	39	4	0	0	11	73	27	0	51	7	0	0	0	20	4	0
Gm10782	0	0	0	2	0	0	0	0	0	0	0	0	0	0	0	0	0	0	0	0	0	0	0	0	12	0	0	0	0	0	16	0	0	0	0	0	0	0	0	0	0	1	0	0	0	0	0	1	4
Gm11837	0	0	2	0	304	0	382	159	90	274	0	0	0	0	10	15	4	4	0	0	0	2	3	0	1	29	13	0	5	6	0	0	0	0	2	0	4	11	106	226	0	266	13	5	0	1	0	3	1
Gm10640	14	19	11	0	6	18	53	25	50	14	112	44	8	69	0	0	0	42	11	39	33	2	26	37	0	2	0	0	9	0	0	0	3	0	0	20	1	5	43	83	0	58	0	0	56	42	0	32	0
Dnmt3aos	0	0	0	61	14	0	2	7	0	35	2	3	3	0	0	0	4	4	0	0	0	5	0	6	91	0	0	47	0	0	20	0	5	0	0	0	104	0	5	2	53	33	0	2	12	0	0	2	65
Gm10804	205	80	106	17	9	98	30	1	35	55	47	129	126	213	6	6	53	71	66	110	176	22	133	148	34	5	13	16	168	16	42	8	0	1	5	155	25	8	22	8	57	30	48	7	211	109	42	191	18
Gm10560	27	49	46	1	19	11	51	26	21	3	36	35	13	29	45	25	25	22	1	17	10	10	25	30	2	20	31	1	5	40	0	24	20	61	4	44	0	23	33	30	15	6	39	34	32	61	44	90	0
Gm10767	67	48	36	24	39	57	121	32	88	69	38	80	27	74	53	99	70	33	31	95	74	52	45	28	41	55	63	20	55	27	17	50	31	12	24	66	39	72	47	85	17	33	55	57	57	76	32	70	20
Gm10745	1	10	3	2	0	0	2	3	1	1	0	8	0	17	2	3	7	2	3	2	2	0	5	1	0	1	1	0	2	0	0	3	0	2	1	4	1	2	0	1	1	10	3	0	3	4	2	14	0
Gm15348	3	1	0	0	1	1	4	11	1	4	0	4	0	3	10	5	1	0	3	1	3	2	0	0	1	8	2	1	2	2	1	2	1	0	1	3	2	5	2	2	2	11	4	4	1	1	14	0	0
Gm10578	0	0	0	0	1	4	0	2	0	0	28	0	0	0	0	0	0	0	0	0	6	0	0	0	0	0	0	1	0	0	0	4	0	0	0	0	0	0	8	0	0	0	0	0	0	0	0	1	0
Gm10445	0	6	0	0	3	0	0	0	30	1	0	0	0	0	0	0	11	0	0	0	0	1	0	0	0	14	1	0	0	3	0	0	0	0	1	0	0	6	0	0	0	1	2	18	0	0	21	1	3
Gm10658	266	322	373	86	397	379	454	445	262	220	51	291	320	141	185	94	177	423	250	102	168	216	361	394	249	383	327	244	374	233	60	440	245	211	211	364	266	148	194	215	192	289	241	215	348	497	235	135	170
Gm11744	1	0	5	4	48	4	18	54	21	41	1	12	3	0	242	76	322	10	7	4	3	191	3	4	8	172	14	6	1	535	4	20	11	9	11	6	1	56	27	69	1	28	90	139	0	4	244	15	6
Gm10415	0	0	12	0	4	0	0	0	34	7	9	0	1	0	0	0	0	0	0	0	20	0	5	1	0	0	10	0	0	0	0	0	0	0	0	1	0	0	1	0	0	0	0	0	1	0	0	13	0
Gm10635	1	4	10	0	6	2	1	12	7	1	0	16	2	2	0	23	1	0	1	0	46	35	0	0	0	2	0	0	0	0	1	4	0	0	0	1	1	0	0	8	0	21	0	0	1	1	1	18	0
Gm10790	0	2	0	11	52	1	40	19	33	40	0	1	0	1	0	56	12	0	4	0	34	9	1	1	32	10	0	1	0	3	7	0	0	1	0	1	6	9	56	57	9	3	14	5	0	0	1	14	2
Gm14812	0	1	0	1	31	3	25	25	10	34	0	0	5	0	16	5	2	0	0	0	22	0	1	5	13	0	0	1	0	1	0	0	2	0	0	1	0	6	4	1	0	19	26	23	7	7	32	17	0
F420014N23Rik	459	378	274	1017	417	377	232	366	501	726	708	721	228	654	1633	1091	777	390	775	885	826	1575	462	587	461	1159	307	545	569	1447	781	357	464	752	1064	286	312	1317	727	947	456	485	750	1625	533	281	1130	862	484
Gm16287	0	5	0	22	12	2	27	12	0	0	7	4	1	0	60	0	7	0	0	2	8	3	0	11	27	25	2	21	0	5	27	0	4	0	1	6	11	22	2	2	36	1	22	0	0	0	2	2	21
Gm11529	7	24	5	0	2	21	0	0	0	0	7	19	58	32	0	0	0	7	44	35	34	0	31	46	0	1	0	0	49	0	0	31	0	1	0	12	0	0	0	0	0	0	3	0	13	6	0	33	0
Gm10865	1357	858	763	939	3787	684	3337	2240	2765	3462	515	1287	1128	1000	970	184	558	1076	1053	651	1347	788	861	1626	762	840	2543	794	1050	1331	571	2143	2277	2499	2159	1454	647	404	2713	3594	686	3974	228	1276	1252	1072	1213	1192	880
Gm10636	0	0	0	0	0	3	0	10	7	1	0	0	0	28	0	0	2	0	0	0	3	0	0	0	0	1	0	0	0	0	0	0	0	0	0	0	0	0	0	0	0	14	0	23	0	0	0	11	0
Gm10389	43	21	30	62	357	4	539	471	437	231	27	13	7	2	604	401	306	37	14	32	63	328	8	26	27	249	306	19	5	472	22	282	319	338	139	29	76	439	388	379	58	399	615	538	28	16	615	9	28
Gm10791	183	139	311	2470	3711	105	2651	2267	3115	3067	117	263	319	311	2223	572	1055	829	720	215	277	1361	55	484	2640	1807	3571	2816	157	3064	1536	5268	4450	3005	2960	275	2894	820	2063	3037	2631	3717	594	1448	130	260	2539	174	3163
Gm10466	0	0	0	0	1	0	0	0	1	0	0	0	0	0	0	0	0	0	0	0	16	0	0	0	0	2	0	1	0	0	0	0	0	0	0	0	0	0	2	0	0	0	0	0	0	2	0	3	0
Gm10823	0	5	7	1	1	9	1	0	22	1	1	0	0	1	0	0	1	0	0	2	9	0	2	0	0	10	1	0	0	0	0	1	0	3	0	1	0	0	0	1	0	2	2	1	1	0	0	17	0
F630042J09Rik	0	0	0	2	10	1	0	17	0	0	0	0	0	0	0	0	0	11	0	0	0	44	0	0	0	19	0	1	0	49	0	0	0	0	0	0	0	30	7	21	10	61	58	17	0	0	44	1	2
Gm10768	0	0	0	0	0	0	0	3	4	34	0	0	0	4	0	0	0	0	0	0	1	0	0	0	0	0	0	0	0	0	0	0	0	0	1	0	3	0	4	6	0	0	0	11	0	0	0	1	0
Fmr1os	0	1	0	1	4	0	0	11	0	8	0	0	11	0	0	0	0	2	0	0	13	0	0	0	0	0	0	0	15	0	0	0	0	0	22	0	0	0	6	0	0	0	11	0	0	0	0	6	0
Gm10538	0	0	0	0	1	0	0	0	0	0	0	0	0	0	0	0	0	0	0	0	0	1	0	0	0	0	0	0	0	0	0	0	1	0	0	0	0	0	0	0	0	3	1	0	0	0	0	9	0
Gm10371	5	13	20	7	43	20	50	43	84	30	0	37	2	4	307	197	101	4	7	23	20	295	1	6	0	334	30	2	8	164	0	65	68	44	41	7	2	117	102	78	12	99	85	54	0	11	111	6	1
7420461P10Rik	15	0	0	0	10	3	10	4	17	0	0	0	6	0	0	0	5	0	15	0	0	40	5	0	0	16	0	0	12	8	0	0	0	0	0	7	0	0	3	6	0	0	17	1	1	4	0	3	7
Mirt2	10	9	2	5	11	0	70	35	29	62	0	53	9	0	28	18	5	0	69	44	36	4	0	11	15	15	32	0	0	18	13	33	41	150	65	0	68	18	25	62	27	25	16	20	0	13	17	8	3
Gm12298	0	0	0	0	4	0	0	10	2	1	0	0	0	0	0	0	0	0	0	0	6	0	1	0	0	4	0	0	0	0	0	0	0	0	0	0	0	1	0	1	0	62	20	20	0	0	29	27	0
Gm10421	0	0	0	0	8	0	0	0	0	0	0	0	0	0	0	0	0	0	0	0	0	6	0	2	0	5	0	0	0	4	0	0	0	0	0	0	0	0	0	0	0	0	0	0	0	0	0	0	0
Gm10732	0	2	2	0	1	3	1	16	32	68	0	4	5	0	2	1	2	1	2	11	15	0	5	1	0	0	0	0	1	2	0	0	0	2	0	0	2	0	2	34	1	0	1	1	0	1	1	13	1
Tmem51os1	0	2	0	9	40	0	29	27	29	23	0	1	0	0	17	20	14	0	11	7	5	17	1	1	7	11	2	10	0	12	8	36	36	48	28	0	1	13	6	9	2	4	27	7	1	0	16	8	4
Gm10754	2	13	10	1	41	61	27	13	70	2	1	29	1	5	13	22	4	2	3	0	70	10	1	1	1	16	6	0	0	0	0	2	4	3	1	1	1	0	12	42	1	56	3	4	6	16	0	112	0
Gm10637	0	4	0	0	21	0	0	4	32	1	0	0	1	0	0	0	1	0	1	0	17	4	0	0	0	5	1	1	0	0	0	0	0	0	0	0	0	17	10	0	0	9	0	1	1	0	0	20	0
Gm10789	0	0	0	1	0	1	9	0	0	0	0	2	0	0	21	0	0	13	0	0	9	1	0	3	1	7	0	0	2	6	0	3	0	0	0	1	0	1	11	0	0	0	5	2	1	2	0	4	0
Gm10516	103	51	53	33	222	75	211	173	225	131	32	59	95	61	393	208	191	81	99	53	64	342	50	60	50	267	117	37	74	257	49	118	182	43	142	56	69	247	137	149	38	102	221	215	107	98	182	64	49
Gm10432	5	18	4	27	46	18	31	30	53	51	2	10	10	6	74	44	73	8	3	24	29	90	8	4	10	123	20	18	12	5	12	10	51	84	92	4	35	109	49	98	51	60	26	22	10	3	14	9	13
Gm15401	6	11	24	3	851	17	590	807	414	428	45	44	22	17	417	275	215	85	20	30	33	341	14	82	62	375	204	5	17	361	11	241	144	24	87	60	12	182	187	264	14	422	318	678	29	48	405	27	7
Gm10494	0	0	0	0	0	0	0	0	0	0	0	0	0	0	0	0	0	0	0	0	1	0	0	0	0	0	0	0	0	0	0	0	0	0	0	0	0	0	0	0	0	1	0	0	0	0	0	0	0
Cep85l	1051	941	790	832	2004	672	1819	1126	1247	1471	446	696	737	633	257	364	322	1003	967	723	990	270	1542	1349	1081	405	2336	900	1105	469	1006	2883	3178	2011	1949	1395	1148	415	1294	1834	1385	1286	413	428	997	1364	406	853	1104
Gm10373	0	1	14	4	78	6	41	23	34	18	0	13	1	1	1	2	3	6	0	11	9	0	0	2	0	5	29	4	17	1	0	1	2	39	7	5	4	2	40	32	0	54	0	1	7	5	0	16	2
Gm11681	0	0	0	0	0	0	0	0	0	0	0	0	0	0	0	0	0	0	0	0	7	0	0	0	0	2	0	0	0	0	0	0	0	0	0	0	0	0	0	0	0	0	0	0	0	0	0	1	0
Gm10845	0	1	0	0	1	4	1	0	0	1	0	0	0	0	0	1	1	0	0	1	0	0	0	0	0	0	1	0	1	0	0	1	0	1	1	0	0	0	0	0	0	0	0	0	0	1	1	0	0
Gm13629	1	2	0	0	21	12	45	8	53	20	0	10	1	0	0	2	1	1	0	11	56	2	4	0	2	4	1	0	2	0	1	1	1	1	2	1	1	0	17	22	3	16	1	1	9	2	1	33	0
Gm1976	415	228	245	177	495	285	296	346	417	533	447	97	429	560	654	369	286	299	384	448	401	344	321	337	163	248	397	143	462	566	145	294	475	770	469	353	165	308	341	344	236	337	663	677	237	313	741	390	171
Gm10825	26	16	7	5	15	8	0	24	35	0	10	9	5	18	0	2	0	6	3	11	14	11	11	18	0	0	42	0	4	3	4	0	0	3	1	15	9	0	24	3	4	8	0	5	6	16	2	54	7
Gm10406	132	87	38	66	201	36	234	152	232	220	40	45	42	56	40	57	29	112	54	40	78	26	248	106	69	48	107	63	52	60	95	88	83	64	81	139	112	56	205	239	86	303	81	55	58	85	98	146	65
BC117090	4	9	1	0	4	0	2	0	1	8	7	1	6	2	3	2	2	1	2	4	5	4	10	8	0	2	2	1	11	2	0	0	3	0	5	13	1	5	2	3	0	1	0	1	2	1	0	3	0
Olfr55	0	0	0	0	0	0	0	0	0	0	0	0	0	0	0	0	0	0	0	0	0	0	0	0	0	0	0	0	0	0	0	0	0	0	0	0	0	0	0	0	0	0	0	0	0	0	0	0	0
Olfr239	0	0	0	0	1	0	0	0	1	0	0	0	0	0	0	0	0	0	0	0	0	0	0	0	0	0	0	0	0	0	0	0	0	0	0	0	0	0	0	0	0	0	0	0	0	0	0	0	0
Btnl1	0	0	0	0	0	0	0	0	0	0	0	0	0	0	0	0	0	0	0	0	0	0	0	0	0	0	0	0	0	0	0	0	0	0	0	0	0	0	0	0	0	0	0	0	0	0	0	0	0
Isg15	876	328	1148	481	424	751	660	236	370	324	288	785	141	427	1091	502	381	274	705	406	1489	280	305	292	327	938	829	675	229	135	263	734	315	414	386	275	1216	544	676	1388	692	1952	193	115	695	591	226	1356	487
Ceacam-ps1	18	17	18	0	0	36	0	0	1	0	9	69	75	57	0	0	1	76	1	48	95	0	331	71	0	0	0	0	65	0	0	0	0	0	0	80	0	3	0	0	0	0	0	0	23	3	0	58	0
Defa30	0	0	0	0	0	0	0	0	0	0	0	0	0	0	0	0	0	0	0	0	0	0	0	0	0	0	0	0	0	0	0	0	0	0	0	0	0	0	0	0	0	0	0	0	0	0	0	0	0
Vmn2r121	0	0	0	0	2	1	0	0	1	0	0	0	0	0	0	0	0	0	0	0	2	0	0	0	0	0	0	0	0	0	0	0	0	0	0	0	0	0	0	0	0	0	0	0	0	0	0	1	0
LOC100038947	270	138	95	6136	806	32	1623	727	1394	1172	165	308	552	599	21	23	33	1480	1373	621	391	157	55	508	4790	110	315	7197	77	117	6930	219	176	192	244	308	4818	272	245	451	5687	1023	88	147	50	279	144	398	6363
Mup9	1	10	2	0	9	9	5	4	32	4	0	6	1	0	0	3	0	0	0	4	41	0	2	0	0	0	1	1	5	1	0	0	0	0	2	0	0	0	6	2	0	20	1	0	2	0	0	40	0
Gm1979	0	0	0	0	0	0	1	1	0	1	0	0	0	0	0	0	0	0	0	0	1	0	0	0	3	0	0	1	0	0	0	0	0	0	0	0	0	0	1	0	0	0	0	0	0	0	0	1	0
Gm1993	0	1	0	0	1	0	1	1	1	0	0	1	0	0	0	0	0	0	0	0	2	0	0	0	0	0	0	0	0	0	0	0	0	0	0	0	0	0	0	0	0	2	0	0	0	0	0	2	0
Gm1995	1	2	0	0	3	1	0	0	1	0	0	1	0	1	0	0	0	0	1	0	20	0	0	0	0	0	2	0	1	0	1	0	0	0	0	0	0	16	5	0	0	0	0	0	0	0	0	0	2
Gm2002	10	24	7	333	1358	6	1330	730	1035	1006	20	30	83	26	814	946	689	76	63	63	39	452	6	89	509	492	145	294	18	891	401	182	178	184	172	43	318	348	1422	1706	335	1188	715	347	8	15	858	11	333
Mup10	0	3	4	0	4	21	0	0	39	1	2	7	0	0	0	0	0	0	0	0	17	0	0	0	2	0	5	0	1	0	0	1	0	0	20	0	0	0	3	2	0	31	0	0	2	0	0	22	0
Gm2011	74	71	56	14	168	48	38	113	133	46	111	116	98	95	64	25	50	23	45	46	45	83	69	59	34	45	68	33	103	171	31	48	109	102	92	53	14	95	36	130	15	49	141	165	73	62	88	63	27
Mup11	0	0	0	0	0	0	0	0	0	0	0	0	0	0	0	0	0	0	0	0	0	0	0	0	0	0	0	0	0	0	0	0	0	0	0	0	0	0	0	0	0	0	0	0	0	0	0	0	0
Gm2012	1	1	0	1	0	1	0	0	2	0	0	1	0	0	0	0	1	0	0	0	0	0	2	0	1	0	0	0	1	1	0	0	0	0	0	0	0	0	0	1	0	2	1	0	0	1	0	2	0
Gm2016	0	1	0	0	1	2	0	5	1	0	0	1	0	0	2	1	1	2	0	0	0	1	0	1	0	0	0	0	1	0	0	0	0	0	1	0	1	1	0	4	1	1	2	0	1	1	0	1	0
Gm10731	0	1	0	1	0	2	0	2	13	9	3	0	7	0	0	0	0	2	0	3	4	1	0	1	0	6	0	0	9	1	0	0	0	0	0	2	0	0	2	2	0	0	0	7	0	0	3	1	1
Gm10471	0	0	0	0	1	0	0	0	0	0	0	0	0	0	0	0	1	0	0	0	0	0	0	0	1	0	0	0	0	0	0	0	0	1	0	0	0	0	1	0	0	0	0	0	0	1	0	1	0
Gm2022	0	0	0	0	0	0	4	0	0	0	0	0	0	0	0	0	0	0	0	1	0	0	0	0	0	5	0	0	0	0	0	0	0	0	0	0	0	0	0	0	0	1	0	0	0	4	0	3	0
Mup12	0	5	5	1	8	3	2	7	27	19	4	3	0	0	0	0	0	0	0	1	33	0	1	0	0	3	1	1	0	1	0	0	0	0	2	0	0	0	9	0	0	24	0	0	2	1	0	19	0
Gm16404	0	12	5	1	31	19	1	9	25	10	2	27	1	1	2	0	4	2	2	2	40	1	14	6	1	5	2	5	6	3	0	2	0	5	1	2	1	20	5	1	0	12	7	0	11	6	4	44	4
0610010B08Rik	317	187	205	153	380	159	314	204	368	300	263	86	193	285	225	321	209	247	189	269	271	165	218	178	182	183	370	146	267	242	227	165	259	429	224	308	164	187	310	370	229	313	454	290	224	255	475	350	147
Gm2027	0	0	0	0	0	0	3	0	0	0	0	0	0	1	0	0	0	0	0	0	0	0	0	0	0	0	0	0	1	0	0	3	0	0	0	0	0	0	0	0	0	0	0	0	0	0	0	0	0
Gm2030	0	0	7	0	2	8	0	0	0	0	1	1	0	0	0	0	0	0	0	1	8	0	0	0	0	0	0	0	0	0	0	1	0	0	0	0	0	0	0	0	0	15	0	0	0	0	0	6	0
Gm2042	0	0	1	1	0	0	0	0	1	0	0	0	0	0	0	0	1	0	0	0	8	0	0	0	0	0	0	0	0	0	0	0	0	0	0	0	0	0	1	1	0	0	0	0	0	0	0	16	0
Mup13	0	0	0	0	0	0	0	0	0	0	0	0	0	0	0	0	0	0	0	0	0	0	0	0	0	0	0	0	0	0	0	0	0	0	0	0	0	0	0	0	0	0	0	0	0	0	0	0	0
Mup14	0	0	0	0	0	0	0	0	0	0	0	0	0	0	0	0	0	0	0	0	0	0	0	0	0	0	0	0	0	0	0	0	0	0	0	0	0	0	0	0	0	0	0	0	0	0	0	0	0
Gm14525	0	1	3	0	1	2	0	0	2	0	0	5	0	1	0	0	0	0	0	0	2	0	0	0	0	0	1	0	0	0	0	1	1	0	0	0	0	0	0	3	0	0	0	0	0	0	0	2	0
Gm14295	47	28	50	17	105	34	87	54	102	89	46	12	73	72	63	87	54	27	18	50	47	41	44	21	25	50	62	32	59	97	52	53	54	91	83	62	57	77	34	59	19	67	108	74	38	22	139	24	17
Gm2061	0	0	1	0	0	0	0	11	4	0	0	3	0	12	0	0	0	0	0	0	0	0	0	0	0	0	0	0	1	0	0	0	0	0	0	0	14	0	0	1	0	0	0	0	0	0	1	11	0
Ccdc152	8	12	4	6	763	0	338	295	772	956	17	12	17	4	82	50	60	24	12	14	23	61	18	19	58	135	534	3	5	331	50	71	191	129	313	18	14	102	553	506	9	375	223	150	13	40	375	17	6
Gm12128	0	0	0	0	0	0	0	0	1	1	0	0	0	0	0	0	0	0	0	0	2	0	0	0	0	0	0	0	0	0	0	0	0	0	0	0	0	0	0	0	0	0	0	0	0	0	0	1	0
Mup15	1	3	0	1	13	7	6	7	11	7	0	3	0	1	0	2	1	0	0	2	35	0	2	1	1	1	4	1	0	0	0	0	0	0	0	1	0	1	2	3	0	15	2	0	5	0	0	23	0
Gm13580	0	0	0	0	0	0	0	0	8	0	0	0	0	0	0	13	0	0	0	0	2	0	0	0	0	0	0	1	0	0	2	0	0	0	0	0	0	0	0	0	0	0	0	0	0	0	0	0	0
Mup16	0	0	0	0	0	0	0	0	0	0	0	0	0	0	0	0	0	0	0	0	0	0	0	0	0	0	0	0	0	0	0	0	0	0	0	0	0	0	0	0	0	0	0	0	0	0	0	0	0
Gm2087	45	5	43	1	64	29	65	27	68	37	12	4	10	11	1	0	2	45	13	13	15	0	7	21	0	5	44	17	23	0	1	25	45	73	21	42	2	1	64	53	1	37	1	0	9	10	0	38	0
Mup17	0	0	0	0	0	0	0	0	0	0	0	0	0	0	0	0	0	0	0	0	0	0	0	0	0	0	0	0	0	0	0	0	0	0	0	0	0	0	0	0	0	0	0	0	0	0	0	0	0
Gm10649	1	4	1	1	80	6	68	65	91	34	1	5	2	3	14	24	1	3	11	7	27	8	2	4	0	1	1	1	8	5	0	5	4	2	30	6	1	7	77	127	0	75	0	1	19	24	21	45	1
Gm2109	0	0	0	0	0	0	0	0	0	0	0	0	0	0	0	0	0	0	0	0	0	0	0	0	0	0	0	0	0	0	1	0	0	1	0	0	0	0	0	0	0	0	0	0	0	1	0	0	0
Gm2115	1	1	1	2	36	1	1	11	25	11	1	4	0	0	51	31	19	1	1	4	15	79	0	4	1	66	0	0	1	36	0	0	0	1	1	6	1	7	20	20	12	17	3	26	6	14	5	17	0
Plac9b	10	6	4	14	2819	12	2068	1943	1205	2258	48	28	77	78	5059	2581	5713	122	108	114	107	2448	16	57	84	1884	125	11	74	4859	13	174	133	203	154	29	40	1375	2425	2936	37	3085	1501	3707	10	38	3540	88	30
Cphx3	0	12	5	1	7	7	31	9	27	0	0	8	1	39	387	212	81	0	0	0	26	128	0	11	0	137	1	0	10	1	0	0	0	0	0	2	2	93	9	0	0	38	5	48	9	0	0	35	1
Duxbl3	1	4	0	0	45	11	0	20	16	0	0	0	0	0	76	13	38	0	18	30	0	61	0	13	8	51	2	0	0	98	0	27	14	0	0	1	8	8	17	29	0	14	48	96	0	0	58	7	2
Gm10436	0	1	2	0	0	0	0	0	2	0	0	0	0	0	0	0	3	0	0	0	4	0	0	0	0	0	0	0	0	0	0	0	0	0	0	0	0	0	0	0	0	0	0	0	0	0	0	5	0
Gm14920	0	0	0	0	0	0	0	0	3	0	0	0	0	0	1	0	1	0	0	0	0	0	0	0	0	0	0	0	0	0	0	0	0	0	0	0	0	0	0	2	0	1	0	0	0	0	0	0	0
Gm2176	0	0	0	0	5	0	0	0	0	0	0	8	0	0	18	0	0	0	0	0	6	6	0	0	0	22	0	2	0	0	3	0	0	0	0	0	0	10	0	0	0	0	0	0	0	0	0	1	1
Mageb16-ps1	0	0	0	0	0	0	0	0	0	0	0	0	0	0	0	0	0	0	0	0	0	0	0	0	0	0	0	0	0	0	0	0	0	0	0	0	0	0	0	0	0	0	0	0	0	0	0	0	0
Gm15706	19	12	34	4	56	30	41	110	88	85	26	21	33	17	62	39	19	29	9	32	7	37	21	23	42	19	41	10	33	39	1	100	58	0	38	60	22	46	13	30	5	15	19	77	25	6	62	19	5
Vmn1r187	0	0	0	0	0	0	0	0	0	0	0	0	0	0	0	0	0	0	0	0	0	0	0	0	0	0	0	0	0	0	0	0	0	0	0	0	0	0	0	0	0	0	0	0	0	0	0	0	0
Gm10486	1	2	0	2	9	4	0	3	2	19	1	4	0	0	1	0	4	0	0	0	4	1	1	2	0	1	1	0	0	0	0	3	0	1	0	0	2	0	0	1	1	10	1	0	4	1	1	13	0
Tgif2lx2	0	0	0	0	0	0	0	0	0	0	0	0	0	0	0	0	0	0	0	0	0	0	0	0	0	0	0	0	0	0	0	0	0	0	0	0	0	0	0	0	0	0	0	0	0	0	0	0	0
Gm20806	0	0	0	0	0	0	0	0	1	0	0	0	0	0	0	0	0	0	0	0	0	0	0	0	0	0	0	0	0	0	0	0	0	0	0	0	0	0	0	0	0	0	0	0	0	0	0	0	0
Tcf24	5	7	2	4	25	5	9	9	15	6	5	0	7	6	1	5	2	12	6	9	2	8	4	7	12	14	6	43	0	39	1	0	6	10	1	5	26	1	9	11	7	3	10	60	1	15	2	3	12
Gm20809	0	0	0	0	0	0	0	0	0	0	0	0	0	0	0	0	0	0	0	0	0	0	0	0	0	0	0	0	0	0	0	0	0	0	0	0	0	0	0	0	0	0	0	0	0	0	0	0	0
E330012B07Rik	0	4	2	0	7	10	1	16	4	0	0	0	0	0	67	18	13	0	0	0	4	8	0	0	0	33	0	0	0	0	0	2	0	0	0	0	0	46	1	35	0	0	0	1	0	0	0	19	0
Msmp	92	102	70	58	133	53	42	123	121	228	101	101	53	130	142	252	141	92	101	124	78	81	80	137	53	146	171	49	94	136	55	260	196	314	180	190	61	160	99	78	73	144	115	100	110	159	140	123	50
5031434O11Rik	201	326	416	11	172	267	110	106	73	143	81	356	188	85	103	43	26	267	127	89	176	131	169	332	35	80	66	53	271	36	2	140	68	47	42	351	30	52	74	13	22	61	16	8	202	402	50	68	35
Lncenc1	17	21	19	18	47	10	11	12	69	3	9	45	21	7	9	11	42	6	11	15	45	30	18	10	5	50	16	14	14	13	14	9	6	5	3	7	27	42	23	7	19	35	32	22	10	14	23	86	14
Gm2381	2	3	7	0	13	15	4	2	25	43	37	4	2	5	0	3	4	2	4	1	25	2	2	2	3	2	6	0	0	7	1	6	2	5	1	2	0	2	3	2	1	14	7	4	15	4	2	20	1
Mthfsl	1071	560	858	657	418	549	536	462	451	293	546	525	706	635	557	439	284	577	559	677	762	284	747	568	727	270	242	657	678	328	658	195	144	258	168	1029	621	350	252	228	717	231	379	646	879	810	451	1022	628
1700049E15Rik	0	0	0	0	28	1	14	19	1	0	0	0	0	0	41	71	3	0	0	14	5	24	0	4	0	61	0	0	0	4	1	0	0	0	1	0	0	18	2	20	0	12	29	105	0	0	14	3	0
Gm20815	0	0	0	0	0	0	0	0	0	0	0	0	0	0	0	0	0	0	0	0	0	0	0	0	0	0	0	0	0	0	0	0	0	0	0	0	0	0	0	0	0	1	0	0	0	0	0	0	0
Hrct1	0	0	5	3	126	0	134	165	145	73	18	14	3	4	429	179	157	57	27	31	6	248	0	11	9	155	243	0	0	310	4	57	68	80	128	3	0	243	49	107	7	33	343	425	0	15	281	8	0
Ildr2	1	19	0	6	149	7	95	126	155	65	0	2	1	0	238	247	214	17	23	21	53	93	10	15	30	256	631	14	4	384	10	663	654	475	267	13	0	169	44	10	0	78	468	90	15	28	216	39	4
Tgtp2	7983	6118	8334	794	3844	6697	7292	1468	2273	3531	5464	4474	3946	5181	3738	1266	979	2912	5277	6216	10646	1039	2783	2619	471	2106	5230	1488	4073	2444	1195	7400	3139	3949	4005	4513	1249	2066	3283	6816	928	12147	957	278	7542	6786	684	11618	596
Cldn24	0	0	0	0	2	1	3	2	1	5	0	0	0	0	0	0	2	1	0	0	2	0	0	0	0	3	4	0	0	14	0	2	4	0	0	0	0	7	3	1	0	0	11	5	0	0	6	0	0
D5Ertd605e	6	2	1	11	12	8	20	2	10	0	0	8	2	27	53	2	4	19	28	2	4	21	13	9	13	21	48	16	0	9	15	0	9	17	42	25	11	19	6	18	0	0	15	15	6	17	18	4	7
Gm13306	0	0	0	0	0	0	0	0	0	0	0	0	0	0	0	0	0	0	0	0	0	0	0	0	0	0	0	0	0	0	0	0	0	0	0	0	0	0	0	0	0	0	0	0	0	0	0	0	0
Snhg12	78	74	119	31	82	115	119	52	103	141	232	168	131	200	236	222	116	73	125	174	141	136	93	81	32	135	60	29	119	45	14	120	78	93	76	136	23	148	94	162	17	104	62	62	131	159	54	130	19
Gm15093	0	0	0	0	0	0	0	0	0	0	0	0	0	0	0	0	0	0	0	0	0	0	0	0	0	0	0	0	0	0	0	0	0	0	0	0	0	0	0	0	0	0	0	0	0	0	0	0	0
Rhox2b	0	1	0	0	4	1	0	0	2	0	0	0	0	0	0	0	0	0	0	0	1	0	0	0	0	0	0	0	0	0	0	0	0	0	0	0	0	0	0	0	0	0	0	0	0	0	0	1	0
Gm15085	0	17	1	0	32	33	5	12	89	27	6	10	1	21	2	2	1	0	3	2	55	2	11	0	0	5	0	0	0	0	0	15	1	1	12	0	0	2	2	29	0	18	0	0	4	8	0	48	0
Gm2506	0	0	0	0	0	0	0	0	0	0	0	0	0	0	0	0	0	0	0	0	0	0	0	0	0	0	0	0	0	0	0	0	0	0	0	0	0	0	0	0	0	0	0	0	0	0	0	0	0
Rhox2c	0	0	0	0	0	0	0	0	0	0	0	0	0	0	0	0	0	0	0	0	0	0	0	0	0	0	0	0	0	0	0	0	0	0	0	0	0	0	0	0	0	0	0	0	0	0	0	0	0
Gfy	0	0	0	0	0	0	0	0	0	0	0	0	0	0	0	0	0	0	0	0	0	0	0	0	0	0	0	0	0	0	0	0	0	0	0	0	0	0	0	0	0	0	0	0	0	0	0	1	0
Gm2516	4	6	0	2	15	4	4	2	28	1	1	3	0	2	0	0	3	2	3	3	35	1	3	1	0	1	3	3	2	1	3	7	1	2	4	3	1	0	2	1	2	1	2	1	2	1	3	34	3
Gm2518	143	184	112	261	172	136	192	219	261	257	28	264	267	48	120	15	31	163	241	74	209	122	190	196	290	203	171	230	173	60	62	127	150	44	228	248	281	14	66	106	350	191	8	82	209	179	81	61	324
Tmem35b	325	279	336	519	330	258	872	405	542	484	283	446	187	257	375	354	210	200	286	386	314	208	274	333	689	251	566	547	291	358	478	436	210	326	290	309	518	201	420	466	561	557	512	351	329	174	434	374	468
Rhox2e	0	0	0	0	0	0	0	0	0	0	0	0	0	0	0	0	0	0	0	0	0	0	0	0	0	0	0	0	0	0	0	0	0	0	0	0	0	0	0	0	0	0	0	0	0	0	0	0	0
Gm20822	0	0	0	0	0	0	0	0	0	0	0	0	0	0	0	0	0	0	0	0	0	0	0	0	0	0	0	0	0	0	0	0	0	0	0	0	0	0	0	0	0	0	0	0	0	0	0	0	0
Gm2560	520	342	239	190	293	401	316	205	289	112	285	511	375	386	586	419	343	248	456	421	575	355	269	259	144	329	255	157	551	243	86	286	251	222	139	387	203	331	259	360	157	344	224	198	388	430	248	490	164
Gm20823	0	0	0	0	0	0	0	0	0	0	0	0	0	0	0	0	0	0	0	0	0	0	0	0	0	1	0	0	0	0	0	0	0	0	0	0	0	0	0	0	0	0	0	0	0	0	0	1	0
Ccl27b	7	4	11	1	46	8	29	22	23	46	8	11	9	27	27	18	47	1	10	12	14	24	6	4	3	28	3	0	10	51	3	7	5	10	7	7	4	12	34	46	2	29	12	12	11	7	10	6	2
1810010D01Rik	0	0	0	0	0	0	0	0	0	0	0	0	0	0	0	0	0	0	0	0	0	0	0	0	0	0	0	0	0	0	0	0	0	0	0	0	0	0	0	0	0	0	0	0	0	0	0	0	0
Gm10229	0	0	0	0	0	0	0	0	0	0	0	0	0	0	0	0	0	0	0	0	0	0	0	0	0	0	0	0	0	0	0	0	0	0	0	0	0	0	0	0	0	0	0	0	0	0	0	2	0
Gm2663	46	6	2	0	0	0	0	0	3	0	0	4	10	0	0	0	0	0	0	13	7	0	30	0	0	0	0	0	0	0	0	0	0	0	0	9	0	0	0	0	0	0	0	0	1	0	0	3	3
Gm10228	0	0	0	0	0	0	0	0	1	0	0	0	0	0	0	0	0	0	0	0	0	0	0	0	0	0	0	0	0	0	0	0	0	0	0	0	0	0	0	0	0	0	0	0	0	0	0	0	0
Gm20831	0	0	0	0	0	0	0	0	0	0	0	0	0	0	0	0	0	0	0	0	0	0	0	0	0	1	0	0	0	0	0	1	0	0	0	0	0	0	0	0	0	0	0	0	0	0	0	0	0
Gm10334	0	0	0	0	0	1	0	0	0	0	0	0	0	0	0	0	0	1	0	0	0	0	0	0	0	0	0	0	0	0	0	0	0	0	1	0	0	0	0	0	0	0	0	0	0	0	0	0	0
Gm11563	0	0	0	0	0	0	0	0	0	0	0	0	0	0	0	0	0	0	0	0	0	0	0	0	0	0	0	2	0	0	0	0	0	0	0	0	0	0	2	0	0	0	0	0	0	0	0	0	1
Olfr157	11	1	0	0	0	2	0	3	0	0	0	0	5	0	0	0	0	8	0	2	0	0	0	0	0	0	0	0	0	0	0	0	0	0	0	6	0	0	0	12	0	0	0	0	0	8	0	9	0
Gm11595	0	0	0	0	2	0	0	0	5	0	0	0	0	0	0	0	0	0	0	0	0	0	0	0	0	0	0	0	0	0	0	0	0	0	0	0	0	0	0	0	0	0	0	0	0	0	0	1	0
Gm2694	0	4	18	8	19	3	21	252	40	0	0	5	0	0	2	0	48	17	0	2	80	45	9	9	8	42	1	2	0	9	13	0	0	0	0	1	7	35	3	0	14	0	56	311	1	0	71	61	6
Gm2696	0	0	0	0	0	0	0	0	0	0	0	0	0	0	0	0	0	0	0	0	0	0	0	0	0	0	0	0	0	0	0	0	0	0	0	0	0	0	0	0	0	0	0	0	0	0	0	0	0
3830408C21Rik	17	6	14	3	84	26	42	51	101	39	11	23	52	12	37	1	9	32	25	17	40	58	17	20	12	11	49	1	18	27	9	76	112	32	41	11	5	4	37	69	20	76	1	47	2	39	6	45	15
Gm2721	0	0	0	0	0	0	0	0	0	0	0	0	0	0	0	0	0	0	0	0	1	0	0	0	0	0	0	1	0	0	0	0	0	0	0	0	0	0	0	0	0	14	0	0	0	0	0	1	0
Gm2762	0	3	1	1	1	0	0	0	7	1	24	32	0	0	0	0	2	0	1	1	16	0	0	6	0	3	1	0	0	0	1	0	0	0	0	2	0	3	3	13	1	2	0	0	0	0	0	14	0
Mndal	0	0	0	0	0	0	0	0	0	0	0	0	0	0	0	0	0	0	0	0	0	0	0	0	0	0	0	0	0	0	0	0	0	0	0	0	0	0	0	0	0	0	0	0	0	0	0	0	0
Tmem181c-ps	93	87	77	139	94	68	135	130	180	112	82	103	109	129	241	75	126	99	127	119	106	155	82	103	119	143	130	109	99	128	102	82	160	109	114	97	105	140	78	139	96	94	89	157	78	106	190	89	103
Dynlt1f	1301	895	1028	829	1533	957	1736	1562	1565	1439	1162	1439	997	1414	1396	1327	747	975	1309	1316	1338	962	1019	1054	1168	670	1702	922	1187	1136	958	1380	1101	1776	1232	1284	812	1017	981	1167	1336	1073	1565	2470	1389	1118	1606	1307	895
Gm2825	0	0	0	0	0	0	0	0	0	0	1	0	0	0	0	0	0	0	0	0	0	0	0	0	0	0	0	0	0	0	0	0	0	0	0	0	0	0	0	0	0	1	0	0	0	0	0	0	0
Gm2837	0	0	0	0	0	0	0	0	0	0	0	0	0	0	0	0	0	0	0	0	0	0	0	0	0	0	0	0	0	0	0	0	0	0	0	0	0	0	0	0	0	0	0	0	0	0	0	0	0
Gm12409	0	5	0	0	0	2	0	0	0	0	0	0	0	0	12	0	0	0	6	0	6	0	0	0	1	0	0	0	0	1	0	9	3	0	0	0	0	0	0	0	0	0	4	0	0	0	0	1	0
Gm2848	6	0	0	171	10	0	44	19	20	25	6	0	6	7	8	0	0	16	19	5	8	1	0	7	105	3	0	196	0	8	150	0	9	15	0	1	162	0	2	11	143	43	4	0	1	0	0	2	181
Kcnj13	30	36	24	7	54	40	87	65	55	61	79	3	23	35	153	185	90	62	0	27	37	75	39	40	25	55	6	1	54	303	14	11	17	0	116	72	33	79	42	88	33	18	107	94	26	26	103	40	10
Gm15319	0	9	2	0	21	12	16	13	43	5	0	0	0	0	1	0	5	0	2	4	24	0	6	3	0	16	0	1	8	10	0	0	4	0	0	2	0	5	16	10	0	23	17	9	0	8	3	34	2
Gm2863	0	0	0	0	0	0	0	0	0	0	0	0	0	0	0	0	0	0	0	0	0	0	0	0	0	0	0	0	0	0	0	0	0	0	0	0	0	0	0	0	0	0	0	0	0	0	0	0	0
Fancf	33	31	139	0	25	50	25	38	13	18	61	60	142	21	15	11	13	70	27	35	37	3	72	35	23	18	1	4	148	2	0	10	13	8	27	82	5	3	9	0	0	16	2	31	59	139	3	33	2
Gm12603	2	8	0	1	22	0	54	13	35	0	1	27	0	11	924	640	736	0	55	162	3	1189	0	11	9	1541	25	0	0	67	0	13	1	0	0	1	28	1036	19	100	15	183	46	120	8	72	41	20	0
Gm2897	94	56	72	118	184	60	168	153	165	192	59	75	70	118	84	142	59	82	84	59	96	78	108	85	147	79	184	113	63	121	190	121	102	97	120	147	184	99	171	136	156	167	148	138	58	84	142	110	125
Gm2913	0	0	0	0	0	0	0	0	0	0	0	0	0	0	0	0	0	0	0	0	0	0	0	0	0	0	0	0	0	0	0	0	0	0	0	0	0	0	0	0	0	0	0	0	0	0	0	0	0
Gm2927	0	0	0	0	0	0	0	0	0	0	0	0	0	0	0	0	0	0	0	0	0	0	0	0	0	0	0	0	0	0	0	0	0	0	0	0	0	0	0	0	0	0	0	0	0	0	0	1	0
Mirg	2	1	3	0	16	0	2	71	68	11	3	7	1	4	43	94	26	3	2	3	21	22	1	4	2	24	1	1	0	61	0	0	1	5	2	5	5	20	23	11	1	3	98	148	2	4	58	6	1
Gm2933	0	0	0	0	0	0	0	0	0	0	0	0	0	0	0	0	0	0	0	0	0	0	0	0	0	0	0	0	0	0	0	0	0	0	0	0	0	0	0	0	0	0	0	0	0	0	0	0	0
Foxd2os	405	189	319	34	37	271	45	63	42	50	139	130	173	74	162	144	148	195	264	272	285	72	142	127	96	97	426	33	288	108	39	452	207	516	137	190	13	24	72	71	82	58	41	9	197	255	50	247	25
Mroh2a	43	74	41	26	672	70	658	292	578	809	43	32	41	109	94	106	31	26	56	51	133	38	69	106	53	43	107	24	145	59	28	116	62	166	38	98	6	39	582	519	21	354	49	2	78	108	73	127	42
Gm20852	0	0	1	0	0	0	0	0	0	0	0	0	0	0	0	0	0	0	0	0	0	0	0	0	0	0	0	0	0	0	0	0	0	0	0	0	0	0	0	0	0	0	0	0	0	0	0	0	0
Gm11627	0	0	0	0	9	0	33	15	37	0	0	2	0	0	158	118	74	7	5	0	1	87	0	0	0	123	0	0	0	26	0	15	0	0	0	0	0	69	13	42	0	3	50	74	1	0	41	3	0
Cyp4a32	0	0	0	0	0	0	0	0	0	0	0	0	0	0	0	0	0	0	0	0	0	0	0	0	0	0	0	0	0	0	0	0	0	0	0	0	0	0	0	0	0	0	0	0	0	0	0	0	0
Gm9767	0	0	0	0	17	0	0	5	7	0	0	0	0	0	1	0	1	0	0	4	14	0	0	0	0	7	0	2	1	4	0	0	0	0	0	0	0	2	0	0	0	2	0	1	0	0	6	1	0
Gm3002	0	0	0	0	0	0	0	0	0	0	0	0	0	0	0	0	0	0	0	0	0	0	0	0	0	0	0	0	0	0	0	0	0	0	0	0	0	0	0	0	0	0	0	0	0	0	0	0	0
Gm13057	5	0	0	0	11	0	0	0	2	0	12	0	0	16	0	0	0	0	0	0	0	0	0	0	0	0	0	0	0	0	0	3	0	0	0	0	1	0	0	0	0	0	0	0	0	1	0	1	0
Gm3020	26	10	3	0	14	14	15	14	68	34	8	8	1	1	1	16	0	6	1	4	35	0	41	15	5	9	27	0	7	1	0	15	11	27	2	28	0	0	32	36	0	72	0	0	11	13	3	44	0
1700017G19Rik	0	1	0	2	0	0	0	0	12	0	0	2	0	0	13	0	0	1	0	0	3	4	1	0	1	0	0	1	0	0	0	0	0	0	0	0	6	0	0	0	32	1	0	0	0	0	0	7	6
Gm16430	0	2	0	0	3	2	0	1	4	2	0	5	0	0	0	0	0	0	0	0	0	0	0	0	0	0	0	0	0	0	0	0	0	0	0	0	0	0	0	0	0	1	0	0	2	3	0	5	0
Gm20854	5	26	13	1	2	1	5	1	127	4	3	4	3	8	0	1	6	5	2	10	122	5	7	1	3	4	3	0	6	0	3	11	2	6	1	3	2	5	1	5	2	72	3	3	5	5	4	11	2
Cldn34b1	0	0	0	0	0	0	0	0	0	0	0	0	0	0	0	0	0	1	0	0	6	0	0	0	0	0	0	0	0	0	0	0	0	0	0	0	0	0	0	0	0	10	0	0	0	0	1	0	0
Rpl14-ps1	5133	3106	4118	1257	1675	3845	1510	1816	1489	1432	6347	5385	3502	6186	1550	1444	1043	3562	4256	3892	4193	1013	3214	3089	1589	1105	1782	1191	3966	1438	1171	1666	1302	1892	1631	4828	1649	1375	1103	1121	1779	1487	1684	2477	3380	3501	1780	3972	1231
Tceal7	0	0	0	0	4	0	0	0	0	0	0	0	0	0	0	0	0	1	0	0	0	0	0	0	0	0	0	0	0	0	0	0	0	0	0	0	0	0	0	0	0	0	0	0	0	0	0	1	0
Gm3086	15	30	70	16	104	30	167	58	81	67	16	17	50	20	57	19	45	36	18	15	14	20	19	30	25	26	65	37	14	34	13	104	111	89	133	36	44	26	57	63	31	71	21	29	20	44	23	6	26
Gm20857	0	0	0	0	0	0	0	0	5	0	0	0	0	0	0	0	0	0	0	0	8	0	0	0	0	2	0	0	0	0	0	0	0	0	0	0	0	0	0	0	0	5	0	0	0	0	0	0	0
LOC100041034	0	0	0	0	0	0	0	0	0	0	0	0	0	0	0	0	0	0	0	0	0	0	0	0	0	0	0	0	0	0	0	0	0	0	0	0	0	0	0	0	0	0	0	0	0	0	0	0	0
Gm13286	0	0	0	0	0	0	0	0	0	0	0	0	0	0	0	0	0	0	1	0	0	0	0	0	0	0	0	0	0	0	0	0	0	0	0	0	0	0	0	0	0	0	0	0	0	1	0	0	0
Gm13102	0	0	0	0	4	10	0	3	7	25	0	0	0	0	0	0	1	0	0	0	0	0	0	0	0	6	0	0	0	13	0	0	0	0	0	0	0	11	1	0	0	10	0	0	1	0	0	0	0
Mfsd4b3	14	0	0	29	68	10	6	2	57	1	0	11	10	1	24	39	9	6	1	0	12	4	0	6	30	28	50	47	0	22	87	29	0	39	0	14	15	21	35	35	22	17	4	38	0	1	64	8	29
Iqcf6	0	0	0	0	0	0	0	0	0	0	0	0	0	0	0	0	0	0	0	0	0	0	0	0	0	0	0	0	0	0	0	0	0	0	0	0	0	0	0	0	0	0	0	0	0	0	0	0	0
Gm3139	0	3	2	0	6	2	1	1	4	2	5	12	0	1	0	0	2	0	0	1	11	0	1	0	0	0	0	0	0	0	0	0	0	0	0	0	0	0	2	3	0	13	0	1	2	0	0	8	0
Gm3143	0	1	0	0	0	1	0	4	13	0	1	18	0	0	0	0	0	0	0	0	1	0	1	0	0	1	9	1	0	0	0	0	0	0	1	1	0	0	0	0	0	2	0	0	1	1	0	12	0
Gm3636	0	0	0	0	0	0	0	0	0	0	0	0	0	0	0	0	0	0	0	0	0	0	0	0	0	0	0	0	0	0	0	0	0	0	0	0	0	0	0	0	0	0	0	0	0	0	0	0	0
Olfr596	0	0	0	0	0	0	0	0	0	0	0	0	0	0	0	0	0	0	0	0	0	0	0	0	0	0	0	0	0	0	0	0	0	0	0	0	0	0	0	5	0	0	0	0	0	0	0	1	0
Gm20865	0	0	0	0	0	0	0	0	0	0	0	0	0	0	0	0	0	0	0	0	0	0	0	0	0	0	0	0	0	0	0	0	0	0	0	0	0	0	0	0	0	0	0	0	0	0	0	0	0
Hist1h4m	245	286	219	98	139	208	463	64	59	64	384	524	203	343	8925	4871	4603	212	284	1149	874	9287	127	225	91	8595	175	118	185	83	60	181	45	66	74	269	221	6010	887	2108	282	722	19	76	229	672	52	248	119
Gm3219	145	148	192	36	207	174	205	189	137	111	17	236	143	45	84	17	39	133	146	38	114	91	134	148	65	134	118	76	199	65	17	211	128	66	54	203	120	22	62	126	98	163	30	51	154	185	74	47	70
Gm3230	1	11	22	1	24	7	57	18	15	26	18	40	41	19	0	0	4	49	2	18	14	5	18	19	9	6	9	4	25	1	0	8	23	0	5	13	4	0	3	3	7	5	0	0	16	23	0	7	1
Gm16513	0	0	0	0	0	0	0	0	0	0	0	0	0	0	0	0	0	0	0	0	0	0	0	0	0	0	0	0	0	0	0	0	0	0	0	0	0	0	0	0	0	0	0	0	0	0	0	0	0
Gm20867	0	0	0	0	0	0	0	0	0	0	0	0	0	0	0	0	0	0	0	0	0	0	0	0	0	0	0	0	0	0	0	0	0	0	0	0	0	0	0	0	0	0	0	0	0	0	0	0	0
Gm3238	0	0	0	0	0	0	0	0	0	0	0	0	0	0	0	0	0	0	0	0	0	0	0	0	0	0	0	0	0	0	0	0	0	0	0	0	0	0	0	0	0	0	0	0	0	0	0	0	0
Snhg15	3122	3601	2464	1552	279	1899	1037	393	398	524	1996	2885	2449	2105	2787	2052	1986	1640	2001	3387	2114	1423	2987	3038	1551	1939	310	1349	2245	208	1036	306	227	157	145	5403	1568	2176	425	762	1837	643	354	413	4075	3816	342	4703	1376
D4Ertd617e	5	7	0	0	7	4	11	2	2	0	2	11	0	0	0	12	0	0	0	4	5	8	3	2	0	3	0	1	6	13	3	6	0	0	0	1	13	0	3	3	5	14	0	0	7	2	4	14	1
Supt4b	0	0	0	0	0	0	0	0	0	0	0	0	0	0	0	0	0	0	0	0	0	0	0	0	0	0	0	0	0	0	0	0	0	0	0	0	0	0	0	0	0	0	0	0	0	0	0	0	0
Gm3259	0	0	0	0	0	0	0	0	0	0	0	0	0	0	0	0	0	0	0	0	0	0	0	0	0	0	0	0	0	0	0	0	0	0	0	0	0	0	0	0	0	0	0	0	0	0	0	0	0
Gm3264	53	32	9	0	67	24	61	52	101	70	13	20	4	8	1	7	1	23	12	6	81	1	60	25	0	3	41	2	7	2	2	45	23	16	14	80	2	1	68	72	0	109	3	2	32	21	2	99	0
Gm11978	33	49	37	5	4	3	7	2	6	2	14	9	11	11	31	19	13	30	17	7	21	40	42	25	3	25	1	1	14	3	6	9	7	12	15	60	11	12	0	0	9	8	0	0	58	62	2	60	4
Gm3279	0	0	0	0	0	0	0	0	0	0	0	0	0	0	0	0	0	0	0	0	0	0	0	0	0	0	0	0	0	0	0	0	0	0	0	0	0	0	0	0	0	0	0	0	0	0	0	4	0
Gm20871	1749	903	1279	1102	587	1047	735	649	629	809	808	1327	1263	979	1091	953	554	745	1897	1390	2032	590	1141	933	1190	1495	722	1304	1176	2637	1443	198	250	253	341	1374	2258	1605	299	346	2110	722	2151	1137	1246	848	922	1166	1992
Gm11985	0	0	0	0	0	6	0	0	0	0	0	0	0	0	0	0	0	0	0	0	0	0	0	0	0	0	0	0	0	0	0	0	0	0	0	0	0	0	0	4	0	1	0	0	0	0	0	0	0
Gm3285	0	0	0	0	0	0	0	0	0	0	0	0	0	0	0	0	0	0	0	0	0	0	0	0	0	0	0	0	0	0	0	0	0	0	0	0	0	0	0	0	0	0	0	0	0	0	0	0	0
Tcp10c	0	0	0	0	0	0	0	0	0	0	0	0	0	0	0	0	0	0	0	0	0	0	0	0	0	0	0	0	0	0	0	0	0	0	0	0	0	0	0	0	0	0	0	0	0	0	0	0	0
Gm3286	9	36	7	1	82	58	26	25	204	127	19	54	1	10	9	35	14	3	2	6	156	8	18	4	4	33	6	2	8	8	5	13	4	3	6	4	0	4	22	13	3	153	18	7	31	21	11	137	2
Cyp3a41b	11	14	15	6	26	15	18	13	107	76	17	73	12	25	29	24	21	14	12	29	35	24	44	6	13	17	13	16	35	15	23	24	10	11	17	19	11	10	15	282	13	76	11	15	14	40	15	74	7
Zfp980	3	4	1	1	38	21	37	13	49	41	2	10	5	7	1	11	6	1	2	7	45	1	3	3	6	3	65	6	8	2	3	53	50	72	27	0	0	0	14	34	5	87	7	5	28	4	0	53	2
Gm11938	0	0	0	0	0	0	0	0	0	0	0	0	0	0	0	0	1	0	0	0	0	0	0	0	0	3	0	0	0	0	0	0	0	0	0	0	0	0	0	0	0	0	0	0	0	0	0	0	0
Zfp981	448	264	378	466	444	328	285	257	440	679	174	385	418	281	397	403	179	203	612	416	799	263	301	283	688	333	262	504	451	1406	656	107	185	149	221	341	1073	815	300	360	996	398	985	390	283	145	404	310	700
Cyp3a59	0	0	0	0	0	4	0	1	5	0	0	0	0	0	0	1	1	0	0	0	19	0	6	0	0	1	0	0	0	0	0	0	0	0	0	0	0	0	0	1	0	25	0	0	0	4	0	7	0
Gm3363	1	0	0	0	8	1	9	8	20	64	0	1	0	0	19	1	0	0	1	0	0	0	0	0	0	13	0	2	0	4	1	24	5	0	14	0	1	0	58	40	2	54	22	3	1	0	27	3	0
Gm9833	75	122	116	23	137	110	133	160	133	104	9	51	62	53	75	24	31	91	82	19	85	121	86	61	70	372	181	50	126	47	4	159	102	14	61	149	56	22	30	62	56	253	9	34	105	126	26	35	42
Gm11937	0	4	0	0	0	0	0	0	0	0	0	0	0	0	0	0	0	0	0	0	0	0	0	0	0	1	0	0	0	0	0	0	0	0	0	0	0	0	0	0	0	0	0	0	0	0	0	0	0
Gm3383	154	114	120	196	347	128	308	261	414	304	110	123	113	142	159	182	92	142	104	104	276	120	240	157	246	121	460	177	95	198	323	503	337	477	417	271	296	197	227	298	314	380	248	246	158	154	255	290	200
Gm10409	0	0	0	0	0	0	0	0	0	0	0	0	0	0	0	0	0	0	0	0	0	0	0	0	0	0	0	0	0	0	0	0	0	0	0	0	0	0	0	0	0	0	0	0	0	0	0	0	0
Ly6c2	1189	1253	5369	52	212	14124	400	1084	557	517	10803	27867	5310	14302	1038	694	647	812	11422	15640	24302	499	456	612	197	388	2005	97	5859	1904	53	1315	1724	2279	1983	816	198	786	124	174	114	132	1423	2139	1733	1057	932	1612	43
Gm3402	0	0	0	0	0	0	0	0	0	0	0	0	0	0	0	0	0	0	0	0	0	0	0	0	0	0	0	0	0	0	0	0	0	0	0	0	0	0	0	0	0	0	0	0	0	0	0	0	0
Gm20877	0	0	0	0	0	0	0	0	0	0	0	0	0	0	0	0	0	0	0	0	0	0	0	0	0	0	0	0	0	0	0	0	0	0	0	0	0	0	0	0	0	0	0	0	0	0	0	0	0
Gm3404	0	1	0	0	0	0	0	1	1	0	0	0	0	0	0	0	0	0	0	0	4	0	0	0	0	0	0	0	0	0	0	0	0	0	0	0	0	0	0	0	0	0	0	0	0	0	0	1	0
Gm3409	0	0	0	0	0	0	0	0	1	0	0	0	0	0	0	0	0	0	0	0	0	0	0	0	0	0	0	0	0	0	0	0	0	0	0	0	0	0	0	0	0	0	0	0	0	0	0	0	0
9030025P20Rik	244	226	183	100	266	199	202	248	243	308	259	254	227	301	249	199	112	240	215	294	336	116	190	229	91	152	135	75	312	234	100	151	197	139	214	328	115	140	240	203	71	261	220	283	282	223	160	322	92
Gm3414	0	0	0	0	0	0	0	0	0	0	0	0	0	0	0	0	0	0	0	0	0	0	0	0	0	0	0	0	0	0	0	0	0	0	0	0	0	0	0	0	0	0	0	0	0	0	0	0	0
Gm3415	0	1	1	0	0	0	0	0	1	0	0	3	0	0	0	0	0	0	0	0	9	0	0	0	0	0	0	0	0	0	0	0	0	1	0	0	0	0	1	0	0	2	0	0	0	0	0	13	0
Zkscan16	1	0	0	0	3	0	0	0	0	0	0	0	0	0	38	0	3	0	0	0	0	6	0	0	0	2	0	0	0	0	0	0	0	0	0	0	0	0	0	0	0	0	0	0	0	0	0	3	0
Gm3417	7	18	16	6	15	12	4	5	2	10	19	31	39	20	24	2	6	20	12	27	16	11	17	25	7	8	8	8	23	4	3	2	7	1	2	34	4	23	5	6	5	2	3	9	15	13	14	23	1
Gm9994	2	3	1	2	7	4	0	4	1	1	1	1	0	6	9	12	10	0	1	4	5	12	1	8	0	6	0	0	0	41	1	1	1	2	2	5	1	0	2	8	2	1	7	8	1	2	18	16	0
Gm3428	0	0	0	0	0	0	0	0	0	13	0	0	0	0	0	0	0	0	0	0	0	0	0	0	0	0	0	0	0	0	0	0	0	0	0	0	0	0	0	0	0	0	0	0	0	0	0	0	0
Gm3434	0	0	0	0	0	0	0	0	0	0	0	0	0	0	0	0	0	0	0	0	0	0	0	0	0	0	0	0	0	0	0	0	0	0	0	0	0	0	0	0	0	0	0	0	0	0	0	0	0
Gm3435	584	470	422	241	702	553	742	575	581	809	669	646	653	929	540	449	285	591	676	705	772	390	560	491	305	468	426	280	712	583	250	452	501	587	544	803	273	388	491	393	217	550	391	595	676	583	462	750	279
Gm3448	0	0	0	0	0	0	0	0	0	0	0	0	0	0	0	0	0	0	0	0	0	0	0	0	0	0	0	0	0	0	0	0	0	0	0	0	0	0	0	0	0	0	0	0	0	0	0	0	0
Gm10863	185	80	145	61	6	100	1	33	35	10	64	53	148	94	31	10	4	96	38	85	98	15	61	150	78	12	0	46	67	42	25	3	4	1	25	186	48	24	0	6	53	11	1	2	108	145	59	131	51
Mup7	0	0	0	0	0	0	0	0	0	0	0	0	0	0	0	0	0	0	0	0	0	0	0	0	0	0	0	0	0	0	0	0	0	0	0	0	0	0	0	0	0	0	0	0	0	0	0	0	0
Gm3458	0	0	0	4	0	0	1	0	0	0	0	0	0	0	0	1	0	0	1	0	0	0	0	2	1	1	0	6	0	0	10	0	1	0	0	0	2	0	0	0	7	1	0	0	0	0	0	1	2
Zfp984	853	583	488	643	340	575	528	271	413	588	821	167	606	1129	469	415	222	628	655	783	717	172	474	593	659	189	490	746	1074	272	679	169	429	247	238	935	555	260	263	328	734	288	285	255	736	945	205	904	631
Gm3500	0	0	0	0	0	0	0	0	0	0	0	0	0	0	0	0	0	0	0	0	0	0	0	0	0	0	0	0	0	0	0	0	0	0	0	0	0	0	0	0	0	0	0	0	0	0	0	0	0
Mup8	0	0	0	0	0	0	0	0	0	0	0	0	0	0	0	0	0	0	0	0	0	0	0	0	0	0	0	0	0	0	0	0	0	0	0	0	0	0	0	0	0	0	0	0	0	0	0	0	0
Defa35	0	0	0	0	0	0	0	0	0	0	0	0	0	0	0	0	0	0	0	0	0	0	0	0	0	0	0	0	0	0	0	0	0	0	0	0	0	0	0	0	0	0	0	0	0	0	0	1	0
Gm10451	43	40	47	43	51	61	10	96	60	0	126	62	91	140	0	0	28	46	25	46	66	21	67	48	48	3	36	61	15	26	18	37	16	0	0	126	29	40	32	79	22	33	30	52	41	131	7	135	7
Gm15217	1	0	0	1	23	0	5	80	62	4	4	4	0	0	86	114	59	7	3	14	3	97	0	6	5	53	12	0	0	60	2	0	3	2	1	0	0	59	12	7	1	41	116	145	0	0	114	0	0
Gm15293	0	0	0	0	0	0	0	0	0	0	0	0	0	0	0	0	0	0	0	0	0	0	0	0	0	0	0	0	0	0	0	0	0	0	0	0	0	0	0	0	0	0	0	0	0	0	0	0	0
Gm10413	0	0	0	0	0	0	0	0	0	0	0	0	0	0	0	0	0	0	0	0	0	0	0	0	0	0	0	0	0	0	0	0	0	0	0	0	0	0	0	0	0	0	0	0	0	0	0	0	0
Gm15292	0	0	0	0	0	0	0	0	0	0	0	0	0	0	0	0	0	0	0	0	0	0	0	0	0	0	0	0	0	0	0	0	0	0	0	0	0	0	0	0	0	0	0	0	0	0	0	0	0
Defa27	0	0	0	0	0	0	0	0	0	0	0	0	0	0	0	0	0	0	0	0	0	0	0	0	0	0	0	0	0	0	0	0	0	0	0	0	0	0	0	0	0	0	0	0	0	0	0	0	0
Gm10408	0	0	0	0	0	0	0	0	0	0	0	0	0	0	0	0	0	0	0	0	0	0	0	0	0	0	0	0	0	0	0	0	0	0	0	0	0	0	0	0	0	0	0	0	0	0	0	0	0
Gm3558	42	21	5	5	35	10	20	26	45	40	13	3	9	4	4	14	3	37	7	6	28	0	139	64	4	6	18	2	10	7	4	23	14	12	7	132	6	3	32	50	6	37	7	2	27	49	3	31	3
Defa32	0	0	0	0	0	0	0	0	0	0	0	0	0	0	0	0	0	0	0	0	0	0	0	0	0	0	0	0	0	0	0	0	0	0	0	0	0	0	0	0	0	1	0	0	0	0	0	0	0
Defa37	0	0	0	0	0	0	0	0	0	0	0	0	0	0	0	0	0	0	0	0	0	0	0	0	0	0	0	0	0	0	0	0	0	0	0	0	0	0	0	0	0	0	0	0	0	0	0	0	0
Defa34	0	0	0	0	0	0	0	0	0	0	0	0	0	0	0	0	0	0	0	0	0	0	2	0	0	0	0	0	0	0	0	0	0	0	0	0	0	0	0	0	0	0	0	0	0	0	0	1	0
Gm3604	11	51	66	34	34	19	31	3	39	85	14	0	114	41	43	27	22	23	42	109	36	18	25	21	26	16	23	25	46	56	25	13	46	10	7	33	44	49	11	45	61	16	167	48	27	35	67	85	44
Gm15421	0	0	0	0	0	0	0	0	0	0	0	0	0	0	0	0	0	0	0	0	0	0	0	0	0	0	0	0	0	0	0	0	0	0	0	0	0	0	0	0	0	0	0	0	0	0	0	0	0
Gm10377	1	14	2	0	6	5	0	13	48	6	6	10	2	1	0	1	0	1	0	0	40	1	1	0	0	0	0	0	2	0	0	1	0	0	5	1	1	0	0	1	0	18	6	1	2	7	0	35	0
9130019P16Rik	394	384	309	354	472	142	375	468	519	249	68	366	217	17	149	141	59	451	169	112	320	147	343	306	659	176	644	345	190	154	50	375	699	108	354	495	513	105	388	589	460	491	161	215	557	548	221	219	518
Gm3646	0	0	0	0	0	0	0	0	0	0	3	0	0	0	0	0	0	0	0	0	0	0	0	0	0	0	0	0	0	0	0	0	0	0	0	0	0	0	0	0	0	0	0	0	0	0	0	0	0
Gm3696	0	0	0	0	0	0	0	0	0	0	0	0	0	0	0	0	0	0	0	0	0	0	0	0	0	0	0	0	0	0	0	0	0	0	0	0	0	0	0	0	0	0	0	0	0	0	0	0	0
Nrg2	25	26	4	6	61	40	23	25	105	17	21	12	10	23	54	3	18	13	20	15	66	12	18	19	3	10	0	2	8	31	8	29	4	0	18	22	7	42	8	17	3	26	80	27	23	3	13	54	5
Gm3701	0	0	0	0	0	0	0	0	0	0	0	0	0	0	0	0	0	0	0	0	0	0	0	0	0	0	0	0	0	0	0	0	0	0	0	0	0	0	0	0	0	0	0	0	0	0	0	0	0
BC005561	284	389	485	60	944	499	1235	617	465	454	153	153	554	280	320	274	262	544	190	57	238	657	247	551	185	1062	611	170	415	132	17	755	791	309	237	655	153	195	245	340	169	411	160	230	411	719	139	125	132
Gm3704	27	30	24	12	15	23	30	24	10	28	82	63	40	4	19	15	1	48	28	6	58	10	77	87	4	20	52	9	57	27	28	2	15	40	0	104	4	4	39	45	13	3	23	14	36	8	22	46	10
Rps15a-ps6	0	0	0	0	0	0	0	0	0	0	0	0	0	0	0	0	0	0	0	0	0	0	0	0	0	0	0	0	0	0	0	0	0	0	0	0	0	0	0	0	0	0	0	0	0	0	0	0	0
Gm13446	0	3	0	0	6	0	0	0	0	0	0	0	0	0	0	16	1	0	0	0	0	0	0	0	0	10	0	0	0	7	0	0	0	0	0	0	0	16	9	0	0	0	27	0	0	0	4	1	0
Gm3716	3	21	6	2	31	13	22	17	30	22	99	43	25	108	60	0	21	41	6	43	52	2	10	33	42	10	0	9	17	2	5	0	0	0	0	21	32	12	49	16	0	71	52	0	46	9	0	15	15
Gm3750	0	0	0	0	0	0	0	0	0	0	0	0	0	0	0	0	0	0	0	0	0	0	0	0	0	0	0	0	0	0	0	0	0	0	0	0	0	0	0	0	0	0	0	0	0	0	0	0	0
Gm3763	0	0	0	0	0	0	0	0	0	0	0	0	0	0	0	0	0	0	0	0	0	0	0	0	0	0	0	0	0	0	0	0	1	0	0	0	0	0	0	0	0	0	0	0	0	0	0	0	0
Gm3772	0	5	1	0	14	15	1	0	29	19	0	2	0	0	1	1	0	0	0	3	21	0	6	0	0	2	0	1	0	0	0	0	0	0	7	1	0	0	8	3	0	9	1	0	8	0	1	30	0
Gm3776	0	2	7	4	17	3	3	3	89	3	0	12	0	1	10	13	17	3	0	2	34	10	0	3	0	6	2	0	0	6	1	0	0	8	0	0	0	8	2	18	0	11	16	6	3	0	23	3	0
Gm10639	1	1	18	0	0	3	0	2	32	5	2	6	0	2	3	2	2	1	1	1	3	3	3	2	0	1	2	1	2	5	0	4	0	1	0	1	1	5	2	0	2	4	4	3	2	1	5	3	0
2810410L24Rik	0	5	5	3	252	0	191	209	372	671	0	9	9	0	61	15	49	11	17	10	1	64	0	21	0	46	305	0	0	283	1	340	299	495	482	7	0	23	354	187	0	130	93	201	0	5	146	8	0
Gm10375	0	0	0	0	0	0	0	0	0	0	0	0	0	0	0	1	0	0	0	0	0	0	0	0	0	0	0	0	0	0	0	0	0	0	0	0	0	0	1	1	0	0	0	0	0	0	0	0	0
Mnd1-ps	3	4	5	0	19	0	19	25	12	9	4	6	8	5	4	18	5	2	7	9	14	17	3	4	4	9	11	1	9	8	2	3	7	3	2	7	5	7	19	13	8	12	41	36	1	3	22	3	2
Gm20917	0	0	0	0	0	0	0	0	1	0	0	0	0	0	0	0	0	0	0	0	0	0	0	0	0	0	0	0	0	0	0	0	0	0	0	0	0	0	0	0	0	0	0	0	0	0	0	0	0
Vmn1r79	0	0	0	0	0	0	0	0	0	0	0	0	0	0	0	0	0	0	0	0	0	0	0	0	0	0	0	0	0	0	0	0	0	0	0	0	0	0	0	0	0	4	0	0	0	4	0	4	0
Smim17	0	1	0	3	9	1	0	0	9	0	0	1	0	0	1	1	0	0	0	0	7	0	0	0	0	0	0	0	0	1	0	0	0	0	0	1	0	0	3	0	0	0	0	0	1	0	0	15	0
Nhsl2	83	117	292	236	2520	103	1820	1021	2101	2287	61	118	62	128	195	106	168	163	106	75	304	107	158	235	209	233	2239	140	23	274	169	2446	2964	3019	2293	145	152	252	2279	3442	435	1817	330	121	294	97	192	396	185
Mir22hg	274	187	329	616	1051	238	1597	898	883	1249	50	297	507	90	2276	2582	1109	186	391	479	402	1714	243	222	511	2387	277	721	316	1116	739	411	774	402	687	330	738	2596	1066	1083	714	1318	1273	639	261	335	789	516	690
Vmn2r55	0	1	1	0	0	0	1	12	0	0	0	0	0	1	2	0	0	0	0	1	1	0	0	0	0	1	0	0	1	1	2	0	0	0	0	0	2	0	0	1	0	2	1	0	0	0	0	10	1
Sprr2a3	20	0	3	22	21	0	600	1179	96	32	10	87	5	5	351	316	367	380	3	20	11	350	0	16	46	253	0	0	0	135	5	4	1	37	4	1	2	286	14	29	1	2214	202	839	0	5	325	4	0
Gm3893	19	21	12	6	2365	41	1160	682	1001	2183	11	16	9	28	1762	893	1477	18	36	12	97	347	24	10	8	404	15	7	38	607	2	4	4	25	4	6	10	234	1212	2907	6	799	556	166	37	60	679	82	4
Gm16523	0	0	0	0	0	0	0	0	0	0	0	0	0	0	0	0	0	0	0	0	0	0	0	0	0	0	0	0	0	0	0	0	0	0	0	0	0	0	0	0	0	0	0	0	0	0	0	0	0
Vmn2r31	1	0	0	2	1	4	30	2	2	6	0	0	0	0	0	0	0	0	0	0	6	0	0	0	0	0	1	0	0	0	0	0	0	0	2	0	0	0	0	1	0	1	0	0	0	0	1	2	0
Rbakdn	2	0	1	2	3	0	0	1	3	0	0	5	0	0	0	0	0	0	0	1	0	0	0	0	0	1	0	3	2	3	0	0	6	0	10	0	0	0	1	4	0	2	12	2	0	0	0	0	4
Vmn2r34	0	5	0	0	0	0	0	3	11	0	0	1	3	0	0	0	0	0	0	0	0	0	0	0	0	0	0	0	0	0	0	0	0	0	10	0	1	0	0	0	0	1	0	0	0	0	0	3	0
Vmn2r36	0	1	1	0	2	0	0	5	0	1	1	0	0	0	0	0	0	0	0	0	4	0	1	0	0	0	1	0	0	0	0	0	0	0	0	0	0	0	0	0	0	0	0	0	0	0	0	3	0
Gm16386	7	20	12	15	150	53	81	121	84	223	30	2	40	42	148	161	145	13	50	85	59	113	15	12	18	111	231	31	68	93	17	83	176	219	181	8	16	88	112	233	6	163	58	95	18	3	53	20	19
Gm13769	0	0	0	0	0	1	0	0	7	0	0	0	0	0	0	0	0	0	0	0	0	0	0	0	0	0	0	0	0	0	0	0	0	0	0	0	0	0	0	3	0	0	0	0	0	0	0	1	0
Gm3985	1	15	0	0	3	20	5	7	7	0	0	0	0	0	0	0	0	0	0	0	28	0	7	0	6	2	0	0	1	0	0	0	0	0	0	0	0	0	0	0	0	22	0	0	19	1	0	26	0
Gm4013	28	13	31	6	36	17	33	28	34	15	63	35	20	65	30	25	28	25	21	32	28	26	21	16	20	19	21	8	19	60	16	21	18	0	32	37	9	29	15	25	4	14	50	60	43	9	29	18	11
Gm10697	0	0	0	0	0	0	0	0	0	0	0	0	0	0	0	0	0	0	0	0	0	0	0	0	0	0	0	0	0	0	0	0	0	0	0	0	0	0	0	0	0	0	0	0	0	0	0	1	0
Vmn2r40	0	0	0	0	5	2	0	0	5	0	0	0	0	0	0	7	0	0	0	0	4	0	0	0	0	0	1	0	0	1	0	0	0	0	0	0	0	0	0	0	0	0	0	0	1	0	0	12	0
Fthl17d	0	0	0	0	0	0	0	0	0	0	0	0	0	0	0	0	0	0	0	0	0	0	0	0	0	0	0	0	0	0	0	0	0	0	0	0	0	0	0	0	0	0	0	0	0	0	0	1	0
Prdm11	117	108	82	10	119	199	241	105	69	152	147	91	136	71	93	9	54	100	124	137	185	37	107	179	31	46	204	6	226	122	14	731	434	621	399	136	50	40	114	145	10	211	176	61	153	188	73	92	34
Gm16381	0	1	1	0	0	0	0	0	0	4	1	0	0	2	6	0	3	2	0	0	6	1	0	1	0	4	0	0	0	1	0	0	1	0	0	0	0	15	1	0	0	0	2	0	0	0	0	3	0
Vmn2r45	0	0	0	0	0	0	0	7	10	0	1	0	0	1	0	1	0	0	0	0	0	0	0	0	0	0	0	0	0	0	0	0	0	0	8	0	0	0	0	0	0	2	0	0	0	0	0	3	0
Apol7d	4	11	0	654	73	8	67	62	51	23	5	10	8	12	606	836	862	7	45	99	37	1395	6	37	224	1024	9	118	4	573	326	9	20	11	16	12	167	960	111	131	206	126	1291	502	7	4	601	13	300
H2al2b	0	0	0	0	0	0	0	0	0	0	0	0	0	0	0	0	0	0	0	0	0	0	0	0	0	0	0	0	0	0	0	0	0	0	0	0	0	0	0	0	0	0	0	0	0	0	0	0	0
Vmn2r41	0	0	0	0	3	3	1	0	2	0	0	0	0	0	0	16	0	0	0	0	16	0	0	0	0	0	0	0	0	0	0	0	0	0	0	0	0	0	3	0	0	1	0	0	2	0	0	10	0
Gm10267	0	2	0	0	0	0	0	2	1	0	0	0	0	0	0	0	0	0	0	0	4	0	0	0	0	1	0	0	3	0	0	0	0	0	0	0	0	0	0	0	0	3	0	0	0	0	0	1	0
C920021L13Rik	436	387	340	846	1106	304	1692	717	865	969	159	396	435	321	3221	2274	2601	346	648	368	585	1864	287	274	1102	2099	7369	849	493	296	806	7236	7617	10280	8229	571	1130	2714	1168	1663	1242	1287	380	246	341	944	275	614	915
Vmn2r47	0	9	0	0	4	5	0	0	13	4	17	0	0	0	0	0	1	0	0	0	5	5	0	0	0	2	0	0	0	1	3	0	0	0	0	1	0	0	2	0	0	21	2	0	1	0	0	11	1
Vmn2r46	0	0	0	1	2	6	0	0	3	1	1	1	0	0	0	1	0	0	0	2	1	1	0	0	0	1	1	0	1	1	0	0	0	4	0	0	0	0	0	1	0	0	0	1	0	1	1	1	0
Vmn2r51	0	0	0	0	2	10	0	0	0	5	0	1	0	0	0	0	0	0	0	0	0	0	0	0	0	0	0	0	0	0	0	0	0	0	0	0	0	0	0	0	0	19	0	0	0	0	0	5	0
H2al1a	0	0	0	0	0	0	0	0	0	0	0	0	0	0	0	0	1	0	0	0	1	0	0	0	0	1	0	0	0	0	0	0	0	0	0	0	0	0	0	0	0	0	0	0	0	0	0	0	0
Gm13546	36	68	60	97	8	10	26	6	9	1	45	5	28	75	18	8	7	65	8	29	7	16	71	84	110	68	0	128	7	13	39	0	0	0	4	94	273	5	4	2	179	51	0	6	102	86	0	87	108
H2al1b	0	0	0	0	0	0	0	0	0	0	0	0	0	0	0	0	0	0	0	0	0	0	0	0	0	0	0	0	0	0	0	0	0	0	0	0	0	0	0	0	0	0	0	0	0	0	3	0	0
H2al1c	0	0	0	0	0	0	0	0	0	0	0	0	0	0	0	0	0	0	0	0	0	0	0	0	0	0	0	0	0	0	0	0	0	0	0	0	0	0	0	0	0	0	0	0	0	0	0	0	0
H2al1g	0	0	0	0	0	0	0	0	0	0	0	0	0	0	1	5	3	0	0	0	0	1	0	0	0	5	0	0	0	0	0	0	0	0	0	0	0	0	0	0	0	0	0	0	0	0	0	0	0
Gm15760	9	26	20	6	38	53	55	49	55	24	5	25	23	74	28	31	23	27	31	16	44	20	11	20	11	32	11	10	16	27	36	34	37	0	28	15	15	16	36	14	16	41	13	15	15	13	9	22	8
Gm4133	0	0	0	0	0	2	0	0	0	0	0	0	0	0	0	0	0	0	0	0	0	0	0	0	0	0	0	0	4	0	0	0	0	0	0	0	0	0	0	0	0	4	0	0	0	0	0	2	0
Vmn1r-ps79	0	0	0	0	2	2	0	0	7	0	0	1	0	0	0	0	0	0	0	0	2	0	0	0	0	0	0	0	0	0	0	3	0	0	0	0	0	0	1	0	0	3	0	0	0	0	0	0	0
Vmn1r101	0	0	0	0	3	1	0	0	6	0	0	0	0	0	0	0	0	0	0	0	1	0	1	0	0	0	0	0	0	0	0	0	0	0	0	0	0	0	1	0	0	0	0	0	0	0	0	1	0
Gm4141	0	0	0	0	0	0	0	0	0	1	0	0	0	0	0	0	0	0	0	0	3	0	0	0	0	0	0	0	0	0	0	0	0	0	0	0	0	0	0	1	0	0	0	0	0	0	0	1	0
Vmn1r114	1	1	0	0	4	0	0	2	4	0	0	1	0	0	0	0	0	0	0	0	1	0	0	0	0	0	0	0	0	0	0	0	0	0	0	0	0	0	0	0	0	0	0	0	0	0	0	0	0
Vmn1r126	0	0	0	0	0	0	0	0	2	0	0	1	0	0	0	0	0	0	0	0	0	0	0	0	0	0	0	0	0	0	0	0	0	0	0	0	0	0	0	0	0	0	0	0	0	0	0	0	0
Gm4175	0	0	0	0	0	0	0	0	1	0	0	0	0	0	0	0	0	0	0	0	0	0	0	0	0	0	0	0	0	0	0	0	0	0	0	0	0	0	0	0	0	0	0	0	0	0	0	0	0
Gm16451	0	0	0	0	0	0	0	0	1	0	0	0	0	0	0	0	0	0	0	0	0	0	0	0	0	0	0	0	1	0	0	3	0	0	0	0	0	0	0	0	0	0	0	0	0	0	0	0	0
Rex2	3	8	5	3	20	3	23	7	35	34	5	8	5	4	5	2	3	3	5	3	27	6	3	2	4	7	53	5	4	2	5	55	39	47	42	2	3	3	8	28	3	30	3	4	6	5	1	27	1
Gm10666	0	0	0	0	0	0	0	0	0	0	0	0	0	0	0	0	0	0	0	0	0	0	0	0	0	0	0	0	0	0	0	0	0	0	0	0	0	0	0	0	0	0	0	0	0	0	0	0	0
1110002L01Rik	439	290	301	101	404	248	333	313	423	241	276	192	253	474	389	263	289	269	286	355	363	422	258	299	97	585	273	80	389	216	53	162	189	183	152	350	119	333	427	480	91	525	301	246	325	315	450	368	88
Tmem207	0	0	0	0	0	0	0	0	13	0	0	1	0	0	0	0	0	0	0	0	6	0	0	1	0	0	0	0	0	0	0	0	1	0	0	0	0	0	12	1	0	0	0	0	0	0	0	8	0
Gm10665	0	0	0	0	0	0	0	1	1	0	0	3	0	0	0	0	0	0	0	0	7	0	1	0	0	0	0	0	2	0	0	0	0	0	0	0	0	0	0	4	0	9	0	0	0	0	0	0	0
6030469F06Rik	0	0	0	0	7	0	0	0	8	0	0	0	9	0	0	0	3	0	0	1	2	0	0	1	0	0	0	0	0	0	0	4	0	0	0	0	4	0	0	1	0	15	13	0	4	0	0	4	0
Vmn1r158	0	0	0	0	0	0	0	0	0	0	0	0	0	0	0	0	0	0	0	0	0	0	0	0	0	0	0	0	0	0	0	0	0	0	0	0	0	0	0	0	0	0	0	0	0	0	0	0	0
A230070E04Rik	0	0	0	0	11	0	0	0	2	0	0	0	0	0	0	0	2	0	0	0	0	12	3	0	0	9	0	0	0	1	0	0	0	0	0	0	0	1	1	3	0	0	0	0	0	0	0	0	0
Gm4214	0	0	0	0	2	0	0	0	6	0	0	0	0	0	0	0	0	0	0	0	1	0	0	0	0	0	0	0	0	0	0	0	0	0	0	0	0	0	0	0	0	0	0	0	0	0	0	1	0
Gm4216	0	0	0	0	0	0	0	0	0	0	0	0	0	0	0	0	0	0	0	0	0	0	0	0	0	0	0	0	0	0	0	0	0	0	0	0	0	0	0	0	0	0	0	0	0	0	0	0	0
Gm4224	0	0	0	0	0	0	0	0	0	0	0	0	0	0	0	0	0	0	0	0	0	0	0	0	0	0	0	0	0	0	0	0	0	0	0	0	0	0	0	0	0	11	0	0	0	0	0	2	0
Vmn1r168	0	0	0	0	0	0	0	0	0	0	0	0	0	0	0	0	0	0	0	0	0	0	0	0	0	0	0	0	0	0	0	0	0	0	0	0	0	0	0	0	0	0	0	0	0	0	0	0	0
4632428C04Rik	1	0	0	12	11	0	36	87	25	0	0	0	14	0	291	307	103	1	35	4	11	138	1	14	37	115	0	19	0	47	14	23	22	4	0	0	5	146	57	53	3	8	92	150	0	0	42	5	21
Vmn1r169	0	0	0	0	0	0	0	0	5	0	0	0	0	0	0	0	0	0	0	0	0	0	0	0	0	0	0	0	0	0	0	0	0	0	0	0	0	0	0	0	0	0	0	0	0	0	0	0	0
Cyp2c69	62	25	49	9	7	25	2	43	20	4	37	11	26	46	7	14	11	28	18	36	46	15	45	22	10	16	0	51	35	11	9	0	1	0	1	40	14	3	4	13	16	14	55	63	36	47	24	92	5
Cd300ld4	0	7	1	75	8	0	8	8	28	0	0	9	1	3	0	5	0	8	33	1	27	0	0	1	95	0	3	40	11	0	51	0	0	0	0	0	40	1	1	3	57	8	1	5	6	8	0	4	58
Cd300ld5	0	0	0	16	4	0	0	0	18	0	0	1	0	0	0	0	0	0	4	0	1	0	0	0	14	0	0	6	2	0	8	0	0	0	0	0	4	0	0	0	15	0	0	0	0	5	0	0	12
Gm4251	0	0	0	0	0	0	0	0	0	0	0	0	0	0	0	0	0	0	0	0	0	0	0	0	0	1	0	0	0	0	0	0	0	0	0	0	1	0	0	0	0	0	0	0	0	0	0	30	0
9130023H24Rik	111	85	47	145	220	53	110	240	290	306	43	128	108	117	475	232	239	173	173	70	80	356	51	132	145	422	232	92	103	365	149	297	277	298	241	108	96	238	275	392	101	340	170	204	158	154	300	107	123
Gm4262	16	11	3	16	11	11	11	17	6	0	8	20	10	0	167	108	63	13	36	20	1	22	2	26	46	213	33	28	2	8	20	56	24	61	40	4	35	279	11	86	17	17	21	13	2	15	0	32	21
Gm4265	0	2	0	0	0	0	0	1	0	0	0	0	0	0	0	0	0	0	0	0	26	0	3	0	0	1	0	0	0	2	0	1	0	0	0	1	0	0	0	0	0	0	0	0	0	0	0	0	0
Gm10012	0	0	0	0	0	0	0	0	0	0	0	0	0	0	0	0	0	0	0	0	0	0	0	0	0	0	0	0	0	0	0	0	0	0	0	0	0	0	0	0	0	0	0	0	0	0	0	0	0
Gm4278	0	2	0	0	1	12	0	0	11	0	0	2	0	0	0	0	1	0	0	0	7	0	0	0	0	0	0	0	2	0	0	0	0	0	0	0	1	0	0	0	0	0	0	0	0	0	0	4	0
Gm10696	1	0	0	0	0	0	0	0	0	0	0	0	0	0	1	0	3	0	0	3	0	0	0	0	0	0	0	0	3	0	0	0	0	0	0	0	0	0	0	0	0	9	0	0	0	0	0	1	0
Gm4285	81	120	166	28	176	111	86	85	95	92	120	203	119	135	30	5	40	217	137	77	91	35	84	133	77	38	90	41	119	57	21	64	94	51	69	194	36	22	67	118	85	42	49	87	120	192	72	100	42
Sult2a2	1	1	1	1	6	4	0	1	22	3	5	30	3	3	2	3	2	1	4	3	16	2	3	1	1	2	2	2	5	0	3	2	1	5	0	4	0	1	2	20	2	5	1	3	2	5	4	17	0
Olfr819	0	0	0	0	0	0	0	0	0	0	0	0	0	0	0	0	0	0	0	0	2	0	0	0	0	0	0	0	0	0	0	0	0	0	0	0	0	0	0	0	0	0	0	0	0	0	0	3	0
5330434G04Rik	1	0	0	0	0	7	0	0	15	0	0	0	1	0	0	2	0	0	0	0	7	0	0	1	0	2	0	0	0	0	0	0	0	0	0	0	0	0	0	0	0	0	4	0	0	1	0	5	1
Gm4297	0	0	0	0	2	9	0	0	2	1	0	0	0	0	0	0	0	0	0	0	7	0	0	0	0	0	0	0	1	0	0	0	0	0	0	0	0	0	0	1	0	0	0	0	0	0	0	1	0
Gm10046	0	0	2	0	5	1	3	4	1	1	0	2	0	0	1	1	4	0	1	0	2	3	0	3	0	0	19	0	0	6	0	1	3	0	1	2	0	0	0	1	0	0	13	12	1	1	27	7	0
3110099E03Rik	0	1	0	0	0	0	0	0	9	0	0	5	0	0	0	0	0	0	0	3	12	1	0	1	0	1	0	0	0	0	0	1	0	0	0	0	0	0	6	0	0	28	0	0	6	0	0	4	0
Gm4312	0	0	0	0	0	0	0	0	12	17	0	0	0	0	0	0	0	0	0	0	4	0	0	0	0	0	0	0	0	0	0	0	0	0	0	0	0	0	0	0	0	0	0	0	0	0	0	1	0
Nps	0	1	0	0	0	1	0	0	0	0	0	0	0	0	11	0	0	0	0	0	0	0	0	0	0	1	0	0	0	1	1	0	4	0	0	0	0	2	0	0	0	0	0	0	0	0	0	0	0
Inafm2	121	78	102	56	669	64	540	408	554	562	73	101	126	105	255	400	246	113	104	108	97	351	75	122	104	259	735	68	82	243	40	488	485	677	430	135	19	249	495	514	88	411	283	366	109	130	266	126	47
Gm4340	0	0	0	0	1	0	0	0	0	0	0	3	0	0	0	0	0	0	0	0	0	0	0	0	0	0	0	0	0	0	0	0	0	0	1	0	0	0	0	0	0	0	0	0	0	0	0	1	0
Esp16	0	2	0	0	4	0	0	0	0	0	0	0	0	0	0	0	0	0	0	0	5	0	0	0	0	0	0	0	0	0	0	0	0	0	0	0	0	0	0	0	0	11	0	0	0	0	0	3	0
Gm4349	38	27	28	30	40	31	3	11	24	42	40	14	5	22	45	21	40	20	29	43	35	15	19	31	30	21	24	24	30	20	22	20	31	35	29	35	28	38	26	12	51	31	31	10	48	26	43	57	28
Tigit	4214	1645	3556	7	25	2977	20	20	35	17	572	1247	3913	1128	108	123	100	1515	2651	3414	3007	229	3237	907	2	520	21	3	4461	57	3	18	4	26	35	3961	9	309	64	12	19	112	55	217	1195	1162	66	2113	3
LOC100043315	0	0	0	0	0	0	0	0	0	0	0	0	0	0	0	0	0	0	0	0	0	0	0	0	0	0	0	0	0	0	0	0	0	0	0	0	0	0	0	0	0	0	0	0	0	0	0	0	0
Scgb2b3	0	0	0	0	0	0	0	0	0	0	0	0	0	0	0	0	0	0	0	0	0	0	0	0	0	0	0	0	0	0	0	0	0	0	0	0	0	0	0	0	0	0	0	0	0	0	0	0	0
Ankrd66	0	0	0	28	10	0	0	43	10	1	3	1	9	0	0	0	1	0	0	0	0	2	0	4	17	3	0	15	0	2	19	26	0	0	0	0	46	7	0	0	8	12	0	0	1	50	0	21	17
Gm4371	3	9	1	2	4	4	33	9	0	24	3	3	11	0	2	0	5	1	0	0	10	3	0	8	3	15	0	1	1	0	8	0	1	1	0	14	0	13	9	0	33	20	2	1	0	6	1	2	2
Gm14308	646	400	378	285	580	407	520	477	575	473	683	412	399	799	547	590	393	510	444	555	449	376	403	393	326	359	608	303	543	535	377	351	451	787	396	587	365	366	550	633	393	541	720	660	491	452	870	601	304
Gm14305	203	129	167	94	247	91	237	192	264	148	143	94	134	192	156	187	103	155	95	168	186	124	129	118	105	114	282	104	195	221	122	133	139	177	163	234	135	119	156	199	125	178	276	221	158	145	304	189	79
Gm14005	634	345	516	684	895	218	984	759	762	545	128	339	367	259	1067	635	746	296	241	331	540	1001	311	255	435	1187	735	781	432	478	543	484	373	90	153	414	593	1095	750	1055	405	1120	536	543	325	540	347	598	703
Gm4432	8	11	38	4	16	25	36	18	12	37	1	8	36	6	6	21	12	37	28	9	21	16	18	26	9	18	21	14	15	1	1	7	10	53	18	63	7	11	20	47	1	15	2	8	15	57	0	8	8
AA387883	1	0	1	0	3	0	0	0	17	0	3	0	0	0	0	0	0	0	0	0	0	0	0	0	0	0	0	0	0	0	0	0	10	0	1	0	0	0	0	0	0	14	0	0	2	0	0	3	0
Gm10681	0	0	0	0	0	0	0	0	0	0	0	0	0	0	0	0	0	0	0	0	0	0	0	0	0	0	0	0	0	0	0	0	0	0	0	0	0	0	0	0	0	0	0	0	0	0	0	0	0
Zfp955b	323	215	183	91	394	357	363	398	266	352	229	142	304	290	370	317	331	347	288	343	406	377	336	240	132	224	256	86	459	384	94	203	407	628	388	461	78	271	330	251	57	346	504	332	350	288	442	395	107
Gm4461	0	0	0	0	0	0	0	0	0	0	0	0	0	0	0	0	0	0	0	0	0	0	0	0	0	0	0	0	0	0	0	0	0	0	0	0	0	0	0	0	0	0	0	0	0	0	0	0	0
1300002E11Rik	482	406	457	165	404	424	514	383	563	615	691	255	266	608	405	665	232	326	357	495	494	237	408	402	153	216	523	182	416	278	161	411	330	517	306	586	122	228	491	590	148	373	364	311	526	423	355	616	165
Nat8f7	0	0	0	0	0	0	0	0	1	0	0	0	0	0	6	10	5	0	0	0	0	1	1	0	0	2	0	0	0	8	0	0	0	0	0	0	0	4	0	0	0	0	2	3	0	0	6	0	0
Gm4489	0	0	0	0	0	8	0	0	12	0	0	0	0	0	0	0	0	0	0	0	0	0	0	0	0	2	0	0	18	0	0	0	0	0	0	0	0	0	0	0	0	18	0	0	0	0	0	5	0
Vmn1r100	0	0	0	0	0	0	0	0	0	0	0	0	0	0	0	0	0	0	0	0	0	0	0	0	0	0	0	0	0	0	0	0	0	0	0	0	0	0	0	0	0	0	0	0	0	0	0	1	0
Vmn1r112	0	0	0	0	0	0	0	0	0	0	0	0	0	0	0	0	0	0	0	0	0	0	0	0	0	1	0	0	0	0	0	0	0	0	0	0	0	0	0	0	0	0	0	0	0	0	0	1	0
Gm4532	33	34	27	4	33	24	65	18	21	6	29	27	24	38	14	1	4	31	46	24	41	10	27	48	12	21	39	4	24	22	2	44	45	7	40	56	5	13	22	30	5	33	10	34	47	29	23	30	1
AU016765	0	0	0	0	13	0	1	0	3	0	0	16	0	0	0	0	0	0	1	0	10	0	0	0	0	0	2	0	0	0	0	0	0	0	0	0	0	0	3	0	0	18	0	0	1	0	0	7	0
Gm4541	1	4	5	0	3	27	0	1	68	2	6	14	0	0	0	1	1	0	1	3	25	0	22	0	0	1	0	0	0	2	0	5	0	1	0	0	0	0	3	0	0	25	0	0	4	0	1	45	0
Srcap	2577	2514	1725	1549	2030	1993	1055	1944	2080	1787	3818	2608	1235	3776	3644	3607	3892	2166	2652	3932	3945	4055	2462	3523	1178	3365	2048	904	3287	3019	1070	2532	2629	3116	2045	2780	841	3832	2888	2909	1344	1947	2481	2938	3661	2334	2859	4817	1007
Vmn1r132	0	0	0	0	0	3	0	0	1	0	0	0	0	0	0	0	0	0	0	0	4	0	0	0	0	1	0	0	0	0	0	0	0	0	0	0	0	0	0	4	0	0	0	0	0	1	0	5	0
Gm14207	1	1	0	3	154	4	148	120	163	297	2	9	1	1	18	0	11	10	10	16	8	1	1	4	4	2	960	0	0	1	0	1150	560	742	464	0	0	2	187	204	11	233	11	5	3	9	2	2	1
Gm4559	0	0	0	0	1	0	0	0	0	0	0	0	0	0	0	0	0	0	0	0	0	2	0	0	0	0	0	0	0	0	0	0	0	0	0	0	0	0	0	0	0	2	0	0	0	0	0	1	0
AI662270	3301	1905	3317	1448	146	2124	237	216	257	171	1839	1430	1831	2113	22	53	29	1427	2055	2172	3038	55	2063	1388	1533	82	34	1636	2230	44	1400	55	118	147	100	2726	1976	106	33	80	2034	211	45	27	2551	2363	59	3241	1576
Gm4566	7	4	8	1	3	0	7	0	1	1	0	0	0	4	0	0	2	4	5	6	20	16	2	1	1	3	0	0	0	0	0	12	3	2	0	5	0	2	15	2	0	28	1	0	3	0	0	5	2
Gm4567	0	0	0	0	0	0	0	0	0	0	0	0	0	0	0	0	0	0	0	0	0	0	1	0	0	0	0	0	0	0	0	0	0	0	0	0	0	0	1	0	0	0	0	0	0	0	0	0	0
Gm10584	0	15	22	4	74	5	41	54	71	43	10	15	5	6	125	13	27	10	17	3	16	46	9	18	3	60	38	5	1	11	6	49	55	75	67	5	14	16	46	84	1	42	5	0	24	2	18	7	11
Amy2a4	0	2	0	0	1	0	0	0	0	19	4	0	0	1	0	0	0	0	0	0	0	0	0	0	0	0	0	0	0	0	0	0	0	0	0	0	0	0	0	0	0	2	0	0	0	0	0	6	0
Amy2a2	0	0	0	0	1	0	0	0	10	82	18	0	0	6	0	0	0	0	1	0	5	0	0	0	0	0	0	0	4	0	0	0	0	0	0	0	0	0	0	0	0	9	0	0	2	0	0	20	0
Gm4598	0	2	0	3	0	0	7	0	0	0	0	0	0	0	0	0	0	2	0	0	0	0	0	0	5	0	0	1	0	0	8	0	0	0	0	0	0	2	0	1	2	0	0	0	0	0	0	1	2
Zfp831	903	658	482	12	32	468	20	22	50	4	1198	437	453	1534	2	1	1	911	540	653	728	1	1159	1061	50	2	1	4	823	0	0	1	23	1	0	1082	0	0	57	5	1	37	9	11	1056	766	0	1381	9
Gm14057	0	0	0	0	0	0	0	0	0	0	0	0	0	0	0	0	0	0	0	0	0	0	0	0	0	0	0	0	0	0	0	0	0	0	0	0	0	0	0	0	0	0	0	0	0	0	0	0	0
Zfp850	313	232	149	40	90	314	63	84	116	18	475	84	229	104	95	1	93	165	263	323	409	103	244	214	11	111	107	61	297	56	67	51	101	231	105	166	36	109	80	115	85	61	134	101	370	269	104	389	59
Scgb2b1	0	0	0	0	0	0	0	0	0	0	0	0	0	0	0	0	0	0	0	0	0	0	0	0	0	0	0	0	0	0	0	0	0	0	0	0	0	0	0	0	0	0	0	0	0	0	0	0	0
Scgb2b7	0	0	0	0	0	0	0	2	0	0	0	0	0	0	0	0	0	0	0	0	1	0	0	0	0	0	0	0	0	0	0	0	0	0	0	0	0	0	0	0	0	0	0	0	0	0	0	0	0
Scgb2b11	0	0	0	0	0	1	0	0	0	0	0	0	0	0	0	0	0	0	0	0	0	0	0	0	0	0	0	0	0	0	0	0	0	0	0	0	0	0	0	0	0	0	0	0	0	0	0	4	0
Scgb2b18	0	0	0	0	0	0	0	0	0	0	0	0	0	0	0	0	0	0	0	0	0	0	0	0	0	0	0	0	0	0	0	0	0	0	0	0	0	0	0	0	0	0	0	0	0	0	0	3	0
Scgb1b24	0	0	0	0	0	0	0	0	0	0	0	0	0	0	0	0	0	0	0	0	0	0	0	0	0	0	0	0	0	0	0	0	0	0	0	0	0	0	0	0	0	5	0	0	0	0	0	0	0
Klrb1	2	5	0	0	6	5	0	6	0	0	11	0	0	4	0	0	1	0	0	15	11	0	1	0	0	1	0	0	0	0	0	0	0	1	0	2	0	0	0	0	0	2	7	0	8	0	0	19	0
Scgb1b30	1	1	0	0	0	8	13	0	0	0	2	0	1	1	0	0	0	0	1	3	3	1	0	0	0	0	0	0	1	7	0	0	3	0	1	2	0	1	10	1	0	0	4	0	6	1	0	2	0
Gm4710	0	1	2	0	2	7	0	0	8	0	0	1	0	0	0	0	0	0	0	3	0	0	0	0	0	0	0	0	0	0	0	0	0	0	0	0	0	0	0	0	0	21	0	0	12	0	0	22	0
R3hdml	0	1	0	4	71	2	185	133	148	133	0	34	1	20	567	196	630	19	35	139	1	1146	2	49	15	642	14	0	4	89	1	26	1	0	0	0	11	401	41	11	13	96	141	265	4	20	316	0	0
Six3os1	0	1	0	0	0	0	0	0	0	0	1	0	0	0	0	0	1	0	1	0	5	0	0	0	0	0	0	0	0	0	0	0	0	0	0	0	0	0	0	0	0	1	0	1	0	0	0	5	1
Gm4719	0	1	0	0	0	0	0	0	3	0	0	0	0	0	0	0	0	0	0	0	0	0	0	0	0	0	0	0	0	0	0	0	0	0	0	0	0	0	0	0	0	0	0	0	0	0	0	1	0
A630075F10Rik	10	0	0	1	47	0	11	16	13	2	1	0	0	0	0	0	0	0	0	0	12	0	0	0	0	1	0	0	0	5	1	0	1	1	0	0	0	0	23	24	0	19	3	0	14	1	1	4	0
Ppp4r1l-ps	253	166	157	131	796	160	341	451	789	587	179	93	203	232	393	148	232	197	200	210	315	360	276	187	128	232	566	110	282	459	185	600	582	304	465	358	143	155	445	352	184	435	512	336	182	355	334	144	185
Gm4724	0	0	0	0	0	0	0	0	0	0	0	0	0	0	0	0	0	0	0	0	0	0	0	0	0	0	0	0	0	0	0	0	0	0	0	0	0	0	0	0	0	0	0	0	0	0	0	0	0
Gm14635	18	0	0	0	4	3	0	0	0	0	0	0	0	9	0	3	0	0	0	0	9	0	0	0	0	2	0	1	0	0	0	0	0	0	0	0	0	0	0	0	1	0	6	0	0	1	0	12	0
Gm20939	68	49	41	52	68	58	93	73	95	73	53	12	70	69	47	40	26	35	66	111	86	53	51	66	54	100	9	36	152	67	17	29	123	215	13	100	43	109	59	33	56	28	102	146	94	13	65	55	50
Tgfbr3l	5	21	2	10	16	19	45	21	20	23	0	6	0	25	54	12	20	11	6	24	16	51	10	43	2	78	0	6	14	50	11	4	16	0	10	16	0	8	37	50	14	46	19	21	24	1	6	27	5
Gm14204	0	0	0	1	1	0	0	0	0	0	0	0	0	0	0	0	1	0	0	0	8	0	1	0	0	3	1	0	0	1	0	0	0	0	1	0	0	1	0	1	0	4	0	0	1	1	1	17	1
Gm17769	0	1	0	2	52	0	10	13	2	0	0	0	6	0	0	0	0	4	16	0	0	0	0	4	0	5	8	0	0	7	10	14	0	0	39	1	0	3	17	0	0	29	0	0	0	1	9	1	0
Rnf223	8	14	7	0	8	9	0	0	0	0	0	33	12	0	24	0	13	0	39	13	32	14	14	2	3	11	0	0	0	10	12	1	14	0	12	7	9	8	9	19	0	0	13	0	7	0	0	3	0
Ect2l	20	37	25	1	10	21	11	25	27	15	53	36	6	71	18	52	3	35	25	21	36	18	22	31	12	29	54	2	18	18	0	1	4	4	41	40	1	9	44	21	0	27	4	15	11	21	11	115	2
Gm16894	62	46	29	96	1	17	14	10	14	1	8	3	12	8	0	1	4	28	21	16	18	3	80	48	82	5	11	64	29	4	67	2	7	2	7	73	126	2	14	3	141	6	13	0	46	68	9	84	93
Cfap43	1247	426	910	3924	3148	725	4182	4781	8408	3124	1056	2752	1506	1706	5285	5568	3830	2661	2597	1943	1416	5985	1014	1657	5180	2839	1104	4476	1595	5192	5339	1071	882	2078	788	1121	4805	7721	1883	868	5638	4707	5282	12353	468	1047	13830	950	4211
Ddx43	171	165	285	33	19	295	18	19	13	3	75	112	259	82	0	36	17	184	229	176	381	6	107	155	44	4	0	45	195	2	16	0	4	0	2	187	32	0	1	38	13	17	4	2	159	242	1	75	33
AI847159	31	13	25	0	7	15	13	0	8	0	9	2	6	22	0	0	1	5	70	42	30	0	15	10	0	2	0	0	30	0	0	1	0	1	0	14	0	0	5	28	0	0	1	0	22	12	0	20	2
Mup18	0	0	0	0	0	0	0	0	0	0	0	0	0	0	0	0	0	0	0	0	0	0	0	0	0	0	0	0	0	0	0	0	0	0	0	0	0	0	0	0	0	0	0	0	0	0	0	0	0
Gm2083	0	1	0	0	0	0	0	2	1	0	0	0	0	0	0	0	0	0	0	0	0	0	0	0	0	1	0	0	0	0	0	0	0	0	0	0	0	0	0	0	0	8	0	0	0	0	0	0	0
9330020H09Rik	234	158	202	48	120	165	113	93	93	74	158	228	143	280	227	94	249	166	87	225	213	161	144	190	35	132	189	41	141	85	51	151	103	175	106	272	56	115	107	123	27	80	89	103	181	151	55	214	40
LOC100049077	23	18	6	5	22	22	9	20	19	12	14	13	24	20	26	4	18	15	16	10	17	9	17	25	7	10	16	7	22	20	8	15	21	15	32	16	5	3	5	21	2	10	1	27	18	22	21	14	9
Gm13032	56	33	12	0	8	13	10	7	7	0	42	31	27	27	0	48	19	4	23	26	15	27	37	20	0	10	0	0	23	30	0	0	0	0	0	35	0	10	3	0	0	6	1	23	44	47	40	32	2
Mir741	0	0	0	0	0	0	0	0	0	0	0	0	0	0	0	0	0	0	0	0	0	0	0	0	0	0	0	0	0	0	0	0	0	0	0	0	0	0	0	0	0	0	0	0	0	0	0	0	0
Mir743	0	0	0	0	0	0	0	0	0	0	0	0	0	0	0	0	0	0	0	0	0	0	0	0	0	0	0	0	0	0	0	0	0	0	0	0	0	0	0	0	0	0	0	0	0	0	0	0	0
Mir804	0	0	0	0	0	0	0	0	0	0	0	0	0	0	2	0	0	0	0	0	0	0	0	0	0	0	0	0	0	0	0	0	0	0	0	0	0	0	0	0	0	0	0	0	0	0	0	0	0
Mir742	0	0	0	0	0	0	0	0	0	0	0	0	0	0	0	0	0	0	0	0	0	0	0	0	0	0	0	0	0	0	0	0	0	0	0	0	0	0	0	0	0	0	0	0	0	0	0	0	0
Mir181d	0	0	0	0	0	0	0	0	0	0	0	0	0	0	0	0	0	0	0	0	0	0	0	0	0	0	0	0	0	0	0	0	0	0	0	0	0	0	0	0	0	0	0	0	0	0	0	0	0
Mir290a	0	0	0	0	0	0	0	0	0	0	0	0	0	0	0	0	0	0	0	0	0	0	0	0	0	0	0	0	0	0	0	0	0	0	0	0	0	0	0	0	0	0	0	0	0	0	0	0	0
Lrrc19	3	0	1	2	8	11	1	5	8	81	0	0	0	1	0	18	18	23	0	14	2	5	0	6	9	1	0	0	0	13	3	3	11	0	1	1	1	0	14	30	1	0	31	24	2	1	10	21	0
Cyp2j11	0	7	1	0	2	5	0	0	17	0	0	2	2	0	1	0	1	1	2	23	21	0	0	1	0	1	0	1	0	0	0	2	0	2	0	1	0	0	1	0	0	11	1	0	6	0	0	23	0
Camta1	535	368	458	229	945	514	857	580	852	787	569	518	289	590	400	231	309	312	491	413	1021	303	379	402	240	369	827	156	501	434	113	812	816	1376	1105	651	299	206	647	834	311	852	369	320	466	594	413	788	178
Yy2	0	0	0	0	0	0	0	0	0	0	0	0	0	0	0	0	0	0	0	0	0	0	0	0	0	0	0	0	0	0	0	0	0	0	0	0	0	0	0	0	0	0	0	0	0	0	0	0	0
Kti12	0	0	0	0	0	0	0	0	0	0	0	0	0	0	0	0	0	0	0	0	0	0	0	0	0	0	0	0	0	0	0	0	0	0	0	0	0	0	0	0	0	0	0	0	0	0	0	0	0
Rcc1	1429	814	589	888	509	1033	355	749	566	174	1090	959	864	1369	820	871	539	767	1066	1146	1434	499	698	897	823	741	709	1058	1512	426	588	445	549	419	362	909	1045	804	515	628	991	584	749	773	638	911	731	1350	895
Zbtb48	506	547	451	185	353	442	216	351	343	533	574	815	571	352	1386	755	694	425	371	603	842	859	386	535	162	881	508	184	579	852	144	683	335	652	254	715	198	1207	356	471	144	342	438	420	548	248	608	700	166
Gm10400	0	0	0	0	0	0	0	0	0	0	0	0	0	0	0	0	0	0	0	0	0	0	0	0	0	0	0	0	0	0	0	0	0	0	0	0	0	0	0	0	0	0	0	0	0	0	0	0	0
Dnah7c	12	9	6	13	56	40	114	81	150	84	16	55	4	4	54	20	18	14	46	53	115	36	7	37	5	20	53	3	18	24	11	63	67	18	11	5	3	16	35	29	1	117	46	28	27	70	36	135	12
Pcsk9	3	0	0	0	42	11	64	60	65	0	0	0	0	0	0	30	31	13	0	12	2	23	0	14	0	32	0	0	1	42	0	10	24	0	0	10	1	38	34	15	0	23	18	230	0	1	97	12	0
Snora15	0	0	0	0	0	0	0	0	0	0	0	0	0	0	0	0	0	0	0	0	0	0	0	0	0	0	0	0	0	0	0	0	0	0	0	0	0	0	0	0	0	0	0	0	0	0	0	0	0
Adat3	0	0	0	0	0	0	0	0	0	0	0	0	0	0	0	0	0	0	0	0	0	0	0	0	0	0	0	0	0	0	0	0	0	0	0	0	0	0	0	0	0	0	0	0	0	0	0	0	0
Tdrd7	515	329	593	1854	2155	433	1559	1551	2380	1935	263	366	331	399	2599	2610	2381	567	814	587	892	2839	385	552	2032	2819	2036	1843	304	1858	1825	2853	3427	3390	2672	424	2277	2885	2272	3453	1995	2444	840	1377	426	630	1483	604	1951
Mir18b	1	0	1	0	0	0	0	0	0	0	0	0	0	0	0	0	0	0	0	0	0	0	0	0	0	0	0	0	0	0	0	0	0	0	0	0	0	0	0	0	0	0	0	0	0	0	0	0	0
Mir193b	0	0	0	0	0	0	0	0	1	0	0	0	0	0	0	0	0	0	0	0	0	0	0	0	0	0	0	0	0	0	0	0	0	0	0	0	0	0	0	0	0	0	0	0	0	0	0	0	0
Mir208b	0	0	0	0	0	0	0	0	0	0	0	0	0	0	0	0	0	0	0	0	0	0	0	0	0	0	0	0	0	0	0	0	0	0	0	0	0	0	0	0	0	0	0	0	0	0	0	0	0
Mir327	0	0	0	0	0	0	0	0	0	0	0	0	0	0	0	0	0	0	0	0	0	0	0	0	0	0	0	0	0	0	0	0	0	0	0	0	0	0	0	0	0	0	0	0	0	0	0	0	0
Mir343	0	0	0	0	0	0	0	0	0	0	0	0	0	0	0	0	0	0	0	0	0	0	0	0	0	0	0	0	0	0	0	0	0	0	0	0	0	0	0	0	0	0	0	0	0	0	0	0	0
Mir344-2	0	0	0	0	0	0	0	0	0	0	0	0	0	0	0	0	0	0	0	0	0	0	0	0	0	0	0	0	0	0	0	0	0	0	0	0	0	0	0	0	0	0	0	0	0	0	0	0	0
Mir465c-1	0	0	0	0	0	0	0	0	0	0	0	0	0	0	0	0	0	0	0	0	0	0	0	0	0	0	0	0	0	0	0	0	0	0	0	0	0	0	0	0	0	0	0	0	0	0	0	0	0
Mir466f-2	0	6	4	0	6	21	0	7	3	8	2	20	10	0	4	0	1	6	4	7	15	2	4	11	1	0	4	4	21	1	2	9	0	0	4	3	0	0	1	2	3	6	0	4	5	10	2	16	1
Mir466h	0	0	0	0	0	6	0	0	1	0	12	0	0	0	0	0	0	0	0	0	1	0	0	0	0	0	0	0	0	1	0	0	0	0	0	0	0	0	0	0	0	0	0	0	0	0	0	2	0
Mir467d	0	0	0	0	0	0	0	0	0	0	0	0	0	0	0	0	0	0	0	0	0	0	0	0	0	0	0	0	0	0	0	0	0	0	0	0	0	0	0	0	0	0	0	0	0	0	0	0	0
Mir509	0	0	0	0	0	0	0	0	0	0	0	0	0	0	0	0	0	0	0	0	0	0	0	0	0	0	0	0	0	0	0	0	0	0	0	0	0	0	0	0	0	0	0	0	0	0	0	0	0
Mir544	0	0	0	0	0	0	0	0	0	0	0	0	0	0	1	0	0	0	0	0	0	0	0	0	0	0	0	0	0	0	0	0	0	0	0	0	0	0	0	0	0	0	0	0	0	0	0	0	0
Mir574	0	0	0	0	0	0	0	0	0	0	0	0	0	0	0	0	0	0	0	0	0	0	0	0	0	0	0	0	0	0	0	0	0	0	0	0	0	0	0	0	0	0	0	0	0	0	0	0	0
Mir598	0	0	0	0	0	0	0	0	0	0	0	0	0	0	0	0	0	0	0	0	0	0	0	0	0	0	0	0	0	0	0	0	0	0	0	0	0	0	0	0	0	0	0	0	0	0	0	0	0
Mir654	0	0	0	0	0	0	0	0	1	0	0	0	0	0	0	0	0	0	0	0	0	0	0	0	0	0	0	0	0	0	0	0	0	0	0	0	0	0	0	1	0	0	0	0	0	0	0	1	0
Mir872	0	0	0	0	0	0	0	0	0	0	0	0	0	0	0	0	0	0	0	0	0	0	0	0	0	0	0	0	0	0	0	0	0	0	0	0	0	0	0	0	0	0	0	0	0	0	0	0	0
Mir873a	0	0	0	0	0	0	0	0	0	0	0	0	0	0	0	0	0	0	0	0	0	0	0	0	0	0	0	0	0	0	0	0	0	0	0	0	0	0	0	0	0	0	0	0	0	0	0	0	0
Mir876	0	0	0	0	0	0	0	0	0	0	0	0	0	0	0	0	0	0	0	0	0	0	0	0	0	0	0	0	0	0	0	0	0	0	0	0	0	0	0	0	0	0	0	0	0	0	0	0	0
Mir877	0	0	0	0	0	0	0	0	0	0	0	0	0	0	0	0	0	0	0	0	0	0	0	0	0	0	0	0	0	0	0	0	0	0	0	0	0	0	0	0	0	0	0	0	0	0	0	0	0
Mir881	0	0	0	0	0	0	0	0	0	0	0	0	0	0	0	0	0	0	0	0	0	0	0	0	0	0	0	0	0	0	0	0	0	0	0	0	0	0	0	0	0	0	0	0	0	0	0	0	0
Mir882	0	0	0	0	0	0	0	0	0	0	0	0	0	0	0	0	0	0	0	0	0	0	0	0	0	0	0	0	0	0	0	0	0	0	0	0	0	0	0	0	0	0	0	0	0	0	0	0	0
Mir883a	0	0	0	0	0	0	0	0	0	0	0	0	0	0	0	0	0	0	0	0	0	0	0	0	0	0	0	0	0	0	0	0	0	0	0	0	0	0	0	0	0	0	0	0	0	0	0	0	0
Mir105	0	0	0	0	0	0	0	0	0	0	0	0	0	0	0	0	0	0	0	0	0	0	0	0	0	0	0	0	0	0	0	0	0	0	0	0	0	0	0	0	0	0	0	0	0	0	0	0	0
Mir465c-2	0	0	0	0	0	0	0	0	0	0	0	0	0	0	0	0	0	0	0	0	0	0	0	0	0	0	0	0	0	0	0	0	0	0	0	0	0	0	0	1	0	0	0	0	0	0	0	0	0
Mir466d	288	230	262	242	42	231	116	48	107	76	215	142	311	204	11	2	23	196	230	160	295	74	350	202	156	27	2	167	223	50	253	6	9	7	37	451	145	22	20	3	267	11	52	96	374	311	66	468	235
Mir493	0	0	0	0	0	0	0	0	0	0	0	0	0	0	0	0	0	0	0	0	0	0	0	0	0	0	0	0	0	0	0	0	0	0	0	0	0	0	0	0	0	0	0	0	0	0	0	0	0
Mir568	0	0	0	0	0	0	0	0	0	0	0	0	0	0	0	0	0	0	0	0	0	0	0	0	0	0	0	0	0	0	0	0	0	0	0	0	0	0	0	0	0	0	0	0	0	0	0	0	0
Mir653	0	0	0	0	0	0	0	0	0	0	0	0	0	0	0	0	0	0	0	0	0	0	0	0	0	0	0	0	0	0	0	0	0	0	0	0	0	0	0	0	0	0	0	0	0	0	0	0	0
Mir875	0	0	0	0	0	0	0	0	0	0	0	0	0	0	0	0	0	0	0	0	0	0	0	0	0	0	0	0	0	1	0	0	0	0	0	0	0	0	0	0	0	0	1	0	0	0	0	0	0
Mir92b	0	0	0	0	0	0	0	0	0	0	0	0	1	0	0	0	0	0	0	0	0	0	0	0	0	0	0	0	1	0	0	0	0	0	0	0	0	1	0	0	0	0	0	0	0	1	0	0	0
Mir465b-1	0	0	0	0	0	0	0	0	0	0	0	0	0	0	0	0	0	0	0	0	1	0	0	0	0	0	0	0	0	0	0	0	0	0	0	0	0	0	0	2	0	0	0	0	0	0	0	0	0
Mir466b-3	0	0	0	0	0	0	0	0	0	0	0	0	0	0	0	0	0	0	0	0	0	0	0	0	0	0	0	0	0	0	0	0	0	0	0	0	0	0	0	0	0	0	0	0	0	0	0	0	0
Mir504	0	0	0	0	0	0	0	0	0	0	0	0	0	0	0	0	0	0	0	0	0	0	0	0	0	0	0	0	0	0	0	0	0	0	0	0	0	0	0	0	0	0	0	0	0	0	0	0	0
Mir871	0	0	0	0	0	0	0	0	0	0	0	0	0	0	0	0	0	0	0	0	0	0	0	0	0	0	0	0	0	0	0	0	0	0	0	0	0	0	0	0	0	0	0	0	0	0	0	0	0
Mir878	0	0	0	0	0	0	0	0	0	0	0	0	0	0	0	0	0	0	0	0	0	0	0	0	0	0	0	0	0	0	0	0	0	0	0	0	0	0	0	0	0	0	0	0	0	0	0	0	0
Mir880	0	0	0	0	0	0	0	0	0	0	0	0	0	0	0	0	0	0	0	0	0	0	0	0	0	0	0	0	0	0	0	0	0	0	0	0	0	0	0	0	0	0	0	0	0	0	0	0	0
Mir190b	0	0	0	0	0	0	0	0	0	0	0	0	0	0	0	0	0	0	0	0	0	0	0	0	0	0	0	0	0	0	0	0	0	0	0	0	0	0	0	0	0	0	0	0	0	0	0	0	0
Mir453	0	0	0	0	0	0	0	0	0	0	0	0	0	0	0	0	0	0	0	0	0	0	0	0	0	0	0	0	0	0	0	0	0	0	0	0	0	0	0	0	0	0	0	0	0	0	0	0	0
Mir511	0	0	0	0	0	0	0	0	0	0	0	0	0	0	0	0	0	0	0	0	0	0	0	0	0	0	0	0	0	0	0	0	0	0	0	0	0	0	0	0	0	0	0	0	0	0	0	0	0
Mir582	0	0	0	0	0	0	0	0	0	0	0	0	0	0	0	0	0	0	0	0	0	0	0	0	0	0	0	0	0	0	0	0	0	0	0	0	0	0	0	0	0	0	0	0	0	0	0	0	0
Mir874	0	0	0	0	0	0	0	0	0	0	0	0	0	0	0	0	0	0	0	0	0	0	0	0	0	0	0	0	0	0	0	0	0	0	0	0	0	0	0	0	0	0	0	0	0	0	0	0	0
Mir879	0	0	0	0	0	0	0	0	0	0	0	0	0	0	0	0	0	0	0	0	0	0	0	0	0	0	0	0	0	0	0	0	0	0	0	0	0	0	0	0	0	0	0	0	0	0	0	0	0
Mir883b	0	0	0	0	0	0	0	0	0	0	0	0	0	0	0	0	0	0	0	0	0	0	0	0	0	0	0	0	0	0	0	0	0	0	0	0	0	0	0	0	0	0	0	0	0	0	0	0	0
Mir421	0	0	0	0	0	0	0	0	0	0	0	0	0	0	0	0	0	0	0	0	0	0	0	0	0	0	0	0	0	0	0	0	0	0	0	0	0	0	0	0	0	0	0	0	0	0	0	0	0
Mir466g	0	0	0	0	0	0	0	0	0	0	0	0	0	0	0	0	0	0	0	0	0	0	0	0	0	0	0	0	0	0	0	0	0	0	0	0	0	0	0	0	0	0	0	0	0	0	0	0	0
Mir743b	0	0	0	0	0	0	0	0	0	0	0	0	0	0	0	0	0	0	0	0	0	0	0	0	0	0	0	0	0	0	0	0	0	0	0	0	0	0	0	0	0	0	0	0	0	0	0	0	0
Mir467a-2	0	0	0	0	0	0	0	0	0	0	0	0	0	0	0	0	0	0	0	0	0	0	0	0	0	0	0	0	0	0	0	0	0	0	0	0	0	0	0	0	0	0	0	0	0	0	0	0	0
Mir467a-4	0	0	0	0	0	0	0	0	0	0	0	0	0	0	0	0	0	0	0	0	0	0	0	0	0	0	0	0	0	0	0	0	0	0	0	0	0	0	0	0	0	0	0	0	0	0	0	0	0
Mir467a-6	0	0	0	0	0	0	0	0	0	0	0	0	0	0	0	0	0	0	0	0	0	0	0	0	0	0	0	0	0	0	0	0	0	0	0	0	0	0	0	0	0	0	0	0	0	0	0	0	0
Mir692-3	123	94	115	610	336	90	321	283	302	389	168	176	209	172	191	192	133	263	249	157	145	161	94	191	576	187	145	595	94	211	808	127	112	166	213	194	589	231	150	166	592	239	299	252	135	145	272	122	627
Mir467a-3	0	0	0	0	0	0	0	0	0	0	0	0	0	0	0	0	0	0	0	0	0	0	0	0	0	0	0	0	0	0	0	0	0	0	0	0	0	0	0	0	0	0	0	0	0	0	0	0	0
Mir683-2	0	0	0	0	0	0	0	0	0	0	0	0	0	0	0	0	0	0	0	0	1	0	0	0	0	0	0	0	0	0	0	0	0	0	0	0	0	0	0	0	0	0	0	0	0	0	0	0	0
Mir466c-2	0	0	0	0	0	0	0	0	0	0	0	0	0	0	0	0	0	0	0	0	0	0	0	0	0	0	0	0	0	0	0	0	0	0	0	0	0	0	0	0	0	0	0	0	0	0	0	0	0
A230020J21Rik	171	206	212	118	91	189	84	71	58	108	43	118	220	101	196	9	63	219	177	61	145	290	246	184	195	532	50	203	211	60	31	62	73	11	59	229	192	29	33	97	245	139	4	12	227	227	30	104	199
Vmn2r2	0	3	0	0	24	1	0	1	1	3	0	0	1	0	0	0	1	0	0	0	8	0	0	0	0	1	0	0	0	0	0	2	0	0	0	0	0	0	0	0	0	1	17	0	1	16	0	4	0
LOC100125594	3	7	0	1	5	0	7	0	8	2	16	24	1	3	0	3	1	0	1	1	8	0	2	2	1	6	2	1	2	2	1	0	2	1	11	2	2	3	2	4	3	7	1	2	0	3	1	13	1
Phtf1os	372	340	217	61	174	341	105	121	185	134	248	115	264	381	255	124	86	186	344	275	298	260	306	296	108	259	83	110	407	81	38	29	146	126	123	304	80	187	103	202	57	107	68	120	405	396	72	283	60
Gm11747	0	9	0	64	519	0	275	342	242	146	15	7	1	5	1156	1235	823	38	183	26	27	973	29	78	89	1068	2197	26	44	2037	68	1479	1411	1365	724	27	0	929	187	306	59	289	3253	816	11	2	1601	12	41
Krt83	0	0	0	0	0	0	0	0	0	0	0	0	0	0	0	0	0	0	0	0	0	0	0	0	0	0	0	0	0	0	0	0	0	0	0	0	0	0	0	0	0	0	0	0	0	0	0	0	0
Gm13031	1798	1029	1259	146	59	2321	46	62	49	4	1621	3288	2692	2577	112	55	87	845	2508	2872	3090	160	1223	843	363	64	5	112	4627	132	133	22	74	1	0	1187	200	107	30	24	219	32	126	210	1313	983	143	1268	170
Frs3os	9	5	2	8	23	0	7	24	12	37	0	7	2	5	11	30	7	1	12	2	12	18	11	9	3	13	19	3	0	11	0	35	27	12	13	18	3	7	11	59	10	22	2	8	3	7	7	1	7
BC048602	0	0	0	0	2	6	0	0	7	0	4	1	0	1	0	0	0	0	0	0	6	0	0	0	0	0	1	0	0	0	0	0	1	1	0	0	0	0	0	0	0	6	0	0	2	0	0	12	0
B020018J22Rik	0	2	0	0	5	4	0	0	10	0	2	0	0	0	0	0	0	0	0	0	28	0	0	0	0	6	0	0	0	0	0	0	0	0	0	0	0	0	0	0	0	10	0	0	0	0	0	0	0
Esp36	0	0	0	0	0	0	0	0	0	0	0	12	0	0	0	0	0	0	0	0	0	0	0	0	0	0	0	0	0	0	0	0	0	0	0	0	0	0	0	0	0	0	0	0	0	0	0	1	0
Esp3	0	0	0	0	0	0	0	0	0	0	0	0	0	0	0	0	0	0	0	0	0	0	0	0	0	0	0	0	0	0	0	0	0	0	0	0	0	0	0	0	0	0	0	0	0	0	0	0	0
Esp31	0	1	0	0	0	0	0	0	0	0	0	0	0	0	0	0	0	0	0	0	0	0	0	0	0	0	0	0	0	0	0	0	0	0	0	0	0	0	0	0	0	0	0	0	0	0	0	2	0
Esp34	0	1	0	0	0	0	0	0	0	0	0	0	0	0	0	0	0	0	0	0	1	0	0	0	0	0	1	0	0	0	1	0	0	0	0	0	0	0	0	0	0	1	0	0	0	1	0	3	0
Esp18	0	0	0	0	0	0	0	0	0	0	0	0	0	0	0	0	0	0	0	0	0	0	0	0	0	0	0	0	0	0	0	0	0	0	0	0	0	0	0	0	0	0	0	0	0	0	0	3	0
Esp38	0	0	0	0	4	0	0	0	1	0	0	0	0	0	0	0	0	0	0	0	2	0	0	0	0	1	0	0	0	0	0	0	0	0	0	0	0	0	3	0	0	15	0	0	0	0	0	0	0
Esp24	0	0	0	0	0	0	0	0	0	0	0	0	0	10	0	0	0	0	0	0	0	0	0	0	0	0	0	0	0	0	0	0	0	0	0	0	0	0	0	1	0	0	0	0	0	0	0	1	0
Esp4	0	0	0	0	0	0	0	0	0	0	0	0	0	0	0	0	0	0	0	0	0	0	0	0	0	0	0	0	0	0	0	0	0	0	0	0	0	0	0	0	0	0	0	0	0	0	0	3	0
Esp8	0	0	0	0	1	4	0	0	0	0	1	0	0	0	0	0	0	0	0	0	0	0	0	0	0	0	0	0	0	0	0	0	0	0	0	0	0	0	0	0	0	0	1	0	0	0	0	2	0
Esp23	0	0	0	0	0	0	0	0	1	0	0	0	0	0	0	0	0	0	0	0	0	0	0	0	0	0	0	0	0	0	0	0	0	0	0	0	0	0	0	0	0	2	0	0	0	0	0	0	0
Snord22	0	0	0	0	0	0	0	0	0	0	0	0	0	0	0	0	0	0	0	0	0	0	0	0	0	0	0	0	0	0	0	0	0	0	0	0	0	0	0	0	0	0	0	0	0	0	0	0	0
Gm11532	89	173	20	4	20	11	6	25	18	0	4	8	14	33	0	10	22	98	23	5	25	41	259	286	8	95	0	0	22	13	5	57	16	0	57	139	0	30	5	18	13	0	7	25	233	182	14	100	1
Gpr153	0	4	0	1	57	5	61	34	18	0	0	6	19	0	60	59	50	15	2	1	13	121	0	6	0	325	14	0	31	88	0	0	11	0	7	11	0	74	5	8	0	26	76	47	14	0	86	2	0
Gm12060	45	37	74	28	62	41	62	36	51	60	35	54	44	41	59	53	37	37	42	43	57	44	47	29	30	30	62	29	47	50	28	73	41	54	66	86	37	58	39	59	47	45	64	56	44	54	35	63	16
Rhox3c	0	0	0	0	0	0	0	0	0	0	0	0	0	0	0	0	0	0	0	0	0	0	0	0	0	0	0	0	0	0	0	0	0	0	0	0	0	0	0	0	0	0	0	0	0	0	0	0	0
Rhox3e	0	0	0	0	0	0	0	0	1	0	4	0	0	0	0	0	0	0	0	0	0	0	0	0	0	0	0	0	0	0	0	0	0	0	0	0	0	0	0	0	0	0	0	0	0	0	0	0	0
4933428G20Rik	0	0	8	6	197	0	212	149	200	190	0	4	0	1	26	19	39	10	3	0	1	11	0	3	13	60	94	4	0	38	1	88	123	24	62	0	5	37	94	137	4	141	12	4	0	0	27	2	14
Gm10364	5	4	7	4	15	5	19	4	17	3	3	4	6	0	1	41	2	5	3	7	6	9	18	8	5	25	4	7	2	2	8	1	9	5	3	3	12	43	3	9	5	5	5	7	13	3	5	2	2
Pafah2	17	70	18	56	547	67	376	853	627	382	127	202	7	66	1149	1245	785	118	100	232	145	924	53	190	149	688	434	67	37	1229	20	220	294	301	258	115	78	972	481	533	78	346	1577	2184	142	27	1668	68	106
AI507597	0	2	0	26	6	3	33	48	69	25	0	25	16	0	176	86	84	10	40	12	5	170	3	21	33	108	0	38	1	75	44	17	4	5	13	10	38	85	46	9	51	24	66	215	1	12	145	4	32
Phactr4	205	109	132	195	625	106	427	622	595	400	150	146	170	251	1082	1001	1150	219	232	261	200	1284	106	170	224	816	753	127	124	532	181	1214	2717	2819	4067	187	156	1042	571	704	134	516	573	829	85	108	444	205	131
Gm44504	1	3	2	7	3	5	1	2	1	1	2	4	3	0	2	0	6	4	3	8	10	3	1	0	1	5	1	1	2	2	0	3	1	1	4	1	0	2	2	2	1	2	1	1	2	1	1	11	6
Gm11110	856	447	589	475	248	463	492	448	800	274	418	646	563	469	1469	1212	915	257	509	819	736	1186	429	454	640	724	24	402	861	866	346	34	40	17	36	728	655	936	170	136	663	137	809	1096	597	572	1043	648	510
Gm10941	8	1	0	1	26	4	26	28	16	6	10	3	5	12	0	10	9	13	0	8	8	11	5	1	12	6	3	1	18	7	2	24	10	15	7	14	9	0	33	40	12	4	23	32	0	14	14	2	4
Peg3os	0	0	0	0	17	0	59	0	9	23	0	1	0	0	22	38	28	0	0	0	0	0	0	1	1	17	47	0	0	47	0	19	114	107	102	0	0	10	16	24	0	3	33	31	0	0	0	0	0
EU599041	0	2	0	0	1	2	0	0	10	0	0	0	0	1	0	1	0	0	0	1	10	0	1	0	0	0	1	1	0	1	1	0	0	0	1	0	0	1	2	0	0	0	1	0	0	0	0	3	8
Zmym6	479	592	575	438	681	501	605	386	736	580	493	404	585	1175	945	770	525	470	566	947	879	557	554	454	272	956	562	453	608	483	373	709	550	285	355	769	383	628	870	862	363	661	622	463	611	586	543	890	413
Akna	22344	16292	12012	2958	376	11551	408	526	711	536	16730	17284	10751	20048	782	667	480	12013	14445	17402	22710	558	15671	19736	2970	430	772	2223	18814	950	1925	1000	988	1558	1077	19068	2644	561	377	578	3144	606	748	755	21836	15145	1030	25328	2992
Israa	0	0	0	0	0	0	0	0	0	0	0	0	0	0	0	0	0	0	0	0	0	0	0	0	0	0	0	0	0	0	0	0	0	0	0	0	0	0	0	0	0	0	0	0	0	0	0	0	0
Mir449b	0	0	0	0	0	0	0	0	0	0	0	0	0	0	0	0	0	0	0	0	0	0	0	0	0	0	0	0	0	0	0	0	0	0	0	0	0	0	0	0	0	0	0	0	0	0	0	0	0
NA	10	11	4	10	11	16	13	10	18	25	19	6	15	19	17	16	17	9	17	22	23	16	14	9	8	11	29	9	12	16	18	8	12	19	16	21	12	21	32	15	11	12	35	15	10	17	20	25	8
Krtap10-4	0	0	0	0	0	0	0	0	0	0	0	0	0	0	0	0	0	0	0	0	1	0	0	0	0	0	0	0	0	0	0	2	0	0	0	0	0	0	1	0	0	0	0	0	0	0	0	1	0
H6pd	177	288	223	228	1539	370	865	2710	2423	1137	266	990	599	383	5176	5933	3879	848	442	247	316	4558	302	1142	691	4500	360	434	658	10593	346	546	398	459	234	652	427	5376	1574	1188	383	1802	7664	7472	289	346	8328	111	361
Tmem64	3614	6905	9012	263	1717	854	1973	1500	744	638	221	484	1337	332	199	339	224	6829	298	137	419	235	5330	7398	534	372	237	932	845	292	303	309	564	192	210	11123	650	48	514	809	514	560	139	485	8564	13293	298	3146	728
Adprhl2	1164	1362	1120	648	1601	1178	1288	1110	1310	1664	259	2478	1601	908	841	76	279	947	1245	360	1348	836	1254	1298	979	851	902	1019	1549	548	178	1474	953	348	1026	2000	737	169	440	798	1030	1106	36	334	1491	1268	465	593	968
Gpn2	390	366	429	261	525	391	329	346	404	311	296	844	484	590	536	92	304	247	437	409	465	446	271	454	342	536	572	341	424	351	128	493	622	345	745	464	282	203	294	473	341	472	66	394	475	442	484	491	329
Rusc2	51	41	29	2010	1157	6	653	907	1171	902	54	168	76	124	2650	1672	2024	231	382	308	206	3042	18	187	1200	3170	2989	1227	60	2221	1566	1970	3335	3407	4660	46	1121	2164	1465	1254	997	1308	687	2007	0	157	1630	42	1443
Gm14124	2	1	1	1	0	7	0	0	1	1	1	1	2	0	0	0	14	0	3	4	3	0	2	2	1	1	0	0	2	0	0	0	0	1	0	1	1	0	1	1	0	0	23	0	1	3	3	7	1
Ttll2	0	1	0	1	1	0	0	2	2	0	0	0	0	0	0	0	0	0	0	0	2	1	0	0	2	3	5	1	0	0	0	0	0	0	0	0	0	3	0	0	0	2	2	0	0	0	0	3	0
Snord118	6	2	5	2	2	0	2	0	1	2	3	2	2	1	0	0	0	0	0	2	2	0	3	1	2	1	0	0	3	0	1	0	0	0	2	1	0	1	7	0	0	2	3	0	0	0	0	1	0
Snord1b	0	0	0	0	0	0	0	0	0	0	0	0	0	0	0	0	0	0	0	0	0	0	0	0	0	0	0	0	0	0	0	0	0	0	0	0	0	0	0	0	0	0	0	0	0	0	0	0	0
Snord2	0	0	0	0	0	0	0	0	0	0	0	0	0	0	0	0	0	0	0	0	0	0	0	0	0	0	0	0	0	0	0	0	0	0	0	0	0	0	0	0	0	0	0	0	0	0	0	0	0
Snord55	0	0	0	0	0	0	0	0	0	0	0	0	0	0	0	0	0	0	0	0	0	0	0	0	0	0	0	0	0	0	0	0	0	0	0	0	0	0	0	0	0	0	0	0	0	0	0	0	0
Snord96a	0	0	0	0	0	0	0	0	0	0	0	0	0	0	0	0	0	0	0	0	0	0	0	0	0	0	0	0	0	0	0	0	0	0	0	0	0	0	0	0	0	0	0	0	0	0	0	0	0
Scarna9	0	0	0	0	0	0	0	0	0	0	0	0	0	0	0	0	0	0	0	0	0	0	0	0	0	0	0	0	0	0	0	0	0	0	0	0	0	0	0	0	0	0	0	0	0	0	0	0	0
Snord1c	0	0	0	0	0	0	0	0	0	0	0	0	0	0	0	0	0	0	0	0	0	0	0	0	0	0	0	0	0	0	0	0	0	0	0	0	0	0	0	0	0	0	0	0	0	0	0	0	0
Snord104	63	67	62	3	9	57	12	16	11	6	54	75	37	56	14	13	5	44	46	65	64	3	42	41	3	7	15	4	43	9	2	28	24	32	30	92	9	9	12	12	4	1	10	18	97	61	9	57	8
Snord1a	0	0	0	0	0	0	0	0	0	0	0	0	0	0	0	0	0	0	0	0	0	0	0	0	0	0	0	0	0	0	0	0	0	0	0	0	0	0	0	0	0	0	0	0	0	0	0	0	0
Snord4a	0	0	0	0	0	0	0	0	0	0	0	0	0	0	0	0	0	0	0	0	0	0	0	0	0	0	0	0	0	0	0	0	0	0	0	0	0	0	0	0	0	0	0	0	0	0	0	0	0
Scarna10	0	0	0	0	0	0	0	0	0	0	0	0	0	0	0	0	0	0	0	0	0	0	0	0	0	0	0	0	0	0	0	0	0	0	0	0	0	0	0	0	0	0	0	0	0	0	0	0	0
Scarna3a	0	0	0	0	0	0	0	0	0	0	0	0	0	0	0	0	0	0	0	0	0	0	0	0	0	0	0	0	0	0	0	0	0	0	0	0	0	0	0	0	0	0	0	0	0	0	0	0	0
Scarna6	0	0	0	0	0	0	0	0	0	0	0	0	0	0	0	0	0	0	0	0	0	0	0	0	0	0	0	0	0	0	0	0	0	0	0	0	0	0	0	0	0	0	0	0	0	0	0	0	0
Snora2b	0	0	0	0	0	0	0	0	0	0	0	0	0	0	0	0	0	0	0	0	0	0	0	0	0	0	0	0	0	0	0	0	0	0	0	0	0	0	0	0	0	0	0	0	0	0	0	0	0
Snora34	0	0	0	0	0	0	0	0	0	0	0	0	0	0	0	0	0	0	0	0	0	0	0	0	0	0	0	0	0	0	0	0	0	0	0	0	0	0	0	0	0	0	0	0	0	0	0	0	0
Snora44	0	0	0	0	0	0	0	0	0	0	0	0	0	0	0	0	0	0	0	0	0	0	0	0	0	0	0	0	0	0	0	0	0	0	0	0	0	0	0	0	0	0	0	0	0	0	0	0	0
Snora52	0	0	0	0	0	0	0	0	0	0	0	0	0	0	0	0	0	0	0	0	0	0	0	0	0	0	0	0	0	0	0	0	0	0	0	0	0	0	0	0	0	0	0	0	0	0	0	0	0
Snora81	0	0	0	0	0	0	0	0	0	0	0	0	0	0	0	0	0	0	0	0	0	0	0	0	0	0	0	0	0	0	0	0	0	0	0	0	0	0	0	0	0	0	0	0	0	0	0	0	0
Snord11	0	0	0	0	0	0	0	0	0	0	0	0	0	0	0	0	0	0	0	0	0	0	0	0	0	0	0	0	0	0	0	0	0	0	0	0	0	0	0	0	0	0	0	0	0	0	0	0	0
Snord19	0	0	0	0	0	0	0	0	0	0	0	0	0	0	0	0	0	0	0	0	0	0	0	0	0	0	0	0	0	0	0	0	0	0	0	0	0	0	0	0	0	0	0	0	0	0	0	0	0
Snord38a	0	0	0	0	0	0	0	0	0	0	0	0	0	0	0	0	0	0	0	0	0	0	0	0	0	0	0	0	0	0	0	0	0	0	0	0	0	0	0	0	0	0	0	0	0	0	0	0	0
Snord45c	0	0	0	0	0	0	0	0	0	0	0	0	0	0	0	0	0	0	0	0	0	0	0	0	0	0	0	0	0	0	0	0	0	0	0	0	0	0	0	0	0	0	0	0	0	0	0	0	0
Snord49b	0	0	0	0	0	0	0	0	0	0	0	0	0	0	0	0	0	0	0	0	0	0	0	0	0	0	0	0	0	0	0	0	0	0	0	0	0	0	0	0	0	0	0	0	0	0	0	0	0
Snord52	0	0	0	0	0	0	0	0	0	0	0	0	0	0	0	0	0	0	0	0	0	0	0	0	0	0	0	0	0	0	0	0	0	0	0	0	0	0	0	0	0	0	0	0	0	0	0	0	0
Snord57	0	0	0	0	0	0	0	0	0	0	0	0	0	0	0	0	0	0	0	0	0	0	0	0	0	0	0	0	0	0	0	0	0	0	0	0	0	0	0	0	0	0	0	0	0	0	0	0	0
Snord64	0	0	0	0	0	0	0	1	0	0	0	0	0	0	0	0	0	0	0	0	0	0	0	0	0	0	0	0	0	0	0	0	0	0	0	0	0	0	0	0	0	0	0	0	0	0	0	0	0
Snord66	0	0	0	0	0	0	0	0	0	0	0	0	0	0	0	0	0	0	0	0	0	0	0	0	0	0	0	0	0	0	0	0	0	0	0	0	0	0	0	0	0	0	0	0	0	0	0	0	0
Snord69	0	0	0	0	0	0	0	0	0	0	0	0	0	0	0	0	0	0	0	0	0	0	0	0	0	0	0	0	0	0	0	0	0	0	0	0	0	0	0	0	0	0	0	0	0	0	0	0	0
Snord71	0	0	0	0	0	0	0	0	0	0	0	0	0	0	0	0	0	0	0	0	0	0	0	0	0	0	0	0	0	0	0	0	0	0	0	0	0	0	0	0	0	0	0	0	0	0	0	0	0
Snord88a	0	0	0	0	0	0	0	0	0	0	0	0	0	0	0	0	0	0	0	0	0	0	0	0	0	0	0	0	0	0	0	0	0	0	0	0	0	0	0	0	0	0	0	0	0	0	0	0	0
Snord88c	0	0	0	0	0	0	0	0	0	0	0	0	0	0	0	0	0	0	0	0	0	0	0	0	0	0	0	0	0	0	0	0	0	0	0	0	0	0	0	0	0	0	0	0	0	0	0	0	0
Snord90	0	0	0	0	0	0	0	0	0	0	0	0	0	0	0	0	0	0	0	0	0	0	0	0	0	0	0	0	0	0	0	0	0	0	0	0	0	0	0	0	0	0	0	0	0	0	0	0	0
Snord93	0	0	0	0	0	0	0	0	0	0	0	0	0	0	0	0	0	0	0	0	0	0	0	0	0	0	0	0	0	0	0	0	0	0	0	0	0	0	0	0	0	0	0	0	0	0	0	0	0
Snord99	0	0	0	0	0	0	0	0	0	0	0	0	0	0	0	0	0	0	0	0	0	0	0	0	0	0	0	0	0	0	0	0	0	0	0	0	0	0	0	0	0	0	0	0	0	0	0	0	0
Scarna2	2	0	4	0	2	2	0	1	2	2	2	5	0	3	2	0	0	0	2	3	2	0	0	6	2	0	1	0	0	0	0	0	0	3	2	5	0	0	0	1	0	0	0	0	0	1	0	1	0
Snora61	0	0	0	0	0	0	0	0	0	0	0	0	0	0	0	0	0	0	0	0	0	0	0	0	0	0	0	0	0	0	0	0	0	0	0	0	0	0	0	0	0	0	0	0	0	0	0	0	0
Snord23	0	0	0	0	0	0	0	0	0	0	0	0	0	0	0	0	0	0	0	0	0	0	0	0	0	0	0	0	0	0	0	0	0	0	0	0	0	0	0	0	0	0	0	0	0	0	0	0	0
Snora30	0	0	0	0	0	0	0	0	0	0	0	0	0	0	0	0	0	0	0	0	0	0	0	0	0	0	0	0	0	0	0	0	0	0	0	0	0	0	0	0	0	0	0	0	0	0	0	0	0
Snord12	0	0	0	0	0	0	0	0	0	0	0	0	0	0	0	0	0	0	0	0	0	0	0	0	0	0	0	0	0	0	0	0	0	0	0	0	0	0	0	0	0	0	0	0	0	0	0	0	0
Snord65	0	0	0	0	0	0	0	0	0	0	0	0	0	0	0	0	0	0	0	0	0	0	0	0	0	0	0	0	0	0	0	0	0	0	0	0	0	0	0	0	0	0	0	0	0	0	0	0	0
Snord8	0	0	0	0	0	0	0	0	0	0	0	0	0	0	0	0	0	0	0	0	0	0	0	0	0	0	0	0	0	0	0	0	0	0	0	0	0	0	0	0	0	0	0	0	0	0	0	0	0
Snord47	0	0	0	0	0	0	0	0	0	0	0	0	0	0	0	0	0	0	0	0	0	0	0	0	0	0	0	0	0	0	0	0	0	0	0	0	0	0	0	0	0	0	0	0	0	0	0	0	0
Scarna3b	0	0	0	0	0	0	0	0	0	0	0	0	0	0	0	0	0	0	0	0	0	0	0	0	0	0	0	0	0	0	0	0	0	0	0	0	0	0	0	0	0	0	0	0	0	0	0	0	0
Scarna8	0	0	0	0	0	0	0	0	0	0	0	0	0	0	0	0	0	0	0	0	0	0	0	0	0	0	0	0	0	0	0	0	0	0	0	0	0	0	0	0	0	0	0	0	0	0	0	0	0
Snora36b	0	0	0	0	0	0	0	0	0	0	0	0	0	0	0	0	0	0	0	0	0	0	0	0	0	0	0	0	0	0	0	0	0	0	0	0	0	0	0	0	0	0	0	0	0	0	0	0	0
Snora47	0	0	0	0	0	0	0	0	0	0	0	0	0	0	0	0	0	0	0	0	0	0	0	0	0	0	0	0	0	0	0	0	0	0	0	0	0	0	0	0	0	0	0	0	0	0	0	0	0
Snora7a	0	0	0	0	0	0	0	0	0	0	0	0	0	0	0	0	0	0	0	0	0	0	0	0	0	0	0	0	0	0	0	0	0	0	0	0	0	0	0	0	0	0	0	0	0	0	0	0	0
Snord110	0	0	0	0	0	0	0	0	0	0	0	0	0	0	0	0	0	0	0	0	0	0	0	0	0	0	0	0	0	0	0	0	0	0	0	0	0	0	0	0	0	0	0	0	0	0	0	0	0
Snord16a	0	0	0	0	0	0	0	0	0	0	0	0	0	0	0	0	0	0	0	0	0	0	0	0	0	0	0	0	0	0	0	0	0	0	0	0	0	0	0	0	0	0	0	0	0	0	0	0	0
Snord37	0	0	0	0	0	0	0	0	0	0	0	0	0	0	0	0	0	0	0	0	0	0	0	0	0	0	0	0	0	0	0	0	0	0	0	0	0	0	0	0	0	0	0	0	0	0	0	0	0
Snord49a	0	0	0	0	0	0	0	0	0	0	0	0	0	0	0	0	0	0	0	0	0	0	0	0	0	0	0	0	0	0	0	0	0	0	0	0	0	0	0	0	0	0	0	0	0	0	0	0	0
Snord53	0	0	0	0	0	0	0	1	0	0	0	0	0	0	0	0	0	0	0	0	0	0	0	0	0	0	0	0	0	0	0	1	0	0	0	0	0	0	0	4	0	0	0	0	0	0	0	0	0
Snord58b	0	0	0	0	0	0	0	0	0	0	0	0	0	0	0	0	0	0	1	1	2	0	0	0	0	1	0	0	0	0	0	0	0	0	2	0	0	0	0	0	0	0	0	0	1	0	0	0	0
Snord67	0	0	0	0	0	0	0	0	0	0	0	0	0	0	0	0	0	0	0	0	0	0	0	0	0	0	0	0	0	0	0	0	0	0	0	0	0	0	0	0	0	0	0	0	0	0	0	0	0
Snord70	0	0	0	0	0	0	0	0	0	0	0	0	0	0	0	0	0	0	0	0	0	0	0	0	0	0	0	0	0	0	0	0	0	0	0	0	0	0	0	0	0	0	0	0	0	0	0	0	0
Snord85	0	0	0	0	0	0	0	0	0	0	0	0	0	0	0	0	0	0	0	0	0	0	0	0	0	0	0	0	0	0	0	0	0	0	0	0	0	0	0	0	0	0	0	0	0	0	0	0	0
Snord89	1	2	0	4	0	2	7	2	2	0	2	0	4	0	6	0	3	1	3	0	2	3	0	0	4	1	0	4	3	0	2	0	0	0	1	2	13	2	0	0	2	0	2	3	0	3	1	7	1
Snord92	0	0	0	0	0	0	0	0	0	0	0	0	0	0	0	0	0	0	0	0	0	0	0	0	0	0	0	0	0	0	0	0	0	0	0	0	0	0	0	0	0	0	0	0	0	0	0	0	0
Snord98	0	0	0	0	0	0	0	0	0	0	0	0	0	0	0	0	0	0	0	0	0	0	0	0	0	0	0	0	0	0	0	0	0	0	0	0	0	0	0	0	0	0	0	0	0	0	0	0	0
Snora41	0	0	0	0	0	0	0	0	0	0	0	0	0	0	0	0	0	0	0	0	0	0	0	0	0	0	0	0	0	0	0	0	0	0	0	0	0	0	0	0	0	0	0	0	0	0	0	0	0
Snord111	0	0	0	0	0	0	0	0	0	0	0	0	0	0	0	0	0	0	0	0	0	0	0	0	0	0	0	0	0	0	0	0	0	0	0	0	0	0	0	0	0	0	0	0	0	0	0	0	0
Scarna17	0	0	1	0	0	1	0	1	0	1	1	3	0	1	0	5	1	0	1	1	0	0	0	0	0	0	0	0	0	0	0	0	0	0	0	0	0	0	1	2	0	0	0	0	1	2	0	0	0
Snora5c	0	0	0	0	0	0	0	0	0	0	0	0	0	0	0	0	0	0	0	0	0	0	0	0	0	0	0	0	0	0	0	0	0	0	0	0	0	0	0	0	0	0	0	0	0	0	0	0	0
Snord45b	0	0	0	0	0	0	0	0	0	0	0	0	0	0	0	0	0	0	0	0	0	0	0	0	0	0	0	0	0	0	0	0	0	0	0	0	0	0	0	0	0	0	0	0	0	0	0	0	0
Snord91a	0	0	0	0	0	0	0	0	0	0	0	0	0	0	0	0	0	0	0	0	0	0	0	0	0	0	0	0	0	0	0	0	0	0	0	0	0	0	0	0	0	0	0	0	0	0	0	0	0
Stx12	1936	1130	1511	2471	4403	1505	5379	3990	4141	4686	1387	1406	1416	1442	3648	3399	2331	1720	1872	1756	1806	2237	1334	1296	3122	2201	5558	2617	1810	3221	2469	3431	5373	6232	4864	1888	3177	3452	4011	4800	2927	4808	3609	3146	1593	1759	3327	2584	2543
AK010878	0	0	0	0	0	0	0	0	0	0	0	0	0	0	0	0	0	0	0	0	0	0	0	0	0	0	0	0	0	0	0	0	0	0	0	0	0	0	0	0	0	0	0	0	0	0	0	0	0
Gm17359	4	23	19	611	185	29	125	153	141	386	25	66	61	51	122	147	111	69	137	40	95	129	29	110	563	120	228	483	25	104	1038	100	201	119	309	9	330	197	176	174	449	193	96	42	32	33	142	76	465
Gm10778	245	169	218	62	98	122	98	48	101	167	144	37	163	322	97	157	177	106	41	201	258	164	147	125	57	186	74	67	163	112	93	62	152	12	103	248	59	68	141	96	121	68	97	137	212	153	174	220	67
Gm14379	0	0	2	2	2	4	21	3	0	0	0	0	0	0	13	0	0	0	0	12	0	5	0	0	11	3	26	9	0	2	6	0	17	64	15	13	7	0	1	9	6	43	0	22	23	1	0	1	8
Btbd18	7	1	1	0	23	8	24	4	26	24	0	8	6	6	0	0	2	5	12	0	6	12	0	3	0	13	72	0	0	1	0	3	30	0	18	0	1	3	13	9	0	54	15	0	0	14	0	5	1
Gm17660	0	0	0	0	12	3	27	19	26	17	1	1	0	0	0	0	2	0	0	0	0	4	0	0	0	0	0	0	0	0	0	0	4	34	11	0	0	0	21	18	1	1	0	0	0	0	0	1	0
Uckl1os	142	161	153	40	239	117	138	336	316	201	280	265	222	223	330	221	212	283	273	211	224	209	130	362	74	231	180	51	245	332	109	140	281	193	205	256	51	153	225	179	118	158	329	346	191	154	205	175	71
Gm14139	4	7	8	10	9	3	0	2	0	22	3	0	0	0	1	0	1	0	0	21	11	15	2	15	5	3	0	0	18	2	5	3	1	0	0	11	0	0	4	0	19	0	0	26	7	1	8	4	1
Gm15881	0	0	0	0	0	0	0	0	0	0	0	0	0	0	0	0	0	0	0	0	0	0	0	0	0	0	0	0	0	0	0	0	0	0	0	0	0	0	0	0	0	0	0	0	0	0	0	0	0
AA543186	71	42	43	9	50	43	91	25	28	28	50	83	7	27	81	14	44	56	41	65	75	166	39	63	11	46	20	18	68	21	16	25	23	26	92	63	9	71	39	60	23	48	65	73	31	63	15	40	18
Gm17801	11	10	14	6	15	7	10	10	12	9	8	8	4	9	9	7	42	16	8	10	11	13	18	23	5	15	10	3	9	22	4	6	11	5	4	11	4	6	8	9	16	5	12	22	8	15	13	2	3
Osbpl9	6674	5502	5602	5125	12202	4335	13840	8728	11461	12286	6933	3128	3436	6713	21853	18923	11649	6309	5273	6563	7209	18589	4865	5762	5037	14546	8222	5120	4063	8688	6212	6641	7608	8744	7233	6258	6172	18382	12272	13992	5924	14011	8267	7437	7311	6396	7466	8973	5902
Gm16325	0	2	3	0	4	7	0	0	11	0	0	14	0	0	0	0	10	26	12	1	0	0	1	8	0	4	0	0	3	8	0	0	0	0	0	2	13	56	6	3	2	30	7	0	4	0	0	53	0
Fam150b	5	4	1	4	19	3	9	29	6	27	19	2	15	0	4	5	13	2	3	4	1	6	4	4	0	29	10	6	17	25	3	6	38	0	3	8	11	5	2	25	3	20	31	6	4	22	135	7	6
Defa2	0	0	0	0	0	0	0	0	0	0	0	0	0	0	0	0	0	0	0	0	0	0	0	0	0	0	0	0	0	0	0	0	0	0	0	0	0	0	0	0	0	3	0	0	0	0	0	1	0
Snora21	0	0	0	0	0	0	0	0	0	0	0	0	0	0	0	0	0	0	0	0	0	0	0	0	0	0	0	0	0	0	0	0	0	0	0	0	0	0	0	0	0	0	0	0	0	0	0	0	0
Snora3	0	0	0	0	0	0	0	0	0	0	0	0	0	0	0	0	0	0	0	0	0	0	0	0	0	0	0	0	0	0	0	0	0	0	0	0	0	0	0	0	0	0	0	0	0	0	0	0	0
Snord72	0	0	0	0	0	0	0	0	0	0	0	0	0	0	0	0	0	0	0	0	0	0	0	0	0	0	0	0	0	0	0	0	0	0	0	0	0	0	0	0	0	0	0	0	0	0	0	0	0
Snord68	0	0	0	0	0	0	0	0	0	0	0	0	0	0	0	0	0	0	0	0	0	0	0	0	0	0	0	0	0	0	0	0	0	0	0	0	0	0	0	0	0	0	0	0	0	0	0	0	0
AF357399	0	0	0	0	0	0	0	0	0	0	0	0	0	0	0	0	0	0	0	0	0	0	0	0	0	0	0	0	0	0	0	0	0	0	0	0	0	0	0	0	0	0	0	0	0	0	0	0	0
Snord14a	0	0	0	0	0	0	0	0	0	0	0	0	0	0	0	0	0	0	0	0	0	0	0	0	0	0	0	0	0	0	0	0	0	0	0	0	0	0	0	0	0	0	0	0	0	0	0	0	0
Snord14d	0	0	0	0	0	0	0	0	0	0	0	0	0	0	0	0	0	0	0	0	0	0	0	0	0	0	0	0	0	0	0	0	0	0	0	0	0	0	0	0	0	0	0	0	0	0	0	0	0
Snord43	0	0	0	0	0	0	0	0	0	0	0	0	0	0	0	0	0	0	0	0	0	0	0	0	0	0	0	0	0	0	0	0	0	0	0	0	0	0	0	0	0	0	0	0	0	0	0	0	0
Snord83b	0	0	0	0	0	0	0	0	0	0	0	0	0	0	0	0	0	0	0	0	0	0	0	0	0	0	0	0	0	0	0	0	0	0	0	0	0	0	0	0	0	0	0	0	0	0	0	0	0
Gm11944	26	47	30	3	47	12	31	23	52	49	52	20	15	104	26	11	10	82	46	18	23	33	29	87	3	15	133	2	39	37	3	84	108	90	89	31	0	5	13	33	5	22	73	87	55	48	15	50	8
Gm17455	1	10	0	5	10	5	8	7	16	0	8	12	0	0	67	31	20	14	5	3	7	6	2	13	1	3	9	4	0	19	0	0	7	19	0	5	0	9	12	11	0	0	21	14	4	4	27	18	0
5830417I10Rik	1532	1260	1084	973	750	983	559	605	837	950	1770	1018	859	2092	2477	1963	1394	978	1444	2069	2095	2360	1449	1769	591	1519	725	529	1344	1209	831	951	1003	1158	1014	1305	358	1481	1074	1317	668	591	1269	1363	1742	1183	1000	2305	610
C130080G10Rik	0	0	0	0	0	0	0	0	0	0	0	0	0	0	0	0	0	0	0	0	0	0	0	0	0	0	0	0	0	0	0	0	0	0	0	0	0	0	0	0	0	0	0	0	0	0	0	0	0
D7Ertd143e	9	0	0	0	0	0	2	0	0	0	0	0	7	0	0	0	0	1	0	0	0	0	0	0	0	0	0	0	0	0	0	0	0	0	0	0	0	0	1	0	0	0	0	0	0	0	0	1	0
AF357355	0	0	0	0	0	0	0	0	0	0	0	0	0	0	0	0	0	0	0	0	0	0	0	0	0	0	0	0	0	0	0	0	0	0	0	0	0	0	0	0	0	0	0	0	0	0	0	0	0
Zfp967	0	0	0	0	0	0	0	0	0	0	0	0	0	0	0	0	0	0	0	0	0	0	0	0	0	0	0	0	0	0	0	0	0	0	0	0	0	0	0	0	0	0	0	0	0	0	0	0	0
Snora35	0	0	0	0	0	0	0	0	0	0	0	0	0	0	0	0	0	0	0	0	0	0	0	0	0	0	0	0	0	0	0	0	0	0	0	0	0	0	0	0	0	0	0	0	0	0	0	0	0
D030025P21Rik	2	0	0	8	103	2	55	21	34	19	14	1	5	24	293	141	304	8	3	0	3	574	0	8	0	397	2	7	7	718	5	6	7	10	26	1	3	181	17	81	2	15	152	288	0	1	463	20	2
Snora75	0	0	0	0	0	0	0	0	0	0	0	0	0	0	0	0	0	0	0	0	0	0	0	0	0	0	0	0	0	0	0	0	0	0	0	0	0	0	0	0	0	0	0	0	0	0	0	0	0
Snora20	0	0	0	0	0	0	0	0	0	0	0	0	0	0	0	0	0	0	0	0	0	0	0	0	0	0	0	0	0	0	0	0	0	0	0	0	0	0	0	0	0	0	0	0	0	0	0	0	0
Gm12238	0	0	0	0	0	0	0	0	0	0	0	0	0	0	0	0	0	0	0	0	0	0	0	0	0	0	0	0	0	0	0	0	0	0	0	0	0	0	0	0	0	0	0	0	0	0	0	0	0
Snora31	0	0	0	0	0	0	0	0	0	0	0	0	0	0	0	0	0	0	0	0	0	0	0	0	0	0	0	0	0	0	0	0	0	0	0	0	0	0	0	0	0	0	0	0	0	0	0	0	0
Scarna13	0	0	0	0	0	0	0	0	0	0	0	0	0	0	0	0	0	0	0	0	0	0	0	0	0	0	0	0	0	0	0	0	0	0	0	0	0	0	0	0	0	0	0	0	0	0	0	0	0
Snora78	0	0	0	0	0	0	0	0	0	0	0	0	0	0	0	0	0	0	0	0	0	0	0	0	0	0	0	0	0	0	0	0	0	0	0	0	0	0	0	0	0	0	0	0	0	0	0	0	0
Snora17	0	0	0	0	0	0	0	0	0	0	0	0	0	0	0	0	0	0	0	0	0	0	0	0	0	0	0	0	0	0	0	0	0	0	0	0	0	0	0	0	0	0	0	0	0	0	0	0	0
Snora43	0	0	0	0	0	0	0	0	0	0	0	0	0	0	0	0	0	0	0	0	0	0	0	0	0	0	0	0	0	0	0	0	0	0	0	0	0	0	0	0	0	0	0	0	0	0	0	0	0
Gm10509	148	192	147	90	75	130	65	66	144	165	159	25	153	240	95	57	80	129	136	208	332	42	163	118	72	64	92	45	305	148	86	36	38	123	44	152	71	80	111	65	42	42	96	68	262	150	130	288	78
Snora16a	0	0	0	0	0	0	0	0	0	0	0	0	0	0	0	0	0	0	0	0	0	0	0	0	0	0	0	0	0	0	0	0	0	0	0	0	0	0	0	0	0	0	0	0	0	0	0	0	0
Dynlt1a	2222	1569	2055	1130	2368	1824	2562	2071	2311	2496	1953	2136	2021	2076	2186	1608	1609	1460	2366	2176	2324	1523	1599	1595	1311	1106	2945	1209	2253	1599	1037	1718	2295	2230	2124	1958	932	1454	1531	2203	1432	1725	1660	2536	2034	1909	1939	2450	1163
Vmn1r2	0	0	0	0	0	0	0	0	0	0	0	0	0	0	0	0	1	0	0	0	0	0	0	0	0	0	0	0	0	0	0	0	0	0	0	0	0	0	0	0	0	0	0	0	0	0	0	1	0
Vmn1r3	0	0	0	0	0	0	0	0	0	0	0	0	0	0	0	0	0	0	0	0	0	0	0	0	0	0	0	0	0	0	0	0	0	0	0	0	0	0	0	0	0	0	0	0	0	0	0	0	0
Vmn1r86	0	0	0	0	0	0	0	0	0	0	0	0	0	0	0	0	0	0	0	0	0	0	0	0	0	0	0	0	0	0	0	0	0	0	0	0	0	0	0	0	0	0	0	0	0	0	0	0	0
Vmn1r88	0	0	0	0	0	0	0	0	0	0	0	0	0	0	0	0	0	0	0	0	0	0	0	0	0	0	0	0	0	0	0	0	0	0	0	0	0	0	0	0	0	0	0	0	0	0	0	0	0
Vmn1r238	0	0	0	0	0	0	0	0	0	0	0	0	0	0	0	0	0	0	0	0	0	0	0	0	0	0	0	0	0	0	0	0	0	0	0	0	0	0	0	0	0	0	0	0	0	0	0	1	0
Vmn1r184	0	0	0	0	0	0	0	0	0	13	0	0	0	0	0	0	0	0	0	0	0	0	0	0	0	0	0	0	0	0	0	0	0	0	0	0	0	0	0	0	0	0	0	0	0	0	0	1	0
Vmn1r196	0	0	0	0	0	0	0	0	0	0	0	0	0	0	0	0	0	0	0	0	0	0	0	0	0	0	0	0	0	0	0	0	0	0	0	0	0	0	0	0	0	0	0	0	0	0	0	1	0
Vmn1r221	0	0	0	0	0	0	0	0	0	0	0	0	0	0	0	0	0	0	0	0	0	0	0	0	0	0	0	0	0	0	0	0	0	0	0	0	0	0	0	0	0	0	0	0	0	0	0	0	0
Gm17689	0	0	0	0	0	0	0	0	0	0	0	0	0	0	0	0	0	0	0	0	0	0	0	0	0	5	0	0	0	0	0	0	0	0	0	0	0	0	0	0	0	0	0	0	0	0	0	0	0
Gm17677	0	0	0	0	0	0	0	0	0	0	0	0	0	0	0	0	0	0	0	0	0	0	0	0	0	0	0	0	0	0	0	0	0	0	0	0	0	0	0	0	0	0	0	0	0	0	0	0	0
Pate3	0	1	0	0	1	0	0	0	0	0	0	0	0	0	0	0	10	0	0	0	21	1	0	0	0	2	0	0	0	0	0	0	0	0	0	0	2	0	0	0	0	0	0	0	6	0	0	0	0
Gm17727	0	1	0	0	2	0	0	0	2	0	0	18	0	0	0	0	0	0	0	0	1	0	0	0	0	0	0	0	0	0	0	0	0	0	0	0	1	0	0	0	0	0	0	0	0	0	0	5	0
Pate1	0	0	0	2	0	0	0	0	0	0	0	0	0	0	0	0	0	0	0	0	0	0	0	0	0	0	0	0	0	0	1	0	0	0	0	0	5	0	0	2	0	0	0	0	0	0	0	1	0
Snord17	0	0	0	0	0	0	0	0	0	0	0	0	0	0	0	0	0	0	0	0	0	0	0	0	0	0	0	0	0	0	0	0	0	0	0	0	0	0	0	0	0	0	0	0	0	0	0	0	0
Nkx2-2os	2	0	9	1	6	6	2	12	45	2	0	19	1	5	0	1	2	0	0	1	11	0	12	0	3	2	1	1	17	6	1	8	1	0	1	3	6	0	1	3	1	11	3	1	2	0	2	42	3
Snora26	0	0	0	0	0	0	0	0	0	0	0	0	0	0	0	0	0	0	0	0	0	0	0	0	0	0	0	0	0	0	0	0	0	0	0	0	0	0	0	0	0	0	0	0	0	0	0	0	0
Mir669k	0	0	0	0	0	0	0	0	0	0	0	0	0	0	0	0	0	0	0	0	0	0	0	0	0	0	0	0	0	0	0	0	0	0	0	0	0	0	0	0	0	0	0	0	0	0	0	0	0
Mir669d	0	0	0	0	0	0	0	0	0	0	0	0	0	0	0	0	0	0	0	0	0	0	0	0	0	0	0	0	0	0	0	0	0	0	0	0	0	0	0	0	0	0	0	0	0	0	0	0	0
Mir466i	0	2	2	1	0	1	2	0	5	1	0	2	2	1	1	0	0	1	0	2	1	0	0	0	0	0	0	0	1	1	1	0	0	1	0	2	0	0	2	0	0	1	0	0	0	1	0	3	0
Mir669f	0	0	0	0	0	0	0	0	0	0	0	0	0	0	0	0	0	0	0	0	0	0	0	0	0	0	0	0	0	0	0	0	0	0	0	0	0	0	0	0	0	0	0	0	0	0	0	0	0
Mir669i	0	0	0	0	0	0	0	0	0	0	0	0	0	0	0	0	0	0	0	0	0	0	0	0	0	0	0	0	0	0	0	0	0	0	0	0	0	0	0	0	0	0	0	0	0	0	0	0	0
Mir1188	0	0	0	0	0	0	0	0	0	0	0	0	0	0	0	0	0	0	0	0	0	0	0	0	0	0	0	0	0	0	0	0	0	0	0	0	0	0	0	0	0	0	0	0	0	0	0	0	0
Mir466k	0	0	0	0	0	0	0	0	0	0	0	0	0	0	0	0	0	0	0	0	0	0	0	0	0	0	0	0	0	0	0	0	0	0	0	0	0	0	0	0	0	0	0	0	0	0	0	0	0
Mir466j	0	0	0	0	0	0	0	0	0	0	0	0	0	0	0	0	0	0	0	0	0	0	0	0	0	0	0	0	0	0	0	0	0	0	0	0	0	0	0	0	0	2	0	0	0	0	0	0	0
Mir1192	0	0	0	0	0	0	0	0	0	0	0	0	0	0	0	0	0	0	0	0	0	0	0	0	0	0	0	0	0	0	0	0	0	0	0	0	0	0	0	0	0	0	0	0	0	0	0	0	0
Mir1193	0	0	0	0	0	0	0	0	0	0	0	0	0	0	0	0	0	0	0	0	0	0	0	0	0	0	0	0	0	0	0	0	0	0	0	0	0	0	0	0	0	0	0	0	0	0	0	0	0
Mir467g	0	0	0	0	0	0	0	0	0	0	0	0	0	0	0	0	0	0	0	0	0	0	0	0	0	0	0	0	0	0	0	0	0	0	0	0	0	0	0	0	0	0	0	0	0	0	0	0	0
Mir467h	0	0	0	0	0	0	0	0	0	0	0	0	0	0	0	0	0	0	0	0	0	0	0	0	0	0	0	0	0	0	0	0	0	0	0	0	0	0	0	0	0	0	0	0	0	0	0	0	0
Mir1199	0	0	0	0	0	0	0	0	0	0	0	0	0	0	0	0	0	0	0	0	0	0	0	0	0	0	0	0	0	0	0	0	0	0	0	0	0	0	0	0	0	0	0	0	0	0	0	0	0
Mir1902	0	0	0	0	0	0	0	0	0	0	0	0	0	0	0	0	0	0	0	0	0	0	0	0	0	0	0	0	0	0	0	0	0	0	0	0	0	0	0	0	0	0	0	0	0	0	0	0	0
Mir1897	0	0	0	0	0	0	0	0	0	0	0	0	0	0	0	0	0	0	0	0	0	0	0	0	0	0	0	0	0	0	0	0	0	0	0	0	0	0	0	0	0	0	0	0	0	0	0	0	0
Mir1903	0	0	0	0	0	0	0	0	0	0	0	0	0	0	0	0	0	0	0	0	0	0	0	0	0	0	0	0	0	0	0	0	0	0	0	0	0	0	0	0	0	0	0	0	0	0	0	0	0
Mir1900	0	0	0	0	0	0	0	0	0	0	0	0	1	0	1	0	0	0	0	0	0	0	0	0	0	0	0	0	0	0	0	0	0	0	0	0	0	0	1	0	0	0	0	0	0	0	0	0	0
Mir1892	0	0	0	0	0	0	0	0	0	0	0	0	0	0	0	0	0	0	0	0	0	0	0	0	0	0	0	0	0	0	0	0	0	0	0	0	0	0	0	0	0	0	0	0	0	0	0	0	0
Mir1904	0	0	0	0	0	0	0	0	0	0	0	0	0	0	0	0	0	0	0	0	0	0	0	0	0	0	0	0	0	0	0	0	0	0	0	0	0	0	0	0	0	0	0	0	0	0	0	0	0
Mir1898	0	0	0	0	0	0	0	0	0	0	0	0	0	0	0	0	0	0	0	0	0	0	0	0	0	0	0	0	0	0	0	0	0	0	0	0	0	0	0	0	0	0	0	0	0	0	0	0	0
Mir1907	0	0	0	0	0	0	0	0	0	0	0	0	0	0	0	0	0	0	0	0	0	0	0	0	0	0	0	0	0	0	0	0	0	0	0	0	0	0	0	0	0	0	0	0	0	0	0	0	0
Mir1901	3	9	14	0	7	15	6	4	1	4	0	8	11	1	3	0	2	7	1	1	8	2	4	3	10	6	2	5	10	1	0	9	10	0	0	7	7	1	0	0	5	4	0	0	4	12	1	1	1
Mir1928	0	0	0	0	0	0	0	0	0	0	0	0	0	0	0	0	0	0	0	0	0	0	0	0	0	0	0	0	0	0	0	0	0	0	0	0	0	0	0	0	0	0	0	0	0	0	0	0	0
Mir1929	0	0	0	0	0	0	0	0	0	0	0	0	0	0	0	0	0	0	0	0	0	0	0	0	0	0	0	0	0	0	0	0	0	0	0	0	0	0	0	0	0	0	0	0	0	0	0	0	0
Mir1931	0	0	0	0	0	0	0	0	0	0	0	0	0	0	0	0	0	0	0	0	0	0	0	0	0	0	0	0	0	0	0	0	0	0	0	0	0	0	0	0	0	0	0	0	0	0	0	0	0
Mir1932	1	2	1	0	0	0	0	1	0	0	0	2	0	1	4	0	0	3	1	1	2	0	0	1	0	0	4	0	0	0	1	1	2	1	2	1	0	0	1	2	1	1	1	4	3	0	2	0	1
Mir1938	0	0	0	0	0	0	0	0	0	0	0	0	0	0	0	0	0	0	0	0	0	0	0	0	0	0	0	0	0	0	0	0	0	0	0	0	0	0	0	0	0	0	0	0	0	0	0	0	0
Mir1941	0	0	0	0	0	0	0	0	0	0	0	1	0	0	6	2	1	0	0	1	0	0	0	0	0	0	0	0	0	3	0	0	1	0	0	0	0	0	0	0	0	0	1	0	0	0	4	0	0
Mir1943	0	0	0	0	0	0	0	0	0	0	0	0	0	0	0	0	0	0	0	0	0	0	0	0	0	0	0	0	0	0	0	0	0	0	0	0	0	0	0	0	0	0	0	0	0	0	0	0	0
Mir1946a	0	0	0	0	0	2	0	0	1	0	0	0	0	0	0	0	0	0	0	0	0	0	0	0	0	0	0	0	0	0	0	0	0	0	0	0	0	0	0	0	0	0	0	0	0	0	0	0	0
Mir1947	0	0	0	0	0	0	0	0	0	0	0	0	0	0	0	0	0	0	0	0	0	0	0	0	0	0	0	0	0	0	0	0	0	0	0	0	0	0	0	0	0	0	0	0	0	0	0	0	0
Mir1948	0	0	0	0	0	0	0	0	0	0	0	0	0	0	0	0	0	0	0	0	0	0	0	0	0	0	0	0	0	0	0	0	0	0	0	0	0	0	0	0	0	0	0	0	0	0	0	0	0
Mir1949	0	0	0	0	0	0	0	0	0	0	0	0	0	0	0	0	0	0	0	0	0	0	0	0	0	0	0	0	0	0	0	0	0	0	0	0	0	0	0	0	0	0	0	0	0	0	0	0	0
Mir669o	0	0	0	0	0	0	0	0	0	0	0	0	0	0	0	0	0	0	0	0	0	0	0	0	0	0	0	0	0	0	0	0	0	0	0	0	0	0	0	0	0	0	0	0	0	0	0	0	0
Mir1951	0	0	0	0	0	0	0	0	0	0	0	0	0	0	0	0	0	0	0	0	0	0	0	0	0	0	0	0	0	0	0	0	0	0	0	0	0	0	0	0	0	0	0	0	0	0	0	0	0
Mir1953	0	1	0	0	0	0	0	0	0	0	0	1	0	0	0	3	0	0	1	0	3	0	0	0	2	0	0	0	0	0	0	0	3	0	1	1	0	0	0	0	0	0	0	0	0	1	0	5	1
Mir669n	1	0	1	0	1	0	0	0	0	0	1	4	2	1	0	0	0	3	1	6	1	0	1	3	2	0	0	0	1	0	0	0	2	0	1	1	0	0	4	1	0	1	1	0	3	2	1	1	0
Mir1956	0	0	0	0	0	0	0	0	0	0	0	0	0	0	0	0	0	0	0	0	0	0	0	0	0	0	0	0	0	0	0	0	0	0	0	0	0	0	0	0	0	0	0	0	0	0	0	0	0
Mir1957a	0	0	0	0	0	0	0	0	0	0	0	0	0	0	0	0	0	0	0	0	0	0	0	0	0	0	0	0	0	0	0	0	0	0	0	0	0	0	0	0	0	0	0	0	0	0	0	0	0
Mir1960	0	0	0	0	0	0	0	0	0	0	0	0	0	0	0	0	0	0	0	0	0	0	0	0	0	0	0	0	0	0	0	0	0	0	0	0	0	0	0	0	0	0	0	0	0	0	0	0	0
Mir1963	0	0	0	0	0	0	0	0	0	0	0	0	0	0	0	0	0	0	0	0	0	0	0	0	0	0	0	0	0	0	0	0	0	0	0	0	0	0	0	0	0	0	0	0	0	0	0	0	0
Mir1964	0	0	0	0	0	0	0	0	0	0	0	0	0	0	0	0	0	0	0	0	0	0	0	0	0	0	0	0	0	0	0	0	0	0	0	0	0	0	0	0	0	0	0	0	0	0	0	0	0
Mir1966	0	0	0	0	0	0	0	0	0	0	0	0	0	0	0	0	0	0	0	0	0	0	0	0	0	0	0	0	0	0	0	0	0	0	0	0	0	0	0	0	0	0	0	0	0	0	0	0	0
Mir1968	0	0	0	0	0	0	0	0	0	0	0	0	0	0	0	0	0	0	0	0	0	0	0	0	0	0	0	0	0	0	0	0	0	0	0	0	0	0	0	0	0	0	0	0	0	0	0	0	0
Mir1971	0	0	0	0	0	0	0	0	0	0	0	0	0	0	0	0	0	0	0	0	0	0	0	0	0	0	0	0	0	0	0	0	0	0	0	0	0	0	0	0	0	0	0	0	0	0	0	0	0
Mir1983	0	0	0	0	0	0	0	0	0	0	0	0	0	0	0	0	0	0	0	0	0	0	0	0	0	0	0	0	0	0	0	0	0	0	0	0	0	0	0	0	0	0	0	0	0	0	0	0	0
Mir1839	0	0	0	0	0	0	0	0	0	0	0	0	0	0	0	0	0	0	0	0	0	0	0	0	0	0	0	0	0	0	0	0	0	0	0	0	0	0	0	0	0	0	0	0	0	0	0	0	0
Mir2136	0	0	0	0	0	0	0	0	0	0	0	0	0	0	0	0	0	0	0	0	0	0	0	0	0	0	0	0	0	0	0	0	0	0	0	0	0	0	0	0	0	0	0	0	0	0	0	0	0
Mir432	0	0	0	0	0	0	0	0	0	0	0	0	0	0	0	0	0	0	0	0	0	0	0	0	0	0	0	0	0	0	0	0	0	0	0	0	0	0	0	0	0	0	0	0	0	0	0	0	0
Mir599	0	0	0	0	0	2	0	0	0	0	0	0	0	0	0	0	0	0	0	0	0	0	1	0	0	0	0	0	0	1	0	0	0	0	0	0	0	0	0	0	0	0	0	0	0	0	0	0	0
Mir1224	0	0	0	0	0	0	0	0	0	0	0	0	0	0	0	0	0	0	0	0	0	0	0	0	0	0	0	0	0	0	0	0	0	0	0	0	0	0	0	0	0	0	0	0	0	0	0	0	0
Mir1197	0	0	0	0	0	0	0	0	0	0	0	0	0	0	0	0	0	0	0	0	0	0	0	0	0	0	0	0	0	0	0	0	0	0	0	0	0	0	0	0	0	0	0	0	0	0	0	0	0
Mir1896	18	8	7	5	7	1	11	9	11	29	7	1	6	15	5	6	5	5	10	7	11	4	9	8	9	15	7	12	10	12	6	13	4	3	6	12	4	3	8	9	1	10	20	5	14	4	9	16	4
Mir1933	0	0	0	0	0	0	0	0	0	0	0	0	0	0	0	0	0	0	0	0	0	0	0	0	0	0	0	0	0	0	0	0	0	0	0	0	0	0	0	0	0	0	0	0	0	0	0	0	0
Mir1955	0	0	0	0	0	0	0	0	0	0	0	0	0	0	0	0	0	0	0	0	0	0	0	0	0	0	0	0	0	0	0	0	0	0	0	0	0	0	0	0	0	0	0	0	0	0	0	0	0
Mir466l	0	0	0	0	0	0	0	0	0	0	0	0	0	0	0	0	0	0	0	0	0	0	0	0	0	0	0	0	0	0	0	0	0	0	0	0	0	0	0	0	0	0	0	0	0	0	0	0	0
Mir669j	0	0	0	0	0	0	0	0	0	0	0	0	0	0	0	0	0	0	0	0	0	0	0	0	0	0	0	0	0	0	0	0	0	0	0	0	0	0	0	0	0	0	0	0	0	0	0	0	0
Mir1899	0	0	0	0	0	0	0	0	0	0	0	0	0	0	0	0	0	0	0	0	0	0	0	0	0	0	0	0	0	0	0	0	0	0	0	0	0	0	0	0	0	0	0	0	0	0	0	1	0
Mir1893	0	0	0	0	0	0	0	0	0	0	0	0	0	0	0	0	0	0	0	0	0	0	0	0	0	0	0	0	0	0	0	0	0	0	0	0	0	0	0	0	0	0	0	0	0	0	0	0	0
Mir1942	0	0	0	0	0	0	0	0	0	0	0	0	0	0	0	0	0	0	0	0	0	0	0	0	0	0	0	0	0	0	0	0	0	0	0	0	0	0	0	0	0	0	0	0	0	0	0	0	0
Mir1969	0	0	0	0	0	0	0	0	1	0	0	0	0	0	0	0	0	0	0	0	0	0	0	0	0	2	0	0	0	0	0	0	0	0	0	0	0	0	0	0	0	0	0	0	0	0	0	0	0
Mir1982	0	0	0	0	0	0	0	0	0	0	0	0	0	0	0	0	0	0	0	0	0	0	0	0	0	0	0	0	0	0	0	0	0	0	0	0	0	0	0	0	0	0	0	0	0	0	0	0	0
Mir2137	0	0	0	0	0	0	0	0	0	0	0	0	0	0	0	0	0	0	0	0	0	0	0	0	0	0	0	0	0	0	0	0	0	0	0	0	0	0	0	0	0	0	0	0	0	0	0	0	0
Mir1b	0	0	0	0	0	0	0	0	0	0	0	0	0	0	0	0	0	0	0	0	0	0	0	0	0	0	0	0	0	0	0	0	0	0	0	0	0	0	0	0	0	0	0	0	0	0	0	0	0
Mir1927	0	0	0	0	0	0	0	0	0	0	0	0	0	0	0	0	0	0	0	0	0	0	0	0	0	0	0	0	0	0	0	0	0	0	0	0	0	0	0	0	0	0	0	0	0	0	0	0	0
Mir669g	0	0	0	0	0	0	0	0	0	0	0	0	0	0	0	0	0	0	0	0	0	0	0	0	0	0	0	0	0	0	0	0	0	0	0	0	0	0	0	0	0	0	0	0	0	0	0	0	0
Mir1187	0	0	0	0	0	0	0	0	0	0	0	0	0	0	0	0	0	0	0	0	0	0	0	0	0	0	0	0	0	0	0	0	0	0	0	0	0	0	0	0	0	0	0	0	0	0	0	0	0
Mir466f-4	0	0	0	0	0	0	0	0	0	0	0	0	0	0	0	0	0	0	0	0	0	0	0	0	0	0	0	0	0	0	0	0	0	0	0	0	0	0	0	0	0	0	0	0	0	0	0	0	0
Mir1190	0	0	0	0	0	0	0	0	0	0	0	0	0	0	0	0	0	0	0	0	0	0	0	0	0	0	0	0	0	0	0	0	0	0	0	0	0	0	0	0	0	0	0	0	0	0	0	0	0
Mir1905	0	0	0	0	3	0	3	5	3	5	0	3	0	0	5	6	3	0	3	0	0	2	0	0	1	1	0	0	0	5	0	4	1	0	0	0	0	2	2	0	2	0	0	0	0	0	6	0	0
Mir1906-1	0	0	1	0	0	0	0	3	1	0	0	0	0	0	3	8	12	0	0	0	0	7	0	1	0	1	0	0	0	3	0	0	0	0	0	0	0	4	0	0	0	0	7	6	0	0	1	0	0
Mir1894	0	0	0	0	0	0	0	0	0	0	0	0	0	0	0	0	0	0	0	0	0	0	0	0	0	0	0	0	0	0	0	0	0	0	0	0	0	0	0	0	0	0	0	0	0	0	0	0	0
Mir1930	0	0	0	0	0	0	0	0	0	0	0	0	0	0	0	0	0	0	0	0	0	0	0	0	0	0	0	0	0	0	0	0	0	0	0	0	0	0	0	0	0	0	0	0	0	0	0	0	0
Mir1936	0	0	0	0	0	0	0	0	0	0	0	0	0	0	0	0	0	0	0	0	0	0	0	0	0	0	0	0	0	0	0	0	0	0	0	0	0	0	0	0	0	0	0	0	0	0	0	0	0
Mir1306	0	0	0	0	0	0	0	0	0	0	0	0	0	0	0	0	0	0	0	0	0	0	0	0	0	0	0	0	0	0	0	0	0	0	0	0	0	0	0	0	0	0	0	0	0	0	0	0	0
Mir669l	0	0	0	0	0	0	0	0	0	0	0	0	0	0	0	0	0	0	0	0	0	0	0	0	0	0	0	0	0	0	0	0	0	0	0	0	0	0	0	0	0	0	0	0	0	0	0	0	0
Mir1952	0	0	0	0	0	0	0	0	0	0	0	0	0	0	0	0	0	0	0	0	0	0	0	0	0	0	0	0	0	0	0	0	0	0	0	0	0	0	0	0	0	0	0	0	0	0	0	0	0
Mir1962	0	0	0	0	0	0	0	0	0	0	0	0	0	0	0	0	0	0	0	0	0	0	0	0	0	0	0	0	0	0	0	0	0	0	0	0	0	0	0	0	0	0	0	0	0	0	0	0	0
Mir1967	0	0	0	0	0	0	0	0	0	0	0	0	0	0	0	0	0	0	0	0	0	0	0	0	0	0	0	0	0	0	0	0	0	0	0	0	0	0	0	0	0	0	0	0	0	0	0	0	0
Mir1981	0	0	0	0	0	0	0	0	0	0	0	0	0	0	0	0	0	0	0	0	0	0	0	0	0	0	0	0	0	0	0	0	0	0	0	0	0	0	0	0	0	0	0	0	0	0	0	0	0
Mir767	0	0	0	0	0	0	0	0	0	0	0	0	0	0	0	0	0	0	0	0	0	0	0	0	0	0	0	0	0	0	0	0	0	0	0	0	0	0	0	0	0	0	0	0	0	0	0	0	0
Mir1895	0	0	0	0	3	0	1	0	0	0	0	0	0	0	0	0	0	0	0	0	0	0	0	0	0	0	0	0	0	0	0	0	1	0	2	0	0	0	1	0	0	0	0	1	0	0	4	0	0
Mir1945	0	1	0	2	4	1	0	0	0	1	0	0	2	0	3	2	1	0	0	0	0	4	0	0	0	7	0	3	2	0	0	0	0	0	0	0	0	3	0	3	1	1	0	0	1	0	2	0	1
Mir1934	2	1	0	0	0	0	0	0	0	0	4	4	1	1	0	0	1	1	1	0	2	0	0	2	0	0	0	0	1	3	1	0	0	0	3	0	0	0	0	0	0	0	0	1	2	0	0	0	0
Mir1961	0	0	0	0	0	0	0	0	0	0	0	0	0	0	0	0	0	0	0	0	0	0	0	0	0	0	0	0	0	0	0	0	0	0	0	0	0	0	1	0	0	0	0	0	0	0	1	0	0
Gm17821	0	0	0	0	5	0	1	0	0	0	0	0	0	0	0	0	0	0	0	0	0	1	0	0	0	0	0	0	0	0	0	0	0	0	1	0	0	0	1	0	0	1	0	0	0	0	0	0	0
Gm20605	536	617	351	345	73	201	72	107	186	218	652	568	267	503	146	105	133	404	603	664	653	156	476	918	240	99	142	131	528	302	287	120	92	238	108	461	139	91	142	125	282	69	89	198	868	347	222	745	189
Snora28	0	0	0	0	0	0	0	0	0	0	0	0	0	0	0	0	0	0	0	0	0	0	0	0	0	0	0	0	0	0	0	0	0	0	0	0	0	0	0	0	0	0	0	0	0	0	0	0	0
AU040320	2345	1645	1257	1854	1798	1223	1165	1859	2318	1650	2039	1936	1102	1758	4769	3756	2055	1381	1817	2415	2472	3229	1909	2691	1481	2389	2609	1439	1868	3139	1319	2007	2116	1995	2536	2119	1290	2740	2670	2226	1603	2169	3167	4182	2449	1881	2734	2633	1549
Dthd1	264	110	307	33	1	62	0	0	16	0	13	11	5	44	0	0	2	31	22	18	75	0	76	31	26	3	0	60	13	0	52	17	1	1	0	145	116	5	1	2	90	42	20	0	43	95	0	216	44
Gm21948	55	21	12	3	8	9	0	5	7	34	2	14	3	14	1	1	13	9	0	9	9	13	6	5	2	16	8	1	15	4	0	3	0	0	0	3	0	9	13	9	0	28	12	12	19	12	0	25	7
Ppp1r8	1243	1073	746	423	643	994	610	480	661	627	1265	1333	959	1325	758	766	585	611	1123	1077	1497	461	1017	885	399	664	783	401	1227	619	336	678	880	875	723	1274	348	706	716	639	480	568	686	671	1189	1083	719	1675	443
Smpdl3b	420	103	555	1215	492	594	530	614	781	218	443	587	994	571	872	440	831	180	975	1008	1479	834	197	220	1063	373	109	1672	794	735	1783	206	159	99	91	212	1524	902	227	290	1083	414	818	505	47	233	323	189	1420
Fam46b	62	12	4	20	66	4	230	101	289	105	13	120	0	30	3233	460	1340	53	132	252	24	4637	0	76	20	3123	144	8	9	833	7	18	10	0	79	7	42	908	289	848	79	375	76	281	11	172	471	4	13
AA413626	0	0	0	0	0	0	0	0	0	0	0	0	0	0	0	0	0	0	0	0	0	0	0	0	0	0	0	0	0	0	0	0	0	0	0	0	0	0	0	0	0	0	0	0	0	0	0	0	0
Snora23	0	0	0	0	0	0	0	0	0	0	0	0	0	0	0	0	0	0	0	0	0	0	0	0	0	0	0	0	0	0	0	0	0	0	0	0	0	0	0	0	0	0	0	0	0	0	0	0	0
Gm11651	61	12	21	1045	593	18	220	542	600	1459	78	56	79	258	1264	257	812	287	914	56	54	2010	38	149	446	2222	21894	724	36	3023	477	20142	31083	16250	43358	27	266	331	190	614	628	448	299	658	9	93	1980	65	800
Ino80dos	2599	1945	1858	1705	2242	2196	1873	1951	2279	2469	2640	1996	1814	2859	3607	3726	1885	1992	2703	2544	2974	2965	2301	2032	2025	2438	2037	1750	2320	2074	1638	1162	1782	1607	1979	2777	1813	2989	2238	2392	1732	2113	3210	2554	2468	2160	2408	2942	1905
AW011738	668	637	600	77	105	316	217	107	134	95	364	472	227	302	69	50	82	613	497	324	762	50	642	726	167	89	167	108	159	38	87	203	115	315	165	893	113	53	226	253	102	161	7	6	1048	727	7	1303	117
Bsdc1	2277	1662	2004	742	1289	1570	1124	990	1529	1434	2264	1881	1067	2234	2947	2936	1775	1588	1555	2038	2426	2553	1815	1984	888	2079	2195	714	1769	1517	822	2728	2256	3070	2599	2158	1017	2637	1567	2081	841	1730	1855	1615	2443	1829	1284	3041	717
Gm37013	0	0	0	0	0	0	0	0	0	0	0	0	0	0	0	0	0	0	0	0	0	0	0	0	0	0	0	0	0	0	0	0	0	0	0	0	0	0	0	0	0	0	0	0	0	0	0	0	0
D230030E09Rik	0	0	0	0	1	1	0	0	21	0	1	0	0	0	1	0	0	0	0	0	9	0	0	0	0	2	0	0	0	1	0	0	1	0	0	0	0	0	1	0	0	0	0	0	4	0	0	7	0
Gm17830	0	0	0	0	0	0	0	0	0	0	19	0	0	0	0	0	0	0	0	0	0	0	0	0	0	0	5	0	0	0	0	0	0	0	0	0	0	0	0	0	0	0	0	0	0	0	0	0	0
Gm11559	0	1	0	0	0	0	2	0	0	0	0	0	0	0	0	0	0	0	0	0	0	0	0	0	0	1	0	0	0	0	0	0	0	0	0	0	0	0	0	4	0	9	0	0	0	0	0	1	0
Tomm6os	121	96	117	187	144	112	121	131	137	134	132	149	99	151	145	179	517	91	137	136	141	177	93	153	116	93	99	135	99	107	162	155	96	117	117	113	131	168	144	162	138	131	154	217	161	111	152	101	123
Gm13648	0	1	0	0	5	0	0	3	2	0	0	0	0	0	2	1	6	0	0	0	0	4	1	0	0	3	0	0	0	5	0	0	0	0	0	0	0	4	1	1	0	0	5	23	2	8	3	1	0
Gm11665	0	0	1	0	2	0	7	0	1	0	0	0	0	0	0	9	2	0	0	1	4	0	0	0	0	0	0	0	0	0	0	0	0	0	1	0	8	7	0	6	0	0	20	2	4	0	0	1	0
Gm12505	0	2	3	1	2	0	1	1	27	1	5	1	1	0	14	13	17	5	5	1	0	6	1	0	2	35	5	2	15	10	2	5	0	2	2	1	1	13	2	3	1	23	56	23	2	0	19	1	5
A530072M11Rik	137	130	107	50	94	103	35	85	156	139	274	95	75	253	119	139	75	126	237	103	187	85	106	93	53	100	69	55	138	35	40	142	50	120	47	127	46	54	154	189	55	158	44	141	114	107	53	192	39
Gm15997	4	7	0	0	0	4	18	4	15	0	0	0	2	4	1	3	1	2	0	0	19	1	1	8	0	2	0	0	0	0	0	0	0	3	0	2	0	1	5	1	4	9	0	0	1	1	0	18	0
Zfp729b	395	256	236	116	248	299	195	105	274	287	182	85	224	321	191	210	180	231	217	328	279	201	305	211	80	242	215	163	351	233	155	62	174	252	134	328	165	235	237	110	152	120	223	229	250	326	207	258	155
Zfp572	0	0	0	0	6	0	0	2	24	0	0	0	1	0	0	0	0	0	0	0	0	0	0	0	1	0	0	1	0	0	0	18	6	0	17	0	0	0	4	0	0	0	0	0	0	0	2	2	1
Gm18409	0	0	0	0	0	0	0	0	0	0	0	0	0	0	0	0	0	0	0	0	0	0	0	0	0	0	0	0	0	1	0	0	0	0	0	0	0	0	0	0	0	0	0	0	0	0	0	2	0
AA543401	0	0	0	0	0	0	0	0	0	0	0	0	0	0	0	0	0	0	0	0	0	0	0	0	0	0	0	0	1	0	0	0	0	0	0	0	0	0	0	0	0	0	0	0	0	0	0	0	0
Nlrp5-ps	2	9	8	0	146	4	74	191	114	237	6	21	0	2	3	1	27	8	0	0	14	0	6	1	3	10	101	0	1	29	0	59	29	8	25	0	0	1	160	118	1	122	24	0	8	36	26	36	0
Gm18853	0	0	0	0	0	0	0	0	0	0	0	0	0	0	0	0	0	0	0	0	0	0	0	0	0	0	0	0	0	0	0	0	0	0	0	0	0	0	0	0	0	0	0	0	0	0	0	0	0
C130030K03Rik	0	0	0	0	0	0	0	0	7	0	0	0	0	0	0	0	0	0	0	0	0	0	0	0	0	0	8	0	0	0	0	0	4	0	0	0	0	0	0	0	0	0	0	0	0	0	0	0	0
Slc44a1	241	257	287	169	1370	295	1429	1261	1020	1290	234	337	369	283	586	563	584	543	389	253	322	642	254	510	305	668	1583	270	324	935	116	1870	2937	2198	1809	292	387	437	825	694	288	778	1030	934	284	734	1034	410	209
Gm20594	0	0	1	0	3	0	1	0	0	1	0	2	0	1	0	0	2	1	2	0	0	0	0	1	0	1	1	0	0	0	1	0	1	1	6	0	0	0	0	0	1	2	0	2	0	0	0	2	0
BB283400	0	0	0	0	0	0	0	0	0	3	0	0	0	0	0	0	0	0	0	0	0	0	0	0	0	0	0	0	0	0	0	0	0	0	0	0	0	0	1	0	0	0	0	0	0	0	0	0	0
Mob3c	543	515	482	678	583	400	603	538	678	560	587	678	827	840	1433	807	905	372	652	699	734	1190	478	518	661	744	1591	586	906	692	504	2695	1080	913	895	704	658	532	507	773	663	508	284	438	756	552	593	612	559
Lao1	0	0	0	0	44	0	54	0	29	29	0	0	0	0	0	0	0	0	0	0	1	0	0	0	0	0	2	0	0	0	0	0	29	118	0	0	0	0	0	11	0	16	0	0	0	0	0	1	0
BB031773	11	6	0	0	0	3	0	0	0	0	0	0	2	0	0	0	0	0	3	4	6	0	10	0	0	5	0	2	6	0	0	9	0	0	15	11	0	0	0	0	0	0	0	0	2	0	0	19	0
Zfand2a	4350	2636	2283	5138	3924	2179	2352	1953	3746	2239	2736	3714	1900	3306	3865	3671	2699	2978	4372	3231	3961	3702	1788	3518	3806	3909	1632	6373	2369	2610	5446	2013	2223	2255	1889	2785	5448	5206	4451	4475	6378	4328	3072	2153	4440	3009	3552	4447	5901
Mir3475	0	0	0	0	0	0	0	0	0	0	0	0	0	0	0	0	0	0	0	0	0	0	0	0	0	0	0	0	0	0	0	0	0	0	0	0	0	0	0	0	0	0	0	0	0	0	0	0	0
Mir3099	0	0	0	0	0	0	0	0	0	0	0	0	0	0	0	0	0	0	0	0	0	0	0	0	0	0	0	0	0	0	0	0	0	0	0	0	0	0	0	0	0	0	0	0	0	0	0	0	0
Mir2861	6	10	14	0	7	11	13	5	2	1	0	16	9	1	1	0	1	16	5	0	4	2	4	14	9	5	11	3	29	1	0	9	8	1	0	19	6	1	0	1	6	5	0	0	6	15	1	0	6
Mir3072	0	0	0	0	0	0	0	0	0	0	0	0	0	0	0	0	0	0	0	0	0	0	0	0	0	0	0	0	0	0	0	0	0	0	0	0	0	0	0	0	0	0	0	0	0	0	0	0	0
Mir3470a	5134	5723	3698	216	2392	3280	1367	1573	1805	3374	6309	5358	5217	8857	1330	690	760	5804	4841	3088	5260	1029	3445	6330	388	1013	2197	242	4269	2729	187	2554	3530	2734	3985	6395	390	736	1370	1350	278	1227	884	1211	6304	4845	1715	3721	348
Mir3471-2	0	0	0	0	0	0	0	0	0	0	1	0	0	0	0	0	0	0	1	0	0	0	0	0	0	0	0	0	0	0	0	0	0	0	0	0	0	0	0	0	0	0	0	0	0	0	0	0	0
Mir3472	0	0	0	0	0	0	0	0	0	0	0	0	0	0	0	0	0	0	0	0	0	0	0	0	0	0	0	0	0	0	0	0	0	0	0	0	0	0	0	0	0	0	0	0	0	0	0	0	0
Mir3473a	2065	1272	1384	595	1173	1206	790	793	1169	790	882	996	1109	1311	480	323	391	1474	1471	1000	1632	311	1420	1708	559	533	791	746	1873	478	437	1091	1237	878	1053	1695	692	203	753	1153	688	657	509	538	1672	1864	560	2046	738
Mir3474	0	0	0	0	0	0	0	0	0	0	0	0	0	0	0	0	0	0	0	0	0	0	0	0	0	0	0	0	0	0	0	0	0	0	0	0	0	0	0	0	0	0	0	0	0	0	0	0	0
9530027J09Rik	295	244	161	206	145	156	197	88	126	29	219	100	157	297	228	120	155	231	260	222	253	193	163	183	243	172	227	207	222	87	201	60	107	75	188	210	204	226	204	127	193	132	109	119	184	175	47	257	206
4930469G21Rik	0	1	0	0	0	0	0	0	0	0	0	0	0	0	1	0	0	0	9	7	0	0	0	0	0	0	0	0	0	0	0	0	0	0	2	0	0	0	0	0	0	0	1	0	0	0	0	1	0
Gm19276	0	0	0	2	23	0	29	47	10	41	0	0	0	0	106	34	58	0	0	0	2	6	0	1	2	18	0	0	0	23	0	4	5	27	0	0	0	109	0	2	0	0	78	56	0	0	53	0	0
Gm19277	0	5	0	0	17	0	0	0	16	0	0	0	0	0	0	0	5	0	0	0	2	3	0	0	0	1	0	0	0	29	0	0	0	0	0	0	0	0	0	0	0	20	39	13	0	25	20	26	0
AW046200	15	26	19	20	21	21	31	23	23	5	13	6	40	20	5	0	25	32	13	15	49	7	17	22	16	10	21	15	15	11	16	10	14	189	40	33	6	5	11	3	14	10	9	10	23	32	18	18	23
Gm13483	24	39	33	44	137	51	164	120	81	321	11	24	37	21	6	272	116	19	16	10	52	122	59	23	26	89	34	36	44	103	26	39	42	37	80	1	23	61	131	168	33	113	225	83	26	55	103	80	35
Gm15545	359	266	231	203	592	292	362	419	588	470	499	499	322	450	276	466	220	249	565	359	390	194	310	393	164	233	332	150	376	403	199	441	401	467	353	406	221	264	460	505	247	442	435	454	347	315	485	453	224
Gm19299	0	3	0	0	6	0	20	8	34	44	1	0	1	0	91	16	6	0	0	21	20	15	1	1	0	96	1	0	0	1	0	0	0	0	0	0	0	34	3	19	0	3	7	5	2	10	1	24	0
Gm19303	15	2	0	0	8	15	20	6	61	0	0	1	0	0	1	7	2	2	1	5	16	0	2	0	0	3	1	0	1	0	0	18	0	0	0	0	1	1	2	3	0	15	0	0	1	0	5	61	1
C130060C02Rik	0	1	0	7	1	13	0	14	14	37	0	0	8	0	0	0	0	1	9	6	11	0	29	1	10	23	36	13	1	4	2	0	6	0	1	27	7	0	11	1	3	1	19	0	15	0	0	12	20
Rubcn	638	436	274	953	956	388	527	766	1096	788	502	770	335	855	1805	2188	1880	551	516	944	845	2831	418	752	497	1802	1354	425	588	1830	857	1189	1713	1735	2102	334	312	1955	1317	1716	572	885	1791	1956	588	270	1959	773	538
AV039307	254	251	127	109	378	144	270	325	451	418	370	160	183	533	1495	965	892	249	296	391	342	1193	247	358	205	700	281	85	300	530	115	219	515	668	267	250	52	851	513	772	80	401	612	517	312	284	751	330	69
Tsga8	0	0	0	0	0	0	0	0	0	0	0	0	0	0	0	0	0	0	0	0	0	0	0	0	0	0	0	0	0	0	0	0	0	0	0	0	0	0	0	0	0	0	0	0	0	0	0	0	0
Gm16023	946	804	663	391	483	718	426	351	552	703	1098	638	553	1028	359	469	386	534	701	749	1173	626	768	736	285	494	323	279	838	661	284	208	492	447	451	1040	204	348	566	562	308	332	537	581	1139	662	525	1812	293
Gm19345	14	14	8	62	7	4	9	6	14	54	10	27	21	22	41	55	64	13	37	22	64	36	15	33	33	76	26	49	68	26	104	1	4	0	31	10	28	34	6	25	50	28	9	16	11	0	0	19	35
1700007L15Rik	93	58	135	13	54	84	34	61	44	60	100	126	76	162	74	52	77	91	65	89	139	49	76	127	37	33	29	17	123	37	26	19	32	63	43	148	19	59	36	49	18	55	27	82	107	73	67	112	22
2900009J06Rik	38	4	17	11	21	4	65	67	82	52	3	19	11	0	247	201	205	27	1	18	42	254	12	4	0	185	68	2	14	36	4	11	18	1	0	20	7	132	36	161	0	30	32	40	3	27	33	25	5
Gm16617	0	0	0	21	53	1	19	23	29	36	0	1	4	1	50	35	56	1	13	3	1	94	2	2	15	71	29	11	2	68	12	25	41	38	42	3	26	25	53	79	16	29	32	60	0	0	47	0	12
Kifc1	108	51	32	21	21	67	24	64	32	1	94	64	92	23	61	4	7	11	49	46	113	1	24	47	33	14	24	30	46	3	30	16	2	0	2	92	36	20	31	13	58	25	67	74	79	66	70	81	44
Gm11562	0	0	0	0	0	0	0	0	0	0	0	0	0	0	0	0	1	0	0	0	0	0	0	0	0	1	0	0	0	0	0	0	0	0	0	0	0	0	0	0	0	0	0	0	0	0	0	0	0
Gm19395	10	4	3	3	2	8	8	3	2	2	4	2	2	2	0	1	3	9	9	2	2	2	5	12	4	6	17	3	13	0	0	15	42	18	14	10	1	1	11	8	1	4	1	4	10	7	0	3	3
Rpl37rt	2240	1191	2195	707	958	1923	1220	1127	1080	825	2973	2877	1445	2704	1283	1207	1619	1565	2148	1993	2083	997	1411	1421	780	899	1347	743	1792	782	633	1476	896	1261	1156	1854	865	980	832	897	893	993	1113	1921	1611	1547	1171	1661	616
Gm9899	0	0	0	0	4	0	2	2	7	3	0	0	0	0	0	12	0	0	0	0	1	0	0	0	0	0	1	0	0	2	0	0	1	0	0	0	1	0	0	0	0	1	0	0	3	0	0	18	0
Gm19402	0	0	0	0	0	0	0	0	0	0	0	0	0	0	0	0	0	0	0	0	0	0	0	0	0	0	0	0	0	0	0	0	0	0	0	0	0	0	0	0	0	0	0	0	4	0	0	0	0
Gm15972	0	3	18	6	7	10	7	6	15	18	0	7	7	12	7	0	5	1	2	12	1	6	3	2	5	3	0	0	10	29	7	17	4	0	1	0	2	1	6	1	4	1	28	9	0	0	4	0	4
Epg5	648	468	338	457	483	467	280	401	607	552	698	548	426	1015	535	699	685	505	679	786	863	803	510	733	329	702	303	198	725	568	235	279	483	335	253	607	215	960	507	566	352	357	707	522	881	556	556	1173	215
Gm14718	352	170	470	0	0	13	17	0	0	0	18	10	7	16	0	0	0	137	2	5	6	0	108	103	0	0	0	0	7	0	0	0	0	0	0	138	0	0	5	0	0	0	0	0	256	233	0	186	0
Ccdc13	0	6	13	3	7	0	14	11	14	0	0	33	0	0	0	33	15	0	0	0	30	44	1	22	0	61	0	0	0	8	0	21	0	0	0	0	0	4	7	8	18	2	10	5	34	0	0	22	8
2300003K06Rik	0	0	0	0	0	0	0	0	0	0	0	0	0	0	0	0	0	0	0	0	0	0	0	0	0	0	0	0	0	0	0	0	0	0	0	0	0	0	0	0	0	0	0	0	0	0	0	0	0
Gm20597	0	21	3	0	0	1	0	0	1	0	0	0	0	0	13	0	0	1	0	0	7	1	0	0	0	12	0	1	0	0	0	0	23	1	0	0	0	1	2	10	0	57	0	1	0	13	0	6	0
Gm19424	0	0	0	0	0	0	0	0	0	0	0	0	0	0	0	0	0	1	0	1	0	0	0	0	0	0	0	0	0	0	0	0	0	0	0	0	0	0	0	0	0	0	0	0	0	0	0	4	0
Kcnmb3	27	9	7	1	51	8	45	29	33	22	0	12	13	2	2	19	4	14	6	27	41	18	10	6	0	19	15	0	30	11	0	10	19	12	23	18	11	0	41	49	8	26	28	17	10	1	3	42	2
Olfr331	0	0	0	0	0	0	0	0	0	0	0	0	0	0	0	0	0	0	0	0	0	0	0	0	0	0	0	0	0	0	0	0	0	0	0	0	0	0	0	0	0	0	0	0	0	0	0	0	0
Gm19434	0	3	0	38	14	4	0	0	0	0	5	0	0	0	1	0	0	0	0	0	13	3	0	0	41	5	0	16	0	0	54	0	0	0	0	0	17	45	0	1	0	8	0	0	0	0	0	1	15
Gm11238	0	0	0	0	0	0	0	0	0	0	0	0	0	0	0	0	0	0	0	0	0	0	0	0	0	0	0	0	0	0	0	0	0	0	0	0	0	0	0	0	0	0	0	0	0	0	0	0	0
Gm12130	0	1	0	0	0	1	0	0	12	0	0	0	0	0	0	0	0	0	1	7	7	0	1	1	0	0	0	0	0	0	0	0	0	0	0	0	0	0	6	1	0	34	0	0	0	0	0	5	0
Gm16998	6	7	4	2	5	2	48	1	11	24	6	8	3	13	0	0	0	2	5	12	9	10	12	8	8	3	3	1	4	3	1	3	6	0	6	6	2	2	10	15	0	5	3	1	17	8	10	5	3
Gm10142	0	0	0	0	0	0	0	0	0	0	0	0	0	0	0	0	0	0	0	0	0	0	0	0	0	0	0	0	0	0	0	0	0	0	0	0	0	0	0	0	0	0	0	0	0	0	0	0	0
Gm13544	0	1	0	0	0	0	0	0	13	0	0	0	0	0	4	13	14	10	0	0	0	4	5	7	6	17	0	2	0	0	0	0	0	0	0	1	0	0	0	0	0	2	0	0	0	0	5	2	1
Gm19461	0	3	1	11	14	11	1	37	78	6	22	37	11	23	89	68	72	5	19	17	52	132	0	18	12	80	6	2	1	135	8	10	3	9	8	2	0	81	11	13	4	62	69	190	5	4	87	2	3
E330021D16Rik	7	9	0	0	6	4	0	0	5	0	0	0	0	0	0	1	0	9	0	0	1	5	3	4	0	1	0	0	0	1	0	0	0	0	0	26	0	0	0	5	0	11	4	1	12	15	1	13	0
Gm684	2	10	0	4	73	1	92	33	77	84	9	0	6	0	519	234	113	3	0	2	8	101	0	4	12	96	1	0	0	148	9	0	17	9	0	0	8	267	136	121	0	119	120	178	1	40	85	36	1
Gm4814	2	3	0	0	0	0	0	0	11	0	38	8	1	13	0	1	1	1	17	20	7	0	6	13	0	1	0	0	0	2	0	0	0	0	0	15	0	0	1	0	0	1	0	0	7	0	0	4	0
Gm19466	2065	1807	1358	681	1062	1626	455	638	1081	1008	1462	899	1151	1715	566	374	438	1328	1644	1627	2543	454	1954	1630	749	412	1044	616	1790	793	750	717	1372	1597	1395	1753	633	400	1030	1167	754	1055	450	598	2417	1733	809	3369	715
Gm16796	8	20	2	4	17	15	8	8	12	1	2	12	10	27	92	44	29	11	6	1	5	107	14	8	0	184	16	1	7	2	11	0	5	0	4	8	0	96	18	11	4	66	5	3	22	1	5	12	3
Gm3336	11	3	0	47	90	1	39	113	67	89	4	6	26	14	59	67	69	24	2	21	2	54	2	8	26	40	0	46	7	66	51	69	14	0	0	5	43	28	66	136	52	123	180	71	0	7	96	2	30
Gm10100	0	0	0	0	0	0	0	0	0	0	0	0	0	0	0	0	0	0	0	0	0	0	0	0	0	0	0	0	0	0	0	0	0	0	0	0	0	0	0	0	0	0	0	0	0	0	0	0	0
AV051173	70	35	48	77	107	45	115	89	101	79	60	95	62	67	71	53	218	76	36	68	90	108	42	62	72	51	50	106	51	108	164	130	85	89	73	83	109	61	74	65	131	51	116	165	49	45	112	43	89
Speer4c	0	5	0	0	2	0	44	69	18	8	0	7	8	0	2	0	0	6	1	0	2	5	0	27	4	4	16	0	0	4	0	0	18	0	11	2	0	0	0	2	16	16	9	0	0	26	0	21	0
BC037704	62	56	39	8	52	43	50	24	19	47	84	95	54	85	18	43	10	57	62	15	73	22	69	61	7	40	19	28	48	20	10	55	25	53	17	58	10	27	37	18	4	41	19	66	94	15	54	24	21
Gm10814	114	144	76	185	52	100	17	40	42	48	238	313	103	227	102	157	84	84	162	216	204	160	183	227	70	58	64	82	122	125	125	43	67	68	142	129	67	87	56	60	87	31	116	293	179	118	133	255	101
Gm17066	157	95	117	83	229	135	109	210	198	201	173	46	150	132	278	272	194	123	188	272	115	158	129	103	41	135	211	55	192	134	88	48	200	38	60	246	29	252	168	222	79	148	415	240	173	157	100	168	68
Gm16551	0	0	0	0	11	6	0	0	0	0	0	23	0	0	0	0	0	0	1	0	0	0	1	0	0	0	0	0	0	0	0	0	0	0	0	0	0	0	1	0	0	26	0	0	0	0	0	3	0
Gm19510	27	0	0	9	0	0	0	6	0	0	0	0	18	0	27	0	42	6	15	35	9	44	6	7	25	25	0	13	12	10	2	3	0	1	0	0	15	28	2	20	33	0	10	11	5	0	12	2	12
1700015G11Rik	0	0	0	0	0	3	0	1	0	0	0	0	0	0	0	0	0	0	0	0	0	0	0	0	0	0	0	0	0	0	0	0	0	0	0	0	0	0	0	0	0	0	0	0	0	0	2	1	0
Gm19522	103	66	92	4	199	78	197	146	179	331	204	35	79	104	81	77	59	103	13	94	191	70	91	119	29	71	86	9	112	158	14	83	170	131	43	130	2	83	176	160	0	206	160	129	64	116	103	201	13
Pdzd7	7	4	3	7	105	4	38	72	155	59	6	12	5	11	336	66	125	13	16	17	26	297	3	66	15	325	154	10	2	177	6	186	157	112	160	8	7	49	53	84	11	64	32	193	7	16	133	7	11
Armcx4	44	24	22	1	103	43	142	117	85	29	9	35	18	9	0	21	6	14	38	52	28	8	96	38	0	9	622	0	62	16	0	450	462	606	259	23	0	0	203	174	0	221	20	31	36	7	0	97	0
A730020M07Rik	0	11	9	1	8	0	67	12	1	0	0	3	0	0	319	347	164	0	15	14	14	397	0	24	0	488	15	0	0	87	0	0	0	0	0	1	0	262	8	45	4	20	36	72	0	7	96	1	1
Gm11549	0	0	0	0	6	0	0	14	0	0	0	0	0	0	0	0	2	0	0	0	0	0	0	0	0	2	0	1	0	4	0	0	0	0	0	0	0	0	5	6	1	0	8	0	0	1	15	1	0
Gm16291	0	4	0	14	0	0	0	8	3	0	0	16	0	0	0	0	0	0	0	0	16	0	0	1	10	0	0	4	0	0	12	0	0	0	0	14	0	0	0	59	12	0	8	0	0	0	0	2	25
2610016A17Rik	0	1	0	0	0	0	0	0	0	0	0	0	0	0	0	0	0	0	0	0	0	0	0	0	1	0	0	0	0	1	0	0	0	0	0	0	0	0	0	0	0	0	0	0	0	0	0	0	0
Klhl3	178	215	102	16	534	89	466	379	537	1018	232	165	233	327	0	0	12	262	63	165	183	38	230	304	65	36	176	27	214	36	30	119	116	149	120	354	34	39	564	505	1	586	43	44	286	262	13	295	20
Gm19557	345	326	290	112	138	231	147	166	202	103	259	267	145	186	292	208	155	146	281	306	428	273	305	219	152	207	259	105	309	198	88	434	333	546	681	340	116	260	214	257	91	231	158	302	390	238	212	479	107
Gm13944	1	0	1	1	27	0	7	67	71	27	1	1	0	9	78	16	30	34	0	1	6	32	0	15	1	18	1	0	4	238	1	1	0	5	2	2	1	47	16	24	0	3	278	259	0	1	83	2	0
2010010A06Rik	3	0	0	0	6	4	7	3	34	0	0	4	1	3	4	0	2	3	1	1	14	7	0	1	6	4	0	4	0	8	0	0	0	0	0	1	0	1	2	4	2	0	3	8	3	20	6	5	0
A930006K02Rik	378	263	216	78	113	276	60	44	91	252	344	403	223	573	43	29	14	181	360	445	608	61	337	257	37	28	145	35	565	17	58	106	79	95	74	220	55	46	126	132	77	86	33	61	536	353	29	624	83
Gm13293	0	0	11	0	3	0	0	9	7	0	0	0	0	0	15	19	15	0	1	2	2	7	0	1	0	6	0	0	0	18	0	0	0	0	0	7	0	33	0	2	12	0	43	1	8	0	39	1	0
Gm15471	306	199	238	177	169	219	203	177	223	154	414	319	277	443	197	137	127	187	336	324	271	191	200	199	100	126	154	190	434	99	120	75	107	152	119	182	127	302	173	170	164	215	184	220	232	207	175	274	184
1700048M11Rik	369	222	406	164	308	326	384	364	398	318	300	337	242	361	300	295	306	253	311	292	343	206	277	210	142	179	366	158	288	272	154	490	253	416	345	334	147	222	273	416	146	362	330	331	365	261	336	338	138
Gm13752	0	0	0	0	0	0	0	2	0	0	0	8	0	0	0	0	0	0	0	0	0	0	1	0	0	0	0	0	0	0	0	0	0	0	0	0	0	0	0	0	0	0	0	0	0	0	0	3	0
2810013P06Rik	1551	1257	1329	235	1091	1129	1132	780	570	1109	1667	1542	1402	1819	1107	640	637	1211	1212	1143	1587	753	903	1209	364	837	553	308	1594	537	356	539	693	1066	518	2217	377	784	895	997	337	783	392	638	1542	1575	493	1569	329
Gm19583	1	0	0	0	6	0	16	0	17	0	2	7	0	3	1	0	9	0	0	2	11	2	0	0	0	2	1	0	0	3	0	0	1	1	0	0	0	1	2	2	1	21	0	1	0	1	1	5	0
Btbd8	341	267	375	168	341	316	225	238	332	356	206	329	277	317	225	203	99	208	277	241	325	231	341	227	224	206	164	223	392	194	138	161	172	149	187	405	285	109	237	335	214	297	74	310	364	357	204	316	216
Gm19589	12	0	1	0	54	5	61	9	17	0	28	55	0	39	220	290	114	1	9	15	46	180	1	1	0	103	0	8	6	9	0	0	0	0	0	0	0	313	24	79	0	59	58	80	0	0	82	16	1
5430416N02Rik	259	264	247	50	108	269	315	131	110	125	466	330	386	492	689	526	468	157	414	510	464	457	278	183	24	464	156	55	499	118	38	243	198	152	155	306	33	463	217	234	72	181	151	191	312	346	343	413	63
Trpc5os	1	0	0	0	0	3	0	0	9	2	0	12	0	1	0	0	0	0	0	0	0	0	0	0	0	0	0	1	1	0	0	0	0	0	0	0	0	0	0	0	0	0	1	0	0	0	0	4	0
Gm15179	0	1	0	0	12	0	0	4	0	2	0	0	0	0	7	0	1	0	0	0	12	0	0	0	0	1	0	0	0	0	0	0	0	0	0	0	0	0	0	0	0	0	34	0	0	0	0	5	0
Gm19619	0	0	0	1	0	0	21	0	21	0	0	12	0	0	80	59	80	0	0	5	0	139	0	4	0	63	0	22	0	10	0	3	0	0	0	0	0	60	4	0	0	6	3	6	0	11	15	12	0
Gm11423	70	44	25	10	69	66	128	64	63	69	75	58	99	58	48	10	19	43	52	87	62	12	48	38	50	22	21	14	63	51	27	51	54	19	55	99	15	46	54	30	28	30	79	97	71	100	16	39	19
Gm38425	67	24	16	9	61	22	68	43	41	85	28	5	83	93	2	0	2	21	41	54	56	0	16	34	21	6	48	20	58	3	27	0	20	27	81	29	11	2	72	63	11	29	1	0	38	30	0	32	11
Gm15408	25	8	1	0	90	1	81	30	49	80	7	1	25	55	53	36	38	3	57	43	14	23	4	11	5	28	13	1	15	38	3	15	30	27	46	19	1	67	64	50	0	27	81	58	22	0	84	22	0
Pifo	158	169	173	12	55	85	59	147	110	138	104	34	87	58	81	74	86	116	29	175	207	45	125	150	11	21	6	0	82	90	0	1	27	41	1	176	1	67	30	67	9	45	213	255	116	225	175	345	10
Gm9895	48	37	24	10	12	6	18	6	10	0	16	11	0	7	10	6	3	29	16	9	23	6	28	32	9	8	0	16	11	10	16	0	8	0	2	101	9	18	11	1	32	24	6	0	51	35	11	55	9
Gm14440	0	0	0	0	0	0	0	0	0	0	0	0	0	0	0	0	0	0	0	0	0	0	0	0	0	0	0	0	0	0	0	0	0	0	0	0	0	0	0	0	0	0	0	0	0	0	0	0	0
Zfp648	0	0	0	0	3	0	0	0	0	0	0	0	0	0	0	0	0	0	0	0	2	0	0	0	0	0	0	0	0	0	0	0	0	0	0	0	0	0	0	0	0	3	0	0	0	0	0	1	0
Tmem95	0	5	1	8	23	0	21	16	17	12	0	9	0	0	17	41	20	0	11	1	1	22	0	1	2	52	35	3	0	10	2	34	56	75	77	1	0	25	65	39	0	34	16	13	0	6	6	4	0
Snhg4	194	154	154	24	109	243	14	143	114	103	339	330	256	313	64	58	59	200	204	323	380	61	162	223	63	81	107	42	218	70	56	42	33	19	19	268	32	77	56	73	59	100	89	70	238	132	56	197	33
Tpbgl	68	71	104	25	538	124	202	174	124	294	3	153	162	20	45	30	7	158	84	6	15	26	85	170	274	77	115	197	125	34	14	251	113	6	23	190	313	16	52	63	92	85	3	3	63	130	21	11	186
Gm19668	0	0	0	0	3	0	0	0	4	0	0	0	0	0	0	0	0	0	0	0	0	0	0	0	0	0	0	0	0	0	0	0	0	0	0	0	0	0	1	0	0	0	0	0	0	0	0	0	0
Gm14827	0	0	0	0	0	0	0	0	0	0	0	2	0	0	14	0	0	0	0	0	0	0	0	0	0	6	0	0	0	0	0	0	13	0	0	0	0	0	0	0	0	5	0	0	0	0	0	0	2
Gm10390	321	352	168	280	94	290	92	113	93	175	328	544	208	502	553	428	295	193	370	517	529	469	151	442	189	439	213	252	327	170	150	219	207	379	218	303	137	288	171	207	168	235	174	116	555	338	324	554	245
Gm19689	1	1	0	24	8	3	1	4	4	12	3	0	0	0	0	28	11	0	1	0	5	0	4	12	33	11	0	37	2	0	13	1	0	0	31	10	20	14	0	1	22	1	0	0	0	1	18	19	13
Gm19705	66	46	80	19	173	130	155	131	117	149	352	126	64	235	29	23	18	41	145	188	294	37	24	43	4	29	10	12	42	36	8	1	18	1	11	64	19	12	145	151	3	172	30	29	162	63	9	81	6
Gm14023	512	141	227	7580	499	44	1709	822	766	1329	162	121	823	150	374	395	348	883	1348	595	513	963	63	456	9647	753	398	9903	190	547	7401	397	272	74	230	276	12844	1316	214	718	8899	1006	293	462	30	308	176	173	9362
Gm19710	305	217	132	312	292	220	189	311	282	319	367	242	204	368	504	590	432	258	287	418	517	839	232	297	260	858	205	237	301	449	218	80	256	333	194	236	216	775	427	368	284	422	530	490	354	308	551	356	247
Gm15867	0	3	0	1	17	0	3	43	20	2	0	1	0	0	114	18	52	4	0	0	0	108	0	1	6	114	2	0	0	57	0	22	3	6	1	1	0	30	11	4	0	15	10	69	0	0	78	0	0
Platr22	0	26	9	4	56	27	28	78	46	47	56	41	28	13	281	214	71	10	21	8	31	114	12	21	1	73	1	1	5	118	3	12	2	35	3	19	0	149	43	31	0	70	194	100	16	27	60	10	0
4930453H23Rik	0	1	0	0	4	2	25	0	13	8	1	0	0	0	24	0	0	0	0	0	4	0	0	1	0	0	0	0	2	0	0	0	0	0	0	0	0	0	0	0	0	9	0	0	0	0	0	3	0
Olfr936	0	0	0	0	1	0	0	0	0	0	0	0	0	0	0	0	0	0	0	0	0	0	0	0	0	0	0	0	0	0	0	0	0	0	0	0	0	0	0	0	0	0	0	0	0	0	0	0	0
A930016O22Rik	39	23	54	14	5	20	2	38	26	0	18	61	52	59	6	3	4	21	23	32	21	3	38	27	18	4	0	16	21	10	0	0	5	0	0	74	17	28	10	15	20	8	6	86	37	59	15	49	5
LOC100503496	666	550	645	445	115	717	107	109	174	145	495	659	744	409	231	144	113	322	745	683	966	118	581	425	423	95	80	437	653	198	316	25	62	74	151	838	459	163	85	113	434	124	81	214	767	852	198	992	503
Gm16675	33	47	48	39	23	42	56	17	37	118	91	64	35	27	56	6	34	58	47	51	70	62	48	75	41	48	61	27	52	31	60	136	89	56	37	41	32	13	29	26	48	39	34	43	49	59	37	84	42
Gm11351	0	0	1	0	0	0	0	0	17	0	0	0	0	0	0	0	0	0	0	10	11	1	0	0	0	5	0	0	7	0	0	5	0	0	0	0	0	0	0	0	0	3	0	0	0	0	0	7	0
Gm19757	1	1	3	0	9	0	2	4	0	1	0	1	2	0	0	0	0	1	0	2	7	0	1	0	0	0	1	0	1	2	1	0	0	0	1	9	0	0	0	0	1	0	1	2	7	0	0	3	1
Gm15941	0	0	0	0	0	0	0	0	0	0	0	0	0	0	0	0	0	0	0	0	0	0	0	0	0	0	0	0	0	0	0	0	0	0	0	0	0	0	0	0	0	0	0	0	0	0	0	0	0
Nuggc	1	2	1	0	154	5	149	101	203	123	0	7	0	0	0	1	0	0	0	0	11	2	3	0	0	12	7	0	1	7	11	0	0	0	0	0	0	32	159	93	22	123	1	14	0	0	28	11	0
Gm10354	0	1	0	0	1	0	3	7	4	1	0	3	0	0	0	0	0	0	0	0	0	0	0	1	0	1	0	0	0	0	0	0	3	0	1	0	0	0	0	2	0	1	0	0	1	3	0	4	0
Gm9926	8	6	0	1	39	0	41	12	17	0	1	12	6	0	232	292	224	2	31	31	4	1203	0	16	5	380	27	0	1	54	0	14	0	0	0	0	0	753	7	67	19	135	102	58	1	11	140	6	7
Bbip1	1214	801	1134	538	767	960	762	496	698	733	930	700	743	1315	430	386	305	743	875	966	1137	350	692	661	513	426	623	496	1018	503	499	423	630	1009	778	986	681	556	674	884	616	656	543	794	1057	948	715	1142	470
Gm19782	49	56	55	60	66	68	44	53	151	50	56	52	30	38	44	35	35	47	44	50	84	51	55	57	58	53	53	65	32	52	84	71	53	64	72	70	67	49	27	61	69	85	94	62	62	54	80	87	71
Gm19784	0	0	0	0	2	0	1	0	12	0	1	1	0	0	0	1	0	1	0	1	1	0	0	0	0	0	0	0	0	0	0	1	0	0	1	0	0	1	0	0	0	0	0	0	0	1	0	4	0
Fsbp	0	0	0	0	0	0	0	0	0	0	0	0	0	0	0	0	0	0	0	0	0	0	0	0	0	0	0	0	0	0	0	0	0	0	0	0	0	0	0	0	0	0	0	0	0	0	0	0	0
Zfp534	4	3	4	1	5	2	1	0	9	9	0	3	4	6	1	2	1	4	5	8	15	0	5	0	1	9	5	2	4	2	1	3	3	2	4	4	2	5	0	9	3	37	0	3	2	19	0	14	3
A330076C08Rik	0	8	0	0	7	0	11	11	19	1	0	17	0	0	0	2	1	0	0	0	21	0	15	0	0	0	0	0	0	0	0	0	0	0	3	0	0	0	2	3	0	67	0	0	9	0	0	19	2
Gm13003	0	0	0	0	6	0	0	0	12	0	0	0	0	0	0	34	0	0	0	0	3	30	1	0	0	35	0	0	0	0	0	0	0	0	0	0	0	0	0	0	0	0	25	23	0	0	0	7	0
Hbb-bs	3884	10748	19253	1495	8850	13725	1739	3696	7076	7104	4738	20441	6145	11341	5265	3236	2191	8571	3627	12189	21910	4605	8630	4635	645	4409	7015	2726	6183	5257	1423	40171	19319	29349	36480	9427	4935	1157	9710	13581	885	21582	3114	1377	7952	8034	3440	11205	2007
5031434C07Rik	0	0	0	0	40	0	6	30	56	12	0	0	0	0	0	0	1	0	0	0	0	0	0	0	0	1	2	0	0	11	0	0	16	0	3	0	0	1	68	62	0	76	22	0	0	0	36	1	0
E330011O21Rik	0	0	0	0	6	10	2	6	27	25	1	0	0	0	122	49	21	13	0	0	7	48	0	6	0	144	24	0	1	37	0	12	0	0	18	0	6	82	23	55	6	52	10	0	0	0	0	17	0
1700123M08Rik	1	42	48	28	78	54	72	48	88	133	44	51	94	32	55	116	60	62	19	77	55	27	88	31	34	21	57	26	52	48	10	107	58	65	151	92	29	29	101	49	37	65	67	70	24	43	86	61	23
Gm16845	1166	948	994	546	831	1083	715	625	617	867	1512	1820	1389	1368	928	1089	590	1038	1229	1277	1526	693	795	1046	518	548	827	650	1356	623	475	1033	965	1435	947	1451	743	637	662	666	668	714	814	845	1295	1014	880	1206	620
Cbarp	0	0	0	0	0	0	0	0	0	0	0	0	0	0	0	0	0	0	0	0	0	0	0	0	0	0	0	0	0	0	0	0	0	0	0	0	0	0	0	0	0	0	0	0	0	0	0	0	0
Rpl5	4110	2910	3558	1659	2100	3636	2774	2244	2375	1573	5389	2973	3245	5317	2289	2409	1894	3332	3853	4156	4352	2022	2796	2751	1642	2013	1927	1797	3576	1525	1395	1966	1529	1810	1482	3842	2140	2365	1901	2060	1965	2306	2271	2905	3621	3605	2401	3938	1796
Gm38426	158	120	91	48	214	85	320	593	497	140	159	143	84	121	1571	1478	1193	187	91	196	124	1828	89	243	82	955	27	34	100	601	27	78	22	49	39	171	39	826	149	171	56	186	1080	1445	183	99	1025	144	24
Gm16861	1295	927	817	1883	2265	565	1633	1850	2449	1955	1064	1511	894	1339	3831	2368	2304	1366	885	1168	1150	3515	1159	1646	2038	3430	1835	1719	833	2952	1613	1774	1882	1756	1628	1401	1705	2483	1911	2406	2273	2435	1263	2393	1313	1299	3084	1301	2002
Gm5741	2	0	0	4	1	0	0	0	6	0	2	0	1	0	0	0	0	0	0	2	2	1	0	5	0	1	5	0	0	4	0	16	0	0	1	0	0	0	0	1	0	5	0	1	3	1	5	4	0
1700011B04Rik	0	0	0	0	0	0	0	0	0	0	0	0	0	0	0	0	0	0	0	0	0	0	0	0	0	0	0	1	0	0	0	0	0	0	0	0	0	0	0	0	0	0	0	0	0	0	0	2	0
Gm5084	0	1	0	2	0	7	0	0	8	0	0	0	0	0	14	81	49	0	0	0	24	20	0	0	0	24	0	2	0	44	0	0	0	0	0	0	0	14	0	7	0	3	58	48	1	0	54	2	1
Gm17733	0	0	0	0	0	3	20	0	0	0	0	0	0	0	0	0	0	0	0	0	13	0	0	0	0	0	0	0	0	0	0	0	0	0	0	0	0	0	0	0	0	0	0	0	0	0	0	13	0
Gm19897	727	532	694	723	697	521	490	493	639	717	442	812	498	543	420	435	273	659	533	553	640	343	624	610	801	321	542	583	563	452	760	636	447	686	517	774	629	354	547	712	694	611	469	469	787	705	490	817	650
Gm9920	6	7	0	83	16	1	34	41	53	18	1	18	17	4	47	15	53	12	14	2	14	26	13	14	80	25	57	62	7	96	63	18	13	35	31	10	64	12	28	18	37	5	25	60	1	1	60	4	72
Gm16548	11	8	17	69	241	14	536	244	293	345	11	1	1	20	1	7	9	15	21	18	27	9	0	0	26	24	803	10	15	2	23	1017	728	320	577	0	13	1	562	719	28	1762	43	0	5	1	1	5	22
Gm16973	313	418	239	65	231	183	424	152	124	134	137	68	195	266	1065	188	552	198	284	169	342	1480	234	214	66	1901	357	120	278	105	29	208	228	144	287	267	102	398	214	534	160	339	52	70	469	320	187	244	115
Gm11762	0	0	0	0	1	0	0	5	1	0	1	0	2	0	2	9	3	0	0	0	10	3	4	0	0	0	0	0	0	0	0	0	1	0	0	0	0	0	0	1	0	2	0	2	0	0	0	14	0
Sp3os	432	390	359	87	388	443	501	456	370	426	272	535	422	518	250	54	180	417	336	161	391	304	362	546	200	362	221	139	378	251	52	235	267	82	221	542	141	96	136	226	120	209	44	305	434	472	191	225	109
1110015O18Rik	0	3	0	0	0	0	1	3	6	0	0	1	0	0	0	0	0	0	0	0	9	4	7	0	0	4	0	1	0	0	0	0	0	0	0	0	0	0	0	0	0	1	0	0	0	0	1	9	0
Mkln1os	21	15	15	4	48	2	59	53	46	34	76	2	6	2	59	23	4	12	1	6	36	42	9	15	7	31	44	4	9	10	13	44	17	32	93	6	12	14	78	21	3	103	70	15	13	13	27	8	19
Hotair	0	0	0	0	0	0	0	0	0	0	0	0	0	0	0	0	0	0	0	0	0	0	0	0	0	0	0	0	0	0	0	0	0	0	0	0	0	0	1	0	0	0	0	0	0	0	0	0	0
Gm5901	1	17	7	3	7	8	45	14	14	0	22	3	6	1	38	1	18	1	0	17	9	8	27	2	0	9	11	2	13	4	0	15	43	52	0	3	0	20	22	16	0	10	6	0	7	0	29	21	0
Ccdc149	26	41	1	8	712	17	599	548	533	448	4	51	0	5	314	79	113	82	12	1	76	159	0	27	20	206	175	8	18	447	3	91	239	67	128	12	25	17	257	317	4	646	128	227	36	0	207	29	10
Pet100	398	268	452	293	378	394	622	362	351	319	350	488	292	306	405	265	346	260	343	335	485	297	264	265	275	305	276	301	302	217	322	439	289	360	262	430	297	294	317	401	335	384	294	373	356	313	223	339	268
Tpsab1	0	10	0	0	0	0	0	14	8	0	0	0	0	0	0	0	0	0	0	0	3	34	0	0	0	0	9	0	0	0	0	21	51	0	0	0	0	0	0	0	0	0	0	0	0	0	12	2	0
Smpd5	698	531	636	123	338	988	299	386	395	523	937	1812	1192	1047	204	215	149	525	974	969	1092	275	583	653	230	178	140	96	1691	209	95	140	278	173	194	1078	170	207	408	264	81	243	284	524	684	681	338	652	126
Gm19990	17	1	8	5	251	0	444	783	488	285	17	44	27	2	1357	1387	868	142	33	163	22	1307	0	112	74	1303	0	0	0	858	2	21	27	32	58	40	27	946	220	146	26	106	1230	1686	14	25	1512	3	0
Gm16701	1	0	0	13	6	0	5	3	4	23	0	1	12	0	10	13	8	0	15	0	7	12	0	1	3	14	26	12	0	1	7	47	82	6	68	2	9	0	9	37	4	0	6	4	2	0	1	4	14
1810008I18Rik	0	1	0	0	596	0	576	460	515	507	0	0	0	0	16	52	17	0	0	5	4	23	0	10	3	19	0	0	1	35	0	14	0	0	0	0	1	8	769	650	2	575	28	6	0	5	29	9	0
AY761185	0	2	0	0	0	0	0	0	0	0	0	0	0	0	0	0	0	0	0	0	1	0	0	0	0	0	0	0	0	0	0	0	0	0	0	0	0	0	0	0	0	0	0	0	0	0	0	0	0
Acpt	17	5	0	1	6	6	10	1	13	0	0	4	3	0	38	0	15	0	3	0	1	25	0	4	0	4	28	0	4	4	0	0	1	0	1	0	0	4	7	16	0	1	3	0	0	3	23	7	0
Gm6040	0	0	0	0	0	0	0	0	4	0	0	0	0	0	0	0	0	0	0	0	0	0	0	0	0	0	0	0	0	0	0	0	0	0	0	0	0	0	0	0	0	0	0	0	0	0	0	2	0
Gm15787	1235	856	804	458	597	811	463	424	504	650	1127	783	799	885	531	481	351	688	984	910	1305	421	893	833	493	363	557	446	1184	466	537	341	543	819	375	1113	619	474	468	507	574	547	440	408	1076	914	538	1246	605
Gm15056	0	0	0	8	3	0	0	2	0	0	0	0	0	0	0	0	0	0	0	0	3	0	0	0	4	0	0	0	0	0	0	0	0	0	0	0	4	21	0	0	13	0	3	0	0	0	2	0	0
Gm16157	253	171	139	1	26	100	1	9	16	4	237	205	138	225	0	1	1	217	125	165	190	0	146	231	0	0	0	0	121	2	6	3	0	0	29	268	2	0	16	5	0	16	10	0	184	165	0	245	2
Gm16740	457	298	211	81	366	376	583	358	353	354	393	296	317	462	484	359	304	234	283	323	311	537	224	299	158	280	556	115	459	281	104	256	313	410	422	412	97	265	281	340	93	467	320	366	309	299	316	397	88
Gm15915	3	5	1	34	188	2	186	134	71	90	0	0	7	10	16	20	13	22	20	0	7	19	0	5	30	58	48	37	5	38	42	173	77	29	30	4	21	28	30	34	25	133	22	22	1	0	26	6	35
Gm20063	0	0	0	0	8	0	0	0	0	2	0	1	0	1	0	0	0	0	0	0	0	0	3	0	0	1	0	0	1	2	0	2	0	0	0	0	0	0	0	0	0	0	0	0	0	0	0	3	0
Gm16062	359	315	300	247	456	412	494	408	492	383	351	386	289	443	1536	1383	759	292	324	452	515	1175	306	247	238	1074	349	232	331	427	226	313	313	388	371	445	303	1179	432	612	300	517	476	538	352	412	399	460	234
Ccer2	43	50	29	61	31	13	28	11	39	114	33	59	43	7	41	46	79	25	41	44	44	71	62	71	30	61	28	32	86	47	18	12	22	1	33	82	47	97	37	14	33	16	4	23	64	67	25	92	41
Gm16907	884	500	519	370	1323	841	907	762	922	884	774	665	1058	787	624	645	439	443	717	1085	988	472	681	635	230	379	412	279	1303	421	259	628	546	618	471	862	228	467	1641	2062	318	825	409	345	947	704	250	946	276
Med9os	0	2	4	0	13	0	11	6	2	46	0	1	0	8	1	6	4	0	0	2	1	2	0	1	0	4	4	0	0	3	0	0	1	0	0	0	0	0	4	3	0	6	7	4	0	0	3	4	2
Fam181a	0	0	0	0	0	0	0	30	26	0	0	0	0	0	31	36	9	0	0	0	0	21	0	4	15	8	0	0	0	14	0	0	0	0	0	0	0	11	2	9	0	0	21	115	0	0	14	0	0
Prss51	9	11	3	1	3	0	0	1	2	0	0	0	0	0	0	0	0	0	0	3	7	0	18	2	0	1	0	0	0	0	0	0	0	0	0	0	0	0	4	0	0	39	0	0	10	12	0	5	0
Cmtm1	0	3	0	2	7	6	0	0	5	2	1	0	3	0	0	0	0	0	0	6	15	2	3	0	5	2	0	2	2	0	9	9	1	1	0	2	3	0	9	2	1	0	2	0	1	2	0	11	4
4933421O10Rik	134	135	163	35	70	165	136	77	79	78	8	76	110	10	98	4	39	84	62	12	66	50	166	172	115	220	28	49	120	34	7	58	96	3	26	275	80	6	47	70	45	108	19	11	192	294	18	53	45
Gm20098	22	100	51	0	6	39	1	3	57	0	185	151	96	78	1	0	0	84	58	60	159	0	39	86	7	0	1	2	59	0	1	4	1	1	2	127	0	1	19	2	0	15	0	1	99	63	0	207	4
Krtap16-1	0	0	0	0	0	0	0	0	1	0	0	0	0	0	0	0	0	0	0	0	0	0	0	0	0	0	0	0	0	0	0	0	0	0	0	0	0	0	0	0	0	0	0	0	0	0	0	1	0
Gm16336	3	2	4	0	11	1	0	3	1	0	1	0	1	1	2	4	1	0	0	0	2	6	2	1	3	7	0	2	2	8	0	7	1	0	0	0	0	3	0	5	0	5	12	0	2	1	5	7	0
Gm16576	56	132	108	26	103	129	40	58	65	107	110	166	194	117	135	127	48	127	97	46	80	40	92	99	76	134	49	37	250	38	4	117	96	76	77	162	47	21	67	88	32	85	31	0	130	161	40	91	30
Micalcl	24	20	0	34	48	10	45	48	77	57	0	27	2	0	207	311	161	4	0	17	21	99	9	10	43	174	4	13	24	149	56	36	41	113	0	5	13	239	76	70	53	104	101	79	12	24	144	35	29
Gm20110	7	8	19	1	37	33	21	31	74	7	6	6	19	3	1	2	8	2	2	14	43	4	5	2	0	6	0	2	3	41	0	3	0	2	1	7	2	23	5	2	0	23	4	72	4	5	60	39	0
Arhgap33os	0	0	0	0	4	0	0	0	4	0	0	1	0	0	0	0	0	0	0	2	1	0	4	0	0	0	0	0	1	0	0	0	0	0	0	0	0	0	0	0	0	14	0	0	0	1	0	1	0
Efcab8	0	4	0	0	7	0	2	4	21	43	0	5	0	0	31	4	13	19	0	1	8	25	2	7	3	20	0	1	0	10	0	12	22	0	2	3	0	42	3	10	0	6	23	0	5	0	3	5	3
Gm15708	0	0	0	0	0	0	0	0	0	0	0	0	0	0	0	0	0	0	0	0	0	0	0	0	0	0	0	0	0	0	0	0	0	0	0	0	0	0	0	0	0	0	0	0	0	0	0	0	0
Mptx2	0	0	0	0	0	1	0	0	0	0	0	0	0	0	0	0	0	0	0	0	0	0	0	0	0	0	0	0	0	0	0	0	0	0	0	0	0	0	0	0	0	0	0	0	0	0	0	0	0
Ccdc170	0	6	0	13	34	6	13	57	43	50	2	5	0	22	23	0	16	1	0	0	2	4	5	49	9	13	16	15	10	54	5	0	16	11	0	0	2	2	15	0	0	27	52	64	9	27	28	46	12
Gm20125	2	19	0	4	14	10	39	5	60	11	1	21	0	0	59	109	81	0	10	1	42	25	3	10	0	318	0	5	0	1	5	2	0	0	6	1	0	251	24	102	6	83	1	1	40	8	1	31	2
Gm10591	0	0	0	0	0	0	0	0	0	0	0	0	0	0	0	0	0	0	0	0	0	0	0	0	0	0	0	0	0	0	0	0	0	0	0	0	0	0	0	0	0	0	0	0	0	0	0	0	0
Gm15350	7	11	18	6	27	11	50	84	50	23	50	7	20	1	105	80	67	19	9	4	17	71	7	15	7	38	27	6	23	136	0	50	51	38	16	8	13	86	11	32	13	13	119	70	7	12	44	5	5
Gm12159	0	0	0	5	0	0	0	0	8	6	0	0	0	0	0	0	0	3	0	8	13	0	0	0	0	11	0	1	0	0	2	0	0	0	0	0	13	0	7	0	4	3	0	0	0	0	0	8	4
A730020E08Rik	0	1	0	1	46	0	135	33	49	4	0	0	1	0	134	64	65	2	0	1	6	60	0	9	0	96	48	0	7	20	0	4	15	20	0	0	1	41	58	43	0	67	9	6	0	0	65	9	0
2210418O10Rik	37	9	14	10	74	0	81	31	92	7	10	1	0	33	38	31	23	2	2	0	13	6	1	5	12	13	96	5	15	75	9	63	49	5	47	12	0	22	73	124	37	41	91	2	1	4	58	10	10
Gm20139	1566	1092	1448	17	21	892	7	7	36	16	1005	1066	965	1088	55	20	26	929	419	1340	1428	20	1205	918	10	55	26	13	1459	23	10	40	2	2	1	1513	8	76	4	68	14	21	30	28	1544	1162	0	1882	7
Trp53cor1	12	17	14	10	39	6	117	22	45	25	9	3	9	11	47	3	43	11	2	15	19	108	0	5	16	221	20	4	23	22	21	41	15	1	4	7	17	196	79	71	22	23	24	76	12	17	11	45	15
2310005A03Rik	0	0	0	0	0	0	0	0	0	0	0	0	0	0	0	0	0	0	0	0	0	0	0	0	0	0	0	0	0	0	0	0	0	0	0	0	0	0	0	0	0	0	0	0	0	0	0	0	0
Abhd12b	11	4	9	0	0	5	0	34	12	0	0	0	0	0	0	0	0	0	0	0	21	0	15	31	3	9	1	2	1	0	1	0	6	0	0	9	0	6	7	8	0	39	0	0	2	1	0	42	4
Toporsos	182	134	216	57	113	148	115	90	128	99	218	234	145	234	125	119	158	136	164	162	196	69	153	124	57	94	101	36	184	90	51	205	124	136	186	154	41	110	108	158	94	139	106	131	165	141	76	164	50
Gm20172	0	0	0	0	0	0	0	0	0	0	0	0	0	0	0	0	0	0	0	0	0	0	0	0	0	0	0	0	0	0	0	0	0	0	0	0	0	0	0	0	0	0	0	0	0	0	0	0	0
Gm16712	352	264	177	382	54	35	259	26	75	160	33	74	60	67	59	62	31	248	112	72	76	45	467	263	555	53	47	369	43	25	283	24	12	20	35	275	532	66	21	40	451	62	16	60	268	496	20	371	354
Gm13304	48	30	1	1	67967	1	52270	35552	48771	61187	10	46	18	51	40	5	7	14	21	223	88	34	4	4	43	4	11	1	10	1	12	6	14	53	3	39	48	28	64144	80757	38	39479	1	10	9	31	4	51	4
Gm20187	0	6	0	0	0	15	0	0	16	62	22	2	0	0	0	0	0	0	0	0	16	0	6	0	0	2	0	0	0	0	0	0	0	0	0	0	0	0	0	0	0	2	0	0	1	0	0	37	0
Gm14169	0	0	0	0	0	0	0	0	0	0	0	0	0	0	0	0	0	0	0	0	0	0	0	0	0	1	0	0	6	0	0	0	0	0	0	0	0	0	4	0	0	4	0	0	0	0	0	0	0
Gm1987	245	162	0	13	137204	5	141957	108370	125719	143200	42	221	100	242	176	26	58	100	120	1248	647	179	13	33	211	10	33	1	32	17	82	42	63	251	28	233	278	184	144275	151584	237	125190	11	75	42	201	17	209	15
Gm15880	34	27	5	105	39	24	60	61	39	3	29	2	6	38	2	30	25	33	52	15	44	9	22	41	148	9	5	70	4	23	119	39	8	12	67	16	144	27	53	30	144	69	32	1	25	26	0	58	108
Gm20199	0	0	0	0	0	0	0	0	0	0	0	0	0	0	0	0	0	0	0	0	0	0	0	0	0	0	0	0	0	0	0	0	0	0	0	0	0	0	0	0	0	0	0	0	0	0	0	0	0
C130021I20Rik	0	0	0	0	0	1	0	0	0	0	0	0	0	4	0	0	0	0	0	0	1	0	0	0	0	0	0	0	0	0	0	9	0	0	0	0	0	0	0	0	0	0	0	0	0	0	0	2	0
Cypt14	0	0	0	0	0	0	0	0	0	0	0	0	0	0	0	0	0	0	0	0	0	0	0	0	0	0	0	0	0	0	0	0	0	0	0	0	0	0	0	0	0	0	0	0	0	0	0	0	0
H2-Ea-ps	0	0	0	6	1	0	3	4	0	19	0	0	0	0	0	0	0	0	1	0	0	0	0	0	8	2	1	11	1	1	5	0	0	0	2	0	6	0	4	0	23	0	0	1	0	0	0	2	7
Kcnmb4os2	59	87	59	0	4	20	0	3	0	10	13	16	27	24	0	0	0	37	4	5	6	0	64	41	0	2	0	0	24	0	0	13	0	0	0	150	0	0	1	0	0	0	0	3	108	111	0	38	0
2900076A07Rik	532	343	435	95	324	292	321	279	222	253	468	277	361	544	464	187	333	279	313	509	496	266	321	434	94	201	175	126	414	280	54	166	362	162	205	370	80	283	348	389	53	287	282	440	463	506	287	546	89
Gm20219	16	2	0	5	67	7	54	72	52	26	20	12	8	2	211	285	123	7	21	37	0	279	3	8	3	119	1	1	6	195	4	11	15	0	1	9	3	152	61	75	2	77	233	249	0	27	178	6	1
Spin2d	0	0	0	0	1	0	0	0	0	0	0	0	0	0	0	0	0	0	0	0	1	0	0	0	0	0	0	0	1	0	0	0	0	0	0	0	0	0	0	0	0	0	0	0	0	0	0	1	0
Prr22	7	1	1	4	2	4	16	4	4	1	8	12	1	2	0	0	0	2	5	5	7	6	2	9	3	13	8	3	19	10	10	0	0	0	0	1	1	0	1	0	17	3	6	5	9	16	0	8	5
E230016K23Rik	6107	1863	4114	89848	40831	166	44828	29035	33589	86526	10749	7973	44263	14527	1328	2127	2270	31524	29664	12487	7070	5980	3192	26925	120155	8216	8033	98054	7157	6718	113428	2971	7040	9379	24683	21774	102972	18781	5683	10968	101032	23602	1967	8956	501	5974	4225	5717	100216
Gm16596	28	7	24	6	541	0	2229	589	594	573	36	13	40	28	552	735	410	149	167	20	29	435	13	81	52	548	3096	2	36	938	30	4696	3088	3007	2546	21	7	523	596	905	44	2499	792	778	21	42	1163	28	8
Smlr1	0	0	0	0	0	1	0	0	6	0	0	0	0	0	0	21	4	0	0	0	1	0	0	0	0	0	0	0	0	0	0	0	0	0	0	0	0	0	0	1	0	3	0	0	0	0	0	2	0
Gm16677	1	5	6	1	23	5	0	2	2	2	2	10	0	0	0	0	0	1	0	9	5	1	5	3	0	6	0	0	0	11	0	31	0	0	0	0	0	0	13	8	0	5	12	0	1	0	0	5	5
Gdap10	0	0	0	0	0	0	0	0	0	0	0	0	0	0	0	0	0	0	0	0	0	0	0	0	0	0	0	0	0	0	0	0	0	0	0	0	0	0	0	0	0	0	0	0	0	0	0	0	0
Dcdc2b	168	138	194	62	139	100	163	164	137	158	189	187	126	226	152	76	72	135	160	144	131	102	130	158	84	57	152	73	128	105	51	273	111	226	209	156	41	106	102	119	86	92	78	111	157	158	121	182	57
Gm20257	107	136	106	71	96	97	144	92	92	88	114	56	121	88	95	109	54	77	71	104	134	60	113	93	42	100	89	75	89	75	85	135	131	131	135	100	68	88	61	60	59	79	72	30	142	102	58	192	63
3425401B19Rik	0	3	0	3	6	6	0	8	45	36	0	17	0	0	1	0	9	0	0	0	6	0	1	0	0	14	0	0	0	9	0	0	0	0	0	0	0	0	0	0	0	13	4	0	15	0	0	7	0
Gm20268	0	1	0	0	0	0	0	0	25	0	1	0	0	1	0	0	0	1	0	0	1	0	0	1	0	4	0	0	0	0	0	0	0	1	0	0	0	0	0	0	0	5	0	0	0	0	0	6	0
AI463170	0	0	0	0	10	0	0	16	11	22	0	4	0	3	32	40	26	5	12	0	0	62	0	2	0	32	0	0	0	16	0	0	0	0	0	3	0	7	8	1	0	6	48	55	0	0	44	0	1
9230112J17Rik	0	0	0	2	23	0	0	49	41	7	12	1	0	0	181	171	183	1	0	7	16	153	0	18	0	125	14	0	0	127	0	0	0	0	1	10	0	128	33	27	0	15	127	104	0	5	144	2	0
Gm20300	111	103	78	174	178	96	146	246	311	304	163	91	83	122	275	287	270	138	92	139	187	206	100	136	179	156	445	109	188	511	128	169	333	622	413	105	152	189	375	409	164	355	471	499	158	105	450	188	107
Gm15987	27	20	358	94	3	43	4	11	10	0	1	5	67	36	14	8	26	8	42	42	233	22	16	15	142	39	0	76	7	16	56	1	1	0	9	59	78	26	2	8	147	5	9	16	12	9	10	63	100
A630012P03Rik	7	4	0	4	179	9	89	202	374	72	2	11	35	0	1713	1181	1740	41	65	138	15	767	25	13	23	811	17	3	24	3102	1	0	47	20	12	173	19	718	228	184	21	36	936	1101	19	34	1233	78	2
Gm16702	866	369	389	75	151	432	155	149	135	126	430	635	503	535	194	194	117	457	490	562	473	155	513	354	129	147	186	90	620	92	85	79	106	141	138	784	140	145	114	109	114	166	172	249	438	347	150	529	79
Mettl21b	0	2	2	1	14	0	0	4	6	0	1	0	0	0	5	8	5	0	7	0	5	3	0	0	0	6	0	0	0	4	4	9	3	4	1	0	5	4	17	23	0	4	14	15	0	0	6	4	2
Gm15910	4	8	0	14	353	31	535	260	357	241	2	15	15	1	120	42	68	35	0	33	57	119	58	30	18	67	129	3	27	100	25	143	76	55	95	15	14	131	261	326	0	406	138	30	42	21	51	51	20
Gm20319	483	243	152	509	197	248	245	200	274	151	378	200	229	516	414	662	487	249	550	490	506	488	255	271	408	633	230	581	421	628	470	188	226	575	261	243	515	797	240	348	361	378	887	595	293	272	734	442	560
Gm20324	266	216	146	15	16	167	31	30	38	13	97	354	162	205	50	83	43	245	245	64	190	74	144	222	49	80	17	21	129	31	2	36	4	0	0	206	35	40	27	32	28	56	14	118	253	251	22	87	28
1700101I11Rik	2	0	3	7	15	5	41	5	8	12	1	23	5	2	94	184	160	11	19	8	10	116	0	4	13	142	5	10	14	14	5	22	6	24	10	4	25	169	20	42	20	23	19	6	4	6	10	3	11
Gm20337	35	23	39	12	7	36	39	44	10	21	40	53	18	46	45	41	26	27	12	45	51	60	20	24	15	41	3	16	33	31	30	5	20	0	27	25	18	39	22	22	21	24	42	40	32	54	18	43	8
Atg14	1167	957	1034	555	1153	980	1108	804	1066	952	1245	889	851	927	2885	2201	1539	638	767	1229	1338	2426	885	817	709	2664	921	633	1299	1243	626	909	1442	1872	1110	1312	581	2489	1488	1444	626	1186	1267	1050	1218	1326	1094	1558	599
2810029C07Rik	5	0	18	0	46	7	10	19	22	40	0	0	22	0	30	0	0	6	13	10	0	40	13	17	0	14	0	1	11	3	0	0	4	0	0	8	0	48	22	0	0	13	61	14	0	17	0	0	0
Plscr5	0	9	0	0	14	1	0	0	0	14	0	6	0	0	0	0	0	2	0	13	7	0	0	2	0	0	7	1	0	0	22	0	0	0	0	0	1	10	0	0	7	0	0	0	0	0	0	7	5
Gm20356	0	0	0	0	0	0	0	0	0	0	0	0	0	0	0	0	1	0	0	0	3	0	0	0	0	0	2	0	0	0	0	0	0	0	0	0	0	0	0	0	0	0	0	0	0	9	0	2	0
Gm20362	0	0	0	0	0	0	0	0	1	0	0	0	0	0	0	0	0	0	0	0	0	0	0	0	0	0	0	0	0	0	0	0	0	0	0	0	0	2	0	0	0	0	0	0	0	0	0	1	0
A730063M14Rik	15	1	9	7	30	6	34	30	32	32	28	17	28	42	19	23	20	8	16	6	16	11	11	12	28	18	37	11	18	29	5	42	28	17	70	19	6	28	24	28	5	17	34	31	18	21	23	11	16
Nat8f6	0	0	0	0	0	0	0	0	0	0	0	0	0	0	0	0	0	0	0	0	0	0	0	0	0	0	0	0	0	0	0	0	0	0	0	0	0	0	0	0	0	0	0	0	0	0	0	0	0
Gm16793	136	261	415	14	73	91	90	61	27	16	3	38	130	13	50	39	24	291	30	9	31	51	102	307	76	93	30	98	74	10	3	164	113	12	20	343	99	87	8	32	44	16	32	42	152	310	0	52	91
Tmppe	0	0	0	0	0	0	0	0	0	0	0	0	0	0	0	0	0	0	0	0	0	0	0	0	0	0	0	0	0	0	0	0	0	0	0	0	0	0	0	0	0	0	0	0	0	0	0	0	0
Gm12709	463	179	260	0	60	127	59	14	25	33	67	41	61	32	0	0	8	84	67	79	124	0	341	139	5	0	110	0	64	15	1	97	170	269	253	520	0	3	42	11	0	25	12	7	360	206	0	532	0
2310002F09Rik	47	22	49	5	97	36	63	349	270	115	67	76	57	91	288	305	155	80	95	56	102	224	49	93	25	122	60	3	74	231	9	26	51	116	102	57	7	165	87	66	3	42	621	1222	51	52	577	77	12
Gm13985	0	0	0	0	0	0	0	2	0	0	0	0	0	0	0	0	0	0	0	0	0	10	0	0	0	14	0	0	0	0	0	0	0	0	0	0	0	4	2	2	13	0	0	0	0	0	1	2	0
A730018C14Rik	0	0	0	0	0	3	1	0	24	0	0	0	0	0	0	0	1	0	0	0	14	0	0	0	0	0	0	0	0	0	0	0	0	1	0	0	0	2	1	0	0	6	0	1	0	0	0	1	0
LOC100505025	0	0	0	0	6	0	1	0	5	0	0	5	0	0	0	4	1	0	0	0	0	0	0	0	0	3	0	0	0	1	0	0	0	0	0	10	0	2	0	10	0	0	0	0	5	0	3	1	0
Defa33	0	0	0	0	0	0	0	0	0	0	0	0	0	0	0	0	0	0	0	0	0	0	0	0	0	0	0	0	0	0	0	0	0	0	0	0	0	0	0	0	0	0	0	0	0	0	0	0	0
Gm21949	0	0	0	0	0	0	0	0	0	0	0	0	0	0	0	0	0	0	0	11	0	0	0	2	0	0	0	0	0	0	0	2	0	0	0	0	0	0	2	0	0	0	0	0	0	0	0	1	0
Zfp518b	35	54	35	49	92	32	132	112	91	59	11	57	0	97	22	35	50	14	0	4	34	77	26	47	8	71	111	34	59	93	22	179	205	76	155	12	27	45	134	146	77	156	30	62	55	38	97	15	31
Mir1264	0	0	0	0	0	0	0	0	0	0	0	0	0	0	0	0	0	0	0	0	0	0	0	0	0	0	0	0	0	0	0	0	0	0	0	0	0	0	0	0	0	0	0	0	0	0	0	0	0
Mir1249	0	0	0	0	0	0	0	0	0	0	0	0	0	0	0	0	0	0	0	0	0	0	0	0	0	0	0	0	0	0	0	0	0	0	0	0	0	0	0	0	0	0	0	0	0	0	0	0	0
Mir1298	0	0	0	0	0	0	0	0	0	0	0	0	0	0	0	0	0	0	0	0	0	0	0	0	0	0	0	0	0	0	0	0	0	0	0	0	0	0	0	0	0	0	0	0	0	0	0	0	0
Mir3058	0	0	0	0	0	0	0	0	0	0	0	0	0	0	0	0	0	0	0	0	0	0	0	0	0	0	0	0	0	0	0	0	0	0	0	0	0	0	0	0	0	0	0	0	0	0	0	0	0
Mir3106	0	0	0	0	0	0	0	0	0	0	0	0	0	0	0	0	0	0	0	0	0	0	0	0	0	0	0	0	0	0	0	0	0	0	0	0	0	0	0	0	0	0	0	0	0	0	0	0	0
Mir3057	0	0	0	0	0	0	0	0	0	0	0	0	0	0	0	0	0	0	0	0	0	0	0	0	0	0	0	0	0	0	0	0	0	0	0	0	0	0	0	0	0	0	0	0	0	0	0	0	0
Mir3060	0	0	0	0	0	0	0	0	0	0	0	0	0	0	0	0	0	0	0	0	0	0	0	0	0	0	0	0	0	0	0	0	0	0	0	0	0	0	0	0	0	0	0	0	0	0	0	0	0
Mir3061	1	3	0	0	3	2	0	0	1	0	5	3	0	0	0	0	2	1	3	2	3	0	1	2	4	0	7	2	2	1	1	4	3	3	0	0	0	4	2	1	3	2	2	3	2	1	0	5	3
Mir3063	0	0	0	0	0	0	0	0	0	0	0	0	0	0	0	0	0	0	0	0	0	0	0	0	0	0	0	0	0	0	0	0	0	0	0	0	0	0	0	0	0	0	0	0	0	0	0	0	0
Mir3064	0	0	0	0	0	0	0	0	0	0	0	0	0	0	0	0	0	0	0	0	0	0	0	0	0	0	0	0	0	0	0	0	0	0	0	0	0	0	0	0	0	0	0	0	0	0	0	0	0
Mir3066	0	0	0	0	0	0	0	0	0	0	0	0	0	0	0	0	0	0	0	0	0	0	0	0	0	0	0	0	0	0	0	0	0	0	0	0	0	0	0	0	0	0	0	0	0	0	0	0	0
Mir3070a	0	0	0	0	0	0	0	0	0	0	0	0	0	0	0	0	0	0	0	0	0	0	0	0	0	0	0	0	0	0	0	0	0	0	0	0	0	0	0	0	0	0	0	0	0	0	0	0	0
Mir3074-1	18	17	10	2	12	21	48	3	3	10	10	38	37	15	209	249	87	6	18	36	26	151	17	4	4	143	15	10	25	7	8	14	14	0	5	25	9	211	38	38	11	38	8	8	8	9	2	21	8
Mir3076	0	0	0	0	0	0	0	0	0	0	0	0	0	0	0	0	0	0	0	0	0	0	0	0	0	0	0	0	0	0	0	0	0	0	0	0	0	0	0	0	0	0	0	0	0	0	0	0	0
Mir3077	0	0	0	0	0	0	0	0	0	0	0	0	0	0	0	0	0	0	0	0	0	0	0	0	0	0	0	0	0	0	0	0	0	0	0	0	0	0	0	0	0	0	0	0	0	0	0	0	0
Mir3080	0	0	0	0	0	0	0	0	0	0	0	0	0	0	0	0	0	0	0	0	0	0	0	0	0	0	0	0	0	0	0	0	0	0	0	0	0	0	0	0	0	1	0	0	0	0	0	0	0
Mir3081	0	0	0	0	0	0	0	0	0	0	0	0	0	0	0	0	0	0	0	0	0	0	0	0	0	0	0	0	0	0	0	0	0	0	0	0	0	0	0	0	0	0	0	0	0	0	0	0	0
Mir3082	0	0	0	0	0	0	0	0	0	0	0	0	0	0	0	0	0	0	0	0	0	0	0	0	0	0	0	0	0	0	0	0	0	0	0	0	0	0	0	0	0	0	0	0	0	0	0	0	0
Mir3086	0	0	0	0	0	0	0	0	0	0	0	0	0	0	0	0	0	0	0	0	0	0	0	0	0	0	0	0	0	0	0	0	0	0	0	0	0	0	0	0	0	0	0	0	0	0	0	0	0
Mir466m	0	0	0	0	0	0	0	0	0	0	0	0	0	0	0	0	0	0	0	0	0	0	0	0	0	0	0	0	0	0	0	0	0	0	0	0	0	0	0	0	0	0	0	0	0	0	0	0	0
Mir466b-4	0	0	0	0	0	0	0	0	0	0	0	0	0	0	0	0	0	0	0	0	0	0	0	0	0	0	0	0	0	0	0	0	0	0	0	0	0	0	0	0	0	0	0	0	0	0	0	0	0
Mir466p	7769	5951	5685	6056	4021	3427	2598	3008	3747	3171	1846	3370	4333	3766	10156	6123	4954	6243	4469	2963	4864	7117	7293	7568	7772	8124	1002	8750	5857	5400	2926	1043	1452	487	713	9027	9961	6109	2255	3159	8672	2302	2718	3424	7394	6408	2666	4274	9097
Mir3088	0	0	0	0	0	0	0	0	0	0	0	0	0	0	0	0	0	0	0	0	0	0	0	0	0	0	0	0	0	0	0	0	0	0	0	0	0	0	0	0	0	0	0	0	0	0	0	0	0
Mir3089	0	0	0	0	0	0	0	0	0	0	0	0	0	0	0	0	0	0	0	0	0	0	0	0	0	0	0	0	0	0	0	0	0	0	0	0	0	0	0	0	0	0	0	0	0	0	0	0	0
Mir3090	0	0	0	0	0	0	0	0	0	0	0	0	0	0	0	0	0	0	0	0	0	0	0	0	0	0	0	0	0	0	0	0	0	0	0	0	0	0	0	0	0	0	0	0	0	0	0	0	0
Mir3094	0	0	0	0	0	0	0	0	0	0	0	0	0	0	0	0	0	0	0	0	0	0	0	0	0	0	0	0	0	0	0	0	0	0	0	0	0	0	0	0	0	0	0	0	0	0	0	0	0
Mir3095	0	0	0	0	0	0	0	0	0	0	0	0	0	0	0	0	0	0	0	0	0	0	0	0	0	0	0	0	0	0	0	0	0	0	0	0	0	0	0	0	0	0	0	0	0	0	0	0	0
Mir3100	0	0	0	0	0	0	0	0	0	0	0	0	0	0	0	0	0	0	0	0	0	0	0	0	0	0	0	0	0	0	0	0	0	0	0	0	0	0	0	0	0	0	0	0	0	0	0	0	0
Mir3101	0	0	0	0	0	0	0	0	0	0	0	0	0	0	0	0	0	0	0	0	0	0	0	0	0	0	0	0	0	0	0	0	0	0	0	0	0	0	0	0	0	0	0	0	0	0	0	0	0
Mir344c	0	0	0	0	0	0	0	0	0	0	0	0	0	0	0	0	0	0	0	0	0	0	0	0	0	0	0	0	0	0	0	0	0	0	0	0	0	0	0	0	0	0	0	0	0	0	0	0	0
Mir344g	0	0	0	0	0	0	0	0	0	0	0	0	0	0	0	0	2	0	0	0	0	0	0	0	0	0	0	0	0	0	0	0	0	0	0	0	0	0	0	0	0	0	0	1	0	0	1	0	0
Mir3102	0	0	0	0	0	0	0	0	0	0	0	0	0	0	0	0	0	0	0	0	0	0	0	0	0	0	0	0	0	0	0	0	0	0	0	0	0	0	0	0	0	0	0	0	0	0	0	0	0
Mir3104	0	0	0	0	0	0	0	0	0	0	0	0	0	0	0	0	0	0	0	0	0	0	0	0	0	0	0	0	0	0	0	0	0	0	0	0	0	0	0	0	0	0	0	0	0	0	0	0	0
Mir3107	0	0	0	0	0	0	0	0	0	0	0	0	0	0	0	0	0	0	0	0	0	0	0	0	0	0	0	0	0	0	0	0	0	0	0	0	0	0	0	0	0	0	0	0	0	0	0	0	0
Mir3108	0	0	0	0	0	0	0	0	0	0	0	0	0	0	0	0	0	0	0	0	0	0	0	0	0	0	0	0	0	0	0	0	0	0	0	0	0	0	0	0	0	0	0	0	0	0	0	0	0
Mir3110	0	0	0	0	0	0	0	0	0	0	0	0	0	0	0	0	0	0	0	0	0	0	0	0	0	0	0	0	0	0	0	2	0	0	0	0	0	0	0	0	0	0	0	0	0	0	0	0	0
Mir374c	0	0	0	0	0	0	0	0	0	0	1	0	0	0	0	0	0	0	0	0	1	0	0	0	0	0	0	0	0	1	0	0	0	0	0	0	0	0	0	0	0	0	0	0	0	0	0	0	0
Mir3112	0	0	0	0	0	0	0	0	0	0	0	0	0	0	0	0	0	0	0	0	0	0	0	0	0	0	0	0	0	0	0	0	0	0	0	0	0	0	0	0	0	0	0	0	0	0	0	0	0
Mir1247	0	0	0	0	1	0	0	0	0	0	0	1	0	0	0	0	2	0	0	0	0	0	0	0	0	0	0	0	0	1	0	0	0	0	0	0	0	1	0	0	0	0	0	0	0	0	1	0	0
Mir3059	0	0	0	0	0	0	0	0	0	0	0	0	0	0	0	0	0	0	0	0	0	0	0	0	0	0	0	0	0	0	0	0	0	0	0	0	0	0	0	0	0	0	0	0	0	0	0	0	0
Mir1251	0	0	0	0	0	0	0	0	0	0	0	0	0	0	0	0	0	0	0	0	0	0	0	0	0	0	0	0	0	0	0	0	0	0	0	0	0	0	0	0	0	0	0	0	0	0	0	0	0
Mir3065	0	0	0	0	0	0	0	0	0	0	0	0	0	0	0	0	0	0	0	0	0	0	0	0	0	0	1	0	0	0	0	4	1	0	0	0	0	0	0	0	0	0	0	0	0	0	0	0	0
Mir3070b	0	0	0	0	0	0	0	0	0	0	0	0	0	0	0	0	0	0	0	0	0	0	0	0	0	0	0	0	0	0	0	0	0	0	0	0	0	0	0	0	0	0	0	0	0	0	0	0	0
Mir3078	0	0	0	0	0	0	0	0	0	0	0	0	0	0	0	0	0	0	0	0	0	0	0	0	0	0	0	0	0	0	0	0	0	0	0	0	0	0	0	0	0	0	0	0	0	0	0	0	0
Mir3092	0	0	0	0	0	0	0	0	0	0	0	0	0	0	0	0	0	0	0	0	0	0	0	0	0	0	0	0	0	0	0	0	0	0	0	0	0	0	0	0	0	0	0	0	0	0	0	0	0
Mir344f	0	0	0	0	0	0	0	0	0	0	0	0	0	0	0	0	0	0	0	0	0	0	0	0	0	0	0	0	0	0	0	0	0	0	0	0	0	0	0	0	0	0	0	0	0	0	0	0	0
Mir3074-2	4	4	0	1	0	3	28	3	0	11	0	5	8	1	32	5	3	2	6	5	14	23	3	2	0	42	0	0	16	4	5	5	8	1	4	7	7	13	2	2	1	11	6	1	8	1	1	3	2
Mir1912	0	0	0	0	0	0	0	0	0	0	0	0	0	0	0	0	0	0	0	0	0	0	0	0	0	0	0	0	0	0	0	0	0	0	0	0	0	0	0	0	0	0	0	0	0	0	0	0	0
Mir344d-2	0	0	0	0	0	0	0	0	0	0	0	0	0	0	0	0	0	0	0	0	0	0	0	0	0	0	0	0	0	0	0	0	0	0	0	0	0	0	0	0	0	0	0	0	0	0	0	0	0
Mir3067	0	0	0	0	0	0	0	0	0	0	0	0	0	0	0	0	0	0	0	0	0	0	0	0	0	0	0	0	0	0	0	0	0	0	0	0	0	0	0	0	0	0	0	0	0	0	0	0	0
Mir3075	0	0	0	0	0	0	0	0	0	0	0	0	0	0	0	0	0	0	0	0	0	0	0	0	0	0	0	0	0	0	0	0	0	0	0	0	0	0	0	0	0	0	0	0	0	0	0	0	0
Mir3083	0	0	0	0	0	0	0	0	0	0	0	0	0	0	0	0	0	0	0	0	0	0	0	0	0	0	0	0	0	0	0	0	0	0	0	0	0	0	0	0	0	0	0	0	0	0	0	0	0
Mir3093	0	0	0	0	0	0	0	0	0	0	0	0	0	0	0	0	0	0	0	0	0	0	0	0	0	0	0	0	0	0	0	0	0	0	0	0	0	0	0	0	0	0	0	0	0	0	0	0	0
Mir344e	0	0	0	0	0	0	0	0	0	0	0	0	0	0	0	0	0	0	0	0	0	0	0	0	0	0	0	0	0	0	0	0	0	0	0	0	0	0	0	0	0	0	0	0	0	0	0	0	0
Mir3113	0	0	0	0	0	0	0	0	0	0	0	0	0	0	0	0	0	0	0	0	0	0	0	0	0	0	0	0	0	0	0	0	0	0	0	0	0	0	0	0	0	0	0	0	0	0	0	0	0
Mir344d-3	0	0	0	0	0	0	0	0	0	0	0	0	0	0	0	0	0	0	0	0	0	0	0	0	0	0	0	0	0	0	0	0	0	0	0	0	0	0	0	0	0	0	0	0	0	0	0	0	0
Mir344d-1	0	0	0	0	0	0	0	0	0	0	0	0	0	0	0	0	0	0	0	0	0	0	0	0	0	0	0	0	0	0	0	0	0	0	0	0	0	0	0	0	0	0	0	0	0	0	0	0	0
Mir3068	0	0	0	0	0	0	0	0	0	0	0	0	0	0	0	0	0	0	0	0	0	0	0	0	0	0	0	0	0	0	0	0	0	0	0	0	0	0	0	0	0	0	0	0	0	0	0	0	0
Mir3073a	0	0	0	0	0	0	0	0	0	0	0	0	0	0	0	0	0	0	0	0	0	0	0	0	0	0	0	0	0	0	0	0	0	0	0	0	0	0	0	0	0	0	0	0	0	0	0	0	0
Mir3085	0	0	0	0	0	0	0	0	0	0	0	0	0	0	0	0	0	0	0	0	0	0	0	0	0	0	0	0	0	0	0	0	0	0	0	0	0	0	0	0	0	0	0	0	0	0	0	0	0
Mir669d-2	0	0	0	0	0	0	0	0	0	0	0	0	0	0	0	0	0	0	0	0	0	0	0	0	0	0	0	0	0	0	0	0	0	0	0	0	0	0	0	0	0	0	0	0	0	0	0	0	0
Mir467a-9	0	0	0	0	0	0	0	0	0	0	0	0	0	0	0	0	0	0	0	0	0	0	0	0	0	0	0	0	0	0	0	0	0	0	0	0	0	0	0	0	0	0	0	0	0	0	0	0	0
Mir3087	0	0	0	0	0	0	0	0	0	0	0	0	0	0	0	0	0	0	0	0	0	0	0	0	0	0	0	0	0	0	0	0	0	0	0	0	0	0	0	0	0	0	0	0	0	0	0	0	0
Mir3091	0	0	0	0	0	0	0	0	0	0	0	0	0	0	0	0	0	0	0	0	0	0	0	0	0	0	0	0	0	0	0	0	0	0	0	0	0	0	0	0	0	0	0	0	0	0	0	0	0
Mir3097	0	0	0	0	0	0	0	0	0	0	0	0	0	0	0	0	0	0	0	0	0	0	0	0	0	0	0	0	0	0	0	0	0	0	0	0	0	0	0	0	0	0	0	0	0	0	0	0	0
Mir344b	0	0	0	0	0	0	0	0	0	0	0	0	0	0	0	0	0	0	0	0	0	0	0	0	0	0	0	0	0	0	0	0	0	0	0	0	0	0	0	0	0	0	0	0	0	0	0	0	0
Mir3103	0	0	0	0	0	0	0	0	0	0	0	0	0	0	0	0	0	0	0	0	0	0	0	0	0	0	0	0	0	0	0	0	0	0	0	0	0	0	0	0	0	0	0	0	0	0	0	0	0
Mir3109	0	0	0	0	0	0	0	0	0	0	0	0	0	0	0	0	0	0	0	0	0	0	0	0	0	0	0	0	0	0	0	0	0	0	0	0	0	0	0	0	0	0	0	0	0	0	0	0	0
Mir466b-8	0	0	0	0	0	0	0	0	0	0	0	0	0	0	0	0	0	0	0	0	0	0	0	0	0	0	0	0	0	0	0	0	0	0	0	0	0	0	0	0	0	0	0	0	0	0	0	0	0
Mir3105	0	0	0	0	0	0	0	0	0	0	0	0	0	0	0	0	0	0	0	0	0	0	0	0	0	0	0	0	0	0	0	0	0	0	0	0	0	0	0	0	0	0	0	0	0	0	0	0	0
Cahm	0	13	3	13	32	14	85	64	7	60	2	2	40	3	28	8	8	11	0	4	12	22	14	21	11	52	16	10	11	17	2	15	55	23	14	26	15	0	6	16	13	20	0	16	27	10	6	4	12
Snora33	0	0	0	0	0	0	0	0	0	0	0	0	0	0	0	0	0	0	0	0	0	0	0	0	0	0	0	0	0	0	0	0	0	0	0	0	0	0	0	0	0	0	0	0	0	0	0	0	0
Snord100	0	0	0	0	0	0	0	0	0	0	0	0	0	0	0	0	0	0	0	0	0	0	0	0	0	0	0	0	0	0	0	0	0	0	0	0	0	0	0	0	0	0	0	0	0	0	0	0	0
Snord42a	0	0	0	0	0	0	0	0	0	0	0	0	0	0	0	0	0	0	0	0	0	0	0	0	0	0	0	0	0	0	0	0	0	0	0	0	0	0	0	0	0	0	0	0	0	0	0	0	0
Snord42b	0	0	0	0	0	0	0	0	0	0	0	0	0	0	0	0	0	0	0	0	0	0	0	0	0	0	0	0	0	0	0	0	0	0	0	0	0	0	0	0	0	0	0	0	0	0	0	0	0
5830418P13Rik	0	9	0	1	14	33	1	2	37	77	23	13	17	81	0	1	18	33	5	14	22	0	15	20	22	1	0	0	23	0	4	0	0	0	0	11	0	0	0	3	14	2	0	0	11	0	0	34	2
Gm11127	0	0	0	0	0	0	0	0	0	0	0	0	0	0	0	0	0	0	0	0	0	0	0	0	0	0	0	0	0	0	0	0	0	0	0	0	0	0	0	0	0	0	0	0	0	0	0	0	0
Rell1	1325	770	704	859	1429	1374	1217	1073	1465	1618	506	873	917	839	1370	487	566	649	1182	1003	1737	998	980	865	902	892	3998	887	1307	1208	507	2691	2634	2446	1955	1036	980	624	1014	1426	1111	1112	302	1051	1384	1520	1130	2236	886
C230037L18Rik	28	29	28	7	99	21	147	41	82	155	45	22	57	21	13	0	7	41	28	64	69	2	54	52	37	17	91	9	40	16	12	89	39	13	47	114	6	11	69	57	11	111	7	8	30	31	13	41	12
Fer1l5	35	72	43	154	65	40	95	46	54	40	231	79	11	148	137	326	133	115	99	80	100	175	37	57	103	169	86	85	44	80	122	65	56	120	29	41	73	162	124	122	104	74	64	173	57	71	186	148	103
Gm15008	20	2	3	0	6	12	0	11	14	0	24	15	14	19	0	0	0	12	0	8	19	0	9	5	5	1	0	0	8	0	0	0	0	0	2	22	0	0	4	18	0	0	0	0	24	33	0	24	0
Oas1d	0	0	0	0	1	1	0	4	0	1	0	0	0	0	0	0	1	0	0	0	0	0	0	6	0	1	0	0	16	0	0	0	0	0	2	0	0	0	0	0	0	31	0	0	0	0	0	3	0
AA792892	2	6	2	2	20	15	5	1	41	3	7	8	0	0	0	8	2	0	0	0	55	0	0	1	0	8	2	0	4	2	1	2	0	1	0	1	0	1	0	1	0	24	1	0	3	5	0	30	0
Ugt2b38	0	0	5	0	0	0	0	0	10	0	0	0	0	0	0	0	0	0	0	1	6	2	0	0	0	0	0	0	0	0	0	0	0	0	0	0	0	0	0	1	0	6	1	0	1	0	0	16	0
Slc15a4	288	628	531	446	794	845	1194	817	610	580	75	1203	708	286	611	73	231	975	578	120	375	572	483	930	1291	1651	527	2248	763	220	174	787	394	238	160	993	1963	233	213	248	1352	952	43	155	486	594	143	107	1341
Gm38431	0	0	0	0	0	0	0	0	0	0	0	0	0	0	0	0	0	0	0	0	0	0	0	0	0	0	0	0	0	0	0	0	0	0	0	0	0	0	0	0	0	0	0	0	0	0	0	0	0
Bc1	99103	85056	70274	36265	60905	76950	51733	59354	65128	49556	101991	131278	73832	100811	86149	55117	50047	76939	79671	89778	108678	67819	79375	104384	44508	57370	40663	33623	92755	78714	30484	46288	45837	52143	54178	110603	40637	58860	41870	49202	43056	49088	38432	90010	111235	91055	73546	119962	37734
Dmrt1i	0	0	0	0	0	0	0	0	0	0	0	0	0	0	0	0	0	0	0	0	0	0	0	0	0	0	0	0	0	0	0	0	0	0	0	0	0	0	0	0	0	0	0	0	0	0	0	0	0
Gm10619	0	0	0	0	20	1	7	29	4	0	3	2	0	0	16	0	6	0	0	0	20	2	0	1	1	26	0	0	0	6	0	0	0	0	0	1	0	0	12	16	0	8	18	1	0	0	30	29	1
Gm16833	1	8	16	0	43	4	47	67	48	22	0	0	0	0	16	1	6	3	13	0	23	27	0	10	1	53	2	5	1	15	0	25	13	4	1	0	0	5	5	18	0	28	21	13	0	2	13	2	3
Lrrc8c	4699	3836	3835	1581	2245	5236	995	3704	3574	2270	2141	5409	4836	4909	5153	1348	2250	4064	4860	2398	5647	4848	4864	5397	2120	3089	9365	1590	6460	5912	667	10108	11919	7503	11131	6491	2186	1611	874	1504	1793	1539	1593	4220	6202	6581	5142	3928	1979
Noc4l	1663	1465	1333	1100	999	1538	1247	862	775	461	1310	2602	1809	1665	1950	1007	1185	1002	1760	1764	2329	1372	1427	1286	957	1449	627	1209	1847	1106	759	1225	665	928	673	2300	1397	1820	837	710	1159	1528	398	992	1947	2011	1222	1958	1119
Nsun5	929	1010	634	406	706	756	628	487	556	714	1099	1670	1055	1073	505	576	589	799	849	1286	1029	575	621	782	336	527	826	524	921	577	238	803	589	788	570	1110	503	777	613	622	486	642	454	646	973	858	750	927	488
Snhg18	0	0	0	3	119	0	71	232	197	191	24	18	2	0	246	407	413	10	12	15	2	229	4	10	23	227	42	1	3	541	1	45	30	17	28	1	1	209	119	78	17	95	674	820	2	5	439	7	2
Mir378b	0	0	0	0	1	0	0	0	0	0	0	0	0	0	2	0	0	0	0	3	0	0	1	0	0	0	0	0	0	0	0	0	0	0	0	0	0	0	0	0	0	0	4	0	0	0	0	0	0
Mir101c	0	0	0	0	0	0	0	0	0	0	0	0	0	0	0	0	0	0	0	0	0	0	0	0	0	0	0	0	0	0	0	0	0	0	0	0	0	0	0	0	0	0	0	0	0	0	0	0	0
Mir3969	0	0	0	0	0	0	0	0	0	0	0	0	0	0	0	0	0	0	0	0	0	0	0	0	0	0	0	0	0	0	0	0	0	0	0	0	0	0	0	0	0	0	0	0	0	0	0	0	0
Mir28b	0	0	0	0	0	0	0	0	0	0	0	0	0	0	0	0	0	0	0	0	0	0	0	0	0	0	0	0	0	0	0	0	0	0	0	0	0	0	0	0	0	0	0	0	0	0	0	0	0
Mir5046	0	0	0	0	0	0	0	0	0	0	0	0	0	0	0	0	0	0	0	0	0	0	0	0	0	0	0	0	0	0	0	0	0	0	0	0	0	0	0	0	0	0	0	0	0	0	0	0	0
Mir5098	8577	6759	6321	3140	6403	7179	4864	4757	5254	4825	8177	10298	7425	9747	3093	2440	2538	6171	7484	6123	10667	3339	6570	8613	3142	3266	3002	3519	8503	2496	2325	3995	3495	3680	3197	10833	3478	2739	4285	5260	3834	4628	2926	4159	9428	8257	3427	9638	3466
Mir5099	0	0	0	0	0	1	0	0	0	0	0	1	0	1	0	0	0	0	0	0	0	0	0	0	0	0	2	0	0	0	0	2	0	1	1	0	0	0	0	0	0	0	0	0	0	0	0	0	0
Mir5103	7	0	0	1	1	0	0	2	0	0	0	0	2	1	0	0	0	2	0	0	1	0	3	0	1	0	0	0	0	0	0	1	0	5	4	1	1	1	1	1	0	0	4	0	4	0	0	0	0
Mir5104	0	0	0	0	0	0	0	0	0	0	0	0	0	0	0	0	0	0	0	0	0	0	0	0	0	0	0	0	0	0	0	0	0	0	0	0	0	0	0	0	0	0	0	0	0	0	0	0	0
Mir3473c	0	0	0	0	0	0	0	0	0	0	0	0	0	0	0	0	0	0	0	0	0	0	0	0	0	0	0	0	0	0	0	0	0	0	0	0	0	0	0	0	0	0	0	0	0	0	0	0	0
Mir5108	0	0	0	0	0	0	0	0	0	0	0	0	0	0	0	0	0	0	0	0	0	0	0	0	0	0	0	0	0	0	0	0	0	0	0	0	0	0	0	0	0	0	0	0	0	0	0	0	0
Mir5112	0	0	0	0	0	0	0	0	0	0	0	0	0	0	0	0	0	0	0	0	0	0	0	0	0	0	0	0	0	0	0	0	0	0	0	0	0	0	0	0	0	0	0	0	0	0	0	0	0
Mir5118	0	0	0	0	0	0	0	0	0	0	0	0	0	0	0	0	0	0	0	0	0	0	0	0	0	0	0	0	0	0	0	0	0	0	0	0	0	0	0	0	0	0	0	0	0	0	0	0	0
Mir466q	0	0	0	0	0	0	0	0	0	0	0	0	0	0	0	0	0	0	0	0	0	0	0	0	0	0	0	0	0	0	0	0	0	0	0	0	0	0	0	0	0	0	0	0	0	0	0	0	0
Mir3473d	0	0	0	0	0	0	0	0	0	0	0	0	0	0	0	0	0	0	0	0	0	0	0	0	0	0	0	0	0	0	0	0	0	0	0	0	0	0	0	0	0	0	0	0	0	0	0	0	0
Mir3572	0	0	0	0	0	0	0	0	0	0	0	0	0	0	0	0	0	0	0	0	0	0	0	0	0	0	0	0	0	0	0	0	0	0	0	0	0	0	0	0	0	0	0	0	0	0	0	0	0
Mir5126	0	0	0	0	0	0	0	0	0	0	0	0	0	0	0	0	0	0	0	0	0	0	0	0	0	0	0	0	0	0	0	0	0	0	0	0	0	0	0	0	0	0	0	0	0	0	0	0	0
Mir5127	0	0	0	0	0	0	0	0	0	0	0	0	0	0	0	0	0	0	0	0	0	0	0	0	0	0	0	0	0	0	0	0	0	0	0	0	0	0	0	0	0	0	0	0	0	0	0	0	0
Mir5129	0	0	0	0	0	0	0	0	0	0	0	0	0	0	0	0	0	0	0	0	0	0	0	0	0	0	0	0	0	0	0	0	0	0	0	0	0	0	0	0	0	0	0	0	0	0	0	0	0
Mir5131	0	0	0	0	0	0	0	0	0	0	0	0	0	0	0	0	0	0	0	0	0	0	0	0	0	0	0	0	0	0	0	0	0	0	0	0	0	0	0	0	0	0	0	0	0	0	0	0	0
Mir5132	0	0	0	0	0	0	0	0	0	0	0	0	0	0	0	0	0	0	0	0	0	0	0	0	0	0	0	0	0	0	0	0	0	0	0	0	0	0	0	0	0	0	0	0	0	0	0	0	0
Mir5133	0	0	0	0	0	0	0	0	0	0	0	0	0	0	0	0	0	0	0	0	0	0	0	0	0	0	0	0	0	0	0	0	0	0	0	0	0	0	0	0	0	0	0	0	0	0	0	0	0
Mir5134	0	0	0	0	0	0	0	0	0	0	0	0	0	0	0	0	0	0	0	0	0	0	0	0	0	0	0	0	0	0	0	0	0	0	0	0	0	0	0	0	0	0	0	0	0	0	0	0	0
Mir5135	0	0	0	0	1	1	0	0	0	0	0	1	0	1	0	0	0	0	0	0	2	1	0	1	1	0	0	2	0	1	0	0	1	0	0	0	0	0	3	0	0	0	0	0	0	0	0	0	3
Mir3960	4	3	12	0	8	14	12	9	6	2	0	4	15	1	1	0	0	15	4	0	2	1	7	26	6	4	2	5	17	3	0	3	1	0	0	19	7	0	0	2	4	0	0	1	8	13	1	0	2
Mir3967	0	0	0	0	0	0	0	0	0	0	0	0	0	0	0	0	0	0	0	0	0	0	0	0	0	0	0	0	0	0	0	0	0	0	0	0	0	0	0	0	0	0	0	0	0	0	0	0	0
Mir5101	0	0	0	0	0	0	0	0	0	0	0	0	0	0	0	0	0	0	0	0	0	0	0	0	0	0	0	0	0	0	0	0	0	0	0	0	0	0	0	0	0	0	0	0	0	0	0	0	0
Mir5107	0	0	0	0	0	0	0	0	0	0	0	0	0	0	0	0	0	0	0	0	0	0	0	0	0	0	0	0	0	0	0	0	0	0	0	0	0	0	0	0	0	0	0	0	0	0	0	0	0
Mir5113	0	0	0	0	0	0	0	0	0	0	0	0	0	0	0	0	0	0	0	0	0	0	0	0	0	0	0	0	0	0	0	0	0	0	0	0	0	0	0	0	0	0	0	0	0	0	0	0	0
Mir5119	0	0	0	0	0	0	0	0	0	0	0	0	0	0	0	0	0	0	0	0	0	0	0	0	0	0	0	0	0	0	0	0	0	0	0	0	0	0	0	0	0	0	0	0	0	0	0	0	0
Mir5123	0	0	0	0	0	0	0	0	0	0	0	0	0	0	0	0	0	0	0	0	0	0	0	0	0	0	0	0	0	0	0	0	0	0	0	0	0	0	0	0	0	0	0	0	0	0	0	0	0
Mir3966	0	0	0	0	0	1	0	0	0	1	0	0	0	0	0	0	0	1	0	0	0	0	0	0	0	0	0	0	0	0	0	0	0	0	0	0	0	0	0	0	0	0	0	0	0	0	0	0	0
Mir5106	0	1	1	0	0	0	0	0	1	7	0	0	0	1	0	0	0	0	3	3	0	0	2	0	0	0	0	0	1	2	0	0	0	0	1	0	0	0	0	0	0	0	1	2	0	0	0	0	0
Mir5114	0	0	0	0	0	0	0	0	0	0	0	0	0	0	0	0	0	0	0	0	0	0	0	0	0	0	0	0	0	0	0	0	0	0	0	0	0	0	0	0	0	0	0	0	0	0	0	0	0
Mir5122	0	0	0	0	0	0	0	0	0	0	0	0	0	0	0	0	0	0	0	0	0	0	0	0	0	0	0	0	0	0	0	0	0	0	0	0	0	0	0	0	0	0	0	0	0	0	0	0	0
Mir3961	0	0	0	0	0	0	0	0	0	0	0	0	0	0	0	0	0	0	0	0	0	0	0	0	0	0	0	0	0	0	0	0	0	0	0	0	0	0	0	0	0	2	0	0	0	0	0	0	0
Mir3968	0	2	0	0	0	0	0	0	0	0	0	0	0	0	0	0	0	0	0	0	0	0	0	0	0	0	0	0	0	0	0	0	0	0	0	0	0	0	0	0	0	0	0	0	0	0	0	0	0
Mir3971	0	0	0	0	0	0	0	0	0	0	0	0	0	0	0	0	0	0	0	0	0	0	0	0	0	0	0	0	0	0	0	0	0	0	0	0	0	0	0	0	0	0	0	0	0	0	0	0	0
Mir5100	0	0	0	0	0	0	0	0	0	0	0	0	0	0	0	0	0	0	0	0	0	0	0	0	0	0	0	0	0	0	0	0	0	0	0	0	0	0	0	0	0	0	0	0	0	0	0	0	0
Mir5110	0	0	0	0	0	0	0	1	0	7	0	0	1	0	0	0	0	1	0	1	1	0	0	0	0	0	0	0	1	0	0	0	0	0	0	0	0	0	0	0	0	0	0	0	0	1	0	1	0
Mir5116	0	0	0	0	0	0	0	0	0	0	0	0	0	0	0	0	0	0	0	0	0	0	0	0	0	0	0	0	0	0	0	0	0	0	0	0	0	0	0	0	0	0	0	0	0	0	0	0	0
Mir5124a	0	0	0	0	0	0	0	0	0	0	0	0	0	0	0	0	0	0	0	0	0	0	0	0	0	0	0	0	0	0	0	0	0	0	0	0	0	0	0	0	0	0	0	0	0	0	0	0	0
N4bp2l1	3077	2029	2101	677	314	1849	493	311	378	498	1933	1942	2275	2592	402	305	231	1649	1834	1929	2665	334	2281	2242	1105	267	192	937	2741	517	908	53	156	94	96	3045	1222	406	180	133	1336	157	154	335	2331	2804	326	2709	924
Gm15446	61	65	58	20	53	70	56	47	72	59	95	41	76	137	28	64	42	59	56	65	99	33	53	54	29	35	36	30	98	52	12	27	75	34	16	108	11	46	20	41	39	80	71	64	68	83	80	100	13
Upk3b	0	3	0	0	229	9	11	16	1020	122	0	13	30	30	2789	1643	703	177	117	234	7	704	0	0	50	527	0	0	15	1842	5	0	22	0	15	234	0	1692	209	1	92	12	4331	698	0	0	2057	245	6
Mir155hg	167	3	0	75	29	377	0	0	0	0	6	16	447	0	75	0	23	0	286	13	6	0	271	1	6	3	20	106	691	11	48	0	15	0	21	273	0	19	0	39	65	0	50	0	13	291	0	334	3
D930016D06Rik	100	40	54	33	212	60	261	171	219	50	116	18	36	65	385	417	220	36	102	91	96	395	27	40	37	404	69	25	25	146	64	99	138	470	140	73	60	232	204	303	6	191	148	130	110	39	43	97	23
Psph	954	634	901	312	428	840	376	561	592	455	1378	1679	1066	1133	310	336	242	769	1098	1140	1260	322	846	799	335	268	583	415	956	485	375	557	437	590	479	1004	364	353	497	351	394	372	523	833	856	944	818	802	339
Trrap	1144	780	587	429	1223	615	764	1120	1471	1322	1419	1073	972	1452	733	1234	470	784	1138	1327	1305	793	816	1084	542	567	924	244	1129	1275	449	1223	1165	1201	1410	930	418	533	1679	1383	490	1210	1422	1635	1087	645	1088	1317	286
Spon2	1	5	21	21	432	0	334	264	312	0	36	1	0	86	6345	7375	4975	1	152	18	298	3045	2	25	23	5310	60	11	47	1283	0	26	30	0	23	17	3	2418	818	1286	50	994	3092	3003	0	1	2209	10	11
9330133O14Rik	290	198	172	177	275	162	234	326	360	270	280	251	216	487	861	551	464	200	174	326	285	718	152	291	174	615	330	147	195	303	196	374	252	363	301	275	212	909	202	290	233	323	377	479	222	100	322	369	197
Gbp6	0	0	0	0	0	0	0	0	0	0	0	0	0	0	0	0	0	0	0	0	0	0	0	0	0	0	0	0	0	0	0	0	0	0	0	0	0	0	0	0	0	0	0	0	0	0	0	0	0
Acacb	57	71	29	24	265	48	149	176	460	486	98	19	21	70	198	76	125	89	58	57	128	145	40	87	38	58	764	0	37	323	12	578	587	1050	962	78	1	73	421	295	21	96	248	291	64	35	183	201	2
Pds5b	1912	1228	1141	624	1559	1578	1043	778	1608	1369	2028	386	1449	2042	1609	1581	1040	1438	1437	2060	2032	1194	1399	1450	490	1054	2667	443	2100	1289	525	1204	2076	2169	1404	1748	525	1469	1886	1953	530	1396	1148	584	1945	1476	1446	2225	591
Papd4	1144	1295	1620	1088	1571	1407	1593	1184	1116	1659	247	815	1579	864	556	235	400	1423	1041	383	1141	1096	1350	1360	1643	1503	1145	1633	1914	479	565	690	986	324	685	1875	2248	239	465	1011	1821	1268	167	467	1549	1424	538	616	1722
Ugt2b34	1	0	0	0	24	0	0	11	20	0	0	26	0	0	0	88	17	14	0	0	36	44	4	0	0	5	0	0	0	0	0	0	18	0	0	0	0	20	24	0	0	0	88	25	2	0	75	3	0
Mapre3	199	155	129	448	444	116	275	347	451	352	97	264	182	219	1060	323	434	211	172	165	322	1125	239	269	281	512	174	248	138	636	534	167	284	202	356	135	131	403	318	548	207	298	247	809	178	176	584	336	243
Mira	0	2	0	0	106	2	63	77	78	132	11	1	0	0	0	23	0	3	0	0	0	0	0	0	2	0	7	0	1	13	0	10	32	61	41	0	0	3	88	143	1	106	18	12	0	1	0	0	0
Dcun1d4	993	548	557	238	954	543	580	857	1098	859	572	764	569	790	1712	1852	790	630	759	611	1110	1153	885	762	428	1118	562	229	541	1285	382	532	660	258	646	1041	196	1511	761	871	216	613	1450	1060	770	948	1635	1253	261
AI839979	8	9	18	148	25	3	184	17	9	0	10	24	20	1	347	226	243	20	39	19	20	203	16	13	194	175	39	136	0	30	73	137	35	59	106	3	312	188	51	122	291	140	61	56	8	1	56	7	140
Usp30	115	122	57	112	214	161	108	245	188	389	49	230	106	92	111	57	53	214	58	64	68	126	192	255	346	193	108	148	188	117	99	182	296	73	182	162	214	53	111	115	195	234	65	73	181	227	99	101	169
Ube3c	1515	1205	1510	470	1714	1513	1924	1542	2056	1607	1293	1212	1818	1363	974	1455	618	1624	1175	1261	1343	695	1189	1458	615	729	1402	603	1751	917	369	1145	1216	1050	1140	2008	789	845	1395	1865	622	1503	1081	947	1566	2147	1027	1536	493
Rita1	71	90	20	44	220	93	259	165	155	217	94	140	163	148	199	131	96	114	64	111	127	219	50	81	38	246	108	52	79	146	60	137	133	187	228	60	56	159	139	201	83	167	154	88	140	77	189	124	64
Tbc1d14	2840	2117	1989	3017	1086	2118	799	1030	2126	1323	2859	2554	1695	2929	3160	3069	1648	2454	3096	3322	3753	2005	2482	2951	2260	1352	1284	2238	2895	2214	2759	939	1100	1363	777	2299	2631	2611	1169	1398	2896	1040	2273	2005	2586	2089	2578	3689	2841
Gm20604	1079	937	1248	602	781	1071	1347	713	603	575	490	1213	1390	751	1497	722	642	940	1314	478	935	1244	888	857	1076	2378	665	1041	1377	306	396	630	636	180	467	1820	1291	858	311	636	1409	1080	183	416	1290	1394	233	626	944
Gm21057	3	13	2	32	57	8	47	61	92	69	52	11	7	3	104	99	10	21	33	19	30	15	1	28	45	11	12	26	17	60	13	194	58	45	97	41	20	7	49	8	20	19	101	82	15	15	54	29	16
Gm25018	0	0	0	0	0	0	0	0	0	0	0	0	0	0	0	0	0	0	0	0	0	0	0	0	0	0	0	0	0	0	0	0	0	0	0	0	0	0	0	0	0	0	0	0	0	0	0	0	0
Gm26391	0	0	0	0	0	0	0	0	0	0	0	0	0	0	0	0	0	0	0	0	0	0	0	0	0	0	0	0	0	0	0	0	0	0	0	1	0	0	0	0	0	0	0	0	0	0	0	0	0
Gm25212	0	0	0	0	0	0	0	0	0	0	0	0	0	0	0	0	0	0	0	0	0	0	0	0	0	0	0	0	0	0	0	0	0	0	0	0	0	0	0	0	0	0	0	0	0	0	0	0	0
Gm23284	0	0	0	0	0	0	0	0	0	0	0	0	0	0	0	0	0	0	0	0	0	0	0	0	0	0	0	0	0	0	0	0	0	0	0	0	0	0	0	0	0	0	0	0	0	0	0	0	0
DQ267101	0	0	0	0	0	0	0	0	0	0	0	0	0	0	0	0	0	0	0	0	0	0	0	0	0	0	0	0	0	0	0	0	0	0	0	0	0	0	0	0	0	0	0	0	0	0	0	0	0
DQ267102	0	0	0	0	0	0	0	0	0	0	0	0	0	0	0	0	0	0	0	0	0	0	0	0	0	0	0	0	0	0	0	0	0	0	0	0	0	0	0	0	0	0	0	0	0	0	0	0	0
LOC100861615	0	0	0	0	0	0	0	0	0	0	0	0	0	0	0	0	0	0	0	0	0	0	0	0	0	0	0	0	0	0	0	0	0	0	0	0	0	0	0	0	0	0	0	0	0	0	0	0	0
Gm21119	1983	1585	1348	487	1512	1555	1229	941	1629	1276	846	611	1474	1916	934	721	679	1726	1245	1300	2067	809	1544	1418	553	905	808	507	1774	1240	284	773	1104	796	754	2001	504	745	1008	1636	569	1118	795	909	2172	1896	1149	2253	519
Gm21188	135	42	23	1629	2012	14	2678	1326	2126	2177	91	98	198	137	37	21	36	335	371	137	100	53	20	135	1224	66	115	1867	42	45	1495	127	83	113	85	81	1705	89	2021	2269	1876	1234	31	48	29	95	40	167	1578
Gm21190	13	13	2	4	32	12	69	52	89	50	4	28	7	5	20	21	8	10	7	3	40	25	8	24	13	24	12	9	9	19	6	6	9	3	8	10	7	9	38	29	8	40	45	34	9	11	37	36	14
Gm21221	1	1	0	0	4	0	0	4	0	1	0	13	1	1	0	1	3	1	1	1	7	0	0	1	0	0	0	0	1	0	1	0	0	0	1	1	0	1	0	1	0	0	0	1	0	0	0	1	0
Gm21269	0	0	0	0	10	1	0	5	22	0	0	0	0	0	8	0	0	0	0	0	0	0	0	0	0	1	0	2	0	6	0	0	4	0	0	0	0	0	0	0	0	27	0	0	0	0	0	2	0
Gm21276	0	0	0	0	1	0	0	2	1	0	0	0	0	0	0	0	0	0	0	0	0	0	0	0	0	0	0	0	0	0	0	0	0	0	0	0	0	0	0	0	0	1	0	0	0	0	0	6	0
Gm21283	12	0	0	0	3	0	0	2	0	3	0	0	0	0	0	0	2	0	3	0	1	0	1	0	0	2	0	0	1	1	0	0	2	0	0	0	0	6	2	0	1	9	0	0	0	4	0	3	0
Gm21284	132	119	85	75	126	108	58	122	130	255	142	91	105	77	52	137	135	73	74	125	175	109	121	127	62	110	33	44	98	164	107	104	146	296	114	154	58	86	150	144	36	117	178	188	108	138	218	170	50
Gm21312	0	0	0	0	0	0	0	0	0	0	0	0	0	0	0	0	0	0	0	0	0	0	0	0	0	0	0	0	0	0	0	0	0	0	0	0	0	0	0	0	0	0	0	0	0	0	0	0	0
Gm21319	0	0	0	0	0	0	0	0	9	0	0	0	0	0	1	1	0	1	0	0	0	1	0	0	0	0	0	0	0	0	0	0	0	0	0	0	0	0	0	0	0	0	0	1	0	0	0	2	0
Gm21950	0	0	0	0	0	2	0	0	0	0	0	0	0	0	0	0	0	0	0	0	0	0	0	0	0	0	0	0	0	0	0	0	0	0	0	0	3	0	0	0	0	0	0	0	0	0	0	1	0
Gm11236	0	2	0	0	0	0	0	0	0	0	0	0	0	0	0	0	0	0	0	0	0	0	0	0	0	1	0	0	0	0	0	0	0	0	0	0	0	3	3	0	0	0	0	0	0	0	0	0	0
Gm21541	0	0	0	0	0	0	0	0	0	0	0	0	0	0	0	0	0	0	0	0	0	0	0	0	0	0	0	0	0	0	0	0	0	0	0	0	0	0	0	0	0	0	0	0	0	0	0	0	0
LOC100862268	0	0	0	0	0	0	0	0	0	0	0	0	0	0	0	0	2	0	0	0	0	3	0	0	0	5	0	3	0	0	0	0	0	0	0	0	0	0	0	3	0	6	8	0	0	0	8	3	3
Gm21637	0	0	0	0	6	0	0	0	2	0	0	0	0	0	0	0	0	0	0	0	0	0	2	0	0	0	0	0	0	0	0	0	0	0	0	0	0	0	0	0	0	0	0	0	0	0	0	0	0
Gm21951	0	0	0	0	0	0	0	0	0	0	0	0	0	0	0	0	0	0	0	0	0	0	0	0	0	0	0	0	0	0	0	0	0	0	0	0	0	0	0	0	0	0	1	0	0	0	0	1	0
Gm21671	0	1	0	0	0	0	1	0	2	0	0	0	0	0	0	0	0	0	0	0	2	0	0	0	0	1	0	0	0	0	0	0	0	0	0	0	0	0	0	0	0	13	0	4	0	1	0	0	0
Gm21677	0	0	0	0	0	0	0	0	0	0	0	0	0	0	0	0	0	0	0	1	2	0	0	0	0	0	0	0	0	0	0	0	0	0	0	0	0	0	0	0	0	4	0	0	0	0	0	0	0
Gm21693	20	6	10	0	7	2	11	3	3	5	11	14	7	7	1	3	1	13	5	9	8	0	8	7	0	1	2	1	17	3	1	16	0	13	1	12	2	0	7	4	0	7	0	0	13	14	2	7	1
Gm21704	0	0	0	0	0	0	0	0	0	0	0	0	0	0	0	0	0	0	0	0	0	0	0	0	0	0	0	0	0	0	0	0	0	0	0	0	0	0	0	0	0	0	0	0	0	0	0	0	0
Gm21708	0	0	0	0	0	0	0	0	0	0	0	0	0	0	0	0	0	0	0	0	0	0	0	0	0	0	0	0	0	0	0	0	0	0	0	0	0	0	0	0	0	0	0	0	0	0	0	0	0
Gm15679	0	0	0	0	55	2	22	63	48	73	0	1	0	0	0	0	0	0	0	0	0	0	9	0	0	0	0	0	0	0	0	0	0	0	0	0	0	0	68	49	0	78	0	0	7	0	0	1	0
Rubie	0	0	0	0	2	0	0	1	2	0	0	0	0	0	15	0	5	0	0	1	0	4	0	0	3	14	0	0	0	2	0	0	0	0	0	0	0	4	0	2	0	2	8	9	0	0	0	3	0
Mir3544	0	0	0	0	0	0	0	0	0	0	0	0	0	0	0	0	0	0	0	0	0	0	0	0	0	0	0	0	0	0	0	0	0	0	0	0	0	0	0	0	0	0	1	0	0	0	0	0	0
Mir299b	0	0	0	0	0	0	0	0	0	0	0	0	0	0	0	0	0	0	0	0	0	0	0	0	0	0	0	0	0	0	0	0	0	0	0	0	0	1	0	0	0	0	0	0	0	0	0	0	0
Mir5615-1	1	1	0	0	0	0	0	0	2	0	0	0	1	0	0	0	0	0	0	0	0	0	1	0	0	0	0	0	0	0	0	0	0	0	0	0	0	0	0	0	0	0	0	0	0	1	0	0	0
Mir5615-2	0	0	0	0	2	0	0	0	2	0	0	0	0	0	0	0	0	0	0	0	0	0	1	0	0	0	0	0	0	0	0	0	0	0	0	0	0	0	0	0	0	0	3	0	0	1	0	0	0
Mir1231	0	0	0	0	0	0	0	0	0	0	0	0	0	0	0	0	0	0	0	0	0	0	0	0	0	0	0	0	0	0	0	0	0	0	0	0	0	0	0	0	0	0	0	0	0	0	0	0	0
Mir5616	0	0	0	0	0	0	0	0	0	0	0	0	0	0	0	0	0	0	0	0	0	0	0	0	0	0	0	0	0	0	0	0	0	0	0	0	0	0	0	0	0	0	0	0	0	0	0	0	0
Mir5617	0	0	0	0	0	0	0	0	0	0	0	0	0	0	0	0	0	0	0	0	0	0	0	0	0	0	0	0	0	0	0	0	0	0	0	0	0	0	0	0	0	0	0	0	0	0	0	0	0
Mir5618	0	0	0	0	0	0	0	0	0	0	0	0	0	0	0	0	0	0	0	0	0	0	0	0	0	0	0	0	0	0	0	0	0	0	0	0	0	0	0	0	0	0	0	0	0	0	0	0	0
Mir5619	0	0	0	0	0	0	0	0	0	0	0	0	0	0	0	0	0	0	0	0	0	0	0	0	0	0	0	0	0	0	0	0	0	0	0	0	0	0	0	0	0	0	0	0	0	0	0	0	0
Mir5620	1	2	1	1	5	0	2	5	5	2	1	2	5	0	5	4	0	2	0	1	4	2	1	2	3	3	2	5	1	4	0	2	4	7	3	8	1	1	1	2	2	3	1	1	2	2	4	2	0
Mir5621	0	0	0	0	0	0	0	0	0	0	0	0	0	0	0	0	0	0	0	0	0	0	0	0	0	0	0	0	0	0	0	0	0	0	0	0	0	0	0	0	0	0	0	0	0	0	0	0	0
Mir5622	0	0	0	0	0	0	0	0	0	0	0	0	0	0	0	0	0	0	0	0	0	0	0	0	0	0	0	0	0	0	0	0	0	0	0	0	0	0	0	0	0	0	0	0	0	0	0	0	0
Mir5623	0	0	0	0	0	0	0	0	0	0	0	0	0	0	0	0	0	0	0	0	0	0	0	0	0	0	0	0	0	0	0	0	0	0	0	0	0	0	0	0	0	0	0	0	0	0	0	0	0
Mir3073b	0	0	0	0	0	0	0	0	0	0	0	0	0	0	0	0	0	0	0	0	2	0	0	0	0	0	0	0	0	0	0	0	0	0	0	0	0	0	0	0	0	0	0	0	0	0	0	0	0
Mir5624	0	0	0	0	0	0	0	0	0	0	0	0	0	0	0	0	0	0	0	0	0	0	0	0	0	0	0	0	0	0	0	0	0	0	0	0	0	0	0	0	0	0	0	0	0	0	0	0	0
Mir5625	0	0	0	0	0	0	0	0	0	0	0	0	0	0	0	0	0	0	0	0	0	0	0	0	0	0	0	0	0	0	0	0	0	0	0	0	0	0	0	0	0	0	0	0	0	0	0	0	0
Mir5626	0	0	0	0	0	0	0	0	0	0	0	0	0	0	0	0	0	0	0	0	0	0	0	0	0	0	0	0	0	0	0	0	0	0	0	0	0	1	0	0	0	0	0	0	0	0	0	0	0
Mir344h-2	0	0	0	0	0	0	0	0	0	0	0	0	0	0	0	0	0	0	0	0	0	0	0	0	0	0	0	0	0	0	0	0	0	0	0	0	0	0	0	0	0	0	0	0	0	0	0	0	0
Mir5627	0	0	0	0	0	0	0	0	0	0	1	0	0	0	0	0	0	0	0	0	0	0	0	0	0	0	0	0	0	0	0	0	0	0	0	0	0	0	1	0	0	0	0	0	0	2	0	0	0
Mir344i	0	0	0	0	0	0	0	0	1	0	0	0	0	0	0	0	1	0	0	0	0	0	0	0	0	1	0	0	0	0	0	0	1	0	0	0	0	0	0	0	0	0	1	0	0	0	1	0	0
Mir5709	0	0	0	0	0	0	0	0	0	0	0	0	0	0	0	0	0	0	0	0	0	0	0	0	0	0	0	0	0	0	0	0	0	0	0	0	0	0	0	0	0	0	0	0	0	0	0	0	0
Mir5710	0	0	0	0	0	0	0	0	0	0	0	0	0	0	0	0	0	0	0	0	0	0	0	0	0	0	0	0	0	0	0	0	0	0	0	0	0	0	0	0	0	0	0	0	0	0	0	0	0
Hscb	329	156	305	259	427	256	378	272	318	347	488	246	317	456	128	259	133	232	433	235	334	147	237	215	342	123	201	221	353	278	271	153	279	256	257	321	306	205	206	248	321	302	381	362	231	272	319	212	230
Chpf2	844	762	366	1559	1140	712	640	1061	1116	1257	1121	1713	690	1207	856	723	862	816	861	1287	1464	1030	1014	1381	981	949	1538	836	1297	2121	1369	1198	2004	1848	2262	1006	836	924	1146	1327	1037	921	957	1730	1482	695	2303	1651	1150
Tyw1	1623	1206	1020	873	1019	1233	871	971	1262	1012	1733	1960	1039	2160	1100	1246	501	1147	1666	1573	1784	718	1390	1402	897	870	841	770	1671	1041	701	1543	901	922	875	1765	882	905	1004	819	991	826	1032	1209	1650	1159	1497	1548	838
Emilin1	108	80	47	2605	11941	78	4852	5844	8672	10156	268	321	283	230	3603	4737	3656	403	688	382	468	3864	71	447	1704	5653	3901	1380	108	4318	1826	4016	3447	4542	3699	75	926	4003	17923	17499	1770	11701	3240	2729	96	136	4654	284	1708
Rab28	1350	859	1071	785	2232	919	2008	1477	1727	2020	1015	1094	917	889	1732	1243	1332	830	1130	1199	1261	1381	1096	989	948	1319	2015	794	1345	1446	882	1335	1934	2865	2375	1115	858	1267	2092	2499	853	2084	949	1191	1028	1049	1532	1171	818
Nfxl1	369	377	232	415	521	343	292	644	837	744	71	371	180	337	949	145	417	314	395	195	466	978	347	378	460	1177	629	463	326	572	134	418	652	253	594	414	605	258	283	389	575	451	207	351	431	182	550	259	559
Akap9	2211	1421	1680	742	2283	1525	3037	1446	2373	2103	1869	349	2311	3152	1651	1631	1559	1946	1644	1907	2248	2064	1761	1886	1033	1605	3817	774	2619	2044	751	4367	2953	3400	2925	2737	737	2204	1904	2092	756	1526	1633	2367	2364	2465	2236	2496	755
AW549542	7	5	1	0	11	2	1	0	5	46	0	1	1	1	3	3	9	0	2	0	18	10	4	0	0	23	89	0	0	29	1	248	136	210	159	2	2	9	3	9	1	26	18	29	0	1	17	6	0
Lincred1	0	1	2	0	120	0	59	91	19	1	2	1	0	0	0	0	0	0	0	1	0	7	0	0	0	0	0	10	1	0	0	8	9	11	0	0	0	0	169	85	0	118	0	0	0	3	0	1	4
Zfp513	445	537	310	582	697	339	261	498	627	548	260	564	245	513	714	233	457	275	441	506	799	1048	488	740	587	605	448	492	424	571	337	461	704	305	782	594	309	309	514	615	368	633	109	661	752	379	501	600	497
LOC101055749	0	0	0	0	0	0	0	0	0	0	0	0	0	0	0	0	0	0	0	0	0	0	0	0	0	0	0	0	0	0	0	0	0	0	0	0	0	0	0	0	0	0	0	0	0	0	0	0	0
Gm12596	20	33	31	10	9	36	23	24	19	5	119	23	30	85	1	0	5	30	103	131	115	0	2	25	13	2	7	38	70	3	4	21	13	0	5	8	8	0	31	114	14	56	4	0	84	17	1	47	9
Gm11239	0	0	0	0	0	0	0	0	0	0	0	0	0	0	0	0	0	0	0	0	0	0	0	0	0	0	0	0	0	0	0	0	0	0	0	0	0	0	0	0	0	0	0	0	0	0	0	0	0
Gm17026	0	0	0	0	1	2	0	0	2	0	0	0	0	0	0	0	0	0	0	0	0	0	0	0	0	0	1	0	0	0	0	0	0	0	0	0	0	0	0	0	0	0	0	0	3	0	0	0	0
Gm15908	2	13	3	4	12	10	41	12	22	2	0	12	0	0	15	11	29	2	0	0	6	18	1	6	3	76	2	2	0	3	0	32	9	0	1	3	10	68	8	18	8	16	0	10	4	5	2	9	6
Gm29805	0	0	0	0	0	0	0	0	0	0	0	0	0	0	0	1	4	0	0	0	0	0	0	0	0	0	0	0	0	1	0	0	0	0	0	0	0	0	1	12	1	4	3	0	0	0	0	0	0
Gm15816	0	3	1	0	3	2	1	18	11	0	0	0	3	25	7	34	5	0	0	0	0	27	0	27	3	4	0	1	0	0	10	0	1	0	13	0	0	0	8	0	0	1	54	39	1	0	30	2	1
Zfp282	269	362	212	207	611	259	242	472	547	226	210	474	334	336	570	215	298	191	646	217	366	612	476	611	233	852	643	212	539	338	56	809	689	314	651	347	112	201	270	688	169	556	174	332	571	426	383	333	284
Ttll3	117	210	59	102	98	124	110	130	122	144	218	102	140	149	85	58	46	98	106	309	286	65	131	143	22	82	70	127	183	63	132	131	82	165	59	279	27	74	100	106	108	46	55	15	154	218	40	313	87
Snx21	81	60	68	73	551	86	589	448	491	542	102	71	70	98	224	136	131	77	20	130	105	215	48	108	130	175	863	83	65	518	54	734	1099	656	780	110	78	94	285	378	140	276	102	386	86	88	338	107	109
Tmem168	2808	2469	2303	4373	2548	2439	2134	2961	3264	3230	2722	2364	2022	2171	4039	2603	2257	2971	2160	2565	3280	2968	2380	2648	4413	2738	2328	4442	2911	2539	4795	1055	2485	2454	2214	2905	3914	2621	2317	2803	3894	2401	1926	3051	3048	2885	3192	3805	4758
Rpusd3	201	186	153	172	200	149	140	179	247	235	354	448	214	376	218	275	94	218	275	170	250	214	163	238	139	192	273	282	239	157	170	267	272	461	254	439	95	258	137	114	141	200	206	264	315	170	208	257	249
Itfg2	372	409	209	233	309	354	148	347	463	320	679	581	300	552	1839	1804	999	345	338	709	703	1886	330	533	98	1047	302	211	304	792	169	344	347	394	754	332	89	1321	640	680	125	551	997	1022	507	287	869	533	137
Bmt2	756	667	1389	224	729	905	631	776	486	538	358	355	816	594	222	302	172	1375	465	400	466	319	806	932	498	660	290	867	1338	313	216	225	434	334	215	1414	644	220	302	311	429	436	381	449	750	1553	392	473	597
Pot1a	1874	1366	1389	541	1008	1423	805	899	889	699	1758	1607	1213	2094	1008	782	632	1225	1571	1437	2159	860	1406	1394	831	735	830	482	1469	808	764	799	1225	1072	1293	1809	653	660	827	926	537	895	1017	998	1712	1481	1233	1917	604
Parp11	888	724	945	476	353	527	576	351	453	392	748	338	310	1003	358	623	356	627	787	775	1046	536	452	615	400	353	473	449	388	433	387	621	392	350	755	576	460	432	439	857	592	654	542	634	865	879	472	1021	274
Zfp956	628	514	433	132	318	605	144	291	362	247	883	671	637	903	328	287	241	440	470	562	690	161	670	597	140	337	179	160	787	232	133	115	210	228	257	980	178	203	227	238	193	177	190	322	644	761	240	705	156
Hepacam2	0	10	3	492	42	7	0	38	10	0	3	10	0	0	1	0	13	29	72	8	1	16	20	6	712	4	3	496	16	5	579	1	0	0	0	0	724	1	1	52	481	0	36	89	0	1	0	24	630
Dreh	0	0	0	0	5	0	0	1	0	0	0	0	0	0	0	0	0	0	0	0	3	2	0	0	1	1	0	0	0	0	0	0	0	0	0	0	0	3	0	12	0	7	0	0	0	0	0	1	0
Uchl1os	0	14	0	0	6	8	0	3	35	0	0	1	0	1	0	0	3	2	1	0	7	2	0	0	1	1	1	0	0	1	0	3	3	3	1	0	0	0	1	11	1	28	2	1	1	2	2	12	0
Tada3	1006	924	706	838	856	831	507	617	886	659	1025	1232	934	1225	1433	1546	693	795	1013	1019	1261	1436	812	826	656	1146	1256	758	1029	746	548	1142	830	1376	1134	1185	723	1136	785	903	868	1089	923	1092	1138	939	1392	1289	821
Tra2a	2909	2112	1827	880	2283	1640	2073	1678	2187	2413	1796	1426	2023	2513	4511	4247	2763	1645	2076	2070	3055	3980	1872	2503	691	2880	1594	840	2086	1581	825	1171	1649	1627	1637	2483	823	3389	2154	2873	972	2125	1493	1605	2819	1892	1945	2508	828
Wdr91	894	681	737	2005	755	594	542	879	963	1081	961	841	886	966	908	665	330	1176	1051	733	1293	517	991	1363	1981	497	780	1923	1080	1090	3091	652	459	676	410	1232	1380	568	429	442	2040	356	912	1268	956	524	982	1132	1835
Gm29811	42	32	8	11	266	42	81	154	443	276	46	28	29	78	10	0	25	22	8	42	63	8	27	16	7	38	4	14	31	39	22	20	8	0	9	41	28	19	288	399	0	212	32	3	22	6	11	43	26
Brk1	4245	2840	3921	3586	4595	3262	5695	4215	4334	3878	3993	5154	3432	3677	3530	3985	2488	3291	3718	3863	4424	3084	2900	3099	4895	2886	4567	4190	3243	2806	3841	4526	3464	4622	3688	3743	5288	3459	3712	4142	4765	4293	3881	4284	3617	3753	3758	3913	4140
Dyrk4	6	6	1	0	4	36	2	0	17	0	59	28	20	110	21	2	0	11	39	19	23	5	0	11	46	2	0	7	25	3	0	0	1	2	0	1	34	0	0	16	30	15	1	0	11	23	0	21	0
Eogt	857	562	537	488	460	515	513	832	602	876	462	374	554	579	995	1125	696	573	776	690	519	662	707	751	607	726	3936	396	675	1352	358	4127	6797	4886	3603	870	482	1055	468	350	640	575	1192	1115	906	749	996	757	579
Fbxl14	442	447	279	313	144	352	74	177	227	194	189	651	312	455	113	62	77	406	476	180	398	153	579	624	165	76	186	260	566	172	133	131	208	223	215	420	129	81	72	144	228	138	36	125	514	426	122	269	250
Prrt4	3	5	4	0	371	3	75	106	107	135	5	1	2	3	0	0	0	11	17	0	5	5	1	9	0	0	332	0	12	0	0	404	319	324	248	9	0	0	66	103	0	59	0	1	1	0	0	3	0
Adamts9	2	6	15	1	680	17	662	869	814	466	4	8	15	2	298	507	407	47	222	30	74	494	9	57	31	662	1739	0	22	400	5	1646	2123	1970	1760	38	7	494	671	1202	20	558	1002	1532	0	42	698	69	1
Ceacam15	2	13	15	39	0	4	0	7	0	0	0	0	8	3	0	0	8	59	2	15	2	0	64	68	56	2	0	35	0	1	15	0	0	0	0	15	130	9	0	0	204	0	0	0	19	19	0	20	14
Dhx32	1670	1203	1246	721	2497	1430	2141	2485	2404	1322	1066	2069	1433	1604	5831	4358	4055	1562	1835	1585	1948	5021	1431	1503	1102	3523	2326	727	1719	2990	567	1316	1626	1291	1518	1816	824	4317	1375	1728	1044	1804	2647	3762	1456	2021	3919	1254	806
Mirc35hg	0	3	0	0	9	0	34	2	5	1	15	1	10	1	2	0	2	4	2	1	11	18	8	0	0	10	0	0	8	15	2	9	0	1	0	4	1	12	1	15	8	0	8	2	5	4	9	16	0
Phrf1	3185	2706	1685	1519	1382	2361	913	1107	1606	980	3256	3136	1530	3015	3178	2211	3209	2310	3110	3474	3832	3260	2536	3422	1305	2921	2192	1086	2725	2249	1121	2180	2105	2295	2052	3078	968	2794	2093	2148	1527	1668	1231	1686	3158	2327	2221	4147	1305
Plekha1	1731	1638	1204	2569	2205	1359	1705	2069	2151	2447	1455	1275	1634	2097	2323	1264	1098	1767	2372	1125	2099	1570	1223	1866	3060	1375	6146	2537	1386	2003	2656	4703	5636	5652	5302	1768	3356	707	1218	2056	4441	2135	1018	1697	1770	1546	1631	1698	3193
Slco2b1	90	24	16	2257	3235	5	1842	1635	2583	5547	72	79	256	396	1207	1692	1406	731	446	213	110	685	209	516	4335	358	1662	1589	159	4859	3506	1662	2803	2334	4051	179	1952	548	3341	4081	1740	2032	2170	545	2	78	1681	80	3039
Gm21975	91	41	73	78	59	44	49	42	93	18	22	41	57	106	30	40	19	84	87	68	58	33	68	32	71	14	46	54	93	9	73	85	37	16	32	28	104	28	84	136	87	76	65	24	66	114	28	76	67
Ric8a	2852	2211	2445	1694	2133	2204	1460	1865	2061	1932	3977	4020	2926	4193	2190	2516	1547	2501	2840	3233	3558	1513	2791	3313	2131	1465	2566	1514	3701	2273	1753	2492	2279	3281	2938	4270	1957	2290	1853	1861	2080	2032	2390	2456	3633	2701	2267	3348	1864
Inpp5f	626	484	303	362	651	372	492	467	739	892	470	306	410	564	713	219	268	936	538	470	528	461	711	837	474	406	520	318	792	417	289	500	433	665	634	1013	328	234	489	609	293	461	404	486	800	650	475	765	411
Plekhg2	495	565	212	144	231	150	240	230	338	284	931	546	172	836	497	303	471	515	246	661	570	818	565	1215	133	433	594	57	304	587	87	623	803	1380	984	451	88	518	452	317	115	221	604	726	954	514	656	923	95
Hsd3b7	260	66	43	4382	6926	19	9968	5159	5911	5866	225	511	600	283	1433	1936	1329	1018	827	482	291	1212	88	736	3332	880	3343	4727	150	1634	4496	3737	2788	3698	3369	322	2983	1625	8722	9838	3452	10543	2043	2091	3	242	2356	202	4223
Mob2	3433	2466	2946	586	4563	2539	3748	2481	3083	3965	3539	3366	3475	3484	3439	3403	2377	1944	2810	3056	3463	2679	2335	2558	1009	2401	3084	617	4147	1593	766	2873	3047	3969	2833	3833	696	3199	3186	3260	925	2672	1367	1689	3098	3115	1396	3248	639
AI314278	0	0	0	0	2	0	0	6	19	1	0	0	0	0	17	3	0	0	0	0	0	28	0	0	0	5	6	0	0	0	0	2	8	0	8	0	0	0	1	10	0	0	0	0	0	0	23	1	0
Klk9	8	0	0	4	0	5	0	0	1	0	19	0	2	22	0	0	2	1	7	3	8	0	12	4	4	2	0	0	3	0	1	0	6	42	1	18	0	0	0	0	0	0	0	0	9	15	0	5	0
Prkd2	4799	4698	2358	305	1767	2452	1721	1245	1788	2194	6060	4831	2077	4810	928	381	550	3313	3470	3730	4156	799	3157	5499	415	352	4559	211	3144	563	254	5632	3834	4911	3716	4002	190	592	2662	3483	252	2967	247	644	5773	4121	440	5162	277
Wtip	1	1	1	22	130	16	107	152	120	45	4	11	0	0	85	65	76	8	0	10	23	81	2	3	15	83	75	13	7	72	7	125	55	32	51	0	1	96	113	117	1	143	96	132	3	3	67	6	13
Zfp575	0	2	1	1	11	1	0	6	10	19	0	0	1	6	13	4	5	2	12	1	2	3	9	3	0	9	0	0	19	23	0	0	2	0	0	6	2	2	1	0	8	0	1	5	0	1	26	1	5
Ccp110	306	165	100	110	346	297	144	368	371	586	183	149	194	319	678	385	299	184	316	409	435	376	236	224	104	233	501	107	585	694	97	277	579	590	308	200	124	387	473	353	118	223	789	661	245	135	408	365	111
Vrk3	2678	1948	2074	1004	1418	1866	1637	1540	1757	1358	2705	3086	2032	2739	1704	2560	1089	1911	2630	2311	2889	1252	1607	2152	1157	1097	1794	1110	2122	1945	1182	1949	1459	1683	1564	2673	1146	1521	1211	1692	1471	1660	1932	2423	2486	1967	1703	2525	1153
Efl1	1512	1276	1156	698	1138	1180	935	1008	803	653	1579	828	1122	1409	5731	4560	4280	1216	1434	1716	1783	5076	1117	1510	555	3308	699	530	1157	1212	423	815	992	867	541	1721	661	4230	1129	1793	561	1224	1463	1787	1463	1877	1953	2036	651
AI467606	4882	4750	4680	843	1964	3064	1260	1313	1354	1250	5139	5770	3369	5240	396	693	485	4051	3254	3264	3809	416	4157	4977	1119	342	146	1185	3897	688	960	108	119	59	177	5646	952	587	1195	1515	1017	1027	698	1369	6325	5565	972	6491	1162
E430018J23Rik	219	159	202	50	43	167	2	74	23	43	233	227	172	190	220	164	122	133	135	287	240	262	178	175	35	136	143	41	81	102	55	120	206	140	154	290	44	128	59	51	34	8	113	168	237	254	261	239	30
Grwd1	736	949	658	782	666	1176	719	666	877	235	1597	2562	1063	1973	1576	1218	1212	913	1626	1404	1602	1250	675	962	579	1187	955	789	1210	692	301	838	406	657	255	1453	674	1615	846	758	591	1313	729	763	1153	1256	980	1225	709
Nlrp6	0	6	0	0	0	3	1	20	0	0	1	18	0	0	20	0	0	0	0	2	3	0	3	1	0	4	0	0	0	12	0	1	8	1	0	0	0	0	4	37	0	0	0	0	4	0	0	2	0
Pwwp2b	255	372	144	582	462	122	407	522	606	529	50	369	302	125	1035	178	505	277	443	249	378	895	328	393	455	657	974	502	267	690	305	1022	1334	910	953	405	401	348	275	429	498	340	238	803	458	553	983	393	457
Gm15694	0	0	0	0	0	0	0	0	0	0	0	0	0	0	0	0	0	0	0	0	0	0	0	0	0	0	0	0	0	0	0	0	0	0	0	0	0	0	0	0	0	0	0	0	0	0	0	0	0
Spty2d1	7477	5386	4810	4776	2177	4649	2155	1434	2559	2463	4654	2817	3588	5495	4742	4167	3141	5137	4097	5770	6201	3858	7817	7033	4728	3171	2420	3719	6126	2074	3764	1683	1834	2020	1668	8713	5784	4124	3148	4048	4676	2986	2898	2205	8787	7210	2284	11255	5108
Mir9-3hg	0	0	0	36	2	0	0	0	7	0	1	0	0	0	1	0	1	0	0	7	6	0	6	0	42	1	0	52	0	0	0	0	0	0	0	0	33	1	5	2	52	8	0	10	0	0	0	6	60
Trim68	252	154	168	145	286	244	207	341	481	404	279	160	130	295	411	469	314	182	149	422	321	354	324	323	119	280	448	116	268	603	140	213	263	313	210	360	89	283	301	391	37	380	366	545	182	269	617	206	122
Numa1	5073	4090	2175	2333	2142	3197	1229	1719	2668	2319	7878	5086	2158	6925	6093	3251	4988	3674	5509	6583	6524	4900	4338	6385	1504	4461	2938	1210	4184	4390	1624	3712	4011	5219	5266	3414	1128	3832	3774	4530	2036	2496	1959	3864	5991	3975	3423	8939	1687
Psip1	1634	2113	3210	126	1461	2481	1934	1170	907	832	523	274	2377	1018	590	313	385	3006	843	565	1049	550	1482	2369	224	850	636	418	2753	432	168	1055	1107	736	611	3621	399	369	626	720	294	921	416	536	2159	3364	389	928	258
Acp7	1	0	0	3	2	2	9	1	2	2	0	1	0	0	0	51	0	6	0	0	5	1	0	12	9	9	0	0	0	0	1	0	1	0	0	0	0	0	0	3	0	18	0	4	0	1	0	3	0
Ano1	151	65	50	125	2671	22	876	3925	4546	1116	157	631	37	236	16454	11415	12717	700	564	686	148	12642	28	1706	619	9040	286	22	71	10387	10	63	304	258	41	3	98	11274	1384	1919	393	1872	8056	15332	5	371	13702	163	40
A730082K24Rik	0	2	0	0	1	6	1	0	72	58	1	0	0	0	0	1	1	2	0	0	37	0	0	1	8	0	0	1	0	1	0	0	0	0	2	0	0	0	6	0	0	21	0	1	0	1	0	24	0
Spred3	9	3	0	2	18	5	28	64	73	31	10	17	4	0	141	29	94	2	1	5	5	206	1	6	2	132	29	10	8	62	0	69	53	34	64	0	14	100	44	62	2	62	38	66	10	4	43	3	6
Faap24	595	526	645	382	456	582	306	340	227	296	634	575	473	682	495	492	362	448	564	604	685	405	380	361	389	285	398	360	481	348	370	208	447	419	434	683	410	443	246	275	462	341	358	407	550	555	465	583	366
AW146154	632	850	1315	174	355	636	452	357	305	317	326	426	457	390	286	210	207	516	435	268	408	165	822	698	196	236	162	215	657	322	123	170	290	161	206	1319	349	205	355	353	167	354	490	382	732	1070	312	395	231
Ints4	2648	1728	1353	1348	1939	1595	1321	1715	2178	2034	1732	1704	1545	1566	3413	3025	2392	1738	2071	2441	2372	1965	2218	1986	1786	1913	1753	1244	2005	2070	1005	1732	1587	2027	1215	2036	1250	3019	1925	2001	1638	2009	2759	2560	2451	1942	2672	2428	1425
Rrp8	1381	961	756	588	767	1063	474	540	711	403	845	979	906	1231	1568	907	1706	712	791	1159	1307	1264	748	964	450	1022	1010	517	1025	811	455	899	795	1383	683	1362	604	1086	902	931	639	752	630	1161	1064	1357	880	1213	563
Unc45a	4513	4100	3008	1325	2548	3745	1753	2222	2263	1705	3721	5461	3562	3795	5721	4771	4510	2902	3580	4351	5700	5857	3511	4727	1135	4809	2017	1293	3984	2829	1233	2336	1977	2846	1248	5355	1542	4739	2684	2676	1166	2471	1909	3308	5401	4211	3041	7385	1421
Igflr1	2757	1565	1637	1088	316	4307	279	334	335	327	2075	7807	3753	2774	66	135	81	1160	3479	4366	4347	120	1674	1382	764	75	229	1456	5867	173	861	205	133	157	41	2080	640	129	268	338	427	270	132	241	2128	1819	165	2363	1236
Sf3b3	8785	7023	4677	3867	3399	6416	2515	3492	3704	2794	10631	8794	4850	10622	11331	10788	10180	6067	7562	9978	10566	11266	7574	8255	3201	11279	6381	3184	7259	4801	2395	5703	5216	6122	5196	7051	3808	12341	5201	5686	3661	4834	6145	5781	9877	7193	7218	10517	3589
D8Ertd738e	4083	2868	3638	1787	2399	2634	2945	2334	2287	1954	3464	3652	2475	3228	3123	2185	2141	2417	2588	2383	3739	2254	2823	2878	1937	1977	2144	1946	2369	1542	1781	2965	1640	2347	2166	4369	2251	2162	1729	2287	2128	2412	2018	2676	4078	3710	1948	4467	1890
Usb1	1397	1124	1178	1185	840	1284	768	766	794	761	1456	2127	1348	1592	978	1131	733	1251	1468	1705	1930	1010	1277	1307	1399	734	1116	1395	1316	976	1365	1240	606	612	760	1689	1401	844	460	618	1708	806	995	1182	1885	1214	1387	1611	1149
Champ1	1761	1266	855	673	677	1280	492	751	765	813	1343	1044	1005	1610	1041	1145	958	1302	901	1429	1737	970	1378	1223	725	1238	298	421	1364	942	451	400	457	1029	378	1229	621	1193	721	717	531	474	1074	1129	1629	1277	1261	2115	641
Ces2a	0	0	0	0	0	0	0	0	0	0	0	0	0	0	0	0	0	0	0	0	0	0	0	0	0	0	0	0	0	0	0	0	1	2	0	0	0	0	0	0	0	0	0	0	0	0	1	15	0
Smim19	109	125	344	87	308	225	453	327	272	337	33	200	240	73	218	52	99	257	115	67	113	100	133	222	140	109	226	118	188	185	66	277	142	73	148	250	151	34	133	258	111	230	32	173	150	325	178	77	102
Exoc8	161	411	384	107	555	662	405	949	316	223	98	515	586	190	267	57	160	799	164	129	207	249	295	621	285	473	486	299	463	374	120	777	543	175	439	575	305	180	148	163	274	407	236	335	448	515	268	127	256
Gadd45gip1	2190	1811	1748	1256	1404	1837	1122	1658	1525	977	1741	3062	1509	2444	2545	1047	1305	1556	2069	1683	2677	2072	1508	1892	1155	1739	1563	1326	1814	1422	820	1257	1113	1444	1643	1950	1315	1235	1214	1696	1463	1690	723	2159	2266	1910	1760	2258	1309
Plekhg4	0	0	0	8	17	0	0	0	11	0	0	0	0	0	0	25	20	0	0	0	2	17	0	0	13	17	13	16	0	9	0	12	0	0	0	0	22	53	0	10	23	0	6	0	0	0	0	1	3
Phkb	762	659	570	665	1168	691	975	1242	1433	1393	1092	410	562	999	1191	902	927	638	768	998	958	895	739	634	548	776	771	612	904	1471	428	717	1091	1112	704	648	553	730	1608	1680	561	1043	1757	1810	920	472	1434	1147	704
Arhgef18	1873	1671	980	566	1218	1056	859	1122	1398	905	1635	2609	1019	2819	2662	531	1082	1840	2071	1083	2447	2527	1596	3505	462	2263	861	389	1498	2001	272	738	1472	408	1223	1873	264	844	880	1409	323	1427	528	1548	2605	1544	1942	1782	416
Mtus1	46	32	71	779	2154	26	1245	1644	1895	1872	83	130	154	202	2425	1741	1908	473	265	193	194	2574	90	241	1357	1104	6032	617	123	2540	608	5997	7352	6800	5898	72	786	2243	2028	2298	836	1732	3081	2385	55	271	2322	234	760
Dohh	1112	1128	1076	1034	1317	1215	1523	990	1146	1179	1055	2669	1317	1112	2240	406	955	981	1245	1079	1786	1542	1047	1122	1029	1402	1523	946	1111	1055	657	1319	1119	1188	1277	1411	1137	754	824	1014	1308	1349	187	1059	1472	1067	1039	1522	1125
Fam192a	2588	1569	1495	1167	2167	1750	2345	1929	1748	1835	2193	1828	1529	2269	1740	1795	1277	1688	1520	1981	2517	1176	1709	1818	1267	1307	1960	1142	1619	1450	1126	1687	1375	1800	1559	2196	1277	1502	1673	1701	1381	1997	1569	1925	2190	1946	1606	2060	1120
Enkd1	196	92	132	72	287	126	221	260	212	175	62	131	165	75	274	237	111	45	176	146	184	219	119	132	72	244	62	102	196	162	74	161	97	72	17	125	152	189	226	222	111	166	97	294	94	97	144	108	46
E230013L22Rik	101	84	80	361	93	68	191	110	98	186	97	89	69	133	309	180	217	118	156	112	100	221	83	96	361	229	85	345	62	179	316	51	54	66	54	68	450	270	91	123	446	188	153	220	93	82	163	99	295
Snx25	198	143	108	19	463	133	439	475	412	298	79	107	206	150	358	635	292	172	162	180	105	378	265	216	18	197	376	39	122	906	78	343	373	654	425	192	43	353	242	170	80	133	796	789	134	219	582	233	41
Taf5l	1845	2280	1959	451	1004	2852	676	1096	929	731	856	3721	2723	1232	740	32	334	2279	2172	667	1865	879	2212	3193	865	1286	1114	910	2711	532	197	1353	1240	510	921	3919	649	219	277	566	928	873	147	345	2761	3348	510	1005	792
Prmt9	1444	826	842	501	966	807	909	931	814	1057	841	852	698	1337	908	199	382	931	824	902	1263	510	912	928	559	510	444	581	1258	488	553	508	553	479	708	1318	484	222	648	1065	516	797	145	597	1027	948	593	952	605
Zdhhc7	914	1636	1322	422	1571	1735	1344	1153	904	1304	104	2280	1558	381	190	134	136	1457	1099	165	706	349	1219	2173	1209	907	1361	1430	1757	288	133	2295	1632	349	827	2256	1227	147	209	399	1042	1001	156	179	1576	2085	268	323	1164
Snapc2	692	489	433	293	924	422	645	626	702	586	504	892	380	650	680	479	405	475	548	337	691	546	530	535	368	441	806	396	555	567	218	734	614	941	550	593	292	492	529	609	459	628	168	807	499	523	822	813	353
Gm38436	0	0	0	0	0	3	0	0	0	0	0	0	0	0	0	0	0	0	4	0	0	0	0	0	0	0	0	0	0	0	0	0	0	0	0	0	0	0	0	0	0	0	0	0	0	0	0	0	0
Ak6	318	184	262	381	458	287	556	419	492	286	259	261	264	248	811	720	375	227	324	341	430	715	156	158	290	590	358	432	311	312	263	329	269	437	247	258	483	501	364	650	416	695	375	476	264	301	427	303	363
Gm28042	0	0	0	0	0	0	0	0	0	0	0	0	0	0	0	0	0	0	0	0	0	0	0	0	0	0	0	0	0	0	0	0	0	0	0	0	0	0	0	0	0	0	0	0	0	0	0	0	0
Gpat4	4646	3139	3023	2219	2779	3079	1885	3197	3817	2476	3666	3868	2260	3431	4129	3749	3784	2590	3734	4109	4883	3848	3148	3533	1917	3631	3389	1908	3862	3464	2500	3213	3854	3702	3036	4013	2661	3851	3009	3309	2586	3211	3751	5990	3880	2535	5032	4983	2704
Cpne7	459	220	182	0	781	33	692	394	441	824	1	231	75	63	0	1	13	105	252	22	122	0	475	350	0	19	56	0	100	29	0	132	46	24	104	840	1	1	345	497	1	1074	0	21	610	399	4	240	0
Cyp4v3	635	402	349	1921	994	565	916	685	891	1516	598	475	908	711	1003	767	601	919	794	649	666	486	556	570	2138	399	496	2062	929	1744	3087	363	473	445	643	977	1800	816	444	522	1577	633	1234	974	367	455	1124	513	1916
Lbhd1	61	41	63	3	17	50	7	19	24	23	130	111	46	96	26	34	20	45	56	83	85	5	45	60	1	2	37	9	66	11	8	32	12	27	55	140	10	1	16	20	7	17	13	5	57	64	10	32	5
Dcun1d2	1041	677	621	906	739	602	797	762	1048	837	1207	687	663	1081	986	1044	716	834	919	960	1047	679	814	671	874	715	1098	994	864	1138	696	783	1121	1757	554	1133	585	948	776	1106	845	882	898	1338	759	840	959	1072	863
Ankrd10	3256	2710	2409	622	2893	2841	2877	2127	2796	2880	2205	3358	3768	4520	1774	405	815	2377	3224	1956	4131	1187	2662	3388	1038	1297	3063	634	3880	1592	404	2424	2246	1203	1838	4197	664	660	2250	3292	958	2453	634	1275	3706	2832	1504	2204	635
Cog4	2831	1764	1736	1348	3232	1698	3026	2203	2791	2490	2258	1873	1607	2310	4253	5325	3258	1811	2091	2276	2609	3821	1914	2215	1457	4302	2766	1451	2109	2166	1160	2757	2298	3060	1993	2279	1336	3820	3241	3337	1527	2858	2626	2998	2431	2335	2810	2545	1461
Myzap	16	37	10	28	12415	25	12670	6907	8652	10231	126	34	54	5	200	73	219	116	373	103	88	293	15	91	42	172	7615	24	21	133	4	8071	5259	6865	5974	36	18	207	12342	13017	25	14814	187	316	26	114	360	65	22
Clk3	4698	4715	4329	1991	2393	4299	2506	2068	2050	2352	4844	5780	3977	4673	3522	3092	2516	3711	3750	5091	6036	2530	3791	4748	2390	2892	2818	2298	4156	2015	1420	3358	2933	3134	3115	5238	3023	3061	2515	2968	2863	2958	1948	2145	5996	4547	1848	6192	2281
Hinfp	860	659	382	227	307	586	400	254	338	325	568	572	430	682	1247	545	605	378	755	620	1080	819	612	657	267	934	412	301	668	323	278	294	267	177	327	923	150	582	325	433	315	208	260	452	736	568	309	913	207
Lars2	14512	12584	14485	8934	21739	13234	18084	18279	17042	14683	16138	22029	10767	16898	12387	8393	7305	13294	14366	12954	17009	9472	11981	16371	10482	11417	30221	9716	12976	14341	7711	30931	25440	29042	33841	16065	10586	11914	11923	16468	10068	18590	12591	17198	12969	12866	13602	14793	9767
Dennd4a	12688	8598	13953	4762	4851	20121	3561	2331	3670	3184	10977	12496	16612	15995	983	700	696	6797	16012	25914	27053	822	13899	8124	3809	938	774	4323	30672	1491	3875	465	869	720	477	11469	4299	929	6069	6858	4737	2626	1260	725	13832	13350	775	19707	4402
Xndc1	0	0	0	0	0	0	0	0	0	0	0	0	0	0	0	0	0	0	0	0	0	0	0	0	0	0	0	0	0	0	0	0	0	0	0	0	0	0	0	0	0	0	0	0	0	0	0	0	0
Xntrpc	0	0	0	0	0	0	0	0	0	0	0	0	0	0	0	0	0	0	0	0	0	0	0	0	0	0	0	0	0	0	0	0	0	0	0	0	0	0	0	0	0	0	0	0	0	0	0	0	0
Xylb	76	18	26	332	126	46	70	176	199	23	42	39	32	88	131	102	65	152	67	121	92	124	41	137	425	120	78	456	46	142	309	68	73	48	26	63	239	127	57	86	315	159	101	150	22	20	298	112	370
Imp3	818	907	1035	178	870	974	990	1024	890	615	230	1550	942	621	548	99	249	933	988	242	757	472	757	901	387	668	1768	381	944	375	61	1235	1106	449	983	1310	319	166	188	525	427	1024	54	402	951	954	357	285	304
Gm38437	0	0	0	0	0	0	0	0	0	0	0	0	0	0	0	0	0	0	0	0	0	0	0	0	0	0	0	0	0	0	0	0	0	0	0	0	0	0	0	0	0	0	0	0	0	0	0	0	0
Mir6239	0	0	0	0	0	0	0	0	0	0	0	0	0	0	0	0	0	0	0	0	1	0	0	0	0	0	0	0	0	0	0	0	0	0	0	0	0	0	0	0	0	0	0	0	0	0	0	0	0
Mir6241	0	0	0	0	0	0	0	0	0	0	0	0	0	0	0	0	0	0	0	0	0	0	0	0	0	0	0	0	0	0	0	0	0	0	0	0	0	0	0	0	0	0	0	0	0	0	0	0	0
Mir6244	1	1	1	8	1	1	2	2	10	2	1	0	5	0	10	5	3	0	2	0	0	2	3	11	6	3	9	8	3	1	4	5	12	10	2	2	2	8	7	6	5	5	1	2	0	0	0	2	2
Mir195b	0	0	0	0	0	0	0	0	0	0	0	0	0	0	0	0	0	0	0	0	2	0	0	0	0	0	0	0	0	0	0	0	0	0	0	0	0	0	0	0	0	0	0	0	0	0	0	0	0
Mir133c	1	2	1	0	0	0	0	1	3	0	0	0	0	2	0	0	1	1	0	1	0	0	2	0	0	1	2	0	0	1	0	4	0	2	0	0	0	0	0	0	0	0	0	0	0	1	0	3	0
Mir6336	0	0	0	0	0	0	0	0	0	0	0	0	0	0	0	0	0	0	0	0	0	0	0	0	0	0	0	0	0	0	0	0	0	0	0	0	0	0	0	0	0	0	0	0	0	0	0	0	0
Mir6338	0	0	0	0	0	0	0	0	0	0	0	0	0	0	0	3	0	0	0	0	0	0	0	0	0	1	0	0	0	0	0	0	0	0	0	0	0	0	0	0	0	0	2	0	0	0	0	0	0
Mir6340	132	139	168	60	211	157	224	146	124	133	23	186	177	75	130	6	46	157	128	27	115	172	134	145	157	301	192	124	211	80	19	59	153	25	72	233	167	15	25	109	139	168	3	57	198	234	74	38	152
Mir6342	0	0	0	0	0	0	0	0	0	0	0	0	0	0	0	0	0	0	0	0	0	0	0	0	0	0	0	0	0	0	0	0	0	0	0	0	0	0	0	0	0	0	0	0	0	0	0	0	0
Mir6343	0	0	0	0	0	0	0	0	0	0	0	0	0	0	0	0	0	0	0	0	0	0	0	0	0	0	0	0	0	0	0	0	0	0	0	0	0	0	0	0	0	0	0	0	0	0	0	0	0
Mir6346	0	0	0	0	0	0	0	0	0	0	0	0	0	0	0	0	0	0	0	0	0	0	0	0	0	0	0	0	0	0	0	0	0	0	0	0	0	0	0	0	0	0	0	0	0	0	0	0	0
Mir6347	0	0	0	0	0	0	0	0	0	0	0	0	0	0	0	0	0	0	0	0	0	0	0	0	0	0	0	0	0	0	0	0	0	0	0	0	0	0	0	0	0	0	0	0	0	0	0	0	0
Mir6348	0	0	0	0	0	1	0	0	0	0	0	0	0	0	0	0	0	0	0	0	0	0	0	0	0	0	0	0	0	0	0	0	0	0	0	0	0	0	0	0	0	0	0	0	0	0	0	0	0
Mir6351	0	0	0	0	0	0	0	0	0	0	0	0	0	0	0	0	0	0	0	0	0	0	0	0	0	0	0	0	0	0	0	0	0	0	0	0	0	0	0	0	0	0	0	0	0	0	0	0	0
Mir6352	0	0	0	0	0	0	0	0	0	0	0	0	0	0	0	0	0	0	0	0	0	0	0	0	0	0	0	0	0	0	0	0	0	0	0	0	0	0	0	0	0	0	0	0	0	0	0	0	0
Mir6353	0	0	0	0	0	0	0	0	0	0	0	0	0	0	0	0	0	0	0	0	0	0	0	0	0	0	0	0	0	0	0	0	0	0	0	0	0	0	0	0	0	0	0	0	0	0	0	0	0
Mir6355	0	0	0	0	0	0	0	0	0	0	0	0	0	0	0	0	0	0	0	0	0	0	0	0	0	0	0	0	0	0	0	0	0	0	0	0	0	0	0	0	0	0	0	0	0	0	0	0	0
Mir6356	0	0	0	0	0	0	0	0	0	0	0	0	0	0	0	0	0	0	0	0	0	0	0	0	0	0	0	0	0	0	0	0	0	0	0	0	0	0	0	0	0	0	0	0	0	0	0	0	0
Mir6358	0	1	0	0	0	0	0	0	0	0	0	0	0	0	0	0	0	0	0	0	1	0	0	0	0	0	2	0	0	0	0	0	0	0	0	0	0	0	1	0	0	0	1	0	0	0	0	0	0
Mir6360	0	0	0	0	1	0	0	0	0	0	0	0	0	0	0	0	0	0	0	2	1	1	0	0	0	0	0	0	0	0	0	0	0	0	0	0	0	0	0	0	0	0	3	0	0	0	0	1	0
Mir6361	0	0	0	0	0	0	0	0	0	0	0	0	0	0	0	0	0	0	0	0	0	0	0	0	0	0	0	0	0	0	0	0	0	0	0	0	0	0	0	0	0	0	0	0	0	0	0	0	0
Mir145b	0	0	0	0	0	0	0	0	0	0	0	0	0	0	0	0	0	0	0	0	0	0	0	0	0	0	0	0	0	0	0	0	0	0	0	0	0	0	0	0	0	0	0	0	0	0	0	0	0
Mir6366	0	0	0	0	0	0	0	0	0	0	0	0	0	0	0	0	0	0	0	0	0	0	0	0	0	0	0	0	0	0	0	0	0	0	0	0	0	0	0	0	0	0	0	0	0	0	0	0	0
Mir6369	0	0	0	0	0	0	0	0	0	0	0	0	0	0	0	0	0	0	0	0	0	0	0	0	0	0	0	0	0	0	0	0	0	0	0	0	0	0	0	0	0	0	0	0	0	0	0	0	0
Mir6370	0	0	0	0	0	0	0	0	0	0	0	0	0	0	0	0	0	0	0	0	0	0	0	0	0	0	0	0	0	0	0	0	0	0	0	0	0	0	0	0	0	0	0	0	0	0	0	0	0
Mir6371	0	0	0	0	0	0	0	0	0	0	0	0	0	0	0	0	0	0	0	0	0	0	0	0	0	0	0	0	0	0	0	0	0	0	0	0	0	0	0	0	0	0	0	0	0	0	0	0	0
Mir6374	0	0	0	0	0	0	0	0	0	0	0	0	0	0	0	0	0	0	0	0	0	0	0	0	0	0	0	0	0	0	0	0	0	0	0	0	0	0	0	0	0	0	0	0	0	0	0	0	0
Mir6375	0	0	0	0	0	0	0	0	0	0	0	0	0	0	0	0	0	0	0	0	0	0	0	0	0	0	0	0	0	0	0	0	0	0	0	0	0	0	0	0	0	0	0	0	0	0	0	0	0
Mir6376	0	3	0	3	0	0	1	2	0	3	0	2	4	0	1	0	0	0	0	0	0	2	0	0	4	1	1	0	0	0	0	5	5	0	0	0	0	3	0	2	2	3	0	0	0	0	1	0	0
Mir6377	0	0	0	0	1	0	0	0	0	0	0	0	0	0	0	0	0	0	0	0	0	0	0	0	0	0	0	0	0	2	0	0	0	0	0	0	0	0	0	0	0	0	1	1	0	0	0	0	0
Mir7j	0	0	0	0	0	0	0	0	0	0	0	0	0	0	0	0	0	0	0	0	0	0	0	0	0	0	0	0	0	0	0	0	0	0	0	0	0	0	0	0	0	0	0	0	0	0	0	0	0
Mir6379	0	0	0	0	0	0	0	0	0	0	0	0	0	0	0	0	0	0	0	0	0	0	0	0	0	0	0	0	0	0	0	0	0	0	0	0	0	0	0	0	0	0	0	0	0	0	0	0	0
Mir6381	131	82	146	122	79	115	106	36	98	111	96	93	83	109	71	51	40	78	98	110	218	24	55	50	55	52	195	141	74	69	150	278	128	142	144	68	103	58	110	150	110	221	45	12	118	105	23	179	89
Mir6383	0	0	0	0	0	0	0	0	0	0	0	0	0	0	0	0	0	0	0	0	0	0	0	0	0	0	0	0	0	0	0	0	0	0	0	0	0	0	0	0	0	0	0	0	0	0	0	0	0
Mir6384	0	0	0	0	0	0	0	0	0	0	0	0	0	0	0	0	0	0	0	0	0	0	0	0	0	0	0	0	0	0	0	0	0	0	0	0	0	0	0	0	0	0	0	0	0	0	0	0	0
Mir6386	3	0	0	1	0	1	0	0	0	1	3	1	4	7	0	4	0	0	1	8	6	0	2	0	0	0	3	5	4	3	2	4	5	8	3	3	0	0	1	2	3	0	1	0	0	0	3	2	0
Mir6387	0	0	0	0	0	0	0	0	0	0	0	0	0	0	0	0	0	0	0	0	0	0	0	0	0	0	0	0	0	0	0	0	0	0	0	0	0	0	0	0	0	0	0	0	0	0	0	0	0
Mir6388	0	0	0	0	0	0	0	0	0	0	0	0	0	0	0	0	0	0	0	0	0	0	0	0	0	0	0	0	0	0	0	0	0	0	0	0	0	0	0	0	0	0	0	0	0	0	0	0	0
Mir6390	0	0	0	0	0	0	0	0	0	0	0	0	0	0	0	0	0	0	0	0	0	0	0	0	0	0	0	0	0	0	0	0	0	0	0	0	0	0	0	0	0	1	0	0	0	0	0	0	0
Mir6391	0	0	0	0	0	0	0	0	0	0	0	0	0	0	0	0	0	0	0	0	0	0	0	0	0	0	0	0	0	0	0	0	0	0	0	0	0	0	0	0	0	0	0	0	0	0	0	0	0
Mir6393	0	0	0	0	0	0	0	0	0	0	0	0	0	0	0	0	0	0	0	0	0	0	0	0	0	0	0	0	0	0	0	0	0	0	0	0	0	0	0	0	0	0	0	0	0	0	0	0	0
Mir6394	0	0	0	0	0	0	0	0	0	0	0	0	0	0	0	0	0	0	0	0	0	0	0	0	0	0	0	0	0	0	0	0	0	0	0	0	0	0	0	0	0	0	0	0	0	0	0	0	0
Mir6395	6	6	3	1	2	4	0	1	0	0	2	0	0	2	0	0	0	4	1	2	2	0	3	5	0	0	0	0	2	1	0	0	0	0	0	2	0	1	0	0	1	0	0	0	2	0	0	8	0
Mir21c	0	0	0	0	0	0	0	0	0	0	0	0	0	0	0	0	0	0	0	0	0	0	0	0	0	0	0	0	0	0	0	0	0	0	0	0	0	0	0	0	0	0	0	0	0	0	0	0	0
Mir6397	0	0	0	0	0	0	0	0	0	0	0	0	0	0	0	0	1	0	0	0	0	0	0	1	3	0	0	0	0	0	0	0	0	0	0	1	0	0	0	0	0	0	0	0	0	0	0	0	0
Mir6398	0	0	0	0	8	0	1	4	3	1	0	0	1	0	0	0	0	0	0	0	0	0	0	0	0	0	1	0	0	0	0	0	1	7	1	0	0	0	3	1	0	0	0	0	0	0	0	0	0
Mir6401	0	0	0	0	0	0	0	0	0	0	0	0	0	0	0	0	0	0	0	0	0	0	0	0	0	0	0	0	0	0	0	0	0	0	0	0	0	0	0	0	0	0	0	0	0	0	0	0	0
Mir6403	0	0	0	0	0	0	0	0	0	0	0	0	0	0	0	0	0	0	0	0	0	0	0	0	0	0	0	0	0	0	0	0	0	0	0	0	0	0	0	0	0	0	0	0	0	0	0	0	0
Mir6404	0	0	0	0	0	0	0	0	0	0	0	0	0	0	0	0	0	0	0	0	0	0	0	0	0	0	0	0	0	0	0	0	0	0	0	0	0	0	0	0	0	0	0	0	0	0	0	0	0
Mir496b	0	0	0	0	3	0	0	2	0	0	0	0	0	0	0	0	0	0	1	0	2	1	0	0	0	0	0	0	0	0	0	0	0	0	1	0	1	2	0	1	0	0	1	0	0	0	0	0	0
Mir6406	0	0	0	0	0	0	0	0	0	0	0	0	0	0	0	0	0	0	0	0	0	0	0	0	0	0	0	0	0	0	0	0	0	0	0	0	0	0	0	0	0	0	0	0	0	0	0	0	0
Mir6407	0	0	0	0	0	0	0	0	0	0	0	0	0	0	0	0	0	0	0	0	0	0	0	0	0	0	0	0	0	0	0	0	0	0	0	0	0	0	0	0	0	0	0	0	0	0	0	0	0
Mir6410	0	0	0	0	0	0	0	0	0	0	0	0	0	0	0	0	0	0	0	0	0	0	0	0	2	0	0	0	0	0	0	0	0	0	0	0	0	0	0	0	0	0	0	1	0	0	1	0	0
Mir6411	0	0	0	0	0	0	0	0	0	0	0	0	0	0	0	0	0	0	0	0	0	0	0	0	0	0	0	0	0	0	0	0	0	0	0	0	0	0	0	0	0	0	0	0	0	0	0	0	0
Mir378d	0	0	0	0	0	0	0	0	0	0	0	0	0	0	0	0	0	0	0	0	0	0	0	0	0	0	0	0	0	0	0	0	0	0	0	0	0	0	0	0	0	0	0	0	0	0	0	0	0
Mir6414	0	0	0	0	0	0	0	0	0	0	0	0	0	0	0	0	0	0	0	0	0	0	0	0	0	0	0	0	0	0	0	0	0	0	0	0	0	0	0	0	0	0	0	0	0	0	0	0	0
Mir6416	0	0	0	0	0	0	0	0	0	0	0	0	0	0	0	0	0	0	0	0	0	0	0	0	0	0	0	0	0	0	0	0	0	0	0	0	0	0	0	0	0	0	0	0	0	0	0	0	0
Mir6418	0	0	0	0	0	0	0	0	0	0	0	0	0	0	0	0	0	0	0	0	0	0	0	0	0	0	0	0	0	0	0	0	0	0	0	0	0	0	0	0	0	0	0	0	0	0	0	0	0
Mir6420	0	0	0	0	0	0	0	0	0	0	0	0	0	0	0	0	0	0	0	0	0	0	0	0	0	0	0	0	0	0	0	0	0	0	0	0	0	1	0	0	0	0	0	0	0	0	0	0	0
Mir873b	0	0	0	0	0	0	0	0	0	0	0	0	0	0	0	0	0	0	0	0	0	0	0	0	0	0	0	0	0	0	0	0	0	0	0	0	0	0	0	0	0	0	0	0	0	0	0	0	0
Mir6481	0	0	0	0	0	0	0	0	0	0	0	0	0	0	0	0	0	0	0	0	0	0	0	0	0	0	0	0	0	0	0	0	0	0	0	0	0	0	0	0	0	0	0	0	0	0	0	0	0
Mir6516	0	0	0	0	0	0	0	0	0	0	0	0	0	0	0	0	0	0	0	0	0	0	0	0	0	0	0	0	0	0	0	0	0	0	0	0	0	0	0	0	0	0	0	0	0	0	0	0	0
Mir7k	0	0	0	0	0	0	0	0	4	0	0	0	0	0	0	0	0	0	0	0	0	0	0	0	0	0	0	0	0	0	0	0	0	0	0	0	0	0	0	0	0	0	0	0	0	0	0	0	0
Mir6539	0	0	0	0	0	0	0	0	0	0	0	0	0	0	0	0	0	0	0	0	0	0	0	0	0	0	0	0	0	0	0	0	0	0	0	0	0	0	0	0	0	0	0	0	0	0	0	0	0
Mir6541	0	0	0	0	0	0	0	0	0	0	0	0	0	0	0	0	0	0	0	0	0	0	0	0	0	0	0	0	0	0	0	0	0	0	0	0	0	0	0	0	0	0	0	0	0	0	0	0	0
Mir6897	0	0	0	0	0	0	0	0	0	0	0	0	0	0	0	0	0	0	0	0	0	0	0	0	0	0	0	0	0	0	0	0	0	0	0	0	0	0	0	0	0	0	0	0	0	0	0	0	0
Mir6898	0	0	0	0	0	0	0	0	0	0	0	0	0	0	0	0	0	0	0	0	0	0	0	0	0	0	0	0	0	0	0	0	0	0	0	0	0	0	0	0	0	0	0	0	0	0	0	0	0
Mir6900	0	0	0	0	0	0	0	0	0	0	0	0	0	0	0	0	0	0	0	0	0	0	0	0	0	0	0	0	0	0	0	0	0	0	0	0	0	0	0	0	0	0	0	0	0	0	0	0	0
Mir6901	0	0	0	0	0	0	0	0	0	0	0	0	0	0	0	0	0	0	0	0	0	0	0	0	0	0	0	0	0	0	0	0	0	0	0	0	0	0	0	0	0	0	0	0	0	0	0	0	0
Mir6902	0	0	0	0	0	0	0	0	0	0	0	0	0	0	0	0	0	0	0	0	0	0	0	0	0	0	0	0	0	0	0	0	0	0	0	0	0	0	0	0	0	0	0	0	0	0	0	0	0
Mir6905	0	0	0	0	0	0	0	0	0	0	0	0	0	0	0	0	0	0	0	0	0	0	0	0	0	0	0	0	0	0	0	0	0	0	0	0	0	0	0	0	0	0	0	0	0	0	0	0	0
Mir6906	0	0	0	0	0	0	0	0	0	0	0	0	0	0	0	0	0	0	0	0	0	0	0	0	0	0	0	0	0	0	0	0	0	0	0	0	0	0	0	0	0	0	0	0	0	0	0	0	0
Mir6907	0	0	0	0	0	0	0	0	0	0	0	0	0	0	0	0	0	0	0	0	0	0	0	0	0	0	0	0	0	0	0	0	0	0	0	0	0	0	0	0	0	0	0	0	0	0	0	0	0
Mir6909	0	0	0	0	0	0	0	0	0	0	0	0	0	0	0	0	0	0	0	0	0	0	0	0	0	0	0	0	0	0	0	0	0	0	0	0	0	0	0	0	0	0	0	0	0	0	0	0	0
Mir6910	0	0	0	0	0	0	0	0	0	0	0	0	0	0	0	0	0	0	0	0	0	0	0	0	0	0	0	0	0	0	0	0	0	0	0	0	0	0	0	0	0	0	0	0	0	0	0	0	0
Mir6912	0	0	0	0	0	0	0	0	0	0	0	0	0	0	0	0	0	0	0	0	0	0	0	0	0	0	0	0	0	0	0	0	0	0	0	0	0	0	0	0	0	0	0	0	0	0	0	0	0
Mir6914	0	0	0	0	0	0	0	0	0	0	0	0	0	0	0	0	0	0	0	0	0	0	0	0	0	0	0	0	0	0	0	0	0	0	0	0	0	0	0	0	0	0	0	0	0	0	0	0	0
Mir6916	0	0	0	0	0	0	0	0	0	0	0	0	0	0	0	0	0	0	0	0	0	0	0	0	0	0	0	0	0	0	0	0	0	0	0	0	0	0	0	0	0	0	0	0	0	0	0	0	0
Mir6917	0	0	0	0	0	0	0	0	0	0	0	0	0	0	0	0	0	0	0	0	0	0	0	0	0	0	0	0	0	0	0	0	0	0	0	0	0	0	0	0	0	0	0	0	0	0	0	0	0
Mir6920	0	0	0	0	0	0	0	0	0	0	0	0	0	0	0	0	0	0	0	0	0	0	0	0	0	0	0	0	0	0	0	0	0	0	0	0	0	0	0	0	0	0	0	0	0	0	0	0	0
Mir6921	0	0	0	0	0	0	0	0	0	0	0	0	0	0	0	0	0	0	0	0	0	0	0	0	0	0	0	0	0	0	0	0	0	0	0	0	0	0	0	0	0	0	0	0	0	0	0	0	0
Mir6922	0	0	0	0	0	0	0	0	0	0	0	0	0	0	0	0	0	0	0	0	0	0	0	0	0	0	0	0	0	0	0	0	0	0	0	0	0	0	0	0	0	0	0	0	0	0	0	0	0
Mir6925	0	0	0	0	0	0	0	0	0	0	0	0	0	0	0	0	0	0	0	0	0	0	0	0	0	0	0	0	0	0	0	0	0	0	0	0	0	0	0	0	0	0	0	0	0	0	0	0	0
Mir6926	0	0	0	0	0	0	0	0	0	0	0	0	0	0	0	0	0	0	0	0	0	0	0	0	0	0	0	0	0	0	0	0	0	0	0	0	0	0	0	0	0	0	0	0	0	0	0	0	0
Mir6927	0	0	0	0	0	0	0	0	0	0	0	0	0	0	0	0	0	0	0	0	0	0	0	0	0	0	0	0	0	0	0	0	0	0	0	0	0	0	0	0	0	0	0	0	0	0	0	0	0
Mir6929	0	0	0	0	0	0	0	0	0	0	0	0	0	0	0	0	0	0	0	0	0	0	0	0	0	0	0	0	0	0	0	0	0	0	0	0	0	0	0	0	0	0	0	0	0	0	0	0	0
Mir6930	0	0	0	0	0	0	0	0	0	0	0	0	0	0	0	0	0	0	0	0	0	0	0	0	0	0	0	0	0	0	0	0	0	0	0	0	0	0	0	0	0	0	0	0	0	0	0	0	0
Mir6932	0	0	0	0	0	0	0	0	0	0	0	0	0	0	0	0	0	0	0	0	0	0	0	0	0	0	0	0	0	0	0	0	0	0	0	0	0	0	0	0	0	0	0	0	0	0	0	0	0
Mir6934	0	0	0	0	0	0	0	0	0	0	0	0	0	0	0	0	0	0	0	0	0	0	0	0	0	0	0	0	0	0	0	0	0	0	0	0	0	0	0	0	0	0	0	0	0	0	0	0	0
Mir6935	0	0	0	0	0	0	0	0	0	0	0	0	0	0	0	0	0	0	0	0	0	0	0	0	0	0	0	0	0	0	0	0	0	0	0	0	0	0	0	0	0	0	0	0	0	0	0	0	0
Mir6936	0	0	0	0	0	0	0	0	0	0	0	0	0	0	0	0	0	0	0	0	0	0	0	0	0	0	0	0	0	0	0	0	0	0	0	0	0	0	0	0	0	0	0	0	0	0	0	0	0
Mir6939	0	0	0	0	0	0	0	0	0	0	0	0	0	0	0	0	0	0	0	0	0	0	0	0	0	0	0	0	0	0	0	0	0	0	0	0	0	0	0	0	0	0	0	0	0	0	0	0	0
Mir6941	0	0	0	0	0	0	0	0	0	0	0	0	0	0	0	0	0	0	0	0	0	0	0	0	0	0	0	0	0	0	0	0	0	0	0	0	0	0	0	0	0	0	0	0	0	0	0	0	0
Mir6942	0	0	0	0	0	0	0	0	0	0	0	0	0	0	0	0	0	0	0	0	0	0	0	0	0	0	0	0	0	0	0	0	0	0	0	0	0	0	0	0	0	0	0	0	0	0	0	0	0
Mir6944	0	0	0	0	0	0	0	0	0	0	0	0	0	0	0	0	0	0	0	0	0	0	0	0	0	0	0	0	0	0	0	0	0	0	0	0	0	0	0	0	0	0	0	0	0	0	0	0	0
Mir6945	0	0	0	0	0	0	0	0	0	0	0	0	0	0	0	0	0	0	0	0	0	0	0	0	0	0	0	0	0	0	0	0	0	0	0	0	0	0	0	0	0	0	0	0	0	0	0	0	0
Mir6946	0	0	0	0	0	0	0	0	0	0	0	0	0	0	0	0	0	0	0	0	0	0	0	0	0	0	0	0	0	0	0	0	0	0	0	0	0	0	0	0	0	0	0	0	0	0	0	0	0
Mir6949	0	0	0	0	0	0	0	0	0	0	0	0	0	0	0	0	0	0	0	0	0	0	0	0	0	0	0	0	0	0	0	0	0	0	0	0	0	0	0	0	0	0	0	0	0	0	0	0	0
Mir6950	0	0	0	0	0	0	0	0	0	0	0	0	0	0	0	0	0	0	0	0	0	0	0	0	0	0	0	0	0	0	0	0	0	0	0	0	0	0	0	0	0	0	0	0	0	0	0	0	0
Mir6951	0	0	0	0	0	0	0	0	0	0	0	0	0	0	0	0	0	0	0	0	0	0	0	0	0	0	0	0	0	0	0	0	0	0	0	0	0	0	0	0	0	0	0	0	0	0	0	0	0
Mir6953	0	0	0	0	0	0	0	0	0	0	0	0	0	0	0	0	0	0	0	0	0	0	0	0	0	0	0	0	0	0	0	0	0	0	0	0	0	0	0	0	0	0	0	0	0	0	0	0	0
Mir6954	0	0	0	0	0	0	0	0	0	0	0	0	0	0	0	0	0	0	0	0	0	0	0	0	0	0	0	0	0	0	0	0	0	0	0	0	0	0	0	0	0	0	0	0	0	0	0	0	0
Mir6956	0	0	0	0	0	0	0	0	0	0	0	0	0	0	0	0	0	0	0	0	0	0	0	0	0	0	0	0	0	0	0	0	0	0	0	0	0	0	0	0	0	0	0	0	0	0	0	0	0
Mir6958	0	0	0	0	0	0	0	0	0	0	0	0	0	0	0	0	0	0	0	0	0	0	0	0	0	0	0	0	0	0	0	0	0	0	0	0	0	0	0	0	0	0	0	0	0	0	0	0	0
Mir6960	0	0	0	0	0	0	0	0	0	0	0	0	0	0	0	0	0	0	0	0	0	0	0	0	0	0	0	0	0	0	0	0	0	0	0	0	0	0	0	0	0	0	0	0	0	0	0	0	0
Mir6961	0	0	0	0	0	0	0	0	0	0	0	0	0	0	0	0	0	0	0	0	0	0	0	0	0	0	0	0	0	0	0	0	0	0	0	0	0	0	0	0	0	0	0	0	0	0	0	0	0
Mir6964	0	0	0	0	0	0	0	0	0	0	0	0	0	0	0	0	0	0	0	0	0	0	0	0	0	0	0	0	0	0	0	0	0	0	0	0	0	0	0	0	0	0	0	0	0	0	0	0	0
Mir6965	0	0	0	0	0	0	0	0	0	0	0	0	0	0	0	0	0	0	0	0	0	0	0	0	0	0	0	0	0	0	0	0	0	0	0	0	0	0	0	0	0	0	0	0	0	0	0	0	0
Mir3547	0	0	0	0	0	0	0	0	0	0	0	0	0	0	0	0	0	0	0	0	0	0	0	0	0	0	0	0	0	0	0	0	0	0	0	0	0	0	0	0	0	0	0	0	0	0	0	0	0
Mir6968	0	0	0	0	0	0	0	0	0	0	0	0	0	0	0	0	0	0	0	0	0	0	0	0	0	0	0	0	0	0	0	0	0	0	0	0	0	0	0	0	0	0	0	0	0	0	0	0	0
Mir6969	0	0	0	0	0	0	0	0	0	0	0	0	0	0	0	0	0	0	0	0	0	0	0	0	0	0	0	0	0	0	0	0	0	0	0	0	0	0	0	0	0	0	0	0	0	0	0	0	0
Mir6970	0	0	0	0	0	0	0	0	0	0	0	0	0	0	0	0	0	0	0	0	0	0	0	0	0	0	0	0	0	0	0	0	0	0	0	0	0	0	0	0	0	0	0	0	0	0	0	0	0
Mir6972	0	0	0	0	0	0	0	0	0	0	0	0	0	0	0	0	0	0	0	0	0	0	0	0	0	0	0	0	0	0	0	0	0	0	0	0	0	0	0	0	0	0	0	0	0	0	0	0	0
Mir6973a	0	0	0	0	0	0	0	0	0	0	0	0	0	0	0	0	0	0	0	0	0	0	0	0	0	0	0	0	0	0	0	0	0	0	0	0	0	0	0	0	0	0	0	0	0	0	0	0	0
Mir6975	0	0	0	0	0	0	0	0	0	0	0	0	0	0	0	0	0	0	0	0	0	0	0	0	0	0	0	0	0	0	0	0	0	0	0	0	0	0	0	0	0	0	0	0	0	0	0	0	0
Mir6977	0	0	0	0	0	0	0	0	0	0	0	0	0	0	0	0	0	0	0	0	0	0	0	0	0	0	0	0	0	0	0	0	0	0	0	0	0	0	0	0	0	0	0	0	0	0	0	0	0
Mir6978	0	0	0	0	0	0	0	0	0	0	0	0	0	0	0	0	0	0	0	0	0	0	0	0	0	0	0	0	0	0	0	0	0	0	0	0	0	0	0	0	0	0	0	0	0	0	0	0	0
Mir6979	0	0	0	0	0	0	0	0	0	0	0	0	0	0	0	0	0	0	0	0	0	0	0	0	0	0	0	0	0	0	0	0	0	0	0	0	0	0	0	0	0	0	0	0	0	0	0	0	0
Mir6982	0	0	0	0	0	0	0	0	0	0	0	0	0	0	0	0	0	0	0	0	0	0	0	0	0	0	0	0	0	0	0	0	0	0	0	0	0	0	0	0	0	0	0	0	0	0	0	0	0
Mir6984	0	0	0	0	0	0	0	0	0	0	0	0	0	0	0	0	0	0	0	0	0	0	0	0	0	0	0	0	0	0	0	0	0	0	0	0	0	0	0	0	0	0	0	0	0	0	0	0	0
Mir6985	0	0	0	0	0	0	0	0	0	0	0	0	0	0	0	0	0	0	0	0	0	0	0	0	0	0	0	0	0	0	0	0	0	0	0	0	0	0	0	0	0	0	0	0	0	0	0	0	0
Mir6987	0	0	0	0	0	0	0	0	0	0	0	0	0	0	0	0	0	0	0	0	0	0	0	0	0	0	0	0	0	0	0	0	0	0	0	0	0	0	0	0	0	0	0	0	0	0	0	0	0
Mir6988	0	0	0	0	0	0	0	0	0	0	0	0	0	0	0	0	0	0	0	0	0	0	0	0	0	0	0	0	0	0	0	0	0	0	0	0	0	0	0	0	0	0	0	0	0	0	0	0	0
Mir6992	0	0	0	0	0	0	0	0	0	0	0	0	0	0	0	0	0	0	0	0	0	0	0	0	0	0	0	0	0	0	0	0	0	0	0	0	0	0	0	0	0	0	0	0	0	0	0	0	0
Mir6993	0	0	0	0	0	0	0	0	0	0	0	0	0	0	0	0	0	0	0	0	0	0	0	0	0	0	0	0	0	0	0	0	0	0	0	0	0	0	0	0	0	0	0	0	0	0	0	0	0
Mir6994	0	0	0	0	0	0	0	0	0	0	0	0	0	0	0	0	0	0	0	0	0	0	0	0	0	0	0	0	0	0	0	0	0	0	0	0	0	0	0	0	0	0	0	0	0	0	0	0	0
Mir6996	0	0	0	0	0	0	0	0	0	0	0	0	0	0	0	0	0	0	0	0	0	0	0	0	0	0	0	0	0	0	0	0	0	0	0	0	0	0	0	0	0	0	0	0	0	0	0	0	0
Mir6997	0	0	0	0	0	0	0	0	0	0	0	0	0	0	0	0	0	0	0	0	0	0	0	0	0	0	0	0	0	0	0	0	0	0	0	0	0	0	0	0	0	0	0	0	0	0	0	0	0
Mir6999	0	0	0	0	0	0	0	0	0	0	0	0	0	0	0	0	0	0	0	0	0	0	0	0	0	0	0	0	0	0	0	0	0	0	0	0	0	0	0	0	0	0	0	0	0	0	0	0	0
Mir7001	0	0	0	0	0	0	0	0	0	0	0	0	0	0	0	0	0	0	0	0	0	0	0	0	0	0	0	0	0	0	0	0	0	0	0	0	0	0	0	0	0	0	0	0	0	0	0	0	0
Mir6973b	0	0	0	0	0	0	0	0	0	0	0	0	0	0	0	0	0	0	0	0	0	0	0	0	0	0	0	0	0	0	0	0	0	0	0	0	0	0	0	0	0	0	0	0	0	0	0	0	0
Mir7003	0	0	0	0	0	0	0	0	0	0	0	0	0	0	0	0	0	0	0	0	0	0	0	0	0	0	0	0	0	0	0	0	0	0	0	0	0	0	0	0	0	0	0	0	0	0	0	0	0
Mir7006	0	0	0	0	0	0	0	0	0	0	0	0	0	0	0	0	0	0	0	0	0	0	0	0	0	0	0	0	0	0	0	0	0	0	0	0	0	0	0	0	0	0	0	0	0	0	0	0	0
Mir7007	0	0	0	0	0	0	0	0	0	0	0	0	0	0	0	0	0	0	0	0	0	0	0	0	0	0	0	0	0	0	0	0	0	0	0	0	0	0	0	0	0	0	0	0	0	0	0	0	0
Mir7008	0	0	0	0	0	0	0	0	0	0	0	0	0	0	0	0	0	0	0	0	0	0	0	0	0	0	0	0	0	0	0	0	0	0	0	0	0	0	0	0	0	0	0	0	0	0	0	0	0
Mir7011	0	0	0	0	0	0	0	0	0	0	0	0	0	0	0	0	0	0	0	0	0	0	0	0	0	0	0	0	0	0	0	0	0	0	0	0	0	0	0	0	0	0	0	0	0	0	0	0	0
Mir7012	0	0	0	0	0	0	0	0	0	0	0	0	0	0	0	0	0	0	0	0	0	0	0	0	0	0	0	0	0	0	0	0	0	0	0	0	0	0	0	0	0	0	0	0	0	0	0	0	0
Mir7013	0	0	0	0	0	0	0	0	0	0	0	0	0	0	0	0	0	0	0	0	0	0	0	0	0	0	0	0	0	0	0	0	0	0	0	0	0	0	0	0	0	0	0	0	0	0	0	0	0
Mir7015	0	0	0	0	0	0	0	0	0	0	0	0	0	0	0	0	0	0	0	0	0	0	0	0	0	0	0	0	0	0	0	0	0	0	0	0	0	0	0	0	0	0	0	0	0	0	0	0	0
Mir7016	0	0	0	0	0	0	0	0	0	0	0	0	0	0	0	0	0	0	0	0	0	0	0	0	0	0	0	0	0	0	0	0	0	0	0	0	0	0	0	0	0	0	0	0	0	0	0	0	0
Mir7018	0	0	0	0	0	0	0	0	0	0	0	0	0	0	0	0	0	0	0	0	0	0	0	0	0	0	0	0	0	0	0	0	0	0	0	0	0	0	0	0	0	0	0	0	0	0	0	0	0
Mir7020	0	0	0	0	0	0	0	0	0	0	0	0	0	0	0	0	0	0	0	0	0	0	0	0	0	0	0	0	0	0	0	0	0	0	0	0	0	0	0	0	0	0	0	0	0	0	0	0	0
Mir7021	0	0	0	0	0	0	0	0	0	0	0	0	0	0	0	0	0	0	0	0	0	0	0	0	0	0	0	0	0	0	0	0	0	0	0	0	0	0	0	0	0	0	0	0	0	0	0	0	0
Mir7022	0	0	0	0	0	0	0	0	0	0	0	0	0	0	0	0	0	0	0	0	0	0	0	0	0	0	0	0	0	0	0	0	0	0	0	0	0	0	0	0	0	0	0	0	0	0	0	0	0
Mir7025	0	0	0	0	0	0	0	0	0	0	0	0	0	0	0	0	0	0	0	0	0	0	0	0	0	0	0	0	0	0	0	0	0	0	0	0	0	0	0	0	0	0	0	0	0	0	0	0	0
Mir7027	0	0	0	0	0	0	0	0	0	0	0	0	0	0	0	0	0	0	0	0	0	0	0	0	0	0	0	0	0	0	0	0	0	0	0	0	0	0	0	0	0	0	0	0	0	0	0	0	0
Mir7028	0	0	0	0	0	0	0	0	0	0	0	0	0	0	0	0	0	0	0	0	0	0	0	0	0	0	0	0	0	0	0	0	0	0	0	0	0	0	0	0	0	0	0	0	0	0	0	0	0
Mir7030	0	0	0	0	0	0	0	0	0	0	0	0	0	0	0	0	0	0	0	0	0	0	0	0	0	0	0	0	0	0	0	0	0	0	0	0	0	0	0	0	0	0	0	0	0	0	0	0	0
Mir7031	0	0	0	0	0	0	0	0	0	0	0	0	0	0	0	0	0	0	0	0	0	0	0	0	0	0	0	0	0	0	0	0	0	0	0	0	0	0	0	0	0	0	0	0	0	0	0	0	0
Mir7032	0	0	0	0	0	0	0	0	0	0	0	0	0	0	0	0	0	0	0	0	0	0	0	0	0	0	0	0	0	0	0	0	0	0	0	0	0	0	0	0	0	0	0	0	0	0	0	0	0
Mir7035	0	0	0	0	0	0	0	0	0	0	0	0	0	0	0	0	0	0	0	0	0	0	0	0	0	0	0	0	0	0	0	0	0	0	0	0	0	0	0	0	0	0	0	0	0	0	0	0	0
Mir7036	0	0	0	0	0	0	0	0	0	0	0	0	0	0	0	0	0	0	0	0	0	0	0	0	0	0	0	0	0	0	0	0	0	0	0	0	0	0	0	0	0	0	0	0	0	0	0	0	0
Mir7037	0	0	0	0	0	0	0	0	0	0	0	0	0	0	0	0	0	0	0	0	0	0	0	0	0	0	0	0	0	0	0	0	0	0	0	0	0	0	0	0	0	0	0	0	0	0	0	0	0
Mir7039	0	0	0	0	0	0	0	0	0	0	0	0	0	0	0	0	0	0	0	0	0	0	0	0	0	0	0	0	0	0	0	0	0	0	0	0	0	0	0	0	0	0	0	0	0	0	0	0	0
Mir7040	0	0	0	0	0	0	0	0	0	0	0	0	0	0	0	0	0	0	0	0	0	0	0	0	0	0	0	0	0	0	0	0	0	0	0	0	0	0	0	0	0	0	0	0	0	0	0	0	0
Mir7042	0	0	0	0	0	0	0	0	0	0	0	0	0	0	0	0	0	0	0	0	0	0	0	0	0	0	0	0	0	0	0	0	0	0	0	0	0	0	0	0	0	0	0	0	0	0	0	0	0
Mir7044	0	0	0	0	0	0	0	0	0	0	0	0	0	0	0	0	0	0	0	0	0	0	0	0	0	0	0	0	0	0	0	0	0	0	0	0	0	0	0	0	0	0	0	0	0	0	0	0	0
Mir7046	0	0	0	0	0	0	0	0	0	0	0	0	0	0	0	0	0	0	0	0	0	0	0	0	0	0	0	0	0	0	0	0	0	0	0	0	0	0	0	0	0	0	0	0	0	0	0	0	0
Mir7047	0	0	0	0	0	0	0	0	0	0	0	0	0	0	0	0	0	0	0	0	0	0	0	0	0	0	0	0	0	0	0	0	0	0	0	0	0	0	0	0	0	0	0	0	0	0	0	0	0
Mir7050	0	0	0	0	0	0	0	0	0	0	0	0	0	0	0	0	0	0	0	0	0	0	0	0	0	0	0	0	0	0	0	0	0	0	0	0	0	0	0	0	0	0	0	0	0	0	0	0	0
Mir7051	0	0	0	0	0	0	0	0	0	0	0	0	0	0	0	0	0	0	0	0	0	0	0	0	0	0	0	0	0	0	0	0	0	0	0	0	0	0	0	0	0	0	0	0	0	0	0	0	0
Mir7052	0	0	0	0	0	0	0	0	0	0	0	0	0	0	0	0	0	0	0	0	0	0	0	0	0	0	0	0	0	0	0	0	0	0	0	0	0	0	0	0	0	0	0	0	0	0	0	0	0
Mir7055	0	0	0	0	0	0	0	0	0	0	0	0	0	0	0	0	0	0	0	0	0	0	0	0	0	0	0	0	0	0	0	0	0	0	0	0	0	0	0	0	0	0	0	0	0	0	0	0	0
Mir7056	0	0	0	0	0	0	0	0	0	0	0	0	0	0	0	0	0	0	0	0	0	0	0	0	0	0	0	0	0	0	0	0	0	0	0	0	0	0	0	0	0	0	0	0	0	0	0	0	0
Mir7057	0	0	0	0	0	0	0	0	0	0	0	0	0	0	0	0	0	0	0	0	0	0	0	0	0	0	0	0	0	0	0	0	0	0	0	0	0	0	0	0	0	0	0	0	0	0	0	0	0
Mir7059	0	0	0	0	0	0	0	0	0	0	0	0	0	0	0	0	0	0	0	0	0	0	0	0	0	0	0	0	0	0	0	0	0	0	0	0	0	0	0	0	0	0	0	0	0	0	0	0	0
Mir7060	0	0	0	0	0	0	0	0	0	0	0	0	0	0	0	0	0	0	0	0	0	0	0	0	0	0	0	0	0	0	0	0	0	0	0	0	0	0	0	0	0	0	0	0	0	0	0	0	0
Mir7062	0	0	0	0	0	0	0	0	0	0	0	0	0	0	0	0	0	0	0	0	0	0	0	0	0	0	0	0	0	0	0	0	0	0	0	0	0	0	0	0	0	0	0	0	0	0	0	0	0
Mir7064	0	0	0	0	0	0	0	0	0	0	0	0	0	0	0	0	0	0	0	0	0	0	0	0	0	0	0	0	0	0	0	0	0	0	0	0	0	0	0	0	0	0	0	0	0	0	0	0	0
Mir7065	0	0	0	0	0	0	0	0	0	0	0	0	0	0	0	0	0	0	0	0	0	0	0	0	0	0	0	0	0	0	0	0	0	0	0	0	0	0	0	0	0	0	0	0	0	0	0	0	0
Mir7066	0	0	0	0	0	0	0	0	0	0	0	0	0	0	0	0	0	0	0	0	0	0	0	0	0	0	0	0	0	0	0	0	0	0	0	0	0	0	0	0	0	0	0	0	0	0	0	0	0
Mir7068	0	0	0	0	0	0	0	0	0	0	0	0	0	0	0	0	0	0	0	0	0	0	0	0	0	0	0	0	0	0	0	0	0	0	0	0	0	0	0	0	0	0	0	0	0	0	0	0	0
Mir7070	0	0	0	0	0	0	0	0	0	0	0	0	0	0	0	0	0	0	0	0	0	0	0	0	0	0	0	0	0	0	0	0	0	0	0	0	0	0	0	0	0	0	0	0	0	0	0	0	0
Mir7071	0	0	0	0	0	0	0	0	0	0	0	0	0	0	0	0	0	0	0	0	0	0	0	0	0	0	0	0	0	0	0	0	0	0	0	0	0	0	0	0	0	0	0	0	0	0	0	0	0
Mir7073	0	0	0	0	0	0	0	0	0	0	0	0	0	0	0	0	0	0	0	0	0	0	0	0	0	0	0	0	0	0	0	0	0	0	0	0	0	0	0	0	0	0	0	0	0	0	0	0	0
Mir7074	0	0	0	0	0	0	0	0	0	0	0	0	0	0	0	0	0	0	0	0	0	0	0	0	0	0	0	0	0	0	0	0	0	0	0	0	0	0	0	0	0	0	0	0	0	0	0	0	0
Mir7075	0	0	0	0	0	0	0	0	0	0	0	0	0	0	0	0	0	0	0	0	0	0	0	0	0	0	0	0	0	0	0	0	0	0	0	0	0	0	0	0	0	0	0	0	0	0	0	0	0
Mir7078	0	0	0	0	0	0	0	0	0	0	0	0	0	0	0	0	0	0	0	0	0	0	0	0	0	0	0	0	0	0	0	0	0	0	0	0	0	0	0	0	0	0	0	0	0	0	0	0	0
Mir7079	0	0	0	0	0	0	0	0	0	0	0	0	0	0	0	0	0	0	0	0	0	0	0	0	0	0	0	0	0	0	0	0	0	0	0	0	0	0	0	0	0	0	0	0	0	0	0	0	0
Mir7080	0	0	0	0	0	0	0	0	0	0	0	0	0	0	0	0	0	0	0	0	0	0	0	0	0	0	0	0	0	0	0	0	0	0	0	0	0	0	0	0	0	0	0	0	0	0	0	0	0
Mir7082	0	0	0	0	0	0	0	0	0	0	0	0	0	0	0	0	0	0	0	0	0	0	0	0	0	0	0	0	0	0	0	0	0	0	0	0	0	0	0	0	0	0	0	0	0	0	0	0	0
Mir7083	0	0	0	0	0	0	0	0	0	0	0	0	0	0	0	0	0	0	0	0	0	0	0	0	0	0	0	0	0	0	0	0	0	0	0	0	0	0	0	0	0	0	0	0	0	0	0	0	0
Mir7085	0	0	0	0	0	0	0	0	0	0	0	0	0	0	0	0	0	0	0	0	0	0	0	0	0	0	0	0	0	0	0	0	0	0	0	0	0	0	0	0	0	0	0	0	0	0	0	0	0
Mir7087	0	0	0	0	0	0	0	0	0	0	0	0	0	0	0	0	0	0	0	0	0	0	0	0	0	0	0	0	0	0	0	0	0	0	0	0	0	0	0	0	0	0	0	0	0	0	0	0	0
Mir7089	0	0	0	0	0	0	0	0	0	0	0	0	0	0	0	0	0	0	0	0	0	0	0	0	0	0	0	0	0	0	0	0	0	0	0	0	0	0	0	0	0	0	0	0	0	0	0	0	0
Mir7090	0	0	0	0	0	0	0	0	0	0	0	0	0	0	0	0	0	0	0	0	0	0	0	0	0	0	0	0	0	0	0	0	0	0	0	0	0	0	0	0	0	0	0	0	0	0	0	0	0
Mir7092	0	0	0	0	0	0	0	0	0	0	0	0	0	0	0	0	0	0	0	0	0	0	0	0	0	0	0	0	0	0	0	0	0	0	0	0	0	0	0	0	0	0	0	0	0	0	0	0	0
Mir7094-1	0	0	0	0	0	0	0	0	0	0	0	0	0	0	0	0	0	0	0	0	0	0	0	0	0	0	0	0	0	0	0	0	0	0	0	0	0	0	0	0	0	0	0	0	0	0	0	0	0
Mir7094-2	0	0	0	0	1	0	0	0	0	0	0	0	0	0	0	0	0	0	0	0	0	0	0	0	0	0	0	0	0	0	1	0	0	0	0	0	0	0	0	0	0	0	0	0	0	0	0	0	1
Mir7115	0	0	0	0	0	0	0	0	0	0	0	0	0	0	0	0	0	0	0	0	0	0	0	0	0	0	0	0	0	0	0	0	0	0	0	0	0	0	0	0	0	0	0	0	0	0	0	0	0
Mir7116	0	0	0	0	0	0	0	0	0	0	0	0	0	0	0	0	0	0	0	0	0	0	0	0	0	0	0	0	0	0	0	0	0	0	0	0	0	0	0	0	0	0	0	0	0	0	0	0	0
Mir7118	0	0	0	0	0	0	0	0	0	0	0	0	0	0	0	0	0	0	0	0	0	0	0	0	0	0	0	0	0	0	0	0	0	0	0	0	0	0	0	0	0	0	0	0	0	0	0	0	0
Mir7119	0	0	0	0	0	0	0	0	0	0	0	0	0	0	0	0	0	0	0	0	0	0	0	0	0	0	0	0	0	0	0	0	0	0	0	0	0	0	0	0	0	0	0	0	0	0	0	0	0
Mir7210	0	0	0	0	0	0	0	0	0	0	0	0	0	0	0	0	0	0	0	0	0	0	0	0	0	0	0	0	0	0	0	0	0	0	0	0	0	0	0	0	0	0	0	0	0	0	0	0	0
Mir7212	0	0	0	0	0	0	0	0	0	0	0	0	0	0	0	0	0	0	0	0	0	0	0	0	0	0	0	0	0	0	0	0	0	0	0	0	0	0	0	0	0	0	0	0	0	0	0	0	0
Mir7213	0	0	0	0	0	0	0	0	0	0	0	0	0	0	0	0	0	0	0	0	0	0	0	0	0	0	0	0	0	0	0	0	0	0	0	0	0	0	0	0	0	0	0	0	0	0	0	0	0
Mir7214	0	0	0	0	0	0	0	0	0	0	0	0	0	0	0	0	0	0	0	0	0	0	0	0	0	0	0	0	0	0	0	0	0	0	0	0	0	0	0	0	0	0	0	0	0	0	0	0	0
Mir7217	0	0	0	0	0	0	0	0	0	0	0	0	0	0	0	0	0	0	0	0	0	0	0	0	0	0	0	1	0	0	0	0	0	0	0	0	0	0	0	0	0	0	0	0	0	0	0	0	0
Mir7219	0	0	0	0	0	0	0	0	0	0	0	0	0	0	0	0	0	0	0	0	0	0	0	0	0	0	0	0	0	0	0	0	0	0	0	0	0	0	0	0	0	0	0	0	0	0	0	0	0
Mir7220	0	0	0	0	0	0	0	0	0	0	0	0	0	0	0	0	0	0	0	0	0	0	0	0	0	0	0	0	0	0	0	0	0	0	0	0	0	0	0	0	0	0	0	0	0	0	0	0	0
Mir7222	0	0	0	0	0	0	0	0	0	0	0	0	0	0	0	0	0	0	0	0	0	0	0	0	0	0	0	0	0	0	0	0	0	0	0	0	0	0	0	0	0	0	0	0	0	0	0	0	0
Mir7223	0	0	0	0	0	0	0	0	0	0	0	0	0	0	0	0	0	0	0	0	0	0	0	0	0	0	0	0	0	0	0	0	0	0	0	0	0	0	0	0	0	0	0	0	0	0	0	0	0
Mir7224	0	0	0	0	0	0	0	0	0	0	0	0	0	0	0	0	0	0	0	0	0	0	0	0	0	0	0	0	0	0	0	0	0	0	0	0	0	1	0	0	0	0	0	0	0	0	0	0	0
Mir7227	0	0	0	0	0	0	0	0	0	0	0	0	0	0	0	0	0	0	0	0	0	0	0	0	0	0	0	0	0	0	0	0	0	0	0	0	0	0	0	0	0	0	0	0	0	0	0	0	0
Mir7228	0	0	0	1	1	0	0	0	0	0	0	0	0	0	0	0	0	0	0	0	0	1	0	0	0	0	0	0	0	0	0	0	0	0	0	0	0	0	0	0	1	0	0	0	0	0	0	0	0
Mir7229	0	0	0	0	0	0	1	0	1	0	0	0	0	0	0	0	0	0	0	0	0	0	0	0	0	0	0	0	0	0	0	0	0	0	0	0	0	0	1	2	0	0	0	0	0	0	0	0	0
Mir7231	0	0	0	0	0	0	0	0	0	0	0	0	0	0	0	0	0	0	0	0	0	0	0	0	0	0	0	0	0	0	0	0	0	0	0	0	0	0	0	0	0	0	0	0	0	0	0	0	0
Mir7232	0	0	0	0	0	0	0	0	1	0	0	0	0	0	0	0	0	0	0	0	0	0	0	0	0	0	0	0	0	0	0	0	0	0	0	0	0	0	0	0	0	0	0	0	0	0	0	0	0
Mir7234	0	0	0	0	0	0	0	0	0	0	0	0	0	0	0	0	0	0	0	0	0	0	0	0	0	0	0	0	0	0	0	0	0	0	0	0	0	0	0	0	0	0	0	0	0	0	0	0	0
Mir7236	0	0	0	0	0	0	0	0	0	0	0	0	0	0	0	0	0	0	0	0	0	0	0	0	0	0	0	0	0	0	0	0	0	0	0	0	0	0	0	0	0	0	0	0	0	0	0	0	0
Mir7238	0	0	0	0	0	0	0	0	0	0	0	0	0	0	0	0	0	0	0	0	0	0	0	0	0	0	0	0	0	0	0	0	0	0	0	0	0	0	0	0	0	0	0	0	0	0	0	0	0
Mir7239	0	0	0	0	0	1	0	0	0	0	0	0	0	0	0	0	0	0	0	0	0	0	0	0	0	0	0	0	0	0	0	0	0	0	0	0	0	0	0	0	0	0	0	0	0	0	0	0	0
Mir7242	0	0	0	0	0	0	0	0	0	0	0	0	0	0	0	0	0	0	0	0	0	0	0	0	0	0	0	0	0	0	0	0	0	0	0	0	0	0	0	0	0	0	0	0	1	0	0	0	0
Mir7646	0	0	0	0	0	0	0	0	0	0	0	0	0	0	0	0	0	0	0	0	0	0	0	0	0	0	0	0	0	0	0	0	0	0	0	0	0	0	0	0	0	0	0	0	0	0	0	0	0
Mir7647	0	0	0	0	0	0	0	0	0	0	0	0	0	0	0	0	0	0	0	0	0	0	0	0	0	0	0	0	0	0	0	0	0	0	0	0	0	0	0	0	0	0	0	0	0	0	0	0	0
Mir7649	0	0	0	0	0	0	0	0	0	0	0	0	0	0	0	0	0	0	0	0	0	0	0	0	0	0	0	0	0	0	0	0	0	0	0	0	0	0	0	0	0	0	0	0	0	0	0	0	0
Gm25500	0	0	0	0	0	0	0	0	0	0	0	0	0	0	0	0	0	0	0	0	0	0	0	0	0	0	0	0	0	0	0	0	0	0	0	0	0	0	0	0	0	0	0	0	0	0	0	0	0
Mir7651	0	0	0	0	0	0	0	0	0	0	0	0	0	0	0	0	0	0	0	0	0	0	0	0	0	0	0	0	0	0	0	0	0	0	0	0	0	0	0	0	0	0	0	0	0	0	0	0	0
Mir7653	0	0	0	0	0	0	0	0	0	0	0	0	0	0	0	0	0	0	0	0	0	0	0	0	0	0	0	0	0	0	0	0	0	0	0	0	0	0	0	0	0	0	0	0	0	0	0	0	0
Mir7656	0	0	0	0	0	0	0	0	0	0	0	0	0	0	0	0	0	0	0	0	0	0	0	0	0	0	0	0	0	0	0	0	0	0	0	0	0	0	0	0	0	0	0	0	0	0	0	0	0
Mir7657	0	0	0	0	0	0	0	0	0	0	0	0	0	0	0	0	0	0	0	0	0	0	0	0	0	0	0	0	0	0	0	0	0	0	0	0	0	0	0	0	0	0	0	0	0	0	0	0	0
Mir7659	0	0	0	0	0	0	0	0	0	0	0	0	0	0	0	0	0	0	0	0	0	0	0	0	0	0	0	0	0	0	0	0	0	0	0	0	0	0	0	0	0	0	0	0	0	0	0	0	0
Mir7661	0	0	0	0	0	0	0	0	0	0	0	0	0	0	0	0	0	0	0	0	0	0	0	0	0	0	0	0	0	0	0	0	0	0	0	0	0	0	0	0	0	0	0	0	0	0	0	0	0
Mir7662	0	0	0	0	0	0	0	0	0	0	0	0	0	0	0	0	0	0	0	0	0	0	0	0	0	0	0	0	0	0	0	0	0	0	0	0	0	0	0	0	0	0	0	0	0	0	0	0	0
Mir7663	0	0	0	0	0	0	0	0	0	0	0	0	0	0	0	0	0	0	0	0	0	0	0	0	0	0	0	0	0	0	0	0	0	0	0	0	0	0	0	0	0	0	0	0	0	0	0	0	0
Mir7668	0	1	0	0	0	1	2	0	0	0	0	0	0	0	0	0	0	0	0	0	0	0	0	0	0	0	0	0	0	0	0	2	0	0	0	0	0	0	0	0	0	0	0	0	0	0	0	0	0
Mir7669	0	0	0	0	0	0	0	0	0	0	0	0	0	0	0	0	0	0	0	0	0	0	0	0	0	0	0	0	0	0	0	0	0	0	0	0	0	0	0	0	0	0	0	0	0	0	0	0	0
Mir7671	0	1	2	0	0	0	0	0	0	0	0	2	1	2	0	0	0	2	1	3	2	0	1	0	0	0	3	0	0	0	0	2	1	2	1	0	0	0	0	0	0	0	0	0	0	1	0	3	0
Mir7672	0	0	0	0	0	0	0	0	0	0	0	0	0	0	0	0	0	0	0	0	0	0	0	0	0	0	0	0	0	0	0	0	0	0	0	0	0	0	0	0	0	0	0	0	0	0	0	0	0
Mir3569	1	0	1	0	0	1	0	0	3	1	0	0	1	0	0	0	0	0	0	1	0	0	1	0	0	0	0	0	0	0	0	1	3	0	0	0	0	0	1	2	0	0	0	0	1	0	0	1	0
Mir7675	0	0	0	0	0	0	0	0	0	0	0	0	0	0	0	0	0	0	0	0	0	0	0	0	0	0	0	0	0	0	0	0	0	0	0	0	0	0	0	0	0	0	0	0	0	0	0	0	0
Mir7676-1	0	0	0	0	0	0	0	0	0	0	0	0	0	0	0	0	0	0	0	0	0	0	0	0	0	0	0	0	0	0	0	0	0	0	0	0	0	0	0	0	0	0	0	0	0	0	0	0	0
Mir129b	0	0	0	0	0	0	0	0	0	0	0	0	0	0	0	0	0	0	0	0	0	0	0	0	0	0	0	0	0	0	0	0	0	0	0	0	0	0	0	0	0	0	0	0	0	0	0	0	0
Mir1191b	0	0	0	0	0	0	0	0	0	0	0	0	0	0	0	0	0	0	0	0	0	0	0	0	0	0	0	0	0	0	0	0	0	0	0	0	0	0	0	0	0	0	0	0	0	0	0	0	0
Mir7677	0	0	0	0	0	0	0	0	0	0	0	0	0	0	0	0	0	0	0	0	0	0	0	0	0	0	0	0	0	0	0	0	0	0	0	0	0	0	0	0	0	0	0	0	0	0	0	0	0
Mir7678	0	0	0	0	0	0	0	0	0	0	0	0	0	0	0	0	0	0	0	0	0	0	0	0	0	0	0	0	0	0	0	0	0	0	0	0	0	0	0	0	0	0	0	0	0	0	0	0	0
Mir7680	0	0	0	0	0	0	0	0	0	0	0	0	0	0	0	0	0	0	0	0	0	0	0	0	0	0	0	0	0	0	0	0	0	0	0	0	0	0	0	0	0	0	0	0	0	0	0	0	0
Mir3620	0	0	0	0	0	0	0	0	0	0	0	0	0	0	0	0	0	0	0	0	0	0	0	0	0	0	0	0	0	0	0	0	0	0	0	0	0	0	0	0	0	0	0	0	0	0	0	0	0
Mir7681	0	0	1	0	6	0	0	1	2	1	0	0	0	0	0	0	0	0	0	0	0	0	0	0	0	0	0	0	0	0	0	2	5	1	8	0	0	0	0	0	0	0	0	1	0	0	0	2	0
Mir7683	0	0	0	0	0	0	0	0	0	0	0	0	0	0	0	0	0	0	0	0	0	0	0	0	0	0	0	0	0	0	0	0	0	0	0	0	0	0	0	0	0	0	0	0	0	0	0	0	0
Mir216c	0	0	0	0	0	0	0	0	0	0	0	2	0	0	0	0	0	0	0	0	0	0	0	0	0	0	0	0	0	0	0	0	0	0	0	0	0	0	0	0	0	0	0	0	0	0	0	0	0
Mir7684	0	0	0	0	0	0	0	0	0	0	0	0	0	0	0	0	0	0	0	0	0	0	0	0	0	0	0	0	0	0	0	0	0	0	0	0	0	0	0	0	0	0	0	0	0	0	0	0	0
Mir126b	0	0	0	0	5	0	2	1	1	8	0	0	0	0	0	0	0	0	0	0	0	1	0	0	0	0	27	0	0	0	0	20	19	32	21	0	0	0	8	1	0	6	0	1	0	0	0	0	0
Mir7686	1	3	1	0	1	2	0	0	0	0	0	0	0	1	0	1	0	5	0	2	1	0	0	2	0	0	0	0	1	0	0	0	0	1	0	1	0	0	0	0	0	0	0	0	1	3	0	0	0
Mir290b	0	0	0	0	0	0	0	0	0	0	0	0	0	0	0	0	0	0	0	0	0	0	0	0	0	0	0	0	0	0	0	0	0	0	0	0	0	0	0	0	0	0	0	0	0	0	0	0	0
Mir1258	0	0	0	0	1	0	0	0	1	0	0	0	0	0	0	0	0	0	0	0	0	0	0	0	0	0	0	0	0	1	0	0	0	0	0	1	0	0	2	1	0	0	1	0	0	0	0	0	0
Mir7688	1	0	0	0	0	0	0	0	0	0	0	0	0	0	0	0	1	0	0	0	0	0	0	0	0	0	0	0	0	0	0	0	0	0	0	0	0	0	1	0	0	0	0	0	0	0	0	0	0
Mir7689	0	3	0	0	0	0	0	0	0	0	0	0	0	0	0	0	1	0	0	0	0	0	0	0	0	0	0	0	0	0	0	0	0	0	0	0	0	0	0	0	0	0	0	0	0	0	0	0	0
Mir8090	0	0	0	0	0	0	0	0	0	0	0	0	0	0	0	0	0	0	0	0	0	0	0	0	0	0	0	0	0	0	0	0	0	0	0	0	0	0	0	0	0	0	0	0	0	0	0	0	0
Mir8091	1	0	0	0	0	0	0	0	0	0	0	0	0	0	0	0	0	0	0	2	0	1	1	0	0	0	0	0	0	0	0	0	0	0	1	0	0	0	1	0	0	0	0	1	0	0	0	0	0
Mir8094	0	0	0	0	0	0	0	0	0	0	0	0	0	0	0	0	0	0	0	0	0	0	0	0	0	0	0	0	0	0	0	0	0	0	0	0	0	0	0	0	0	0	0	0	0	0	0	0	0
Mir8095	0	0	0	0	0	0	0	0	0	0	0	0	0	0	0	0	0	0	0	0	0	0	0	0	0	0	0	0	0	0	0	0	0	0	0	0	0	0	0	0	0	0	0	0	0	0	0	0	0
Mir8097	0	0	0	0	0	0	0	0	0	0	0	0	0	0	0	0	0	0	0	0	0	0	0	0	0	0	0	0	0	0	0	0	0	0	0	0	0	0	0	0	0	0	0	0	0	0	0	0	0
Mir8098	0	0	0	0	0	0	0	0	0	0	0	0	0	0	0	0	0	0	0	0	0	0	0	0	0	0	0	0	0	0	0	0	0	0	0	0	0	0	0	0	0	0	0	0	0	0	0	0	0
Mir8099-1	68	69	68	19	25	49	37	24	42	36	79	86	45	79	31	31	22	59	43	74	68	31	59	56	30	32	40	17	55	36	25	42	57	18	49	107	12	36	33	50	23	20	34	31	103	91	39	84	18
Mir497b	0	0	0	0	0	0	0	0	0	0	0	0	0	0	0	0	0	0	0	0	0	0	0	0	0	0	0	0	0	0	0	0	0	0	0	0	0	0	0	0	0	0	0	0	0	0	0	0	0
Mir8101	0	0	0	0	0	0	0	0	0	0	0	0	0	0	0	0	0	0	0	0	0	0	0	0	0	0	0	0	0	0	0	0	0	0	0	0	0	0	0	0	0	0	0	0	0	0	0	0	0
Mir8103	0	0	0	0	0	0	0	0	0	0	0	0	0	0	0	0	0	0	0	0	0	0	0	0	0	0	0	0	0	0	0	0	0	0	0	0	0	0	0	0	0	0	0	0	0	0	0	0	0
Mir8105	1	0	0	0	0	0	0	1	0	0	0	0	0	0	0	0	0	0	0	0	0	0	0	0	0	0	0	0	0	0	0	0	0	0	0	0	0	0	0	0	1	0	0	0	0	0	0	0	0
Gm24148	0	0	0	0	0	0	0	0	0	0	0	0	0	0	0	0	0	0	0	0	0	0	0	0	0	0	0	0	0	0	0	0	0	0	0	0	0	0	0	0	0	0	0	0	0	0	0	0	0
Mir8106	0	0	0	0	0	0	0	0	0	0	0	0	0	0	0	0	0	0	0	0	0	0	0	0	0	0	0	0	0	0	0	0	0	0	0	0	0	0	0	0	0	0	0	0	0	0	0	0	0
Mir8109	0	0	1	0	0	0	0	0	0	0	0	0	0	0	0	0	0	0	0	0	0	0	0	0	0	0	0	0	0	0	0	0	1	0	0	0	0	0	0	0	0	1	0	1	0	0	0	0	0
Mir8110	0	0	0	0	0	0	0	0	2	0	0	0	0	0	0	0	0	0	0	0	0	0	0	0	0	0	0	0	0	0	0	0	0	0	0	0	0	0	0	0	0	1	0	0	0	0	0	0	0
Mir8112	0	0	0	0	0	0	0	0	0	0	0	0	0	0	0	0	0	0	0	0	0	0	0	0	1	0	0	0	0	0	0	0	0	0	0	0	0	0	0	0	0	0	0	0	0	0	0	0	0
Mir8113	0	0	0	0	0	0	0	0	0	0	0	0	0	0	0	0	0	0	0	0	0	0	0	0	0	0	0	0	0	0	0	0	0	0	0	0	0	0	0	0	0	0	0	0	0	0	0	0	0
Mir8117	0	0	0	0	0	0	0	0	0	0	0	0	0	0	0	0	0	0	0	0	0	0	0	0	0	0	0	0	0	0	0	0	0	0	0	0	0	0	0	0	0	0	0	0	0	0	0	0	0
Mir8118	0	0	0	0	0	0	0	0	0	0	0	0	0	0	0	0	0	0	0	0	0	0	0	0	0	0	0	0	0	0	0	0	0	0	0	0	0	0	0	0	0	0	0	0	0	0	0	0	0
Mir8120	1	1	1	1	4	2	0	0	1	0	1	0	0	1	0	0	0	0	0	0	0	0	0	0	2	2	0	1	0	0	0	0	0	0	2	2	2	0	0	0	2	0	0	0	4	1	0	1	1
Mir6236	328	426	555	184	402	447	160	395	242	204	408	730	167	398	201	159	143	484	349	346	385	204	356	590	302	235	561	250	484	247	172	745	545	438	491	376	292	237	197	181	230	271	256	349	372	472	242	190	246
Mir6341	0	0	0	0	0	0	0	0	0	0	0	0	0	0	0	0	0	0	0	0	0	0	0	0	0	0	0	0	0	0	0	0	0	0	0	0	0	0	0	0	0	0	0	0	0	0	0	0	0
Mir6382	0	0	0	0	0	0	0	0	0	0	0	0	0	0	0	0	0	0	0	0	0	0	0	0	0	0	0	0	0	0	0	0	0	0	0	0	0	0	0	0	0	0	0	0	0	0	0	0	0
Mir6419	0	0	0	0	0	0	0	0	0	0	0	0	0	0	0	0	0	0	0	0	0	0	0	1	0	0	0	0	0	0	0	0	0	0	0	0	0	0	0	0	0	0	0	0	0	0	2	0	0
Mir6915	0	0	0	0	0	0	0	0	0	0	0	0	0	0	0	0	0	0	0	0	0	0	0	0	0	0	0	0	0	0	0	0	0	0	0	0	0	0	0	0	0	0	0	0	0	0	0	0	0
Mir6937	0	0	0	0	0	0	0	0	0	0	0	0	0	0	0	0	0	0	0	0	0	0	0	0	0	0	0	0	0	0	0	0	0	0	0	0	0	0	0	0	0	0	0	0	0	0	0	0	0
Mir6959	0	0	0	0	0	0	0	0	0	0	0	0	0	0	0	0	0	0	0	0	0	0	0	0	0	0	0	0	0	0	0	0	0	0	0	0	0	0	0	0	0	0	0	0	0	0	0	0	0
Mir7002	0	0	0	0	0	0	0	0	0	0	0	0	0	0	0	0	0	0	0	0	0	0	0	0	0	0	0	0	0	0	0	0	0	0	0	0	0	0	0	0	0	0	0	0	0	0	0	0	0
Mir7023	0	0	0	0	0	0	0	0	0	0	0	0	0	0	0	0	0	0	0	0	0	0	0	0	0	0	0	0	0	0	0	0	0	0	0	0	0	0	0	0	0	0	0	0	0	0	0	0	0
Mir7067	0	0	0	0	0	0	0	0	0	0	0	0	0	0	0	0	0	0	0	0	0	0	0	0	0	0	0	0	0	0	0	0	0	0	0	0	0	0	0	0	0	0	0	0	0	0	0	0	0
Mir7215	0	0	0	0	0	0	0	0	0	0	0	0	0	0	0	0	0	0	0	0	0	1	0	0	0	0	0	0	0	0	0	0	0	0	0	0	0	0	0	0	1	0	0	0	0	0	0	0	0
Mir7664	0	0	0	0	0	0	0	0	0	0	0	0	0	0	0	0	0	0	0	0	0	0	0	0	0	0	0	0	0	0	0	0	0	0	0	0	0	0	0	0	0	0	0	0	0	0	0	0	0
Mir6715	0	0	0	0	0	0	0	0	0	0	0	0	0	0	0	0	0	0	0	0	0	0	0	0	0	0	0	0	0	0	0	0	0	0	0	0	0	0	0	0	0	0	0	0	0	0	0	0	0
Mir8100	0	0	0	0	0	0	0	0	0	0	0	0	0	0	0	0	0	0	0	0	0	0	0	0	0	0	0	0	0	0	0	0	0	0	0	0	0	0	0	0	0	0	0	0	0	0	0	0	0
Mir8119	0	0	0	0	0	0	0	0	0	0	0	0	0	0	0	0	0	0	0	0	0	0	0	0	0	0	0	0	0	0	0	0	0	0	0	0	0	0	0	0	0	0	0	0	0	0	0	0	0
Mir6237	0	0	0	0	0	0	0	0	0	0	0	0	0	0	0	0	0	0	0	0	0	0	0	0	0	0	0	0	0	0	0	0	0	0	0	0	0	0	0	0	0	0	0	0	0	0	0	0	0
Mir6337	0	0	0	0	0	0	0	0	0	0	0	0	0	0	0	0	0	0	0	0	0	0	0	0	0	0	0	0	0	0	0	0	0	0	0	0	0	0	0	0	0	0	0	0	0	0	0	0	0
Mir6357	22	30	16	4	18	25	10	23	24	6	27	13	25	52	18	10	16	23	33	25	29	12	20	27	5	5	7	15	24	11	9	6	8	15	3	33	4	12	15	25	4	17	10	15	43	41	12	43	8
Mir6365	0	0	0	0	0	0	0	0	0	0	0	0	0	0	0	0	0	0	0	0	0	0	0	0	0	0	0	0	0	0	0	0	0	0	0	0	0	0	0	0	0	0	0	0	0	0	0	0	0
Mir6372	0	0	0	0	0	0	0	0	0	0	0	0	0	0	0	0	0	0	0	0	0	0	0	0	0	0	0	0	0	0	0	0	0	0	0	0	0	0	0	0	0	0	0	0	0	0	0	0	0
Mir6378	0	0	0	0	0	0	0	0	0	0	0	0	0	0	0	0	0	0	0	0	0	0	0	0	0	0	0	0	0	0	0	0	0	0	0	0	0	0	0	0	0	0	0	0	0	0	0	0	0
Mir6389	0	0	0	0	0	0	0	0	1	0	0	0	0	0	0	0	0	0	0	0	0	0	0	0	0	0	0	0	0	0	0	0	0	0	0	0	0	0	0	0	0	0	0	0	0	0	0	0	0
Mir6402	0	0	0	0	0	0	0	0	0	0	0	0	0	0	0	0	0	0	0	0	0	0	0	0	0	0	0	0	0	0	0	0	0	0	0	0	0	0	0	0	0	0	0	0	0	0	0	0	0
Mir6408	0	0	0	0	0	0	0	0	0	0	0	0	0	0	0	0	0	0	0	0	0	0	0	0	0	0	0	0	0	0	0	0	0	0	0	0	0	0	0	0	0	0	0	0	0	0	0	0	0
Mir6415	0	0	0	0	0	0	0	0	0	0	0	0	0	0	0	0	1	0	0	0	0	0	0	0	0	0	0	0	0	0	0	0	0	0	0	0	0	0	0	0	1	0	0	0	0	0	0	0	0
Mir6540	0	0	0	0	0	0	0	0	0	0	0	0	0	0	0	0	0	0	0	0	0	0	0	0	0	0	0	0	0	0	0	0	0	0	0	0	0	0	0	0	0	0	0	0	0	0	0	0	0
Mir6903	0	0	0	0	0	0	0	0	0	0	0	0	0	0	0	0	0	0	0	0	0	0	0	0	0	0	0	0	0	0	0	0	0	0	0	0	0	0	0	0	0	0	0	0	0	0	0	0	0
Mir6911	0	0	0	0	0	0	0	0	0	0	0	0	0	0	0	0	0	0	0	0	0	0	0	0	0	0	0	0	0	0	0	0	0	0	0	0	0	0	0	0	0	0	0	0	0	0	0	0	0
Mir6924	0	0	0	0	0	0	0	0	0	0	0	0	0	0	0	0	0	0	0	0	0	0	0	0	0	0	0	0	0	0	0	0	0	0	0	0	0	0	0	0	0	0	0	0	0	0	0	0	0
Mir6947	0	0	0	0	0	0	0	0	0	0	0	0	0	0	0	0	0	0	0	0	0	0	0	0	0	0	0	0	0	0	0	0	0	0	0	0	0	0	0	0	0	0	0	0	0	0	0	0	0
Mir6955	0	0	0	0	0	0	0	0	0	0	0	0	0	0	0	0	0	0	0	0	0	0	0	0	0	0	0	0	0	0	0	0	0	0	0	0	0	0	0	0	0	0	0	0	0	0	0	0	0
Mir6983	0	0	0	0	0	0	0	0	0	0	0	0	0	0	0	0	0	0	0	0	0	0	0	0	0	0	0	0	0	0	0	0	0	0	0	0	0	0	0	0	0	0	0	0	0	0	0	0	0
Mir6990	0	0	0	0	0	0	0	0	0	0	0	0	0	0	0	0	0	0	0	0	0	0	0	0	0	0	0	0	0	0	0	0	0	0	0	0	0	0	0	0	0	0	0	0	0	0	0	0	0
Mir6998	0	0	0	0	0	0	0	0	0	0	0	0	0	0	0	0	0	0	0	0	0	0	0	0	0	0	0	0	0	0	0	0	0	0	0	0	0	0	0	0	0	0	0	0	0	0	0	0	0
Mir7017	0	0	0	0	0	0	0	0	0	0	0	0	0	0	0	0	0	0	0	0	0	0	0	0	0	0	0	0	0	0	0	0	0	0	0	0	0	0	0	0	0	0	0	0	0	0	0	0	0
Mir7026	0	0	0	0	0	0	0	0	0	0	0	0	0	0	0	0	0	0	0	0	0	0	0	0	0	0	0	0	0	0	0	0	0	0	0	0	0	0	0	0	0	0	0	0	0	0	0	0	0
Mir7033	0	0	0	0	0	0	0	0	0	0	0	0	0	0	0	0	0	0	0	0	0	0	0	0	0	0	0	0	0	0	0	0	0	0	0	0	0	0	0	0	0	0	0	0	0	0	0	0	0
Mir7054	0	0	0	0	0	0	0	0	0	0	0	0	0	0	0	0	0	0	0	0	0	0	0	0	0	0	0	0	0	0	0	0	0	0	0	0	0	0	0	0	0	0	0	0	0	0	0	0	0
Mir7061	0	0	0	0	0	0	0	0	0	0	0	0	0	0	0	0	0	0	0	0	0	0	0	0	0	0	0	0	0	0	0	0	0	0	0	0	0	0	0	0	0	0	0	0	0	0	0	0	0
Mir7069	0	0	0	0	0	0	0	0	0	0	0	0	0	0	0	0	0	0	0	0	0	0	0	0	0	0	0	0	0	0	0	0	0	0	0	0	0	0	0	0	0	0	0	0	0	0	0	0	0
Mir7084	0	0	0	0	0	0	0	0	0	0	0	0	0	0	0	0	0	0	0	0	0	0	0	0	0	0	0	0	0	0	0	0	0	0	0	0	0	0	0	0	0	0	0	0	0	0	0	0	0
Mir7218	0	0	0	0	0	0	0	0	0	0	0	0	0	0	0	0	0	0	0	0	0	0	0	0	0	0	0	0	0	0	0	0	0	0	0	0	0	0	0	0	0	0	0	0	0	0	0	0	0
Mir7225	0	0	0	0	0	0	0	0	0	0	0	0	0	0	0	0	0	0	0	0	0	0	0	0	0	0	0	0	0	0	0	0	0	0	0	0	0	0	0	0	0	0	0	0	0	0	0	0	0
Mir7658	0	0	0	0	0	0	0	0	0	0	0	0	0	0	0	0	0	0	0	0	0	0	0	0	0	0	0	0	0	0	0	0	0	0	0	0	0	0	0	0	0	0	0	0	0	0	0	0	0
Mir7666	1	3	1	0	4	3	5	0	1	4	3	5	7	2	2	2	4	1	0	1	5	7	5	5	0	4	1	0	1	0	0	3	4	6	2	2	1	1	4	0	0	2	1	1	4	3	2	1	0
Mir7673	0	0	0	1	2	1	0	0	0	0	0	0	0	2	6	0	0	0	1	0	1	0	0	0	0	0	3	1	2	1	0	1	0	0	0	0	0	3	1	0	0	1	0	2	0	0	1	2	0
Mir465d	0	0	0	0	0	0	0	0	0	0	0	0	0	0	0	0	0	0	0	0	0	0	0	0	0	0	0	0	0	0	0	0	0	0	0	0	0	0	0	0	0	0	0	0	0	0	0	0	0
Mir7685	0	0	0	0	0	0	0	0	0	0	0	0	0	0	0	0	0	0	0	0	0	0	0	0	0	0	0	0	0	0	0	0	0	0	0	0	0	0	0	0	0	0	0	0	0	0	0	0	0
Mir7243	0	0	0	0	0	0	0	0	0	0	0	0	0	0	0	0	0	0	0	0	0	0	0	0	0	0	0	0	0	0	0	0	0	0	0	0	0	0	0	0	0	0	0	0	0	0	0	0	0
Mir3473f	0	0	0	0	0	0	0	0	0	0	0	0	0	0	0	0	0	0	0	0	0	0	0	0	0	0	0	0	0	0	0	0	0	0	0	0	0	0	0	0	0	0	0	0	0	0	0	0	0
Mir8102	0	0	0	0	0	0	0	1	0	0	0	2	0	0	6	1	0	0	0	0	0	0	0	1	0	1	1	0	1	0	0	0	0	0	4	2	0	0	0	0	0	0	0	0	0	0	0	2	0
Mir8114	0	0	0	0	0	0	0	0	0	0	0	0	0	0	0	0	0	0	0	0	0	0	0	0	0	0	0	0	0	0	0	0	0	1	0	0	0	0	0	0	0	0	0	0	0	0	0	0	0
Mir3473g	0	0	0	0	0	0	0	0	0	0	0	0	0	0	0	0	0	0	0	0	0	0	0	0	0	0	0	0	0	0	0	0	0	0	0	0	0	0	0	0	0	0	0	0	0	0	0	0	0
Mir7045	0	0	0	0	0	0	0	0	0	0	0	0	0	0	0	0	0	0	0	0	0	0	0	0	0	0	0	0	0	0	0	0	0	0	0	0	0	0	0	0	0	0	0	0	0	0	0	0	0
Mir6238	0	0	0	0	0	0	0	0	0	0	0	0	0	0	0	0	0	0	0	0	0	0	0	0	0	0	0	0	0	0	0	0	0	0	0	0	0	0	0	0	0	0	0	0	0	0	0	0	0
Mir6240	1	2	2	1	2	2	3	0	2	0	4	2	2	1	1	2	1	0	0	0	1	0	2	1	1	1	5	3	1	0	0	3	4	3	9	1	2	0	0	0	0	1	2	1	1	1	0	2	0
Mir6335	0	0	0	0	0	0	0	0	0	0	0	0	0	0	0	0	0	0	0	0	0	0	0	0	0	0	0	0	0	0	0	0	0	0	0	0	0	0	0	0	0	0	0	0	0	0	0	0	0
Mir6339	0	0	0	0	0	0	0	0	0	0	0	0	0	0	0	0	0	0	0	0	0	0	0	0	0	0	0	0	0	0	0	0	0	0	0	0	0	0	0	0	0	1	0	0	0	0	0	0	0
Mir6344	0	0	0	0	0	0	0	0	0	0	0	0	0	0	0	0	0	0	0	0	0	0	0	0	0	0	0	0	0	0	0	0	0	0	0	0	0	0	0	0	0	0	0	0	0	0	0	0	0
Mir6345	0	0	0	0	0	0	0	0	0	0	0	0	0	0	0	0	0	0	0	0	0	0	0	0	0	0	0	0	0	0	0	0	0	0	0	0	0	0	0	0	0	0	0	0	0	0	0	0	0
Mir6349	0	0	0	0	0	0	0	0	0	0	0	0	0	0	0	0	0	0	0	0	0	0	0	0	0	0	0	0	0	0	0	0	0	0	0	0	0	0	0	0	0	0	0	0	0	0	0	0	0
Mir6359	0	0	0	0	0	0	0	0	0	0	0	0	0	0	0	0	0	0	0	0	0	0	0	0	0	0	0	0	0	0	0	0	0	0	0	0	0	0	0	0	0	0	0	0	0	0	0	0	0
Mir6363	14	6	15	9	7	14	23	14	26	29	2	9	17	8	7	3	7	7	5	9	18	5	9	7	13	3	17	14	13	12	19	3	13	30	18	24	7	5	22	12	8	11	10	5	11	9	17	18	7
Mir6368	0	0	0	0	0	0	0	0	0	0	0	0	0	0	0	0	0	0	0	0	0	0	0	0	0	0	0	0	0	0	0	0	0	0	0	0	0	0	0	0	0	0	0	0	0	0	0	0	0
Mir6373	0	0	0	0	0	0	0	0	0	0	0	0	0	0	0	0	0	0	0	0	0	0	0	0	0	0	0	0	0	0	0	0	0	0	0	0	0	0	0	0	0	0	0	0	0	0	0	0	0
Mir21b	0	0	0	0	0	0	0	0	0	0	0	0	0	0	0	0	0	0	0	0	0	0	0	0	0	0	0	0	0	0	0	0	0	0	0	0	0	0	0	0	0	0	0	0	0	0	0	0	0
Mir6385	8	5	15	0	11	6	10	10	9	18	5	7	8	12	2	2	0	5	5	5	9	3	6	3	2	2	17	2	2	0	0	15	12	0	2	10	0	0	7	14	0	17	2	1	4	6	2	9	0
Mir130c	5	5	2	5	152	4	89	81	87	88	4	2	10	1	31	13	10	7	2	0	4	26	1	1	15	56	66	21	11	26	1	44	50	17	12	8	8	6	46	78	5	129	14	21	6	5	28	5	14
Mir5124b	0	0	0	0	0	0	0	0	0	0	0	0	0	0	0	0	0	0	0	0	1	0	0	0	0	0	0	0	0	0	0	0	0	0	0	0	0	0	0	0	0	0	0	0	0	1	0	0	0
Mir6392	0	0	0	0	0	0	0	0	0	0	0	0	0	0	0	0	0	0	0	0	0	0	0	0	0	0	0	0	0	0	0	0	0	0	0	0	0	0	0	0	0	0	0	0	0	0	0	0	0
Mir6396	0	0	0	0	0	0	0	0	0	0	0	0	0	0	0	0	0	0	0	0	0	0	0	0	0	0	0	0	0	0	0	0	0	0	0	0	0	0	0	0	0	0	0	0	0	0	0	0	0
Mir6400	0	0	0	0	0	0	0	0	0	0	0	0	0	0	0	0	0	0	0	0	0	0	0	0	0	0	0	0	0	0	0	0	0	0	0	0	0	0	0	0	0	0	0	0	0	0	0	0	0
Mir6405	0	0	0	0	0	0	0	0	0	0	0	0	0	0	0	0	0	0	0	0	0	0	0	0	0	0	0	0	0	0	0	0	0	0	0	0	0	0	0	0	0	0	0	0	0	0	0	0	0
Mir6409	0	0	0	0	0	0	0	0	0	0	0	0	0	0	0	0	0	0	0	0	0	0	0	0	0	0	0	0	0	0	0	0	0	0	0	0	0	0	0	0	0	0	0	0	0	0	0	0	0
Mir6413	0	0	0	0	0	0	0	0	0	0	0	0	0	0	0	0	0	0	0	0	0	0	0	0	0	0	0	0	0	0	0	0	0	0	0	0	0	0	0	0	0	0	0	0	0	0	0	0	0
Mir6417	0	0	0	0	0	0	0	0	0	0	0	0	0	0	0	0	0	2	0	0	0	0	0	0	0	0	0	0	0	0	0	0	0	0	0	0	0	0	0	0	0	1	0	0	0	0	0	0	0
Mir451b	0	0	0	0	0	0	0	0	0	0	0	0	0	0	0	0	0	0	0	0	2	1	0	0	0	0	0	0	0	0	0	0	0	0	0	0	0	0	0	0	0	0	0	0	0	0	0	0	0
Mir30f	0	0	0	0	0	0	0	0	0	0	0	0	0	0	0	0	0	0	0	0	0	1	0	0	0	2	0	0	0	0	0	0	0	0	0	0	0	0	0	0	0	0	0	0	0	0	0	0	0
Mir6538	0	0	0	0	0	0	0	0	0	0	0	0	0	0	0	0	0	0	0	0	0	0	0	0	0	0	0	0	0	0	0	0	0	0	0	0	0	0	0	0	0	0	0	0	0	0	0	0	0
Mir3473e	0	0	0	0	0	0	0	0	0	0	0	0	0	0	0	0	0	0	0	0	0	0	0	0	0	0	0	0	0	0	0	0	0	0	0	0	0	0	0	0	0	0	0	0	0	0	0	0	0
Mir6899	0	0	0	0	0	0	0	0	0	0	0	0	0	0	0	0	0	0	0	0	0	0	0	0	0	0	0	0	0	0	0	0	0	0	0	0	0	0	0	0	0	0	0	0	0	0	0	0	0
Mir6904	0	0	0	0	0	0	0	0	0	0	0	0	0	0	0	0	0	0	0	0	0	0	0	0	0	0	0	0	0	0	0	0	0	0	0	0	0	0	0	0	0	0	0	0	0	0	0	0	0
Mir6908	0	0	0	0	0	0	0	0	0	0	0	0	0	0	0	0	0	0	0	0	0	0	0	0	0	0	0	0	0	0	0	0	0	0	0	0	0	0	0	0	0	0	0	0	0	0	0	0	0
Mir6913	0	0	0	0	0	0	0	0	0	0	0	0	0	0	0	0	0	0	0	0	0	0	0	0	0	0	0	0	0	0	0	0	0	0	0	0	0	0	0	0	0	0	0	0	0	0	0	0	0
Mir6918	0	0	0	0	0	0	0	0	0	0	0	0	0	0	0	0	0	0	0	0	0	0	0	0	0	0	0	0	0	0	0	0	0	0	0	0	0	0	0	0	0	0	0	0	0	0	0	0	0
Mir6919	0	0	0	0	0	0	0	0	0	0	0	0	0	0	0	0	0	0	0	0	0	0	0	0	0	0	0	0	0	0	0	0	0	0	0	0	0	0	0	0	0	0	0	0	0	0	0	0	0
Mir6923	0	0	0	0	0	0	0	0	0	0	0	0	0	0	0	0	0	0	0	0	0	0	0	0	0	0	0	0	0	0	0	0	0	0	0	0	0	0	0	0	0	0	0	0	0	0	0	0	0
Mir6928	0	0	0	0	0	0	0	0	0	0	0	0	0	0	0	0	0	0	0	0	0	0	0	0	0	0	0	0	0	0	0	0	0	0	0	0	0	0	0	0	0	0	0	0	0	0	0	0	0
Mir6933	0	0	0	0	0	0	0	0	0	0	0	0	0	0	0	0	0	0	0	0	0	0	0	0	0	0	0	0	0	0	0	0	0	0	0	0	0	0	0	0	0	0	0	0	0	0	0	0	0
Mir6938	0	0	0	0	0	0	0	0	0	0	0	0	0	0	0	0	0	0	0	0	0	0	0	0	0	0	0	0	0	0	0	0	0	0	0	0	0	0	0	0	0	0	0	0	0	0	0	0	0
Mir6943	0	0	0	0	0	0	0	0	0	0	0	0	0	0	0	0	0	0	0	0	0	0	0	0	0	0	0	0	0	0	0	0	0	0	0	0	0	0	0	0	0	0	0	0	0	0	0	0	0
Mir6948	0	0	0	0	0	0	0	0	0	0	0	0	0	0	0	0	0	0	0	0	0	0	0	0	0	0	0	0	0	0	0	0	0	0	0	0	0	0	0	0	0	0	0	0	0	0	0	0	0
Mir6952	0	0	0	0	0	0	0	0	0	0	0	0	0	0	0	0	0	0	0	0	0	0	0	0	0	0	0	0	0	0	0	0	0	0	0	0	0	0	0	0	0	0	0	0	0	0	0	0	0
Mir6957	0	0	0	0	0	0	0	0	0	0	0	0	0	0	0	0	0	0	0	0	0	0	0	0	0	0	0	0	0	0	0	0	0	0	0	0	0	0	0	0	0	0	0	0	0	0	0	0	0
Mir6962	0	0	0	0	0	0	0	0	0	0	0	0	0	0	0	0	0	0	0	0	0	0	0	0	0	0	0	0	0	0	0	0	0	0	0	0	0	0	0	0	0	0	0	0	0	0	0	0	0
Mir6963	0	0	0	0	0	0	0	0	0	0	0	0	0	0	0	0	0	0	0	0	0	0	0	0	0	0	0	0	0	0	0	0	0	0	0	0	0	0	0	0	0	0	0	0	0	0	0	0	0
Mir6966	0	0	0	0	0	0	0	0	0	0	0	0	0	0	0	0	0	0	0	0	0	0	0	0	0	0	0	0	0	0	0	0	0	0	0	0	0	0	0	0	0	0	0	0	0	0	0	0	0
Mir6971	0	0	0	0	0	0	0	0	0	0	0	0	0	0	0	0	0	0	0	0	0	0	0	0	0	0	0	0	0	0	0	0	0	0	0	0	0	0	0	0	0	0	0	0	0	0	0	0	0
Mir6976	0	0	0	0	0	0	0	0	0	0	0	0	0	0	0	0	0	0	0	0	0	0	0	0	0	0	0	0	0	0	0	0	0	0	0	0	0	0	0	0	0	0	0	0	0	0	0	0	0
Mir6981	0	0	0	0	0	0	0	0	0	0	0	0	0	0	0	0	0	0	0	0	0	0	0	0	0	0	0	0	0	0	0	0	0	0	0	0	0	0	0	0	0	0	0	0	0	0	0	0	0
Mir6986	0	0	0	0	0	0	0	0	0	0	0	0	0	0	0	0	0	0	0	0	0	0	0	0	0	0	0	0	0	0	0	0	0	0	0	0	0	0	0	0	0	0	0	0	0	0	0	0	0
Mir6991	0	0	0	0	0	0	0	0	0	0	0	0	0	0	0	0	0	0	0	0	0	0	0	0	0	0	0	0	0	0	0	0	0	0	0	0	0	0	0	0	0	0	0	0	0	0	0	0	0
Mir6995	0	0	0	0	0	0	0	0	0	0	0	0	0	0	0	0	0	0	0	0	0	0	0	0	0	0	0	0	0	0	0	0	0	0	0	0	0	0	0	0	0	0	0	0	0	0	0	0	0
Mir7000	0	0	0	0	0	0	0	0	0	0	0	0	0	0	0	0	0	0	0	0	0	0	0	0	0	0	0	0	0	0	0	0	0	0	0	0	0	0	0	0	0	0	0	0	0	0	0	0	0
Mir7004	0	0	0	0	0	0	0	0	0	0	0	0	0	0	0	0	0	0	0	0	0	0	0	0	0	0	0	0	0	0	0	0	0	0	0	0	0	0	0	0	0	0	0	0	0	0	0	0	0
Mir7005	0	0	0	0	0	0	0	0	0	0	0	0	0	0	0	0	0	0	0	0	0	0	0	0	0	0	0	0	0	0	0	0	0	0	0	0	0	0	0	0	0	0	0	0	0	0	0	0	0
Mir7009	0	0	0	0	0	0	0	0	0	0	0	0	0	0	0	0	0	0	0	0	0	0	0	0	0	0	0	0	0	0	0	0	0	0	0	0	0	0	0	0	0	0	0	0	0	0	0	0	0
Mir7014	0	0	0	0	0	0	0	0	0	0	0	0	0	0	0	0	0	0	0	0	0	0	0	0	0	0	0	0	0	0	0	0	0	0	0	0	0	0	0	0	0	0	0	0	0	0	0	0	0
Mir7019	0	0	0	0	0	0	0	0	0	0	0	0	0	0	0	0	0	0	0	0	0	0	0	0	0	0	0	0	0	0	0	0	0	0	0	0	0	0	0	0	0	0	0	0	0	0	0	0	0
Mir7024	0	0	0	0	0	0	0	0	0	0	0	0	0	0	0	0	0	0	0	0	0	0	0	0	0	0	0	0	0	0	0	0	0	0	0	0	0	0	0	0	0	0	0	0	0	0	0	0	0
Mir7029	0	0	0	0	0	0	0	0	0	0	0	0	0	0	0	0	0	0	0	0	0	0	0	0	0	0	0	0	0	0	0	0	0	0	0	0	0	0	0	0	0	0	0	0	0	0	0	0	0
Mir7034	0	0	0	0	0	0	0	0	0	0	0	0	0	0	0	0	0	0	0	0	0	0	0	0	0	0	0	0	0	0	0	0	0	0	0	0	0	0	0	0	0	0	0	0	0	0	0	0	0
Mir7038	0	0	0	0	0	0	0	0	0	0	0	0	0	0	0	0	0	0	0	0	0	0	0	0	0	0	0	0	0	0	0	0	0	0	0	0	0	0	0	0	0	0	0	0	0	0	0	0	0
Mir7043	0	0	0	0	0	0	0	0	0	0	0	0	0	0	0	0	0	0	0	0	0	0	0	0	0	0	0	0	0	0	0	0	0	0	0	0	0	0	0	0	0	0	0	0	0	0	0	0	0
Mir7048	0	0	0	0	0	0	0	0	0	0	0	0	0	0	0	0	0	0	0	0	0	0	0	0	0	0	0	0	0	0	0	0	0	0	0	0	0	0	0	0	0	0	0	0	0	0	0	0	0
Mir7049	0	0	0	0	0	0	0	0	0	0	0	0	0	0	0	0	0	0	0	0	0	0	0	0	0	0	0	0	0	0	0	0	0	0	0	0	0	0	0	0	0	0	0	0	0	0	0	0	0
Mir7053	0	0	0	0	0	0	0	0	0	0	0	0	0	0	0	0	0	0	0	0	0	0	0	0	0	0	0	0	0	0	0	0	0	0	0	0	0	0	0	0	0	0	0	0	0	0	0	0	0
Mir7058	0	0	0	0	0	0	0	0	0	0	0	0	0	0	0	0	0	0	0	0	0	0	0	0	0	0	0	0	0	0	0	0	0	0	0	0	0	0	0	0	0	0	0	0	0	0	0	0	0
Mir7063	0	0	0	0	0	0	0	0	0	0	0	0	0	0	0	0	0	0	0	0	0	0	0	0	0	0	0	0	0	0	0	0	0	0	0	0	0	0	0	0	0	0	0	0	0	0	0	0	0
Mir6769b	0	0	0	0	0	0	0	0	0	0	0	0	0	0	0	0	0	0	0	0	0	0	0	0	0	0	0	0	0	0	0	0	0	0	0	0	0	0	0	0	0	0	0	0	0	0	0	0	0
Mir7072	0	0	0	0	0	0	0	0	0	0	0	0	0	0	0	0	0	0	0	0	0	0	0	0	0	0	0	0	0	0	0	0	0	0	0	0	0	0	0	0	0	0	0	0	0	0	0	0	0
Mir7077	0	0	0	0	0	0	0	0	0	0	0	0	0	0	0	0	0	0	0	0	0	0	0	0	0	0	0	0	0	0	0	0	0	0	0	0	0	0	0	0	0	0	0	0	0	0	0	0	0
Mir7081	0	0	0	0	0	0	0	0	0	0	0	0	0	0	0	0	0	0	0	0	0	0	0	0	0	0	0	0	0	0	0	0	0	0	0	0	0	0	0	0	0	0	0	0	0	0	0	0	0
Mir7086	0	0	0	0	0	0	0	0	0	0	0	0	0	0	0	0	0	0	0	0	0	0	0	0	0	0	0	0	0	0	0	0	0	0	0	0	0	0	0	0	0	0	0	0	0	0	0	0	0
Mir7091	0	0	0	0	0	0	0	0	0	0	0	0	0	0	0	0	0	0	0	0	0	0	0	0	0	0	0	0	0	0	0	0	0	0	0	0	0	0	0	0	0	0	0	0	0	0	0	0	0
Mir7093	0	0	0	0	0	0	0	0	0	0	0	0	0	0	0	0	0	0	0	0	0	0	0	0	0	0	0	0	0	0	0	0	0	0	0	0	0	0	0	0	0	0	0	0	0	0	0	0	0
Mir7117	0	0	0	0	0	0	0	0	0	0	0	0	0	0	0	0	0	0	0	0	0	0	0	0	0	0	0	0	0	0	0	0	0	0	0	0	0	0	0	0	0	0	0	0	0	0	0	0	0
Mir7211	0	0	0	1	1	0	0	0	0	0	0	1	0	0	1	0	0	0	0	1	0	0	0	0	0	0	1	0	0	3	4	0	2	0	2	0	0	0	0	0	2	0	0	0	0	0	0	0	2
Mir7216	0	0	0	0	0	0	0	0	0	0	0	0	0	0	0	0	0	0	0	0	0	0	0	0	0	0	0	0	0	0	0	0	0	0	0	0	0	0	0	0	0	0	0	0	0	0	0	0	0
Mir7221	0	0	0	0	0	0	0	0	0	0	0	0	0	0	0	0	0	0	0	0	0	0	0	0	0	0	0	0	0	0	0	0	0	0	0	0	0	0	0	0	0	0	0	0	0	0	0	0	0
Mir7226	0	0	0	0	0	0	0	0	0	0	0	0	0	0	0	0	0	0	0	0	0	0	0	0	0	0	0	0	0	0	0	0	0	0	0	0	0	0	0	0	0	0	0	0	0	0	0	0	0
Mir7230	0	0	0	0	0	0	0	0	0	0	0	0	0	0	0	0	0	0	0	0	0	0	0	0	0	0	0	0	0	0	0	0	0	0	0	0	0	0	0	0	0	0	0	0	0	0	0	0	0
Mir7235	0	0	0	0	0	0	0	0	0	0	0	0	0	0	0	0	0	0	0	0	0	0	0	0	0	0	0	0	0	0	0	0	0	0	0	0	0	0	0	0	0	0	0	0	0	0	0	0	0
Mir7240	0	0	0	0	0	0	0	0	0	0	0	0	0	0	0	0	0	0	0	0	0	0	0	1	1	0	0	0	0	0	0	0	0	0	0	0	0	0	0	0	0	0	0	0	0	0	0	0	1
Mir7241	0	0	0	0	0	0	0	0	0	0	0	0	0	0	0	0	0	0	0	0	0	0	0	0	0	0	0	0	0	0	0	0	0	0	0	0	0	0	0	0	0	0	0	0	0	0	0	0	0
Mir7578	0	0	0	0	0	0	0	0	0	0	0	0	0	0	0	0	0	0	0	0	0	0	0	0	0	0	0	0	0	0	0	0	0	0	0	0	0	0	0	0	0	0	0	0	0	0	0	0	0
Mir7648	0	0	0	0	0	0	0	0	0	0	0	0	0	0	0	0	0	0	0	0	0	0	0	0	0	0	0	0	0	0	0	0	0	0	0	0	0	0	0	0	0	0	0	0	0	0	0	0	0
Mir219b	0	0	0	0	0	0	0	0	0	0	0	0	0	0	0	0	0	0	0	0	1	0	0	0	0	0	0	0	0	0	0	0	0	0	0	0	0	0	0	0	0	0	0	0	0	0	0	0	0
Mir7655	0	0	0	0	0	0	0	0	0	0	0	0	0	0	0	0	0	0	0	0	0	0	0	0	0	0	0	0	0	0	0	0	0	0	0	0	0	0	0	0	0	0	0	0	0	0	0	0	0
Mir7660	0	0	0	0	0	0	0	0	0	0	0	0	0	0	0	0	0	0	0	0	0	0	0	0	0	0	0	0	0	0	0	0	0	0	0	0	0	0	0	0	0	0	0	0	0	0	0	0	0
Mir7665	0	0	0	0	0	0	0	0	0	0	0	0	0	0	0	0	0	0	0	0	0	0	0	0	0	0	0	0	0	0	0	0	0	0	0	0	0	0	0	0	0	0	0	0	0	0	0	0	0
Mir7670	0	0	0	0	0	0	0	0	0	0	0	0	0	0	0	0	0	0	0	0	0	0	0	0	0	0	0	0	0	0	0	0	0	0	0	0	0	0	0	0	0	0	0	0	0	0	0	0	0
Mir7674	0	0	0	0	0	0	0	0	0	0	0	0	0	0	0	0	0	0	0	0	0	0	0	0	0	0	0	0	0	0	0	0	0	0	0	0	0	0	0	0	0	0	0	0	0	0	0	0	0
Mir7676-2	0	0	0	0	0	0	0	0	0	0	0	0	0	0	0	0	0	0	0	0	0	0	0	0	0	0	0	0	0	0	0	0	0	0	0	0	0	0	0	0	0	0	0	0	0	0	0	0	0
Mir7679	0	0	0	0	0	0	0	0	0	0	0	0	0	0	0	0	0	0	0	0	0	0	0	0	0	0	0	0	0	0	0	0	0	0	0	0	0	0	0	0	0	0	0	0	0	0	0	0	0
Mir7682	0	0	0	0	0	0	0	0	0	0	0	0	0	0	0	0	0	0	0	0	0	0	0	0	0	0	0	0	0	0	0	0	0	0	0	0	0	0	0	0	0	0	0	0	0	0	0	0	0
Mir219c	0	1	0	0	0	0	0	2	0	1	0	0	2	4	0	0	0	0	3	0	1	0	1	3	0	0	0	1	0	0	0	2	0	1	3	0	2	0	1	2	0	0	0	1	0	1	0	1	0
Mir7687	0	0	0	0	0	0	0	0	0	0	0	0	0	0	0	0	0	0	0	0	0	0	0	0	0	0	0	0	0	0	0	0	0	0	0	0	0	0	0	0	0	0	0	0	0	0	0	0	0
Mir8092	0	0	0	0	0	0	0	0	0	0	0	0	0	0	0	0	0	0	0	0	0	0	0	0	0	0	0	0	0	0	0	0	0	0	0	0	0	0	0	0	0	0	0	0	0	0	0	0	0
Mir8096	3	0	0	0	0	2	0	0	0	0	0	0	0	3	0	0	0	0	0	0	3	0	0	1	0	0	0	0	1	0	0	0	0	0	0	1	0	0	0	0	0	0	0	0	1	0	0	2	0
Mir142b	11	7	9	0	0	7	0	0	0	0	5	33	14	13	2	0	1	8	20	31	25	0	8	6	1	0	1	3	24	2	1	0	0	0	0	14	2	1	0	0	6	1	0	0	19	14	0	18	1
Mir8104	0	0	0	0	0	0	0	0	0	0	0	0	0	0	0	0	0	0	0	0	0	0	0	0	0	0	0	0	0	0	0	0	0	0	0	0	0	0	0	0	0	0	0	0	0	0	0	0	0
Mir8107	0	0	0	0	0	0	0	0	0	0	0	0	0	0	0	0	0	0	0	0	0	0	0	0	0	0	0	0	0	0	0	0	0	0	0	0	0	0	0	0	0	0	0	0	0	0	0	0	0
Mir8111	0	0	0	0	0	0	0	0	0	0	0	0	0	0	0	0	0	0	0	0	0	0	0	0	0	0	0	0	0	0	0	0	0	0	0	0	0	0	0	0	0	0	0	0	0	0	0	0	0
Mir8116	0	0	0	0	0	0	0	0	0	0	0	0	0	0	0	0	0	0	0	0	0	0	0	0	0	0	0	0	0	0	0	0	0	0	0	0	0	0	0	0	0	0	0	0	0	0	0	0	0
Mir6399	0	0	0	0	0	0	0	0	0	0	0	0	0	0	0	0	0	0	0	0	0	0	0	0	0	0	0	0	0	0	0	0	0	0	0	0	0	0	0	0	0	0	0	0	0	0	0	0	0
Mir6980	0	0	0	0	0	0	0	0	0	0	0	0	0	0	0	0	0	0	0	0	0	0	0	0	0	0	0	0	0	0	0	0	0	0	0	0	0	0	0	0	0	0	0	0	0	0	0	0	0
Mir7088	0	0	0	0	0	0	0	0	0	0	0	0	0	0	0	0	0	0	0	0	0	0	0	0	0	0	0	0	0	0	0	0	0	0	0	0	0	0	0	0	0	0	0	0	0	0	0	0	0
Mir7237	0	0	0	0	0	0	0	0	0	0	0	0	0	0	0	0	0	0	0	0	0	0	0	0	0	0	0	0	0	0	0	0	0	0	0	0	0	0	0	0	0	0	0	0	0	0	0	0	0
Mir6350	0	0	0	0	0	1	0	0	0	0	0	0	0	0	0	0	0	0	0	0	0	0	0	0	0	0	0	0	0	0	0	0	0	0	0	0	0	0	0	0	0	0	0	0	0	0	0	0	0
Mir1957b	6	6	0	2	1	3	4	4	2	8	7	0	2	14	4	2	2	1	4	4	6	5	2	2	1	2	3	0	2	2	1	1	9	25	9	4	0	5	3	10	0	7	3	14	2	5	11	6	5
Mir6896	0	0	0	0	0	0	0	0	0	0	0	0	0	0	0	0	0	0	0	0	0	0	0	0	0	0	0	0	0	0	0	0	0	0	0	0	0	0	0	0	0	0	0	0	0	0	0	0	0
Mir6931	0	0	0	0	0	0	0	0	0	0	0	0	0	0	0	0	0	0	0	0	0	0	0	0	0	0	0	0	0	0	0	0	0	0	0	0	0	0	0	0	0	0	0	0	0	0	0	0	0
Mir6940	0	0	0	0	0	0	0	0	0	0	0	0	0	0	0	0	0	0	0	0	0	0	0	0	0	0	0	0	0	0	0	0	0	0	0	0	0	0	0	0	0	0	0	0	0	0	0	0	0
Mir6974	0	0	0	0	0	0	0	0	0	0	0	0	0	0	0	0	0	0	0	0	0	0	0	0	0	0	0	0	0	0	0	0	0	0	0	0	0	0	0	0	0	0	0	0	0	0	0	0	0
Mir7010	0	0	0	0	0	0	0	0	0	0	0	0	0	0	0	0	0	0	0	0	0	0	0	0	0	0	0	0	0	0	0	0	0	0	0	0	0	0	0	0	0	0	0	0	0	0	0	0	0
Mir7041	0	0	0	0	0	0	0	0	0	0	0	0	0	0	0	0	0	0	0	0	0	0	0	0	0	0	0	0	0	0	0	0	0	0	0	0	0	0	0	0	0	0	0	0	0	0	0	0	0
Mir7076	0	0	0	0	0	0	0	0	0	0	0	0	0	0	0	0	0	0	0	0	0	0	0	0	0	0	0	0	0	0	0	0	0	0	0	0	0	0	0	0	0	0	0	0	0	0	0	0	0
Mir7233	0	0	0	0	0	0	0	0	1	0	0	0	0	0	0	0	0	0	0	0	0	0	0	0	0	0	0	0	0	0	0	0	0	0	0	0	0	0	0	0	0	0	0	0	0	0	0	0	0
Mir6546	0	0	0	0	1	0	0	0	2	0	0	0	0	0	0	0	0	0	0	0	0	0	0	0	0	0	0	1	0	0	0	0	0	0	0	0	0	0	0	0	0	0	0	0	1	0	0	0	0
Mir7036b	0	0	0	0	0	0	0	0	0	0	0	0	0	0	0	0	0	0	0	0	0	0	0	0	0	0	0	0	0	0	0	0	0	0	0	0	0	0	0	0	0	0	0	0	0	0	0	0	0
Mir292b	0	0	0	0	0	0	0	0	0	0	0	0	0	0	0	0	0	0	0	0	0	0	0	0	0	0	0	0	0	0	0	0	0	0	0	0	0	0	0	0	0	0	0	0	0	0	0	0	0
Mir8108	0	0	0	0	0	0	0	0	0	0	0	0	0	0	0	0	0	0	0	0	0	0	0	0	0	0	0	0	0	0	0	0	0	0	0	0	0	0	0	0	0	0	0	0	0	0	0	0	0
Pls1	95	54	35	19	657	47	470	1397	1123	532	54	163	32	152	1839	1357	1437	268	221	136	134	1722	55	241	85	1345	351	11	29	1591	46	95	115	56	262	68	0	1332	214	274	47	408	1537	2605	43	100	2621	90	12
Cmtm7	2580	1685	1344	1481	1542	2935	1463	1019	1078	1016	1224	4556	2689	2899	295	111	223	1452	2689	2131	3503	284	2521	2086	1969	384	685	1539	4247	354	557	782	372	477	620	2230	1725	165	1013	2061	1749	1431	103	344	2176	1979	339	1613	1416
Ano10	1377	1226	972	828	1945	887	1206	1793	1684	1151	1655	1664	805	1628	2331	1997	1491	1429	1312	1422	1449	1331	1332	1647	986	1351	1638	865	1441	2454	785	1604	1486	1230	1859	1614	825	1687	1876	2135	948	1928	1976	2072	1811	1351	2073	1261	860
Slc22a13	3	12	0	0	8	6	0	0	16	0	5	17	5	0	11	0	4	0	0	0	49	0	4	0	0	8	1	1	0	0	0	1	0	0	1	1	1	28	2	2	0	32	4	1	0	0	0	8	0
Esp5	0	0	0	0	0	0	0	0	0	0	0	0	0	0	0	0	0	0	0	0	0	0	0	0	0	0	0	0	0	0	0	0	0	0	0	0	0	0	0	0	0	0	0	0	0	0	0	0	0
Gm44501	0	0	0	0	0	0	0	0	0	0	0	0	0	0	0	0	0	0	0	1	0	0	0	1	0	5	0	0	0	0	0	0	0	0	0	0	0	0	0	0	0	0	0	0	1	0	0	9	0
Alg9	950	818	611	696	578	589	572	731	800	745	190	1155	482	511	388	213	266	774	775	261	830	469	630	1069	763	522	608	868	847	594	286	721	816	354	645	714	915	156	386	728	898	844	177	434	1098	626	445	605	944
Plekho2	4258	3423	2535	11276	4823	2906	2835	2570	4324	4940	2597	4755	2741	3882	1396	1932	1590	2991	4186	4274	4821	1280	3450	3795	10115	1823	6523	8928	4063	3104	7678	6357	3533	4882	4047	3759	7857	1679	5671	6016	9678	6321	1757	1050	4424	3858	1848	5070	10502
Snx19	1166	882	512	1183	1187	694	693	646	843	1690	1448	596	453	1792	1599	853	893	912	1621	1289	1416	1054	792	1246	779	1271	1521	775	1134	1652	825	1641	1826	1978	2024	853	598	1302	1592	2102	969	1276	670	1295	1239	677	1160	1707	885
Rpp25	0	0	0	36	46	7	14	0	90	0	0	13	4	2	39	3	20	0	20	13	5	42	5	4	3	70	0	46	0	18	7	0	7	0	0	0	6	38	9	0	45	131	30	73	0	0	70	2	37
NA	6	6	0	0	0	3	1	4	11	0	0	11	1	35	72	61	18	0	0	2	24	1	28	7	0	18	0	0	0	15	0	0	18	0	0	10	0	0	17	16	0	0	3	2	6	80	1	50	0
Mapkapk3	7604	5881	5649	4501	789	5842	780	752	1414	606	3283	11237	6471	5983	5377	2422	2892	3983	6012	8440	8916	2747	6765	5557	4637	3150	561	4637	9657	2079	3737	414	188	248	59	8490	3799	3418	677	1283	3762	651	1503	2814	8598	7454	2730	10849	4206
4930512M02Rik	0	5	0	1	11	0	1	5	7	2	3	0	0	1	0	0	0	0	0	0	3	1	0	0	0	0	0	0	0	0	0	0	0	1	1	0	1	0	5	0	0	2	1	0	3	0	0	17	0
LOC102631757	84	47	8	8	22	259	12	80	37	271	0	50	143	79	156	119	525	49	225	91	67	450	391	138	3	95	88	2	155	204	18	1	1	15	13	264	0	181	15	2	0	0	313	749	31	191	607	156	0
Acad11	365	271	314	357	648	357	355	679	825	369	507	324	219	787	1307	507	503	283	403	482	484	695	281	408	390	691	330	311	485	632	267	733	457	704	457	247	137	706	756	779	480	471	653	638	480	262	873	462	388
Gm30332	0	1	0	0	0	0	0	0	21	0	2	0	1	0	0	0	0	0	0	0	9	0	1	0	0	3	0	0	0	0	0	0	0	0	0	0	0	0	0	1	0	0	0	0	1	0	0	5	0
Gm30498	0	0	0	0	0	0	0	0	10	0	0	0	0	0	0	0	0	0	0	0	0	0	0	0	0	3	0	0	0	0	0	0	0	0	0	0	0	0	0	0	0	11	0	0	0	0	0	2	0
Gm30505	0	0	0	1	26	0	7	22	14	68	0	8	0	0	243	228	147	12	7	8	12	96	1	6	0	68	0	0	0	56	0	1	0	4	1	1	3	94	28	65	0	23	117	91	1	7	55	4	0
Gm28979	0	1	0	0	3	0	0	0	0	0	0	0	0	0	0	0	0	0	0	0	7	6	0	0	0	3	0	0	0	0	0	0	0	0	0	0	0	0	0	0	0	0	0	0	12	0	0	0	0
Gm12610	302	198	308	302	665	232	614	1143	933	419	74	375	503	222	3327	410	1490	316	291	406	350	3100	177	307	277	2922	342	307	593	1804	182	421	192	103	188	260	334	919	342	494	296	535	307	1592	209	246	2397	245	300
Gm16159	0	1	0	14	68	0	29	55	73	36	0	0	0	2	27	5	14	1	9	5	5	24	0	2	6	31	16	6	0	47	0	17	31	17	8	0	2	8	49	127	20	80	12	8	15	0	20	2	5
Gm26633	3	1	0	0	5	18	0	1	0	0	0	0	6	0	0	0	0	0	0	0	22	7	0	0	0	0	1	0	0	0	0	0	0	0	0	0	0	16	0	0	0	34	0	0	0	0	0	21	0
Etaa1os	64	46	56	3	29	17	38	11	21	37	8	25	67	44	18	18	2	44	50	10	40	6	72	44	7	11	3	6	26	5	12	9	6	17	23	98	4	0	14	16	1	5	4	46	56	24	6	32	3
Gm26688	0	0	0	0	3	4	6	0	2	0	0	3	0	0	0	1	1	0	0	5	2	0	2	0	0	8	0	0	1	4	0	9	8	0	0	0	0	10	0	0	0	4	8	7	4	0	0	3	0
Gm31763	960	890	1102	1207	4302	849	4826	3430	3361	3641	231	853	1460	497	1966	731	994	1195	895	484	704	2112	1061	1129	1705	2190	2553	1787	1163	1674	897	1872	3043	2361	2618	1712	1745	1042	1950	2926	1723	3496	763	1646	729	1497	1749	552	1734
LOC102634401	1	15	23	0	0	0	0	0	4	0	0	9	0	0	0	0	0	0	0	0	0	0	1	0	0	0	0	0	0	0	0	0	0	0	0	2	0	0	0	3	0	2	0	0	11	9	0	2	0
Gm32014	1	4	1	0	57	11	69	98	71	111	4	12	0	14	41	39	0	14	19	5	28	32	0	0	0	14	0	0	8	61	0	1	1	1	13	0	0	26	0	28	0	35	99	55	0	6	69	20	0
Haglr	6	46	42	0	10	1	3	5	20	10	1	9	0	0	0	0	0	3	0	0	4	4	9	5	0	6	0	0	14	0	0	0	0	0	1	6	0	4	11	8	0	15	0	0	24	9	0	29	0
Gm12440	0	0	0	0	0	0	0	0	0	0	0	0	0	0	0	0	0	0	0	0	13	0	0	0	0	0	0	0	0	0	0	0	0	0	0	0	0	0	0	1	0	0	0	0	0	0	0	0	0
Gm16070	1	2	0	0	10	1	2	5	28	1	0	0	1	0	6	1	7	0	0	0	8	2	4	2	1	1	1	1	1	19	1	1	1	2	2	0	2	1	1	2	1	42	33	26	24	2	1	15	1
Gm32511	1	9	0	23	17	1	47	9	0	0	2	5	0	1	1	0	1	0	9	1	14	0	6	12	49	0	0	15	0	0	10	13	2	0	2	1	12	0	1	0	32	56	0	0	0	1	1	10	16
Ttc39aos1	0	0	18	57	116	6	44	91	31	131	0	0	7	0	97	83	47	0	0	0	10	95	0	13	0	59	18	57	0	58	117	19	0	0	0	0	16	14	31	79	17	54	115	50	0	0	40	2	34
Halr1	0	4	1	0	1	0	18	0	27	1	2	1	0	0	1	1	6	0	0	0	3	3	0	0	0	0	1	0	0	0	0	0	0	0	0	0	0	14	3	4	0	19	15	5	0	1	0	2	0
Malrd1	208	166	115	46	86	140	29	25	187	26	175	224	106	154	32	76	133	109	115	131	282	54	139	179	66	81	33	35	135	13	35	22	30	17	15	174	65	70	41	35	63	145	42	14	238	153	11	419	94
Ggnbp2os	222	183	180	90	182	208	196	105	166	177	244	256	190	205	208	113	167	161	134	205	251	167	157	206	57	100	88	97	247	118	62	184	260	290	181	255	69	85	154	144	57	114	127	180	212	253	100	228	64
Gm12348	0	0	0	1	1	0	0	0	0	0	2	0	0	0	0	1	0	0	1	0	0	1	0	0	2	1	0	5	0	0	0	18	0	0	4	0	0	14	11	0	7	0	9	0	0	0	0	1	2
Mannr	0	0	9	0	2	0	0	2	1	0	4	5	0	0	14	0	5	0	0	0	1	11	0	0	10	4	1	0	0	60	0	13	50	0	24	0	0	0	2	0	0	0	0	1	0	2	20	4	0
4930526H09Rik	0	1	0	0	2	18	0	3	2	0	0	0	0	0	0	0	9	0	0	0	20	0	0	0	0	0	0	0	0	0	0	25	0	0	0	0	0	20	0	0	1	1	0	0	0	0	0	4	2
LOC102636514	1	8	0	0	7	0	3	1	12	0	0	0	0	0	1	1	0	4	1	0	7	0	0	0	0	0	0	0	1	0	0	0	0	1	0	0	0	1	0	0	0	0	0	0	0	0	0	5	0
Gm15326	30	17	18	3	41	41	1	7	9	21	18	48	0	0	0	17	7	9	17	15	11	8	24	30	30	3	0	12	10	0	4	0	0	21	0	22	2	0	23	12	5	43	0	0	23	4	0	18	8
Ptf1aos	0	0	0	0	0	0	0	0	0	0	0	0	0	0	0	0	0	0	0	0	0	0	0	0	0	0	0	0	0	0	0	0	0	0	0	0	0	0	0	0	0	5	0	0	0	1	0	1	0
Gm10037	1	0	0	0	10	5	17	25	15	20	8	0	0	0	3	20	11	0	0	5	11	4	1	4	0	10	7	7	0	12	0	31	9	30	9	5	8	0	14	8	0	20	6	15	3	0	8	9	4
A330015K06Rik	1	7	0	3	15	25	24	19	48	29	1	23	2	18	146	115	123	0	56	3	56	238	11	4	2	406	3	19	4	42	12	6	16	3	11	3	6	204	48	43	21	226	113	63	23	40	32	33	13
Gm15631	0	0	0	0	0	0	0	0	0	0	0	0	0	0	0	0	0	0	0	0	1	0	0	0	0	0	0	0	0	0	0	0	0	0	0	0	0	0	0	0	0	0	0	0	0	0	0	1	0
Gm38509	0	0	3	0	0	0	15	0	3	0	0	0	0	0	0	0	0	0	0	0	0	0	0	0	0	0	0	1	0	0	0	0	0	0	0	0	0	0	0	0	0	0	0	0	0	0	0	0	0
Gm35612	13	18	28	47	70	36	35	78	104	77	8	2	59	29	110	95	70	18	22	25	55	50	13	20	8	26	8	24	28	98	11	55	60	92	82	18	11	70	96	148	24	75	103	50	37	7	40	28	22
Gm13830	11	10	3	10	69	14	87	42	52	3	15	13	46	50	94	92	36	12	5	21	85	58	5	16	0	67	13	7	11	54	17	16	25	55	6	11	13	53	28	38	9	82	107	95	8	25	141	22	12
Ptgs2os2	19	9	5	83	72	5	496	370	376	181	25	87	12	0	1582	975	931	63	81	185	20	1437	0	27	151	843	31	132	0	550	83	2	16	1	16	2	249	1559	156	110	233	155	662	740	1	37	790	9	124
Gm14296	0	0	0	0	0	0	0	0	0	0	0	0	0	0	0	0	0	0	0	0	0	0	0	0	0	0	0	0	0	0	0	0	0	0	0	0	0	0	0	0	0	0	0	0	0	0	0	0	0
Gm35978	0	1	0	0	0	0	0	0	3	0	0	1	0	0	0	0	0	0	0	0	0	0	0	1	0	0	3	0	0	0	0	3	8	0	0	0	0	0	2	0	0	0	0	0	0	0	0	6	0
LOC102640359	1599	1311	1374	687	1747	1244	1589	1441	1513	1806	1456	1676	1258	1117	3386	3124	1552	1238	1318	1465	1855	2729	1211	1215	877	2134	1720	723	1306	1585	711	1803	1620	2156	1687	1936	807	2543	1568	1869	810	1796	1914	1878	1448	1500	1548	1927	675
Gm36633	0	3	0	0	0	1	4	1	0	1	0	0	0	1	0	0	0	0	0	0	2	0	0	0	0	0	0	0	0	1	0	0	0	0	0	0	0	0	0	1	0	0	2	0	0	0	0	1	0
Gm26994	0	0	0	0	0	0	0	0	0	0	12	1	0	0	0	0	0	0	0	0	0	0	0	0	0	2	0	0	0	0	0	0	0	0	0	0	0	0	8	0	0	11	0	0	0	1	0	2	0
Oaf	7	14	22	26	416	7	557	354	76	72	0	21	55	1	49	76	71	70	8	1	26	49	11	47	74	137	97	72	18	78	30	185	129	141	10	25	93	59	65	62	24	118	98	47	1	91	94	5	53
Cd276	1	4	0	239	352	0	126	507	295	178	0	51	12	8	567	127	237	72	68	49	32	597	11	86	298	668	262	132	8	647	113	148	220	134	0	15	147	280	205	547	117	451	209	434	0	19	358	17	187
Slc6a20a	6	2	2	44	173	2	131	224	161	509	140	31	51	2	1267	932	666	21	40	38	40	429	0	42	31	286	3	66	0	3888	134	1	24	1	66	73	1	632	109	248	2	29	1074	372	14	0	452	44	70
AU023762	5	9	8	6	34	22	7	6	34	9	2	2	7	2	7	6	2	6	1	3	57	2	9	8	7	8	3	6	1	6	7	3	4	4	3	6	14	4	0	7	8	46	9	13	18	3	7	55	11
Phldb1	31	46	28	341	185	35	111	95	134	130	42	17	38	58	444	238	273	68	45	35	79	396	58	94	166	279	441	194	48	528	107	804	816	1187	501	74	190	236	246	230	123	120	367	178	98	38	244	126	205
AV064505	0	5	0	2	11	2	0	1	19	0	2	5	0	0	0	0	0	0	0	2	37	2	0	0	0	3	0	1	0	4	0	0	0	0	0	0	4	0	5	0	0	22	4	0	8	0	0	60	3
Lrrc49	235	137	198	98	593	85	374	537	610	564	27	59	89	51	629	356	286	80	52	109	95	404	174	143	163	445	591	84	60	419	83	500	719	304	767	167	142	557	755	921	98	513	610	547	192	100	362	241	131
Bbs4	462	337	299	107	357	323	277	234	318	450	349	269	350	380	200	237	191	353	250	445	340	219	280	322	94	282	386	213	499	432	197	441	396	630	585	539	154	251	217	425	136	399	438	362	439	323	211	450	137
Tcta	388	417	477	298	1799	398	1576	1104	1177	1552	717	804	537	482	2242	2066	1383	407	425	595	398	1498	340	445	620	1595	1621	333	580	1802	381	1368	1520	1734	1760	545	295	1704	1229	1374	312	1089	1566	1579	683	486	1453	521	314
Lncppara	0	2	0	0	45	7	16	27	45	19	11	0	2	27	62	45	24	7	0	13	2	39	1	17	5	56	55	1	3	43	2	67	40	97	71	3	0	42	31	35	0	33	37	59	10	3	25	3	1
Slc6a8	30	9	4	91	148	8	168	90	197	245	14	26	62	4	277	202	172	19	28	3	3	194	29	38	111	278	129	77	3	291	114	77	193	144	113	10	142	310	130	101	185	135	145	308	8	47	125	21	73
Pls3	586	100	66	1199	9521	349	6871	10737	9167	6181	617	524	649	621	26405	22723	17099	1314	1087	1969	279	18346	60	1661	1765	16068	12149	1271	212	17987	501	10384	14254	15367	14710	250	618	23213	6823	8473	696	7503	22415	20981	94	953	21958	559	368
D330045A20Rik	16	14	36	409	52	12	63	68	138	88	28	10	33	89	27	0	20	84	36	31	34	18	15	28	214	40	6	460	29	30	422	3	8	2	0	44	185	9	55	63	191	62	70	114	20	85	103	57	321
Gm21992	1820	1383	1473	585	1207	1528	1209	1007	1157	790	1752	1760	1253	1520	2246	1618	1099	1293	1210	1895	2279	1809	1696	1326	559	1824	1102	526	1616	899	555	1278	1238	1912	1021	2241	568	1401	1405	1552	558	1055	889	1090	1856	1933	770	2388	463
Cenpi	313	146	340	233	134	398	5	186	153	136	235	149	193	112	76	42	58	122	432	284	434	59	269	173	102	106	171	246	211	42	169	27	71	1	5	81	310	123	148	148	272	80	185	302	219	344	123	436	288
B630019K06Rik	30	23	14	4	4	8	36	31	14	1	1	23	13	31	0	20	4	40	33	0	10	14	3	54	34	18	5	15	15	9	0	10	21	41	10	43	35	20	10	9	33	1	5	10	38	51	21	12	16
Nudt10	0	1	0	0	10	0	0	12	2	2	0	0	0	0	0	0	9	0	0	0	1	9	0	9	0	6	0	0	0	6	0	0	6	1	0	1	0	0	8	2	0	12	13	7	0	0	31	1	3
AU022751	0	0	0	0	0	0	0	0	0	0	0	0	0	0	0	0	0	0	0	0	0	0	0	0	0	0	0	0	0	0	0	0	0	0	0	0	0	0	0	0	0	0	0	0	0	0	0	0	0
Firre	315	214	121	386	724	314	387	680	965	848	323	178	336	302	648	998	641	164	137	171	335	659	289	352	300	490	456	241	671	1612	411	504	841	1144	435	168	147	740	966	982	309	422	1664	1339	291	88	946	373	271
Sept10	97	46	94	315	1090	120	1264	1208	961	675	82	56	108	105	806	581	505	162	116	107	212	542	70	122	542	690	2028	271	111	714	323	1013	1320	2411	1535	118	357	570	896	1100	313	1355	1245	1170	96	189	935	120	338
Slc6a15	1	0	0	0	18	1	1	25	25	45	1	0	0	0	39	4	19	12	0	0	9	34	8	0	0	9	0	0	2	75	0	2	0	0	0	1	1	0	0	0	1	0	26	33	1	1	1	21	0
Pan2	1213	1209	834	340	1161	761	928	786	1278	1152	1106	918	964	1168	2688	2728	1368	1269	1212	1816	1661	2369	1181	1140	303	2206	1251	377	890	978	413	1730	1634	1272	2345	1573	374	1816	1496	1651	474	899	896	700	1425	1193	900	1672	388
Pwp1	2096	1729	1638	1486	1387	1828	1537	1536	1995	1101	2916	2484	2007	2836	2982	3101	2258	1563	1862	2346	2758	2984	1733	1706	1673	2282	1446	1432	2221	1720	1369	866	1150	1581	690	2377	1698	4569	1600	1464	1637	1366	2084	2550	2368	2011	2514	2350	1586
Gstt3	74	66	70	389	626	51	650	1834	1522	519	141	314	132	74	2332	2241	1244	427	392	179	95	1317	82	324	602	769	414	450	169	3084	465	542	567	682	791	304	490	1500	325	279	689	289	3201	3713	106	73	3245	78	556
Rdh9	1	16	0	0	12	14	0	28	43	68	31	0	8	0	31	128	12	0	16	18	22	19	24	2	0	9	31	8	4	13	1	0	48	1	0	13	0	0	0	8	14	24	6	26	0	0	32	11	1
Upb1	21	29	30	30	4	54	8	6	47	3	19	45	15	14	0	18	0	17	95	47	72	8	30	20	42	21	0	29	46	1	11	13	0	0	1	19	72	27	20	14	69	18	1	12	57	18	0	85	55
Apof	0	0	0	4	0	0	0	0	0	1	0	9	0	0	5	0	7	0	0	0	3	12	0	0	4	1	0	5	1	0	0	0	0	0	0	1	0	1	0	1	0	0	0	0	0	0	3	0	3
Paupar	0	0	0	0	0	0	0	0	0	0	0	0	0	0	0	0	0	0	0	0	0	0	0	0	0	0	0	0	0	0	0	0	0	0	0	0	0	0	0	0	0	0	0	0	0	0	0	0	0
Chchd10	442	258	298	740	745	269	680	1131	1064	1050	146	658	538	354	2007	176	638	483	395	108	456	1321	212	678	813	1091	70	604	199	1781	290	95	87	96	210	442	497	372	182	389	682	400	70	967	266	480	1137	167	592
D630029K05Rik	0	0	0	0	0	0	0	0	2	38	14	0	0	0	0	0	0	2	0	0	6	8	0	4	3	5	26	0	0	0	0	4	0	0	22	0	0	11	0	0	0	13	0	0	26	0	38	18	0
Fig4	1491	1083	1015	1712	1390	1062	620	907	1592	1485	1881	1447	1281	1647	1484	779	920	1278	1411	1291	1702	916	1160	1286	1721	807	1278	1516	1691	1575	1470	1007	1419	1653	1147	1531	1297	1117	1285	1283	1357	1520	500	1837	1310	1285	1238	1734	1868
Traf3ip2	2610	1797	1618	125	1257	1632	981	1104	1166	1282	2371	2305	1616	2385	1785	1298	1012	1605	1621	2219	2212	1383	1839	1957	227	1252	887	84	2397	1600	139	520	495	771	855	2481	92	1575	934	899	192	1232	1236	1284	2042	2150	1694	2560	146
Tmevpg1	143	52	210	0	3	265	1	0	43	0	583	231	156	466	0	0	0	62	415	430	394	1	70	46	0	0	0	1	127	0	0	18	1	2	0	48	0	0	5	0	0	1	1	0	77	37	2	105	0
Ttc41	53	60	59	14	101	65	183	32	62	55	32	55	33	43	501	310	235	38	42	27	124	126	24	43	18	389	47	13	69	44	0	18	28	90	24	30	12	416	125	115	21	116	104	86	14	119	63	104	15
Csnk1g2	627	1084	3947	110	1680	1986	3100	1845	576	554	254	1234	3278	182	267	126	141	2528	593	220	543	147	922	2387	365	205	553	358	1743	237	138	874	592	435	235	3435	494	209	477	347	230	656	177	219	1027	4333	124	442	232
Tmem263	967	584	920	150	1247	652	1137	851	1208	1027	585	370	467	912	973	353	639	740	738	486	745	727	920	502	102	1118	1368	164	911	863	139	573	1212	1154	992	937	108	371	838	1104	163	1004	738	883	724	640	1610	862	121
Cep57l1	491	286	282	198	345	393	298	218	284	324	599	201	317	515	114	162	115	300	477	380	564	96	164	260	226	106	161	231	475	206	180	165	240	184	144	278	270	78	311	264	175	215	220	235	402	427	277	326	165
Zc3h10	892	862	825	469	722	855	440	363	572	205	862	1257	674	1046	1453	788	491	740	967	1051	1189	939	713	900	515	883	642	595	646	469	580	759	604	957	645	968	522	829	466	579	642	691	297	449	1014	752	446	1111	505
Zfr2	104	101	82	5	117	75	82	107	174	139	37	73	60	5	347	101	144	96	34	23	66	364	52	130	27	570	85	14	110	138	2	50	50	184	0	270	7	63	123	87	2	93	13	131	63	69	52	56	14
Ncln	2186	2112	1276	4561	3020	1372	1703	2061	2680	1794	2006	4104	1774	2255	3201	322	888	2405	2710	1464	2411	2609	1607	3571	4555	3488	3080	5513	1833	2245	1500	2180	2564	674	1716	2722	4714	737	1071	2218	4834	2829	207	1035	2255	1996	1493	1583	5905
Nt5dc3	165	101	117	63	436	186	427	263	341	448	81	203	102	147	118	82	86	227	112	73	137	158	150	188	81	182	78	70	233	112	53	148	175	45	103	342	131	76	447	390	65	288	98	107	183	305	58	119	68
Nup107	2363	1570	1635	831	847	2052	647	1075	1176	1261	2167	2191	1451	2786	912	1086	612	1560	1647	2699	2577	868	1791	1625	814	980	741	933	2139	808	613	578	1065	940	496	2005	1256	995	930	986	921	876	1394	1499	2595	2187	1092	2468	875
BB019430	0	0	0	1	1	0	0	0	1	0	0	11	0	1	1	1	8	0	0	1	0	0	0	0	0	8	0	0	0	4	0	5	0	1	0	0	0	0	1	0	0	0	0	0	0	0	0	2	0
Fam26e	1	3	0	4	89	3	73	39	100	25	13	11	1	1	233	477	257	22	0	23	12	298	0	10	0	239	0	0	7	482	3	17	20	1	0	0	1	318	80	83	0	31	437	221	1	1	296	8	3
Mgat4b	101	230	203	479	4069	327	2701	2979	2026	1840	18	786	642	92	457	28	210	737	452	57	128	460	255	780	1565	907	1546	1691	406	453	201	2618	1774	303	626	611	1208	81	510	1198	840	2465	23	251	249	385	179	78	1130
Mbtd1	1369	711	1007	916	1302	818	1052	857	1368	894	1343	387	827	1318	1273	925	723	1051	997	1125	979	1112	1104	923	939	896	734	925	1139	750	584	583	1238	641	779	1356	769	703	1321	1629	868	1043	984	1308	793	1189	980	1489	734
E130012A19Rik	108	278	172	52	176	371	262	287	232	88	17	804	693	133	223	9	60	294	258	26	205	147	213	476	172	1106	71	265	355	107	14	150	168	81	46	545	320	24	17	37	166	194	12	39	251	324	86	26	213
Psme4	1097	880	926	392	1452	664	1620	1157	1438	1318	1082	551	861	1144	1338	1033	638	1053	1056	883	981	571	932	998	382	730	749	398	974	1081	564	592	1135	1419	1042	1210	477	664	1430	1940	732	1253	1269	706	1201	852	882	1563	408
Xpo1	4166	3699	2850	3061	1570	3340	912	1024	1424	1108	2354	1274	1896	4475	3556	1058	1563	2361	4004	3788	6294	2441	2934	3157	1291	1926	1913	1987	3339	1727	1210	471	2154	1199	2281	2534	2078	940	1700	2686	2186	1542	940	1589	4729	3093	2024	5797	2015
Fbxw11	3965	3298	2686	3185	3787	3306	2365	3544	3643	3408	1054	3913	2537	2573	5470	2133	3077	2996	3461	2099	4081	5222	3736	4148	3705	5088	3444	3389	4132	3658	1099	3385	4615	1934	3008	3207	3613	2280	2122	4563	3510	3803	1231	2944	4805	3799	3716	3803	3607
Gm38666	0	0	0	0	0	0	0	0	0	0	0	0	0	0	0	0	0	0	0	0	0	0	0	0	0	0	0	0	0	0	0	0	0	0	0	0	0	0	0	0	0	0	0	0	0	0	0	0	0
Gm38667	0	0	0	0	0	0	0	0	0	0	0	0	0	0	0	0	0	0	0	0	0	0	0	0	0	0	0	0	0	0	0	0	0	0	0	0	0	0	0	0	0	0	0	0	0	0	0	0	0
Sec14l4	12	21	20	14	540	19	472	1974	1024	843	123	66	31	34	1432	2414	918	214	17	24	36	1143	11	253	258	548	1	3	38	5803	10	7	33	82	197	79	15	1281	247	351	20	126	4428	4985	11	50	2993	49	7
Smg6	3579	2584	2466	1037	3417	2492	3089	2473	2996	2780	3457	2314	2450	3838	2130	1407	1191	2402	2529	3130	3606	1285	3014	3157	1111	1267	2680	877	3364	1925	893	2761	4258	4624	3598	3767	989	1511	3285	3864	1121	2937	1704	2287	3348	3036	2428	4543	871
Tmed4	1935	1595	1765	1759	3647	1585	4073	3536	3896	3665	2122	2157	2219	1681	3172	3208	1801	2121	2099	1891	1982	1898	1763	1859	2714	1950	3736	1831	2393	3779	2328	3805	3172	5488	3901	2567	2198	2391	2519	2774	2050	2705	4792	5063	1991	1906	4315	2048	1836
Slc35e4	257	229	170	927	1941	228	1503	1348	1555	1540	135	874	329	206	2680	566	1598	275	592	475	437	2196	167	372	931	2284	2469	1032	579	2048	698	1969	1806	2653	1817	354	936	1331	1431	1950	1281	1626	445	2211	328	277	2080	260	1097
Pnpo	1274	929	564	1518	1028	1153	923	861	1034	962	1639	1837	1138	1257	2391	2051	1104	851	1634	1490	1427	859	1025	1294	1474	990	821	1562	1325	1155	1633	399	522	1465	1014	1298	1279	1301	761	867	1817	927	1022	1194	1247	1108	760	1541	1417
6330403K07Rik	36	27	53	0	2	56	0	9	0	14	20	72	39	50	10	57	0	30	24	21	95	0	37	48	0	5	19	0	88	18	0	0	0	0	15	51	0	34	5	0	0	9	14	12	62	32	28	47	0
Tbc1d10a	2351	2318	2078	1249	1804	2089	1908	1096	1512	1945	514	3584	1831	1611	1516	236	400	2306	2228	603	2160	1317	2454	2881	2059	1565	1671	1824	2409	836	581	1962	2043	888	1493	3307	1821	292	617	1602	2256	1638	91	321	3111	2590	662	1362	1844
AI450353	3	1	0	0	0	4	1	2	2	0	0	5	0	2	11	0	0	3	0	3	0	1	7	2	4	5	3	2	0	5	0	0	2	0	3	2	0	2	1	4	2	3	0	0	2	0	8	3	0
Tubg1	1454	884	756	1068	1221	1122	1166	1039	931	584	995	1531	973	681	1229	1100	582	787	1061	919	1409	576	719	850	717	742	922	1057	1211	654	713	993	1237	1478	1191	1135	1055	768	886	881	1047	1115	1232	1247	934	886	1009	1098	1107
Pex12	407	333	216	293	318	272	211	439	327	173	260	347	423	559	634	220	249	340	161	335	345	363	294	290	225	378	474	211	206	263	250	158	310	333	379	301	213	231	265	397	267	337	178	330	390	240	356	473	290
Mien1	2282	1443	2603	1202	1200	1843	1398	1134	1247	1290	1738	2665	1392	1875	1426	1353	877	1423	1916	1806	2065	817	1582	1379	1232	738	746	1381	1643	840	1314	988	553	937	538	1912	1349	914	1014	1179	1261	1248	1096	1588	1968	2053	1067	2073	1210
Tmem98	82	14	27	12	1692	0	1535	1855	1964	1047	79	247	99	47	2244	2882	1629	279	239	74	50	1544	9	173	88	1393	1149	11	36	3307	17	1134	835	1650	948	109	13	1935	1287	1186	101	1366	4338	3404	3	35	3144	42	8
Tmem17	38	20	28	60	180	18	114	80	145	196	4	49	69	12	140	42	90	24	28	29	27	98	30	32	76	85	84	49	49	125	68	68	84	188	67	22	51	78	150	137	76	118	43	92	14	48	170	56	58
Tubg2	53	80	54	42	207	47	102	184	198	180	33	75	42	78	79	44	40	41	61	26	55	49	54	72	51	105	27	30	44	83	16	34	86	50	28	76	41	65	163	198	25	103	69	174	57	57	122	73	38
Slc25a41	1	0	10	0	6	0	1	0	1	2	0	0	2	11	0	0	0	0	0	0	2	0	11	5	0	0	0	0	0	1	1	0	0	0	0	0	0	0	0	1	0	0	0	0	0	0	0	4	2
Wdr92	936	457	463	336	692	587	861	521	719	401	989	684	579	679	599	473	273	539	618	601	747	511	511	600	316	480	725	414	783	526	366	646	682	690	917	677	280	450	619	516	349	687	599	638	647	690	512	641	322
Maml1	267	201	294	105	321	217	303	276	310	250	285	287	278	300	157	91	168	338	180	262	319	181	290	258	149	173	200	98	277	214	139	214	266	246	192	401	148	194	319	344	97	257	186	163	369	482	154	407	144
Zfp692	633	586	763	197	374	573	545	415	533	614	192	541	710	418	351	86	127	518	659	336	810	276	543	555	156	271	342	187	1024	200	95	473	345	279	373	953	154	41	310	466	224	411	37	158	998	960	221	487	169
Cuedc1	45	82	47	8	1178	68	860	623	719	897	70	77	99	64	168	67	100	95	71	117	172	100	57	90	7	160	431	3	98	235	1	1087	956	716	1028	116	20	69	542	765	4	591	166	113	106	138	146	105	13
Inca1	0	7	15	14	82	7	31	23	8	55	26	0	1	0	9	31	14	12	17	13	5	10	16	16	20	36	0	10	33	29	15	13	34	10	29	49	1	18	22	2	36	20	21	9	8	10	44	27	11
Nt5m	320	297	305	292	778	227	772	632	528	408	197	549	406	337	1032	671	555	228	267	260	319	695	276	296	306	564	546	345	349	274	204	660	569	489	548	451	348	514	622	678	228	615	171	391	371	394	190	228	276
Hoxb2	7	0	5	3	500	0	133	171	175	96	0	0	0	0	84	1	30	9	0	0	0	115	5	5	9	324	155	0	12	74	4	121	171	24	99	1	0	19	63	130	0	251	15	24	18	23	107	2	0
Rpn1	4910	3713	3783	11411	7790	5294	7359	10187	8951	6634	4212	8830	5115	5539	13057	4297	8643	4612	6480	6331	6907	9492	3338	4840	10309	9845	8552	11608	6357	11831	8961	10450	7208	7243	7017	4240	12958	6107	6136	8832	11501	9369	3245	17197	4603	4236	14760	5613	11491
Try5	0	4	3	2	0	3	0	0	0	0	13	0	0	9	2	0	0	0	0	5	5	0	0	3	0	0	0	1	0	0	2	0	0	0	0	5	0	0	0	0	0	0	0	0	0	1	0	2	0
Dnm3	8	46	21	32	1895	86	1835	1436	1875	1326	39	54	39	45	1156	828	793	71	99	95	204	817	43	104	50	752	1050	30	61	989	35	982	1774	1061	2083	60	38	842	1531	2177	63	1611	2141	1897	37	101	1229	289	21
[truncated: 22,117 more rows]
[truncated: 10 more columns]
