# Supplementary material for: Conserved transcriptional connectivity of regulatory T cells in the tumor microenvironment informs new combination cancer therapy strategies
Source: Nat Immunol. 2023 May 1;24(6):1020–35. doi: 10.1038/s41590-023-01504-2 (PMC10232368; doi:10.1038/s41590-023-01504-2)
Supplement: Supplementary file 4 — KP_factors [file 41590_2023_1504_MOESM4_ESM.xlsx]

## Sheet: endo_schpf_20f_cell_scores
	0	1	2	3	4	5	6	7	8	9	10	11	12	13	14	15	16	17	18	19
1.20703e+17	0.328662	1.2191	0.000648359	0.00113684	1.22598	0.000832942	0.000703293	0.143387	0.000565456	0.469394	2.17186	0.000644059	0.000590609	0.546712	0.000449898	0.128342	0.000391361	0.613928	0.145423	0.000661963
1.20703e+17	0.000365764	1.18815	0.000656095	0.110339	1.91526	0.000847154	0.000692558	0.295697	0.000575318	0.204033	0.908927	0.000635908	0.063477	0.0322222	0.000472285	0.000659844	0.820127	0.212678	1.0159	0.227701
1.20703e+17	0.00132642	0.0026743	3.16937	0.00411023	0.0016104	0.00316167	0.00254294	1.18588	0.0020796	0.66165	0.064201	0.00240846	0.00222037	0.00158886	1.18389	0.700952	0.00147638	0.00107551	0.00306044	0.00257576
1.20727e+17	0.0634747	0.00087296	0.000802946	0.00138499	0.000537487	0.00102609	2.33344	0.111157	1.21575	0.238449	0.00121931	1.26222	0.000701392	0.0987726	0.374945	0.000789728	0.755115	0.463456	0.0530981	0.0220847
1.20773e+17	0.000329214	0.000615461	2.34944	2.43997	0.00284417	0.000739149	0.37186	0.00123353	0.000511876	0.0340934	0.0103577	0.192679	0.000525192	0.000424252	1.29052	0.0999621	0.000355411	0.0736253	0.128753	0.000620687
1.20773e+17	0.0195065	1.89227	0.000527795	0.000949885	0.629894	0.000681758	0.000565933	0.00115509	0.000471201	0.000405807	0.763837	0.424878	0.260907	0.000395393	0.000379509	0.00052553	0.000322086	1.18668	1.56216	0.253014
1.20787e+17	0.000788987	0.00150776	4.07191	0.74371	0.000989634	0.00184118	0.00159203	0.00301249	0.00129082	0.967984	0.00216365	0.00144871	0.00129713	0.00101541	0.900665	0.0015113	0.291969	0.000639223	0.00180601	0.00151973
1.20787e+17	0.000383509	0.000753788	0.19194	0.00123649	0.842723	0.000980881	0.000765524	0.729684	0.000651131	0.45327	3.48087	0.227358	0.000636131	0.0184851	0.000495577	0.000743717	0.000425701	0.000305268	0.695138	0.35251
1.20787e+17	0.000974564	0.00181261	0.31562	0.605617	0.00117832	0.00256734	2.35136	0.731119	2.31272	0.00136723	0.00266626	0.00174157	0.118654	0.00123019	0.00123593	0.00172156	0.00105416	0.000758126	0.543248	0.0017797
1.20864e+17	0.000959142	0.00186214	2.57979	0.272455	0.00121227	0.0022602	0.0242152	0.0039125	0.00167914	0.481091	0.00270405	0.00174849	0.0649998	0.00133249	2.3604	0.00171701	1.00478	0.115917	0.00219578	0.0731487
1.20865e+17	0.00090583	0.00183974	3.29824	0.651949	0.0200967	0.00219519	0.0756667	0.00354178	0.00147579	0.835392	0.00283746	0.00165465	0.00155792	0.00116828	1.69959	0.00170117	0.313558	0.0156001	0.00209075	0.067427
1.21202e+17	0.0844814	1.46591	0.000508557	0.000889353	1.19926	0.339808	0.00055592	0.00109037	0.47379	0.219583	0.102064	0.000508995	0.000486916	0.135248	0.000366539	0.000516651	0.504296	0.291065	0.828934	1.35017
1.21202e+17	0.000354394	0.430616	0.000666938	0.0011971	1.02529	0.0088419	0.000716449	0.877666	0.000591582	0.227604	2.81394	0.173395	0.000597087	0.000442953	0.000466052	0.000687071	0.297963	0.635559	0.207536	0.295268
1.21277e+17	0.0891539	1.65833	0.000805867	0.0765819	0.642729	0.148284	0.000876676	0.00170016	0.0375944	0.11887	2.14305	0.000805273	0.000733063	0.323318	0.0005931	0.190375	0.201144	0.394351	0.533926	0.436039
1.21277e+17	0.475363	0.00110415	0.00108116	0.00191578	0.000716949	0.170247	0.00116654	0.816899	0.0547099	0.408104	0.00165278	0.00107771	1.64126	0.404541	0.000758262	1.52095	0.295645	0.0456684	1.12295	0.0332228
1.2132e+17	0.0701273	0.0218889	0.000537074	0.00092986	0.000392937	0.0496691	0.782092	0.160695	1.67761	0.146167	0.000798169	1.08199	0.190974	0.266958	0.230417	0.00052706	1.12396	0.641379	0.551864	0.000554253
1.2132e+17	0.479948	0.789628	0.000555976	0.173587	1.65758	0.000699379	0.000586488	0.122593	0.000489751	0.221651	2.40521	0.00054138	0.000498402	0.391554	0.0475632	0.000543549	0.000332093	0.174023	0.00069551	0.53123
1.21338e+17	0.216548	0.000467153	0.000439868	0.300876	0.725283	0.000548138	0.109556	0.000918221	0.00980777	0.000355515	2.90826	0.000433927	0.000401841	0.672527	0.000310609	1.36377	0.000268589	0.000192329	0.68818	0.000461923
1.2134e+17	0.0819138	3.14823	0.00134289	0.00237294	2.49486	0.00175747	0.00144777	0.00282414	0.0633638	0.263873	0.0020578	0.00131907	0.00121621	0.1734	0.000945803	0.23854	0.00082403	0.454551	0.00166423	0.0622803
1.2134e+17	0.00109749	0.00214959	2.05022	0.00359791	0.0215247	0.00271996	0.00220982	1.77883	0.00177576	0.505295	0.0031164	0.976359	0.00200779	0.103534	1.09872	0.00198782	0.298984	0.139418	0.00253003	0.00206123
1.2134e+17	0.00132192	0.00258198	4.16499	0.00416255	0.0156162	0.00313908	0.934463	0.291332	0.00215611	0.512304	0.00381004	0.00239828	0.00246579	0.00168377	0.985721	0.00236963	0.00146449	0.00110353	0.00301364	0.0617309
1.21743e+17	0.000822819	0.00157397	0.0797239	0.096538	0.00102557	0.00192091	2.46979	0.00329618	3.77712	0.00126486	0.0022753	0.00154552	0.00137799	0.0010355	0.184514	0.00154389	0.00089835	0.000636284	0.00188427	0.369836
1.21743e+17	0.78475	0.029464	0.000906707	0.550901	0.000685027	0.00112333	0.320029	0.14333	0.112293	0.42762	0.00138879	0.866005	1.85026	0.0431889	0.144112	0.836492	0.577995	0.292135	0.00111803	0.0153974
1.21812e+17	0.102115	0.00173491	0.202698	0.663823	0.00113019	0.00216307	1.61609	1.45053	1.66098	0.510528	0.00253289	0.0017044	0.00150144	0.00118593	0.00118196	0.00169811	0.289968	0.211862	0.00211735	0.272933
1.21812e+17	0.0224574	1.54822	0.000300134	0.0520588	0.444158	0.215102	0.000323571	0.000650988	0.000258317	0.0484176	1.78612	0.000295636	0.000264863	0.531994	0.000207816	0.132946	0.712102	0.280817	1.17011	0.0529201
1.21826e+17	0.587433	1.54982	0.863008	0.000776247	1.03158	0.000550327	0.000475037	0.0494454	0.000388433	0.435911	0.810716	0.000435482	0.000391059	0.775465	0.000314308	0.000433522	0.0486111	0.000188083	0.677089	0.166579
1.21896e+17	0.000628004	0.0012215	2.77766	0.00198052	0.00642721	0.127466	0.290163	0.00248366	0.000997682	0.315378	0.0883999	0.027327	0.00105849	0.0495996	2.74834	0.00114771	0.504138	0.000495234	0.00144534	0.052612
1.21896e+17	0.252549	2.0443	0.0007668	0.00136564	0.692414	0.00103459	0.000820787	0.00159949	0.00067984	0.234706	1.25917	0.00075659	0.000691701	0.316285	0.000544322	0.244191	0.71434	0.271439	0.927622	0.0340363
1.21955e+17	0.0636277	0.660393	0.0121394	0.000404446	0.252319	0.448677	0.000248517	0.000503401	0.000201665	0.0224493	0.544798	0.0336035	0.000206756	0.097753	0.000164577	0.276642	0.349351	0.45769	3.77838	0.000240083
1.21955e+17	0.284375	0.00206611	0.00201905	0.156237	0.00134426	0.0025043	0.809538	0.311051	2.13286	0.352501	0.00296239	1.37574	0.202673	0.0581478	0.0014157	0.00198431	0.601903	0.000877525	0.527809	0.170182
1.21966e+17	0.000403167	0.000769456	0.000730554	0.00128385	0.00357351	0.000931378	3.1668	0.643435	0.842234	0.000560627	0.103937	0.612484	0.000639955	0.03127	0.0368242	0.175817	0.44579	0.441979	0.489118	0.000761985
1.21966e+17	0.000601098	0.00117833	0.00110273	0.18984	0.000736524	0.00143119	0.816855	1.14905	0.905145	0.333253	0.459483	0.00110762	0.000958626	0.00088238	0.000765306	1.30543	0.399173	1.42945	0.00137597	0.00119486
1.22308e+17	0.00018454	0.000354329	0.000328642	0.000575778	0.0049946	0.000431228	0.523806	3.66087	0.000298921	0.000257748	0.37049	0.307214	0.0385153	0.13311	0.231287	0.0725646	0.82022	0.311475	0.522376	0.000352711
1.2231e+17	0.000373594	0.000725991	0.000702104	0.0012339	0.000466659	0.481386	2.10715	0.00150409	1.8199	0.104907	0.0367868	0.974319	0.000603119	0.379842	0.000495358	0.717588	0.284327	0.0854669	0.000859551	0.000740917
1.2231e+17	0.149062	0.000404242	0.000383846	2.90007	0.106528	0.000489783	0.000402809	0.576617	0.00033012	0.126861	1.72441	0.000368788	0.00034242	0.00025644	0.0741807	0.689868	0.00022843	0.241163	0.000471084	0.407217
1.22429e+17	0.267321	0.0368493	0.000737287	0.506082	0.000614058	0.000932031	0.000794991	0.00153231	0.342635	0.0746645	0.00109744	1.66165	1.04126	0.129557	0.025616	0.000729032	0.656722	1.42955	0.776463	0.0445394
1.22436e+17	0.000624733	0.050811	1.67188	0.00194715	0.000815284	0.197962	0.226994	0.449057	0.000976274	0.132159	0.00170555	1.03505	0.000986639	0.0812491	2.27199	0.00108442	0.683085	0.141166	0.0482714	0.00118124
1.22436e+17	0.0127365	0.0555756	0.0681697	0.100286	0.000359183	0.000642023	0.000543863	0.32144	1.38255	0.0968168	0.000758176	0.867706	1.25776	0.000347921	0.000359066	0.000503928	1.17506	0.959897	0.676771	0.0212632
1.22515e+17	0.000410776	1.13975	0.665514	0.0879311	0.361139	0.249964	0.00080332	0.274481	0.0533047	0.821086	1.29238	0.000734236	0.000685985	0.0785895	0.19736	0.000739215	0.282079	0.398556	1.01174	0.0820915
1.22515e+17	0.000330841	0.016453	1.34022	0.113314	0.000488402	0.22208	0.000643494	0.00127824	0.000518337	0.211978	0.000897969	0.790185	0.00053025	0.266241	2.98355	0.000581919	0.997517	0.0512943	0.000742453	0.000618376
1.25042e+17	0.0126821	0.000472888	0.0258836	0.00078419	0.0113672	0.000571824	0.702102	0.849759	1.22091	0.394988	0.335461	0.000443828	0.00040022	1.10471	0.000317805	0.774361	0.147623	1.24959	0.166701	0.000463525
1.25042e+17	0.0230147	0.00115975	0.00111067	0.537908	0.00619175	0.299273	0.00122202	0.00238355	2.07326	0.000807052	0.0515337	0.765367	0.00100303	0.000891654	0.268487	1.03904	0.177218	1.05849	0.689396	0.0012345
1.25197e+17	0.187742	0.0496431	0.000687039	0.130533	0.000582046	0.0441183	0.236251	0.176379	0.000622911	0.460304	0.00102502	1.06636	1.09045	0.681698	0.000492971	0.000686442	0.557602	1.07024	1.24324	0.000737603
1.25197e+17	0.060245	2.11573	0.000298335	2.77369	0.00022256	0.000399735	0.000332962	0.000631369	0.0368036	0.000242887	0.201675	0.008708	0.000269753	0.0301888	0.000207018	0.000302331	0.00695057	0.000128475	1.76239	0.000312838
1.25197e+17	0.486351	0.786419	0.000989757	0.00342719	1.29463	0.00135054	0.00107966	0.761036	0.0853943	0.548248	1.62502	0.00099979	0.000888387	0.690477	0.000688764	0.000993395	0.427199	0.163645	0.00126271	0.118994
1.25197e+17	0.00240071	0.000462347	0.0004441	0.000779703	0.0104847	0.000576945	0.000480236	0.000937213	1.05806	0.26199	0.000658046	0.683947	0.877557	0.263371	0.0256685	0.661381	1.04225	0.480293	1.11126	0.516606
1.2524e+17	0.000295283	0.879161	0.0901054	0.208536	0.858739	0.144499	0.137445	0.0011747	0.000482402	0.353842	2.95211	0.000550971	0.000490491	0.590442	0.00039007	0.646643	0.000325219	0.000230475	0.000712729	0.133333
1.2524e+17	0.000189116	3.67531	0.000348849	0.231818	1.54117	0.258295	0.00037276	0.180065	0.0396467	0.000274228	0.000523272	0.109883	0.000306026	0.00911406	0.000237368	0.000338616	0.0396225	0.365412	0.46547	0.0812968
1.2524e+17	0.00068093	0.581895	0.142557	0.162178	1.68594	0.00169958	0.00135975	1.34493	0.00112777	0.0613488	2.45485	0.482781	0.00111316	0.0161086	0.000891256	0.00125972	0.000787725	0.00056083	0.00161113	0.0551785
1.25247e+17	0.000289753	0.000555568	1.1384	3.18002	0.000360603	0.000684638	0.577402	0.00113911	0.00681141	0.102089	0.00080639	0.415695	0.000481728	0.107382	1.4208	0.000538492	0.0445995	0.000233409	0.000674813	0.000552045
1.25678e+17	0.0343227	2.64327	0.000648139	0.0011159	1.10834	0.000977523	0.000698447	0.0122267	0.000567333	0.264007	0.395932	0.239677	0.000565679	0.000452225	0.000442859	0.000655256	0.0341426	0.864731	1.36476	0.0318883
1.25678e+17	0.000171643	0.000327342	0.000311166	6.48033	0.00150669	0.000395584	0.000330941	0.000648459	0.000267584	0.0535992	0.00046138	0.000300813	0.000272667	0.0939318	0.139515	0.127669	0.000190097	0.0987586	0.000382265	0.000348074
1.2572e+17	0.000511596	0.000951773	0.000931897	0.00158342	0.000613898	0.296543	0.527322	1.42941	0.285944	0.000786909	0.00138519	0.25819	1.85254	0.163645	0.043124	0.000882897	1.19619	0.000388706	0.657045	0.281187
1.25728e+17	0.000562267	0.00107926	0.00104354	0.00180598	0.0155298	0.489694	0.413169	1.42233	1.35522	0.0617123	0.276611	0.975524	0.688718	0.000757364	0.000738157	0.226148	0.409605	0.64634	0.00128992	0.0111899
1.25728e+17	0.000195351	0.000379371	0.000358813	0.071408	0.407005	0.258952	0.000389253	0.000753471	0.0241787	0.000427285	1.81151	0.635746	0.000319314	0.0621958	0.00025598	0.000346404	0.000214947	0.000152934	3.024	0.700894
1.25728e+17	0.000281842	2.12246	0.000503963	0.000858564	0.869875	0.69721	0.000542314	0.327604	0.0241457	0.000433722	1.11617	0.000500334	0.00044526	0.000353305	0.000355259	0.000492056	0.000313928	0.472358	0.359078	1.00555
1.25728e+17	0.000680387	2.60691	0.00116113	0.00204833	2.2698	0.00156223	0.00126074	0.00256868	0.381573	0.000916286	0.00178127	0.00117213	0.00103994	0.120122	0.000827605	0.00118162	0.669219	0.00051199	0.656812	0.277776
1.25728e+17	0.00036852	0.12576	0.00067926	0.00117359	0.000495885	0.000885352	1.44782	0.513397	2.00849	0.000524499	0.0754621	1.51778	0.000603941	0.110383	0.329883	0.215898	0.462795	0.185433	0.000842774	0.000711601
1.26132e+17	0.86035	0.416237	0.000431174	0.00077889	0.731069	0.000568676	0.000455956	1.48536	0.0462195	0.000324549	1.12361	0.00043098	0.124362	0.000308574	0.10583	0.387626	0.451461	0.101934	0.769266	0.39298
1.26132e+17	0.000639488	1.35679	0.0011668	0.00198198	1.19565	0.00141791	0.00121887	0.951385	0.001006	0.305174	2.78753	0.00110038	0.0852289	0.000771973	0.000821789	0.303304	0.000690782	0.000500209	0.001419	0.00118512
1.26149e+17	0.0264651	0.0163819	0.000559844	0.176663	0.000430964	0.000702324	0.334548	0.380902	0.725645	0.000450403	0.000829681	1.0903	0.436736	0.000368327	0.000382672	0.00054787	1.20594	1.37491	1.21519	0.0115534
1.26149e+17	0.000863307	2.28524	0.00158962	0.00274741	1.36056	0.00201287	0.00172382	0.88188	0.00137786	0.777627	1.31321	0.00157097	0.00141773	0.00106931	0.00111561	0.00157111	0.000970508	0.358155	0.00200736	0.00185282
1.26149e+17	0.0014049	0.00277065	3.67875	0.00466414	0.0132604	0.00335738	1.36093	0.00559285	0.00235806	0.00211218	0.00403967	0.00258188	0.109228	0.0310209	1.49667	0.00259069	0.269042	0.00114112	0.00323709	0.00285303
1.26149e+17	0.000348137	2.97197	0.000627232	0.149356	0.33424	0.266294	0.0681108	0.00132239	0.0201447	0.118279	1.52098	0.33087	0.144558	0.000468366	0.000436445	0.138897	0.424479	0.319245	0.170665	0.0181513
1.26149e+17	0.110638	1.27475	0.000280774	0.000478623	0.276839	0.464732	0.000293563	0.000578926	0.000240801	0.00915845	1.84791	0.418443	0.403215	0.219783	0.000193199	0.0759009	0.210216	0.000117017	1.68571	0.00028204
1.26219e+17	0.831308	0.000439052	0.17423	0.360189	0.00392024	0.451784	0.000460271	0.000909467	0.348163	0.259256	0.000629719	0.403345	0.783282	0.000285086	0.0424217	0.863589	0.93098	0.825554	0.54685	0.172025
1.26219e+17	0.000612172	0.0311677	0.00107698	0.0653296	0.000856797	0.103567	2.02398	0.00227252	1.29232	0.000842932	0.00159385	0.933844	0.000943519	0.000772352	0.244624	1.00393	0.327172	0.735652	0.227303	0.00117538
1.26228e+17	0.000591094	2.95999	0.00106696	0.00182852	0.853605	0.18059	0.00112156	0.706686	0.000924398	0.000851473	0.296187	0.00104666	0.000951637	0.0622873	0.000721561	0.133886	0.380754	0.525461	0.501447	0.389051
1.26228e+17	0.000981358	0.00181805	0.00177588	0.194661	0.00117688	0.00223113	1.94177	1.77132	1.19663	0.00134364	0.00261383	1.43378	0.00154052	0.0144404	0.00125544	0.00176618	0.00105414	0.179613	0.00216638	0.246482
1.26228e+17	0.144731	0.000622015	0.000580986	0.00102377	2.47498	0.000754203	0.00062703	0.00125395	0.0316204	0.000490987	1.90705	0.000575656	0.000527257	0.000385766	0.000402609	1.1826	0.558921	0.0171836	0.530523	0.144626
1.26228e+17	0.000295869	0.877645	0.000524425	0.172498	0.72505	0.0257855	0.00054565	0.976284	0.000450285	0.251107	2.49497	0.492304	0.000482136	0.0342454	0.000367252	0.0460985	0.000310157	0.114913	0.785116	0.00054556
1.26228e+17	0.00047837	0.0208245	0.000910963	0.00157564	0.000791583	0.349288	2.87045	0.312657	0.854814	0.112363	0.00133338	0.72801	0.000790949	0.185228	0.184867	0.321784	0.819816	0.219258	0.00109904	0.0128522
1.26294e+17	0.079612	0.961517	0.00124283	0.00221029	2.00072	0.00168142	0.00137718	0.160478	0.00112161	0.409146	1.97244	0.407578	0.00116524	0.297381	0.000885476	0.00129158	0.393383	0.302733	0.00160238	0.00128367
1.26364e+17	0.000311783	2.31849	0.127169	0.0685152	0.986477	0.123689	0.000606612	0.218075	0.000497687	0.0263235	0.530536	0.0102601	0.00049376	0.00038066	0.000393045	0.223397	0.461683	0.000240774	1.82701	0.0749391
1.26681e+17	0.0492196	0.00148937	0.00153717	0.00254417	0.000981818	0.30501	0.00159791	0.780652	1.61492	0.00106131	0.00218417	1.66574	0.00132858	0.221722	0.00103814	0.714101	0.000885022	0.755991	0.875196	0.00148129
1.26682e+17	0.5354	2.84727	0.000999168	0.00178509	0.623141	0.00128813	0.00106399	0.10576	0.0963294	0.552221	0.376236	0.000974074	0.00090422	0.951377	0.000721185	0.000993258	0.118062	0.000424235	0.542383	0.241773
1.26706e+17	0.000290372	2.95946	0.000545762	0.000937234	1.84211	0.0448937	0.039885	0.00112325	0.000469465	0.279374	0.6207	0.00052849	0.0773757	0.000405097	0.000380092	0.211449	0.0968028	0.158278	0.651103	0.0134103
1.26706e+17	0.00066578	2.21585	0.0598891	0.00219702	0.000897941	0.222553	0.00128555	1.9743	0.00114257	0.000977403	0.0634573	0.0012534	0.0010645	0.0582496	0.000843006	0.0012448	0.000714608	0.000505128	2.3265	0.065291
1.26706e+17	1.03343	0.0145343	0.000528786	0.213538	0.000430172	0.0442657	0.019997	0.0278472	0.294165	0.307469	0.000794697	0.300332	1.35928	0.0133918	0.17515	0.989022	0.80038	0.000221976	1.36439	0.0403736
1.26706e+17	0.216169	0.000464515	0.000458804	0.517178	0.660086	0.000586221	0.000480299	0.0813912	0.00039411	0.29363	3.537	0.000440718	0.000398831	0.000313808	0.000313916	1.19189	0.000269345	0.231262	0.266396	0.000477324
1.26766e+17	0.00051845	0.000985523	0.000974663	0.307953	0.000634653	0.159279	0.00102264	0.619938	0.000835936	0.537657	0.0730047	1.32612	2.00027	0.305762	0.0006803	0.000940655	0.286128	0.000401927	1.095	0.28104
1.26776e+17	0.000927785	0.00167085	0.693837	0.19561	0.00109653	0.00207226	1.87776	1.00998	1.3282	0.00132419	0.0024428	1.10083	0.00144793	0.00126102	0.00115465	0.00161758	0.583941	0.147771	0.00202205	0.0435647
1.26776e+17	0.000162318	2.78152	0.000295292	0.000503208	1.10242	0.297985	0.000313047	0.000627826	0.169672	0.00023672	0.624691	0.0002863	0.04929	0.0309371	0.000207209	0.0598705	0.506844	0.0374335	0.744197	0.592248
1.26834e+17	0.00063464	0.00118328	0.00118216	0.067519	0.000763943	0.736122	1.19931	0.7274	1.61621	0.000913924	0.00170441	0.519315	0.00103552	0.375084	0.000808712	0.379222	0.700231	0.313556	0.3556	0.00117415
1.26834e+17	0.000135434	1.30785	0.000251443	0.000438765	0.141612	0.342005	0.000268629	0.000536271	0.000215667	0.00019934	0.562254	0.438023	0.000230722	0.000166441	0.0369662	0.0399641	0.0627552	0.188085	3.87756	0.000259579
1.26835e+17	0.000551448	0.0645204	3.10348	0.638034	0.000738327	0.00130817	0.00111436	0.0022245	0.000890236	0.0263499	0.00156107	0.583094	0.000899336	0.252043	1.90993	0.276113	0.000621032	0.0924553	0.00127934	0.041872
1.26837e+17	0.000538284	0.00100386	0.000989712	0.362341	0.000662654	0.00128617	1.24959	0.475366	1.03147	0.0968518	0.00157266	1.27392	0.000854426	0.426273	0.411115	1.07084	0.289723	0.302385	0.00122262	0.00112014
1.26886e+17	0.000571703	0.00112646	3.7194	0.415737	0.000721283	0.00136724	0.00585587	0.951967	0.0900697	0.202696	0.00160271	0.00107667	0.00095198	0.000760357	1.56037	0.00114421	0.000639214	0.000452885	0.0412988	0.00121022
1.26886e+17	0.000324506	0.000632753	0.00060411	0.00104585	0.0029957	0.382632	2.7127	0.00128146	1.88991	0.000478091	0.000915113	1.30548	0.000543221	0.129635	0.131258	0.216245	0.102215	0.105386	0.0145531	0.000626014
1.26887e+17	0.0851432	2.76353	0.000636745	0.120174	1.41088	0.602608	0.000693995	0.00141353	0.260845	0.384718	0.00100134	0.000634814	0.000589933	0.000493267	0.000450405	0.000671306	0.000397655	0.550854	0.290401	0.523268
1.26887e+17	0.000491568	1.9088	0.000907375	0.00154674	1.02903	0.00112897	0.000967251	0.533029	0.000796372	1.13189	1.20367	0.000882097	0.000801815	0.304506	0.00724263	0.000875707	0.116597	0.293557	0.461537	0.000942645
1.29457e+17	0.688787	0.000629163	0.000595197	0.187911	0.00302355	0.000755426	0.000641905	0.00127917	0.000555842	0.0750423	0.0155769	0.4955	1.77179	0.42683	0.000417835	0.594903	0.736423	0.813727	1.03485	0.150217
1.29458e+17	0.000306441	0.0425893	0.000580293	0.0532659	0.000429714	0.273025	0.113648	0.0012151	1.01806	0.176229	0.000850818	1.04633	0.994204	0.299957	0.103374	0.110549	0.779823	0.940713	0.826179	0.218161
1.29458e+17	0.109154	1.27571	0.000220479	0.193458	2.07723	0.000280559	0.000236379	0.187931	0.000194683	0.0752393	1.49902	0.000217525	0.0728181	0.486804	0.000153812	0.000218023	0.168942	0.247359	0.604376	0.000239567
1.29497e+17	0.0961785	3.1124	0.000572024	0.00101019	1.68188	0.000741635	0.000617154	0.00120236	0.0685388	0.120642	0.370254	0.000574702	0.000520202	0.11376	0.000408746	0.116031	0.121624	0.190917	0.840219	0.161401
1.29497e+17	0.000436011	0.0432095	1.16095	0.575462	0.000662914	0.243281	1.08554	0.00171722	0.000698973	0.000646436	0.00120113	0.404586	0.000710352	0.562387	2.17051	0.518804	0.119188	0.107445	0.00100255	0.000846069
1.29566e+17	0.0386651	3.26011	0.000635103	0.218785	1.54203	0.0768577	0.000683969	0.478342	0.000546119	0.000520874	0.000945921	0.000620586	0.000559373	0.000455975	0.000438852	0.0393928	0.334946	0.439593	0.42803	0.137277
1.29583e+17	0.000523386	0.00098852	2.02998	1.74001	0.000646527	0.424751	0.00103922	0.00202571	0.000854129	0.111409	0.00143923	0.00095875	0.0334274	0.000655378	2.08852	0.273184	0.000590138	0.0719332	0.00123391	0.214961
1.29978e+17	0.00102074	0.0829135	0.0315115	0.00323507	0.00135974	0.00236678	1.96279	1.39551	0.383837	0.480812	0.00277165	0.802303	0.00161854	0.547969	0.00133894	0.0937291	0.898146	0.300806	0.00232008	0.00196393
1.30126e+17	0.181612	0.000688163	0.000663522	0.00113605	0.000445285	0.00823048	1.89277	0.39128	1.26337	0.000511051	0.00101605	0.848215	0.000588577	0.000461367	0.169203	0.00065474	0.364051	0.888877	0.46038	0.525248
1.30126e+17	0.399107	2.58529	0.000520748	0.0533011	0.000369387	0.0422508	0.000551377	0.174448	0.000440825	0.000398298	1.44673	0.000498153	0.140932	0.123569	0.0735881	0.000509765	0.362402	0.688259	0.884762	0.0216205
1.30135e+17	0.130637	4.33892	0.000724881	0.0499358	1.37861	0.034029	0.000787699	0.00154951	0.0441559	0.00058196	0.0011082	0.000723765	0.0460939	0.0238716	0.000511649	0.000722046	0.35835	0.26774	0.26885	0.0514443
1.30142e+17	0.000408959	1.06658	0.000782666	0.0928827	1.26973	0.27334	0.00082306	0.112009	0.000684053	0.341727	1.6997	0.325505	0.000665772	0.000503392	0.000533439	0.000763743	0.361651	0.165236	1.28496	0.000832787
1.30142e+17	0.00053251	3.29314	0.00098325	0.00173529	0.981724	0.0012841	0.00104653	1.02443	0.000848998	0.724274	0.00146028	0.000973556	0.000873903	0.104699	0.000679936	0.000995739	0.234994	0.622219	0.00121779	0.00102152
1.30142e+17	0.886771	0.0392569	0.000479607	0.286591	0.000349447	0.000597063	0.000512209	0.12889	0.0743171	0.235062	0.000716536	0.632595	1.25626	0.000314119	0.168322	0.596381	0.448905	1.03197	1.01585	0.195438
1.30145e+17	0.00064026	1.50732	0.00121155	0.271115	1.01307	0.00152855	0.00129909	0.00252578	0.00105194	0.000922743	2.57974	0.309524	0.00106933	0.327998	0.00085584	0.119225	0.000716842	0.789745	0.0014801	0.0679079
1.30145e+17	0.000525291	0.00102356	0.0132568	5.86209	0.00510639	0.00119981	0.000991762	0.712801	0.00748445	0.000719659	0.00142545	0.0009287	0.000866062	0.000636339	0.000680289	0.000932267	0.000584541	0.000421965	0.386446	0.00102579
1.30145e+17	0.0978964	0.0396065	0.000576254	0.000987204	0.000473142	0.146013	0.0508855	0.00118519	0.782927	0.000407175	0.000841165	0.67718	0.000507437	0.000434498	0.0753211	0.000548606	1.37306	1.44595	2.30409	0.000612772
1.30145e+17	0.000172044	0.000285893	0.0185891	0.000495441	0.000189318	0.13778	0.000302502	1.2033	0.000242487	0.122176	3.51453	0.00027144	0.000277965	0.1715	0.000211823	0.703692	0.000172598	0.365776	0.662014	0.0977637
1.30184e+17	0.000774225	0.0014993	1.70344	0.474273	0.013642	0.0929897	0.819812	0.583771	0.00125675	0.774383	0.0021342	0.513358	0.00126176	0.487864	1.25779	0.00142361	0.229609	0.000626915	0.00177591	0.0370395
1.30184e+17	0.00081912	0.001503	0.00146496	0.208787	0.000967514	0.687047	1.82331	0.589107	1.41565	0.465801	0.00227223	0.698377	0.00127686	1.09494	0.00103195	0.00142719	0.00088676	0.000640651	0.00186218	0.0015265
1.30184e+17	0.000288347	2.07278	0.000514933	0.000886288	0.775953	0.244301	0.000556183	0.00111779	0.000455227	0.388397	0.71809	0.136553	0.000463332	0.145255	0.000361612	0.000514537	0.494561	0.528343	1.32396	0.166189
1.30184e+17	0.00039172	0.684277	0.000747377	0.144847	1.47399	0.267074	0.000799362	0.44498	0.000649159	0.168045	2.89984	0.000728064	0.000667433	0.0296138	0.000508909	0.000720452	0.494997	0.0840906	0.131818	0.170556
1.30184e+17	0.00065172	0.00124962	0.00124427	0.256484	0.000807586	0.00155151	1.49143	0.835348	2.25965	0.18972	0.00180952	0.32218	0.0283699	0.000810174	0.0660299	0.00122107	0.381596	0.576588	0.509946	0.072231
1.30184e+17	0.283144	0.00084091	0.103009	0.141087	0.0084806	0.00102576	0.0449546	0.00172415	0.820255	0.267192	0.00120993	0.702252	1.30987	0.963068	0.000567999	0.957132	0.170016	0.231138	0.991467	0.000844121
1.30186e+17	0.622313	0.00107248	0.00107637	0.00188036	0.000707212	0.00135662	0.44884	0.00226569	1.75107	0.35817	0.00155978	1.127	0.000933964	0.813516	0.0374287	1.46548	0.171534	0.000460791	0.00130546	0.191073
1.30186e+17	0.00031439	0.000607454	0.0320786	0.153819	0.000389991	0.000727046	2.35612	1.58838	0.496725	0.000456686	0.00087636	0.601524	0.0401938	0.0842058	0.00625473	0.435846	0.753095	0.176555	0.186221	0.0850928
1.30194e+17	0.36326	1.49762	0.000644215	0.436163	1.31865	0.000834977	0.000684208	0.00137699	0.102987	0.314037	1.61346	0.000641342	0.000568809	0.538859	0.00044317	0.403145	0.200667	0.000277058	0.000812378	0.20428
1.30194e+17	0.267899	0.000667795	0.000649516	0.194657	0.000428649	0.35119	0.332428	0.0013757	0.151468	0.188744	0.000979213	1.32442	1.67479	0.55779	0.100118	0.82391	0.408428	0.548476	0.000798288	0.0702229
1.30194e+17	0.0456645	1.21718	0.00076335	0.00138852	1.39432	0.153349	0.000843786	0.11174	0.0997968	0.283006	1.92607	0.000771338	0.000714243	0.523224	0.000547964	0.00077779	0.458354	0.3787	0.272856	0.129235
1.30194e+17	0.000230638	0.000406484	0.000381093	6.33982	0.000258374	0.000483077	0.000421215	0.000806204	0.00034235	0.000326104	0.000577981	0.000373144	0.000342245	0.0466859	0.0829237	0.000383884	0.000238234	0.0592848	0.0004774	0.464894
1.30194e+17	0.0213432	0.0259033	0.000449833	0.000780896	0.000315783	0.476536	0.000479458	0.00104448	0.105035	0.498711	0.659772	0.00043616	1.23049	0.000306973	0.0579246	2.25712	0.000265943	1.48788	0.000618077	0.174199
1.30204e+17	0.0794682	2.99086	0.000910801	0.00159729	0.617702	0.00119585	0.000985691	0.00197045	0.000795116	0.126752	1.35662	0.000907627	0.0577498	0.170302	0.00064739	0.0617877	0.595532	0.38324	0.484099	0.0660493
1.30204e+17	0.00104848	0.00205562	0.556283	0.23704	0.00133234	0.00252635	2.24187	1.27289	1.07935	0.101784	0.002984	0.410536	0.00176085	0.432042	0.00135828	0.481732	0.00118115	0.165842	0.00243287	0.00217034
1.30204e+17	0.0682283	1.63304	0.000185384	3.12592	0.000140442	0.00023421	0.000203349	0.000394021	0.000165837	0.000149992	0.0834552	0.000184553	0.000170529	0.054835	0.000132386	0.000184365	0.152822	8.10311e-05	1.87908	0.000217363
1.30204e+17	0.000328624	0.000629924	0.000610782	5.84665	0.000397398	0.000747508	0.17767	0.00127001	0.000519349	0.210959	0.00089565	0.00059056	0.000519587	0.139052	0.466285	0.000583262	0.150181	0.000254597	0.000724952	0.000601202
1.30204e+17	0.00065759	0.00123489	0.00119126	0.00207424	0.00549524	0.44465	1.52775	0.00246813	0.463199	0.000922661	0.0017587	1.69705	0.00109375	0.194132	0.000841284	0.142196	0.594469	0.0769108	1.50445	0.336406
1.30529e+17	0.000319257	0.000604778	0.00059063	0.0907279	0.0117779	0.000748994	0.000629814	0.00124752	0.58268	0.000449797	0.000894538	1.00594	2.1289	0.308209	0.174992	0.000580361	1.6897	0.504585	0.495251	0.000654541
1.30529e+17	0.000647852	0.00124016	0.00119345	0.711244	0.00567556	0.450698	0.864144	0.597755	1.18027	0.339549	0.0017732	0.00117581	0.00111819	0.000786406	0.000839666	2.43542	0.000709283	0.263471	0.00144698	0.139782
1.30529e+17	0.000222447	0.000421919	0.113687	0.0419021	0.00215503	1.26874	0.29353	0.000876614	0.116408	0.10542	0.000617212	1.70286	0.836301	0.24458	0.245414	0.118435	0.373788	0.346017	1.01851	0.169748
1.30531e+17	0.000562751	0.00100512	0.508466	5.6502	0.000655326	0.00123085	0.00105862	0.185862	0.000869317	0.640358	0.00143808	0.000967351	0.000862095	0.000664314	0.000706231	0.000950324	0.00059774	0.00042931	0.00122092	0.00101072
1.30531e+17	0.054804	0.00104025	0.00100696	0.0930071	0.00496129	0.00128819	1.57639	0.331367	0.993901	0.000807806	0.00149381	0.634448	0.000876634	0.00069048	0.377959	0.306182	0.739704	0.244479	0.260729	1.37397
1.30531e+17	0.000457522	2.06366	0.126227	0.0639279	0.242424	0.00105207	0.00087502	0.00171191	0.000703828	0.629492	0.800766	0.000798707	0.000726033	0.593636	0.00056477	0.106916	0.000487403	0.000344724	2.1398	0.224696
1.30625e+17	0.000309446	0.389674	0.000562393	0.000982537	0.000411508	0.0623797	0.0625373	0.475679	0.000496018	0.191892	4.48972	0.243715	0.000508439	0.036405	0.000392397	0.00056399	0.202009	0.226558	0.316221	0.298474
1.30625e+17	0.000461666	0.714424	0.00087642	0.356177	0.318885	0.00105808	0.000932277	1.47105	0.000751145	0.303266	0.940398	0.292819	0.000756776	0.760418	0.000601437	0.246957	0.00050663	0.000357139	1.52693	0.0615889
1.30625e+17	0.107445	0.00200799	0.0846155	0.00329854	0.00931612	0.00245824	2.50057	0.00397136	2.53167	0.414109	0.190387	0.743638	0.00166643	0.00130533	0.00134171	0.00185955	0.393497	0.000802223	0.00234856	0.00199933
1.30736e+17	0.516306	0.0686802	0.000516844	0.000911219	0.000411985	0.000662349	0.00055456	0.278446	0.336026	0.000402113	0.000798071	1.26004	2.07021	0.64398	0.0249112	0.000514563	0.458977	0.38326	0.953372	0.000558176
1.30736e+17	0.000329441	0.999016	0.000600099	0.00104465	1.54046	0.504445	0.000664288	0.125327	0.000545694	0.000494363	2.1608	0.273041	0.000536039	0.35106	0.0549957	0.000588478	0.203788	0.221462	0.274998	0.285267
1.30736e+17	0.000636989	0.143404	0.00118151	0.00203544	0.000796645	0.538803	0.813452	1.11679	0.118593	0.290443	0.00179239	0.613256	0.424638	1.44564	0.000834547	0.379842	0.000705842	0.590215	0.454073	0.0618315
1.30754e+17	0.189243	0.366241	0.000339518	0.000608976	1.26032	0.000442418	0.000374427	0.000737954	0.000305788	0.124652	3.07145	0.000338543	0.000307412	0.541616	0.000235963	0.368653	0.22723	0.408114	0.171754	0.266728
1.30761e+17	0.000487528	0.0198598	0.000915014	0.149174	0.000773995	0.001126	0.849758	0.329337	1.5014	0.275125	0.00131231	0.784024	0.414621	0.000609277	0.000627323	0.222059	0.975712	0.590133	0.704683	0.17747
1.30761e+17	0.000159136	1.69378	0.000290659	2.24506	0.000215097	0.000355875	0.0560068	0.00060261	0.00024808	0.137896	0.282259	0.000282254	0.000265359	0.000206272	0.000198141	0.669108	0.000173732	0.000122665	1.91221	0.000293108
1.30761e+17	0.000247249	0.000491687	0.145002	1.11743	0.00220118	0.000582494	0.000513533	0.00100854	0.137191	0.873269	0.000698414	1.05768	0.590047	0.558179	0.000337194	0.660347	0.000269175	0.000191589	1.72793	0.12596
1.3109e+17	0.000187984	1.23619	0.000343702	0.141356	1.44442	0.0111164	0.0415171	0.193655	0.0124538	0.324807	1.93522	0.000338877	0.0169203	0.256267	0.000244599	0.00034105	0.310606	0.274473	0.789044	0.0101906
1.3109e+17	1.78608	0.000539611	0.000518088	0.196971	0.00756168	0.00066323	0.000557861	0.00108645	0.612363	0.234496	0.000781139	1.10567	0.821053	0.0107573	0.0921853	0.833911	0.342177	0.2289	0.512961	0.210307
1.3109e+17	0.286949	3.03367	0.000553452	0.00098554	0.7674	0.000709255	0.000602904	0.00118436	0.0232194	0.211741	0.0200457	0.000533796	0.000509988	0.112739	0.000409868	1.09361	0.404722	0.489052	0.53552	0.0153513
1.3109e+17	0.0212677	2.50353	0.000370047	0.000642096	0.211764	0.274279	0.000393667	0.000782228	0.000317737	0.216315	1.15975	0.000359389	0.120616	0.000291639	0.000260076	0.101625	0.280607	0.660893	1.4452	0.000406461
1.31098e+17	0.000639272	0.00127239	2.74476	0.00206905	0.000807356	0.00150006	0.226535	0.00251085	0.629638	0.894162	0.00184035	0.422863	0.101354	0.000791643	1.5828	0.00114444	0.268874	0.000511108	0.00153059	0.113316
1.31175e+17	0.0955186	2.96911	0.000326964	0.135617	0.000227442	0.000409385	0.000345983	0.000662828	0.00027768	0.188934	1.45966	0.000309809	0.288666	0.187793	0.000219053	0.116495	0.313242	0.114358	1.11597	0.0115831
1.31175e+17	0.0854805	0.0184903	0.000372938	0.186751	0.000266839	0.25593	0.0173136	0.165013	1.28643	0.217408	0.196426	0.0941107	0.000327062	0.000265645	0.334473	0.000374644	0.850078	1.38922	1.7112	0.189728
1.31175e+17	0.13643	0.0934929	0.000636752	0.206616	0.000456226	0.000820138	0.00152605	0.239042	0.828624	0.631273	0.201685	0.55993	0.000565495	0.000436862	0.0856874	2.32265	0.00890895	1.07749	0.582439	0.0207344
1.31217e+17	0.180455	0.988422	0.00035945	0.000624379	0.174819	0.17512	0.000383033	0.000759792	0.000319834	0.000288843	1.00412	0.000357441	0.161153	0.203335	0.0426247	0.271318	0.304496	0.220747	2.39187	0.8781
1.31234e+17	0.000246138	0.620175	0.000437954	0.000755755	0.966391	0.000571497	0.00046941	0.138183	0.000388	0.0927186	2.95897	0.310518	0.0427383	0.241963	0.000302417	0.125763	0.172328	0.0829295	1.19441	0.0493557
1.31234e+17	0.000516734	0.0460384	2.0543	0.00163057	0.000675344	0.0011833	0.00100969	0.44667	0.000791425	0.0672848	0.00142892	0.71818	0.000826284	0.000812493	2.79257	0.000908524	0.656984	0.00213339	0.189836	0.0153853
1.31234e+17	0.000157908	0.583697	0.000283359	2.81673	0.000212904	0.000353453	0.162385	0.000600701	0.000247105	0.000278801	1.40518	0.000281632	0.000251776	0.0754436	0.000197587	0.109689	0.00017532	0.000120937	1.84314	0.000312043
1.31234e+17	0.118709	0.0160895	0.000284752	0.194911	0.000222757	0.000356095	0.201772	0.111823	0.856111	0.026326	0.0260499	1.22209	1.08879	0.000265917	0.0343129	0.0930152	0.787702	1.3946	0.683254	0.143068
1.31293e+17	0.000442687	0.000831128	2.32237	0.00141934	0.000539477	0.00103618	0.000874948	0.557994	0.000690379	0.200304	0.00121351	1.13993	0.000708196	0.107335	2.20176	0.000793799	0.160635	0.102449	0.197137	0.000811849
1.31293e+17	0.000629685	0.00117394	0.00115355	0.00199166	0.000771979	0.00144852	2.4376	1.11852	0.543409	0.000903695	0.00181444	1.24486	0.00101363	0.000784334	0.445184	0.0357824	0.664726	0.0905242	0.283355	0.123327
1.3131e+17	0.000655304	1.51057	0.00116134	0.00198724	1.3677	0.0014698	0.00122816	0.00246108	0.191478	0.83884	0.917581	0.00113227	0.0192583	0.0610669	0.000817079	0.00118045	0.260983	0.000492974	1.29498	0.523931
1.3131e+17	0.000337584	0.000613384	0.354799	5.54916	0.000390892	0.000750305	0.000634064	0.438397	0.000508424	0.175855	0.000883169	0.000585986	0.0338286	0.000417378	0.439767	0.000593303	0.000353749	0.000248482	0.000744542	0.000604061
1.3131e+17	0.275323	0.000914625	0.000864929	0.00152032	0.787682	0.42815	0.000929631	0.00187432	0.0223929	0.000631706	3.21159	0.00086924	0.000808864	0.431219	0.115707	0.000883209	0.000536333	0.447977	1.15626	0.113086
1.3131e+17	0.000521511	1.94684	0.00097533	0.00171992	0.730908	0.00131081	0.00104422	0.00205854	0.000860185	0.583277	2.05016	0.000950379	0.000864407	0.409547	0.000704271	0.000986486	0.352448	0.221978	0.690932	0.00103803
1.31311e+17	0.00203673	0.0847805	0.0809066	0.000696634	0.000282066	0.0307686	0.379934	0.000847078	0.460371	0.0675845	0.000603424	1.84843	0.632462	0.393188	0.000283576	0.347066	0.0315257	1.51039	1.12706	0.000429876
1.31311e+17	0.000388631	0.000755435	0.0726943	0.00126104	0.00360508	0.441617	3.02579	0.00803999	0.639762	0.000563036	0.00108739	1.3078	0.000634375	0.31542	0.172911	0.322002	0.303533	0.027223	0.258604	0.0956648
1.3383e+17	0.000471096	0.000868463	0.000839441	0.00149286	0.000561798	0.00107984	0.000907091	1.72287	0.0301142	2.05841	0.00126846	0.000860175	0.945447	0.14739	0.000590675	0.000872201	0.113541	0.000360232	1.64016	0.331151
1.3383e+17	0.652044	0.290094	0.083543	0.346393	0.000440416	0.000802263	0.000688679	0.00137314	0.000557558	0.437395	0.00267776	0.000635474	2.31568	0.543215	0.153736	0.542777	0.11608	0.761304	0.749299	0.000695401
1.3383e+17	0.533292	0.000978533	0.000938525	0.0779517	0.0169786	0.00119223	0.00100076	0.00197533	0.310186	0.445271	0.00139905	0.790202	1.52173	0.806806	0.000658388	1.47304	0.129665	0.594263	0.29068	0.000963672
1.33854e+17	0.00108141	0.0672469	3.31418	0.00330722	0.00144033	0.00237418	0.00207149	0.00404936	0.00167297	0.769716	0.00279522	0.492858	0.00167743	0.00140531	1.68459	0.00183734	0.640826	0.000821924	0.00234903	0.00198249
1.33854e+17	0.728532	0.000701511	0.000667648	0.00117495	0.000453148	0.000944675	0.000724295	0.00140225	0.000588529	0.477534	0.00102825	0.000683884	1.16649	0.000463116	0.37648	1.8955	0.00042505	0.000298761	0.000872809	2.34444
1.33855e+17	0.0161308	2.2551	0.000670774	0.15125	3.22368	0.000841459	0.000727127	0.00139476	0.209746	0.000575105	0.404172	0.000659918	0.0715022	0.000477171	0.00047034	0.014755	0.324321	0.000287989	0.200631	0.122005
1.33895e+17	0.0431808	0.000992298	0.292149	5.45413	0.00475987	0.0011899	0.000980441	0.509326	0.000795502	0.0946681	0.00134489	0.000898656	0.000840491	0.000604187	0.000660578	0.000902761	0.498715	0.0492525	0.0428387	0.000947894
1.33895e+17	0.000705106	0.0765566	2.82766	0.245856	0.00104596	0.00172549	0.24088	0.00277779	0.00116964	0.596426	0.00197651	0.00132221	0.00119953	0.0227517	2.30765	0.0013123	0.000793207	0.132428	0.00163225	0.532951
1.33975e+17	0.0315783	0.00117804	0.288868	0.00199469	0.0053894	0.00139047	0.654664	0.810481	1.56699	0.267466	0.00170654	0.783154	0.601214	0.000768164	0.000777403	0.0011556	0.972656	0.627593	0.378704	0.00125927
1.33975e+17	0.535056	0.020203	0.000500615	0.000880861	0.000371136	0.214888	0.0364608	0.00104665	0.442574	0.000396797	0.00074514	1.37734	1.32905	0.523536	0.0685895	0.189817	0.495652	0.59805	1.01142	0.152979
1.33975e+17	0.000487891	2.26793	0.000893637	0.0500142	0.878461	0.109872	0.000959751	0.355521	0.000766929	0.197294	1.92014	0.000877062	0.000784952	0.000612806	0.0212973	0.000879432	0.0894339	0.273313	0.818725	0.010942
1.33975e+17	0.822631	0.0419096	0.00049037	0.000857985	0.000357658	1.30629	0.000531553	0.00104958	0.000452814	0.218104	0.00074183	1.40378	0.872496	0.18337	0.224401	0.259503	0.452841	0.000209705	1.20905	0.000504789
1.33975e+17	0.000619749	0.0011615	0.00111952	0.00195079	0.000761532	0.00142841	1.50178	0.263884	2.21418	0.342974	0.00169135	1.02952	0.000992777	0.182785	0.335609	0.00110902	0.683755	0.000481957	0.431965	0.0012214
1.33982e+17	0.000817566	0.00152418	3.53092	0.00263772	0.00100859	0.00189054	0.552039	0.00313857	0.00130083	0.00119147	0.0657513	0.357549	0.00133709	0.000999726	2.45357	0.0179818	0.000915255	0.000650966	0.00187151	0.00156278
1.34034e+17	0.000826333	2.04408	0.0015518	0.00258473	1.86269	0.00191818	0.00157221	0.00317019	0.00132364	0.00109261	1.525	0.00155526	0.0825655	0.458932	0.0432544	0.362082	0.0008968	0.600206	0.00184715	0.00152801
1.34034e+17	0.000537472	1.89387	0.000978646	0.00170928	1.50939	0.513888	0.0010466	0.00209655	0.000869699	0.363028	1.12882	0.000982512	0.0357074	0.206655	0.00070558	0.000986538	0.237572	0.401083	0.532048	0.167151
1.34376e+17	0.000842918	0.00161785	4.43512	0.00271736	0.00104671	0.00201269	0.59772	0.00336888	0.00138879	0.0013819	0.00234771	0.00153086	0.00139152	0.00108154	1.77462	0.00152014	0.000943745	0.0854056	0.00194364	0.0805776
1.34378e+17	0.233793	0.000952642	0.000863065	0.120252	1.93922	0.00114494	0.000947685	0.00184056	0.0358269	0.00068298	1.73206	0.000852059	0.0231338	0.226748	0.000619005	1.89999	0.000530673	0.425473	0.0011085	0.353171
1.34378e+17	0.00107074	0.00212583	2.17765	2.25386	0.00968706	0.0025224	0.0022063	0.00420615	0.00181721	1.13602	0.00296557	0.00198762	0.0018946	0.00139995	1.38994	0.00197651	0.00121372	0.000876861	0.00246689	0.00227054
1.34448e+17	0.000842752	0.00148044	1.305	4.79195	0.000979606	0.00195509	0.0015458	0.00320373	0.00132014	0.0236578	0.0021723	0.00144525	0.00137213	0.0011025	0.0842211	0.602403	0.000878033	0.000634578	0.00181309	0.170693
1.34473e+17	0.141833	1.37591	0.00027919	0.055494	0.585159	0.133329	0.00029788	0.000595819	0.000250896	0.000207144	0.739729	0.0638415	0.0282051	0.264103	0.000207427	0.00393418	0.000166917	0.384934	3.16701	0.0542621
1.34473e+17	0.986692	0.000870774	0.000840485	0.162889	0.0119916	0.00108699	0.0292071	0.00178896	0.336927	0.408806	0.0012474	0.299974	0.261031	0.0392599	0.000588286	1.14598	0.634371	1.85127	0.72859	0.0958435
1.34473e+17	0.340101	0.0321347	0.00067546	0.00120533	0.00049752	0.0008669	0.593835	2.71222	0.199933	0.000547021	0.0010228	0.000674829	0.00987358	0.196135	0.558003	0.67051	1.15903	0.446559	0.000850411	0.0747131
1.34522e+17	0.000385948	0.00071552	1.38298	1.53816	0.00982387	0.000866885	0.563387	0.0946782	1.02514	0.000521015	0.00102539	0.728216	0.000612619	0.897857	0.570759	0.000687057	0.000416092	0.131101	0.000859228	0.0511967
1.34522e+17	0.000477395	0.000900418	0.429748	0.354844	0.0042756	0.00108138	0.391543	1.34924	1.1503	0.117514	0.00128122	1.01079	0.404659	0.302611	0.000606468	0.000869363	0.702207	0.39194	0.383399	0.000932009
1.34531e+17	0.00067106	0.000422539	0.000402151	0.0960932	0.000268801	0.952444	0.502018	0.275053	0.000359935	0.209922	0.0903447	1.12617	1.52402	0.000279478	0.000283206	0.111789	0.307893	0.44882	1.19998	0.152414
1.34532e+17	0.00109421	0.00198153	0.00196767	0.00332857	0.00891899	0.00244512	1.26406	3.08781	0.771564	0.583615	0.00282944	0.763598	0.00169996	0.0189994	0.00135151	0.00195203	0.101353	0.375375	0.00235443	0.00197005
1.34532e+17	0.509301	0.000779649	0.0237524	0.129849	0.000503513	0.000934047	0.0750842	0.00156567	0.136386	0.221251	0.00114483	0.876067	2.13861	0.95522	0.0777637	0.571446	0.023866	0.628414	0.618256	0.00914184
1.34532e+17	0.00040413	1.53087	0.000727714	0.00130834	1.65987	0.173402	0.000780217	0.00187425	0.000664448	0.125505	1.67927	0.000735615	0.131979	0.0541418	0.000518697	0.225452	0.177032	0.275347	0.879283	0.0801748
1.34532e+17	0.000635897	2.92923	0.00118598	0.00206313	0.000863875	0.0015009	0.00127091	1.52127	0.00104062	0.223234	1.35008	0.0011758	0.125385	0.165414	0.00081895	0.00116574	0.000713374	0.669192	0.00145975	0.00123955
1.3454e+17	0.000335512	0.000619997	0.0445605	6.22326	0.000397509	0.000773262	0.000645982	0.00123516	0.000538779	0.0300983	0.00090054	0.00059022	0.0005337	0.0228918	0.0793276	0.226935	0.000374861	0.000268715	0.000740351	0.364441
1.3454e+17	0.000553008	2.21231	0.000943702	0.00164705	2.4642	0.00119584	0.000995095	0.00198429	0.123333	0.258199	0.580034	0.00092907	0.000847441	0.000845867	0.000656308	0.000976226	0.457211	0.209675	0.522452	0.160177
1.3454e+17	0.000730496	0.00141211	0.00133872	0.105859	0.0136932	0.00172193	2.99521	0.0029524	1.4924	0.110616	0.235387	0.00135907	0.00118285	0.00134873	0.372335	0.878425	0.000824181	0.000591046	0.3913	0.390114
1.3454e+17	0.229608	0.0124063	0.158946	0.295439	0.000444927	0.416123	0.000543322	0.120098	0.000448185	0.314884	0.000781537	0.645281	2.03262	0.000337882	0.000361445	1.04571	0.558221	0.475681	0.691061	0.000551218
1.34592e+17	0.000403803	1.82596	0.000753751	0.00127047	1.0452	0.260549	0.000782485	0.00156518	0.0355974	0.000555992	2.9078	0.000719248	0.0169063	0.174105	0.000521302	0.0386441	0.369242	0.2953	0.000897112	0.0225642
1.34601e+17	0.0447217	2.52858	0.00050742	0.231465	1.35754	0.0791392	0.0285062	0.00106445	0.0120058	0.317762	1.02716	0.00049725	0.000452198	0.273625	0.000355193	0.000493006	0.419155	0.230973	0.445049	0.000506351
1.34937e+17	0.095304	0.124885	0.000666268	0.00113103	0.000478743	0.000838914	1.2541	0.5991	1.25753	0.00554516	0.00100688	1.12581	0.000596558	0.00049928	0.144479	0.0657196	0.691464	1.32964	0.262523	0.038091
1.34938e+17	0.000315095	0.000612312	0.000585616	0.00100895	0.00270408	1.04542	0.48885	0.00127262	1.54508	0.12754	0.00087322	0.893116	0.190556	0.193036	0.182026	1.04127	0.379522	0.390879	0.514177	0.000622838
1.34938e+17	0.112047	0.232949	0.00114978	0.00199281	0.000792558	0.54116	0.00124208	0.00235492	0.00100477	1.33054	0.0017425	1.2214	2.1619	0.0664749	0.375533	0.0011262	0.473073	0.000493578	0.00143431	0.470565
1.34938e+17	0.000169083	0.0142755	0.000308232	0.000523313	0.000261358	0.000382861	0.171079	0.450149	0.476958	0.272502	0.000446456	2.22516	0.117183	0.00021414	0.000214608	0.00916837	0.000180389	0.356503	2.87647	0.0275879
1.35014e+17	0.000793686	0.0971796	0.00149069	0.00256131	0.00103801	0.00179333	0.00157257	1.55757	0.573724	1.33867	0.00224635	1.28505	1.3284	0.662827	0.00103811	0.00151038	0.000853628	0.000603224	0.00181561	0.137958
1.35014e+17	0.000473247	0.000891329	0.000885868	0.0345189	0.000578115	0.146943	0.000945514	1.09777	0.000783172	0.311024	0.00131046	1.12323	1.01413	0.140924	0.000639714	0.312595	1.39573	0.899223	0.50468	0.0119485
1.35064e+17	0.00042995	2.50315	0.00078392	0.163331	2.74646	0.0013613	0.000831795	0.00176499	0.136549	0.000623935	0.598342	0.000794186	0.0484936	0.0451673	0.000551961	0.000794898	0.452676	0.206489	0.000994745	0.0897044
1.35064e+17	0.000222732	0.000436537	0.000415512	0.000705197	1.31781	0.426151	0.000444475	0.000903066	0.000396691	0.133149	3.39445	0.000412037	0.0186621	0.115121	0.000287224	0.149599	0.415986	0.225291	0.698441	0.100745
1.35082e+17	0.0209489	1.46309	0.000397989	0.000690766	1.2923	0.000515664	0.000425461	0.000876915	0.039176	0.000312104	2.65119	0.00039618	0.000358192	0.000274731	0.000281841	0.0420032	0.123963	0.672066	0.379006	0.311368
1.35149e+17	0.119257	0.00106999	0.108533	0.00170687	0.977527	0.00130582	0.00107483	0.70542	0.000882693	0.336718	2.68696	0.000996489	0.000918728	0.0006514	0.0007153	0.524479	0.000606399	0.000444513	1.49412	0.035708
1.35149e+17	0.000310569	0.000592851	0.000562109	0.0010051	0.674875	0.175505	0.00059476	0.843829	0.000486458	0.263599	3.23278	0.000560337	0.000513771	0.000374682	0.109873	0.000571656	0.00034034	0.946486	0.66527	0.0813657
1.35149e+17	0.034874	0.00121973	0.468583	0.34255	0.000784445	0.00148945	0.00126078	2.92315	0.840042	0.000906513	0.00177613	1.25875	0.329987	0.000789067	0.000813743	0.00116041	0.000709843	0.494287	0.294465	0.00134571
1.35149e+17	0.000868032	0.00164948	0.00160724	0.0850599	0.00108527	0.0020295	0.00172222	0.211732	0.377194	0.607472	0.00246307	1.77236	1.38774	0.0530391	0.451484	0.42927	0.621687	0.000687697	0.987698	0.00172133
1.3515e+17	0.000437046	0.000838951	0.000796343	0.317467	0.00803007	0.00102218	2.35052	0.00172513	1.44714	0.00062831	0.00119897	0.919236	0.000701787	0.699233	0.000571976	0.727484	0.221287	0.299096	0.000993169	0.000871196
1.35572e+17	0.0011259	0.0592233	4.24922	0.138685	0.00163878	0.00275731	1.23573	0.00439412	0.00180374	0.472352	0.00314791	0.00204219	0.00180686	0.0827675	0.00148943	0.00204627	0.338035	0.000901369	0.396835	0.00211699
1.357e+17	0.000683171	0.00127379	3.64851	0.0926675	0.000825473	0.00155497	0.148447	0.391148	0.00109044	0.234816	0.00182061	0.0012107	0.00111672	0.000835867	2.42316	0.00121078	0.00076184	0.000550536	0.0015283	0.045676
1.55843e+17	0.000743692	0.00148632	3.96636	0.00241521	0.0136254	0.00175232	0.257091	0.00295797	0.00119321	0.0790163	0.11952	0.434205	0.00120315	0.0834444	1.69225	0.120043	0.217748	0.000585825	0.00169768	0.0014213
1.55843e+17	0.668232	0.000862505	0.00083045	0.0955058	0.00780554	0.00109269	0.787337	0.00176232	0.998405	0.186128	0.00122904	1.02361	0.000732737	0.180591	0.439139	2.36606	0.127848	0.000355559	0.00101845	0.11071
1.55889e+17	0.0654342	0.000525132	0.000520718	0.296562	0.000344394	0.000647196	0.000557632	0.0436419	1.2835	0.660037	0.000776733	1.22149	0.138473	0.177439	0.000364143	0.494463	0.611295	1.25145	0.75148	0.000549359
1.55889e+17	0.000389927	0.0360665	0.116568	0.00123651	0.000573945	0.0908255	2.26458	0.672227	1.69888	0.00055841	0.00104527	1.15055	0.000611858	0.000478412	0.000493049	0.0552759	0.701648	0.20582	0.00085405	0.000701284
1.55911e+17	0.000440693	0.0329931	0.000780464	0.00136325	0.000747894	0.618191	2.29326	0.343907	1.01062	0.000581181	0.00116266	1.3614	0.000677207	0.000516809	0.637263	0.000760649	0.317963	0.151675	0.167818	0.0571752
1.55911e+17	0.110461	0.000562211	0.000541739	0.102594	0.000357989	0.142563	0.383905	0.158969	0.0869452	0.120528	0.000819014	1.29641	1.22525	0.000551577	0.149874	0.755757	0.503697	1.53516	0.358086	0.0664827
1.55973e+17	0.200202	0.0646872	0.000629239	0.00109545	0.000445648	0.220258	0.000683034	0.00135018	0.661917	0.123929	0.00102403	1.13044	1.16182	0.172081	0.235214	0.000624141	1.1981	0.749367	1.0256	0.0499746
1.55973e+17	0.325571	0.00140099	0.00132931	0.00227452	3.98456	0.00172817	0.00139514	0.00289344	0.00113894	0.00104199	1.60233	0.00130625	0.00115848	0.0391876	0.000901856	0.43676	0.000791341	0.42683	0.00164498	0.164566
1.55973e+17	0.000467589	0.000899088	0.000830232	0.00150484	0.750488	0.0330436	0.000902403	0.502852	0.000732313	0.156054	3.87116	0.000834242	0.00074788	0.0766253	0.000592253	0.350584	0.22217	0.281804	0.746093	0.000852722
1.55973e+17	0.000715695	0.00142472	0.00133291	0.553545	0.00663803	0.0017538	0.304983	1.57076	0.934471	0.000989776	0.539413	0.00135503	0.00118076	0.00106301	0.000947213	1.34805	0.000821415	1.42465	0.2315	0.0731837
1.55973e+17	0.32305	3.10175	0.000799938	0.135261	2.15068	0.00098835	0.000838586	0.00170389	0.0127522	0.000662025	0.00118752	0.000764362	0.0937762	0.0679991	0.000558583	0.000761749	0.16411	0.719967	0.180923	0.0407672
1.56024e+17	0.186451	0.000668769	0.000648255	0.0011154	0.00643256	0.0438738	0.000687175	0.00136197	0.381874	0.716086	0.109824	0.939035	0.955291	0.202103	0.000457856	0.460986	1.11672	0.604121	1.271	0.000691652
1.56024e+17	0.351459	0.000625367	0.000599016	0.00107343	0.00312911	0.545126	0.000639553	0.0012509	0.000533093	0.205057	0.000903078	0.557814	1.76447	0.016517	0.0790377	0.235267	0.89913	0.171251	1.88421	0.281369
1.56454e+17	0.000982143	0.00187814	0.520518	3.63485	0.00123038	0.00227477	0.294362	0.33292	0.0016483	0.474059	0.00272755	0.510318	0.00165786	0.00132767	0.90747	0.00183658	0.00112548	0.000794542	0.304481	0.00186914
1.56454e+17	0.000516309	0.00103747	0.000956251	0.00164536	1.63503	0.271289	0.00104742	0.00204828	0.000821731	0.000739381	3.03615	0.166602	0.00083814	0.149919	0.000671852	0.000952539	0.000585703	0.717502	1.00175	0.00902492
1.56454e+17	0.000569273	1.7884	0.00106717	0.144218	0.779655	0.00132603	0.0767804	0.00225609	0.000928804	0.34314	2.25407	0.0010303	0.000986739	0.987304	0.000873031	0.209699	0.403926	0.000460266	0.00128784	0.00109195
1.56463e+17	0.000346858	0.2919	0.000630335	0.00109209	0.457177	3.01638	0.000664432	0.00134804	0.0673628	0.000458084	0.0153323	0.000631366	0.000579146	0.000414921	0.0412803	0.000633978	0.000383841	0.426682	2.67544	0.0006863
1.56463e+17	0.0359129	3.0628	0.0327128	0.00214822	1.8306	0.00160155	0.00134348	0.00257756	0.00108408	0.266237	0.00184789	0.360138	0.00112352	0.000887703	0.000901146	0.00122917	0.54422	0.19003	0.660206	0.00129011
1.56463e+17	0.000190237	0.511205	0.00034386	0.173671	0.815557	0.093681	0.000361886	0.000716796	0.0144741	0.0473784	2.52789	0.00033294	0.000318185	0.309426	0.000242947	0.467704	0.296256	0.00014537	1.6577	0.0820991
1.56463e+17	0.000436241	0.000834291	0.000810505	0.0014064	0.000542263	0.00102831	2.9851	0.4921	1.06791	0.114009	0.00121109	0.808174	0.000710518	0.607534	0.000568375	0.482546	0.147122	0.285369	0.000988839	0.000876843
1.56463e+17	0.00023331	0.000438845	1.74521	1.94901	0.00028695	0.000541775	0.698574	0.000885969	0.000371358	0.000335034	0.000643219	0.270832	0.000387525	0.000338975	2.1137	0.112969	0.10365	0.000184707	0.000538194	0.000483394
1.56516e+17	0.000551051	0.00119637	2.0746	1.34588	0.000685693	0.00133409	0.00109339	0.724255	0.000880475	0.0628837	0.0424425	0.000996523	0.000879634	0.277204	1.29357	0.00100263	0.694786	0.000430199	0.386247	0.0881759
1.56516e+17	0.00103819	0.238384	0.00189722	0.0033036	0.00129857	0.00262651	2.72971	0.102116	1.29274	0.27742	0.0952018	0.984129	0.00165104	0.543593	0.00132814	0.0645746	0.11973	0.296655	0.238826	0.00207948
1.56516e+17	0.676884	0.0319463	0.000608213	0.0446296	0.000441724	0.720264	0.000655399	0.00130586	0.00053291	0.299092	0.00095152	1.35292	1.14856	0.355808	0.084556	0.000613413	0.156814	0.69535	1.38997	0.0375513
1.56934e+17	0.531477	0.000571435	0.000544315	0.000944326	1.61878	0.000688515	0.000597595	0.00115551	0.000488925	0.212584	2.37293	0.0005341	0.000491819	0.000362218	0.01939	1.56825	0.000335711	0.141987	0.423767	0.103632
1.57004e+17	0.330549	0.0792734	0.0641761	0.0397324	0.000434051	0.421131	0.00063541	0.19917	0.000513054	0.000468169	0.00088972	0.760894	1.76357	0.000408396	0.000427137	0.451244	1.16669	0.306919	1.36256	0.049788
1.57004e+17	0.00060828	0.00118869	0.0427903	4.90153	0.00616948	0.00142086	0.399666	0.00736777	0.740556	0.00108985	0.286556	0.602504	0.00101819	0.000789154	0.000789966	0.00108561	0.000696465	0.000483641	0.00143865	0.00123871
1.57004e+17	0.000961919	0.00180616	3.22999	0.00309719	0.00116357	0.002228	0.870876	0.459614	0.00158773	0.00135079	0.00256818	0.00172452	0.00156012	0.0286631	1.9914	0.0583868	0.336777	0.000751456	0.00215254	0.00177525
1.57072e+17	1.27971	0.75452	0.000571036	0.000966573	0.94751	0.000702727	0.000597224	0.0575376	0.000492676	0.000439898	2.03995	0.00054804	0.000507978	0.000382724	0.000390525	0.646842	0.00033478	0.166391	0.8641	0.237003
1.5714e+17	0.00108646	0.00201167	4.97113	0.0033869	0.00131242	0.00246688	0.00211536	0.0042118	0.00171571	0.111928	0.00293207	0.348928	0.00172697	0.0170059	1.37103	0.00196085	0.00117919	0.114442	0.00242713	0.0352448
1.57478e+17	0.000215475	0.000368887	0.000371431	5.79872	0.00583777	0.000499001	0.0164015	0.000755403	0.000321261	0.104298	0.00054121	0.000351984	0.000317683	0.000271551	0.144928	0.000359616	0.000222427	0.000163683	0.000443711	0.924294
1.57487e+17	0.000172503	1.14845	0.000278709	0.371151	0.00020257	0.000347542	0.0931535	0.0133853	0.000237917	0.084775	0.518972	0.239725	0.000254063	0.0542184	0.000195156	0.319123	0.122782	0.000122819	3.8856	0.146605
1.57487e+17	0.352436	0.00100246	0.000967219	0.265398	0.000644266	0.00125224	0.805711	0.125096	1.56463	0.289742	0.00144977	0.501909	0.000864976	0.244027	0.0801083	2.2155	0.000577485	0.324726	0.00118341	0.221907
1.57487e+17	0.000196577	0.000384703	0.0146062	0.000644085	0.007053	0.0307944	0.948775	1.20233	0.874921	0.301292	0.59963	0.444193	0.000323405	0.287226	0.360652	0.568103	0.179928	0.379907	0.668511	0.130203
1.57487e+17	0.269934	0.000919552	0.000885934	0.127182	0.000586128	0.0682467	0.15887	0.190552	0.000781837	0.432959	0.00135594	0.533234	2.1219	0.00059464	0.132892	0.985507	0.958337	0.758469	0.255072	0.000944786
1.57487e+17	0.000298538	0.0349504	0.000551	0.000970816	0.000427814	0.000708542	1.28171	0.448652	2.04984	0.0981431	0.000848272	1.50142	0.000494308	0.00040416	0.375772	0.000544504	0.76918	0.0579603	0.363025	0.0136168
1.57537e+17	0.00105894	0.00205585	5.16185	0.00354996	0.00134216	0.00254659	0.466602	0.333111	0.00183904	0.373361	0.00311136	0.00198071	0.0018442	0.046677	0.563106	0.00201751	0.00122881	0.0261119	0.00250675	0.00229921
1.57538e+17	0.000372457	0.000717964	2.32072	0.00122769	0.0131754	0.632077	0.746652	0.00145437	0.000595299	0.282354	0.00102681	0.555879	0.000608349	0.212238	1.74891	0.000685907	0.342286	0.000297673	0.137394	0.000705501
1.57538e+17	0.0117	0.000116452	0.000110363	0.32781	0.243905	0.0803146	0.0359435	0.000232953	9.6052e-05	0.107053	1.88196	0.000107893	0.0423646	0.0236545	7.81371e-05	0.128207	6.76795e-05	0.294566	3.82149	0.000118625
1.57538e+17	0.00031738	1.55566	0.000599654	0.0659347	0.942163	0.315231	0.000630226	0.0219543	0.00051441	0.000472649	2.12801	0.478562	0.000522595	0.251356	0.0265534	0.140307	0.0081014	0.504366	0.547361	0.0108581
1.57538e+17	0.000276635	1.78505	0.0606419	0.000907246	1.41607	0.772683	0.0128367	0.00110491	0.000475696	0.417649	1.28933	0.000508949	0.000457695	0.0961853	0.000377804	0.0782638	0.000313351	0.355607	0.644769	0.0660308
1.57563e+17	0.000638145	0.0012258	0.00118342	0.0737665	0.00580075	0.00152877	3.13324	1.17934	1.15558	0.181093	0.00177686	0.00117174	0.180771	0.681461	0.000825702	0.395575	0.000737452	0.000522891	0.00148678	0.00120705
1.57614e+17	0.0431233	0.00105716	0.000998538	0.00177049	0.00945013	1.33938	0.0010836	0.00212564	0.000884177	0.000776691	0.00153936	0.746859	1.52294	0.000793455	0.000726403	0.749009	0.147373	0.869436	1.50381	0.0559506
1.57684e+17	0.000284231	1.56153	0.0947008	0.000939952	1.12778	0.0777196	0.000588293	0.858264	0.0154291	0.351882	1.84429	0.207568	0.000473752	0.000345206	0.000372001	0.144568	0.00032026	0.000231675	0.596315	0.115918
1.57684e+17	0.000221173	1.05008	0.000391636	0.000685066	1.15376	0.11931	0.000418021	0.000831185	0.000347423	0.0449425	1.81114	0.318619	0.000355927	0.30698	0.02738	0.123141	0.275093	0.000170616	1.15606	0.609718
1.5769e+17	0.00561353	0.000720577	0.000670766	0.0570809	2.54912	0.000895102	0.0493022	0.00147164	0.00058877	0.112571	2.08153	0.000674791	0.000599713	0.000521672	0.00048154	0.161226	0.452677	0.723074	0.799861	0.000714784
1.5769e+17	0.000690218	0.145557	3.54529	0.0806855	0.000928765	0.00163637	0.378527	0.00264609	0.00108799	0.000987974	0.00189784	0.00121559	0.00110166	0.000840974	1.91487	0.120236	0.726847	0.000531588	0.0720074	0.00128444
1.6044e+17	0.220139	1.73659	0.000340038	0.0379832	0.301439	0.392084	0.000368618	0.00072105	0.0090654	0.000277261	0.205555	0.000336269	0.000316939	0.185295	0.000243499	0.000331863	0.91788	0.345085	2.55159	0.0940545
1.6044e+17	0.000312772	0.000627668	0.000590486	0.0345682	0.00589495	0.21155	1.40477	0.5739	1.9183	0.000456796	0.347496	0.711307	0.000522342	0.267481	0.230785	0.447407	0.25541	0.586719	0.000739004	0.000632732
1.6044e+17	0.262829	1.40309	0.000465726	0.000814032	1.12926	0.239121	0.000501966	0.000990403	0.00040619	0.311635	1.43544	0.000457069	0.115742	0.496767	0.000322884	0.0661517	0.000280628	0.301734	1.22144	0.0121355
1.60448e+17	0.0645221	0.000816643	0.093419	0.220162	0.00337974	0.00095415	0.112244	2.35253	0.81072	0.306982	0.817788	0.344551	0.000679237	0.000587903	0.000530931	0.228598	0.45855	1.18057	0.000944263	0.000787762
1.60448e+17	0.015548	0.000497064	0.000483107	0.757096	0.0118212	0.000608162	0.118715	0.0010186	0.970591	0.460688	0.267006	0.000472472	0.000420194	2.08087	0.0557151	1.03387	0.110794	0.958786	0.120676	0.0339018
1.60448e+17	0.000903768	0.00170218	2.9061	0.0028552	0.00110993	0.0021148	0.00179069	0.00351666	0.00144579	0.167214	0.00251695	0.452724	0.00144237	0.00122528	2.59905	0.21221	0.550842	0.000707411	0.00204958	0.0869934
1.60785e+17	0.000396213	2.92724	0.000719548	0.00123804	0.309867	0.00093162	0.000778702	0.00155768	0.000618403	0.0529538	1.08181	0.000703049	0.000630319	0.524942	0.000502615	0.9567	0.604371	0.000307246	0.532347	0.000732827
1.60785e+17	0.51446	1.78108	0.000630432	0.00111009	0.995282	0.000799192	0.0820599	0.00135379	0.0033748	0.244362	1.02158	0.000628354	0.00055447	0.781737	0.00044315	0.675381	0.192148	0.000271914	0.701508	0.000660809
1.60785e+17	0.000978426	0.00176521	4.04451	0.0815802	0.00116385	0.139778	0.734347	0.00371421	0.00150013	0.0954735	0.00262387	0.345411	0.0252313	0.015389	0.512988	0.367061	0.275085	0.0516666	0.204641	0.0935213
1.60903e+17	0.0887978	0.000603073	0.000566838	0.160705	1.2814	0.000734973	0.000610805	0.00122095	0.000496721	0.182904	3.18013	0.000573458	0.0244086	0.586447	0.000394517	0.969141	0.218877	0.186207	0.107701	0.00756865
1.60903e+17	0.000946769	0.00172458	4.302	0.00299544	0.00112836	0.00222711	0.00183032	0.711591	0.00151885	0.200476	0.0025349	0.00169697	0.00154808	0.0272445	1.39716	0.00169117	0.00102586	0.111064	0.132177	0.0958996
1.60903e+17	0.000801017	0.00152907	0.00146774	0.00256369	0.000984514	0.175829	0.0015554	0.00308213	0.00131511	0.334007	0.0532078	2.08073	1.3923	0.389803	0.3465	0.34131	0.831954	0.226136	0.244087	0.569538
1.60911e+17	0.0701921	3.3061	0.000603058	0.000954628	1.16209	0.000728287	0.00284226	0.00119717	0.000505	0.0456629	0.000816989	0.000575333	0.0742725	0.156065	0.000443788	0.00054512	0.140261	0.861835	1.17322	0.000600174
1.60911e+17	0.28939	0.000619951	0.0005993	0.105138	0.000396256	0.000753159	0.298608	0.615465	0.20267	0.218526	0.000915351	0.491372	0.000515606	0.484776	0.0305834	0.510507	0.470884	1.69436	1.17791	0.405486
1.6099e+17	0.184431	2.35953	0.000914903	0.110086	0.658734	0.00114725	0.177751	0.00193333	0.000796531	0.000747953	1.72644	0.000890774	0.0149821	0.0934075	0.000625312	0.0840642	0.427935	0.55669	0.349547	0.248536
1.6099e+17	0.209217	1.57653	0.000455574	0.0351298	0.775823	0.238078	0.00048805	0.0621473	0.000397383	0.0432132	1.74101	0.000450536	0.000411892	0.0476814	0.000316048	0.525698	0.266919	0.683866	0.78431	0.00744652
1.6099e+17	0.0470928	0.000551276	0.354711	0.476076	0.00250695	0.000670841	0.873627	0.111119	0.0759958	0.0222181	0.000803836	1.63994	0.406576	0.000404891	0.000367682	0.421047	0.527168	0.951282	1.0791	0.00827843
1.60997e+17	0.136501	2.70004	0.000775643	0.00135889	0.734884	0.493883	0.000842908	0.00166351	0.0322238	0.455532	0.62751	0.000757416	0.0728369	0.000528621	0.000537536	0.000791037	0.405456	0.109182	0.721262	0.502738
1.60997e+17	0.00111828	0.00208818	5.89989	0.19291	0.00138945	0.00260624	0.371585	0.265794	0.00181419	0.00163541	0.00304943	0.00200208	0.001837	0.00142965	0.00144496	0.0734211	0.00123151	0.0507927	0.00249766	0.119587
1.60997e+17	0.000369957	0.921924	0.000677918	0.177533	0.672173	0.102653	0.000730484	0.148025	0.000597536	0.192119	2.89463	0.000667856	0.00061397	0.170118	0.000479946	0.102611	0.538043	0.174962	0.750126	0.15034
1.6134e+17	0.168851	0.76544	0.000300077	0.000526283	0.490815	0.718897	0.000319666	0.000645689	0.000269615	0.000231685	0.267243	0.24078	1.15942	0.00412153	0.000209847	0.906568	0.518189	0.494837	1.19892	0.0631474
1.6134e+17	0.0683335	0.000277364	0.000264399	0.0120245	0.00249932	0.112767	0.000282233	0.000572147	0.76319	0.0335117	0.781819	0.198457	0.0412236	0.000180251	0.000187795	1.71507	0.528323	1.63681	1.10369	0.000278863
1.6134e+17	0.0204285	2.77775	0.000600866	0.0723645	0.589319	0.152906	0.000645019	0.349359	0.000523317	0.00048192	0.367382	0.000580954	0.0101207	0.000441936	0.000422649	0.000588082	0.574445	0.759545	1.32092	0.000637243
1.6134e+17	0.000556423	2.44478	0.00102247	0.0458733	1.41821	0.00127966	0.00108957	0.00213171	0.000875436	0.0350272	1.42778	0.270705	0.000873237	0.221046	0.0302825	0.00100853	0.589132	0.262551	0.243826	0.00105153
1.61412e+17	0.000388602	1.21495	0.000681398	0.00121334	1.70967	0.112665	0.000739563	0.00145498	0.0109272	0.000544568	2.03101	0.101763	0.000610993	0.306414	0.000481339	0.0743331	0.840916	0.000295574	0.548419	0.041895
1.61452e+17	0.000583588	0.00113005	2.15052	3.56118	0.000737497	0.00147695	0.155824	0.00232278	0.000963878	0.0921077	0.00162021	0.00111693	0.00106192	0.000800389	0.771893	0.00116839	0.000641506	0.000459358	0.00135226	0.252038
1.61452e+17	0.415809	0.102683	0.160638	0.264344	0.000529036	0.00550719	0.0008412	1.98781	0.0124564	0.387474	0.0011612	1.14361	0.520602	0.202133	0.000549176	0.0007558	0.000462375	1.28833	0.443993	0.0596164
1.61463e+17	0.000101349	0.000175493	0.000169843	6.10721	0.00011466	0.166083	0.000180219	0.000364939	0.000156637	0.000129645	0.000254541	0.000167788	0.000167789	0.000136151	0.437996	0.0724908	0.000102548	0.0184507	0.000211296	0.195181
1.61463e+17	0.000577551	0.00114582	1.9697	2.29098	0.00506286	0.00139756	0.559203	0.00226781	0.000957456	0.0583924	0.00159875	0.00107319	0.0212521	0.000715346	1.60214	0.295438	0.000665791	0.063576	0.00137557	0.121499
1.61479e+17	5.25006e-05	0.519971	9.5757e-05	0.00616524	0.0314614	0.479729	0.000100463	0.000206829	8.6176e-05	7.22218e-05	0.000145481	0.0558385	0.00470242	0.0141673	7.13171e-05	0.0470001	0.277597	0.60999	4.95236	9.96974e-05
1.61549e+17	0.140987	0.00109798	0.00105594	0.0821723	0.000705711	0.00136752	0.16181	0.00926287	0.378311	0.453987	0.0015852	2.47459	0.971006	0.337649	0.0904843	0.00107578	0.0112986	0.943041	0.836588	0.100981
1.61549e+17	0.000550388	0.000992686	0.000929405	5.01335	0.000639746	0.00117801	0.000998909	0.66376	0.000821746	0.321378	0.00140911	0.000943988	0.000856295	0.000719768	0.651257	0.000910938	0.000596572	0.00042515	0.00118252	0.336239
1.61549e+17	0.214649	2.83502	0.000512939	0.115755	0.651277	0.144226	0.000554362	0.00110555	0.1089	0.0485103	1.07913	0.000506557	0.232892	0.350442	0.000364699	0.000501347	0.429039	0.114787	0.599624	0.0717393
1.61549e+17	0.000802554	0.00147803	0.00144005	0.184302	0.000958619	0.00181806	2.78597	0.720553	1.54434	0.384214	0.00214452	0.677509	0.0952536	0.000999699	0.287984	0.0014183	0.303606	0.00061423	0.00178012	0.00153477
1.61549e+17	0.100033	0.887971	0.000658712	0.00117365	1.06637	0.199007	0.000703438	0.165474	0.000583356	0.0800264	3.02392	0.000658613	0.030005	0.0626502	0.000460858	0.0528959	0.441666	0.27394	0.597037	0.0141723
1.61549e+17	0.716305	0.0251718	0.00113044	0.00197069	0.00109509	0.0593047	0.00120017	0.89662	0.00100009	0.629828	0.00169755	0.785942	1.45765	0.30531	0.166721	1.24211	0.000675294	0.00047807	0.492137	0.212652
1.61549e+17	0.000360355	0.00070456	0.0275921	0.00117726	1.18095	0.00624141	0.000718447	0.619268	0.000579108	0.440649	3.09758	0.459281	0.000590779	0.0985083	0.000470021	0.000676955	0.291823	0.169099	0.602453	0.000683653
1.61864e+17	0.000390186	0.644064	0.000713041	0.223225	1.36429	0.000928118	0.000765912	0.0541356	0.000620521	0.388163	2.12545	0.000701567	0.000641938	0.701241	0.000499831	0.103595	0.424884	0.0678671	0.872227	0.0249685
1.61883e+17	0.00064445	0.00127009	0.101145	0.0585105	0.00639747	0.178314	1.66962	0.277695	3.11908	0.000954897	0.112754	0.801719	0.00108335	0.000808448	0.000868259	0.208404	0.275458	0.00052232	0.182401	0.00125752
1.6189e+17	0.000209556	0.000383919	0.000362158	0.000631866	1.09039	0.433625	0.000385842	0.000770145	0.0103268	0.111021	2.5117	0.000356907	0.000326141	0.00853486	0.000262321	1.13898	0.00022371	0.271198	1.32793	0.0920557
1.61891e+17	0.0644257	3.32395	0.000793265	0.131831	0.948602	0.00100815	0.000859226	0.00472055	0.000684628	0.127194	0.415935	0.00078151	0.000718101	0.233397	0.000543872	0.204886	0.261358	0.29246	0.869454	0.115697
1.61891e+17	0.000363025	2.97419	0.000665544	0.0277638	1.44966	0.000829497	0.226572	0.163134	0.000630967	0.00057359	0.0493329	0.000658834	0.0473294	0.000446233	0.000453477	0.00064341	0.284882	0.368507	1.40208	0.000701065
1.61893e+17	0.816624	0.09353	0.000776674	0.00132158	0.000572069	0.34072	0.000827262	0.321704	0.000672986	0.951892	0.0144	0.605654	1.14437	0.000536458	0.0918276	0.766143	0.38205	0.776363	0.460831	0.228501
1.61893e+17	0.0704423	0.000475127	0.000458507	0.164548	0.000305601	0.131363	1.34966	0.169113	1.17873	0.20521	0.000722189	0.8438	0.000404917	0.000340041	0.000324409	1.51152	0.155535	0.854478	0.265168	0.0969946
1.61893e+17	0.0266213	0.000628521	0.000618448	0.00109639	0.000413728	0.315565	0.000662637	0.00130831	0.202479	0.362379	0.000950241	2.06269	2.06178	0.116749	0.310538	0.000602972	0.161085	0.22865	1.06139	0.0832389
1.61893e+17	0.199921	0.000991079	0.000979293	0.0489814	0.000651461	0.00125992	0.407436	2.72679	0.000868921	0.397772	0.0014772	0.000930668	0.000849751	0.000658678	0.386737	1.41278	0.498274	0.696413	0.148144	0.0672121
1.61893e+17	0.000777003	0.00149448	0.492746	0.00259677	0.000980636	0.181151	1.81578	1.81676	0.329486	0.22639	0.00219818	1.20718	0.00131922	0.00124542	0.00101887	0.00167545	0.259888	0.198413	0.394758	0.0628325
1.61893e+17	0.551896	1.23418	0.00043299	0.000768171	1.72838	0.000555172	0.000475176	0.000928447	0.00038335	0.12957	1.30093	0.000429181	0.0500681	0.565762	0.000304237	0.829143	0.000260977	0.0656254	0.38115	0.158366
1.6196e+17	0.000386878	0.000719095	0.000708696	0.0616992	0.000463986	0.49977	0.0666588	0.00148195	0.206939	0.480506	0.00104051	0.896512	1.57684	0.511732	0.105679	0.0006957	1.64294	0.494755	0.449123	0.000724332
1.61961e+17	0.000319037	1.91485	0.000576012	0.0864478	2.309	0.000753191	0.000627431	0.00123643	0.117993	0.144333	1.20515	0.000570182	0.000518885	0.0546945	0.000411521	0.000573027	0.563223	0.28021	0.0917496	0.226242
1.61961e+17	0.000494024	0.0211487	0.000903696	0.00154385	0.000797621	0.00117618	2.20098	0.371934	0.978656	0.151831	0.0013461	1.79288	0.00081247	0.187153	0.36421	0.573199	0.000555409	0.000403898	0.348215	0.000952216
1.62079e+17	0.000307257	3.36846	0.00056456	0.000996452	0.816399	0.0705866	0.0664722	0.00119787	0.0198922	0.217095	0.306086	0.100653	0.000507474	0.485415	0.0428352	0.0796592	0.197898	0.000241167	1.22363	0.000598464
1.62091e+17	0.0840237	2.41835	0.0010861	0.352667	0.696649	0.00133709	0.00114401	0.00226253	0.208562	0.360283	1.76845	0.200527	0.000922576	0.106856	0.000729585	0.00104725	0.188864	0.18722	0.250093	0.167987
1.62091e+17	0.0013261	0.00260265	3.92871	0.180833	0.0150897	0.00317822	0.363638	0.163721	0.00213995	1.15597	0.00377516	0.369818	0.00216258	0.0020456	0.353718	0.00247103	0.439962	0.00107485	0.00304647	0.00247708
1.64699e+17	0.00100223	0.00184127	0.246258	0.00309933	0.00121539	0.00231817	3.05445	1.42937	1.40218	0.00145699	0.00268186	0.456189	0.00163925	0.197961	0.00131322	0.00180908	0.00111912	0.112029	0.00224254	0.0781899
1.64699e+17	0.186511	0.0390514	0.00093865	0.00160821	0.00068119	0.00116887	2.19019	0.570589	1.54165	0.000712756	0.00138705	0.959301	0.185726	0.0705368	0.000660456	0.0712903	0.663566	0.416822	0.0958279	0.000957847
1.64699e+17	0.000860221	0.0893367	0.332274	0.00276235	0.00127064	0.00198782	1.44385	0.932327	1.8403	0.00118998	0.00235333	0.457594	0.0886237	0.255392	0.0510408	0.00157494	0.701065	0.30212	0.458198	0.0344651
1.64753e+17	0.000476108	0.00091935	0.181362	0.17416	0.000598961	0.00114329	0.7128	0.72635	0.551903	0.000765574	0.00133812	1.96726	0.911092	0.000614259	0.000627187	0.130493	0.355412	0.173235	0.82322	0.285431
1.64753e+17	0.392178	0.00112814	0.00108422	0.105375	0.00519895	0.544352	0.501373	0.282087	1.62383	0.000853557	0.00158806	1.23137	0.000959449	0.583957	0.000767831	0.607728	0.601869	0.100922	0.126288	0.286114
1.64753e+17	0.000399483	0.000768128	0.000729676	0.0687759	0.000502225	0.401377	1.45574	0.374154	1.49707	0.000580483	0.00113245	0.942185	0.00065406	0.545354	0.614192	0.548633	0.341271	0.088411	0.0053177	0.112078
1.64753e+17	0.000510426	0.000978731	0.000949243	0.00161332	0.00528182	0.0012048	2.66494	0.272808	1.55475	0.000701143	0.00148493	1.50561	0.000811211	0.237183	0.000674463	0.0611103	0.185027	0.482569	0.00116526	0.0197854
1.64753e+17	0.000274835	0.000495394	0.000476175	5.39661	0.00250592	0.000590619	0.000498369	0.00103021	0.000416169	0.00036187	0.000703895	0.000478764	0.000423576	0.000355314	0.544674	0.000461936	0.000298483	0.000213831	0.000596639	1.04811
1.64761e+17	0.000365083	1.92516	0.0223905	0.00112052	1.63128	0.32098	0.000710611	0.136917	0.273978	0.11649	0.887949	0.000655324	0.000589803	0.000458199	0.000465959	0.000653424	0.736449	0.261095	0.680987	0.000706566
1.64761e+17	0.0423062	2.23985	0.000993397	0.0494665	1.93074	0.0843239	0.0010587	0.00206093	0.000866772	0.000743876	0.765658	0.0696745	0.000864454	0.000738282	0.0167796	0.0305349	0.652762	0.184678	0.853953	0.0710728
1.64761e+17	0.140768	2.47252	0.0523301	0.0293153	1.63579	0.0016977	0.00146108	0.654893	0.00117562	0.195532	0.387853	0.00133526	0.00122005	0.509326	0.000946881	0.00134602	0.000817161	0.000583621	0.853866	0.0560085
1.64761e+17	0.000314882	0.0284766	0.000593037	0.00102956	0.000513316	0.0827468	1.70197	0.00125077	1.78069	0.000464667	0.000898932	1.44068	0.000527417	0.359104	0.128474	0.692868	0.44884	0.3237	0.00570146	0.000633268
1.65165e+17	0.000533754	0.11279	1.83706	0.186159	0.000726207	0.00124203	0.356163	0.40803	0.000877783	0.338288	0.00147308	1.05664	0.000855236	0.469928	1.93337	0.000965204	0.195768	0.0959969	0.00121695	0.00104385
1.65232e+17	0.000290254	0.0419198	0.000512263	0.131727	0.000423754	0.755003	0.00054877	0.00110923	0.000454078	0.054037	0.000774506	0.766206	1.31394	0.360222	0.198097	0.173686	1.28294	0.235463	1.34047	0.341713
1.65232e+17	0.0755627	0.000764524	0.000747622	0.0142161	0.000498427	0.495829	0.00079895	0.0015815	0.812912	0.00947887	0.00113352	1.48111	1.84316	0.000531662	0.268394	0.401435	0.847927	0.0991182	0.643387	0.000755813
1.65232e+17	0.000600608	2.39602	0.00108794	0.549539	1.65995	0.00141071	0.00120548	0.00230807	0.132198	0.000843874	0.00167133	0.00105876	0.000949766	0.922825	0.000798676	0.555021	0.000661031	0.61705	0.00134463	0.152471
1.65232e+17	0.00524959	3.71053	0.0816317	0.00090336	1.15948	0.0515182	0.000553259	0.00107461	0.0315659	0.000410406	0.0963962	0.207691	0.000458961	0.102636	0.000359317	0.000501548	0.000304726	0.872354	0.675372	0.000549444
1.65302e+17	0.000377697	2.43362	0.000699732	0.00122146	1.36921	0.157039	0.000750388	0.00144987	0.000608941	0.000515243	0.688449	0.321264	0.000610189	0.016953	0.000489519	0.000691458	0.415616	0.210054	1.31076	0.0689892
1.65326e+17	0.330343	2.3494	0.0544389	0.205757	0.98026	0.178278	0.000388248	0.000765361	0.0159206	0.123231	0.870731	0.127625	0.000316939	0.307994	0.000250018	0.000357138	0.161351	0.36299	0.836283	0.0929995
1.65326e+17	0.044322	0.000469808	0.183909	5.5565	0.00030437	0.056871	0.058184	0.17312	0.000391252	0.000371043	0.00068208	0.000449031	0.000397396	0.000317807	0.730493	0.000441778	0.191157	0.000192653	0.000559405	0.000455739
1.65328e+17	0.00125302	0.00236038	3.63767	0.0039384	0.00154332	0.00292163	1.5417	0.00476038	0.00196716	0.00195193	0.126616	0.00222956	0.00203955	0.0695792	1.32872	0.00224287	0.260271	0.000973118	0.00280925	0.00238823
1.65328e+17	0.000344955	1.84453	0.000614108	0.196746	1.55293	0.000798046	0.000671777	0.00130442	0.0732841	0.000487975	1.34102	0.000621024	0.000552649	0.746741	0.000446649	0.200921	0.000377735	0.750898	0.285491	0.000655312
1.65328e+17	0.164616	0.0308982	0.000472361	0.145528	0.000333962	0.143504	0.000507664	0.224832	0.268259	0.0710038	0.000706448	1.40661	1.60567	0.35653	0.09212	0.294926	0.722539	0.501844	0.864876	0.103806
1.65328e+17	9.53397e-05	1.67921	0.000177485	0.942051	0.173747	0.000225082	0.103093	0.000369645	0.000156015	0.000136293	0.517944	0.000174582	0.000159721	0.162159	0.000124588	0.130578	0.000107028	7.6733e-05	3.1995	0.0897497
1.65386e+17	0.398485	0.000458249	0.000429853	0.31424	0.268426	0.401338	0.000463046	0.000932625	0.0095704	0.225965	2.3138	0.00042944	0.00038249	0.504934	0.000313418	0.632929	0.000263331	0.000187729	1.92562	0.000441363
1.65739e+17	0.000751337	0.00144567	0.00143853	0.289078	0.000931536	0.00205818	2.29812	0.0065546	1.20381	0.237946	0.00210642	0.669252	0.00123848	1.06921	0.000954053	0.773068	0.000841461	0.436761	0.00170112	0.00147194
1.65739e+17	0.000347059	0.000674749	0.0704325	0.00112046	0.00332798	0.449676	0.000700718	0.549006	0.515446	0.0168218	0.000973329	1.40973	1.90859	0.851472	0.000454362	0.180316	0.39466	0.207983	0.437017	0.000681048
1.65741e+17	0.00127647	0.00250251	3.81812	0.311648	0.0120348	0.00300886	0.00254677	0.00497652	0.00203049	0.182762	0.00348049	0.432363	0.00207532	0.0229835	1.71103	0.0023252	0.217699	0.0812436	0.00294989	0.180831
1.65741e+17	0.257573	0.0174594	0.000545161	0.387441	0.000418831	0.000694518	0.318159	2.32188	0.000490676	0.000426951	0.000816293	0.280156	0.074145	0.000366611	0.000391146	1.63987	0.87393	0.823484	0.00068123	0.000589106
1.65852e+17	0.0610105	1.26874	0.00223628	0.315577	0.768922	0.304585	0.00247506	0.00487891	0.00194241	0.00198894	0.65718	0.00236595	0.00202665	0.00148641	0.00155574	0.00221156	0.93857	0.533181	1.23956	0.887503
1.65852e+17	0.000822813	0.00155232	1.63487	0.00260738	0.00741267	0.00187792	0.574469	1.28906	0.0228258	0.282403	0.00226026	0.948665	0.00133321	0.00101433	1.75855	0.00148149	0.421344	0.0427235	0.00184934	0.00153746
1.65852e+17	0.273856	0.000419361	0.000398258	0.0788927	0.0020832	0.363624	0.000429757	0.938617	0.874731	0.000310668	0.117419	0.000395735	0.000349475	0.465504	0.279353	0.880477	0.326153	1.1548	0.807348	0.434486
1.65858e+17	0.000641993	0.00121874	0.00119727	0.132522	0.00600431	0.471966	1.03105	0.192175	1.86717	0.238742	0.213197	1.19839	0.367761	0.000864111	0.000816047	0.0693062	0.542905	0.367172	0.221071	0.0747956
1.65858e+17	0.000486256	0.131092	0.000922389	0.0952303	0.00064848	0.463877	0.000929545	2.71455	0.000867319	0.461878	0.00131967	0.000915448	1.10921	0.114971	0.000629132	0.520479	0.000524626	0.111566	1.26812	0.000995714
1.65858e+17	0.000384181	0.0251895	0.000696122	0.00120654	0.000519066	0.12898	0.659343	3.66485	0.302264	0.000514929	0.00103882	0.488702	0.000624651	0.0164745	0.355435	0.149852	0.47926	0.621556	0.000863421	0.101622
1.65858e+17	0.000711017	0.00134058	0.708991	0.00225389	0.000862874	0.001619	2.3137	1.94138	1.04668	0.00100778	0.091338	0.532325	0.00116654	0.000889577	0.000914879	0.034701	0.000778201	0.0557201	0.225364	0.0371011
1.65858e+17	0.000403317	0.000769564	1.026	3.62976	0.000501794	0.000957468	0.06215	0.00159088	0.000647141	0.145238	0.00111902	0.62263	0.000679133	0.178617	1.25056	0.0750314	0.00045021	0.000323448	0.000936577	0.000959913
1.6586e+17	0.000525345	0.000983239	2.19451	2.89771	0.000647515	0.00127888	0.00104035	0.275833	0.0361073	0.000714165	0.00143822	0.325514	0.000857257	0.0748965	1.18286	0.000944925	0.000562885	0.000408894	0.00116142	0.00113702
1.6586e+17	0.00027104	0.0355931	0.00050545	0.0498871	0.000393713	0.000625802	0.430976	0.397397	1.29289	0.000406003	0.000762085	1.19622	0.247488	0.000330172	0.000351875	0.000486704	1.03745	1.48828	0.818711	0.000526724
1.6586e+17	0.000818353	0.00152026	0.0014541	0.00256812	0.000986188	0.00189023	2.18076	0.00315824	2.71462	0.130083	0.00218512	0.848549	0.00127454	0.223494	0.246595	0.11676	0.169456	0.349064	0.00181996	0.00162715
1.65946e+17	0.12949	0.000279433	0.00026629	0.000466712	0.00247097	0.0572664	0.000283543	2.57177	0.000236903	0.000209786	0.69524	0.000262095	1.23977	0.109701	0.26627	0.716924	0.837125	0.132645	0.22806	0.0110253
1.65946e+17	0.000302172	0.74968	0.000572877	0.106033	1.61387	0.0173349	0.000600124	0.156467	0.000493448	0.0645872	2.50611	0.307402	0.153512	0.0636122	0.000393053	0.240813	0.346812	0.116228	0.294657	0.260013
1.65946e+17	0.10262	0.0443697	0.000735418	0.0639324	0.000516069	0.000941597	1.09237	0.143245	0.882067	0.111997	0.00110726	2.45967	0.173012	0.000513572	0.4221	0.000727636	0.189448	1.14674	0.0895837	0.0736525
1.65946e+17	0.00059208	0.00113941	0.00108014	0.143092	0.00546114	0.101174	2.17402	0.53806	1.76666	0.000807355	0.00163726	0.869351	0.000957625	0.0873159	0.13997	0.427526	0.226813	0.167275	0.344945	0.00115906
1.66264e+17	0.00110964	0.0746817	2.91017	0.483098	0.00162213	0.00268593	0.413123	0.329315	0.0460471	0.532221	0.00323074	1.00372	0.00185491	0.067832	0.206493	0.199062	0.00126622	0.000889279	0.503216	0.216492
1.66264e+17	0.000203152	0.000399864	0.000384424	0.343732	0.00201448	0.831793	0.000402192	0.000815421	0.179653	0.075999	0.000572682	0.615381	0.831959	0.296404	0.000261562	0.637231	0.119741	1.65538	1.18594	0.221397
1.66264e+17	0.025226	1.66576	0.000292305	0.000515773	0.000213959	0.219936	0.000314872	0.000627664	0.000256355	0.000231264	0.187299	0.268768	0.00026743	0.000207484	0.00529458	0.0907051	0.511059	0.343194	3.56529	0.11427
1.66264e+17	0.000409614	0.000777522	0.000748422	0.430523	0.00369463	1.24676	1.44767	0.00161342	0.621721	0.173202	0.00111541	0.52417	0.000658756	0.237305	0.268715	1.62472	0.000446989	0.265102	0.14919	0.000788474
1.66332e+17	0.000999782	0.00180975	0.00178511	0.264571	0.00121426	0.00224312	1.3517	2.1525	1.88117	0.646521	0.00269886	0.00174784	0.39439	0.111793	0.0669637	0.0018162	0.00111627	0.000805949	0.00223277	0.110326
1.66332e+17	0.000295823	0.0609518	0.000536448	0.000958564	0.000387663	0.000704798	0.375257	3.11714	0.0004875	0.250828	0.000824297	0.688643	0.156636	0.162549	0.147669	0.690277	0.159572	0.455616	0.638892	0.0912846
1.66351e+17	0.000565872	0.00104793	0.39681	0.480703	0.000686617	0.00132186	0.346316	0.862793	0.899328	0.105279	0.00154107	1.17028	0.194192	0.192609	0.000731209	1.13384	0.608743	0.442036	0.00126884	0.158991
1.66403e+17	0.000704396	2.66468	0.00129086	0.00219402	2.40339	0.00162858	0.00138211	0.179437	0.00110886	0.00104208	0.0229958	0.269341	0.034651	0.000842143	0.000898325	0.00125188	0.394587	0.30865	0.415532	0.293252
1.69014e+17	0.0538622	3.39922	0.000533247	0.0009077	1.25189	0.000709381	0.0506355	0.00112286	0.000475486	0.415488	0.0159282	0.000524768	0.000475208	0.000366532	0.000438515	0.000517368	0.331736	0.545411	0.809889	0.119401
1.69014e+17	0.00023052	2.05415	0.000412564	0.0275094	1.14041	0.424552	0.000437187	0.000890733	0.000374339	0.16506	0.0456224	0.000397983	0.000378103	0.329228	0.00982443	0.000406209	0.810746	0.0255835	1.82083	0.142592
1.69022e+17	0.000667721	2.92863	0.0012114	0.00206247	1.36197	0.550417	0.00126705	0.442172	0.0686336	0.405201	0.490833	0.00117409	0.00107138	0.131226	0.000839571	0.00116321	0.436484	0.0697548	0.00147923	0.102653
1.69022e+17	0.000502977	0.000950069	0.000941986	0.15169	0.000624305	0.00117778	1.22779	0.633442	1.28196	0.273626	0.00138811	0.84407	0.000823264	0.343209	0.239465	0.426244	1.22931	0.0632292	0.00116625	0.277548
1.69022e+17	0.000170088	0.0165349	0.0973636	0.0462658	0.0002596	1.10998	0.473803	1.20865	0.799377	0.0954501	0.000473272	1.29593	0.166582	0.00020995	0.000224079	0.0748896	0.593226	0.437577	0.582421	0.00033576
1.69028e+17	0.000101648	0.000194505	0.000191016	5.14111	0.00180766	0.000239019	0.000202182	0.000386362	0.000165761	0.0897669	0.000273874	0.19161	0.000167948	0.000126395	0.893951	0.000179677	0.138825	0.00173167	0.122226	0.416578
1.69083e+17	0.142061	1.25604	0.0524826	0.0750438	0.0754834	0.508786	0.000241702	0.0213425	0.000199642	0.0589555	2.3931	0.157428	0.0834766	0.540306	0.000158786	0.0829591	0.0418353	0.0320472	1.4776	0.000252062
1.69083e+17	0.000789013	0.00150735	0.641457	0.00255895	0.0140966	0.0017687	0.00155064	1.76413	0.00131062	0.446647	0.00214711	0.00144437	1.48137	0.0885858	0.0010005	0.202589	1.30685	0.273136	0.630617	0.135148
1.69157e+17	0.0975626	1.59017	0.000600609	0.11643	1.62215	0.000766238	0.000637998	0.0630812	0.0104194	0.163115	1.40162	0.294627	0.000533318	0.000474625	0.000416997	0.0598302	0.156298	0.575099	0.68921	0.156433
1.69174e+17	0.000444335	0.000859483	0.117697	1.28786	0.000558066	0.00112215	1.2277	1.14003	0.0984876	0.000657593	0.00123953	0.684797	0.152467	0.000539195	0.000585911	0.000834721	0.411665	0.0990002	1.77181	0.000885129
1.69174e+17	0.000603742	0.0336731	0.429381	0.00196501	0.000892553	0.00143549	2.46291	0.0630306	0.879147	0.140362	0.00172456	0.831828	0.000989955	0.000891978	0.862068	0.467161	0.413467	0.000480491	0.383831	0.0231552
1.69572e+17	1.29987	0.034255	0.000644283	0.00112744	0.00052052	0.113828	0.410573	0.208548	0.521832	0.295172	0.000960707	1.19087	0.000575795	0.0755048	0.274424	1.17793	0.488715	0.182744	0.720646	0.000693518
1.6958e+17	0.00130731	0.00250341	3.0538	0.0332492	0.00166347	0.00304933	1.05663	0.204082	0.00219199	0.44944	0.0037775	1.0605	0.00213269	0.147685	0.963713	0.00245351	0.00151716	0.00106477	0.00307508	0.00394617
1.6958e+17	0.249692	0.273723	0.216301	0.00244303	0.00105135	0.00178667	0.450291	1.04265	0.00133692	1.06516	0.00218341	0.0013959	2.9758	0.585208	0.00104783	0.00140395	0.000888735	0.000627773	0.00178409	0.12396
1.6958e+17	0.000651931	0.00122211	3.42764	0.10608	0.00577073	0.00156722	0.00128404	0.186239	0.00105007	0.000934315	0.0440625	0.560881	0.00105557	0.000845744	2.07134	0.454972	0.130055	0.000508682	0.00147214	0.00130158
1.69588e+17	0.000493869	1.54972	0.00097146	0.297394	1.02334	0.00115165	0.00101086	0.0300304	0.000798226	0.422506	1.35632	0.000916511	0.257353	0.305711	0.000636239	0.394027	0.38189	0.000395139	0.973483	0.00102789
1.69588e+17	0.000317303	0.000602953	1.57965	0.121145	0.00290195	0.406792	0.00061715	0.00120761	0.000504878	0.43728	0.000857177	0.354058	0.000516725	0.000414492	3.24811	0.226777	0.616145	0.000247803	0.000717032	0.000620239
1.69588e+17	0.445992	2.66848	0.0147314	0.00124047	1.55284	0.000902093	0.000771431	0.00147604	0.000625231	0.501284	0.330452	0.000692126	0.00062322	0.450838	0.000505561	0.095695	0.310758	0.316547	0.220127	0.0847848
1.69724e+17	0.697571	2.4808	0.000343937	0.000593904	1.45564	0.0702602	0.000364465	0.0299316	0.000299592	0.317467	0.594595	0.000335165	0.000311134	0.0688778	0.00024167	0.539384	0.00020434	0.000144684	0.00043161	0.741892
1.69724e+17	0.000359239	0.000680503	0.000656209	0.336582	0.00044431	0.000847954	1.12081	0.731067	1.67625	0.165199	0.00100859	0.837004	0.000583215	0.435037	0.338501	0.134173	0.301608	0.222572	0.534905	0.161111
1.69727e+17	0.00102367	0.00191437	0.00181649	0.00314143	0.00123765	0.00236338	3.00528	1.07443	1.73023	0.323978	0.0029013	0.00180754	0.0309437	0.00126017	0.22308	0.00181065	0.312734	0.0819259	0.085651	0.110828
1.69769e+17	0.0752339	1.37497	0.00115517	0.0020776	1.38438	0.0758884	0.00126142	0.306718	0.00104756	0.445427	2.10812	0.0011644	0.140987	0.0008549	0.000833293	0.00116597	0.298437	0.33705	0.374741	0.0674446
1.69769e+17	0.000457712	0.563222	0.00084556	0.00141369	1.83993	0.00105141	0.143989	0.00175547	0.0281588	0.436707	2.34071	0.000813627	0.000732125	0.15315	0.000591565	0.000797339	0.407335	0.575404	0.191437	0.310758
1.69794e+17	0.000984352	3.88684	0.0018467	0.00302365	0.25814	0.00225419	0.00192591	1.52666	0.00154625	0.622826	0.483642	0.00175027	0.00155094	0.0977211	0.00118335	0.00170533	0.00110255	0.000805371	0.00223563	0.100687
1.69795e+17	0.00410069	0.91108	0.00321905	0.000290858	0.306688	0.23144	0.000179732	0.128835	0.0503567	0.0718716	0.0684434	0.0540057	0.000153752	0.000120572	0.000123601	0.000167056	0.4116	0.438828	4.25621	0.0621367
1.69795e+17	0.000619763	0.00116342	0.00114382	0.00190645	0.000748408	0.00141676	2.96113	0.616405	1.78992	0.314491	0.00169603	0.867126	0.0010123	0.0361128	0.000793989	0.00110523	0.159507	0.000479249	0.240976	0.00124162
1.69795e+17	0.460447	2.76011	0.000716388	0.00126611	0.701428	0.000904714	0.000774885	0.00149346	0.000624299	0.109895	1.39571	0.000698727	0.000657113	0.524484	0.000497801	0.205099	0.000435177	0.120598	0.444077	0.269437
1.69795e+17	0.000305302	0.165066	0.000553485	0.000928848	0.000385611	0.000678676	0.227942	0.83942	0.54891	0.000418684	0.000829206	1.19541	1.99821	0.000359697	0.170867	0.000527557	1.12441	0.431519	0.133292	0.159485
1.69796e+17	0.32127	2.57011	0.000553641	0.000967996	0.713636	0.179794	0.000611419	0.00116731	0.0539404	0.53554	0.835125	0.000551643	0.102005	0.335032	0.000388034	0.000552238	0.436949	0.201615	0.636322	0.0733787
1.69796e+17	0.0451579	0.859181	0.000103448	0.0582536	0.143846	0.0602431	0.000109078	0.000213989	8.85901e-05	7.91678e-05	0.301455	0.0565232	0.0434246	0.177045	7.15329e-05	0.000100378	0.187148	0.6901	4.37666	0.00010886
1.69796e+17	0.000288133	3.28663	0.000547627	0.000926316	0.859736	0.330084	0.000582124	0.336877	0.00047617	0.000417733	0.257798	0.00053254	0.00047213	0.0115857	0.000381033	0.00052215	0.371816	0.765793	0.651603	0.122456
1.70137e+17	0.0696728	2.20716	0.000592359	0.00103383	1.93021	0.000768059	0.000630413	0.00126451	0.0559656	0.00048331	0.2269	0.250364	0.000535217	0.0292203	0.000414598	0.00059146	0.52286	0.600202	0.84746	0.253133
1.7018e+17	0.000409863	0.0189235	0.000757167	0.257861	0.000639579	0.000960499	1.05618	0.775593	2.18762	0.186884	0.00113314	0.754404	0.00067694	0.000499495	0.0484225	0.304293	0.506692	0.292393	0.149014	0.455964
1.70198e+17	0.0372424	0.0670893	0.000567561	0.000993907	0.000445108	0.000719472	0.000610008	0.00121129	1.25379	0.000439352	0.000854685	1.50833	0.839119	0.00042133	0.0642472	0.000557226	1.24289	1.40437	0.446491	0.129112
1.70198e+17	0.000312662	1.58906	0.00057393	0.1436	1.64075	0.000721072	0.000608376	0.00122871	0.000509701	0.000444167	2.05659	0.000567873	0.066091	0.577263	0.000398715	0.129342	0.000344043	0.558901	0.231587	0.000597271
1.702e+17	0.50609	2.01163	0.0123428	0.000921753	0.243477	0.192673	0.000567758	0.00108936	0.000457035	0.000407187	0.408299	0.000503561	0.000468025	0.0436333	0.00626282	0.00052347	0.825437	0.387718	2.22401	0.133022
1.702e+17	0.000622064	0.00114998	0.00116683	0.00194461	0.000762169	0.00144898	0.00121755	0.429516	0.886899	0.547189	0.00170417	1.91383	1.21445	0.492664	0.000811507	0.283647	0.258049	0.117645	0.843018	0.00124465
1.70259e+17	0.00025654	0.000502078	0.000460483	0.000814275	2.52021	0.447254	0.000498374	0.00101887	0.0142802	0.000353869	2.16248	0.138128	0.000424239	0.109149	0.00033465	0.000468882	0.168545	0.492446	0.941466	0.000483012
1.70259e+17	0.00027228	0.000526089	0.000504462	0.00086248	0.619986	0.126052	0.000532833	0.184348	0.000437761	0.000377072	3.75712	0.111284	0.000433495	0.000326533	0.000345566	0.396358	0.147478	0.442204	1.20959	0.000516335
1.70268e+17	0.00112244	0.00208014	0.00194536	0.00332771	1.52563	0.00295446	0.00206031	0.00442392	0.0519046	0.00145938	2.15279	0.0020197	0.00173418	0.0920562	0.00148432	0.00196772	0.00121157	0.666192	2.20438	0.277449
1.70268e+17	0.000793681	0.0407719	0.501992	0.00250679	0.00118043	0.00187555	0.212156	0.00306531	0.094692	0.550216	0.00220917	1.43854	0.00131203	0.448289	2.04583	0.00140006	1.37677	0.000617671	0.0820243	0.192479
1.70268e+17	0.000701772	0.0013904	4.56379	0.299546	0.00679685	0.00163075	0.0014028	0.00267418	0.00116171	0.391347	0.103057	0.00129199	0.00119324	0.000975799	1.37148	0.111022	0.135782	0.0005486	0.00162992	0.00141425
1.70277e+17	0.000144248	0.000275056	0.174667	4.89818	0.000180571	0.0819133	0.00028864	0.000565214	0.000234175	0.0538447	0.000402502	0.303259	0.000236966	0.0304018	0.834528	0.340354	0.0432784	0.000115253	0.000337992	0.236548
1.70277e+17	0.000207339	0.000401204	0.562838	0.298498	0.00185696	0.000480526	0.000406536	3.33856	0.000352195	0.134084	0.33875	0.000364346	0.000336946	0.239424	0.14589	0.688769	0.219546	0.326312	0.70219	0.00039275
1.70277e+17	0.000281801	2.16224	0.000517201	0.287803	0.740998	0.0340034	0.000547882	0.00108014	0.000448417	0.0245136	0.998969	0.000506684	0.061649	0.595415	0.000363481	0.435255	0.252448	0.531743	0.870219	0.000539161
1.70277e+17	0.000766946	2.66688	0.0013986	0.00256913	1.62771	0.001736	0.00147044	1.07677	0.210647	0.225053	0.449956	0.00136618	0.00122122	0.0585649	0.000959177	0.00136478	0.390611	0.000586394	0.186611	0.0925253
1.70327e+17	0.0013368	0.0741463	0.000868791	0.00149124	0.000609704	0.0217846	0.000947917	0.264871	0.910023	0.0274483	0.00128207	1.85516	1.41349	0.209369	0.105642	0.520279	0.557044	0.428115	0.58384	0.0214736
1.70343e+17	0.000329409	1.66323	0.000609489	0.0318647	0.626093	0.000774999	0.00064689	0.00131404	0.000534762	0.215985	2.37369	0.000599623	0.0316448	0.584706	0.000421446	0.000601041	0.232735	0.183064	0.35751	0.693113
1.70344e+17	0.000446622	0.031715	0.000830317	0.00142919	0.000615614	0.00109242	1.43665	0.660376	1.47224	0.000647585	0.00124434	0.823699	0.000737731	1.09755	0.0481902	0.0462373	0.680831	0.618563	0.00102299	0.0751408
1.7066e+17	0.000505731	1.47584	0.000912434	0.129686	0.703344	0.321638	0.000974013	0.522783	0.000793554	0.412741	2.20862	0.000901677	0.000847753	0.244528	0.0006387	0.00091149	0.278418	0.000392228	0.549391	0.145319
1.7066e+17	0.000485795	0.0773736	0.000869264	0.00148937	0.000638023	0.118762	1.71554	0.174373	2.34361	0.140127	0.00132066	0.800684	0.00075453	0.0722485	0.728781	0.000854684	0.544568	0.128336	0.00106747	0.147342
1.7066e+17	0.00118232	0.00227093	1.82362	0.559061	0.00146587	0.528626	0.00235999	0.00466279	0.00189099	0.00157733	0.00330698	1.00323	0.00189985	0.389007	1.71171	0.477626	0.478601	0.000948194	0.00272203	0.00226817
1.70746e+17	0.0288807	0.00126364	0.421139	0.128169	0.00630925	0.163459	3.39217	0.417817	0.806844	0.000974384	0.00186471	0.689261	0.0278902	0.000804836	0.000864152	0.0406116	0.617059	0.184676	0.00152287	0.0673226
1.70746e+17	0.000252193	2.41338	0.000480068	0.195256	0.167637	0.673527	0.000501436	0.29043	0.0165786	0.000372311	1.19637	0.218724	0.000428805	0.158753	0.0101805	0.0242807	0.00027903	0.656338	0.915872	0.0599493
1.70799e+17	0.000756047	0.00141801	0.627383	0.492445	0.000927405	0.00191064	1.24382	0.573651	1.98107	0.118456	0.00209241	0.906454	0.0360372	0.780983	0.000960605	0.188775	0.000868782	0.000615952	0.00177282	0.0383636
1.70799e+17	0.000439963	0.0494788	0.000815393	0.186242	0.000585538	0.105879	0.944852	0.00172427	1.25879	0.000646874	0.00125354	1.61764	0.375844	0.440242	0.0005723	0.584608	0.145039	0.52142	0.750893	0.0123021
1.70799e+17	0.00388153	0.000804021	0.000777787	0.286317	0.000515464	0.000973783	0.268353	0.00164351	1.34568	0.701649	0.00125968	0.935321	0.119733	0.695018	0.000538423	0.404361	0.133203	1.20297	0.842722	0.0535809
1.70878e+17	0.454564	0.0493974	0.00054961	0.298235	0.000408944	0.000694294	0.000593508	0.0136672	0.290268	0.227627	0.000835214	1.22597	1.80903	0.68657	0.000388849	0.000537977	0.63308	0.500653	0.734975	0.0714688
1.70878e+17	0.000206181	3.17931	0.000362187	0.000627979	1.20211	0.260778	0.000389065	0.000765088	0.0747085	0.085354	0.0576808	0.00035441	0.00032957	0.000306761	0.000252571	0.000363785	0.369117	0.400597	1.16149	0.204581
1.91027e+17	0.0976461	0.000574387	0.000569775	0.000979564	0.000373525	0.142897	0.796049	0.00118577	0.508172	0.289386	0.000835181	1.39908	0.143415	0.5036	0.0502608	0.000564982	0.755268	1.479	0.829068	0.000572791
1.91027e+17	1.04921	0.00107859	0.00105155	0.0472444	0.000703975	0.00137791	0.485335	0.00223017	1.6331	0.372816	0.00155124	1.08416	0.000903946	0.0731885	0.0663815	2.06491	0.0366588	0.000448729	0.0755085	0.00118265
1.91081e+17	0.00034268	0.000650282	2.05645	0.466516	0.00667211	0.000772197	0.287479	0.311783	0.000560725	0.0393999	0.0965293	1.44288	0.000560702	0.127268	1.81074	0.000616746	0.19555	0.15323	0.000764971	0.000677462
1.91081e+17	0.000529905	0.0010047	0.101226	5.75761	0.00503148	0.00120653	0.121765	0.00204117	0.000833255	0.24938	0.00144261	0.000940077	0.000873545	0.000620052	0.750553	0.000895746	0.000582539	0.000418974	0.00115198	0.00103573
1.91097e+17	0.000815526	0.00157423	0.157952	0.118264	0.0010272	0.00195924	2.24243	0.541672	1.58693	0.465436	0.00236859	0.786604	0.00138363	0.000989876	0.00108837	0.00151272	0.000920083	0.455769	0.628298	0.00163634
1.91097e+17	0.00016563	0.000318117	0.000299414	0.000534605	1.6135	0.40866	0.000322622	0.000649436	0.0307608	0.000235164	2.88949	0.000297072	0.000270963	0.263049	0.000208171	0.0288168	0.197775	0.154349	1.20513	0.204897
1.91097e+17	0.000426735	0.000826156	0.000802181	0.408511	0.00806841	0.2827	0.369417	0.00166708	0.70084	0.190786	0.0729644	0.882836	1.71362	0.397648	0.000565174	1.21487	0.519869	0.0528807	0.179155	0.000835161
1.91097e+17	0.000740445	0.00142384	0.0735363	0.00238073	0.00091307	0.00171124	0.877252	3.23308	0.793819	0.00113264	0.00206008	0.714681	0.616404	0.236634	0.000942191	0.12645	0.000827277	0.258473	0.00170841	0.0546022
1.91097e+17	0.030958	3.16984	0.000864796	0.00152059	0.750677	0.18287	0.000914129	0.1682	0.208337	0.281227	0.820525	0.000844765	0.000762177	0.000587831	0.000600607	0.000844815	0.412603	0.474653	0.283393	0.209015
1.91211e+17	0.000349487	0.0220539	0.000640997	0.236691	0.000478429	1.11431	0.201238	0.00134156	1.47247	0.35845	0.000953957	0.85239	0.000589989	0.176891	0.000449104	0.612857	0.863176	0.468234	0.599987	0.0158797
1.91211e+17	0.233243	0.000812364	0.000773722	0.142054	0.656705	0.000991254	0.0266794	0.00162317	0.000678662	0.409586	2.18541	0.000753691	0.000673307	0.0482134	0.0588682	1.56059	0.561645	0.000329281	1.10887	0.000806433
1.91211e+17	0.262303	0.00101821	0.00101016	0.00167683	0.0534718	0.0344309	0.00106214	0.00207983	0.275734	0.448685	0.0014475	0.334872	1.8356	0.000748135	0.0554668	2.15486	0.695932	0.692339	0.00121939	0.145164
1.91216e+17	0.000390589	4.05823	0.000744236	0.00126504	0.824797	0.000948342	0.000806628	0.00156324	0.0468542	0.133703	0.581343	0.0122429	0.0317008	0.110478	0.00052478	0.0920724	0.344769	0.269817	0.421263	0.0658352
1.91216e+17	0.000455303	0.000817672	0.000765524	5.41986	0.000539485	0.000996382	0.000836538	0.00176748	0.078189	0.000568933	0.00124051	0.000786119	0.000709215	0.000536096	0.000571726	0.558738	0.000483436	0.222511	0.00100476	0.707896
1.91216e+17	0.000400381	2.3228	0.000716795	0.0587723	1.82125	0.000924931	0.000765256	0.00154228	0.125327	0.155912	1.20906	0.000720568	0.0202079	0.323389	0.000516602	0.248134	0.00043619	0.000313379	0.433705	0.274476
1.91216e+17	0.000608114	1.92634	0.000969963	0.201782	0.120924	0.00123566	0.00100828	0.419186	0.000837832	1.04604	0.479971	0.000937285	0.000875781	0.21148	0.000669291	0.949305	0.000556548	0.000398968	1.47497	0.161045
1.91554e+17	0.475389	3.0894	0.000611351	0.0010686	1.02337	0.466168	0.000662595	0.0013154	0.00053917	0.301017	0.458076	0.000593813	0.000537661	0.224475	0.0337181	0.0903111	0.000366164	0.0190096	0.743621	0.069205
1.91554e+17	0.150416	2.36263	0.000825363	0.0855691	1.98005	0.00107936	0.000902261	0.237962	0.117937	0.532633	0.783762	0.000838154	0.000749054	0.000597291	0.00057973	0.000820549	0.235439	0.253931	0.00104428	0.251479
1.91554e+17	0.000260982	3.34918	0.000513712	0.000828781	1.19345	0.118839	0.000517758	0.00102033	0.000414927	0.000375154	0.382083	0.00047301	0.00044452	0.247667	0.000358761	0.120096	0.481216	0.625307	0.476004	0.000512543
1.91576e+17	0.000530467	0.000993721	0.0991084	0.00166664	0.000637042	0.00118323	0.00102346	0.299102	1.14374	0.610559	0.00146734	1.15919	0.5566	0.48819	0.000651148	0.53492	0.000561652	0.000402874	0.00121803	2.09741
1.91645e+17	0.128309	0.040922	0.0793164	0.0971363	0.000502924	0.000834541	1.30935	0.675817	1.55803	0.0549139	0.000969985	0.745902	0.000593525	0.968222	0.000463204	0.137774	0.48101	0.594759	0.072072	0.0525122
1.91645e+17	0.000639928	0.00124262	0.123769	0.773316	0.00553918	0.00151128	1.11649	0.116171	0.890826	0.24895	0.00174017	0.497266	0.00104292	0.196092	0.000833274	1.98866	0.189366	0.412667	0.00141936	0.43141
1.91645e+17	0.000909175	0.00173042	4.22837	0.00297861	0.00112869	0.00215068	0.00183519	0.00363718	0.00151479	0.311837	0.00253124	0.198031	0.00150127	0.0011099	1.96042	0.0016351	0.15512	0.0513911	0.00211511	0.0685408
1.91647e+17	0.000139592	0.934215	0.0236853	0.167454	0.432548	0.0003201	0.000283043	2.41902	0.00022011	0.11464	0.71301	0.000244773	0.136148	0.397265	0.000178651	0.300119	0.563006	0.538274	0.258741	0.000263114
1.91647e+17	0.000235853	0.913362	0.0341434	0.000749903	0.174157	0.000553963	0.000462066	0.563027	0.000380241	0.223384	1.4285	0.000432619	0.000398429	0.000286968	0.000301586	0.872961	0.0994151	0.000189307	2.68623	0.000444247
1.91691e+17	0.860603	0.00060367	0.0112218	0.00100426	0.00039124	0.000788292	0.000606918	0.947921	0.000497466	0.385133	3.4501	0.000562094	0.000508818	0.104353	0.000419627	0.320951	0.455879	0.321337	0.00346654	0.13313
1.91691e+17	0.000557655	0.00106149	0.00102471	0.0306143	0.000698392	0.00133569	2.34967	1.07347	1.48026	0.000799744	0.00160253	1.01016	0.00091684	0.00068457	0.0600336	0.00102397	0.124999	0.178866	0.680229	0.00106507
1.91709e+17	0.490356	1.85834	0.0010647	0.0018655	0.908566	0.134614	0.00112823	0.194698	0.000918428	0.256993	0.936905	0.00103428	0.00108964	0.0945548	0.000771611	0.326749	0.533521	0.231682	1.02311	0.00109218
1.91709e+17	0.196062	0.00054937	0.000514158	0.000881049	0.00234226	0.0172016	0.000551804	0.436165	1.21256	0.105466	0.647919	0.765617	0.000462874	0.000347967	0.347924	0.947009	0.0503795	1.64049	0.626558	0.000541294
1.91757e+17	0.258665	0.00114746	0.0283636	0.197318	0.000750972	0.221893	0.404454	0.514283	1.59279	0.236237	0.026366	0.94896	0.376585	0.0214547	0.000791744	0.00108385	1.41659	0.545893	0.204265	0.00112767
1.9176e+17	0.157807	0.000816437	0.000794041	0.00140057	0.00053015	0.109663	0.000853429	0.160506	0.43663	0.000612201	0.0011778	1.5667	2.36293	0.000558973	0.100971	0.126536	1.30687	0.266428	0.369079	0.028427
1.9176e+17	0.000576266	2.55313	0.00110007	0.0952085	1.75746	0.00159863	0.00115801	0.00230896	0.00092222	0.00084577	0.0191733	0.106466	0.000917995	0.422706	0.00076876	0.344366	0.429624	0.000455282	1.0529	0.207354
1.9176e+17	0.154804	3.02786	0.0009777	0.0264438	0.620848	0.00124951	0.00104767	0.00218498	0.35335	0.000827824	1.05169	0.298388	0.0435337	0.213966	0.000681612	0.22328	0.0620946	0.000426697	0.464983	0.450473
1.9176e+17	0.0270213	1.24825	0.000307186	0.000533434	1.11476	0.155884	0.000331211	0.000651243	0.000270868	0.14573	1.84706	0.000298575	0.000277674	0.00022269	0.000221103	0.00030583	0.00018426	0.77587	1.68122	0.000329515
1.91774e+17	0.2953	0.0008324	0.000839879	0.00143128	0.000545291	0.170024	0.000880987	0.984224	0.00071121	0.0538354	0.0012068	0.000822837	1.43566	0.000553086	0.13052	1.37762	0.8838	0.234286	1.4253	0.000876069
1.91774e+17	0.00102125	0.00194499	4.43041	0.223617	0.00127992	0.00235441	1.16989	0.169718	0.00167226	0.891293	0.00283849	0.00188501	0.00169338	0.0890034	0.00139354	0.00192948	0.00115183	0.000811514	0.00240508	0.00197781
1.92102e+17	0.000840574	0.0014807	0.233377	5.50839	0.00095792	0.0019201	0.00154584	0.729998	0.00122908	0.163538	0.00213317	0.00138428	0.00128174	0.0010406	0.0563622	0.263861	0.000864363	0.0252218	0.00175409	0.00154294
1.92102e+17	0.0814913	0.721473	0.000421919	0.0920806	0.533069	0.0987771	0.000452679	0.000893207	0.073221	0.000326559	2.14243	0.193025	0.0268445	0.266361	0.000300152	0.000427084	0.000257693	0.78741	1.75819	0.222161
1.92102e+17	0.164125	0.00197374	0.00196175	0.0034169	0.00129502	0.107244	0.703563	0.540447	0.51152	0.00143653	0.00294874	1.53593	0.243751	0.623359	0.0961631	0.0019133	0.00116876	1.05962	1.3449	0.0515207
1.92121e+17	0.128425	0.000552874	0.000541312	0.352301	0.000361204	0.000688187	0.000585172	0.028318	0.481914	0.14653	0.000804026	0.707755	1.15071	0.39456	0.00037788	0.195279	0.874988	1.33859	1.10775	0.0884794
1.92121e+17	0.033362	1.12452	0.000228716	0.000400364	0.293722	0.490164	0.000244719	0.000486533	0.000199622	0.000169311	0.11018	0.122081	0.000203436	0.00015689	0.0168569	0.00989487	0.177957	0.370682	4.21983	0.0284519
1.9218e+17	0.000956844	0.00195388	0.00178971	0.00304697	0.00119863	0.419617	2.20177	0.408101	2.77219	0.00151387	0.155528	0.625199	0.00154734	0.00114838	0.150251	0.00172008	0.00109797	0.000772219	0.216858	0.0321471
1.9218e+17	0.000347368	0.0583306	0.000639987	0.00110336	0.000464744	0.227551	0.109652	0.471721	0.0815262	0.142646	0.0655777	0.989243	1.51395	0.322023	0.106439	0.960585	0.152327	1.08534	0.635135	0.0748322
1.92255e+17	0.206805	0.0843712	0.000831729	0.251987	0.000573647	0.00102069	0.337545	0.229638	0.520496	0.239366	0.00124606	1.76769	0.699614	0.147222	0.000572563	0.000806515	0.708387	1.79921	0.00103423	0.000848371
1.92255e+17	0.399499	2.04336	0.000705998	0.0776677	0.953864	0.000883564	0.00075621	0.00150899	0.00060218	0.189285	1.12207	0.00069943	0.100695	0.634457	0.000489595	0.32896	0.000423864	0.64223	0.500481	0.00072862
1.92307e+17	0.0132238	0.541294	0.000545141	0.000987064	1.13419	0.000720878	0.130153	0.00119104	0.0273623	0.381406	3.26926	0.000543467	0.000494142	0.000429544	0.000388548	0.0716167	0.172463	0.339595	0.836578	0.0770598
1.92307e+17	0.00106313	0.00196271	0.00180425	0.314495	0.398088	0.00245807	0.00196569	0.00381003	0.00166342	0.00133083	3.52779	0.00185056	0.0016851	0.603723	0.00133465	0.482154	0.00115944	0.646583	0.689712	0.313655
1.92315e+17	0.453001	0.817794	0.000405247	0.388179	0.987159	0.000506352	0.000434867	0.000838508	0.0311605	0.111012	1.53366	0.000389916	0.100796	0.529091	0.000284718	1.00183	0.0967758	0.174322	0.771571	0.000428879
1.92315e+17	0.000762602	0.00146079	3.02716	0.579311	0.000956022	0.227014	0.00153615	0.802194	0.00126309	0.207161	0.00211437	0.695744	0.00130254	0.000957719	0.778266	0.00142625	0.492826	0.0589757	0.00173015	0.116555
1.92315e+17	0.000208957	2.96705	0.0995324	0.000664186	1.59485	0.368851	0.000399332	0.000781855	0.000326026	0.0589964	0.301354	0.000368093	0.0513299	0.0828233	0.000259718	0.000365818	0.396546	0.248778	0.798137	0.0280355
1.92318e+17	0.000452176	1.9731	0.000824392	0.00144626	0.98367	0.00107385	0.025696	0.00175957	0.309886	0.000649849	1.37648	0.000819689	0.000756278	0.241604	0.000580591	0.566525	0.000500335	0.219225	0.501511	0.792693
1.92318e+17	0.000744246	0.00134056	0.00133168	0.00226592	0.000873191	0.00168867	2.47647	1.40599	1.44168	0.00103668	0.00203199	1.17345	0.00115848	0.000989151	0.263173	0.0989822	0.000781738	0.121856	0.00160786	0.00137139
1.92318e+17	0.10715	3.01351	0.000850391	0.0836318	1.26723	0.00109394	0.000906726	0.00178721	0.149952	0.204155	0.404178	0.000833099	0.000731983	0.148682	0.000601194	0.000836037	0.273258	0.290884	0.70306	0.345914
1.92318e+17	0.000344762	2.87866	0.000652279	0.0973508	0.374475	0.363664	0.292559	0.00137438	0.000576179	0.10805	1.38796	0.000637633	0.00931045	0.329192	0.000459462	0.419476	0.00038742	0.72222	0.000806599	0.0112697
1.92318e+17	0.167675	2.7947	0.000639432	0.00108429	1.47177	0.225771	0.000673761	0.0013178	0.122207	0.000536924	0.0184857	0.000619109	0.000567371	0.1256	0.000445128	0.000627439	0.387918	0.000266965	1.22202	0.45652
1.92318e+17	1.00161	0.000539719	0.000532336	0.538904	0.00507918	0.000674758	0.000571291	0.00111273	0.256004	0.188977	0.000781259	0.80152	0.914136	0.0628403	0.0550961	0.564205	0.997319	0.926927	0.671469	0.0112312
1.92326e+17	0.000561849	0.00106602	0.818781	0.189164	0.00483713	0.0413323	1.75694	1.64116	1.23341	0.000800007	0.00153901	0.00101848	0.000901347	0.0194633	0.000714707	0.126987	0.00060958	0.000441469	0.661813	0.497556
1.92654e+17	0.000125737	0.000250134	0.000233164	4.88746	0.00337561	0.000306188	0.0709057	0.000502678	0.217322	0.0342346	0.000359802	0.413923	0.0440504	0.218322	0.000163619	0.487941	0.213618	0.000100346	0.393854	0.0127411
1.92654e+17	1.08003	1.12092	0.0388699	0.162981	1.01571	0.000996213	0.000842985	0.0016989	0.0144924	0.362438	1.27242	0.000775881	0.0768667	0.862428	0.000556065	0.620068	0.282907	0.0340512	0.000992986	0.0492434
1.92719e+17	0.0429681	3.91736	0.000634092	0.116024	0.000460732	0.112939	0.000674537	0.421354	0.000550015	0.000494455	0.632369	0.000611804	0.088414	0.000458809	0.000442927	0.000599181	0.329587	0.490775	0.324997	0.51773
1.92719e+17	0.000296367	1.97195	0.000548697	0.000968179	0.873109	0.000705379	0.000587972	0.354814	0.000486483	0.0427884	1.3502	0.510038	0.188519	0.000364349	0.000384294	0.000544499	0.304547	0.508825	0.864488	0.0253411
1.92719e+17	0.000170339	0.000335999	0.388615	2.52977	0.000214653	0.439708	0.505621	0.000689685	0.0222102	0.0692864	0.14454	0.353855	0.184708	0.0291273	1.05436	0.0722107	0.0668288	0.000138795	0.954515	0.182802
1.92719e+17	0.000261787	0.000505743	0.000484749	0.379246	0.221955	0.153215	0.0486199	0.121693	0.000428885	0.196061	4.10121	0.00047138	0.000443296	0.852933	0.000377922	0.413451	0.065781	0.313823	0.000598913	0.128019
1.92746e+17	0.967993	1.6624	0.00157579	0.0028227	0.970681	0.471813	0.00170111	0.00325446	0.0013712	0.147729	0.569164	0.00154086	0.00142941	0.664025	0.00111274	0.440517	0.000956374	0.201614	0.885205	0.00166954
1.92746e+17	0.000242718	1.07578	0.000443697	0.000800912	0.632323	0.00059496	0.000476793	0.812631	0.000399206	0.000349984	0.809037	0.0506861	0.000403676	0.119057	0.000315899	0.000439207	0.428557	0.420066	2.34943	0.297559
1.92746e+17	0.0403816	0.000620749	0.000591948	0.00101853	0.00262561	0.251598	1.76046	0.779967	0.666209	0.216447	0.261152	0.691163	0.000517419	0.000393005	0.0886345	0.00058329	0.157966	1.35229	0.717827	0.00903128
1.92746e+17	0.000398701	0.000713895	0.000669922	6.32366	0.00398743	0.00090952	0.000724591	0.113403	0.000590722	0.0955693	0.00101764	0.000671411	0.000590728	0.0279581	0.0552841	0.209207	0.000419677	0.000308249	0.000835011	0.162479
1.92747e+17	0.000623088	0.0785705	2.29711	0.00190859	0.000829979	0.229217	0.168508	0.197239	0.000966106	0.1543	0.00169105	0.947495	0.000974737	0.00084013	2.72309	0.00107754	0.13868	0.0415962	0.00136012	0.0129475
1.92789e+17	0.125925	0.0220981	0.00073699	0.0869509	0.000581988	0.000919639	0.000786262	0.362106	1.29895	0.106116	0.00110043	1.25168	1.33798	0.178569	0.000522938	0.00073161	1.24084	0.561633	0.36913	0.0519752
1.92789e+17	0.000334024	0.000624385	0.000617614	0.0280471	0.00602267	0.111861	0.0747368	0.468152	0.00055086	0.17918	0.000907783	0.768699	1.47989	0.272426	0.000440176	0.193103	1.64505	0.671245	1.0969	0.00067091
1.92807e+17	0.000744756	0.00146526	0.00138103	0.15153	0.0264719	0.00184029	2.20503	0.566646	1.54049	0.0176077	0.00215047	1.22851	0.0467025	0.397943	0.000989097	0.133439	0.55074	0.121883	0.00173421	0.00147361
1.92807e+17	0.000611507	1.97924	0.00106545	0.00187247	1.65357	0.138928	0.00114707	0.00229738	0.270991	0.000833202	0.131593	0.361404	0.000969103	0.0994959	0.000771907	0.00109222	0.565881	0.341094	1.41794	0.0282256
1.92807e+17	0.000757088	0.00143555	3.38523	0.13656	0.000923813	0.00176132	0.425609	0.00297095	0.00119931	0.00108361	0.00203623	0.391037	0.155574	0.0706433	2.20414	0.00135066	0.212704	0.000601791	0.00170387	0.00142745
1.92807e+17	0.000556646	0.0010657	0.000999103	0.00178973	0.000680409	0.00127066	2.43872	0.977933	1.79687	0.000767447	0.177655	0.00100758	0.000879282	0.000773955	0.271947	1.12751	0.000603907	0.000433654	0.135518	0.0621179
1.9286e+17	0.0242007	0.000682544	0.000656786	0.0939968	0.00672684	0.000838469	0.000706718	0.00139115	0.243259	0.188022	0.000974206	1.04869	1.278	0.867518	0.0588788	0.643963	0.325427	1.65761	0.47298	0.0848884
1.9286e+17	0.000576389	0.797334	0.705314	0.199406	0.433945	0.417139	0.00112719	0.6783	0.152846	0.236082	1.25431	0.00103152	0.000964525	0.0449422	0.145254	0.00104118	0.427715	0.379795	0.961026	0.160904
1.9286e+17	0.000344489	2.19712	0.031002	0.0714148	2.14432	0.000823445	0.116655	0.00136817	0.0239064	0.0888954	1.56426	0.000639285	0.000597201	0.34717	0.000456677	0.352082	0.000389905	0.000278881	0.000827646	0.0568702
1.9286e+17	0.000307152	0.00059303	1.06202	0.000993663	0.00266574	0.000719255	2.68939	0.826305	0.605651	0.380186	0.000841635	0.586815	0.000500261	0.000377874	0.469897	0.0410247	0.209642	0.000242079	0.120726	0.000593248
1.95426e+17	0.501695	0.00101481	0.00101153	0.0016989	0.000662537	0.00125613	0.0010516	0.300031	0.570004	0.386995	0.00150262	0.653306	1.81351	0.741356	0.000705291	0.15959	0.294546	0.317399	1.0933	0.15848
1.95426e+17	0.120721	0.0242151	0.187085	0.00130866	0.00058895	0.427504	0.00080465	0.140795	0.250916	0.294245	0.00112304	1.77514	1.61613	0.112034	0.0635055	0.000730469	0.512389	0.462163	1.00715	0.000783362
1.95426e+17	0.000529674	0.106377	0.000982025	0.00167216	0.000681915	0.332541	0.00103894	0.397788	0.371908	0.135447	0.00145196	1.15766	1.64968	0.221532	0.160431	0.466543	1.44364	0.102829	0.421553	0.0248492
1.95426e+17	0.234522	2.59899	0.000909064	0.210001	1.01416	0.254775	0.000986885	0.445321	0.241675	0.000713301	0.937281	0.000901854	0.000798967	0.0800253	0.000640607	0.000906175	0.326088	0.0238629	0.486249	0.140377
1.95546e+17	0.000514001	1.63686	0.00026329	0.113974	0.676546	0.84862	0.00028236	0.000547522	0.0281944	0.000199145	1.00814	0.000252827	0.000242372	0.179002	0.000185701	0.143137	0.00015443	1.0303	1.32665	0.00570145
1.95547e+17	0.783431	1.0197	0.000479804	0.000827383	0.225562	0.000591661	0.000507219	0.144635	0.0151449	0.330468	2.91843	0.000464802	0.0851825	0.493911	0.000338608	0.548846	0.000282941	0.0386063	0.335995	0.0561832
1.95547e+17	0.000709603	0.00123196	0.00123124	5.26002	0.000821969	0.00154916	0.00127563	0.00265101	0.00107537	0.00124252	0.00182996	0.0011753	0.00113301	0.000829068	0.104944	0.00122501	0.000738226	0.000529299	0.00145975	1.61322
1.95562e+17	0.0114738	1.40759	0.000454466	0.000778163	0.963798	0.0850211	0.0277239	0.000921822	0.000385153	0.080797	1.74721	0.147185	0.000423824	0.000304767	0.000315155	0.264109	0.0431242	0.106797	1.56831	0.542875
1.95606e+17	0.000637658	0.00116329	0.00113934	0.200661	0.000753618	0.001427	0.00117429	2.51753	0.407927	1.03326	0.00169143	0.00111989	0.287256	0.889508	0.000795381	1.55036	0.000674217	0.00049513	0.00139807	0.100011
1.95606e+17	0.377564	0.0194708	0.000436682	0.248387	0.000389343	1.48018	0.000462848	0.00091442	0.172282	0.0498739	0.000642788	0.279085	1.27758	0.221665	0.000307566	0.108641	0.927986	0.442258	1.19048	0.20101
1.95606e+17	0.0980909	2.18532	0.000285856	0.000506125	0.209381	0.599334	0.0110608	0.000596609	0.000250266	0.000225345	0.182716	0.000277738	0.040138	0.0106924	0.000200872	0.00028349	0.483527	0.476473	2.69268	0.00770884
1.95616e+17	0.000904021	0.00168011	4.02058	0.00291294	0.00108982	0.00210691	0.514691	0.175869	0.00145202	0.00121213	0.00254273	0.00159533	0.00143533	0.0010688	1.88047	0.00164052	0.000980537	0.182821	0.00202916	0.201448
1.95616e+17	1.20333	1.13223	0.000478938	0.0585825	2.39428	0.000577697	0.000503866	0.000986916	0.00041268	0.000384648	0.580441	0.000466305	0.0138546	0.36414	0.00798018	0.643643	0.000278678	0.000195382	0.346651	0.250169
1.95622e+17	0.00113728	1.89543	0.00209884	0.00370553	0.858039	0.00293978	0.00225147	0.00444059	0.00184077	0.217522	2.51803	0.00203919	0.00196167	0.263282	0.001481	0.782407	0.00125821	0.433342	0.00262256	0.00226965
1.95623e+17	0.503041	0.382649	0.000289265	0.000503803	0.000209893	0.000364039	0.0915024	1.16633	0.632771	0.420852	0.294647	0.000283654	0.000254786	0.189444	0.0884414	1.92494	0.000171261	0.868957	0.333606	0.100486
1.95626e+17	0.00111776	0.00211049	0.664099	0.00353733	0.0203781	0.0025426	0.0021278	0.00435328	1.36274	0.00145312	0.00299836	0.435684	0.334608	0.419679	1.39294	1.11753	0.00119938	1.22457	0.00246187	0.00208198
1.95626e+17	0.000660526	0.0012381	3.93644	0.0932034	0.00716879	0.00146286	0.851051	0.1999	0.00108367	0.00128437	0.00181202	0.00114178	0.00104815	0.0203709	1.87581	0.00120314	0.000718618	0.000513798	0.00153316	0.00129132
1.95967e+17	0.0122236	1.66062	0.00062499	0.0010648	0.873163	0.458891	0.019139	0.00133339	0.0671897	0.114111	2.65376	0.000598543	0.000557331	0.0770075	0.000427625	0.149639	0.000374715	0.651571	0.000771094	0.256386
1.95967e+17	0.104263	0.0004893	0.000476025	0.000808517	0.00227682	0.000599138	0.0325696	0.428767	0.629896	0.0635567	0.000704481	1.19496	0.764509	0.41184	0.000335751	0.488765	1.10977	0.44871	0.855943	0.460336
1.95967e+17	0.00065093	0.00117523	0.241775	0.251518	0.0163383	0.00142214	0.00119203	0.504037	0.390141	0.690926	0.00170171	1.02045	1.57647	0.983689	0.0007979	0.89786	0.000656092	0.000462856	0.416572	0.00115103
1.9602e+17	0.000321033	1.0336	0.000572199	0.196261	2.02471	0.000742857	0.000617251	0.00123355	0.000507912	0.000436738	1.93634	0.321223	0.00051547	0.387629	0.000410773	0.398073	0.000350753	0.175848	0.476896	0.0432012
1.9602e+17	0.000570443	0.156739	0.00103694	0.338307	0.000706969	0.00136776	0.00116638	3.6404	0.291579	0.000808054	0.00158047	0.0010183	0.000911759	0.369991	0.17122	0.554598	0.462573	0.676681	0.235132	0.0926813
1.9602e+17	0.161939	1.99613	0.00054622	0.173584	1.28378	0.509142	0.000603058	0.00116713	0.0523412	0.000440511	1.35573	0.000547752	0.000494234	0.595349	0.000389923	0.000555602	0.256816	0.307853	0.301249	0.000842303
1.96044e+17	0.000938113	0.0016263	2.87207	0.00284524	0.00107401	0.0695747	0.0593827	0.00340401	0.0740032	0.5954	0.00237406	0.433389	0.00143507	0.00134872	2.04268	0.00160349	0.622124	0.0206524	0.00197824	0.190657
1.96044e+17	0.0498883	1.63673	0.000966674	0.00167645	0.000713766	0.00122641	0.00102546	0.350633	0.0645239	0.194987	3.25466	0.000938696	0.0809084	0.000666418	0.000680595	0.000954266	0.479358	0.531183	0.168688	0.178731
1.96113e+17	0.000179629	0.466302	0.000317913	0.431279	0.647922	0.000423025	0.000342605	0.000693445	0.248692	0.000235546	1.03199	0.000328012	0.000307355	0.000214377	0.100401	0.000318218	0.000200039	0.144942	3.61508	0.309534
1.96164e+17	0.000447917	0.000837268	0.000819466	0.285256	0.000547515	0.119587	1.69663	0.180117	1.54888	0.000648082	0.00125331	1.4128	0.0381942	0.000588455	0.122055	0.353201	0.578969	0.00231396	0.436975	0.21915
1.96164e+17	0.0139877	0.871942	0.000999969	0.266427	0.993008	0.001276	0.00106173	0.00214295	0.000854744	0.712061	2.39918	0.000985138	0.00090187	0.440927	0.00069757	0.955109	0.076456	0.200947	0.00125375	0.0588846
1.96174e+17	0.00031743	0.0359637	1.59292	0.00101606	0.000410931	0.0813436	0.000625362	0.00122773	0.000499998	0.125915	0.000860972	0.6621	0.000504792	0.000380767	3.09102	0.000559963	1.27495	0.000248591	0.128025	0.000588985
1.96174e+17	0.000289871	0.0151753	0.000525951	0.162867	0.000415874	0.396698	0.000559142	0.469529	0.204369	0.0361155	0.000800201	0.709179	0.156472	0.821852	0.285302	0.000514559	1.4466	1.11958	1.17215	0.000546068
1.96181e+17	0.000906064	0.00172703	4.18646	0.348993	0.00113713	0.00212857	0.259273	0.0035805	0.00148335	1.23433	0.00263082	0.00171001	0.00148512	0.0641038	0.880946	0.00169157	0.00103259	0.000724616	0.00213004	0.00200698
1.96181e+17	0.152102	0.000586619	0.000564902	0.00098595	0.00760612	0.000710045	0.00060778	0.0860287	1.1633	0.363494	0.000833416	0.794301	0.490668	0.357934	0.000402562	0.310944	0.837083	1.04777	0.668167	0.715412
1.96181e+17	0.000794564	2.64294	0.00151714	0.0715646	1.83143	0.314493	0.00164938	0.00313191	0.243321	0.370538	0.856617	0.00145454	0.00133955	0.00101786	0.00105399	0.0015007	0.207797	0.190178	0.00186687	0.25445
1.96528e+17	0.0627698	0.00135198	3.29421	0.187154	0.000877201	0.00166813	0.272808	0.00277347	0.00113734	0.265374	0.00196292	0.917494	0.00115738	0.0431515	1.56726	0.00130987	0.000795693	0.166293	0.00164376	0.207627
1.96528e+17	0.000471593	2.91493	0.000867652	0.00152619	0.99727	0.0241107	0.00094107	0.00185348	0.000775904	0.000677864	1.03266	0.000854923	0.0634269	0.2002	0.000603742	0.000866125	0.69708	0.436601	0.57402	0.0494738
1.96638e+17	0.000829735	0.00159631	3.49126	0.308729	0.0084097	0.00190193	1.08284	0.1491	0.00134709	0.00127179	0.00238162	0.00151912	0.00135839	0.00107451	1.47349	0.0441406	0.233555	0.00066286	0.00193533	0.191212
1.96715e+17	0.0488568	2.12465	0.00050888	0.000890741	1.93832	0.000648493	0.000555051	0.00107288	0.000440181	0.166683	1.20408	0.000501998	0.000466439	0.000348854	0.00036141	0.83988	0.213867	0.3816	0.0752809	0.000528308
1.97069e+17	0.00112426	0.00210516	4.6829	0.221663	0.00139839	0.00257941	0.3519	1.21661	0.364948	0.00173309	0.00307852	0.00207202	0.00182421	0.0014248	0.133507	0.00209248	0.00123779	0.00088825	0.00260041	0.0024469
1.97069e+17	0.000557379	0.00104302	0.174687	0.361125	0.000676013	0.00125471	0.0010916	1.28624	0.359297	0.544019	0.0015125	0.668059	0.919173	0.25653	0.000708478	0.132226	0.943776	0.724749	0.537844	0.0845235
1.97135e+17	0.018678	2.76449	0.013667	0.0214138	0.0802922	0.000695163	0.000516858	0.00101068	0.000423682	0.207245	2.40693	0.000476103	0.169731	0.0735295	0.000347347	0.000480762	0.389168	0.21247	0.469246	0.168761
1.97186e+17	0.000361975	0.000708535	3.23661	0.163217	0.00340888	0.000831905	0.227336	0.00138575	0.000588966	0.000530001	0.114477	0.542111	0.0896013	0.0202549	2.13856	0.000649379	0.35401	0.0563189	0.0477663	0.000686766
1.97188e+17	0.243765	2.31558	0.000433151	0.000767542	0.780156	0.440239	0.000472876	0.000947284	0.0109557	0.000347174	0.177935	0.000435719	0.000405597	0.0790449	0.000308572	0.0653955	0.31273	0.379082	2.10181	0.0887911
1.97188e+17	0.000156149	0.000298256	0.000283173	3.82841	0.00136071	0.000360866	0.000308056	0.000599194	0.208829	0.000213529	0.000429827	0.791944	0.324763	0.523421	0.0672139	0.746867	0.208777	0.000120674	0.000364349	0.295029
1.97188e+17	0.000466598	0.000919618	0.000872829	0.0123262	0.00424837	0.0010945	0.18154	1.61474	1.41596	0.259455	0.444868	0.000842266	0.000763174	0.62179	0.185247	1.167	0.000524286	1.03393	0.00108349	0.0515508
1.97206e+17	0.000446513	1.93691	0.000821534	0.182808	2.33921	0.00106152	0.0561772	0.00179069	0.0552985	0.166808	1.49471	0.000827782	0.000730048	0.275101	0.000571459	0.000831499	0.183172	0.225011	0.00103976	0.0759268
1.97206e+17	0.0352024	2.59425	0.00116871	0.00204509	2.47624	0.117972	0.00130228	0.00253508	0.00108242	0.000920802	0.138344	0.00114922	0.186252	0.000797016	0.00084942	0.00116365	0.458625	0.400092	0.47622	0.102743
1.97206e+17	0.227348	0.00879298	0.000298658	0.350315	0.000237235	0.00037579	0.00177051	0.000634447	0.71054	0.152903	0.000452411	0.237745	0.00026869	0.471009	0.0494935	2.28883	0.235751	1.37537	0.841311	0.0462881
1.97206e+17	0.0532968	2.48997	0.00068668	0.00123473	2.15444	0.000862573	0.00073835	0.00145324	0.081526	0.000573563	0.00105429	0.000675507	0.00060897	0.513246	0.000478131	0.215512	0.208186	0.390637	0.594579	0.289618
1.97206e+17	0.245287	0.00119763	0.161631	0.145089	0.000769627	0.00143061	0.21991	1.62681	0.00103952	1.34759	0.00176858	1.27684	0.449294	0.699387	0.000800295	0.00119234	0.000672262	0.120403	0.39869	0.299176
1.97206e+17	0.000767426	0.00144335	3.07759	2.11039	0.000954556	0.00176829	0.62001	0.00305943	0.00127298	0.00131521	0.00210706	0.00141512	0.00128636	0.000946017	0.850893	0.00137325	0.000861953	0.000608254	0.00175959	0.318894
1.97214e+17	0.000523288	2.07654	0.000965663	0.00164728	1.02362	0.0011908	0.018248	0.449399	0.000811323	0.473762	1.08551	0.000907817	0.000867872	0.793498	0.000648319	0.589012	0.000571689	0.302146	0.00118693	0.17811
1.97257e+17	0.00018123	0.533694	0.000336702	0.107086	1.43768	0.000435474	0.000360199	0.000699288	0.000300991	0.124272	2.34102	0.000327651	0.00582612	0.529132	0.000252974	0.577319	0.000200706	0.342271	0.997957	0.00034318
1.97257e+17	0.173027	0.000272829	0.0629564	0.240965	0.000176976	0.000336732	0.211061	0.725573	0.129728	0.214434	0.000402763	0.690174	1.04721	0.00132449	0.000184475	0.85542	0.372344	2.05206	0.221829	0.000279634
1.97257e+17	0.000482979	2.62994	0.000906664	0.00156163	0.838769	0.00113301	0.191085	0.0294355	0.000775479	0.000683993	0.753474	0.138077	0.000781759	0.00564372	0.000633804	0.000861232	0.000528715	0.813271	1.04334	0.547825
1.97257e+17	1.13868	0.00959456	0.000455159	0.153643	0.000453862	0.0161589	0.0141856	0.0847795	0.000403031	0.486637	0.00067291	0.78054	1.68892	0.000302927	0.0831612	0.664433	0.799822	0.000189972	0.863487	0.213079
1.97257e+17	0.159481	0.0287076	0.104925	0.00164316	0.000717416	0.00115972	1.54238	0.92369	2.11995	0.000756765	0.001378	0.97915	0.0144555	0.0105397	0.000649629	0.0950127	0.676002	0.336468	0.00114387	0.0009679
1.99935e+17	0.000356802	1.4532	0.000642358	0.00109746	0.904318	0.000795965	0.000667742	0.00133632	0.000554158	0.437116	1.68711	0.000621714	0.000585813	0.988085	0.0381584	0.356241	0.202531	0.000271349	0.889221	0.0365201
1.99935e+17	0.00043151	0.000816902	2.48261	0.4467	0.00363262	0.000997375	0.000848359	0.00168248	0.000692743	0.147867	0.00116742	0.000777649	0.000692977	0.417506	2.64721	0.308402	0.000476635	0.0907399	0.000982529	0.445054
1.99944e+17	1.47919	0.000968264	0.00089043	0.254469	0.0053998	0.0010781	0.000910784	0.00183597	0.118299	0.0577235	0.0635476	0.912884	1.80383	0.330953	0.0284611	1.2936	0.473775	0.0232676	0.00108767	0.147052
1.99962e+17	0.000598185	1.92302	0.00110074	0.00196117	2.14705	0.252794	0.00118483	0.393467	0.125699	0.243082	0.487734	0.0010705	0.000971204	0.000729179	0.000767686	0.0972063	0.000668757	0.355498	0.711053	0.253357
1.99962e+17	1.10102	0.0309357	0.137406	0.0595838	0.000418818	0.000669658	0.000558033	0.91572	0.239549	0.194048	0.000780931	0.478612	1.63972	0.28568	0.000368991	0.77101	0.606729	0.0455626	0.343111	0.148051
1.99962e+17	0.0603886	0.000803025	0.0426917	0.00134693	0.0136165	0.0342842	0.49541	0.822748	0.184443	0.0385571	0.289243	1.30832	2.35089	0.00053025	0.0580893	0.198151	0.750902	0.0410107	0.307111	0.00078496
2.00348e+17	0.000336214	3.577	0.000642105	0.00108425	1.4044	0.551193	0.000680847	0.00129179	0.000535307	0.0857091	0.0118962	0.203844	0.000542762	0.0477866	0.000434232	0.0733359	0.211064	0.000262094	0.81287	0.0145474
2.00364e+17	0.00012178	0.716189	0.000220523	0.000374695	0.0672593	1.01142	0.000236201	0.000472017	0.000193831	0.139539	1.43211	0.108077	0.0223847	0.0218644	0.000154799	0.0408511	0.0462134	0.373513	2.97598	0.0426244
2.00364e+17	0.00110487	0.00215312	0.373422	0.00349936	0.00136704	0.00259397	1.63355	1.8963	0.543615	0.579011	0.00302647	1.6863	0.00188646	0.00141585	0.00143749	0.170706	0.091183	0.000894507	0.00253672	0.00215587
2.00364e+17	0.000513697	0.00100571	0.000943736	0.00161968	0.000633288	0.00124994	0.733812	1.77735	0.565573	0.000734473	0.00142532	0.543974	0.184345	1.03286	0.314255	0.48515	0.575773	0.760628	0.00117417	0.016129
2.00417e+17	0.661616	0.000517986	0.000493594	0.192734	1.51874	0.000622394	0.000537219	0.00104325	0.010419	0.1127	2.49032	0.000495509	0.000436778	0.131572	0.000347643	1.3546	0.000296657	0.238913	0.167104	0.116057
2.00427e+17	0.00125451	0.0023978	2.49532	0.00404259	0.00156193	0.0726818	0.939429	0.812175	0.00202815	0.00181651	0.00351778	0.300053	0.00207313	0.130304	1.65131	0.00232109	0.56907	0.000988344	0.0028911	0.00267711
2.00427e+17	0.425123	2.03097	0.000585681	0.110812	0.419919	0.000720453	0.000623875	0.00158399	0.000506681	0.000449974	3.00661	0.21857	0.0703734	0.533188	0.000409483	0.177089	0.000347805	0.000247248	0.0007177	0.000635438
2.00441e+17	0.0146778	1.78556	0.108939	0.0513232	2.06824	0.169375	0.000827392	0.265078	0.000688669	0.000599256	1.05423	0.178977	0.0175856	0.000559343	0.000540849	0.000759803	0.000461067	0.12037	0.718002	0.442514
2.00561e+17	0.815937	0.420608	0.000361134	0.178939	0.958114	0.000463061	0.00923155	0.000782499	0.00481171	0.215849	2.2329	0.000355853	0.00033893	0.622294	0.000261193	0.465329	0.000220593	0.000155995	1.01885	0.0538693
2.00562e+17	0.0485256	3.2358	0.000742809	0.25178	0.148277	0.741953	0.0400912	0.00158748	0.000660608	0.00058618	0.883923	0.000731079	0.0576392	0.000524412	0.000515011	0.000742834	0.0456909	0.293084	1.08993	0.156543
2.00562e+17	0.000836268	0.00159973	2.70685	0.987183	0.00104946	0.00196433	0.00164939	0.00329468	0.00138496	0.222891	0.00239525	0.00152425	0.00141002	0.0011607	1.89863	0.427052	0.238961	0.000663563	0.00194484	0.49617
2.00563e+17	0.000294123	0.000553213	0.000533196	0.238296	0.00244937	0.327939	0.746089	0.00183943	1.73861	0.000400189	0.00079605	1.43069	0.000467762	0.187829	0.266629	0.362861	0.587926	0.0834005	0.83088	0.191045
2.00563e+17	0.382545	0.000643195	0.000619028	0.0794074	0.0123251	0.129355	0.264225	0.00131674	1.72093	0.000479355	0.000939927	1.40661	0.000548854	0.573814	0.25534	0.561002	0.203368	0.780114	0.500255	0.125613
2.00563e+17	0.000523963	0.00102462	1.3045	0.00172855	0.000657886	0.102279	0.656492	0.0020808	0.0008362	0.213425	0.0920869	0.603009	0.00086467	0.661193	2.38235	0.000980781	0.759925	0.00042083	0.207597	0.00714549
2.00564e+17	0.000165886	0.181539	0.0964193	0.0539491	0.800216	0.000388043	0.198553	2.95652	0.159378	0.000252197	1.20278	0.20852	0.0221741	0.277273	0.0112508	0.469373	0.000182639	0.218998	0.133346	0.00845434
2.0057e+17	0.000294816	0.0588456	0.000506409	0.00216402	0.000390456	0.000660043	0.00055371	3.69934	0.038264	0.258535	0.000790982	0.000508592	0.000464718	0.00111985	0.299234	1.36778	0.000314896	0.983828	0.285422	0.000525295
2.0057e+17	0.855747	2.92602	0.00074233	0.142997	2.18224	0.000935968	0.000822028	0.0852715	0.00065305	0.316505	0.00112695	0.000733059	0.000666002	0.179841	0.000529044	0.211786	0.0906876	0.000316682	0.000929359	0.000787057
2.0057e+17	0.125808	0.000706416	0.000674134	0.00118082	0.00335243	0.000859233	0.50011	0.0295288	2.28104	0.000528658	0.000993536	1.16276	0.311993	0.000474831	0.256284	0.224342	1.4718	0.3416	0.259857	0.0255095
2.0057e+17	0.000302749	3.06526	0.000561521	0.00096194	0.822765	0.0200994	0.000595891	0.00117179	0.000485272	0.071772	1.28066	0.196002	0.000498126	0.185732	0.000393438	0.0875571	0.242161	0.488862	0.533067	0.000595684
2.00571e+17	0.42643	0.079682	0.0011708	0.00198474	0.000907014	0.95785	0.00123952	0.402263	0.00104493	0.864366	0.00178587	0.422794	1.63132	0.0197782	0.000840942	0.618293	1.13203	0.000503565	0.433358	0.00130351
2.00899e+17	0.103727	0.0515429	0.000611899	0.337619	0.000419366	0.00077016	0.287434	0.564551	1.20996	0.354437	0.537449	0.000592384	0.000530407	0.425563	0.0655462	1.73721	0.000360696	1.31974	0.00075301	0.000638761
2.00899e+17	0.00063456	0.000924617	0.000892238	0.00156298	0.000601247	0.275786	0.0594445	0.0017988	0.000853366	0.000631949	0.00136732	0.440244	0.313644	0.0991797	0.000747628	0.832418	0.000539579	2.3515	2.61539	0.00102771
2.00899e+17	0.0379622	0.0808053	0.261188	0.000971331	0.000411375	0.00071093	1.85984	0.90115	1.43932	0.000460006	0.000848074	1.50867	0.0311785	0.000398866	0.000391036	0.000561868	0.135592	0.658621	0.00070171	0.0797137
2.00899e+17	0.00118243	0.00229891	4.72023	0.00392205	0.00148657	0.00279735	0.372956	0.358169	0.00189967	0.0519044	0.00334779	0.540941	0.00197111	0.00171641	0.604308	0.0021838	0.320727	0.000941393	0.00274641	0.00227263
2.00899e+17	0.0448168	0.0325776	0.000800649	0.00135448	0.000587848	0.445906	1.83586	0.00168237	1.3771	0.130206	0.0578947	1.54794	0.000701377	0.0836653	0.179977	0.219688	0.489153	0.21821	0.330288	0.000877201
2.00923e+17	0.139721	1.48737	0.00058763	0.0291687	0.975108	0.000765025	0.000627623	0.00124724	0.000531425	0.00044448	2.02907	0.182854	0.081802	0.247723	0.000425385	0.000594548	0.233175	0.281713	1.25089	0.0556535
2.00968e+17	0.00109365	0.00206903	3.72704	0.693232	0.00134279	0.14426	0.0021607	0.316298	0.00178722	0.453045	0.0029422	0.212069	0.00186874	0.00157984	1.13189	0.00222201	0.211554	0.000871366	0.0887828	0.00208259
2.00974e+17	0.000516718	0.582852	0.000952494	0.562895	1.06324	0.00119345	0.00101112	0.466952	0.000831282	0.341396	2.85259	0.000940554	0.000868303	0.0504372	0.000658643	0.0564729	0.000575274	0.537439	0.304738	0.172584
2.00974e+17	0.000405319	0.0324352	0.000741835	0.268141	0.000654537	0.567661	0.000782769	0.00154831	0.585645	0.0777126	0.00107374	1.16313	0.65235	0.151177	0.103512	0.120869	1.01976	0.348795	1.26392	0.639024
2.00983e+17	0.00043982	3.93337	0.000776067	0.0652185	0.000564808	0.000993691	0.000834606	0.181416	0.16733	0.000633917	1.17032	0.169371	0.155894	0.000589596	0.000539949	0.000778505	0.270306	0.0935976	0.472803	0.313531
2.00983e+17	0.00026165	2.85062	0.000458648	0.000799171	2.14753	0.384093	0.000490413	0.287628	0.000413609	0.000347784	0.0737803	0.04481	0.000410137	0.24396	0.00031522	0.000453119	0.000276962	0.341316	0.422363	0.199258
2.01112e+17	0.000707053	0.0698486	0.00135061	0.808568	0.00093721	0.00163779	0.157665	2.69414	0.781298	1.42978	0.002019	0.00135356	0.0351719	0.072471	0.000889007	0.00137823	0.000779456	0.548095	0.00169248	0.389078
2.01114e+17	0.000875913	0.0572765	0.00157326	0.794722	0.0011571	0.00193461	0.630521	1.14987	2.46433	0.00120703	0.00227144	0.600973	0.0013486	0.0771928	0.115471	0.0946743	0.744233	0.0364793	0.220903	0.0016127
2.01466e+17	0.0413586	0.0152619	0.000408153	0.621978	0.000307307	0.000516109	0.0197775	0.000874287	0.636195	0.211874	0.138542	0.521481	0.000369727	0.747761	0.000288001	2.24273	0.155878	0.947514	0.633557	0.062963
2.01474e+17	0.0555163	0.0687746	0.000440494	0.000771471	0.000304865	0.913042	0.000478681	0.387023	0.0003937	0.143172	0.00065531	1.73611	1.18467	0.184285	0.193148	0.000432552	0.357957	0.415651	1.3563	0.000480892
2.01524e+17	0.000303483	2.202	0.000543302	0.073923	2.53034	0.000691179	0.000587056	0.00115512	0.234772	0.000449244	0.000828215	0.00053428	0.000484768	0.679285	0.000379989	0.453818	0.131948	0.137622	0.512404	0.0374371
2.01586e+17	1.39592	0.000252437	0.0076793	0.00042929	0.00233276	0.00240233	0.000255807	0.000518708	0.000219983	0.000193162	0.000364711	0.805324	1.38078	0.530972	0.000173168	0.591042	0.444338	0.186378	1.42545	0.224755
2.01586e+17	0.000823589	0.00155851	4.50438	0.00260152	0.00715104	0.00191701	0.00162696	0.693352	0.00130577	0.00120922	0.00223948	0.062925	0.00137262	0.0160814	1.2572	0.0449398	0.344182	0.0332136	0.00186212	0.0187085
2.01595e+17	0.000606409	0.00120447	4.10556	0.0672782	0.0060486	0.00142164	0.00123046	0.161381	0.000987705	0.51306	0.00171479	0.523559	0.00100138	0.0918468	1.12104	0.0011331	0.170232	0.000493583	0.228015	0.00116903
2.04213e+17	0.000176776	0.000344174	0.000325555	2.247	0.00156124	0.881303	0.520643	0.000678246	0.000291437	0.136341	0.000488518	0.790934	0.70107	0.0272415	0.10243	0.0573353	0.246077	0.0141864	0.995911	0.275368
2.04224e+17	0.525136	1.21792	0.000152294	0.136117	0.155213	0.15269	0.000161162	0.000319001	0.000130243	0.31312	1.53055	0.000148996	0.218838	0.224698	0.000105501	0.216594	0.31184	0.021194	1.97478	0.000161632
2.04224e+17	0.000303632	3.2781	0.0005754	0.000997284	0.857445	0.37661	0.000609324	0.375552	0.000495913	0.121342	0.18012	0.190142	0.000496565	0.000371532	0.000391805	0.000565379	0.335752	0.0113504	1.20753	0.0607454
2.04352e+17	0.131274	0.00140387	0.00139734	0.0870036	0.000921601	0.531866	0.434094	0.0029062	1.17971	0.685516	0.00213044	0.69937	0.531618	0.000934177	0.101654	2.10516	0.233986	0.237643	0.00169107	0.0284824
2.04352e+17	0.000360004	0.00071897	0.000696182	0.282157	1.20773	0.175329	0.000784796	0.308317	0.000618901	0.0306287	3.13507	0.149557	0.0006108	0.000495953	0.000490525	0.000699962	0.297974	0.372967	0.990149	0.0440424
2.04352e+17	0.000311772	3.51242	0.000581688	0.000967853	1.01622	0.000755995	0.000633931	0.04895	0.00050525	0.233217	0.0448119	0.099206	0.000500757	0.0630229	0.0153596	0.000573233	0.648292	0.435269	0.820792	0.0570991
2.04358e+17	0.000251949	1.18073	0.000451848	0.000784343	0.994603	0.000583994	0.000485734	0.274717	0.0266793	0.338633	2.53729	0.000451657	0.00041104	0.41437	0.000322713	0.000451446	0.0409024	0.325069	0.632569	0.229837
2.04361e+17	0.000397422	0.112419	0.000724445	0.302925	0.000508437	0.0465419	0.307975	0.272626	2.53561	0.173771	0.287959	0.88934	0.00064789	0.13257	0.1035	0.124805	0.385558	1.15307	0.000898507	0.167502
2.04403e+17	0.000520943	0.0250541	0.000939666	0.528886	0.000791481	0.00123795	1.07702	1.3154	1.70055	0.228208	0.00146309	0.000935358	0.000831789	0.0728	0.000684736	1.58562	0.000579057	0.455425	0.0011721	0.0010331
2.04403e+17	0.255971	2.29781	0.0777485	0.000710471	0.681431	0.000523839	0.000439407	0.000851734	0.00035173	0.0903157	0.975457	0.00040121	0.0472669	0.372154	0.000282921	0.000405179	0.262733	0.571858	1.36251	0.000416131
2.04403e+17	0.000552655	0.00105233	4.11102	0.194558	0.0101693	0.146217	0.106213	0.00212872	0.000865358	0.00082426	0.0014926	0.250508	0.000931842	0.000691897	1.6057	0.00100333	0.409501	0.000434895	0.154217	0.00102606
2.04403e+17	0.000902835	0.0016319	0.00162457	0.00304784	0.00107003	0.0020943	0.00173542	1.07971	0.108682	1.77375	0.00242501	0.771257	0.578065	0.089261	0.00110061	1.51896	0.000946548	0.00068575	1.06001	0.00159262
2.04757e+17	0.000267501	0.861792	0.000485765	0.000863632	1.43998	0.310295	0.000529943	0.00104499	0.000435267	0.254842	2.95259	0.245907	0.000434791	0.041977	0.000343174	0.152592	0.420241	0.129224	0.0941902	0.0915249
2.04757e+17	0.000377131	0.0557367	0.170112	5.3553	0.000491076	0.0136447	0.000738656	0.0368661	0.000633907	0.153262	0.00106158	0.000676691	0.000623197	0.000452953	0.878962	0.000656988	0.327845	0.000294967	0.000855119	0.000781589
2.04762e+17	0.374851	0.0385236	0.0995154	0.000811687	0.000350655	0.0314884	0.000506593	0.747994	0.354813	0.182053	0.000708337	1.4125	1.52606	0.251848	0.0273648	0.000462915	0.956056	0.318627	0.611173	0.0638725
2.04762e+17	0.000475879	0.037799	0.170716	0.00152663	0.000632627	0.132482	2.17028	1.80607	0.668654	0.000689958	0.00130538	0.908643	0.000786602	0.000602969	0.219115	0.000851362	0.708081	0.145419	0.00106048	0.0240419
2.04762e+17	0.000487613	1.087	0.000882501	0.0250184	3.358	0.345754	0.0841178	0.00183604	0.000795763	0.000676882	0.58221	0.0784208	0.000789169	0.207987	0.000632511	0.00086729	0.269652	0.187837	0.728238	0.0380141
2.04762e+17	0.00112638	0.00207324	0.307442	0.00348582	0.00136231	0.0026183	0.00224127	2.88714	0.700925	0.306683	0.202427	1.231	0.00177555	0.158245	0.00136765	0.672387	0.283164	0.000894787	0.00249732	0.229327
2.04762e+17	0.000240918	1.19889	0.000437855	0.0245273	1.22029	0.496429	0.000464959	0.000999699	0.000392631	0.00034725	0.197252	0.000445427	0.000410535	0.000312984	0.000311712	0.090655	0.310118	0.451554	2.84962	0.1559
2.04762e+17	0.173681	3.42011	0.000426371	0.000749273	0.878713	0.262679	0.000464783	0.000909511	0.0363511	0.000342648	0.6774	0.000422022	0.0383754	0.0003009	0.024978	0.000416856	0.198948	0.453877	0.419411	0.41106
2.04762e+17	0.0901075	0.000882535	0.000893428	1.39586	0.000568961	0.00109118	0.000950291	0.00181479	0.145307	0.181551	0.00129349	0.000862308	0.000770733	0.0163695	1.93325	0.338724	0.000526873	0.284162	0.00107731	2.60317
2.04763e+17	0.0836843	1.29223	0.000687618	0.168812	1.40061	0.000877577	0.0510023	0.00142494	0.000599702	0.564229	1.15744	0.00067194	0.000606579	0.0648975	0.000478382	0.220423	0.42336	0.000294522	1.56635	0.000708977
2.04763e+17	1.14315	0.000574871	0.0393529	0.549327	0.00519082	0.000698762	0.00646303	0.00117617	0.703398	0.0667849	0.000821578	0.80292	0.000496647	0.766852	0.00038996	0.981851	0.0780983	1.10268	0.647634	0.101648
2.04765e+17	0.00101942	0.0350813	2.37814	0.00327631	0.00127434	0.00238036	0.477492	1.33615	0.00167029	0.734495	0.0029107	0.00188256	0.00169768	0.00129558	1.98254	0.0018264	0.00112679	0.000806027	0.00233311	0.0309066
2.04765e+17	0.000406278	0.00076423	0.000728254	0.00127467	0.00049091	0.000939796	0.270738	1.56933	1.67904	0.180112	0.0011967	0.00072742	0.000641963	0.154171	0.249091	2.44428	0.000441401	0.396186	0.0308259	0.0179664
2.04817e+17	0.363025	2.62197	0.000824818	0.00127895	2.33565	0.000929714	0.000779449	0.00156307	0.000643676	0.235562	0.00112137	0.000714471	0.0182194	0.656014	0.0219199	0.474922	0.000446103	0.173471	0.000905584	0.0893862
2.04817e+17	0.000573556	0.0810652	0.00106795	0.136157	0.000741948	0.00137264	0.103523	0.725514	0.259045	0.484322	0.00158579	1.39528	1.10924	0.000756339	0.000760539	0.00113471	0.731005	0.697272	1.03867	0.229959
2.04817e+17	0.354193	0.000658403	0.000643118	0.00110993	0.0120421	0.116425	0.00068412	0.0013546	0.711178	0.000507026	0.000948679	0.959646	0.126062	0.0211498	0.114016	0.463996	0.773575	1.8894	1.16856	0.283281
2.04817e+17	0.0011732	0.00225449	2.95407	0.00383912	0.00146053	0.00270617	0.638088	0.192366	0.00196005	0.548214	0.00327868	0.00212244	0.00207361	0.00149482	2.37658	0.0905307	0.152451	0.000966424	0.00268487	0.0197273
2.04825e+17	0.000742526	0.0014056	0.00138093	0.00242258	0.000932244	0.00183664	2.90835	1.51189	0.487907	0.00111372	0.261174	1.16043	0.0360016	0.616066	0.000988401	0.00137876	0.000862657	0.000609837	0.00171721	0.00153657
2.04882e+17	0.0883018	3.00122	0.000346634	0.000599439	2.08463	0.282416	0.000378837	0.000734321	0.00031163	0.000278215	0.00051984	0.000343667	0.0409276	0.0434732	0.000256618	0.000339953	0.00506944	0.733531	0.660143	0.0558623
2.04911e+17	0.000402289	0.000781867	0.0909962	5.58911	0.00401446	0.000945953	0.000809955	0.00160952	0.000652007	0.245138	0.00112919	0.000737565	0.000667663	0.000500222	0.924999	0.000738659	0.000453437	0.0749926	0.000930891	0.0597063
2.04911e+17	0.312281	0.163062	0.000599827	0.00106208	0.000428797	0.493654	0.021088	0.00128999	0.000528789	0.150275	0.000925713	1.08982	1.66966	0.431563	0.479169	0.521977	0.760537	0.109206	0.583963	0.208374
2.04911e+17	0.000629782	0.00122488	0.00119384	0.00208863	0.000788121	0.0014801	3.46204	0.828665	1.00921	0.000904428	0.00188559	0.383033	0.00103914	0.241664	0.392981	0.409714	0.25718	0.000503987	0.00147137	0.0012438
2.04911e+17	0.42283	0.00157662	0.683313	0.60428	0.0065719	0.00191904	0.323686	0.245696	0.321087	0.977209	0.00221465	0.787866	0.00134951	0.989098	0.00104772	1.624	0.000897249	0.000642792	0.00188504	0.00148598
2.04911e+17	0.530998	0.000876212	0.000850468	0.527886	0.00413467	0.00108205	0.000912058	0.386364	0.0665016	0.262073	0.00125539	0.607606	1.02839	0.389322	0.0349641	0.747917	0.686225	1.03621	0.684697	0.000976597
2.04911e+17	0.119676	3.12556	0.00100146	0.00183484	2.18927	0.00128877	0.00108339	0.164244	0.217625	0.350938	0.00154159	0.000980307	0.018988	0.000715624	0.00069643	0.00100858	0.410282	0.285898	0.00126493	0.10519
2.04954e+17	0.00041785	3.73626	0.000770496	0.001345	0.527373	0.00102191	0.000819907	0.586876	0.000658414	0.393213	0.0379882	0.000760787	0.0874193	0.000533984	0.000527755	0.00077142	0.000455329	0.587217	0.890795	0.144089
2.04954e+17	0.309299	2.54045	0.000229352	0.000409634	1.06398	0.264476	0.000249034	0.000500215	0.0002077	0.0774502	0.000352981	0.000230539	0.0319379	0.242105	0.000161875	0.000232607	0.539592	0.17932	1.72171	0.0268942
2.04954e+17	0.000424899	2.60364	0.000777187	0.00325443	1.01332	0.00100468	0.000834351	0.00164341	0.0847102	0.183105	0.757078	0.000757674	0.000684052	0.56684	0.000539275	0.232814	0.300787	0.391385	0.453434	0.402259
2.0496e+17	0.000568873	0.00104198	2.50194	1.04147	0.000688202	0.00128057	0.0011056	0.277209	0.000909457	0.313835	0.00153292	0.780564	0.000944094	0.142975	1.45599	0.00103082	0.000627675	0.00045957	0.0012712	0.473628
2.0496e+17	0.000791365	0.00146721	3.61495	0.00245299	0.0244136	0.00178481	0.893033	0.288204	0.00122904	0.00118949	0.0021143	0.461644	0.00124805	0.00102656	1.28564	0.110497	0.204255	0.0727979	0.00174235	0.0282554
2.05382e+17	0.0453794	0.000978694	0.00094624	0.235109	0.00483623	0.00116912	0.767824	0.683977	2.34542	0.000754876	0.00139188	1.60508	0.0692251	0.000661861	0.000665965	0.0836843	0.61865	0.334814	0.197616	0.000984169
2.05449e+17	0.00052086	0.000967876	0.00106719	5.31204	0.014743	0.00120424	0.0010346	0.841733	0.000854306	0.000769795	0.0014188	0.000901527	0.000814609	0.0178846	0.000644362	0.000934041	0.000551506	0.111089	0.00113523	0.688852
2.05449e+17	0.000667486	0.00130484	0.00128986	0.0791964	0.00084434	0.0015662	0.824262	2.19531	1.31916	0.00106496	0.00197568	0.692615	0.47504	0.000845251	0.000866689	0.00122405	0.514205	0.470505	0.415603	0.00132933
2.05511e+17	0.000815053	0.00154058	3.4689	0.0757574	0.013957	0.00185462	0.888673	0.371248	0.0012801	0.00123053	0.0021929	0.694837	0.00130212	0.00104349	1.16894	0.0967907	0.167468	0.000635081	0.00185038	0.0383436
2.05511e+17	0.00053076	0.0010187	0.000983679	0.172663	0.0150374	0.00124757	2.05857	0.00210701	1.20244	0.0642498	0.0232678	0.915679	0.000975883	0.998973	0.000732829	0.876162	0.175052	0.48712	0.00121648	0.00109346
2.05519e+17	0.339197	0.0475954	0.00043783	0.143382	0.000304549	0.000543391	0.000466611	0.0968107	0.70197	0.128121	0.000639033	0.993578	1.09576	0.360261	0.00598918	0.636539	0.801026	0.995432	0.576541	0.0750211
2.05519e+17	0.892537	0.000654201	0.000631654	0.00112438	0.00605389	0.000778418	0.000675673	0.620042	0.379711	0.4439	0.000943816	0.80474	1.60237	0.000764061	0.0257134	0.972093	0.930175	0.204162	0.103671	0.00870547
2.05519e+17	0.272232	0.946558	0.000601024	0.0301288	1.2869	0.000742712	0.000647211	0.00121704	0.000539636	0.000463991	1.80377	0.000581758	0.038532	0.18008	0.017023	0.550906	0.232452	0.133107	1.5024	0.000593269
2.05519e+17	0.000274568	3.14	0.000499926	0.00086923	0.968336	0.167453	0.000535562	0.120399	0.086867	0.000399699	0.0938897	0.000495179	0.0249322	0.0212252	0.000349447	0.0479903	0.239782	0.333906	1.33733	0.414015
2.05528e+17	0.000578656	0.00113795	0.00109064	0.20465	0.000731334	0.00135243	1.50894	0.00230926	2.1549	0.000907701	0.0929614	1.49154	0.073255	0.000733495	0.000763366	0.170818	0.38968	0.000459205	0.901078	0.00113942
2.05528e+17	0.288787	0.000843678	0.000802778	0.230002	0.0161257	0.362418	0.000867353	0.00172609	0.150666	0.395527	0.00121182	0.915513	2.11963	0.38321	0.000562314	0.273086	0.465718	0.679618	0.655271	0.0576968
2.05528e+17	0.000246934	1.07779	0.000465398	0.000805469	1.08133	0.000591957	0.0938456	0.000973642	0.000412532	0.0710942	3.04993	0.129026	0.0321449	0.136942	0.0204115	0.188832	0.196174	0.352245	0.426695	0.139623
2.05528e+17	0.000430593	0.000831391	2.72557	0.384028	0.000536916	0.00102228	1.02302	0.140706	0.0342025	0.000635175	0.00123659	0.132917	0.000722214	0.000605197	2.2843	0.000784126	0.218115	0.000340779	0.000993838	0.0482865
2.05528e+17	0.560461	0.00117986	0.00116535	0.00201558	0.000763959	0.00150106	0.349512	0.494337	1.25808	0.630091	0.00170666	1.27829	0.00101055	0.0128813	0.619798	1.11337	0.0298419	0.5899	0.00143255	0.0516509
2.05528e+17	0.00087465	0.00162744	0.166509	0.199774	0.00106682	0.00197476	0.00169486	2.04384	0.00138803	1.32127	0.00237297	1.18377	0.76878	0.439795	0.00112406	0.00162186	0.000930395	0.000676214	0.649294	0.210195
2.05528e+17	0.000617605	0.00117771	2.99105	0.00199215	0.0169266	0.00147339	0.00121859	1.03425	0.00100089	0.000918681	0.00168631	0.888944	0.0010208	0.0914191	1.73207	0.00111698	0.000689605	0.157595	0.00139774	0.0724178
2.0587e+17	0.000369192	0.0162027	0.0828592	0.0011919	0.000595566	0.000877654	2.07704	0.18295	1.22838	0.277453	0.00104838	1.44562	0.0634147	0.112746	0.000488067	0.175716	0.593654	0.701404	0.0200966	0.0172902
2.0587e+17	0.064283	0.0445807	0.19049	0.00139849	0.000669941	0.0861567	1.43711	0.00173846	1.20742	0.140763	0.00121236	1.80127	0.00367168	0.000543259	0.739628	0.112547	0.860113	0.108796	0.158557	0.0383218
2.0587e+17	0.000802872	0.0453066	0.102558	0.489146	0.00117314	0.0019683	3.29617	1.0166	0.878276	0.222449	0.00225294	0.00150842	0.00135387	0.483347	0.00107883	0.449559	0.000920222	0.000663344	0.00188788	0.00161225
2.0587e+17	0.000280594	2.87006	0.000507838	0.159494	1.12907	0.282172	0.000545151	0.00107089	0.236077	0.326076	0.345064	0.000498613	0.00045737	0.177593	0.000355198	0.000501601	0.622064	0.471496	0.375619	0.000546048
2.05923e+17	0.000562048	0.00105656	0.00100146	0.00178657	0.00458209	0.0013102	1.52955	1.66028	1.16801	0.000807689	0.0014794	0.66562	0.15526	0.362234	0.000705985	0.00100841	0.903813	0.204304	0.0909647	0.244758
2.26206e+17	0.0165367	2.97196	0.000694129	0.00122592	1.15954	0.0168522	0.000751503	0.00148291	0.364495	0.000562472	0.276914	0.000684761	0.000624524	0.000584531	0.000484144	0.0574297	0.616945	0.340497	0.88551	0.285607
2.26206e+17	0.000253101	1.36515	0.00044998	0.000792345	0.493495	0.257984	0.000474902	0.000992528	0.000403035	0.0214746	0.595404	0.000454057	0.129713	0.0471945	0.000319267	0.12313	0.945317	0.418553	2.58542	0.0126207
2.26206e+17	1.10552	0.0439957	0.000758735	0.00133023	0.000616363	0.0364844	0.000822654	0.419009	0.000684526	0.304686	0.00114304	0.859437	1.76204	0.489806	0.0618523	0.658683	0.51339	0.20844	0.529822	0.000802385
2.26206e+17	0.000576799	0.00117772	0.580641	5.65091	0.00570184	0.00144252	0.00118442	0.364985	0.000942586	0.0405959	0.00166539	0.00107083	0.0010119	0.00069612	0.341682	0.0010351	0.000679985	0.000492941	0.00135084	0.00118754
2.26266e+17	0.000518878	0.108519	0.000959107	0.00163013	0.000674149	0.00120181	2.21323	1.07315	1.40717	0.000765194	0.00143197	1.14467	0.000835167	0.000643446	0.224847	0.000946733	0.756102	0.00884392	0.00118946	0.0518278
2.26266e+17	0.000269798	3.32686	0.000503766	0.000852481	1.03539	0.23896	0.113524	0.0010316	0.000427362	0.333831	0.710456	0.00300233	0.000432378	0.389392	0.000339384	0.000484502	0.000297358	0.000211892	0.565223	0.278067
2.26266e+17	0.161573	0.000812483	0.000803427	0.364347	0.000525612	0.000982582	0.16273	0.0016452	1.32689	0.419801	0.00116566	0.000795345	0.474402	0.401361	0.172512	0.352088	1.14703	1.16473	0.291359	0.553748
2.26273e+17	0.0854426	2.48943	0.00203639	0.126389	2.58121	0.465558	0.002207	0.00442186	0.00177312	0.00160097	0.270452	0.00200409	0.00180085	0.132778	0.0014056	0.150247	0.00119834	0.502581	0.154831	0.0208391
2.26273e+17	0.00105892	0.0019885	0.394886	0.272588	0.00129989	0.00242059	2.78075	1.26199	1.75265	0.00192621	0.112172	0.00191076	0.00173928	0.00128037	0.00133477	0.00185384	0.330875	0.0711822	0.00236582	0.0019971
2.26283e+17	0.21132	1.40497	0.000602549	0.167164	1.35461	0.000769228	0.000648475	0.00125815	0.0370191	0.0699977	1.98579	0.000585763	0.0686159	0.426024	0.000425439	0.312545	0.294009	0.0247626	0.637709	0.000640382
2.26283e+17	0.206757	0.506705	0.00215659	0.13829	0.00147349	0.00273702	0.376901	0.00476338	0.308884	0.523155	0.584791	0.444766	1.20783	0.85288	0.216683	1.61216	0.00128177	0.00091207	0.00263566	0.00235216
2.26283e+17	0.319449	2.02049	0.000654181	0.00115416	2.6636	0.00079602	0.000677644	0.00134132	0.275197	0.000582988	0.0678072	0.000616491	0.000569876	0.144494	0.00693669	0.000621426	0.366429	0.200241	0.475778	0.451996
2.26395e+17	0.948378	0.0729504	0.000469006	0.107781	0.000334169	0.0853267	0.00049745	0.00097158	0.0328071	0.606238	0.000702203	0.653707	1.94336	0.000307453	0.209228	0.690542	0.482008	0.00020024	1.08219	0.0815845
2.26806e+17	0.0926165	1.8602	0.000425659	0.000754467	0.921111	0.524455	0.000462979	0.000904637	0.002441	0.000314539	0.819467	0.000422659	0.0599917	0.0274427	0.000307712	0.254306	0.000254449	1.08601	1.13359	0.214136
2.26806e+17	0.000561132	2.36798	0.000988658	0.0488688	0.17061	0.00126338	0.00106287	0.734142	0.000905365	0.548228	1.84383	0.482124	0.132418	0.406678	0.000736365	0.162446	0.000611769	0.000435023	0.00126551	0.0939527
2.26822e+17	0.0160641	0.000924487	0.0859093	0.485024	0.00524169	0.0011532	0.165157	0.881223	1.62379	0.148673	0.0013749	0.000887014	0.000787554	0.274163	0.000623033	1.90954	0.000529308	1.39612	0.00110329	0.000927445
2.26822e+17	0.000599359	0.00112085	2.49907	0.230299	0.00567424	0.00141803	0.00114884	0.150781	0.000939795	0.682058	0.00162144	0.454449	0.000956556	0.000852482	2.24501	0.0010646	0.56545	0.0385011	0.00132725	0.116693
2.26875e+17	0.282301	0.000772991	0.000746474	0.161227	0.000502687	0.329373	1.21503	0.00161561	1.73548	0.000589775	0.00113169	1.39753	0.000683178	0.206108	0.218006	0.000749328	0.658669	0.048073	0.353891	0.386846
2.26875e+17	0.000469561	0.00091674	1.02094	1.94876	0.00423042	0.00110182	0.248958	0.67065	0.000767191	0.11056	0.0012947	0.000872647	0.000769715	0.000578125	1.75969	0.000880391	0.866241	0.000379519	0.335386	0.0257612
2.26875e+17	0.122845	3.72928	0.000952568	0.142245	1.2088	0.509876	0.00102125	0.00203823	0.0341387	0.000740406	0.118541	0.000954965	0.000858555	0.000682139	0.000661897	0.0573378	0.000578567	0.461119	0.52191	0.084558
2.26875e+17	0.000572405	0.0010946	0.00106187	0.00186268	0.000706812	0.00133591	2.04635	0.280388	2.04497	0.000792569	0.00241918	1.22141	0.000923809	0.135009	0.159618	0.218564	0.161902	0.510091	0.130594	0.0793897
2.26875e+17	0.0898269	0.00174538	0.00169719	0.0606512	0.00111837	0.00214541	2.64532	0.710693	1.6543	0.00130803	0.00254243	0.933988	0.232419	0.00115617	0.00117824	0.00162681	0.498926	0.000723754	0.0020681	0.155074
2.26875e+17	0.0738266	3.0649	0.00060334	0.336543	0.672258	0.000764078	0.000656165	0.00129136	0.279779	0.155612	0.54476	0.000598461	0.000542427	0.000443347	0.000417279	0.000598706	0.41372	0.751332	0.399592	0.301216
2.26875e+17	0.478138	0.000767952	0.000751936	0.497794	0.000499506	0.625503	1.41792	0.156151	1.7241	0.0824694	0.00111399	0.751271	0.000654735	0.643249	0.000534886	0.261553	0.0325278	0.322599	0.000918718	0.000809995
2.26883e+17	0.877448	2.70259	0.00115298	0.00197619	1.1204	0.00144309	0.00123411	0.234791	0.00104698	0.183834	0.00171575	0.00109869	0.000994264	1.02841	0.000946747	0.644446	0.000685772	0.192222	0.00142049	0.00113351
2.26883e+17	0.0214835	3.21191	0.000500112	0.000866306	0.470735	0.175973	0.108304	0.0796909	0.000439859	0.064675	0.663862	0.054239	0.000453895	0.000377681	0.00035744	0.194771	0.336163	0.388394	1.22583	0.000534807
2.26883e+17	0.00112163	0.00219405	0.00219369	0.00369726	0.00143123	0.00270466	2.61019	1.63764	1.59699	0.00181215	0.00315295	0.768715	0.00193112	0.00139273	0.0628218	0.193447	0.00133488	0.000920277	0.0026617	0.101712
2.26901e+17	0.569725	0.783997	0.000497149	0.325452	0.0830357	0.174947	0.000517577	0.342121	0.000411433	0.412371	3.00079	0.000467006	0.151115	0.513412	0.000344631	0.000477497	0.000283191	0.147314	0.438276	0.0540215
2.26901e+17	0.000352395	0.000675553	0.000654587	0.00111998	0.000427465	0.000830391	0.000762882	0.71184	1.07179	0.522723	0.250697	0.000638002	0.0538844	0.5891	0.103621	0.698147	0.457843	1.81452	0.719153	0.000651482
2.26901e+17	0.0269809	0.000769389	0.000748385	0.0012948	0.000499636	0.154215	1.33399	0.171364	1.73893	0.315956	0.100979	1.33701	0.000660558	0.000506758	0.111736	0.102755	0.694841	0.192287	0.713005	0.000805699
2.2695e+17	0.0107068	0.0477426	0.00048774	0.000838932	0.000368579	0.465316	0.000523309	1.44623	0.768951	0.115549	0.226297	0.000468765	0.000423012	1.37908	0.10337	1.10948	0.000289068	1.05346	0.000594372	0.269402
2.2695e+17	0.000969919	0.00187725	0.361957	0.267895	0.00122491	0.427308	1.17279	2.59454	0.319428	0.563434	0.00278888	1.05366	0.00168115	0.00125594	0.00130703	0.00191718	0.00112191	0.164319	0.00230875	0.0565706
2.2695e+17	0.000175893	0.0570076	0.000318159	0.0611724	0.000224146	0.267204	0.76182	4.05989	0.000292834	0.176092	0.0567345	0.180868	0.0313004	0.0418955	0.243026	0.24705	0.000197834	0.210038	0.507251	0.0971571
2.26953e+17	0.000459006	0.124448	2.21646	0.586596	0.000624233	0.00110245	0.678101	0.00182764	0.000768639	0.624769	0.0716034	0.503627	0.000765882	0.303246	1.5176	0.000857133	0.364017	0.000369303	0.0010566	0.000936743
2.26953e+17	0.674819	0.000634971	0.000606164	0.163862	0.00313429	0.187177	0.000656093	0.222057	0.200916	0.318319	0.000921253	0.652276	1.05952	0.345671	0.000423635	0.608255	0.723354	0.964816	0.871346	0.000686024
2.26953e+17	0.000142857	0.000284016	0.000269148	3.77856	0.00220211	0.000337829	0.362536	0.0279911	0.000239089	0.0405874	0.635872	0.268541	0.103752	0.0196212	0.000187433	0.271701	0.00513188	0.000112439	1.48142	0.000270768
2.26953e+17	0.000458779	2.19373	0.0476557	0.00137762	2.25506	0.310071	0.00087736	0.00171449	0.000723518	0.000667481	0.609266	0.149166	0.000725168	0.0538183	0.000558697	0.0190362	0.595832	0.294907	0.428253	0.0353781
2.26953e+17	0.000383866	2.00553	0.000721424	0.00124146	0.530822	0.103621	0.000772017	0.0586538	0.000640245	0.286086	2.14714	0.000713233	0.000686652	0.183216	0.000509003	0.348004	0.320728	0.000311458	1.00885	0.00072665
2.26953e+17	0.000346484	0.000679411	0.000634871	0.214117	1.37901	0.104064	0.000685651	0.171101	0.000555021	0.0846431	3.07258	0.399188	0.00056407	0.473014	0.000434482	0.153261	0.165578	0.152215	0.515283	0.111477
2.26953e+17	0.000349554	3.56606	0.000645066	0.0198891	0.734531	0.000819545	0.000688166	0.444828	0.00743205	0.210781	0.98767	0.000627612	0.108068	0.000433779	0.000438695	0.000640738	0.248114	0.251982	0.377196	0.0382344
2.26959e+17	0.000497261	0.0160704	0.178078	0.0387991	0.0121399	0.00118514	0.957591	2.57974	0.515815	0.42939	0.00136224	0.000901312	0.0106141	0.190589	0.000646269	1.08788	0.224124	0.751692	0.00111184	0.000953891
2.26959e+17	0.000618097	0.0869882	0.00113242	0.00194473	0.000807566	0.00135754	0.702372	1.95164	0.822184	0.722264	0.00168783	0.667073	0.000985307	0.000734982	0.000757556	0.00107863	0.574261	1.10347	0.26092	0.096732
2.26959e+17	0.000339145	0.000626792	0.00061616	6.07559	0.00040915	0.0370998	0.000664107	0.00128341	0.000531448	0.0853026	0.000905654	0.263869	0.000526506	0.213518	0.244949	0.0711947	0.000381233	0.000258462	0.000779309	0.000607335
2.26959e+17	1.36045	0.000556327	0.000556379	0.00100265	0.000365407	0.000687929	0.000572965	0.315463	0.429099	0.0275691	0.000839797	0.794821	1.02769	0.000364212	0.0337826	1.14773	1.14551	0.0848007	0.52773	0.099918
2.27285e+17	0.000653804	1.87791	0.00117786	0.00202262	0.75566	0.00152623	0.00123204	1.71175	0.00100822	0.602729	1.20951	0.00114821	0.0172281	0.000803633	0.000822625	0.00113046	0.547675	0.0437974	0.179543	0.0416046
2.27285e+17	0.0453325	2.66519	0.000474689	0.000836783	0.987398	0.510969	0.000505438	0.000983668	0.463762	0.000432522	0.0204376	0.000454506	0.000411596	0.000315488	0.000320686	0.103455	0.322764	0.427605	0.554135	0.8938
2.27285e+17	0.000381118	1.27744	0.000679187	0.0353953	1.24928	0.525452	0.000740173	0.00146632	0.000589075	0.0251025	1.20646	0.307842	0.000620736	0.0899745	0.000476184	0.32843	0.792573	0.00029711	1.00976	0.146421
2.27285e+17	0.0537273	3.05706	0.000736247	0.00123252	1.85101	0.000896404	0.087216	0.00153531	0.000627446	0.391913	0.0102061	0.0007024	0.081661	0.000509127	0.000496649	0.000696218	0.314209	0.495827	0.000886041	0.648204
2.27305e+17	0.137615	2.50408	0.00102214	0.00183091	1.85351	0.00134733	0.00109829	0.0022427	0.0107058	0.8178	0.00159526	0.00101312	0.000914438	0.0615501	0.000733322	0.00102761	0.497707	0.134928	0.838306	0.130028
2.27305e+17	0.000266097	0.0606076	0.000495405	0.000867382	0.000368815	0.1241	1.59485	0.00105627	1.28448	0.000383373	0.000760055	1.66629	0.000439156	0.000328579	0.394584	0.181176	0.729609	0.308281	0.579306	0.0713014
2.27305e+17	0.0730636	2.49382	0.000222335	0.000383557	0.627786	0.460621	0.000237522	0.0706929	0.000194285	0.000169349	0.147004	0.202567	0.00019665	0.0796207	0.000155396	0.000217634	0.000134243	0.685399	2.06968	0.0876349
2.27305e+17	0.0248392	0.0174149	0.000832035	0.0278507	0.000785881	0.15355	0.676295	0.00173625	0.43554	0.000608766	0.00123008	1.57212	0.309693	0.000584897	0.121304	1.10704	0.000491243	2.46846	0.077985	0.000906103
2.27355e+17	0.000415882	0.144728	0.000754542	0.00134229	0.610124	0.000989228	0.00082311	0.203958	0.0177908	0.556786	4.03643	0.000757731	0.000687736	0.0463117	0.000532345	0.144242	0.635004	0.262573	0.283085	0.0519705
2.27355e+17	0.000931667	0.00185799	2.20008	0.808921	0.00878449	0.0022533	0.311361	0.707921	0.00153935	0.0013983	0.00267628	0.376914	0.00157292	0.00124541	2.24739	0.048335	0.00104308	0.000735977	0.00222718	0.271208
2.27357e+17	0.00033825	0.00064812	1.89698	0.351581	0.00591065	0.000791499	0.00067031	0.323933	0.0241295	0.000481684	0.000931489	1.07676	0.000557005	0.20153	2.33792	0.02927	0.437693	0.168839	0.000768667	0.139697
2.27357e+17	0.000263435	0.000517893	0.588263	3.50397	0.00264058	0.000625718	0.00052404	0.0010295	0.000435223	0.000373629	0.000763647	0.000487871	0.0646077	0.000331322	1.21505	0.637773	0.000293197	0.00021094	0.000615471	0.980781
2.27364e+17	0.928836	1.11868	0.000622976	0.00111101	1.05265	0.000804736	0.000672684	0.00131414	0.0347947	0.313539	2.57395	0.000599462	0.0195456	0.1607	0.00044202	0.625872	0.127795	0.000409018	0.000768273	0.0363439
2.27364e+17	0.425846	0.0494409	0.000394736	0.000689918	0.000291575	1.67577	0.000426452	0.000834544	0.000342733	0.268175	0.000597552	0.750214	1.32592	0.000272693	0.101322	0.561446	0.35108	0.267968	1.13131	0.0873108
2.27364e+17	0.000362525	2.15101	0.835268	0.122282	2.14982	0.000856923	0.278786	0.00141772	0.000593713	0.259496	0.162107	0.000663167	0.000593046	0.321329	0.000479488	0.000670261	0.233318	0.181676	0.297922	0.000739523
2.27364e+17	0.000197335	0.0163297	0.000360436	0.000626941	0.000324347	1.13236	0.000394583	0.00076859	0.233031	0.0224252	0.000545886	1.3479	0.34562	0.000262145	0.0718879	0.000359529	0.485636	0.864516	2.36279	0.113333
2.27364e+17	0.177373	3.18198	0.000696011	0.00124021	1.16036	0.000889369	0.000758084	0.00153191	0.0385085	0.000555661	0.00106995	0.0519809	0.0389388	0.0507143	0.000494141	0.0816355	0.263369	0.171628	0.619356	1.1563
2.27364e+17	0.0621219	0.0591699	3.19326	0.1909	0.000575041	0.00104019	0.000877115	0.00170916	0.0327907	0.000642218	0.058427	0.383138	0.241299	0.000574335	2.54267	0.000809291	0.000491788	0.000353937	0.00101014	0.227418
2.27364e+17	0.000642773	0.00121554	3.32839	0.00211758	0.000799828	0.00157153	0.0012836	0.172068	0.00107247	0.000896703	0.00181485	0.00118146	0.00105691	0.00085462	3.33596	0.0911223	0.00072795	0.0531028	0.00149312	0.00155399
2.27364e+17	0.000708814	0.00134879	0.00129548	0.427263	0.000867263	0.00161305	0.938668	0.00277318	2.01406	0.294167	0.00201909	0.764183	0.0987532	0.566874	0.000904842	0.333823	0.386088	0.687782	0.335155	0.140494
2.27425e+17	0.000485588	0.0530865	2.46037	0.00157675	0.000705336	0.00112371	0.990249	0.00188561	0.00078385	0.445888	0.00134235	0.403237	0.000794965	0.000601366	2.36259	0.000887749	0.163678	0.000384891	0.00111591	0.108406
2.27425e+17	0.000464457	0.00087612	0.000847028	0.0922113	0.000565197	0.218972	0.000910826	0.00181777	0.535378	0.169253	0.00126867	1.25176	1.87054	0.72729	0.000601329	0.23335	0.626946	0.628704	0.636592	0.000904391
2.27425e+17	0.000247353	0.000475253	0.0410749	0.000790742	0.00220865	0.000567805	0.566303	0.000947656	2.0036	0.259514	0.000675236	0.756181	0.000403667	0.879223	0.0952278	0.726544	0.313917	0.224124	0.126587	1.00099
2.27493e+17	0.000693791	0.00136822	3.84599	0.22723	0.0125379	0.00167208	0.926747	0.00264567	0.00109326	0.00101089	0.00188143	0.00130058	0.0012838	0.0239605	1.36949	0.0712552	0.486336	0.0194522	0.00158588	0.00134399
2.27493e+17	0.000803522	0.00152231	1.66835	0.225909	0.000989718	0.00188776	0.428461	0.00303989	0.00127578	0.660493	0.00218725	0.00146082	0.00132246	0.494456	2.12855	0.188627	1.16267	0.000633264	0.00187175	0.0241495
2.2751e+17	0.000594335	0.00117411	4.1518	0.00198828	0.0102417	0.00137604	0.563393	0.00242662	0.000990322	0.000852449	0.00166988	0.00108125	0.000995899	0.000727036	2.16601	0.00108805	0.000652976	0.000471281	0.00136198	0.0900906
2.2751e+17	0.000294974	0.011983	0.177426	0.000943023	0.000482961	0.028346	1.13732	1.4219	1.45868	0.150708	0.000804486	1.10288	0.309673	0.115771	0.000378563	0.206448	0.0164549	0.395724	0.151123	0.312189
2.2751e+17	0.000539362	0.00107048	0.00100525	0.148173	0.0104649	0.00127727	1.29921	0.148589	0.944568	0.67427	0.00155771	1.15438	0.637756	0.931038	0.000719455	0.93163	0.000597471	0.00042427	0.00126086	0.110543
2.27517e+17	0.000265667	0.000498374	0.894013	2.94478	0.000325635	0.0218295	0.131232	0.00100202	0.000425108	0.115268	0.00074199	0.55502	0.000436741	0.000321168	1.4701	0.00048885	0.504104	0.000212147	0.295363	0.0631325
2.27517e+17	0.000368228	3.24441	0.000658981	0.00115128	1.70934	0.263661	0.000705082	0.00141908	0.220463	0.000522505	0.487596	0.00064545	0.000612694	0.00769658	0.000458463	0.00069311	0.804773	0.0166485	0.000826939	0.236755
2.27847e+17	0.000997118	0.00180967	3.61748	0.630618	0.00118427	0.00221323	0.125097	0.00372654	0.00153933	0.512175	0.0337279	0.00173476	0.00154133	0.0114973	1.39993	0.00176275	0.314145	0.0844499	0.25092	0.00185394
2.27854e+17	0.000874265	0.00170709	2.96926	0.0028162	0.00768049	0.00206974	0.00171782	0.00332544	0.00140325	0.00125765	0.21242	0.316065	0.00142716	0.00116867	2.84174	0.00160155	0.563109	0.000685415	0.0262253	0.0420072
2.27903e+17	0.0277353	0.000728551	0.000721691	0.0389847	0.000476735	0.214143	2.72208	0.661227	1.03605	0.0429177	0.0010743	1.36919	0.000656294	0.000487204	0.000504833	0.192996	0.259754	0.428009	0.000878534	0.000747962
2.27922e+17	0.00120199	0.00264846	0.689551	0.810786	0.00158876	0.00277529	0.969847	0.00477828	2.30021	0.00176294	0.00360774	0.790233	0.00196574	0.00148519	0.00159002	0.484521	0.00132155	0.000940226	0.255579	0.671596
2.27922e+17	0.000733431	0.0845095	0.61824	0.173466	0.00100923	0.00165054	0.49296	2.99655	0.410236	0.00104658	0.00196212	1.29405	0.410656	0.000877472	0.000903687	0.100425	0.000791838	0.405724	0.00166173	0.00134906
2.27922e+17	0.933987	2.60102	0.000490962	0.000892051	1.19276	0.000639951	0.000532612	0.00105949	0.0221591	0.37114	0.000768922	0.000491352	0.000446155	0.438694	0.000346832	0.204883	0.344407	0.0895123	0.638359	0.156956
2.27922e+17	0.00067025	0.0013075	3.99111	0.00219369	0.0064471	0.00155523	0.918314	0.369869	0.00109276	0.190997	0.00186665	0.00122655	0.00111279	0.000838682	1.32872	0.072863	0.105343	0.00053909	0.00152464	0.00128317
2.27931e+17	0.303791	0.0472542	0.000733278	0.173486	0.000561971	0.000931149	0.268119	0.00156324	0.859136	0.290595	0.00108442	0.885488	0.665579	0.903014	0.000514637	0.359291	0.364669	1.18849	0.400083	0.284961
2.27931e+17	0.101607	0.0225892	0.139481	0.351857	0.000489514	0.000801634	0.000700843	0.806788	1.17879	0.305641	0.000991539	0.548816	0.0475381	0.000456368	0.000443958	0.288215	0.888269	1.52367	0.791586	0.000690704
2.27973e+17	0.000946312	0.0018128	0.0708578	0.00298555	0.0157228	0.556062	0.00184163	0.00375804	0.00151026	1.12291	0.00257974	0.58693	2.31782	0.343384	0.00120222	1.44286	0.39275	0.000751436	0.00212155	0.129652
2.27973e+17	0.000366898	2.96473	0.0487968	0.0423026	1.3954	0.000895762	0.000756705	0.00145701	0.0583979	0.000582519	0.00101044	0.000667065	0.000604276	0.000444558	0.000479179	0.000691389	0.438632	0.657376	1.2323	0.153502
2.27975e+17	0.0755915	0.0557209	0.00041619	0.000726995	0.000300576	0.351509	0.182788	0.000884356	0.668156	0.10369	0.110518	1.38075	0.796573	0.143815	0.0146814	0.000407515	0.494102	1.20739	1.41118	0.000428952
2.27982e+17	0.000404855	3.48695	0.000738839	0.00133099	1.28606	0.000930257	0.000774831	0.00157823	0.061199	0.399481	0.00111115	0.000722492	0.00065979	0.000506122	0.00900424	0.00071373	0.207779	0.39862	0.000921679	1.13986
2.27982e+17	1.18835	0.000702662	0.000666664	0.162234	0.757655	0.0632434	0.000711577	0.360658	0.000581989	0.000535653	2.40436	0.000656059	0.000618823	0.0032835	0.000485113	0.500681	0.117681	0.000279963	1.42906	0.00696525
2.2799e+17	0.000316974	0.000637271	0.000596319	0.0352485	0.00294479	1.55332	0.0336587	0.00124543	0.00051409	0.14847	0.152902	1.24951	1.35098	0.304625	0.238656	0.000582739	0.619949	0.35766	0.823406	0.124258
2.27991e+17	0.0471203	0.00228559	0.00230598	0.501127	0.00149337	0.0028405	2.84919	1.01346	1.47666	0.212954	0.255275	0.00223688	0.00196002	0.164943	0.00158587	0.271453	0.00135725	0.144107	0.00277688	0.0428641
2.28042e+17	0.000298547	2.40797	0.00055643	0.000950337	1.55797	0.307528	0.00059628	0.0011532	0.0460649	0.0950608	1.07398	0.000536678	0.000485177	0.338244	0.000385706	0.220937	0.14691	0.173252	0.626025	0.000603255
2.28042e+17	0.499066	0.00213104	0.00197705	0.00338115	4.3356	0.00258962	0.00209468	0.00411119	0.042835	0.00146727	1.07283	0.00195302	0.0427364	0.00134793	0.0014927	0.432593	0.00117256	0.340031	0.0514777	0.15736
2.28042e+17	0.159051	1.21641	0.025122	0.0713934	1.8413	0.0935154	0.000643589	0.27386	0.000526711	0.370352	2.34416	0.000573187	0.000518669	0.0583684	0.000444937	0.000581723	0.178732	0.0691896	0.235603	0.0591418
2.28042e+17	0.000263221	0.000509136	0.000483164	0.0708656	0.00253795	0.389174	0.000521829	0.00103738	0.17694	0.172087	0.104252	0.576502	2.47255	0.000336578	0.196354	1.43405	0.000291286	0.876282	0.496495	0.0280282
2.30592e+17	0.000242759	0.000467468	0.0365016	0.164931	0.384908	0.386509	0.000480262	0.000939785	0.000378529	0.202111	4.15941	0.156325	0.000388903	0.421346	0.000307255	0.0238994	0.622595	0.0732324	0.364194	0.000435786
2.30592e+17	0.197906	1.73685	0.000855157	0.378566	1.86755	0.00107632	0.00093073	0.089243	0.000741096	0.442017	1.18236	0.000843095	0.000779137	0.58753	0.000586421	0.00086207	0.000517723	0.108981	0.400096	0.000943312
2.30592e+17	0.678914	0.208268	0.00105249	0.344057	0.000727754	0.363208	0.00111055	1.42435	0.000931322	0.682855	0.00155291	0.00104084	1.17706	0.890352	0.000752249	0.317205	0.670127	0.000439685	0.00130484	0.233758
2.30612e+17	0.244318	0.00088789	0.000873388	0.602014	0.00409751	0.227103	0.374741	0.00177704	0.228059	0.000632531	0.00125747	1.52165	0.000780877	0.207882	0.104172	0.290782	0.312404	0.519567	1.82578	0.53046
2.30612e+17	0.154185	0.0316591	0.000523822	0.13725	0.000430714	0.000664318	0.000568931	1.16999	0.880407	0.251701	0.000934874	0.257989	0.337482	0.165603	0.128157	0.157792	1.29296	0.707235	1.05717	0.266832
2.30612e+17	0.000416829	0.000780044	1.87616	0.24384	0.00446803	0.000940004	0.000813632	1.41199	0.0151078	0.0053889	0.00121195	1.17859	0.000661256	0.137278	1.69151	0.000740663	0.299691	0.127981	0.000932797	0.000832614
2.30612e+17	0.00648489	0.0587774	0.000934457	0.00162771	0.000706963	0.00116459	0.520324	1.4003	1.65043	0.335482	0.00140305	0.000923712	0.0534492	0.000630201	0.000642453	0.000921067	0.60181	1.53546	0.826742	0.000958697
2.30652e+17	0.000517498	0.000915068	0.000889318	0.00156911	0.000588643	0.0699376	1.51532	0.00184465	1.02744	0.355939	0.00131185	1.52473	0.622827	0.158523	0.425018	0.000868311	0.539027	0.44493	0.138811	0.168214
2.30652e+17	0.0143425	3.09125	0.000561632	0.00101283	1.00842	0.220829	0.000604491	0.00121946	0.200702	0.000419921	0.0359971	0.000563342	0.00050285	0.000438284	0.000404273	0.030574	0.328924	0.185075	1.14861	0.729044
2.30654e+17	0.00064017	0.00123568	0.00119828	0.0445513	0.00599805	0.00149366	2.11001	0.508307	1.99166	0.00095165	0.00180587	0.994942	0.00106653	0.0908861	0.000828965	0.153736	0.764395	0.32257	0.0014591	0.00120812
2.30654e+17	0.143569	0.000509937	0.000486595	0.138211	0.000327734	0.000625128	0.000528951	0.00104346	1.2496	0.000378279	0.000748594	0.832817	1.43218	0.1818	0.000350745	0.126563	0.988531	0.926064	0.974711	0.000518872
2.30654e+17	0.0616325	2.85457	0.000899417	0.00166104	0.682663	0.00118558	0.00101478	0.612158	0.00080202	0.221068	0.853774	0.00090986	0.000789125	0.000653947	0.0321231	0.000939554	0.439316	0.25218	0.908256	0.0725913
2.30654e+17	0.000466302	0.0301368	0.232663	0.183375	0.000601721	0.118291	0.514365	0.308173	0.544706	0.546874	0.00122831	0.877989	1.41977	0.000622334	0.011828	0.000773725	1.36677	0.646284	0.000984771	0.193399
2.30654e+17	0.000297624	1.52756	0.000550139	0.000939734	2.07211	0.131397	0.000603924	0.00113949	0.000482625	0.227622	1.71638	0.170202	0.0375105	0.110996	0.000389576	0.000524469	0.474913	0.168252	0.357067	0.000578133
2.30654e+17	0.0146115	0.00109455	0.0561325	0.296635	0.000698671	0.00133014	0.907022	1.21883	0.000899018	0.382586	0.153301	0.397053	0.000957265	0.000722973	0.00071613	0.546658	0.0453565	0.61579	2.35761	0.00104494
2.30733e+17	0.000361308	0.000700299	2.54634	0.563138	0.0141248	0.145384	0.4508	0.00145583	1.1121	0.183751	0.00102332	0.000639535	0.000590318	0.000454778	0.363847	0.0928341	0.239438	0.637183	0.638679	0.00656097
2.30733e+17	0.000680229	0.00129096	3.76655	0.00215772	0.0061659	0.00160241	0.886352	0.0397777	0.00108977	0.23372	0.0646803	0.397637	0.0010773	0.0259146	1.29821	0.0504441	0.179403	0.000522317	0.00154399	0.0400595
2.30733e+17	0.242472	0.899501	0.000505049	0.126628	1.89172	0.000653887	0.000555247	0.293698	0.000440933	0.000387653	1.90162	0.000502436	0.139739	0.179285	0.000356801	0.000498968	0.000304638	0.598297	0.255697	0.466688
2.3075e+17	0.000700106	0.00133072	0.00130721	0.00229555	0.000860542	0.00158169	0.417096	1.35434	0.561326	1.24818	0.00193034	1.53346	0.950868	0.827581	0.000889296	0.00126378	0.000763805	0.000536481	0.00160903	0.0909433
2.3075e+17	0.000451269	0.000848104	0.000841441	0.713937	0.00054464	0.673808	0.00087273	0.612979	0.000726845	0.623616	0.00123948	0.514388	1.34766	0.25428	0.344776	0.198177	0.465728	0.000345119	0.69263	0.551426
2.30799e+17	0.000109815	1.98732	0.000210437	0.000359885	0.44371	0.0651707	0.0578442	0.00042633	0.00017446	0.000160228	0.0706944	0.000198215	0.00018762	0.241344	0.0237671	0.756671	0.0351234	0.2879	3.02825	0.000203087
2.30799e+17	0.000188937	0.478946	0.000347447	0.000601754	0.982074	0.000440414	0.000377434	0.34037	0.000314719	0.10892	2.56244	0.344412	0.00153675	0.331635	0.000295416	0.0572785	0.0841911	0.424116	1.20413	0.077065
2.308e+17	0.0164358	0.0175422	0.23228	0.0990338	0.00072036	0.00100328	0.716323	0.19113	1.09529	0.000625549	0.00115856	0.550862	0.427722	0.000521041	0.00055039	0.000778769	0.695448	0.989273	1.5886	0.374003
2.308e+17	0.0344548	0.0344211	0.000727605	0.0669307	0.000615678	0.905959	1.19308	0.0926986	1.83111	0.133874	0.00106489	0.562749	0.000629593	0.000490589	0.0337349	1.34498	0.250964	0.265266	0.000873233	0.244731
2.308e+17	0.02497	0.000728804	0.000709717	0.118383	0.000468025	0.00089226	0.576379	0.786273	1.48948	0.000575299	0.00104752	1.63399	0.387051	0.000471621	0.000494031	0.000692415	0.501989	0.958289	0.481282	0.0352133
2.308e+17	0.00051458	0.0410264	0.000795143	0.00136963	0.000568549	0.000996262	1.12081	0.303186	3.25384	0.000617226	0.00116139	1.0922	0.000706989	0.000540701	0.397381	0.000792424	0.000472779	0.000336698	0.60635	0.175634
2.30808e+17	0.000912269	0.228349	0.13126	0.00297089	0.00111045	0.00222665	0.00179344	0.00347283	0.00141304	1.56511	0.169704	0.00162402	1.68462	0.356702	0.0011582	1.06129	0.820109	0.960807	0.00207457	0.00179262
2.30808e+17	0.628669	0.000322149	0.000301598	0.0377416	1.59989	0.000382261	0.0179652	0.000639229	0.000260851	0.0626021	2.88729	0.000298885	0.000265414	0.575138	0.000207038	0.303382	0.129118	0.120936	0.506766	0.127553
2.30808e+17	0.21767	0.000731182	0.105974	0.494337	0.00372582	0.36283	0.804993	0.00150224	0.636914	0.268513	0.0010766	0.917512	0.000630327	0.545646	0.000495059	0.83365	0.460966	0.968025	0.373467	0.000717839
2.30808e+17	0.000675832	1.63028	0.00122984	0.00216585	3.0519	0.339205	0.00130211	0.42954	0.00107175	0.000974952	0.164529	0.00119837	0.00110658	0.0723274	0.000834542	0.00120039	0.442778	0.194204	0.432552	0.229822
2.30808e+17	0.00098121	0.00181294	1.22381	0.00304893	0.00118309	0.00225882	0.00193643	0.00374061	0.00156049	0.00129522	0.0026925	0.653395	0.00153771	0.00116981	4.05156	0.303056	0.267544	0.428047	0.0460048	0.00177977
2.30809e+17	0.000816091	0.00149874	0.528213	5.45243	0.00680452	0.0533689	0.00154212	0.00300732	0.00120915	0.00485854	0.00210637	0.00135449	0.00126695	0.00107677	0.305662	0.202969	0.407603	0.0197553	0.00173262	0.00145493
2.31271e+17	0.0365965	0.0352686	0.000530735	0.000931119	0.000371288	0.208495	0.0810683	0.339594	0.413477	0.245549	0.000789909	1.28871	0.99474	0.000352357	0.000369063	0.153636	0.339181	1.38066	1.47867	0.000534594
2.31271e+17	0.000845489	0.0420392	0.00150642	0.00272179	0.00120923	0.0617429	1.66449	0.527627	2.07557	0.00119957	0.174826	0.955625	0.00135333	0.00116763	0.23751	0.00151743	0.86647	0.000650708	0.00186038	0.378722
2.31279e+17	0.000673041	0.00127279	0.00126328	1.06256	0.0206167	0.00157205	0.00136306	0.00266091	1.70953	0.0219368	0.00193191	1.2282	0.0553809	0.642608	0.325495	0.881023	0.963083	0.000529522	0.0222678	0.0549208
2.31279e+17	0.000235996	0.00047633	0.0389767	0.000789128	0.00223614	0.919236	0.000483764	0.782554	0.000384672	0.558326	0.0841446	1.62403	0.566495	0.403218	0.112009	0.21682	0.000258198	0.000178975	1.65921	0.0295313
2.3128e+17	0.00118397	0.00232548	4.43979	0.201664	0.0107451	0.15508	0.00242942	0.00475109	0.00195692	0.00173021	0.00327812	0.135682	0.00194307	0.00144833	1.76362	0.00220343	0.00137417	0.261474	0.00276279	0.0025413
2.3128e+17	0.000520317	0.00101093	3.83069	0.274712	0.00511261	0.00121397	0.00100762	0.187467	0.000835253	0.000702874	0.00146994	0.74646	0.000840677	0.000639288	1.68706	0.000911619	0.155289	0.000408795	0.00117195	0.101635
2.3128e+17	0.0478342	2.3925	0.00113936	0.0766573	0.602462	0.00141418	0.00118836	0.193889	0.000942786	0.000865435	1.47705	0.00110711	0.000967952	1.20506	0.00077512	0.302294	0.000663206	0.325775	0.345455	0.0209651
2.3128e+17	0.000322882	0.747207	0.000586471	0.0640403	1.31904	0.560313	0.00063404	0.267997	0.000524777	0.0134822	1.98172	0.000581683	0.000518276	0.0489733	0.00041068	0.000587872	0.716161	0.390968	0.814554	0.0708537
2.31291e+17	5.98253e-05	0.301669	0.0044961	1.23233	0.467633	0.0001372	0.0211083	0.432941	9.48265e-05	0.0690872	2.35905	0.000106179	9.78173e-05	0.248006	7.74057e-05	0.820823	0.00555723	0.250752	0.587942	0.197936
2.31341e+17	0.000650631	2.89366	0.00121379	0.115488	0.57279	0.00151454	0.00129646	0.944453	0.00105906	0.337413	0.955682	0.00120514	0.00107171	0.000845118	0.000830459	0.00117766	0.000729758	0.655013	0.315534	0.197284
2.31365e+17	0.0883225	0.198674	0.00144183	0.0025222	0.000990598	0.903647	0.0015746	0.00578682	0.500137	0.391685	0.00219409	1.74642	1.07558	0.042253	0.279013	0.821116	0.270501	0.66344	0.00180192	0.00160044
2.31365e+17	0.000443246	0.000869014	0.000846753	0.00146422	0.0122671	0.00106341	1.2412	0.153752	1.54575	0.603998	0.00127572	1.38148	0.000744875	0.521596	0.000578407	0.582795	0.434462	0.512769	0.00103195	0.000877597
2.31365e+17	0.43759	0.107271	0.000898344	0.650256	0.000609858	0.082734	1.02107	0.00185755	0.000784131	0.450385	0.13226	0.680196	1.26382	0.153029	0.000634596	0.000866849	0.704298	1.12134	0.128086	0.0612235
2.31365e+17	0.000268706	0.00051779	0.000500321	0.125458	0.000331581	0.503814	0.547763	0.00104341	0.00583514	0.64381	0.041522	1.08984	1.17437	0.338066	0.000352966	0.675588	0.207342	0.740808	0.901795	0.000527582
2.31365e+17	0.0209211	1.89913	0.00075803	0.00130792	1.89954	0.00096087	0.000817217	0.0015984	0.345239	0.183822	1.74562	0.000746877	0.000680621	0.388566	0.000529981	0.165583	0.0774065	0.177066	0.000940231	0.0880936
2.31366e+17	0.187532	0.000569008	0.000533487	0.000912953	0.00277972	0.000682115	0.00057925	0.00114378	0.223712	0.204299	0.000814106	0.650111	1.97585	0.000351662	0.187131	1.43726	0.945683	0.0838697	1.06831	0.0273997
2.31366e+17	0.49379	0.000915863	0.000904183	0.00154835	0.0129107	0.00118412	0.671413	0.355456	2.06458	0.20458	0.00131995	0.617882	0.000793125	0.348019	0.287798	0.744476	0.92906	0.000378361	0.00110006	0.261105
2.31693e+17	0.000793316	0.0300681	0.00147143	0.285907	0.0013778	0.23516	0.645679	1.50639	0.00131813	0.342125	0.00209359	1.37432	0.978668	0.014488	0.000996435	0.16134	0.318559	0.686919	0.00174823	0.409303
2.31693e+17	0.664663	2.23044	0.000658925	0.0674529	1.60226	0.000854411	0.000721381	0.00140714	0.000585276	0.240389	0.619249	0.000654103	0.000588797	0.508242	0.0223567	0.000669398	0.221734	0.111402	0.586845	0.118226
2.31693e+17	0.000497031	0.0254354	0.00090799	0.0678452	0.000739768	0.184563	2.25064	0.625127	1.12335	0.000712191	0.00137056	1.13239	0.000821111	0.221626	0.127789	0.415998	0.428583	0.388695	0.00112206	0.000967938
2.31693e+17	0.000547081	0.00107722	4.67075	0.198505	0.000695927	0.110317	0.724771	0.00209431	0.000884468	0.124793	0.00163416	0.000990482	0.000892934	0.000765527	0.954918	0.00101171	0.201631	0.000432788	0.00131348	0.00106111
2.31693e+17	0.00015128	1.99473	0.000272076	0.000464041	0.339113	0.307696	0.000285871	0.0005853	0.00024086	0.000201976	0.000409618	0.235209	0.000248265	0.0241021	0.000195946	0.000265408	0.0367916	0.398445	3.59002	0.0703235
2.31712e+17	0.000440377	0.000843222	0.000796765	0.00133053	0.00397613	0.00102529	1.92977	0.977442	1.12499	0.000621956	0.204689	1.55945	0.000698238	0.0883342	0.267557	0.0697866	0.429599	0.230354	0.00129337	0.106301
2.31712e+17	0.000498108	0.000943276	0.000905492	0.00158297	0.000606664	0.00117297	0.789018	3.09301	0.71862	0.216597	0.00137803	0.000891893	0.43526	0.000856964	0.184001	1.09788	0.000555388	0.453366	0.00113201	0.000922135
2.31761e+17	0.427503	1.20872	0.000472365	0.0457375	1.53136	0.000603485	0.000512225	0.0010229	0.00041651	0.292051	1.78246	0.000462276	0.000433173	0.342956	0.000334388	0.481671	0.0524804	0.454527	0.295327	0.080514
2.31761e+17	0.000670329	0.0496379	0.229237	0.390982	0.000909638	0.00155369	0.0013149	1.55102	0.209509	0.808649	0.00180563	1.00909	1.92501	0.373653	0.000841743	0.00120045	0.0644471	0.342241	0.00149232	0.0356461
2.31761e+17	0.000920486	0.0017179	1.9056	0.00295092	0.00111988	0.332941	0.0017741	2.35047	0.0221625	0.349165	0.0972677	0.756897	0.00149013	0.00123863	0.511819	0.575321	0.00101024	0.0807735	0.00211519	0.00173595
2.3177e+17	0.000774829	0.00142852	0.00142611	0.13276	0.000944602	0.878966	0.624132	0.00299702	0.782096	0.348806	0.00214689	0.2289	0.00127653	0.166849	0.217706	3.14203	0.00084004	0.411023	0.00172307	0.0519017
2.31823e+17	0.000521799	0.0220766	0.000994038	0.00172589	0.000884877	0.402786	1.75017	0.00210057	1.25396	0.0585268	0.00147845	1.38468	0.000856901	0.327799	0.412067	0.976046	0.242483	0.157719	0.00120885	0.00103922
2.31823e+17	0.230161	0.000998236	0.000990037	0.461184	0.000651671	0.00118817	0.382745	1.62984	0.961288	0.127458	0.00145003	0.599355	0.465714	0.852706	0.000662445	0.262338	0.247692	0.770508	0.00119769	0.00100586
2.31823e+17	0.0147937	2.39111	0.000394206	0.00072906	0.437265	0.53856	0.000415386	0.000849727	0.154651	0.00029164	0.000598904	0.318994	0.000352779	0.000265266	0.000284963	0.000380838	0.156143	0.448558	2.36976	0.165252
2.31823e+17	0.0544301	0.332603	0.000380153	0.0006678	0.0995108	0.000490379	0.000404396	0.000801644	0.000328564	0.453034	2.54183	0.000369408	0.157231	0.000262536	0.000266022	0.588362	0.514328	0.258628	1.81473	0.181006
2.3189e+17	0.0353429	1.12847	0.118208	1.20213	1.98709	0.2677	0.000957642	0.62874	0.000774851	0.277367	0.664768	0.000872425	0.000790779	0.0626283	0.000625256	0.000867056	0.423422	0.196372	0.00109809	0.000979285
2.3189e+17	0.000457548	2.9874	0.000833122	0.00140835	1.38031	0.274776	0.000896568	0.189941	0.327261	0.000695325	1.22508	0.00080338	0.00072084	0.000568497	0.000578121	0.00081959	0.467998	0.000343259	0.00101586	0.137365
2.31891e+17	0.144081	0.0150251	0.000625774	0.231011	0.000541806	0.68086	0.208268	0.00133803	0.326248	0.000476732	0.000931733	1.07559	1.09019	0.0697205	0.00044181	0.0006139	0.487509	0.941989	1.5275	0.196489
2.31891e+17	0.000991894	2.43459	0.0021201	0.415118	0.632093	0.00245129	0.0854881	0.00399345	0.00176817	0.31473	1.70187	0.00186477	0.00165556	0.344262	0.00132931	0.559753	0.00111304	0.488882	0.00227111	0.00197424
2.31891e+17	0.00457993	7.13228e-05	6.70929e-05	0.0213635	0.110558	0.313058	7.18509e-05	1.19336	0.0552322	0.0646375	0.527632	6.57315e-05	0.0200021	4.66921e-05	4.84624e-05	0.10328	4.10019e-05	0.540461	3.97168	0.0736837
2.31891e+17	0.31595	0.000929244	0.000876767	0.0015293	0.000585438	0.686632	0.000940761	0.380805	0.486485	0.2897	0.00137036	1.11702	1.27313	0.0639133	0.109883	0.000861897	0.732143	0.347399	1.06081	0.128264
2.31891e+17	0.000767008	0.00148195	0.00139725	0.00243633	0.000949568	1.67732	0.00151226	0.0031023	0.00123965	0.0545183	0.00215345	1.10802	1.5578	0.67242	0.00101311	1.34015	0.00086146	0.000620896	0.530681	0.0402788
2.31898e+17	0.000381882	0.0436415	0.000703908	0.0012303	0.000542774	1.6706	0.000773112	0.00146778	0.000614379	0.519783	0.00106317	0.377615	1.69373	0.871009	0.000490151	0.720498	0.000431245	0.000309425	1.01024	0.0842452
2.319e+17	0.000735404	0.00141663	0.210598	0.00235684	0.000934583	0.00181394	2.45064	1.62595	0.715726	0.00112356	0.00221265	1.27648	0.00120091	0.000920805	0.10642	0.134814	0.000842942	0.268611	0.194397	0.00155609
2.319e+17	0.000675254	3.35486	0.00125785	0.00220683	1.28168	0.102116	0.00135632	0.588716	0.0127369	0.538849	0.00594229	0.00122094	0.0219755	0.0251262	0.000875582	0.00126711	0.907788	0.127425	0.001576	0.0212203
2.31908e+17	0.111537	0.00105743	0.00106124	0.564425	0.00070237	0.0012983	1.00005	0.00224464	2.18617	0.00083361	0.00156411	0.675741	0.085202	0.000719671	0.000743397	0.0515529	1.19784	0.561429	0.159526	0.395356
2.31908e+17	0.000552591	0.00104129	0.00102703	0.126977	0.000675507	0.0326483	1.94161	0.413927	1.8663	0.334512	0.00156607	0.916036	0.0120865	0.263624	0.000716845	0.00100869	0.595358	0.443506	0.00125206	0.0446728
2.31917e+17	0.77158	0.000691432	0.000699966	0.00120572	0.00045282	0.000852388	0.0802052	0.00143387	0.513843	0.146021	0.00100713	1.05562	1.34845	0.78784	0.0155501	0.962025	0.1686	0.787057	0.000843286	0.35542
2.31917e+17	0.188384	0.000958271	0.000950163	0.00163929	0.000622001	0.589239	0.00102936	0.861384	0.000799128	0.425931	0.00139879	1.27149	1.11936	0.024117	0.000657688	1.19148	0.000556053	0.000389254	1.19695	0.121835
2.32262e+17	0.0599569	2.5215	0.000588999	0.00103816	1.73333	0.000746115	0.000624232	0.00132213	0.000567903	0.000475983	0.334657	0.000581822	0.0334237	0.000397456	0.0203928	1.17766	0.331049	0.555408	0.192699	0.0330418
2.32262e+17	0.000116522	0.679555	0.835058	0.212343	0.488943	0.128844	0.000228427	0.422358	0.000192395	0.115205	0.936373	0.275199	0.0541033	0.00014846	0.259843	0.000216151	0.120931	0.371884	1.9314	0.166869
2.32262e+17	0.0387502	2.92755	0.00136777	0.00230666	1.46787	0.00175676	0.00145094	0.002939	0.120994	0.00106313	0.117519	0.00134873	0.00118441	0.000939649	0.00101215	0.00132832	0.000830797	1.42721	0.603439	0.277902
2.32301e+17	0.000254706	0.478543	0.000443156	1.77713	0.00032285	0.000557796	0.0410832	0.000928658	0.000384309	0.313205	0.542659	0.00043634	0.000388524	1.15889	0.000310088	0.0160167	0.000267904	0.000185487	1.89451	0.773074
2.32301e+17	0.000306297	0.469881	0.000562672	0.37064	0.888739	0.481548	0.000594587	0.00116211	0.0964741	0.177057	3.22851	0.116923	0.000497601	0.000450048	0.000387489	0.361722	0.1094	0.178808	0.481291	0.0345481
2.32301e+17	0.00106566	0.00211619	4.03863	0.00370007	0.00137646	0.00254809	0.576128	0.678144	0.00181257	0.796181	0.00337793	0.00199422	0.00179716	0.00139198	0.748976	0.00200136	0.00118261	0.000847706	0.00243202	0.132484
2.32301e+17	0.000309187	0.000588712	0.799629	3.5217	0.00287974	0.000740575	0.000608796	0.570247	0.000506337	0.154448	0.000860488	0.000565764	0.000504524	0.151309	1.31533	0.15831	0.28353	0.00812898	0.000698333	0.0286013
2.32301e+17	0.000372108	0.000714494	2.08692	0.00120956	0.00612888	1.31414	0.0228591	0.0014532	0.0231641	0.377185	0.00104579	0.539497	0.000609087	0.000464236	1.8153	0.751696	0.000407444	0.000292246	0.000853404	0.055068
2.32301e+17	0.312746	0.0881701	0.000992504	0.00172778	0.000731741	0.00124532	1.00676	0.145967	0.517628	1.10328	0.00152751	1.2187	0.713589	0.205587	0.544058	0.000945368	0.000591805	0.64724	0.411944	0.0756859
2.32301e+17	0.072906	1.538	0.000554416	0.169847	1.31906	0.187075	0.000598839	0.412688	0.000490572	0.235914	1.97029	0.124726	0.0168638	0.000389675	0.00040211	0.000551982	0.218428	0.175937	0.522189	0.0325985
2.32303e+17	0.000631556	0.00123226	2.70419	0.00205227	0.000787009	0.00147565	0.00125956	2.11491	0.0320657	0.203978	0.0637495	0.241138	0.00104209	0.000960326	1.28624	0.00113761	0.000701412	0.243175	0.0969256	0.00129334
2.32303e+17	0.000294524	0.000545345	0.000525403	4.62732	0.00489322	0.000673678	0.00055627	0.00112497	0.000465369	0.000422772	0.000774836	0.000514238	0.000491708	0.000347078	0.0484088	0.000520089	0.000328752	0.000244151	0.000654372	2.31042
2.32303e+17	0.335651	4.30644	0.000386926	0.000701051	0.578992	0.000507214	0.00041858	0.000837823	0.000352811	0.000331755	0.097247	0.000390176	0.0471931	0.246896	0.000275735	0.000393336	0.296497	0.32765	0.687784	0.0707018
2.32319e+17	0.000416713	0.0662587	0.000747162	0.00128963	0.00057822	0.000968689	2.47111	0.138614	1.47012	0.00058422	0.00111055	1.84845	0.000647091	0.000609018	0.019617	0.114176	0.523325	0.33905	0.00091576	0.000750224
2.32319e+17	0.0342797	0.171024	1.61791	0.533968	0.000639445	0.00116404	0.000983923	0.00190019	0.0359624	0.225267	0.345767	0.686724	0.000817745	0.168341	1.11519	0.000906549	1.40732	0.51318	0.136914	0.000929011
2.32321e+17	0.000462086	1.27943	0.00142421	0.228123	2.12433	0.00108581	0.000914391	0.717297	0.000731357	0.314784	2.15053	0.000837401	0.000747645	0.00066903	0.000590547	0.000897005	0.000502687	0.000351935	0.00106609	0.174479
2.32327e+17	0.000369984	0.000694923	0.0374713	6.21617	0.000466148	0.000826425	0.000711057	0.00143354	0.000605653	0.123916	0.00106859	0.000645582	0.000599028	0.0190676	0.305279	0.000647719	0.000397927	0.0472023	0.000803351	0.241033
2.32327e+17	0.000855447	0.0275671	0.00144708	0.412372	0.00187033	0.00182799	1.22359	0.526874	1.77421	0.420477	0.00220007	0.694568	0.430767	0.00102639	0.00102014	0.0584698	1.03081	0.00061654	0.359918	0.0282126
2.32327e+17	0.000497023	0.000910192	0.000898455	0.00154323	0.00409521	0.00112886	0.847772	0.622824	0.658365	0.00778494	0.00129487	1.62951	0.000779604	0.00061751	0.585455	0.376536	1.032	0.136805	1.0895	0.000904859
2.32327e+17	0.672159	1.96882	0.00112698	0.216807	0.806874	0.455022	0.00121706	0.00246074	0.0200422	0.000917697	0.633029	0.00111809	0.00100751	0.701208	0.000790689	0.545887	0.00069937	0.392613	0.550965	0.0262046
2.3233e+17	0.000571272	0.557935	0.0414987	0.00186404	1.72309	0.00136059	0.00114835	1.07078	0.000938871	0.436292	2.0868	0.00105095	0.0709402	0.0317484	0.000762953	0.00101916	0.570493	0.36816	0.00131572	0.0312883
2.3233e+17	0.000592269	0.0421965	0.00102388	0.0017363	0.00114376	0.00132145	2.27602	1.24784	1.51997	0.043943	0.00153574	0.741109	0.000924036	0.000756982	0.187884	0.00102545	0.544026	0.131052	0.224389	0.0305948
2.32439e+17	0.000118907	0.105401	0.000211623	0.000376871	0.289994	0.000275474	0.000225409	0.350221	0.000187797	0.118051	1.72351	0.0581607	0.000201738	0.248467	0.000153027	0.548436	0.000128808	0.144571	3.4109	0.000225958
2.32439e+17	0.81074	0.732314	0.000490523	0.197159	1.18794	0.000622077	0.227258	0.00103311	0.000421527	0.27059	1.634	0.000485375	0.000431493	0.0884056	0.000345106	0.741064	0.000295126	0.000207135	1.10523	0.000524384
2.32439e+17	0.0443617	0.00175418	0.00169281	0.618263	0.00113881	0.60658	1.09846	0.00353106	0.265052	0.725952	0.485751	1.00329	0.923559	0.00122467	0.00120926	0.265232	0.475814	0.471726	0.00208642	0.00180084
2.3245e+17	0.000408107	0.018045	0.818403	0.00131365	0.000644473	0.310241	0.00079906	0.00158684	0.00065042	0.580275	0.00109201	1.03392	0.000672562	0.253983	3.04016	0.000752245	0.421985	0.0498316	0.213286	0.25129
2.3245e+17	0.000449551	0.000803463	0.000794826	0.00137665	0.000525003	0.000997206	0.816698	0.786473	2.33597	0.241176	0.00116254	0.58465	0.000712057	0.085677	0.474149	0.000790082	1.25896	0.215778	0.19134	0.000812804
2.32451e+17	0.24631	0.0376503	0.000735866	0.332963	0.00053099	0.428208	0.0922126	0.00156661	0.551721	0.000586667	0.00112747	1.22158	0.00066946	0.0722618	0.351322	0.358028	1.16206	0.527445	1.49645	0.11591
2.32451e+17	4.67664e-05	0.529322	8.36269e-05	3.79111	0.0653963	0.000110568	9.08063e-05	0.00017931	7.36408e-05	6.59918e-05	0.216528	8.36056e-05	7.51248e-05	0.0302484	5.79912e-05	0.00838378	0.0106329	3.64861e-05	2.34731	8.49515e-05
2.32451e+17	0.143715	0.00055923	0.000541155	0.0795671	0.00266901	0.000682475	0.27697	1.0822	1.15168	0.365035	0.0554076	0.225249	0.000478539	0.292515	0.0442912	1.02245	0.391684	1.44044	0.322828	0.100566
2.34992e+17	0.00042311	0.0364315	0.000774061	0.0662768	0.000560481	0.989056	0.000834757	0.261806	0.000680097	0.0466413	0.0233458	0.735194	0.830852	0.0318241	0.364754	0.000747231	1.61202	0.610834	1.26461	0.12165
2.35001e+17	0.572295	0.00100274	0.000976704	0.337144	0.801014	0.00118621	0.00101875	0.00202174	0.0388826	0.111495	2.62576	0.000935454	0.000820146	0.610872	0.000667473	1.39298	0.195047	0.000397107	0.284276	0.0203644
2.35001e+17	0.254984	0.037341	0.274155	0.156958	0.00035935	0.129735	0.000494254	0.888791	0.000412599	0.30299	0.000677818	1.70298	1.22321	0.0849877	0.113426	0.042276	0.350125	0.618358	0.590748	0.226584
2.35001e+17	0.000818758	0.86892	0.00150095	0.162469	0.559105	0.355808	0.00162767	0.723269	0.00129647	0.118868	1.24791	0.00151724	0.0013318	0.00104892	0.00105087	0.00153394	0.000920421	0.570161	1.81655	0.562922
2.35007e+17	0.0286803	2.35407	0.000226904	0.000399163	0.407994	0.405718	0.000237624	0.000477462	0.000202384	0.00017415	0.00033772	0.000221661	0.0141304	0.0412708	0.000157969	0.000218713	0.595958	0.666394	2.3988	0.08413
2.3507e+17	0.000444107	0.000836677	0.237628	0.00140546	0.00390286	0.0874062	0.952001	0.322175	0.428116	0.158535	0.00118307	2.18497	0.146428	0.388684	0.000572628	0.120517	0.872208	0.401883	0.478007	0.212376
2.35071e+17	0.000155064	2.15474	0.000299953	1.08257	0.000214806	0.00036585	0.307649	0.000611247	0.0704913	0.155258	1.52847	0.104722	0.00026269	0.0128779	0.000206512	0.000286085	0.000170808	0.000118793	1.56922	0.0110463
2.3512e+17	0.00102866	0.00193032	0.00189646	0.0032264	0.0183177	0.00241544	0.228968	0.676669	0.804372	0.304177	0.00276431	0.810418	1.13943	0.00137461	0.139968	0.00185696	0.993023	0.00077683	1.1371	0.728634
2.3512e+17	0.00049706	1.17814	0.000897335	0.0448055	1.49865	0.00117604	0.000978036	0.00196715	0.0841202	0.185424	2.30004	0.000906486	0.000823197	0.543727	0.000643058	0.000897105	0.21731	0.223247	0.666161	0.0487715
2.3512e+17	0.000844515	0.0015842	0.00159059	0.261366	0.00103189	0.00201683	1.19603	1.24446	1.52643	0.1038	0.00229662	1.05952	0.114306	0.111948	0.476923	0.653506	0.000936724	0.196676	0.0416267	0.00171999
2.35122e+17	0.000909644	0.00172851	3.16817	0.135004	0.00114491	0.00224785	0.841007	1.15084	0.0731478	0.0371613	0.00253647	0.864551	0.00151276	0.133807	0.430263	0.00178998	0.00103096	0.0322408	0.00212735	0.117231
2.3513e+17	0.0132013	3.48416	0.00065122	0.00111987	0.505069	0.000834305	0.000704619	0.577496	0.0172659	0.000507894	0.0607468	0.000635385	0.000580085	0.000451579	0.000451052	0.0356259	0.353557	0.895913	0.817936	0.232514
2.3513e+17	0.00028433	2.71603	0.0157509	0.000946797	1.64586	0.0437502	0.000571303	0.00113035	0.000480277	0.000411428	0.834552	0.146244	0.00047771	0.218112	0.0246385	0.0624155	0.000324213	0.184047	0.893781	0.209707
2.35189e+17	0.000400803	0.00083716	0.361996	0.00134733	0.000528622	0.00113502	0.0584183	2.55593	0.000690365	0.383629	0.00117848	0.000850167	0.895347	2.46177	0.000555422	0.000760782	0.00048251	0.000327925	0.00108842	0.272017
2.35189e+17	0.000695815	0.00134867	3.13859	0.121769	0.00087101	0.00164865	1.16694	0.00270671	0.00114749	0.00102094	0.00200248	0.272317	0.00115131	0.000874123	1.92941	0.00125505	0.351494	0.000550951	0.00163469	0.00140526
2.35189e+17	0.0108302	1.60517	0.0450639	0.000818046	1.30051	0.000600617	0.000506667	0.000999546	0.000410489	0.130264	2.49911	0.293175	0.000422976	0.192614	0.000329267	0.158149	0.0156978	0.275092	0.469318	0.000495244
2.35189e+17	0.0139995	3.23313	0.000777092	0.00134505	2.38747	0.000992149	0.0979194	0.00162531	0.000665997	0.293037	0.0294426	0.000752001	0.000687928	0.000546379	0.00052703	0.000783495	0.145432	0.42769	0.361658	0.000832937
2.35199e+17	0.000360165	2.82685	0.00066144	0.00112854	0.782579	0.000852337	0.000713332	0.00139481	0.000590901	0.000485504	0.985165	0.353124	0.000609701	0.000428322	0.0320521	0.000641322	0.000397197	0.678154	0.800035	0.533184
2.35199e+17	0.00117596	0.00268076	3.49726	0.367192	0.0225791	0.00279805	1.36345	0.420523	0.0019341	0.724843	0.00363607	0.00222299	0.00205785	0.484261	0.00161303	0.00233017	0.00136533	0.000953833	0.00273076	0.0923702
2.35199e+17	0.00117745	0.00228092	2.51264	0.437989	0.0343316	0.00292445	0.00238128	0.967086	0.07932	0.727268	0.225806	0.824435	0.00191801	0.148938	0.00158922	0.699248	0.322712	0.000939942	0.00272521	0.00229397
2.35199e+17	0.00122148	0.00241913	2.24184	0.181303	0.00142343	0.00272256	0.0023022	1.49095	0.00193942	0.366716	0.131616	1.44115	0.00201488	0.00148745	0.0857474	0.491063	0.00132136	0.000962549	0.00289516	0.546979
2.35214e+17	0.000275896	0.000529969	0.0561818	0.0351956	0.0152037	0.000631258	0.000611714	1.61409	1.01978	0.255533	0.793273	0.000492711	0.0246932	0.788089	0.00036555	1.49256	0.000300248	0.900603	0.00061949	0.000517027
2.35533e+17	0.0846155	2.89468	0.000864307	0.191599	0.94428	0.00111382	0.000912221	0.359355	0.336844	0.212191	0.598446	0.000849699	0.000750956	0.206699	0.000596232	0.00084513	0.230134	0.337442	0.372303	0.22472
2.35548e+17	0.0401133	0.000663582	0.000603749	5.0947	0.0327988	0.000781704	0.000659291	0.00133613	0.000532586	0.0502547	0.519064	0.000599408	0.00055994	0.000418314	0.000424607	0.131041	0.000383709	0.285585	0.838293	0.000623433
2.35548e+17	0.0489301	0.0200263	0.000297102	0.000507164	0.000224887	0.160031	0.0636186	0.435207	0.372986	0.130616	0.000446041	0.572037	0.378794	0.420353	0.0783433	1.35526	0.00017505	1.33589	1.6257	0.000304445
2.35548e+17	0.000639833	1.77458	0.00117276	0.0575868	2.81328	0.00153605	0.00124861	0.0025135	0.0529712	0.000958239	0.00178497	0.00116087	0.0010217	0.172035	0.000807933	0.001154	0.250226	0.197779	0.804179	0.862308
2.35602e+17	0.144067	0.0231689	0.0350791	0.331138	0.00046163	0.00078	2.60971	0.00132298	1.61234	0.000480115	0.000920826	1.1065	0.000539806	0.0740027	0.111018	0.000605287	0.276016	0.371142	0.29951	0.000644094
2.35627e+17	0.0693355	0.000815708	0.125228	0.00137143	0.00052541	0.692159	0.000854701	0.867302	0.000715372	0.0714343	0.00117374	0.647209	0.718519	0.000530716	0.121619	0.000785462	1.5928	0.328467	1.64449	0.113963
2.35678e+17	0.000612445	0.00121265	0.296504	0.175511	0.00539961	0.0014318	0.00125878	2.42075	1.13868	0.477815	0.0314141	1.69326	0.313359	0.000812954	0.000800312	0.08672	0.000683079	0.000482184	0.282677	0.0695874
2.35679e+17	0.00135473	0.00257012	3.24158	0.00433982	0.00169102	0.00309324	0.00268925	1.23392	0.00217672	0.325241	0.00396903	0.169106	0.00229874	0.0126213	1.98034	0.00245996	0.00148837	0.00108509	0.0030816	0.00263566
2.35698e+17	0.00110575	0.00213106	0.00207947	0.00373231	0.00137096	0.00266667	2.74396	0.738747	1.41466	0.710494	0.00308655	0.00203037	0.00184123	0.00145809	0.659071	0.00208627	0.00125367	0.0686246	0.604983	0.032767
2.35738e+17	0.0303192	2.80218	0.000493767	0.000882272	0.492953	0.143049	0.000527885	0.0872059	0.000428303	0.170554	0.000736365	0.000486138	0.000432721	0.000344164	0.000348228	0.000506522	0.965404	0.442066	1.83123	0.029415
2.35738e+17	0.000751124	0.00149752	3.00615	0.674275	0.0131935	0.00177756	1.43171	0.731243	0.00123256	0.591587	0.00213075	0.00143033	0.030236	0.00100815	0.289174	0.00141688	0.204334	0.000607912	0.0018058	0.0131571
2.35738e+17	0.000514629	0.000949207	0.000944001	0.00162172	0.000625199	0.00114235	2.84905	0.441983	2.36057	0.000718868	0.0461605	0.000923715	0.000816236	0.000614398	0.34304	0.000909979	0.000562296	0.000404094	0.00115211	0.946469
2.36082e+17	6.67015e-05	2.06009	0.000123789	0.129799	0.188629	0.218956	0.000134074	0.000256921	0.000107632	9.20394e-05	0.189254	0.000119295	0.000109547	0.0691562	0.028756	0.000120756	0.144271	0.21677	3.24551	0.507564
2.36082e+17	0.15635	0.0664125	0.000704474	0.0012403	0.000511843	0.000888554	0.418416	1.06857	1.43937	0.0687581	0.190012	0.743469	0.000612548	0.000474349	0.038095	0.196626	0.582704	1.95188	0.0359715	0.0383173
2.36167e+17	0.000544015	0.00104158	0.309903	0.164581	0.00890234	0.00125484	2.13501	1.3234	1.7562	0.000776261	0.00147523	0.606262	0.000900924	0.000682207	0.000716726	0.000982945	0.454128	0.230039	0.00125231	0.00104443
2.36167e+17	0.000396513	0.0797144	0.000730521	0.00127856	0.000516384	0.0481356	0.72166	0.204055	1.17541	0.158565	0.00108091	1.83838	0.626024	0.0923308	0.491525	0.170913	0.553757	0.749105	0.0683348	0.0174398
2.36167e+17	0.225544	0.024558	0.000609868	0.00106287	0.000754101	0.000782654	0.082821	0.0121631	0.364345	0.00048282	0.000903543	1.11504	1.63928	0.397986	0.165147	0.000592562	0.670458	1.41844	0.877863	0.000621097
2.36167e+17	0.975153	1.70744	0.000623249	0.130973	0.000450623	0.000759992	0.000665897	0.242781	0.025452	0.000515257	0.666402	0.00060216	0.000560731	1.61918	0.000433074	0.449323	0.000365132	0.000259102	0.554238	0.623283
2.3617e+17	0.00031964	2.92896	0.0384233	0.00100797	1.27695	0.000747442	0.000627121	0.226377	0.0294163	0.126143	0.226611	0.000571434	0.0800632	0.0664506	0.000416951	0.000577701	0.707525	0.339993	0.736763	0.211535
2.3617e+17	0.000951061	0.0983	0.00176305	0.00305648	0.00124465	0.0784215	3.30161	0.733242	1.27064	0.00132958	0.00266779	0.831821	0.00152903	0.185267	0.00121485	0.0660868	0.00104261	0.000748559	0.415669	0.00185005
2.3617e+17	0.000739876	0.0396718	3.71068	0.0023066	0.00105744	0.00166924	0.191349	0.00279803	0.00113366	0.00104924	0.00193106	0.00127892	0.0011565	0.00100867	2.92329	0.00127341	0.000793404	0.0738406	0.00162011	0.040178
2.36177e+17	0.417889	0.000602412	0.0158281	0.00103619	0.000391761	0.00076128	0.000630676	0.366285	0.000525458	0.236589	0.000877412	1.08445	1.5286	0.263417	0.000429531	0.177925	0.306505	1.69687	0.897049	0.00280974
2.36177e+17	0.000615987	0.00121314	2.02716	0.3507	0.000779975	0.001521	0.571307	0.449071	0.00100535	0.175813	0.00174587	0.220126	0.00104632	0.000799489	2.91768	0.00117579	0.000705095	0.146513	0.128753	0.00122309
2.36177e+17	0.000311588	0.719046	0.00056007	0.000988552	1.86408	0.000733976	0.000626719	0.00121702	0.000493025	0.103717	1.9836	0.000564951	0.000501403	0.191619	0.000392727	0.000568219	0.100317	0.58259	1.27928	0.168281
2.36178e+17	0.161777	2.07781	0.000344603	0.0598199	0.421459	0.361263	0.00036524	0.000710275	0.000309128	0.000252296	0.0497943	0.214385	0.0102014	0.0129941	0.000283633	0.000336958	0.000205762	1.1158	2.43068	0.080905
2.36178e+17	0.000435006	0.000841246	3.24658	0.00140371	0.0126131	0.00104245	0.760648	0.00173301	0.000695213	0.000635937	0.00123425	0.461248	0.000707553	0.000572186	1.91784	0.03315	0.38824	0.0246403	0.144114	0.000902187
2.36178e+17	0.0721776	3.47025	0.000655597	0.190717	1.00914	0.000791126	0.000667147	0.00135989	0.00054259	0.210461	0.160178	0.00061804	0.0471502	0.647275	0.000450151	0.000645713	0.318616	0.512665	0.189232	0.165845
2.36178e+17	0.0244189	3.02716	0.000550202	0.113164	1.62852	0.284632	0.000585585	0.00116822	0.0812032	0.000431034	0.339697	0.00054554	0.0154355	0.0591499	0.000395356	0.000559539	0.000337435	0.645552	0.526145	0.249848
2.36288e+17	0.000303968	0.000566505	0.000550808	0.000959926	0.000365047	0.130761	0.0235254	0.00114836	0.000483838	0.0152804	0.00081797	1.13759	2.35009	0.33372	0.389713	0.000546816	1.32646	0.175976	0.529559	0.581101
2.36288e+17	0.00075516	0.106427	0.00136215	0.00238676	0.00101206	0.00169192	2.7793	1.20925	1.1407	0.00110236	0.00207482	1.03338	0.0314801	0.0234289	0.000961047	0.00136041	0.482608	0.000576391	0.0421189	0.136801
2.36288e+17	0.000983475	0.00188067	4.07002	0.00327755	0.00125138	0.00228715	0.249035	1.14409	0.00162987	0.268212	0.00279684	0.00181916	0.00163414	0.00126138	1.12636	0.0800788	0.00111174	0.00079025	0.00230793	0.0374908
2.36634e+17	0.392691	0.942917	0.0324808	0.000896374	0.775491	0.000681474	0.000558876	0.312852	0.000450598	0.337321	2.23568	0.000517591	0.000450371	0.141917	0.000374776	0.766816	0.0105661	0.165971	0.86949	0.0114096
2.36634e+17	0.0934059	1.75536	0.000561971	0.214256	0.350485	0.000727984	0.0588713	0.00119287	0.000504354	0.10338	1.48003	0.000558934	0.101351	0.579899	0.000406116	0.420965	0.362142	0.294	0.949266	0.232136
2.3664e+17	0.0180902	2.26782	0.00102847	0.0577708	0.725116	0.520423	0.00107481	1.21932	0.000885193	0.408247	0.853185	0.000978709	0.143993	0.000696176	0.000700724	0.0905381	0.000601676	0.117936	0.497714	0.0729813
2.3664e+17	0.00124437	0.00238513	2.54051	0.00408723	0.0121834	0.00284973	0.26405	2.05022	0.00199888	0.111495	0.00343299	0.00231312	0.00202506	0.00165072	1.53046	0.389501	0.00139234	0.0707455	0.00284643	0.0025427
2.3665e+17	0.000241164	1.56393	0.000435702	0.000764728	2.02845	0.25665	0.000470435	0.000924138	0.000380631	0.0634738	1.41629	0.136953	0.0426168	0.168477	0.000306055	0.0638073	0.000266981	0.22601	1.00578	0.0233708
2.3665e+17	0.219332	0.690957	0.000643061	0.178698	1.12021	0.0532364	0.000689704	0.067337	0.00750328	0.162141	3.3972	0.261778	0.000565711	0.281964	0.000442052	0.0271256	0.00037983	0.148292	0.307224	0.073711
2.3665e+17	0.000285893	2.42265	0.000531355	0.109936	0.963427	0.000667321	0.106261	0.00111161	0.0500193	0.127508	1.4724	0.216604	0.0770105	0.128362	0.00037111	0.315099	0.209777	0.233745	0.520893	0.0428691
2.3665e+17	0.223528	0.00120884	0.00115246	0.843821	0.00523367	0.00146399	1.9552	0.00239475	0.376354	0.683147	0.00172654	0.00113503	0.253706	0.487935	0.000802431	1.47613	0.588387	0.0057443	0.00144067	0.0884595
2.3665e+17	0.00105787	0.00202754	0.183725	0.63052	0.0201717	0.00250474	0.262117	0.00441753	1.30784	0.357547	0.00292764	0.931888	0.00170636	0.138357	0.00136024	2.76918	0.00114755	0.000837775	0.00238956	0.37652
2.3665e+17	0.000399405	2.64814	0.000727486	0.393088	1.00308	0.000919419	0.000810851	0.130971	0.00066111	0.254416	0.64599	0.000720541	0.0178342	0.620806	0.000546054	0.000721065	0.438772	0.469452	0.370549	0.000744507
2.36768e+17	0.000195966	0.000369451	0.392052	5.24947	0.00179501	0.000459692	0.000377239	0.000748018	0.000312468	0.000273804	0.000529888	0.000348355	0.000321282	0.0100598	1.12702	0.0687243	0.000210554	0.0162306	0.000438068	0.12975
2.36785e+17	0.000331064	0.984745	0.000628423	0.00107915	1.55263	0.11435	0.257152	0.00131483	0.000539093	0.0688601	2.62207	0.000608287	0.000556135	0.13995	0.000435407	0.10779	0.117077	0.409947	0.618723	0.00066306
2.36847e+17	0.440049	1.72783	0.000479921	0.112994	1.76525	0.00060537	0.000524353	0.00102756	0.000422974	0.000415437	0.711043	0.000473524	0.0425319	0.523364	0.000334839	0.403097	0.336439	0.102673	0.196976	0.633031
2.39383e+17	0.000536562	0.0399843	3.81317	0.490001	0.000728991	0.00124277	1.56419	0.00210754	0.000915341	0.000796356	0.001472	0.297863	0.000933026	0.000684454	0.494339	0.0152046	0.272217	0.000425984	0.00125613	0.00103803
2.39383e+17	0.00031542	0.608058	0.076199	0.000974273	0.0731484	0.394956	0.000586244	0.733027	0.000498674	0.251491	3.60875	0.00927108	0.0859475	0.167752	0.000389707	0.0889241	0.222255	0.129883	0.546491	0.000578032
2.39383e+17	0.000497956	1.62972	0.000941719	0.134534	1.31824	0.618302	0.000980893	0.0778594	0.058645	0.64416	0.785033	0.000902775	0.000829557	0.0249452	0.00063471	0.00093548	0.451557	0.0979643	0.877401	0.275092
2.39391e+17	0.000257412	0.000491073	0.107846	0.0436974	0.00480367	0.000597334	0.0320949	1.35134	1.66713	0.000364515	0.571021	0.450634	0.000408547	0.000326202	0.00187213	0.176585	0.85973	0.83019	0.8997	0.000495011
2.39391e+17	0.618786	2.99429	0.000909292	0.00159871	2.21053	0.0012464	0.000998796	0.00192781	0.129448	0.432217	0.0013936	0.000907963	0.000815232	0.109735	0.000637727	0.000912697	0.364553	0.000402906	0.0865652	0.0412871
2.39391e+17	0.0712613	0.0169327	0.000761712	0.142318	0.000679257	0.0879282	0.213695	0.00156157	0.490595	0.436241	0.0011294	1.20435	1.46379	0.265939	0.000537713	0.000734728	1.16704	0.545035	0.789561	0.0992285
2.39409e+17	0.000721388	0.00131816	0.280534	6.05758	0.000866145	0.0019219	0.00140063	0.00272544	0.00113555	0.0611317	0.00193048	0.00125038	0.00113574	0.064565	0.0311816	0.313484	0.000797176	0.0503219	0.00164389	0.123189
2.39409e+17	0.000235491	0.701695	0.000441142	0.000753103	0.17278	0.467595	0.000469172	0.000918022	0.000384661	0.159697	2.97095	0.348018	0.00042323	0.180941	0.000311923	0.00262357	0.000261977	0.121907	1.86875	0.00045879
2.39448e+17	0.0604142	0.00101386	0.403517	0.0772244	0.000663155	0.0930849	1.19625	0.450851	0.896395	0.131385	0.00151198	1.8656	0.675249	0.000811075	0.000707416	0.118392	0.0618408	0.617914	0.001234	0.345054
2.39448e+17	0.000822683	0.0685616	3.13673	0.0866595	0.00111353	0.004891	0.0128735	0.00318868	0.00131166	0.203846	0.00225233	0.00148898	0.00139615	0.00612992	2.85345	0.0015795	0.60822	0.000667551	0.00190679	0.0015388
2.39458e+17	0.00679071	2.44872	0.000430403	0.000759655	0.838863	0.201228	0.000458341	0.000906793	0.000380194	0.139668	0.790236	0.00042497	0.0267071	0.241567	0.051736	0.000427597	0.318223	0.632449	1.19642	0.103216
2.39469e+17	0.000335874	0.000617371	0.000594807	0.0636556	0.00274728	0.000775136	0.000654415	3.05248	0.000526127	0.259858	0.000878578	0.00058121	0.000535759	0.000436738	0.340659	1.02631	1.36191	0.0727661	0.692136	0.120998
2.39475e+17	0.0883224	2.84255	0.000468839	0.000844705	0.663474	0.128862	0.00049852	0.0010095	0.468328	0.347711	0.0275308	0.000461205	0.068568	0.0723547	0.000330837	0.00047176	0.244844	0.142671	1.73524	0.165035
2.39475e+17	0.000406907	0.000760164	0.000751333	0.0594504	0.000496852	0.000944916	2.32143	0.00158117	2.4656	0.000592126	0.00110609	0.946292	0.000675586	0.000540883	0.375132	0.00072836	0.415561	0.000322761	0.00092672	0.406041
2.39588e+17	0.000470086	2.80526	0.0920103	0.185276	2.22358	0.0011218	0.000951337	0.199272	0.138681	0.173385	0.392961	0.315543	0.00077791	0.000612535	0.000619858	0.000876582	0.350583	0.11522	0.00108786	0.000930635
2.39588e+17	0.00034275	0.000663151	0.000644398	0.00112327	0.00311168	0.000798666	2.31568	0.225407	1.50975	0.117825	0.313669	0.677543	0.000552725	0.176578	0.280463	0.200638	0.452821	0.372648	0.0533371	0.295848
2.39588e+17	0.000391089	0.0636212	3.03175	0.0826029	0.000531846	0.000932751	0.684906	0.00152791	0.0102629	0.23161	0.00110708	0.000715456	0.196869	0.000558142	2.22265	0.14833	0.0891921	0.000312104	0.21077	0.0207134
2.39596e+17	0.0960739	0.00173857	0.775635	0.0489614	0.00112113	0.828389	0.00186005	0.752979	1.35866	0.403395	0.00248038	0.323205	0.00150977	0.00113713	0.00117227	2.17829	0.00102213	0.000762181	0.0626482	0.157447
2.39596e+17	0.000608065	1.99203	0.00107822	0.00192618	2.86347	0.00141297	0.00117617	0.0023738	0.0009624	0.316165	0.277892	0.00107299	0.000988209	0.493815	0.0072628	0.0811575	0.378497	0.352012	0.223951	0.00115942
2.39596e+17	0.750988	0.842143	0.000693884	0.00121106	1.13921	0.000860801	0.000732523	0.1932	0.00805755	0.400586	1.25555	0.000670375	0.185618	0.0724242	0.000488937	1.02949	0.000413312	0.0486573	0.37127	0.697119
2.39933e+17	0.000342379	2.8663	0.000598351	0.00106895	1.12134	0.0814381	0.000651539	0.23134	0.000535632	0.000498855	0.664909	0.220717	0.0536937	0.179619	0.00042936	0.000611528	0.502181	0.511609	0.53071	0.0308595
2.39933e+17	0.000267024	0.90153	0.000509415	0.187689	1.7664	0.0427387	0.000538073	0.411498	0.000440063	0.0922761	2.68919	0.000497513	0.0453586	0.000335225	0.000354899	0.000495326	0.184655	0.564612	0.109641	0.000523376
2.39947e+17	0.000562201	0.00105135	0.158184	0.00174412	0.000683401	0.00127304	3.08023	1.89443	0.940572	0.000812418	0.0636496	0.454435	0.0183392	0.00072463	0.000718705	0.00103109	0.0360996	0.0671471	0.276275	0.00112734
2.39947e+17	0.14349	0.000670595	0.000643484	0.00111099	0.000432027	0.490354	0.000696698	0.00136032	0.000571146	0.000504576	0.0227637	1.34704	1.92893	0.000444589	0.228154	0.000633775	0.920244	0.41735	1.36135	0.132686
2.40095e+17	0.179008	3.15832	0.000781191	0.0519003	0.63361	0.454104	0.000842446	0.00165206	0.287671	0.000672385	0.28641	0.000763472	0.000705231	0.131149	0.000563734	0.000777382	0.967528	0.19768	0.26972	0.375427
2.40137e+17	0.0384695	0.000771716	0.0306499	0.00132154	0.000500951	0.000951659	0.559236	0.195235	2.4096	0.193743	0.00112887	1.29641	0.155813	0.000537772	0.000530567	0.0860261	0.540911	0.790325	0.652817	0.0443581
2.40137e+17	0.000276995	3.30444	0.0785422	0.00087129	0.460582	0.822074	0.072485	0.00106812	0.000450861	0.163984	0.673976	0.118291	0.000461435	0.0494341	0.000355529	0.0385817	0.000303407	0.100426	1.09238	0.020574
2.40155e+17	0.000728903	0.0560273	3.5274	0.364073	0.00101389	0.00174837	0.420599	0.00287854	0.00117616	0.172526	0.00200885	0.00132801	0.00121823	0.239851	1.67346	0.00132262	0.527832	0.000573999	0.00164094	0.00137575
2.40161e+17	0.000794477	0.00143589	0.00134784	5.1218	0.000930397	0.00195915	0.00146334	0.56188	0.00121202	0.00110699	0.00208658	0.00130677	0.00132648	0.792097	0.153251	0.211699	0.000946663	0.000684621	0.00176363	0.139668
2.40161e+17	0.298878	0.00137778	0.0273203	0.0690358	0.0176839	0.761726	0.00142105	0.272831	0.00116339	1.15852	0.0019533	0.345555	1.48313	0.000878786	0.000943601	1.57895	0.97392	0.000574822	0.00164177	0.0013191
2.40482e+17	0.251676	0.000770327	0.000722427	0.188942	0.00351436	0.000927517	0.000786495	0.00153747	0.0461503	0.550959	0.338841	0.622145	2.29038	0.000565881	0.14662	1.20464	0.490813	0.846301	0.000903067	0.0121574
2.40498e+17	0.224055	1.34112	0.000634605	0.210116	1.00741	0.000782759	0.000681399	0.601897	0.000550662	0.264418	2.47373	0.000618692	0.00404725	0.619788	0.000431939	0.247052	0.000380304	0.000274388	0.0007826	0.000668293
2.40618e+17	0.000665685	0.001257	0.100863	0.483484	0.000824704	0.00152573	1.20308	0.854355	1.08885	0.00099544	0.0312082	0.637846	0.00106538	0.654556	0.000838657	1.34051	0.327813	0.177226	0.00149988	0.0904405
2.40618e+17	0.247216	2.26821	0.000332333	0.000558846	0.870788	0.100457	0.000367165	0.00070571	0.00635517	0.000263456	0.8989	0.000315856	0.174337	0.190111	0.00912783	0.10364	0.589247	0.252467	0.313426	0.972883
2.40618e+17	0.000278061	2.03857	0.000505603	0.000914428	1.46185	0.000666088	0.000558395	0.00108926	0.000451229	0.0679259	2.1186	0.000510641	0.000481245	0.210647	0.000358405	0.134891	0.000318524	0.302368	0.615896	0.0426547
2.40618e+17	0.11876	1.23142	0.000280347	0.000499813	0.532777	0.369476	0.000300017	0.000604904	0.0233162	0.0720979	0.00801823	0.0002744	0.000248303	0.000196659	0.000196987	0.472219	0.816345	0.880403	2.46799	0.0043226
2.40618e+17	0.000217448	0.000426082	1.22002	2.43758	0.00196691	0.000501966	0.382774	0.000848205	0.000358912	0.000308202	0.000605298	0.197887	0.000365986	0.000269095	2.44809	0.000401416	0.0298558	0.0238331	0.252907	0.00042233
2.40635e+17	0.430795	0.000443383	0.100205	0.479279	0.000282315	0.000529739	0.953912	0.256917	1.36295	0.107488	0.000666189	1.1753	0.0127	0.558772	0.00029457	0.321431	0.0448846	1.08024	0.048139	0.0643991
2.41058e+17	0.147137	0.00050452	0.168702	0.0515668	0.00890482	0.0518373	0.187128	0.00102837	0.948786	0.240834	0.000721714	0.879924	0.434803	0.714381	0.000348169	1.21824	0.745207	0.801616	0.397383	0.000509529
2.41099e+17	0.000247756	0.000456027	0.000425371	0.000822733	0.00234483	3.3624	0.464661	0.737934	1.47768	0.266025	0.000653934	0.00042135	0.391722	0.0353825	0.175042	0.000476796	0.000264214	0.000189941	0.000561726	0.081905
2.41099e+17	0.00105783	0.00204178	3.64597	0.0033484	0.00131074	0.00247675	0.99675	0.248622	0.00169393	0.00149723	0.00294556	0.002583	0.00169679	0.00127678	1.11868	0.00187269	0.597871	0.0169409	0.258265	0.0913569
2.41099e+17	0.079446	0.0481393	0.000721737	0.250178	0.000538785	0.000895835	0.7805	0.279867	1.64191	0.192996	0.00107086	1.59534	0.28077	0.000525121	0.0173447	0.141969	0.439604	0.639204	0.556723	0.051617
2.41106e+17	0.000537803	0.00104699	0.00103453	0.329783	0.000674662	0.00126457	0.693111	1.58882	0.83825	0.835383	0.00154519	1.21021	0.142257	0.166873	0.00069722	0.0539369	0.000592854	0.124039	0.975119	0.0339275
2.41115e+17	0.000485443	0.0412546	0.0320377	0.00146638	0.000738818	0.00107366	0.85102	1.15143	2.3999	0.000670596	0.00126334	1.11838	0.000753514	0.000609711	0.0345057	0.0450467	0.746092	0.00976062	0.56184	0.000909494
2.41115e+17	0.00106687	2.51717	0.00196305	0.00338953	2.08111	0.331642	0.00216113	0.949457	0.032729	0.340084	0.00301921	0.00196552	0.00179179	0.379971	0.00136922	0.12739	0.00120873	0.163532	0.0551697	0.00202978
2.41115e+17	0.185844	0.000317265	0.000308384	0.000519078	0.00313216	0.00557714	0.000321197	0.000667712	0.872694	0.293757	0.350503	0.00242219	0.0127536	0.000208718	0.288677	1.39204	0.539935	1.53548	1.51424	0.000326379
1.20703e+17	0.000670816	0.00127898	0.00126285	0.00215469	0.000829374	0.00165522	0.911835	0.766981	1.60002	0.617641	0.00187147	0.806576	0.140655	0.276775	0.00323961	1.73133	0.000739608	0.00052786	0.131597	0.00126351
1.20727e+17	0.000609781	0.00113945	3.75136	0.00196615	0.000746311	0.00141455	0.23526	0.00238208	0.0010141	0.436091	0.00165854	0.001084	0.00101245	0.0240424	2.39845	0.00111638	0.000675711	0.136382	0.00137452	0.00121222
1.20727e+17	0.269837	3.11153	0.000890824	0.00157781	1.25013	0.00114235	0.000968597	0.140718	0.000788319	0.240591	0.923573	0.000877243	0.069688	0.262546	0.000629088	0.176896	0.24416	0.000387977	0.268628	0.0336502
1.20787e+17	0.000744323	0.00140946	0.00141792	0.534096	0.000923376	0.548234	2.44215	0.307406	1.02556	0.00109421	0.00205279	0.787831	0.00123382	0.368112	0.000985924	0.706122	0.00082214	0.0854292	0.00168609	0.181449
1.20798e+17	0.000622442	0.00123097	2.03151	3.18133	0.000810346	0.00196898	1.49638	0.00262801	0.00106437	0.239712	0.00179752	0.00119567	0.0317091	0.000799033	0.000859382	0.0012484	0.000716285	0.000503099	0.00152883	0.00129458
1.20798e+17	0.000394265	0.000759531	0.000745601	0.330814	0.0034421	0.425229	2.122	0.700025	1.4702	0.0980297	0.00108061	0.309083	0.000650926	0.0684103	0.549265	0.406279	0.000435574	0.000309317	0.220701	0.291488
1.20798e+17	0.000657635	0.0012082	0.00119496	0.00202535	0.000785051	0.00156676	2.55181	0.00255448	1.32057	0.405277	0.00175639	0.0922022	0.00105367	0.612758	0.185227	1.81434	0.00073349	0.000537349	0.00147303	0.00122205
1.20864e+17	0.166128	0.0746377	0.0653045	0.0489778	0.000460612	0.000860065	1.02361	0.291386	1.62941	0.372403	0.00103417	1.24036	0.478788	0.0325637	0.000465862	0.000650997	0.593092	0.625234	0.27877	0.0752634
1.21277e+17	0.000814806	0.00156955	5.20395	0.196381	0.00101732	0.00195471	0.300662	0.167719	0.046578	0.00126007	0.00223237	0.00152136	0.00155329	0.000970104	0.964012	0.0258623	0.000893007	0.000650458	0.00188412	0.0771586
1.2132e+17	0.000533413	0.000998886	0.371086	0.118499	0.000662181	0.00132584	2.63448	0.576495	2.2821	0.30202	0.00148375	0.594463	0.000859695	0.000679215	0.109124	0.000992892	0.000593876	0.000419559	0.0012319	0.00106967
1.21338e+17	0.000294679	0.000551969	3.84727	1.34395	0.000364122	0.196177	0.0630019	0.00112645	0.000486929	0.0481147	0.000866421	0.000528842	0.000488837	0.000365886	1.00939	0.0840591	0.0851249	0.000235396	0.244514	0.0726055
1.21812e+17	0.000615918	0.00124104	0.00113736	0.0635611	0.000760394	0.305448	2.12831	1.88981	0.847058	0.470469	0.00171521	0.697205	0.00107368	0.0742678	0.000804458	0.00113482	0.299917	0.0985131	0.0931227	0.0228335
1.21812e+17	0.0418268	0.000652304	0.000636115	0.232038	0.000429057	0.0564132	0.915743	1.36537	1.62922	0.000501102	0.000971921	0.680336	0.288771	0.0632653	0.167509	0.140216	0.601916	0.371124	0.168506	0.27399
1.21879e+17	0.000872822	0.00172953	3.9743	0.126385	0.00109818	0.00204572	0.470347	0.846077	0.00141014	0.512363	0.00242715	0.0016189	0.0014408	0.154842	0.6285	0.00159279	0.250697	0.000694909	0.00203819	0.0180577
1.21955e+17	0.000671367	0.00117931	0.411289	0.00202146	0.000773475	0.00147987	0.00122408	3.43679	0.0484522	0.58733	0.00176483	0.810165	1.05019	0.000880478	0.000781315	0.00117462	0.0576567	0.000502818	0.558931	0.0257104
1.22283e+17	0.370126	0.0140375	0.000476788	0.0932829	0.000373716	0.0537928	0.190966	0.464663	1.06336	0.16386	0.0144283	1.52647	0.804679	0.210232	0.152729	0.000470571	0.5708	0.588104	0.716238	0.000485525
1.25197e+17	0.000617562	0.00115044	0.00113169	0.0256743	0.00074814	0.152874	0.0012197	0.00243095	0.863252	0.000827472	0.00166844	1.91193	0.576423	0.127401	0.44223	0.177036	0.000674172	0.882512	1.82804	0.00115871
1.2572e+17	0.534859	2.62961	0.000808278	0.00139738	0.76505	0.116738	0.000858094	0.384438	0.000696748	0.000657117	0.823272	0.00076904	0.000733176	0.993606	0.0410765	0.18788	0.0946196	0.000334489	0.421069	0.000825763
1.25745e+17	0.0590143	0.0368122	0.000485715	0.377138	0.000338328	0.789762	0.761302	0.289703	0.000424889	0.000371659	0.000726741	1.54427	0.541649	0.000352495	0.230275	0.0375169	0.000288435	0.715952	1.21842	0.39477
1.26149e+17	0.0189807	0.000596738	3.35289	0.429077	0.000385717	0.202573	0.000621726	0.00124756	0.000508051	0.000446232	0.000873436	0.553307	0.000529366	0.000405093	1.67915	0.049285	0.200689	0.000248791	0.000725183	0.506945
1.26149e+17	0.000337	0.000650749	1.81157	0.460149	0.00331088	0.000800446	0.76086	0.00134039	0.130566	0.235563	0.000946466	0.46501	0.000555486	0.515006	1.6981	0.575889	0.000373885	0.195412	0.000766509	0.142237
1.26219e+17	0.000778738	0.00147581	0.211764	5.56079	0.000974566	0.00191352	0.00152338	0.00311356	0.00127615	0.221332	0.00220792	0.00144752	0.00130847	0.00104388	0.666195	0.00142216	0.180645	0.135989	0.00175339	0.00174012
1.26682e+17	0.000337086	0.0181181	0.0778325	0.00103488	0.000464478	0.391135	2.14646	0.00126337	1.16805	0.303821	0.000907787	1.39838	0.000644791	0.089196	0.554394	0.000588582	0.294366	0.228054	0.262998	0.0614184
1.26682e+17	0.00667002	0.000819149	0.200747	0.0976803	0.000529404	0.00100711	2.91332	0.373138	1.29282	0.71397	0.00120252	0.705761	0.000713765	0.149549	0.000560314	0.000783864	0.242365	0.264654	0.00097958	0.0320191
1.26682e+17	0.000571835	0.00109998	2.8776	0.265921	0.000709396	0.00132945	0.665992	0.00228533	0.000916985	0.000866651	0.00157911	0.00105294	0.000985131	0.0336096	2.86447	0.00104853	0.153188	0.0654633	0.00126949	0.0590953
1.26706e+17	5.11804e-05	0.00551207	9.56643e-05	0.000163029	7.3572e-05	0.279388	0.968633	4.20555	0.146043	7.54071e-05	0.000141429	0.00256375	0.0383358	0.0954747	0.0546489	0.29088	0.334536	0.439119	0.105561	0.0330733
1.26834e+17	0.23382	0.00044761	0.000442053	0.373123	0.000292558	0.183448	0.000472828	1.26718	0.419898	0.183921	0.000675379	0.000425011	0.000388897	0.000293981	0.0865822	1.93484	0.207515	1.55198	0.460496	0.0933701
1.26835e+17	0.00037443	0.000711418	3.16742	0.001203	0.000466238	0.000897894	0.243313	0.329538	0.0287988	0.194735	0.00104495	0.686863	0.000609526	0.000493806	1.92144	0.0157945	0.32089	0.0709837	0.000861005	0.0129448
1.26886e+17	1.09448	0.000602185	0.0005941	0.348545	0.000391733	0.368284	0.666915	0.466136	1.13714	0.393437	0.000873487	1.05378	0.023454	0.147081	0.187348	0.608623	0.172331	0.000251423	0.321121	0.00808911
1.26887e+17	0.385192	0.0174312	0.123174	0.585849	0.000178375	0.538572	0.431349	0.194409	0.838756	0.200746	0.000380285	0.644441	1.08254	0.468701	0.000177279	0.36462	0.130296	0.726204	0.214984	0.0517786
1.29566e+17	0.0465014	0.000725939	0.000693905	0.394435	0.000470743	0.272361	0.877633	0.534762	1.71449	0.122338	0.00104413	1.37015	0.0131926	0.274844	0.000497336	0.000676159	0.546714	0.644313	0.109297	0.0742329
1.29978e+17	0.000965821	0.00177338	5.14407	0.0031892	0.00118253	0.356722	0.186859	0.00391684	0.00159833	0.0664778	0.00259039	0.00172261	0.00155662	0.0366553	0.607867	0.0715642	0.504896	0.000762846	0.00218225	0.00184561
1.30058e+17	0.397658	0.000773025	0.0996327	0.00125985	0.00365092	0.943639	0.000800511	1.79238	0.300196	0.319356	0.179208	0.00072068	0.635605	1.47756	0.172562	0.000728851	0.000440091	0.0800377	0.462089	0.131054
1.30184e+17	0.000450731	0.000835652	0.28519	0.235399	0.000549981	0.00105886	2.16248	1.08788	0.53291	0.000658305	0.00121112	1.26605	0.0334556	0.234071	0.000588451	0.477582	0.159279	0.517734	0.00100714	0.000864609
1.30529e+17	0.000364437	0.00059267	0.103131	6.27752	0.000384956	0.000918932	0.000613295	0.311929	0.000501433	0.163687	0.000886159	0.000563731	0.000502856	0.00948292	0.125873	0.000580095	0.000351596	0.000255985	0.000726722	0.000623591
1.30531e+17	0.104613	2.76439	0.05003	0.148601	1.90924	0.000718954	0.000607617	0.152544	0.000499156	0.284183	0.000851467	0.108519	0.00050459	0.0207696	0.0479185	0.000573085	0.314048	0.474463	0.562291	0.0541411
1.30531e+17	0.000396316	0.000757307	0.000726887	0.0012583	0.000482452	0.134918	0.967314	0.873364	0.249511	0.000567118	0.249065	1.30337	1.41678	0.230934	0.57394	0.000713405	0.427436	0.342951	0.000889799	0.223981
1.30625e+17	0.551089	0.0503296	0.000524942	0.147616	0.000395993	0.127166	0.0978807	0.334713	0.86655	0.330114	0.00076303	0.352575	0.809106	0.857773	0.0845205	0.364135	0.500815	0.610194	0.839499	0.073779
1.30736e+17	0.118975	0.000497236	0.000488222	0.110329	0.000321743	0.1825	1.04894	0.320045	1.76067	0.000392111	0.000730742	1.15988	0.00555142	0.0554562	0.0749996	0.00046923	0.437822	0.904511	0.816492	0.000493892
1.30761e+17	0.178991	2.71813	0.048244	0.098262	2.62696	0.000465483	0.065064	0.21146	0.0333564	0.000313635	0.00054741	0.000360667	0.000326721	0.456318	0.000262177	0.0134985	0.329686	0.00699254	0.133332	0.0771033
1.31098e+17	0.165887	0.0297618	0.0928188	0.365184	0.000578531	0.0897124	0.598384	0.364511	1.43839	0.833492	0.00117624	1.38153	0.401144	0.0963104	0.000534041	0.000765589	0.0488854	0.657375	0.432052	0.000811288
1.31175e+17	0.171595	0.0519606	0.000546004	0.000941047	0.000386128	0.000676003	0.71947	2.07831	0.000496487	0.710827	0.115421	0.607762	0.791473	0.040236	0.000367649	0.0482592	0.078679	0.659795	0.917461	0.00486197
1.31242e+17	0.000559784	0.00104043	0.392886	0.319939	0.000684415	0.00137309	0.982071	0.51462	1.24765	0.229069	0.00154333	1.63718	0.000915232	0.474655	0.212552	0.208264	0.401279	0.179711	0.00126034	0.191834
1.31242e+17	0.000732633	0.00138063	0.0013821	0.00229091	0.00089567	0.00168888	2.72654	1.76135	1.47098	0.356253	0.00200226	0.583737	0.00120266	0.000900484	0.000922171	0.00133629	0.00689788	0.000586975	0.00170376	0.0760007
1.31311e+17	0.000318713	0.0622084	0.000582676	0.209381	0.000405079	0.000765021	0.897581	1.19784	1.64517	0.207368	0.000892544	0.735221	0.41017	0.334674	0.000418005	0.21548	0.636293	0.266981	0.177114	0.000610845
1.3383e+17	0.708747	0.00809446	0.000342222	0.275013	0.000298574	0.231343	0.10168	0.000732762	1.076	0.368407	0.000512283	0.956217	1.31453	0.368762	0.000243692	0.154466	0.729955	0.138798	0.545765	0.0197838
1.33855e+17	0.000271053	0.000531691	2.14449	3.40706	0.000340825	0.000647521	0.586761	0.0010807	0.000439073	0.000414792	0.000771374	0.000501121	0.000450906	0.000371936	0.706081	0.000490959	0.000302557	0.000212211	0.133552	0.0147725
1.33895e+17	0.375161	3.82185	0.0391281	0.00154405	0.890561	0.462112	0.000946341	0.00189345	0.0851453	0.000831784	0.190885	0.000832622	0.000759729	0.297025	0.000602591	0.000856619	0.000535381	0.000372379	0.220962	0.607222
1.34034e+17	0.00106518	0.00192335	5.08345	0.00325553	0.00125372	0.56654	0.492258	0.00397094	0.00162706	0.562489	0.00287113	0.0018431	0.00162083	0.00134216	0.248845	0.00190768	0.00115168	0.000801632	0.00232748	0.0177803
1.34034e+17	0.00055868	0.00101615	0.139203	0.293453	0.000661395	0.00129996	2.42525	0.565327	1.96789	0.392249	0.00149328	0.000962814	0.000884109	0.000737121	0.00069957	1.00985	0.000603728	0.00043107	0.00121505	0.195347
1.34378e+17	0.000144175	0.00027276	0.000271644	4.1041	0.00124917	0.000341308	0.000290264	0.000549142	0.00703755	0.000261131	0.000386398	0.000254695	0.0126152	0.00017276	0.50191	0.173578	0.000160122	0.000114127	0.000323749	2.19573
1.34448e+17	0.802045	0.0112006	0.000490405	0.370535	0.000434719	0.000620151	0.285088	0.427678	1.28402	0.414822	0.000725576	0.769978	0.280577	0.613377	0.0254297	0.105148	0.769294	0.473299	0.318408	0.0464027
1.34448e+17	0.00119304	0.00226858	4.25384	0.907716	0.00147188	0.00308426	0.732838	0.00460026	0.00192906	0.822625	0.00329244	0.00215546	0.0214758	0.00151997	0.00156245	0.00222968	0.228304	0.000940606	0.00277398	0.00219861
1.34473e+17	0.129472	0.0475609	0.000438601	0.189767	0.000301262	0.000565078	1.52661	0.247983	1.94982	0.165077	0.000659445	1.40442	0.000388633	0.389021	0.000308504	0.066072	0.0245356	0.481088	0.230292	0.145227
1.34522e+17	0.179105	0.000636321	0.000633977	0.082132	0.000412265	0.124922	0.201505	0.746658	0.873599	0.218379	0.000941809	1.16429	1.59172	0.739365	0.000439833	0.000607191	0.425422	0.0891285	0.530125	0.0294241
1.34532e+17	0.00034798	0.000649816	0.168875	2.00723	0.00339447	0.00082188	0.2493	1.14905	0.0928646	0.499325	0.000941795	0.184872	0.000607559	0.156668	0.000417613	2.48196	0.000384061	0.000325145	0.000809974	0.000610749
1.34601e+17	0.0005337	0.000986444	3.66725	0.187772	0.00063858	0.00123886	0.822347	0.162106	0.0897425	0.107623	0.00144019	0.0802137	0.00086947	0.0117745	1.86049	0.00094011	0.00057323	0.000414866	0.00119604	0.000990129
1.35014e+17	0.000780557	0.00144245	0.54029	5.52262	0.00095566	0.111485	0.0015731	0.417722	0.0277965	0.236249	0.0021887	0.00139891	0.00125422	0.0144818	0.112358	0.00143588	0.000822587	0.000581809	0.00170819	0.00156543
1.3515e+17	0.000986835	1.91594	0.000739631	0.00132191	0.262962	0.181005	0.000804479	0.942128	0.000645286	0.264029	2.49427	0.000725593	0.03901	0.000650658	0.00052	0.168395	0.000444153	0.723087	0.000913798	0.000763167
1.357e+17	0.867281	0.0190209	0.000527693	0.321699	0.000393748	0.217305	0.000564789	0.46366	0.862553	0.582151	0.000783222	0.631936	0.972409	0.0443663	0.0003747	0.751593	0.745491	0.203303	0.313575	0.000548245
1.357e+17	0.0935604	2.52471	0.0010693	0.168837	0.62035	0.00136268	0.101928	0.697665	0.000927935	0.684613	0.264277	0.00104183	0.00095441	0.000808113	0.000752151	1.07291	0.135274	0.595542	0.0119735	0.0204688
1.55911e+17	0.00034123	0.0251416	0.201975	0.337102	0.00045708	0.567661	0.000669676	1.92346	0.225982	0.720208	0.000941535	0.000611762	1.02975	0.44463	0.000425553	1.03231	0.00037128	0.233178	0.220107	0.034113
1.55971e+17	0.000449117	0.000851644	0.0767384	0.00144054	0.000550899	0.0678456	2.77859	0.73022	1.01145	0.000606361	0.00124366	1.44612	0.000740411	0.000579888	0.000587609	0.202811	0.000493823	0.374644	0.302448	0.000865403
1.55973e+17	0.000143868	0.0206638	0.00525946	0.345466	0.000180949	0.82319	0.0846998	2.48986	0.728631	0.18523	0.515401	0.000254115	0.000232616	0.256929	0.0344644	0.594168	0.000156818	0.563777	0.243696	0.107361
1.56454e+17	0.0827577	0.171498	0.0719165	0.086439	0.000443832	0.172578	0.351798	0.195491	3.01076	0.540059	0.00101685	1.0572	0.0599239	0.0144621	0.000472494	0.000641686	0.428795	0.063689	0.680794	0.00867085
1.56454e+17	0.000626184	0.00118038	1.04838	4.91089	0.000764722	0.183677	0.308795	0.518181	0.000969081	0.000896385	0.0016992	0.00113144	0.0153407	0.000777291	0.000814632	0.00107583	0.000706205	0.000496687	0.00141359	0.00117048
1.56463e+17	0.000874722	0.00162731	0.00166043	0.300626	0.00106741	1.46881	0.00173018	0.349657	1.04124	0.16307	0.0024083	1.17584	0.00144372	0.557488	0.663108	0.808058	0.364267	0.0918933	0.00196414	0.00172732
1.56463e+17	0.00050799	0.0215039	4.14222	0.126438	0.000873642	0.0012234	0.00102652	0.308572	0.000842629	0.0307352	0.00143793	0.096244	0.000851721	0.0225014	1.66255	0.0978496	0.432215	0.0201769	0.00117566	0.0302039
1.56516e+17	0.0130345	3.55282	0.000496982	0.000875251	0.523126	0.468121	0.000537682	0.00106304	0.322999	0.0792425	0.513871	0.000486903	0.000446967	0.00038092	0.0109694	0.11956	0.402868	0.00021381	0.987903	0.000539483
1.5714e+17	0.000315455	0.000547794	0.000503331	6.02545	0.000350501	0.000641367	0.000542086	0.00117579	0.00983176	0.000437642	0.0007846	0.000500824	0.000459962	0.000384254	0.000345557	0.95446	0.000315637	0.000231939	0.000638833	0.00161577
1.57487e+17	0.000869872	0.00160076	0.323693	0.0366448	0.00104265	0.00205992	3.94914	1.4713	0.65185	0.387988	0.00228682	0.00153153	0.00136955	0.0219446	0.00106141	0.00156036	0.0850359	0.0347957	0.00194269	0.0209002
1.57538e+17	0.000704111	0.00138047	3.68336	0.00234264	0.000901631	0.00176795	0.311731	0.00287905	0.00117436	0.840944	0.00210746	0.00129434	0.00117709	0.000928255	2.01382	0.00134561	0.00081961	0.126994	0.00163903	0.00148529
1.57538e+17	0.324325	0.000699216	0.133751	0.108294	0.000460039	0.000879753	0.311078	0.202742	2.63078	0.27726	0.0529155	0.802131	0.150314	0.173081	0.000484235	0.247913	0.496851	0.485322	0.599408	0.000700554
1.57614e+17	0.163573	0.000519236	0.000509228	0.653613	0.00034002	0.515492	0.423502	0.379078	0.0812618	0.195028	0.000750495	1.54554	1.39083	0.000340715	0.150224	0.140165	0.389473	0.000218757	0.715747	0.253345
1.60448e+17	0.000337742	0.000639985	0.18301	0.151827	0.000411326	0.18799	0.949798	0.879779	1.39043	0.324489	0.000929022	1.14927	0.326768	0.489412	0.00043249	0.0845078	0.523813	0.000262998	0.337535	0.0178121
1.60448e+17	0.00062612	0.00118364	0.059228	0.00202524	0.000760629	0.00140942	0.607142	0.938355	1.45785	0.46777	0.0016787	1.18362	0.71355	0.000771352	0.000798255	0.051538	0.80417	0.0554868	0.649855	0.001158
1.60911e+17	0.663291	1.04377	0.000848571	0.00144676	2.21021	0.00103659	0.000901248	0.00177773	0.000735387	0.000794717	0.808956	0.000813768	0.000731279	1.36161	0.0418285	0.462464	0.000494187	0.000346135	0.00102397	0.396183
1.60911e+17	0.000351115	0.000656398	0.000643744	0.00112291	0.000424532	0.460931	1.79841	0.522025	0.743365	0.000491159	0.000961693	2.35051	0.000558751	0.000438608	0.235125	0.136691	0.0264071	0.390397	0.230055	0.0998706
1.60929e+17	0.872187	0.000997386	0.00100173	0.0361475	0.000653308	0.511186	0.00116529	0.00211982	0.435385	0.764016	0.00142404	0.756037	1.62255	0.000643442	0.00069431	1.59258	0.39768	0.000434063	0.00120981	0.00100953
1.60997e+17	0.612933	0.0486485	0.000549245	0.255396	0.0004012	0.303036	0.000598857	0.492894	1.42242	0.0728557	0.000819713	0.620002	1.04616	1.01529	0.000389393	0.000546336	0.561359	0.219029	0.253331	0.0728512
1.61452e+17	0.0717705	1.5755	0.000315732	0.000565312	0.656289	0.54907	0.000336588	0.145449	0.119279	0.128325	0.00048083	0.000311731	0.00027918	0.000210927	0.000222596	0.0391416	0.690781	0.321204	2.69984	0.000342293
1.61452e+17	0.000920305	0.0017821	5.18662	0.311516	0.00116106	0.00223791	0.230856	0.00376955	0.00153245	0.264572	0.00257525	0.0016727	0.00152327	0.00124829	0.978982	0.00173451	0.00103503	0.00074354	0.00214948	0.00180133
1.61864e+17	0.0999804	0.000930485	0.174931	0.0016277	0.000610393	0.403992	1.83143	0.15801	1.80425	0.128704	0.00138012	1.4198	0.00081985	0.000642588	0.000651705	0.000887307	0.214882	0.753549	0.0011202	0.000986777
1.61864e+17	0.089419	0.0939083	0.0869826	0.132644	0.000285008	1.02733	0.00672827	0.0919647	0.000363735	0.30608	0.00062912	1.1668	1.87953	0.000317473	0.239139	0.088278	0.0625726	0.589977	1.13621	0.000466057
1.6189e+17	0.000343025	0.000644591	0.114363	0.00110867	0.000417597	0.335441	0.934523	1.80573	0.396041	0.000513813	0.000929729	1.07673	0.000565863	0.0650357	0.00044559	0.000607535	0.000382312	0.102961	1.76432	0.398336
1.61891e+17	0.000409878	0.000790073	2.85549	0.178303	0.0035579	0.000969719	0.000809181	0.00154514	0.000656483	0.000583898	0.00111384	0.000738288	0.00066359	0.0182939	2.78834	0.000727805	0.527559	0.000319495	0.164971	0.453485
1.61891e+17	0.000899671	0.00167028	3.77043	0.00288889	0.00109908	0.318638	1.09807	0.391014	0.0014291	0.151467	0.00243881	0.286944	0.00144101	0.114205	0.811733	0.00163836	0.000999218	0.000702989	0.00208462	0.0387439
1.62002e+17	0.144713	0.00117833	0.333469	0.00198179	0.000754103	0.045734	0.812965	1.58113	1.35575	0.000899879	0.00168662	0.00112009	1.51877	0.000789599	0.000787266	0.00112254	0.856214	0.152938	0.185841	0.00115369
1.62091e+17	0.0423388	0.000718053	0.000682553	0.0382437	0.000465201	0.000863892	1.34226	0.936621	2.10853	0.12602	0.0461288	1.03581	0.000606624	0.282872	0.000483995	0.000681001	0.369589	0.253382	0.262846	0.150246
1.64699e+17	0.171282	0.034532	0.173369	0.538621	0.000466762	0.000815154	0.889032	0.912553	1.85464	0.000502834	0.0545003	1.35145	0.000572725	0.000452401	0.0444314	0.0354782	0.595832	0.233339	0.042134	0.065428
1.64753e+17	0.754918	0.000451503	0.000447744	0.180353	0.000292773	0.427365	0.000472018	0.423398	0.0926527	0.129771	0.000659679	0.697482	1.26896	0.000303274	0.000812902	1.07068	0.247537	0.258094	1.44071	0.00425629
1.6477e+17	0.0670385	0.00066022	0.000658551	0.0998974	0.00043281	0.16095	0.946984	0.306427	2.00124	0.0620126	0.000981134	1.42934	0.30638	0.452148	0.111269	0.000642753	0.391737	0.65914	0.000795234	0.000685661
1.6477e+17	0.000490104	0.000892888	3.51019	0.00150697	0.000583427	0.00108239	0.418295	0.00188226	0.000774024	0.000741097	0.00130737	0.481508	0.000779795	0.0140261	2.5493	0.0127994	0.00053345	0.0003773	0.00107666	0.00107502
1.64819e+17	0.000428043	0.0216558	2.20801	0.037195	0.000667207	0.554921	0.964222	0.209885	0.000706319	0.000686006	0.00120727	0.820958	0.000710108	0.000523019	1.58053	0.0749245	0.519837	0.000341017	0.00101364	0.000853953
1.65188e+17	0.000515745	0.000973114	0.434242	0.117767	0.000629225	0.00130661	1.46891	0.770719	1.94102	0.000897237	0.00139115	0.945282	0.24072	0.000684829	0.000667204	0.000932057	0.644484	0.000390623	0.161047	0.266574
1.65188e+17	0.000817405	0.00157728	0.307839	0.00262528	0.000996123	0.00187714	3.20912	0.997419	1.17468	1.13737	0.00227509	0.00153878	0.151991	0.000971082	0.00105456	0.00144916	0.000917602	0.000641561	0.00192584	0.001587
1.65188e+17	0.000420143	0.0432929	0.000770123	0.0868578	0.000618873	0.000975655	2.39566	0.918502	1.93211	0.226389	0.00115135	0.504142	0.000673063	0.194289	0.192063	0.000746956	0.190647	0.16132	0.0837565	0.0649276
1.65232e+17	0.000313622	0.000617849	0.917327	0.175864	0.000387967	0.326769	1.91336	0.848954	2.24245	0.000469332	0.000883217	0.214738	0.000514318	0.000390986	0.103958	0.000571345	0.000346965	0.0315429	0.000714837	0.219309
1.65739e+17	0.00083568	0.0015783	0.0015349	0.00262199	0.00103724	0.001948	2.50478	1.22762	1.53873	0.440817	0.0023711	0.584692	0.0985672	0.0279357	0.00106882	0.0014775	0.253469	0.126261	0.179651	0.00163123
1.65739e+17	0.000345202	0.000643018	3.09038	0.00108663	0.00297571	0.0656517	0.0683244	0.097949	0.000533032	0.000484422	0.000919495	0.218272	0.00053424	0.0162758	2.26161	0.0937924	0.415853	0.000260211	0.662905	0.000649844
1.66351e+17	0.16954	0.000831937	0.000830135	0.174885	0.000543096	0.00104484	0.888397	0.810948	1.9718	0.0678307	0.0466134	1.46182	0.297345	0.000592185	0.22387	0.0911437	0.653016	0.119419	0.0179835	0.000824687
1.66403e+17	0.444275	0.000716966	0.000698482	0.0807303	0.00046317	0.000905472	1.71967	0.00144101	2.3828	0.0640683	0.00102466	0.952313	0.0997496	0.640487	0.000493385	0.000686392	0.606975	0.000300207	0.000864183	0.000714126
1.66469e+17	0.000589775	0.00111965	3.37462	0.00187663	0.00552281	0.248817	0.00115681	0.586625	0.041248	0.000817913	0.0939351	1.01219	0.000938625	0.000849397	1.62408	0.00107012	0.000642809	0.00045857	0.00133541	0.00114592
1.66469e+17	0.000375034	0.000748417	2.59135	0.00119785	0.000480449	0.516141	1.3403	0.00152309	0.000594515	0.000569921	0.0011378	0.000669908	0.000608228	0.000452057	2.20413	0.00067001	0.314967	0.0129217	0.000848683	0.00971198
1.69028e+17	0.00082265	0.00154555	2.90579	0.00277812	0.00102888	0.509386	0.722213	0.00324101	0.0212304	0.338967	0.00254167	0.00148826	0.00132293	0.0011626	1.93713	0.00155526	0.529053	0.000642775	0.00189051	0.0148322
1.69152e+17	0.541017	3.30209	0.000477553	0.261882	1.50919	0.000604275	0.000507773	0.122049	0.0992278	0.23233	0.000720919	0.000475131	0.000429263	0.206394	0.000336702	0.0395168	0.000285641	0.000204663	0.655316	0.0265189
1.69152e+17	0.0126365	0.000736515	0.000723286	0.0775215	0.000477322	0.000938424	3.81486	0.946665	0.739363	0.000568039	0.0692151	0.826221	0.110746	0.000492333	0.000492849	0.0317022	0.316647	0.0477647	0.000877895	0.000724783
1.69159e+17	0.658098	0.000452904	0.000446308	0.149272	0.000294987	0.189782	0.000481046	0.000940061	1.00694	0.46624	0.000659984	0.485474	0.840419	0.97785	0.0247136	0.562053	0.000263774	0.615954	1.01877	0.000495645
1.69174e+17	1.2058	0.000396825	0.000389135	0.0663255	0.000261559	0.0297651	0.000412505	0.58825	0.145293	0.403379	0.000603088	0.962128	1.66476	0.000267819	0.106661	0.599027	0.353593	0.000167004	0.727125	0.14505
1.69588e+17	0.000500561	0.000994226	0.000981464	0.0282037	0.0143217	0.0706527	1.56113	2.0983	0.997929	0.563603	0.00142698	1.27481	0.0953677	0.14511	0.00066572	0.142024	0.000561439	0.000401988	0.00118231	0.000962274
1.69588e+17	0.908729	0.0196442	0.000270083	0.247667	0.00020086	0.593113	0.00028893	0.0005679	0.923478	0.191341	0.000402429	0.88995	0.000239752	0.139769	0.173432	1.54839	0.000159111	0.490992	0.870836	0.000289063
1.69588e+17	0.000368559	0.000682896	0.0959668	0.00116676	0.000447796	0.282223	0.348974	0.547838	1.63621	0.117198	0.00109252	1.49134	0.314385	0.117013	0.000469658	0.317682	1.01582	0.0461462	0.663695	0.000687901
1.69724e+17	0.0557826	0.000679297	0.130753	0.0995737	0.000435342	0.251175	1.75749	1.13296	0.624762	0.0724911	0.000984074	1.46007	0.000586753	0.234187	0.00046045	0.000650761	0.815514	0.248691	0.0450307	0.0671384
1.69727e+17	0.000672145	0.00123221	4.1397	0.00209678	0.000796701	0.00152845	0.770509	0.00249734	0.00105756	0.000895482	0.00174774	0.252026	0.00107011	0.000909882	1.3807	0.208791	0.152063	0.000511445	0.0672349	0.0129013
1.69769e+17	0.000900098	0.00171666	4.34127	0.338614	0.00111776	0.00209895	0.0018045	0.659472	0.0893591	0.853854	0.00248987	0.00164158	0.00149152	0.00112438	0.513345	0.0015968	0.164551	0.000749724	0.00203206	0.0192721
1.70137e+17	0.000348341	0.000657981	0.000653412	0.00109557	0.000421832	0.709607	0.137038	1.99701	0.00056331	0.297131	0.000984591	0.000630312	1.52885	0.000434356	0.000442261	0.263762	0.660019	0.395447	1.00363	0.000704049
1.70198e+17	0.130702	0.000774641	0.407309	0.109045	0.000504833	0.0576184	0.638226	1.14871	0.646234	0.361556	0.00114833	2.04392	0.290088	0.000537302	0.00053051	0.000741574	0.787042	0.337929	0.000940039	0.0357643
1.702e+17	0.253024	0.000464463	0.0799893	0.20369	0.002354	0.163448	0.111378	0.370502	1.42406	0.000349798	0.0752464	1.2085	0.471692	0.0321371	0.000313293	0.000436923	0.993223	0.825888	0.782435	0.000476119
1.70265e+17	1.12216	0.0520166	0.000516924	0.516089	0.000375286	0.213077	0.000561908	0.271076	1.0673	0.401876	0.000780825	0.800895	0.725679	0.00933715	0.000363112	1.11181	0.146803	0.433939	0.107475	0.0174129
1.70343e+17	0.0174368	1.95956	0.115387	0.0863562	0.000531764	0.674753	0.000757605	0.319457	0.000609582	0.0317575	0.116325	0.000689599	0.000622362	0.000509477	0.000481457	0.166587	0.185692	0.486404	2.73725	0.0981971
1.70344e+17	0.000181908	0.00034292	0.000339651	0.0859504	0.000222319	0.198089	0.000360946	0.613543	1.26818	0.13629	0.000507247	2.10025	0.40592	0.160438	0.0985309	0.00033221	0.409826	0.335032	1.18501	0.000353566
1.7066e+17	0.0760968	0.000720447	0.000683346	0.00117085	0.0108862	1.79147	0.000739436	0.00148753	0.000616469	0.391478	0.00102548	0.352522	1.58484	0.000528048	0.136935	2.64593	0.000406697	0.00029423	0.000836767	0.000718752
1.7066e+17	0.000486981	2.18025	0.000887462	0.00157643	1.49226	0.240843	0.000958504	0.597234	0.000781765	0.541034	1.11358	0.293838	0.0433443	0.29604	0.000628937	0.0344726	0.000536298	0.158379	0.00112034	0.000947841
1.70746e+17	0.227367	0.000492501	0.000483076	0.000831869	0.000318243	0.293263	0.718852	0.0793716	1.93557	0.225274	0.000714796	1.35701	0.000424417	0.222987	0.0990682	0.06262	0.324071	0.906233	0.496017	0.0486074
1.70746e+17	0.228885	0.000651016	0.223165	0.128507	0.000422162	0.301291	1.84827	0.0581479	0.696067	0.000499419	0.00098522	1.33249	0.000566372	0.926967	0.000452083	0.579292	0.203763	0.323196	0.145144	0.000674808
1.91027e+17	0.000145134	1.85647	0.000267043	0.000472316	0.510898	1.28104	0.000283589	0.000581726	0.0164709	0.0996362	0.000392093	0.000260334	0.000233609	0.0366494	0.00908238	0.000250458	0.285933	0.658348	1.90234	0.34001
1.91097e+17	0.000259813	1.74053	0.000472518	0.056874	2.28617	0.144349	0.000515661	0.000994842	0.000424973	0.0566617	1.32788	0.186449	0.000419445	0.246181	0.000336889	0.00786445	0.368401	0.141844	0.325718	0.107238
1.91211e+17	0.201941	0.000783431	0.000743372	0.00128445	0.000497777	0.341657	0.830818	0.51946	1.94495	0.193855	0.292097	1.27123	0.000658933	0.0868556	0.132662	0.000721183	0.205069	0.472777	0.500498	0.00077611
1.91216e+17	0.000140052	0.000259489	0.000254852	0.000438394	0.000169969	0.544476	0.618611	3.86141	0.604727	0.00020286	0.000392184	0.000250726	0.000221681	0.127816	0.190299	0.291246	0.000157784	0.000111225	0.730203	0.0283848
1.91645e+17	0.236426	0.000383244	0.171876	0.260143	0.000250381	0.394519	0.0428827	0.661904	0.37557	0.212346	0.000559998	0.961204	0.903431	0.000257151	0.120233	0.708844	0.0837335	0.899522	0.965193	0.000386705
1.91645e+17	1.16184	0.000580195	0.000571548	0.000983229	0.000380567	0.208739	0.408935	0.536903	0.225924	0.374836	0.000905212	0.952993	1.13423	0.000387323	0.00834335	1.38855	0.592836	0.000244028	0.000706015	0.000606487
1.91647e+17	0.000474797	3.13418	0.0843294	0.256051	1.41011	0.00111335	0.000859497	0.747458	0.000734102	0.447281	0.00123451	0.000802159	0.000739855	0.882264	0.000568904	0.000825084	0.000488415	0.000346642	0.0010283	0.0283805
1.91691e+17	0.000318954	0.000589331	0.000584433	0.0009893	0.000382832	0.335296	1.47109	0.404621	1.62029	0.00044955	0.000858892	0.839977	0.000513135	0.538192	0.151261	0.247856	0.710862	0.0329559	0.397434	0.244966
1.9176e+17	0.000151426	0.000276262	0.000274171	4.62859	0.000183006	0.334708	0.000287541	1.33288	0.00746212	0.0452396	0.310017	0.000258291	0.000243508	0.018669	0.319342	0.000279353	0.000163439	0.000116711	0.000328737	0.000290359
1.92102e+17	0.0010161	0.00188436	0.836354	0.332172	0.00121307	0.00233471	0.437363	3.17548	1.39756	0.302753	0.00271058	0.0018585	0.00162754	0.00136628	0.00125586	0.00186036	0.271414	0.223874	0.0022837	0.00197612
1.92318e+17	0.238354	0.00088106	0.000857277	0.0329848	0.0005625	0.00114186	1.33821	0.218243	1.55347	0.26606	0.00126338	0.589066	0.000763387	1.24222	0.0466941	1.24011	0.000508337	0.000379734	0.226586	0.000887803
1.92326e+17	0.607224	0.000617353	0.0511878	0.102274	0.000399205	0.452105	0.000651504	0.574908	0.109875	0.363737	0.000887547	1.32255	1.09601	0.573262	0.0756154	0.420471	0.000359555	0.000253117	1.17749	0.0695831
1.92719e+17	0.000729624	0.00133758	3.82583	0.00232311	0.000869631	0.00164978	0.387693	0.258251	0.00112102	0.343615	0.00196549	0.00127208	0.00115212	0.0481284	1.48534	0.00134356	0.000776541	0.000573715	0.00162504	0.633235
1.92719e+17	0.000428058	0.000804296	4.94692	0.00135886	0.00403568	0.412664	0.000837625	0.00165151	0.0577553	0.000580158	0.00122378	0.174747	0.0315238	0.00053659	0.817121	0.0195685	0.116204	0.000331463	0.41015	0.000864094
1.9273e+17	0.00071387	0.00136157	0.223507	0.00226557	0.000888811	0.00172384	3.54333	0.671701	1.64185	0.00105276	0.00197188	0.384229	0.0011885	0.000874792	0.000930612	0.0012797	0.000798118	0.000572539	0.517159	0.00141504
1.9273e+17	0.103615	0.0205216	0.000368222	0.250123	0.000257792	0.302499	0.366904	0.492286	1.54351	0.000287484	0.000538671	1.07591	0.317507	0.182136	0.033967	0.000357999	0.576816	0.997291	0.734406	0.000379207
1.92747e+17	0.000811255	0.0014289	0.00137444	0.00240267	0.000924736	0.00177668	1.78286	0.747367	2.73115	0.00111994	0.00208956	1.06227	0.0655178	0.000991238	0.000977677	0.00136723	0.590568	0.000592477	0.00172216	0.00144484
1.92789e+17	0.995043	0.000305173	0.000294991	0.000514705	0.000198042	0.267398	0.00031599	0.00063071	0.0941131	0.000235685	0.000450252	0.718193	1.04594	0.415124	0.228988	0.938161	0.665492	0.167411	0.900305	0.560619
1.92789e+17	0.0005304	0.00102033	0.165187	5.88241	0.000671084	0.00126732	0.359831	0.128512	0.000921335	0.177456	0.0014687	0.000989643	0.0608048	0.000751746	0.212995	0.000976333	0.000603013	0.000418862	0.00122268	0.00105443
1.92789e+17	0.000520902	0.00102213	3.32144	0.26411	0.000662525	0.00128659	0.00372581	0.360163	0.0272561	0.204063	0.00147535	0.229566	0.000880774	0.000656092	2.2577	0.0009793	0.320876	0.000422875	0.00124244	0.00106052
1.92807e+17	0.000732535	0.0013947	0.290918	0.24117	0.00688236	0.00167294	2.24047	1.77773	0.885993	0.00108008	0.0019852	1.01856	0.00117595	0.0257865	0.000919371	0.00128274	0.265301	0.232719	0.00163675	0.00141004
1.95562e+17	0.282281	0.000875468	0.000845219	0.0678399	0.000569321	0.688378	1.85254	0.369097	0.765287	0.279808	0.0012642	1.17424	0.000761287	0.88837	0.000598287	0.207465	0.000518433	0.311853	0.00105801	0.10559
1.95562e+17	0.000679145	0.00125949	3.02574	0.43404	0.000821184	0.00158167	0.00132196	1.08433	0.00106331	0.532859	0.00187798	0.415451	0.00109342	0.00104375	1.4904	0.00124933	0.000753751	0.000543528	0.00149939	0.00128953
1.95606e+17	0.000552052	0.00105369	3.55081	0.128423	0.000669928	0.336783	0.233188	0.00213206	0.0267042	0.324225	0.0015799	0.0290618	0.000887324	0.000701406	1.84578	0.000990668	0.2633	0.000426743	0.250794	0.00103985
1.95622e+17	0.654098	1.15088	0.000852888	0.00151206	1.21777	0.339434	0.000891761	1.50668	0.000768653	0.308042	0.88948	0.00081946	0.000774475	0.179075	0.000629535	0.384576	0.183534	0.00592939	0.13373	0.0397723
1.95626e+17	0.814702	0.00095482	0.000940931	0.00161737	0.000623882	0.108281	0.258614	0.532455	0.201656	0.792276	0.00139502	1.21767	1.57737	0.000628549	0.000662692	1.33928	0.000571272	0.000401026	0.00116724	0.147895
1.95626e+17	0.371633	0.000728325	0.000710406	0.210548	0.000475399	0.225609	0.671359	0.772641	1.98407	0.191601	0.00105925	1.03081	0.122008	0.822891	0.000498621	0.434752	0.000434563	0.000315089	0.000882821	0.156345
1.95959e+17	0.0202612	0.000971038	0.00091152	0.0220325	0.00456101	0.095388	0.459095	1.2953	0.000813081	0.111606	0.113977	1.24593	2.48558	0.000612023	0.157626	0.21529	0.555026	0.212155	0.00112489	0.000937235
1.95959e+17	0.000974593	0.00182197	0.00175741	3.35787	0.00122086	0.00226232	0.0231952	1.06821	0.19767	0.00132132	0.00270337	0.855624	0.00157385	0.00119381	0.00127393	0.898007	0.502362	0.0750539	0.00227829	0.00197885
1.9602e+17	0.270595	0.000592604	0.0188177	0.273973	0.00264369	0.875445	1.65995	0.00121351	1.09109	0.000442369	0.000834089	0.691445	0.000514737	0.93477	0.000404057	0.331408	0.000337035	0.843717	0.000702317	0.000604174
1.9602e+17	0.000509241	0.000958765	0.429916	0.00164086	0.000628844	0.00118205	3.138	1.03749	1.33321	0.000724736	0.00140896	0.403675	0.000827126	0.186299	0.000674443	0.152789	0.000573186	0.131424	0.00116283	0.176052
1.96044e+17	0.000550646	0.00102132	0.336149	0.00169349	0.000682901	0.00131489	2.87161	1.098	1.60351	0.262303	0.00157678	0.196523	0.000875536	0.000665049	0.183988	0.000994779	0.000612814	0.00042695	0.399727	0.0368782
1.97058e+17	0.00031935	0.000585723	2.45957	0.000990496	0.00277536	0.000961608	0.734536	0.0790595	0.0249683	0.000435902	0.0143641	0.432307	0.000502485	0.000430276	2.59311	0.0729402	0.447913	0.00024154	0.132889	0.000601577
1.9706e+17	0.042795	0.0105266	0.000316988	0.175085	0.000237548	0.573101	1.08974	0.154048	1.26458	0.2251	0.000469943	1.32843	0.227819	0.000218262	0.0540696	0.000313513	0.57922	0.707002	0.463112	0.103539
1.9706e+17	0.156549	0.000714672	0.17342	0.493286	0.000465181	0.000899731	0.7317	0.299832	1.84105	0.158475	0.00108423	1.2492	0.153551	0.41233	0.000491678	0.362004	0.771706	0.191018	0.000872556	0.000731143
1.97069e+17	0.200155	0.00138185	0.172568	0.300166	0.000892423	0.278326	0.00142787	1.9327	0.00117395	0.465979	0.00205642	0.624441	1.67906	0.000930365	0.000922445	1.17824	0.000790599	0.0374443	0.00165383	0.118502
1.97135e+17	0.0010492	0.00194255	4.96019	0.344145	0.00128352	0.00241891	0.00208674	0.00409015	0.00169985	0.00152041	0.00279013	0.00189171	0.00171051	0.00129103	0.646147	0.00191434	0.00118329	0.112671	0.00231528	0.905931
1.97214e+17	0.000546152	0.0010312	0.000986083	0.00165768	0.000652401	0.00125934	1.152	1.87932	1.53721	0.100057	0.0014616	1.04425	0.131324	0.000672593	0.000687095	0.248024	0.572488	0.109026	0.186702	0.0297687
1.97257e+17	0.000514358	0.000964067	0.000935195	0.00162306	0.000622183	0.00117239	1.66917	0.314063	1.96264	0.20255	0.00144037	1.48339	0.00185162	0.566987	0.156209	0.000913431	0.266811	0.178712	0.187641	0.000969579
1.99935e+17	0.32598	0.00157465	0.333148	0.25517	0.00103587	0.00197288	1.65312	0.624046	1.35777	0.461608	0.00250545	0.00152644	0.00141076	1.35893	0.00106479	0.496793	0.000945156	0.000692371	0.00195332	0.117365
1.99962e+17	0.000637409	0.00112996	0.00110835	0.325136	0.000736093	0.0955566	0.441473	0.00232967	0.819169	0.474636	0.00171366	1.1881	1.06413	0.341745	0.0478516	0.461418	0.835683	0.398919	0.45771	0.0398311
2.00364e+17	0.000599238	0.0515165	2.63227	0.0767887	0.00079978	0.00142036	0.23528	0.00232853	0.000965718	0.0381019	0.00166001	0.599218	0.000959852	0.000782375	2.93289	0.228592	0.000657714	0.0600401	0.132956	0.00117897
2.00563e+17	0.000362493	0.000698638	0.0687599	0.50076	0.000452954	0.328318	1.7235	0.00148548	1.06855	0.000514439	0.00105411	1.22784	0.000607814	0.52841	0.450026	0.387489	0.000402536	0.595917	0.113503	0.000753021
2.00563e+17	0.00119439	0.00230711	4.36714	0.060831	0.00148436	0.127825	0.0166936	0.00484029	0.00191745	0.248595	0.00337805	1.49274	0.00201928	0.144849	0.00159931	0.00214173	0.307101	0.000937488	0.00277523	0.207635
2.00968e+17	0.135724	0.0566458	0.000578233	0.17115	0.000445473	0.406904	1.91396	0.408946	1.11981	0.000439079	0.000881094	1.15506	0.000514777	0.71016	0.00041095	0.340691	0.0612039	0.439759	0.000708479	0.0754984
2.00983e+17	0.058002	2.43971	0.000558255	0.000962668	3.04119	0.755309	0.000590287	0.00121706	0.158557	0.000448125	0.0008547	0.000540664	0.000489684	0.000389547	0.0219288	0.000544654	0.360478	0.00397734	0.137655	0.0161029
2.00994e+17	0.502377	0.000525112	0.0164306	0.0722583	0.000343115	0.0912898	0.000548454	0.154766	0.0299732	0.317789	0.0335234	0.459049	1.93685	0.000340213	0.000359799	2.02427	0.651708	0.000222646	0.696124	0.0107938
2.01112e+17	0.17879	0.00672132	0.000587377	0.392247	0.00180516	0.000747649	1.20487	0.00124464	2.24823	0.231633	0.000884058	0.848929	0.000528998	0.000397227	0.171785	1.31454	0.158655	0.23553	0.000719068	0.000632532
2.01466e+17	0.578689	0.000804423	0.000786479	0.642691	0.00396893	0.000980316	0.000853445	0.939014	0.866082	0.55319	0.00114434	0.80069	0.511101	0.000523165	0.000539453	1.75971	0.000452306	0.000321361	0.314773	0.0230002
2.01595e+17	0.179239	0.000930855	0.31807	0.00151712	0.00441752	0.00116934	2.56511	1.12933	0.954826	0.000712637	0.00135409	1.03871	0.107898	0.173945	0.000634533	0.000870654	0.499995	0.0183974	0.00110076	0.000969144
2.01595e+17	0.72347	0.000642964	0.000630103	0.0359299	0.000420503	0.201254	0.000687721	0.4077	1.1406	0.0402468	0.00093881	0.968119	0.798736	1.35791	0.000441711	0.000627316	0.170932	0.12373	0.97044	0.0559821
2.04352e+17	0.000748294	0.00137441	3.32354	0.00229918	0.000888201	0.00175712	0.752325	0.00284851	0.0616828	0.00103488	0.0019686	0.368958	0.00119858	0.000882467	2.11334	0.359465	0.000812279	0.000603675	0.00166825	0.0014
2.04352e+17	0.000522009	0.0196828	3.43638	0.00165082	0.000937542	0.00120292	1.07969	0.00201966	0.0140577	0.000763812	0.00139562	0.000927755	0.000834576	0.0960433	1.86384	0.000922805	0.143875	0.000400009	0.148585	0.185427
2.04358e+17	0.00082748	0.00153107	0.00144795	0.00247986	0.0072007	0.00186534	0.830086	0.7284	2.47726	0.637295	0.00220013	0.00144109	0.00127661	0.206085	0.0975366	1.70965	0.000861017	0.000623108	0.00177648	0.288866
2.0436e+17	0.000692955	0.00129296	1.3053	4.04708	0.000867491	0.00162367	0.00137219	0.915961	0.00114616	0.0709222	0.00190526	0.00131473	0.0011489	0.0168261	0.625677	0.00141439	0.000761052	0.000557144	0.00158843	0.00138766
2.0436e+17	0.207438	0.0528715	0.00074308	0.00134516	0.000571551	0.751711	0.000804019	0.610928	0.170918	0.809509	0.00113477	1.62087	1.29268	0.000521826	0.189372	0.000740959	0.350915	0.141029	0.794423	0.00080648
2.04427e+17	0.000402216	0.000725033	0.000734609	0.00122604	0.000477515	0.000906685	1.96134	0.959946	1.67207	0.611351	0.00105082	1.11805	0.185461	0.131769	0.000506013	0.000692119	0.120005	0.000302221	0.207459	0.0248974
2.04825e+17	0.000816937	0.00147045	0.00150821	4.74337	0.000977035	0.00201523	0.00157845	0.00309446	0.00129057	0.573029	0.0021417	0.00141717	0.00136223	0.693903	0.554835	0.00145222	0.31196	0.000634245	0.00177316	0.100055
2.04882e+17	0.227289	0.000843983	0.000806051	0.135236	0.000544129	0.00100972	1.47555	0.726008	1.63938	0.000687086	0.00122695	0.961013	0.229557	0.0587828	0.000568581	0.000809399	0.773734	0.399594	0.279886	0.0867478
2.04911e+17	0.491767	1.62084	0.000538397	0.000916934	0.441775	0.000666055	0.000563824	0.668639	0.000485097	0.633114	2.07528	0.000515405	0.00047471	0.684875	0.000451194	0.150663	0.000313275	0.000219639	0.217842	0.00959977
2.0496e+17	0.000580053	0.00111839	2.81012	0.0018559	0.000708177	0.114879	0.981121	0.00223575	0.000946012	0.481843	0.00160929	0.00102888	0.000967233	0.000741811	2.41962	0.00105118	0.13909	0.0370908	0.00129118	0.0011582
2.05511e+17	0.00527469	0.000534137	0.000518255	0.246331	0.00253232	0.0537581	1.43846	0.00108956	1.90305	0.000392814	0.000782355	1.275	0.000453078	0.0626489	0.116642	0.238343	0.554469	0.768055	0.330652	0.00055383
2.05511e+17	0.000432379	0.0179087	0.000782816	0.467921	0.000697375	0.537231	0.368875	0.293579	0.471177	0.570285	0.00117168	0.597948	0.803359	1.79883	0.000554291	0.000786638	0.953107	0.000331473	0.000958478	0.113369
2.05519e+17	0.000644213	0.00116142	4.11612	0.363868	0.000758514	0.00145862	0.15348	0.0950097	0.00100485	0.413896	0.0017043	0.155408	0.00102365	0.000825064	1.44058	0.00114108	0.201753	0.0465171	0.00141426	0.00122092
2.05528e+17	0.000447317	0.000790454	0.00076594	6.16012	0.000518766	0.00100706	0.0453597	0.0017175	0.218835	0.0145373	0.00116913	0.00076459	0.000693608	0.0661315	0.000545446	0.483281	0.000490279	0.000358443	0.000952406	0.000826359
2.0587e+17	0.000419873	0.000787059	1.59315	3.46207	0.000511603	0.000976225	0.00978552	0.00162193	0.0835107	0.457071	0.0011424	0.000745601	0.000688612	0.000510934	1.33738	0.000741707	0.000462501	0.000329443	0.000951851	0.0464593
2.26273e+17	0.000443932	0.0408805	3.46352	0.0841787	0.000600613	0.23955	0.404043	0.436784	0.0224816	0.35985	0.157361	0.298246	0.000747997	0.251896	1.12029	0.115572	0.000505298	0.000358161	0.0010314	0.000916681
2.26273e+17	0.00925647	0.000523812	0.000509631	0.189439	0.0028536	0.821391	0.0317857	0.430177	0.0306542	0.000401182	0.000767946	0.773314	1.92319	0.262783	0.0560745	0.116965	1.13645	0.0612565	1.15123	0.00052896
2.26343e+17	0.373667	0.00135167	0.00134673	0.00235773	0.000889319	0.00167428	0.00144779	1.7949	0.00119101	0.894482	0.001965	0.599823	1.72169	0.547404	0.000933164	0.3405	0.176106	0.287595	0.138752	0.110724
2.26822e+17	0.670124	0.000504476	0.000511476	0.0509606	0.00032928	0.365006	0.00053162	0.376906	0.583389	0.177677	0.000727127	0.605824	1.35078	0.0293565	0.0735849	0.364022	0.887473	0.625354	0.830941	0.00555736
2.2683e+17	0.0157203	0.000636218	0.0765839	0.108532	0.000413787	0.54671	0.414337	0.459327	2.07848	0.334945	0.000931567	0.20378	0.000563889	0.000432354	0.0393486	2.15044	0.000371863	0.352448	0.000774591	0.214661
2.26883e+17	1.22388	0.0279981	0.229311	0.13628	0.00065573	0.0483443	0.000934964	1.35346	0.000774739	0.331447	0.00128889	1.29904	1.26406	0.0459366	0.000612597	1.00526	0.00050539	0.000352793	0.00105305	0.0280367
2.26901e+17	0.0721412	0.000361068	0.000351917	0.000596377	0.469275	0.620534	0.000370076	0.757332	0.0372267	0.140398	3.79949	0.000337115	0.000305766	0.287823	0.0614905	0.000334664	0.437752	0.312799	0.000426166	0.000352746
2.26953e+17	0.00075315	0.00146083	3.9594	0.0024148	0.000942212	0.157897	0.964937	0.285207	0.08491	0.539591	0.00213109	0.00139105	0.00127791	0.000964978	0.759586	0.00134463	0.101425	0.000593278	0.131038	0.00147878
2.2697e+17	0.000782198	0.122893	0.81142	0.00894975	0.00102828	0.434112	0.204149	0.100615	0.00133004	1.0176	0.00227345	1.4604	1.72113	0.708406	0.00104527	0.261885	0.00086502	0.000592607	0.00194499	0.137254
2.27285e+17	0.000749996	0.00141814	3.33286	0.00245522	0.000934617	0.00179618	0.437836	0.630733	0.00123407	0.271621	0.00209042	0.296318	0.00123583	0.000936105	1.89048	0.0330779	0.000844137	0.088981	0.00168435	0.00146442
2.27357e+17	0.000382287	0.000712767	0.0591166	0.00115833	0.00345703	0.000866941	0.466486	0.00143528	0.888151	0.255993	0.00101807	0.83085	1.40782	1.91565	0.000474226	0.534775	0.000404639	0.00028864	0.000835295	0.629523
2.27357e+17	0.000996784	0.00188781	0.00186629	0.00313001	0.0012184	0.00239957	1.92368	2.49366	0.37906	0.120849	0.00269885	1.2773	0.00161225	0.387643	0.00124432	0.189787	0.00110267	0.135293	0.00228554	0.0706338
2.27357e+17	0.578849	2.63077	0.000783004	0.0904193	0.98861	0.000979426	0.000827174	0.684625	0.18755	0.000645617	0.798926	0.328991	0.0186292	0.285894	0.000546292	0.000747348	0.33307	0.000333029	0.000963001	0.0671462
2.27364e+17	0.675015	1.46298	0.0327902	0.388901	0.361191	0.0518463	0.000869859	0.001741	0.0516392	0.478516	1.86588	0.00081386	0.0997792	0.862237	0.000574667	0.198779	0.000488257	0.000345135	0.403561	0.061325
2.27425e+17	0.112682	0.000507703	0.0362353	0.000876223	0.000328895	0.493433	0.00053243	0.578618	0.0407983	0.135614	0.000741927	1.0452	2.45598	0.231472	0.0514128	0.730523	0.465891	0.00665621	0.596277	0.0157792
2.27493e+17	0.000447222	3.10407	0.000792039	0.00135543	1.26333	0.220052	0.164296	0.634586	0.000691087	0.796067	0.407863	0.000763227	0.000704234	0.34304	0.000539101	0.000777665	0.000487709	0.000352591	0.00100006	0.0580972
2.27493e+17	0.000160118	0.000312308	0.0638135	1.8899	0.0015518	0.106426	0.922535	0.042919	0.112084	0.000229917	0.000451648	1.31776	0.242146	0.0689781	0.10699	0.54312	0.000176303	0.000126059	1.54555	0.0345031
2.27517e+17	0.000962709	0.00174523	0.436915	0.415292	0.00114879	0.0022144	1.2319	1.66048	1.15301	1.2181	0.00256957	0.00175051	0.0403777	0.777435	0.00120413	0.00179659	0.00105853	0.000766664	0.00216633	0.0475606
2.27854e+17	0.563434	0.000940636	0.00091492	0.00156678	0.00060756	0.00117712	1.53448	0.0870472	2.30498	0.486109	0.00134438	0.000908097	0.0804671	0.218315	0.000647926	1.07868	0.330868	0.000397813	0.00112002	0.305187
2.27922e+17	0.104085	0.0264132	0.0584986	0.303894	0.00058011	0.330441	1.51057	0.042175	2.48846	0.00593969	0.00129269	1.0826	0.0007615	0.549777	0.281876	0.03544	0.000519002	0.0935137	0.00106726	0.0813192
2.2793e+17	0.000664512	0.00120965	0.839739	0.00203102	0.000777415	0.360986	2.58447	0.966416	1.32393	0.287505	0.00172838	0.489255	0.00103858	0.02714	0.000820473	0.00114899	0.000705016	0.0877731	0.00146236	0.0201477
2.27983e+17	0.137695	0.000505321	0.000497044	0.000858666	0.000330456	0.000626874	0.153979	0.741103	0.799065	0.000392461	0.00074114	1.21394	1.29214	0.151865	0.111934	0.000484131	0.860551	0.454576	0.68294	0.395334
2.27991e+17	0.449798	0.00145786	0.115592	0.30717	0.00095394	0.00177423	0.766118	2.2362	0.92395	0.657757	0.00211874	1.01981	0.00127091	0.16779	0.000986017	0.341128	0.000861574	0.000633829	0.00176953	0.00157541
2.28042e+17	0.000706197	0.00129449	0.329484	0.181903	0.00084102	0.00160192	0.848937	0.82446	2.27833	0.106033	0.00194533	1.2875	0.00111333	0.0232469	0.000894009	0.32668	0.378443	0.000544317	0.352186	0.0527298
2.30652e+17	1.11104	1.67169	0.000361424	0.252817	0.531113	0.275002	0.000378327	0.222896	0.00032099	0.132478	0.57637	0.00034428	0.000315854	0.347377	0.000245984	0.493491	0.000214013	0.000153133	1.37033	0.0127398
2.30654e+17	0.126028	0.000624796	0.000615576	0.20604	0.000404992	0.14355	0.233339	1.04918	0.627531	0.303336	0.000905567	0.998512	0.910483	0.836146	0.0587121	0.476351	0.0618648	0.511165	0.454022	0.000645328
2.3075e+17	0.000492353	0.000944276	4.65818	0.0886238	0.000598778	0.00115901	0.254801	0.00193074	0.000791883	0.457695	0.0527098	0.000878471	0.0843371	0.000680967	1.3748	0.000905485	0.000542681	0.000385763	0.00111643	0.0176254
2.3075e+17	1.045	0.0229861	0.000469004	0.260461	0.000332529	0.423681	0.000501211	0.13321	1.37655	0.275258	0.00069602	1.14276	0.0867845	0.00584625	0.250713	0.594845	0.199161	0.00019644	1.15097	0.0291734
2.30799e+17	0.000972244	0.00174922	0.00173845	0.27274	0.0011438	0.00218355	1.91017	0.582848	2.70107	0.466312	0.00248763	0.00169745	0.00156636	0.061303	0.00120238	0.155374	0.00105691	0.000756557	0.669728	0.162348
2.30809e+17	0.000291965	0.00055856	0.77804	5.02507	0.00284646	0.152044	0.000578873	0.204021	0.000466608	0.00685424	0.000795351	0.000523413	0.000478177	0.00375497	0.598237	0.223193	0.00031605	0.000224116	0.000656058	0.000567279
2.30817e+17	0.0349895	0.000445755	0.257187	0.000762954	0.000289636	0.465979	0.283069	0.198656	2.18741	0.22151	0.0389447	1.37905	0.000387751	0.108751	0.189388	0.557664	0.796862	0.000185688	0.277608	0.000467539
2.31271e+17	0.834803	0.000481824	0.0837092	0.497121	0.00031021	0.000598362	0.788439	0.000981211	1.36301	0.322673	0.000694386	0.500096	0.118944	0.220445	0.162581	0.534782	0.309655	0.751508	0.312108	0.196643
2.31271e+17	0.000881711	0.00164843	3.58964	0.00276581	0.00107331	0.00199138	0.00172741	0.00338577	0.00141715	0.301923	0.00236211	0.0015464	0.256528	0.0011254	2.60511	0.00153128	0.000967474	0.00070236	0.00194694	0.220273
2.3128e+17	0.000633752	0.00117275	0.00112082	0.00188933	0.000758556	0.00163623	2.89737	0.147546	1.68639	0.253533	0.00169622	0.00111028	0.000988679	0.000799448	0.167541	1.53664	0.000681717	0.000495303	0.00138861	0.295606
2.31693e+17	0.736663	0.00837446	0.000223508	0.129481	0.000172646	0.457951	0.000236564	0.432544	0.416677	0.0308695	0.000338242	0.36549	1.16996	0.0233066	0.0340047	0.733904	0.727231	0.80216	0.788412	0.141802
2.31712e+17	0.232734	0.000641557	0.000639446	0.300956	0.000415699	0.494781	0.653039	0.00135739	0.860824	0.000492423	0.000941412	1.2528	0.838236	0.747245	0.0326259	1.17657	0.188127	0.0671974	0.000769179	0.149051
2.31755e+17	0.0301096	0.000806074	0.000791566	0.00135361	0.000521144	0.196588	1.6331	0.839663	1.65771	0.416849	0.0684233	1.09566	0.21833	0.000520049	0.159129	0.000767608	0.179359	0.163769	0.269524	0.066336
2.3177e+17	0.000369801	0.0212766	0.161912	0.0472286	0.000534979	0.347654	2.17664	0.543208	1.37595	0.000528469	0.00103942	1.59208	0.0353031	0.139282	0.000475066	0.0454774	0.190208	0.189504	0.130007	0.000715933
2.3177e+17	0.0065193	0.000689112	0.000684328	0.655988	0.000444579	0.347262	0.000719952	0.00146676	0.156019	0.310941	0.00100599	0.628652	1.30155	1.04978	0.000463654	2.16476	0.000398815	0.370524	0.000825455	0.000711245
2.319e+17	0.000806355	0.00154729	3.60218	1.05113	0.00103243	0.00193489	0.00163272	0.00327729	0.179258	0.261336	0.00236458	0.00149076	0.00136274	0.000995465	0.842909	0.373771	0.000900401	0.000649939	0.00183905	0.668201
2.31908e+17	0.000861569	0.0960637	3.96808	0.00281531	0.00106255	0.00207321	0.00173419	0.00350153	0.0970682	0.238159	0.00239102	0.360672	0.00143539	0.00109435	1.75176	0.00158664	0.370062	0.0945243	0.00199268	0.00163999
2.31917e+17	0.000616179	0.00114503	0.00113864	0.00197342	0.00074873	0.00149418	1.49224	1.8138	1.58173	0.000883665	0.00168141	0.957551	0.00101981	0.272492	0.111668	0.0632894	0.46178	0.231224	0.00138103	0.00114735
2.32301e+17	0.000531441	0.033894	3.83957	0.143999	0.000738095	0.100133	0.915913	0.0020094	0.000866327	0.000742108	0.00141891	0.346459	0.000855499	0.0160699	1.27289	0.104	0.000577524	0.0500414	0.00117129	0.16726
2.32303e+17	0.000399634	0.000753418	0.000732539	0.166228	0.000491049	0.000941455	1.51754	1.14151	1.8054	0.000573157	0.411526	0.697649	0.000656698	0.0689729	0.295668	0.00073325	0.275739	0.473281	0.000906421	0.13964
2.32303e+17	0.674518	0.00055909	0.11983	0.000950567	0.000363438	0.0952865	0.0993629	0.239345	0.000479631	0.492889	0.000823172	0.61829	1.94101	0.000351587	0.122765	0.828955	0.448794	0.763768	0.520136	0.0310424
2.32311e+17	0.000966452	0.00176348	3.35988	0.00292572	0.00112559	0.00228581	0.562431	0.609562	0.00147488	0.684238	0.00251377	0.537243	0.00148386	0.00124134	1.18729	0.00170022	0.0010538	0.000746153	0.00213198	0.0364349
2.32311e+17	0.000993019	0.00185612	2.60163	0.00322379	0.00120493	0.0023103	0.594349	1.64149	0.0930793	0.351574	0.00269561	0.656595	0.00159211	0.00122456	0.0012755	0.119632	0.688729	0.000792291	0.232267	0.00186323
2.32328e+17	0.000409771	0.000786574	0.701009	5.47451	0.00706511	0.000940713	0.0950923	0.16541	0.00066018	0.0828136	0.0011205	0.000729058	0.000662108	0.000508669	0.464274	0.000730608	0.000450342	0.000315893	0.000934039	0.000905227
2.34992e+17	0.000167437	0.000312579	0.0927744	6.18208	0.000201792	0.0641616	0.000323274	0.198415	0.000264095	0.000239434	0.000451531	0.000295074	0.000266321	0.0198676	0.358408	0.0805229	0.000180815	0.000128928	0.00036652	0.000306502
2.35007e+17	1.03498	2.05867	0.000667033	0.0743842	1.04193	0.000840359	0.000715816	0.00148194	0.119651	0.450775	0.119473	0.000656317	0.000599964	1.30541	0.000471521	0.732495	0.000404001	0.000288442	0.00085359	0.0546458
2.35122e+17	0.000486302	0.000945321	0.361489	0.00158074	0.00462667	0.139271	2.29402	1.57325	0.948527	0.281537	0.108898	0.518035	0.000796757	0.289114	0.000627729	0.117861	0.000545381	0.0261279	0.33047	0.000977004
2.35189e+17	0.000237997	2.45856	0.000432925	0.000769268	1.56771	0.280214	0.000472647	0.000934376	0.0131607	0.0526556	0.207796	0.110056	0.000385092	0.256434	0.000304988	0.215529	0.171149	0.178235	1.35802	0.12655
2.35189e+17	0.0838677	2.53413	0.000192201	0.630268	0.100996	0.00024575	0.0764354	0.0547047	0.000164387	0.000180379	0.00284124	0.000181536	0.000172631	0.000131416	0.000129069	0.0308471	0.208745	8.08275e-05	3.27532	0.000199725
2.35199e+17	0.0712635	0.000819195	0.000802074	0.168288	0.000526549	0.164314	0.000855	0.599033	1.84385	0.000616145	0.00118383	0.987799	1.00774	0.370803	0.000560064	0.0937948	0.59231	0.849632	0.244283	0.000827432
2.35533e+17	0.000339482	2.51546	0.000623906	0.04288	2.05295	0.226726	0.000671774	0.00132029	0.0824123	0.000484492	0.81084	0.000597526	0.000544745	0.556624	0.000433284	0.323281	0.000373266	0.119162	0.000776392	0.262941
2.35548e+17	0.145192	0.00115093	0.155883	0.0019895	0.000755269	0.00142199	0.255813	2.67968	0.562739	0.798578	0.00168615	0.872723	0.642573	0.150265	0.000777248	0.00109604	0.123117	0.56276	0.0395582	0.00122848
2.35551e+17	0.000779298	0.00131887	0.0012914	5.10339	0.000869105	0.00167542	0.00135828	0.00300477	0.0360565	0.00117191	0.00196582	0.00124422	0.00116195	0.000931983	0.192908	0.00122896	0.000797823	0.000577785	0.00159796	1.64552
2.35602e+17	0.134554	0.0295516	0.0472196	0.259491	0.000427947	0.3064	0.0291427	0.00125141	0.000517626	0.378216	0.000891351	0.897615	2.25278	0.220611	0.000413773	1.74901	0.266233	0.000256514	0.424275	0.000604671
2.35696e+17	0.00122053	0.00233305	5.01301	0.00397717	0.011473	0.00294952	0.00244062	0.00504169	0.00198216	0.130117	0.00352624	0.302905	0.0020596	0.00196985	0.91518	0.133365	0.00136211	0.249045	0.173072	0.0409302
2.35698e+17	0.0761802	0.0379659	0.000758057	0.155819	0.000539668	0.000956575	1.22047	0.47843	1.16635	0.508442	0.0011102	1.30779	0.210535	0.000533889	0.000517096	0.000737826	0.183229	1.13514	0.513046	0.000775794
2.36082e+17	0.0262822	0.000738443	0.122126	0.109201	0.000478569	0.178761	1.21177	0.681747	0.888346	0.272512	0.00109428	0.803319	0.517778	0.66615	0.00229577	0.233393	0.636308	0.645415	0.000895805	0.000742756
2.36082e+17	0.000465097	0.000875707	2.771	0.00147763	0.00408629	1.3868	0.259593	0.00175583	0.000747109	0.000665678	0.00124901	0.000810085	0.000752002	0.101768	2.11383	0.0928168	0.000520417	0.000366737	0.258761	0.0009099
2.36082e+17	0.000176161	0.000332577	1.82339	2.9925	0.00154496	0.000405354	0.125654	0.000685143	0.000279231	0.0510481	0.000472876	0.283071	0.000290462	0.177188	1.42571	0.115915	0.000191682	0.000138413	0.000402401	0.000321433
2.36167e+17	0.000913264	0.00166365	0.00165167	0.0244435	0.00109207	0.00213858	2.00905	1.00552	1.5895	0.168074	0.00241368	1.10473	0.00143652	0.560482	0.00113392	0.247382	0.000985961	0.272162	0.00203736	0.00172121
2.36167e+17	0.000148934	0.000284568	0.130691	5.31859	0.00142298	0.000344052	0.0123568	0.110158	0.000241291	0.000209764	0.000404623	0.494639	0.000237469	0.055874	0.66038	0.000268479	0.107605	0.0123715	0.0932342	0.000298359
2.3617e+17	0.347603	0.00137238	0.555304	0.365032	0.00092267	0.00178279	0.00143645	2.64524	0.406216	0.956195	0.00228132	0.00133879	0.00123706	0.00228487	0.000915551	1.5065	0.000803048	0.198841	0.00173796	0.00174045
2.36288e+17	0.000442056	0.000825999	3.11173	0.00141375	0.000542944	0.00104871	0.102856	0.00170306	0.19899	0.000599884	0.00124458	0.39462	0.000723322	0.000618767	2.8161	0.217742	0.000489803	0.145732	0.00100855	0.000840096
2.36768e+17	0.626736	0.0157717	0.000570388	0.000987855	0.000448695	0.240969	0.165284	0.111168	0.847514	0.188827	0.00083919	1.04264	0.000502269	0.387599	0.10919	0.659009	0.16934	1.3762	1.05531	0.000589947
2.36768e+17	0.000408289	0.000787633	0.0850126	0.0012964	0.000498267	0.000950545	1.56908	1.22534	1.57579	0.000615037	0.00115111	1.08373	0.299824	0.000526926	0.000518709	0.000720274	0.356471	0.144848	0.552441	0.099326
2.36785e+17	0.000275132	2.28907	0.000511051	0.0917514	2.10483	0.000656058	0.101826	0.00108778	0.0397786	0.224246	1.01686	0.000501843	0.0310997	0.147409	0.000356844	0.251233	0.000303658	0.341725	0.355455	0.000567816
2.36785e+17	0.817654	0.000758556	0.000751207	0.374988	0.00049681	0.000938301	0.145751	0.6207	1.24409	0.446862	0.00116026	0.974653	0.364217	0.0271076	0.00051863	1.4776	0.000436305	0.241278	0.182443	0.0769405
2.36847e+17	0.464784	0.0126391	0.177002	0.0391606	0.000469498	0.000676589	0.000575599	0.743791	0.54533	0.10747	0.000791451	1.69393	1.37661	0.438536	0.000373013	0.336382	0.000321499	0.192556	0.850889	0.0172332
2.36847e+17	0.0516384	0.019083	0.000696115	0.0993634	0.000565043	0.0438163	1.79465	0.424677	1.05923	0.393824	0.00103161	1.35332	0.0182579	0.130549	0.000496789	0.0419401	0.304932	0.932349	0.268649	0.0603145
2.39392e+17	0.000604175	0.00108973	0.0958784	0.168056	0.000712473	0.00136745	1.34806	1.37786	2.12832	0.732868	0.00160943	0.499834	0.000963869	0.000810756	0.000762613	0.0010969	0.595796	0.000455879	0.00132925	0.0415761
2.39407e+17	0.000291515	0.000542091	0.444793	5.63677	0.00259395	0.000671474	0.000562604	0.12984	0.022797	0.323571	0.000778942	0.000509111	0.000476226	0.0004117	0.402283	0.000497863	0.000309908	0.000216282	0.000636962	0.0309805
2.39407e+17	0.000659999	0.00122968	4.53213	0.00205929	0.000811021	0.00150805	0.58698	0.00255668	0.0437818	0.497662	0.00182882	0.00116957	0.00108852	0.0542647	1.18679	0.00117659	0.000722912	0.000516134	0.00146957	0.0805052
2.39458e+17	0.000641387	0.00124705	0.0835025	5.51423	0.000824137	0.00156018	0.00132602	0.322121	0.001064	0.45414	0.00179416	0.00118528	0.00110386	0.000826323	0.608034	0.00118136	0.000720084	0.000507587	0.00146501	0.00140975
2.39469e+17	0.000495862	0.000967659	4.51031	0.00163856	0.00456295	0.194062	0.0460627	0.0019817	0.000827397	0.183835	0.00135395	0.000902585	0.000843848	0.033745	1.89117	0.000923056	0.0968308	0.0265122	0.00115416	0.00100722
2.39475e+17	0.000107914	0.000206681	1.00926	2.98363	0.000954558	0.000253074	1.3363	0.000418817	0.00681188	0.000158187	0.000302336	0.444492	0.000174588	0.0106317	0.678999	0.000198571	0.084025	8.40919e-05	0.442581	0.000237199
2.39477e+17	0.000532092	0.00101138	4.58096	0.00174965	0.000665131	0.169674	0.634414	0.00208242	0.000885412	0.433036	0.00149884	0.000968827	0.000885438	0.000730057	0.983973	0.0849124	0.098371	0.000424289	0.00123547	0.00110048
2.39588e+17	0.000456854	0.000888052	2.3038	1.73135	0.00406366	0.00105951	1.00992	0.00911522	0.00073342	0.000669803	0.00127425	0.317725	0.000782314	0.000582917	1.54226	0.000830019	0.071427	0.00036664	0.00106279	0.000871346
2.39588e+17	0.156632	0.000519172	0.000480313	0.237464	0.00234839	0.213814	1.27632	0.355543	1.86385	0.00037561	0.363588	1.24913	0.000431526	0.10162	0.0666424	0.00047284	0.000289205	0.613909	0.217769	0.278374
2.39933e+17	0.000279979	0.000525521	0.000522034	0.0986799	0.000344804	0.10257	0.383105	1.19539	1.20859	0.29476	0.000775846	0.880662	0.118483	0.103298	0.201015	0.000506092	0.0506571	0.536478	1.74685	0.0760501
2.39933e+17	0.000472939	0.000892014	0.000867166	0.00155204	0.000578844	0.00109161	2.58127	0.82199	2.00744	0.156657	0.00131127	1.12619	0.000764214	0.000634714	0.000608519	0.130245	0.000513939	0.164188	0.00106975	0.000888483
2.39947e+17	0.000771359	0.00152598	0.146622	0.0251376	0.000978475	0.0018566	1.88573	1.87728	2.12085	0.712949	0.00219562	0.00145846	0.00129293	0.000958469	0.00102825	0.00143452	0.000876659	0.000616311	0.170794	0.0443248
2.39947e+17	0.00086169	0.00157081	0.214261	1.02871	0.00101086	0.00195375	0.00164196	1.47002	1.21856	1.15043	0.00245873	0.00155321	0.178259	1.15108	0.00104481	0.570131	0.000878056	0.000642739	0.00191752	0.00165731
2.40155e+17	0.450953	1.54683	0.000697238	0.12587	1.35602	0.208894	0.000743783	0.120378	0.0886296	0.685351	0.108309	0.000673144	0.0521984	0.229399	0.000482896	0.150996	0.00041861	0.000297517	0.900206	0.972031
2.40155e+17	0.000331261	0.00062713	0.000603922	1.0904	0.00312551	0.000773929	0.752554	0.420502	1.38494	0.124671	0.000895891	0.262038	0.000537972	0.0369078	0.0224435	2.6721	0.000362273	0.00026252	0.000745038	0.224642
2.40161e+17	0.000623935	0.025745	3.09732	0.46499	0.00107285	0.0259174	0.214366	0.562758	0.0010129	0.701115	0.00178069	0.554582	0.00102534	0.00086993	1.00669	0.00115568	0.259371	0.000489365	0.00144154	0.076638
2.40498e+17	0.000505896	0.00100384	0.100693	0.0016206	0.000628152	0.0559425	1.51762	0.751314	1.07964	0.213291	0.00142909	0.94867	0.000842045	0.470853	0.338786	0.831894	0.404984	0.153387	0.0952618	0.030801
2.40618e+17	0.000285509	0.028623	0.0150212	0.149397	0.000383159	0.074586	2.55123	0.19977	0.914507	0.00042146	0.000796727	1.31572	0.0932684	0.457353	0.0489369	0.72853	0.000321424	0.388606	0.000666717	0.0310923
1.21955e+17	0.248855	0.00013821	0.02382	0.144304	0.000705578	0.000169666	0.0001408	2.29153	0.916268	0.0454567	0.000200557	0.00012837	0.194942	0.0841361	9.02677e-05	0.970434	7.77771e-05	1.65112	0.352162	0.0752027
1.20727e+17	0.000166257	0.000309817	1.44231	2.48481	0.000202631	0.000426199	0.601139	0.000635246	0.0102264	0.244887	0.000454218	0.00030442	0.000273893	0.000205487	1.50287	0.00032397	0.000182527	0.000132235	0.000383153	0.709487
1.20787e+17	0.000644402	0.00102	0.361122	5.69545	0.000674013	0.00126829	0.00106648	0.00214565	0.000890772	0.92532	0.00154037	0.0009657	0.000983594	0.000792243	0.000796043	0.000987717	0.000600722	0.000427956	0.00121514	0.00118679
1.20787e+17	0.000393729	0.000734677	3.07514	0.232282	0.000479283	0.000930807	0.799956	0.00151147	0.000638866	0.165423	0.00109491	0.394089	0.000666055	0.000470898	1.84541	0.347348	0.0840661	0.000320622	0.000903295	0.0475009
1.21277e+17	0.141991	0.0109575	0.000291789	0.174644	0.000214156	0.000367937	0.923573	1.20509	1.61448	0.0528111	0.000436356	0.834809	0.514215	0.138114	0.010982	0.000281872	0.879077	0.339404	0.0253906	0.132608
1.21812e+17	0.025939	0.00125245	0.0012836	0.00216303	0.000822692	0.00157518	2.73987	2.391	1.32472	0.0010754	0.00179379	0.00120823	0.0456589	0.000866247	0.000862074	0.00121054	0.173773	0.213244	0.00150452	0.0690585
1.21826e+17	0.160027	0.00185026	0.113767	4.79441	0.0012435	0.00235688	0.00206933	0.00380043	0.00160412	1.59028	0.00268774	0.0017349	0.00191713	0.245935	0.0014206	0.00183918	0.00113644	0.000825044	0.00223572	0.0671705
1.21896e+17	0.000251069	0.000446014	0.342184	5.95878	0.000288826	0.000568083	0.0266798	0.177107	0.000376581	0.0967695	0.000640244	0.00042107	0.000380633	0.000304906	0.298449	0.00042001	0.000261898	0.000184983	0.000527859	0.09457
1.21896e+17	0.000794264	0.00159213	4.57863	0.00258047	0.000993533	0.00184088	0.00159681	0.279639	0.00136014	0.00112911	0.0755487	0.267097	0.00130807	0.00124222	1.77699	0.00144976	0.000859113	0.000617322	0.00178373	0.00161331
1.21896e+17	0.000913579	0.00194979	5.19538	0.00303658	0.00118051	0.00218666	0.0620754	0.0045625	0.00169112	1.01488	0.00266959	0.00172473	0.0016035	0.0011436	0.503057	0.0016715	0.00100249	0.000718451	0.00219351	0.19479
1.21955e+17	0.00133405	0.00240573	0.206059	0.00384708	0.0111061	0.00299951	3.38886	0.529245	1.40897	0.713117	0.003405	0.00226045	0.00202135	0.00181954	0.174332	0.00224389	0.0922806	0.000963815	0.448271	0.0023825
1.22308e+17	0.00123745	0.00238505	2.51548	0.00412179	0.00152152	0.00302932	0.771654	0.00467286	0.00201875	1.22656	0.00335004	0.00220146	0.0020402	0.00152738	1.68029	0.00220371	0.577568	0.000977701	0.0716355	0.123485
1.2231e+17	0.000396039	0.000739265	0.104656	5.90561	0.00370381	0.0415556	0.312633	0.166769	0.000612223	0.000578886	0.00104749	0.000694707	0.000603044	0.0199443	0.000499318	0.000692151	0.104708	0.000296468	0.260474	0.0731589
1.22429e+17	0.00081757	0.00153655	0.00147866	0.0852127	0.00706542	0.00180068	1.71318	1.87976	1.01011	0.00112742	0.00220373	1.86842	0.00130355	0.155384	0.112356	0.00145509	0.000874158	0.000623109	0.00181877	0.152148
1.25247e+17	0.000713277	0.00135339	4.37838	1.38971	0.00088879	0.075069	0.307171	0.432556	0.00119179	0.00112839	0.00197206	0.00134026	0.00126832	0.0484002	0.31916	0.00126257	0.000756357	0.000550871	0.00160041	0.0343373
1.25678e+17	0.426852	0.000769387	0.00075546	0.00130033	0.000496454	0.000948758	0.39738	0.00156657	2.09677	0.0819458	0.00109718	1.59818	0.735052	0.255407	0.0674544	0.000731466	0.0265298	0.634225	0.497064	0.174804
1.2572e+17	0.000928939	0.00168237	4.39088	0.00280924	0.00800643	0.00208385	0.0017653	0.00343066	0.0280905	0.22465	0.00240164	0.27291	0.00145737	0.0142166	1.95046	0.00157178	0.0735563	0.000710424	0.00199219	0.0149398
1.25728e+17	0.0672645	0.000692562	0.16174	0.0468305	0.000448869	0.430174	2.13381	0.640791	1.38461	0.000507638	0.000997244	1.28389	0.000595986	0.000467267	0.329999	0.00066727	0.139931	0.276255	0.000835824	0.0988784
1.25745e+17	0.092502	0.000631895	3.01164	0.00107396	0.00306693	0.000769251	0.504292	0.00128477	0.000526033	0.000489398	0.000894895	0.280537	0.000528258	0.0289571	2.74519	0.000600582	0.267238	0.000255263	0.00075457	0.0582264
1.25745e+17	0.000471235	0.0216178	3.04028	0.00146793	0.000685186	0.208763	1.0748	0.00178993	0.0133608	0.000699984	0.00124222	0.149786	0.000736589	0.0616257	2.16938	0.000815116	0.249446	0.000355393	0.00104352	0.000869296
1.26132e+17	0.00112298	0.00210633	0.331043	0.448944	0.00138422	0.00259881	3.53053	0.57752	1.64135	0.0015528	0.00315065	0.421084	0.00192556	0.00152069	0.00148376	0.0239515	0.00123022	0.000864554	0.00255896	0.00222836
1.26219e+17	0.0011238	0.0020809	0.00201411	0.346318	0.00131879	0.12291	2.30935	0.228649	2.52611	0.00160026	0.00291734	0.626016	0.00172974	0.00140608	0.156482	0.0475831	0.480342	0.000838675	0.137413	0.00203606
1.26708e+17	0.000684654	0.00123515	0.301461	0.00678035	0.000804773	0.00150141	3.12654	1.27837	1.83681	0.163033	0.00176954	0.00116634	0.00102151	0.00978165	0.000838147	0.00116782	0.000708267	0.0005077	0.263493	0.00126488
1.26708e+17	0.000600251	0.00109883	4.33043	0.493475	0.000723347	0.00139121	0.616951	0.00226624	0.000966316	0.000842351	0.00160761	0.00106602	0.000942215	0.0674432	0.747299	0.00107111	0.306527	0.000460862	0.403326	0.0205347
1.26837e+17	0.087066	0.000570252	2.40653	0.000968262	0.000366859	0.000690245	0.252272	0.109494	0.00047535	0.169093	0.000818411	0.73859	0.000476759	0.0310862	2.67538	0.000545027	0.31977	0.000309382	0.204435	0.000572162
1.26887e+17	0.000518826	0.000911959	0.000897528	0.22857	0.000601866	0.449588	0.646882	0.0867158	3.38406	0.329439	0.00136191	0.959472	0.00080769	0.050453	0.331415	0.000872486	0.256967	0.000385986	0.199408	0.06987
1.29497e+17	0.0545172	3.52133	0.000469045	0.118714	0.810134	0.354166	0.000493127	0.231991	0.00040202	0.000352918	0.185054	0.000443445	0.000404895	0.0146413	0.0603297	0.0004427	0.297434	0.127378	1.13341	0.087489
1.29497e+17	0.0655318	0.0341887	0.000503419	0.000888243	0.000355633	0.0677753	1.59149	0.0599856	2.38928	0.000407324	0.000762108	0.97279	0.000439043	0.000364006	0.116062	0.0432613	0.71772	0.545068	0.39215	0.000528724
1.29583e+17	0.150134	0.000620234	0.275727	0.21708	0.000404137	0.000782831	0.52328	0.881358	0.809021	0.722101	0.000902857	1.24079	0.34285	0.569642	0.000422653	0.000595406	0.533688	0.556857	0.000752253	0.172451
1.29664e+17	0.000647236	0.0286942	3.56435	0.00207113	0.00103303	0.0015605	1.33704	0.00250004	0.00104843	0.158186	0.00177942	0.00118447	0.00104602	0.000800875	1.36599	0.158771	0.175062	0.000514077	0.00148465	0.195149
1.30058e+17	0.058334	0.000568663	0.000551809	0.13065	0.000370976	0.00069894	0.369536	1.26504	1.20931	0.231308	0.000830543	0.955837	0.700979	0.000381507	0.0576828	0.000547136	0.247608	0.997952	0.630829	0.140486
1.30126e+17	0.000504634	0.000980854	4.35012	0.0351408	0.00477738	0.00115949	0.111779	0.00205839	0.000841199	0.000748566	0.00139218	0.170162	0.000834786	0.000626219	1.90982	0.0313759	0.118356	0.0151973	0.00117641	0.242108
1.30135e+17	0.000171019	0.000312504	1.45778	2.91561	0.000207858	0.000404379	0.912114	0.000650862	0.0118684	0.000239601	0.000473429	0.503338	0.000283227	0.0167587	1.17818	0.000296857	0.000183084	0.000143933	0.000388241	0.000320645
1.30135e+17	0.126806	0.00106174	0.00103674	0.00181293	0.000681655	0.19313	0.00109832	0.831948	0.000898085	0.365064	0.00153209	1.37832	1.98262	0.000685142	0.130323	0.00099332	0.968816	0.0998364	0.629591	0.282827
1.30142e+17	0.255337	2.49194	0.0386589	0.106814	2.42472	0.000757399	0.000634775	0.455261	0.01238	0.137617	0.000882623	0.000588997	0.000542241	0.102825	0.000424	0.00059193	0.491337	0.000256873	0.397856	0.0800424
1.30184e+17	0.173138	0.000499378	0.11534	0.349824	0.000324647	0.462407	0.354039	0.168317	1.61321	0.039389	0.000727686	1.26299	0.694968	0.169179	0.000346496	0.000481329	1.03582	0.378708	0.179333	0.000521158
1.30186e+17	0.000602601	0.0011719	2.62769	2.75096	0.000762353	0.00145578	1.04024	0.0771736	0.0162661	0.472346	0.00166919	0.0011318	0.00101834	0.000749241	0.000807771	0.00109605	0.000696487	0.000493351	0.00144392	0.00119625
1.30194e+17	0.0381258	0.000650067	0.000628573	0.250691	0.000415484	0.000787463	3.38942	0.340862	1.31275	0.000485342	0.00093126	1.2445	0.000561097	0.000417521	0.0382824	0.0105581	0.000370634	0.227282	0.141086	0.000642104
1.30531e+17	0.0727456	0.0237651	0.000389871	0.000672744	0.000299592	0.000499903	0.86647	0.801404	1.70468	0.000304427	0.000574703	0.917638	0.31081	0.000255599	0.0174671	0.000374689	0.816155	0.83631	0.622068	0.00677376
1.30736e+17	0.0478401	0.000527548	1.48912	0.0795723	0.000343189	0.000652933	0.544769	0.232052	0.000461443	0.163594	0.000777857	1.10745	0.000458183	0.000348063	2.13836	0.0953454	0.602635	0.000219604	0.386704	0.108314
1.31294e+17	0.000298337	0.000540547	2.68525	0.000908592	0.000352114	0.0616452	0.567101	0.00113285	0.000465448	0.279116	0.000788564	0.738686	0.000473599	0.0085868	2.05496	0.000518997	0.108663	0.00022425	0.477732	0.0120848
1.31311e+17	0.00103033	0.00203582	6.03681	0.168666	0.00132927	0.00253776	0.759848	0.00431961	0.00175953	0.00167484	0.00290881	0.00197794	0.00177363	0.00130739	0.00142301	0.00206699	0.00118913	0.000818899	0.0024265	0.00228251
1.31311e+17	0.0006403	0.00120455	5.04407	0.209098	0.000783379	0.00151663	0.492974	0.101014	0.00103258	0.000906048	0.00176099	0.200741	0.00105172	0.000752447	0.771436	0.00121711	0.146275	0.000505145	0.00145571	0.0205153
1.34041e+17	0.14051	0.0153631	0.0596209	0.000881076	0.000395487	0.278155	1.66828	0.542432	2.1884	0.122813	0.000756185	0.683005	0.000446374	0.000348373	0.18181	0.182048	0.703732	0.219514	0.000621818	0.0104195
1.34041e+17	0.000737782	0.0292141	0.408897	0.00241176	0.000883109	0.00172014	3.36071	0.648251	1.6405	0.512537	0.0020276	0.00129519	0.0364487	0.000954023	0.000928933	0.00131437	0.000772971	0.000548461	0.00167345	0.346995
1.34376e+17	0.000535739	0.00102001	0.00101359	0.0808121	0.000667871	0.00125432	1.60248	1.36387	1.91084	0.000853233	0.0014853	1.27963	0.000878989	0.000677402	0.589884	0.112779	0.0006002	0.000422859	0.00124633	0.0481493
1.34378e+17	0.122938	0.000569373	0.00056268	0.24061	0.000374281	1.35443	1.28671	0.282971	2.11764	0.192075	0.010697	0.552044	0.000497376	0.186393	0.0976643	0.349468	0.202315	0.000241922	0.000690074	0.000608561
1.34448e+17	0.000556195	0.00106636	3.51778	0.00180696	0.000697698	0.663006	0.126822	0.614292	0.000916369	0.000785655	0.00197446	0.404395	0.000915805	0.000677906	1.42285	0.0994087	0.000627072	0.000449626	0.138875	0.00116488
1.34531e+17	0.243759	3.72853	0.000881294	0.00152495	0.329833	0.248429	0.108867	0.0978224	0.000776709	0.46453	1.06851	0.000860505	0.000762586	0.000618849	0.00061645	0.000850511	0.439918	0.100067	0.00109779	0.160949
1.34532e+17	0.0336105	0.000632911	2.64182	0.367461	0.00298869	0.043604	0.000655478	0.00127608	0.0168306	0.0855294	0.000925994	0.318319	0.16857	0.0107794	2.73373	0.293239	0.000364659	0.000259823	0.208062	0.0707968
1.3454e+17	0.00851264	2.67687	0.000236536	0.000413355	0.231623	0.993545	0.00172198	0.000492161	0.000211049	0.000177297	0.00035215	0.000229124	0.000206321	0.178694	0.0379922	0.237833	0.515434	0.167779	1.93392	0.0135545
1.3454e+17	0.123398	0.0457057	0.000522277	0.093227	0.000368435	0.257798	2.05487	0.173575	1.87715	0.0004079	0.000806132	1.31773	0.00046624	0.0267369	0.155926	0.000524085	0.271954	0.253299	0.225194	0.11987
1.34592e+17	0.00138995	0.0722739	3.87553	0.00456552	0.00200702	0.00334005	0.0844028	0.518092	0.00221152	0.714671	0.00378978	0.00256114	0.00230422	0.00164969	1.3842	0.00244168	0.315134	0.00111909	0.00316139	0.00284788
1.34601e+17	0.000521284	0.00100377	4.11325	0.00173267	0.000658275	0.0012756	1.12715	0.00205253	0.000867089	0.000853899	0.00145789	0.101904	0.000861257	0.000651246	1.36835	0.000966825	0.141468	0.000411882	0.00120393	0.132479
1.34937e+17	0.163162	0.000524243	0.000501376	0.115073	0.00213267	0.342604	0.000541422	1.11529	0.000447926	0.123356	0.915105	0.000493416	0.057621	0.000349503	0.210367	0.798048	0.512919	1.09216	1.30125	0.247604
1.34937e+17	0.000219207	1.67735	0.000388255	0.0888403	2.20211	0.416088	0.000414289	0.000816728	0.0359584	0.000309244	0.484499	0.172873	0.000343018	0.283351	0.00027124	0.00037828	0.000231969	0.00016651	1.58944	0.0456162
1.35082e+17	0.0308946	2.98022	0.000806356	0.00139965	1.57809	0.279079	0.000833961	0.00167587	0.708665	0.000610133	0.277034	0.000772486	0.000712686	0.000532491	0.000559178	0.000749617	0.257167	0.152069	0.335674	0.391751
1.35082e+17	0.0795754	2.5956	0.000392353	0.000669932	1.17926	0.000497041	0.00041878	0.337098	0.000335994	0.279137	1.19136	0.000379734	0.000337565	0.208849	0.000270307	0.000380367	0.133094	0.000165473	0.929621	0.062219
1.35082e+17	0.117335	0.00105814	0.345168	0.00179859	0.00068261	0.00132595	3.10539	0.726874	1.4581	0.000815263	0.00152616	0.420846	0.000892952	0.000674378	0.330894	0.0380691	0.000624021	0.000441247	0.176724	0.269854
1.55843e+17	0.0142064	0.000481718	0.193128	0.171411	0.000310153	0.000600042	1.1189	1.92544	1.33303	1.09078	0.000701822	0.000460887	0.000417895	0.0920883	0.00033005	0.877716	0.000274558	0.147269	0.000582878	0.0314641
1.55889e+17	0.000461079	0.0299924	2.2887	0.00151663	0.000662114	0.062334	0.226691	0.0017876	0.000756702	1.20828	0.00128123	0.0008488	0.283834	0.000553728	2.44617	0.000832285	0.162573	0.0870844	0.00109256	0.193783
1.56024e+17	0.000301731	0.00056296	0.000571025	0.000939148	0.00568705	0.150466	0.000569209	1.75867	0.413853	0.179549	0.000834667	1.25444	0.803622	0.452752	0.0297575	0.571777	0.000319751	0.000233118	1.01652	0.358094
1.56463e+17	0.00044485	0.00083874	0.000813856	0.00139264	0.00053464	0.927249	1.54565	1.53253	1.76988	0.0827055	0.00123473	0.402571	0.00070347	0.000567634	0.110159	0.000779025	0.102651	0.0760368	0.287206	0.155323
1.57004e+17	0.00102388	0.00185379	1.09024	0.258558	0.00121766	0.00231504	0.832606	2.00656	1.10435	0.358538	0.00267293	0.872517	0.00163687	0.194645	0.001307	0.00192691	0.00110708	0.000825924	0.00225063	0.262206
1.57072e+17	0.0010773	0.0449627	4.65963	0.003472	0.00174891	0.00253403	0.00213465	0.571007	0.0016964	0.00159593	0.00288969	0.766243	0.00174392	0.0328785	0.829408	0.00193521	0.0011983	0.067048	0.00243404	0.00259345
1.5714e+17	0.000500139	0.000950249	2.57199	0.00160925	0.000621322	0.454846	1.14544	0.99732	0.0884896	0.000726461	0.00151822	0.000896959	0.00081604	0.000626421	1.14162	0.0535246	0.000559095	0.10022	0.391636	0.0452615
1.5714e+17	0.104522	0.027587	0.712521	0.184662	0.000908528	0.00141815	0.265075	2.32176	1.85814	0.281099	0.00158916	1.00509	0.0632859	0.00124516	0.00074723	0.00108341	0.0642991	0.101459	0.00136191	0.00118209
1.5714e+17	0.000498637	0.000944064	2.93761	0.00158824	0.00061253	0.126025	0.551587	0.00188475	0.000812893	0.142014	0.00137413	0.00089221	0.00081511	0.000622442	2.69941	0.000908293	0.107057	0.000384949	0.324655	0.0994914
1.57478e+17	0.000906372	0.00162879	1.11814	0.00268778	0.00714715	0.00211403	2.97444	1.19373	1.6532	0.00132037	0.00225838	0.00153516	0.00134322	0.00110924	0.00232822	0.00150716	0.000901444	0.000628167	0.00199758	0.0296863
1.57487e+17	0.000714671	3.71478	0.0320904	0.00228389	0.878489	0.00167734	0.00140622	0.41847	0.379767	0.51099	0.282444	0.0012585	0.00113661	0.000845105	0.000926252	0.00126157	0.679582	0.000562687	0.00162183	0.0885227
1.57614e+17	0.000723358	0.0507841	3.67565	0.00234398	0.000993287	0.00167913	0.0777089	0.00280547	0.00120379	0.44031	0.00199843	0.00130768	0.0012211	0.000876273	2.73331	0.00136303	0.000823064	0.000593618	0.00168958	0.00141261
1.60903e+17	0.000161862	0.00030508	0.435643	4.97541	0.00144473	0.000372688	0.449641	0.000626931	0.00741085	0.0288175	0.000440655	0.467602	0.00025659	0.0176194	0.272655	0.198356	0.142154	0.000125162	0.000366812	0.00032614
1.6099e+17	0.00100663	0.00184079	2.65103	0.50579	0.00120156	0.00240761	0.00192709	0.238441	0.0509648	0.00140977	0.0026752	0.485059	0.00159397	0.00161508	2.50443	0.00181468	0.174112	0.0868188	0.00220667	0.282036
1.60997e+17	0.000729745	0.00140927	0.00144486	0.125956	0.00092462	0.00174945	1.4567	2.30686	1.64683	0.782089	0.00205738	0.00136763	0.224881	0.105817	0.334035	0.00135008	0.00082455	0.000578458	0.00169246	0.00147129
1.6134e+17	0.000795556	0.00159509	3.30352	0.00259376	0.00100045	0.0943626	1.75742	0.00316719	0.00130128	0.00123298	0.00221794	0.0014649	0.00131343	0.000994476	1.50369	0.0014534	0.220138	0.000633802	0.0980303	0.00171981
1.61463e+17	0.000632323	0.0012035	2.98172	0.0926919	0.00575224	0.00141493	1.15048	0.229068	0.000974511	0.00096366	0.00173219	0.200178	0.000989001	0.0115657	1.9452	0.0555946	0.231029	0.000482797	0.0861498	0.00116301
1.61479e+17	0.000808408	0.00149325	3.99453	0.00254695	0.000981919	0.00188699	0.369864	0.00313908	0.00129151	0.0011712	0.00220413	0.00145562	0.00127851	0.0144519	2.09292	0.104555	0.30523	0.000632654	0.0116659	0.0865669
1.61479e+17	0.00040934	0.00073587	0.000739369	6.68355	0.0044359	0.000924358	0.0374634	0.00154689	0.000666427	0.108803	0.00107996	0.000706601	0.000652112	0.0468325	0.0539277	0.0543906	0.000431682	0.000314009	0.000874067	0.00087227
1.61549e+17	0.0561806	0.0509366	0.000461676	0.00079728	0.000326751	0.244735	0.344691	0.000973424	0.889678	0.0664858	0.000695987	0.651542	0.599762	0.915673	0.0496131	1.41243	0.000270837	1.00905	0.704813	0.000469853
1.61864e+17	0.000400369	0.000756633	3.11113	0.00128916	0.000484266	0.000942759	0.138884	0.00152446	0.0423667	0.360247	0.00109045	0.128788	0.00066707	0.0161683	2.11591	0.000717751	0.16213	0.000311171	0.000926136	0.914617
1.61883e+17	0.0638663	0.000552699	0.000536222	0.000931816	0.000360542	0.913812	0.000576069	0.00119656	0.711769	0.141783	0.000806118	0.169984	1.55034	0.000375721	0.000378322	2.33375	0.360648	0.234368	0.51292	0.000561551
1.6189e+17	0.000505961	4.14287	0.267293	0.139597	0.861075	0.639064	0.000990834	0.101776	0.000824322	0.000737939	0.158995	0.000886488	0.000811273	0.000627097	0.000649386	0.000926606	0.000543842	0.000386096	0.289204	0.391412
1.61891e+17	0.00440826	0.000976102	0.00095482	0.0016675	0.000631799	0.159832	2.14765	1.00585	1.65042	0.508923	0.0014144	0.64601	0.0133324	0.000632882	0.000682297	0.000934407	0.000567055	0.000388517	0.796386	0.057506
1.61893e+17	0.120276	0.0222469	0.000530969	0.133197	0.000388479	0.302214	0.801778	0.533236	1.86074	0.103935	0.000794008	1.14891	0.0537622	0.849285	0.00037285	0.000524652	0.227498	0.699862	0.0685898	0.0713874
1.61893e+17	0.0002752	0.000520444	2.15502	0.000892118	0.000339439	0.305984	1.75384	0.0431003	0.682707	0.415068	0.000758764	0.000497254	0.0149871	0.141519	1.16557	0.0454787	0.154771	0.0002187	0.000626865	0.117384
1.62091e+17	0.000668659	0.0012341	0.21229	0.236267	0.000795283	0.00151417	2.34161	1.39203	1.63831	0.000984668	0.00176655	0.678365	0.00108639	0.000864944	0.000846977	0.00117702	0.32485	0.000514827	0.00147808	0.162289
1.62091e+17	0.000715608	0.00133132	4.17472	0.00230662	0.000872353	0.00164238	0.642669	0.575832	0.175444	0.000976996	0.00194523	0.180225	0.00115504	0.000920483	1.08438	0.00132408	0.000769061	0.000557945	0.00160966	0.149431
1.64819e+17	0.000527815	0.000983992	0.000956407	0.00161185	0.000637979	0.00119744	3.63626	0.688818	1.6619	0.000801444	0.00143948	0.00091595	0.0586871	0.000641224	0.377784	0.0527326	0.000571254	0.00040751	0.00117683	0.511099
1.65232e+17	0.000996176	0.00179718	4.96627	0.124134	0.00117669	0.00220868	0.325515	0.195441	0.00153425	0.00142137	0.00258952	0.600947	0.00156026	0.0326717	0.559348	0.00174367	0.00105994	0.000776664	0.175404	0.00182678
1.65232e+17	0.000973216	0.00181147	4.71926	0.00300254	0.00115552	0.00222817	0.0723167	0.00357389	0.00157058	0.494428	0.00252137	0.00167556	0.00157963	0.00128914	1.47488	0.00170671	0.160343	0.000744209	0.00210025	0.0513046
1.65386e+17	0.00082392	0.00155143	0.00146858	0.00267514	0.00101037	0.663129	1.12263	0.00327717	2.31496	0.00105908	0.0023003	1.05857	0.0012943	0.00100443	1.029	0.00148773	0.000904594	0.000654817	0.552606	0.238245
1.65739e+17	0.0757744	0.000474067	0.000468081	0.52067	0.000311437	0.000589033	0.662425	0.22064	1.54335	0.00036375	0.000702233	1.08304	0.409175	0.000328303	0.160842	0.000461063	0.893049	0.6089	0.817533	0.000493297
1.65739e+17	0.000973068	0.00187733	4.19727	0.211548	0.00121078	0.00228837	0.00193347	0.00383587	0.00164736	0.502986	0.00267137	0.965665	0.00166101	0.0872518	0.342132	0.00185007	0.107493	0.000771955	0.295616	0.267701
1.65741e+17	0.000575651	0.0010817	0.00106828	0.00184637	0.00528569	0.00133141	0.621277	1.01013	2.02617	0.257805	0.0016224	1.71837	0.0683908	0.141182	0.419724	0.16396	0.327797	0.000441527	0.00130054	0.22972
1.65858e+17	0.148525	0.0055694	0.000242177	0.295601	0.000218443	0.272576	0.000255689	0.000509466	1.54644	0.0908407	0.000359702	0.788185	0.340378	0.556038	0.0107002	0.246727	0.155167	0.546355	1.9529	0.0421991
1.65946e+17	0.000473086	0.000899867	0.000868639	0.00145647	0.000579411	0.130654	2.1327	0.103096	1.87916	0.132236	0.00131212	1.40594	0.00075721	0.00061612	0.307657	0.123223	0.000517199	0.000362763	0.77584	0.000882761
1.66332e+17	0.11151	0.000674212	0.000649453	0.295603	0.00319972	0.280492	1.20557	0.34188	2.24596	0.114743	0.000966964	1.08989	0.000582487	0.000449259	0.076056	0.000641543	0.690161	0.000278221	0.428549	0.111578
1.664e+17	0.111076	3.86658	0.000445415	0.000764712	0.557164	0.700522	0.000475509	0.000951891	0.11812	0.000351985	0.310529	0.000434973	0.000401541	0.00029556	0.024431	0.0192127	0.243868	0.41442	0.464673	0.164882
1.69014e+17	0.000852887	0.001658	1.00382	0.0206727	0.00108057	0.00206436	2.77321	1.31539	1.15198	0.486056	0.00237296	0.00162325	0.00141724	0.00105997	0.00115302	0.0933878	0.000955365	0.000678512	0.00199301	0.137108
1.69152e+17	0.0676138	0.00114642	2.50938	0.214509	0.000727601	0.534177	0.362635	0.00223679	0.000945342	0.479082	0.00159295	0.00104946	0.000958753	0.000800366	2.6846	0.00113922	0.000653087	0.000473678	0.116604	0.0187024
1.69174e+17	0.110492	0.0399397	0.0698693	0.256201	0.000417796	0.000730071	1.77854	0.633064	2.05634	0.000471399	0.000901066	1.25861	0.000525809	0.285744	0.000408348	0.000578379	0.330009	0.140632	0.000728949	0.0352742
1.69572e+17	0.000919629	0.00173086	5.32296	0.941904	0.00110776	0.00222917	0.0724131	0.249196	0.00151225	0.213612	0.00242871	0.00166713	0.00169424	0.0668149	0.00114319	0.00167358	0.00096309	0.000719006	0.0020429	0.111786
1.6958e+17	0.000656709	0.0011657	2.66219	0.221069	0.000759337	0.00147697	1.09031	0.0023203	0.00101631	0.000904947	0.0016993	0.439372	0.00102618	0.000884736	2.22704	0.221283	0.000689985	0.000488412	0.00143736	0.123189
1.7018e+17	0.000385806	0.000696923	0.342491	0.00120792	0.000456737	0.748775	1.96674	0.130776	2.12244	0.000537616	0.00103715	0.741864	0.0325039	0.0797057	0.114523	0.0849215	0.186365	0.000295961	0.435913	0.00774712
1.7018e+17	0.000460868	0.000896437	4.09727	0.488231	0.00422615	0.00110069	1.03938	0.0486259	0.000744287	0.212061	0.00140043	0.277083	0.012047	0.000584027	0.686577	0.000861035	0.000520148	0.000359905	0.0010939	0.125711
1.70327e+17	0.000689901	0.00130348	3.18533	0.312205	0.000862589	0.0016027	0.00138556	0.00274305	0.198231	0.360456	0.00197998	0.00126156	0.00116747	0.000933746	2.8147	0.00125473	0.000759563	0.0515237	0.0015595	0.0589054
1.70344e+17	0.000879918	0.00164245	0.649852	0.00282774	0.00107691	0.00202467	2.72303	0.732436	1.64745	0.238239	0.00242283	0.48479	0.0014238	0.0304221	0.00114513	0.100792	0.000933339	0.000651045	0.00195584	0.37455
1.70878e+17	0.000345722	0.0172455	0.120701	0.0276943	0.0005124	0.563388	1.95315	0.406722	1.43927	0.0714998	0.000938423	0.435289	0.000552363	0.000422369	0.206959	1.28072	0.113937	0.000272162	0.000777629	0.359042
1.91027e+17	0.0465629	0.000717175	0.000718071	0.559734	0.000464768	0.813397	0.667521	0.357423	1.71884	0.288052	0.00104375	1.43795	0.306871	0.0949949	0.0401785	0.117892	0.387292	0.144439	0.000874652	0.0144094
1.91081e+17	0.000812979	0.001565	0.0015437	0.00270466	0.00101735	0.00198168	0.879044	1.63326	1.89229	0.871456	0.00227765	1.08108	0.00131761	0.00101795	0.00104296	0.00155078	0.396732	0.194947	0.00186438	0.0311382
1.91211e+17	0.000626203	0.0011418	1.00879	3.6392	0.000750764	0.00138238	0.00119958	0.00238703	0.0686151	0.434628	0.00169666	0.00110208	0.000993647	0.000853193	1.36682	0.231391	0.234387	0.000477757	0.00138424	0.0011734
1.91227e+17	0.0119011	2.23283	0.00117901	0.109618	0.821025	0.137562	0.00120731	1.13998	0.00105281	0.473737	1.75561	0.00112249	0.0746676	0.0575078	0.000845537	0.00111566	0.000690199	0.174696	0.00143521	0.00120384
1.91227e+17	0.000287309	0.000543643	0.000542898	5.10878	0.00227114	0.000650611	0.000568054	0.00113654	0.000476228	0.000426096	0.000784046	0.000501533	0.000475327	0.000375692	0.326105	0.000517988	0.000309616	0.000221334	0.000631795	1.5539
1.91645e+17	0.000312261	0.000566138	1.10946	1.99628	0.000370751	0.115218	1.57171	0.00116671	0.00748267	0.000441036	0.000819432	0.404484	0.000492432	0.000432519	0.902994	0.558281	0.000331163	0.00023378	0.327778	0.000645271
1.91691e+17	0.0214368	0.00164839	0.00157583	5.41272	0.00799351	0.00201418	0.00168371	0.668221	0.00132225	0.123938	0.0023048	0.050403	0.00136069	0.205771	0.136668	0.00149061	0.256621	0.0979997	0.00187707	0.00156567
1.91709e+17	0.219365	2.74885	0.000781906	0.228426	1.27532	0.000983325	0.0135373	0.00169183	0.000686802	0.000588147	0.323245	0.229292	0.000683223	0.166765	0.0461971	0.000752618	0.525112	0.237435	0.814715	0.164891
1.91709e+17	0.00080561	0.00150432	4.2231	0.0025299	0.000977923	0.0018953	0.00155458	0.310768	0.00130166	0.373127	0.00223602	0.00145319	0.00140291	0.00115653	1.77038	0.00141652	0.180665	0.000632111	0.0017864	0.120005
1.91709e+17	0.000514794	0.00094582	3.61168	0.0787832	0.000617415	0.00116099	0.585693	0.00193216	0.000799102	0.519339	0.00184601	0.000906795	0.00081109	0.000643959	2.18946	0.000894583	0.000562134	0.000400802	0.001157	0.00103504
1.91709e+17	0.343837	0.000544112	0.0587229	0.185763	0.00258877	0.184931	1.98537	0.0500741	0.936961	0.30131	0.000789396	0.474024	0.000464183	0.965476	0.000374026	1.17622	0.000314338	0.000225257	0.287311	0.0442227
1.92326e+17	0.0939655	0.000493879	0.000470549	0.0405736	0.000318418	0.707521	2.65711	0.0848187	1.25171	0.000368297	0.000726342	0.62089	0.000419847	0.357543	0.239493	0.310349	0.00298264	0.14737	0.137888	0.344569
1.92678e+17	0.129738	3.22835	0.000798805	0.130726	1.92586	0.000991006	0.00083049	0.311387	0.00067531	0.408049	0.00116115	0.000750756	0.000696371	0.0473746	0.000557256	0.000731027	0.210102	0.314261	0.14034	0.145938
1.92678e+17	0.00073915	0.0599404	3.62352	0.404077	0.00102883	0.00166609	0.077003	0.193192	0.00124138	0.00110865	0.00206271	0.537871	0.00122072	0.0306641	2.05745	0.0012984	0.000828469	0.000602978	0.00179192	0.00150475
1.9273e+17	0.000286306	0.000535373	0.000520846	0.414081	0.000349597	0.000676564	2.21868	0.00113041	1.83612	0.000389956	0.000787124	1.22944	0.000465122	0.278293	0.121074	0.274667	0.000313749	0.390824	0.000647733	0.230255
1.92746e+17	0.0254372	0.00143394	0.149889	0.196439	0.000941122	0.00187506	1.95942	0.870989	1.25511	0.433316	0.710137	0.00139932	0.00131115	0.587327	0.00101923	0.797981	0.000853975	0.000635082	0.00179102	0.0014324
1.92747e+17	0.000466505	0.000899017	2.65159	0.0798812	0.00422033	0.00110301	0.955144	0.00178926	0.000732152	0.481422	0.00129231	0.000848078	0.000756851	0.105748	2.4029	0.000853504	0.0964125	0.000365665	0.148917	0.0638808
1.92807e+17	0.0012212	0.00229247	3.77137	0.00386028	0.00147359	0.00283934	0.00233544	0.983595	0.119846	0.00170653	0.00323185	0.4179	0.00196211	0.00147594	1.43958	0.00222535	0.00132361	0.000970897	0.0895212	0.149291
1.95546e+17	0.000678485	0.0013166	4.28906	0.41707	0.000859622	0.181284	0.136067	0.00271002	0.0011556	0.27556	0.00191625	0.0012683	0.00118005	0.000944315	1.55931	0.00140625	0.00074741	0.000530084	0.00156355	0.124205
1.95547e+17	0.000405195	0.000746293	2.66605	0.614532	0.000484797	0.000932939	0.847369	0.00153593	0.000641102	0.000598432	0.00114021	0.530101	0.13641	0.000488892	1.49291	0.158422	0.000437081	0.000311257	0.000918421	0.544916
1.95547e+17	0.179246	0.00081397	0.137263	0.074964	0.000529998	0.00104883	1.90435	0.078407	1.8873	0.101905	0.00116687	1.11846	0.0916056	0.359117	0.000558873	0.0790886	0.19883	0.571273	0.203654	0.00970888
1.95547e+17	0.000832196	0.00158368	0.3243	0.0348999	0.00103377	0.00194244	3.01093	0.895846	1.23253	1.02641	0.00233085	0.00151726	0.092602	0.34574	0.001084	0.00152905	0.000939834	0.000671946	0.00191774	0.0199723
1.95606e+17	0.000790029	0.00148683	0.00145509	0.00253251	0.000971289	0.00189675	2.41302	1.08923	1.52798	0.576055	0.00215832	0.371071	0.00126043	0.0967411	0.274731	0.0364023	0.000884345	0.000628372	0.510238	0.0891704
1.95622e+17	0.000621821	0.0649233	0.00112254	0.00194629	0.00088941	0.134107	1.08502	0.945338	2.1495	0.000812084	0.00168032	0.984991	0.000970428	0.000781404	0.426601	0.256842	0.426448	0.238536	0.276657	0.00121691
1.95623e+17	0.000746948	0.00140502	1.25579	0.847895	0.000924334	0.00172382	0.687449	0.987588	2.26995	0.00111539	0.00203494	0.00138906	0.0299159	0.000903004	0.000980991	0.00136753	0.000831788	0.000592868	0.00174937	0.904402
1.95626e+17	0.148852	2.03509	0.0304708	0.00120498	0.449468	0.180985	0.000731226	1.08044	0.0591209	0.50733	1.60903	0.000665788	0.0800752	0.0720691	0.000464415	0.141165	0.000405707	0.140449	0.44668	0.0147034
1.95626e+17	0.0557453	0.000543347	0.120949	0.00093151	0.000352693	0.000657599	1.03385	0.785048	2.02674	0.000407005	0.0007878	1.4437	0.000476824	0.00035765	0.000376671	0.000522191	0.411079	0.243639	0.741938	0.131425
1.95959e+17	0.00029642	0.014092	1.64079	0.000946383	0.00044508	1.23234	0.605607	0.106618	0.000469536	0.158065	0.000809135	0.000535366	0.000470552	0.0137393	2.91748	0.188321	0.0438713	0.0733946	0.000665776	0.000560453
1.96113e+17	0.00909732	3.44978e-05	0.00232873	2.66586	0.0804658	4.14121e-05	3.54282e-05	6.8936e-05	2.8465e-05	2.6128e-05	0.531735	3.19203e-05	2.95845e-05	2.28162e-05	2.29248e-05	0.110138	1.92796e-05	1.38315e-05	3.59993	3.43351e-05
1.96113e+17	0.0393814	0.00108937	3.28765	0.00180806	0.00535765	0.00133797	0.846585	0.00222513	0.000918006	0.0898621	0.0015759	0.00101805	0.000921723	0.000705356	2.39472	0.00104345	0.206209	0.000441565	0.115123	0.0010884
1.96174e+17	0.00110968	0.00208988	4.57052	0.504904	0.00136029	0.00273736	0.00218901	0.0042507	0.104835	0.395923	0.00298445	0.00199699	0.00185476	0.0172891	0.789926	0.525938	0.00121426	0.0622118	0.00251816	0.00231434
1.96638e+17	0.134756	0.000727474	0.000714039	0.0528268	0.000472815	0.000906813	2.43957	0.325054	1.99084	0.000562456	0.00106533	1.0114	0.000623151	0.000472943	0.144147	0.000692145	0.313797	0.103171	0.000878535	0.476697
1.96638e+17	0.230471	0.00157041	0.0015528	0.440151	0.00683356	0.00190229	0.784744	1.99578	0.946933	0.317865	0.00224807	0.600598	0.67338	0.094478	0.00103091	0.00145121	0.131569	0.410789	0.353753	0.00154748
1.96638e+17	0.113628	0.000641757	0.000643874	0.170825	0.000417528	0.0216466	0.401974	1.21019	0.786434	0.10005	0.000926994	1.64865	0.568036	0.107845	0.24526	0.000618848	0.642082	0.217615	0.484735	0.277228
1.9706e+17	0.000865173	0.0016129	0.619725	0.282064	0.00104618	0.00205905	2.60639	1.34394	1.70762	0.418941	0.00234702	0.00154855	0.0014214	0.00110078	0.00108273	0.00157713	0.000961497	0.000690403	0.00196185	0.00163442
1.97135e+17	0.798845	3.45436	0.000412968	0.0408408	0.73661	0.237323	0.000443248	0.000890329	0.338129	0.000323337	0.465915	0.000408514	0.000380798	0.225069	0.000295047	0.000417559	0.000249582	0.0591587	0.520147	0.119409
1.97257e+17	0.000145872	0.000275009	0.000258965	0.0432639	0.00263517	0.0763262	0.0228341	3.1133	0.377477	0.177931	0.281842	0.657458	0.428603	0.000187116	0.254449	0.212122	0.000159301	0.685498	0.504832	0.160171
1.97264e+17	0.000744766	0.00138095	3.38901	0.109514	0.000892073	0.00169326	1.60284	0.512037	0.00115746	0.00121936	0.00196153	0.00133009	0.0012271	0.307498	1.06042	0.00132101	0.000793029	0.000566529	0.00166009	0.00153964
1.99866e+17	0.128429	0.000697824	0.00068474	0.0575227	0.000453451	0.174311	1.33837	0.221655	2.26324	0.000516926	0.00101212	1.1188	0.000605299	0.000474769	0.0808793	0.000664755	0.256159	0.450369	0.903807	0.000734841
1.99935e+17	0.000764374	0.00142583	0.00137796	0.130995	0.000915481	0.336122	2.54413	1.26614	1.31867	0.00108554	0.002052	0.78654	0.00120968	0.334364	0.0270258	0.241368	0.000838317	0.000582536	0.00169899	0.00147068
1.99944e+17	0.000858613	0.0398289	0.334499	0.0026541	0.0014071	0.0585078	2.5734	1.32822	0.66801	0.00121591	0.00217255	0.608294	0.00130838	0.00102533	0.675467	0.00148067	0.512039	0.000627757	0.13399	0.0536587
1.99944e+17	1.94863	0.000481964	0.180479	0.483475	0.000315017	0.000610799	0.104635	0.0148766	0.858512	0.422185	0.000699615	0.904447	0.348522	0.215892	0.000332302	0.756772	0.000283692	0.286894	0.447999	0.0235366
1.99962e+17	0.000267291	0.000508825	0.0141692	5.51804	0.000332384	0.000625101	0.000527005	0.00104967	0.00570704	1.35824	0.000774218	0.000477907	0.000423936	0.0959278	0.000351569	0.000507775	0.000296901	0.000207372	0.000628305	0.000487874
2.00348e+17	0.000416892	0.0258032	0.319676	0.338788	0.000596183	0.000975573	0.922229	0.944635	1.40852	0.294806	0.0011665	1.80943	0.227314	0.0465447	0.000540245	0.199467	0.000447105	0.00031442	0.000942008	0.456714
2.00427e+17	0.328845	0.0187984	0.000822952	0.119446	0.000750737	0.00105829	0.000880158	0.770845	0.853279	0.246817	0.00123213	0.758975	1.47277	1.37049	0.10851	0.00082086	0.519099	0.000348791	0.101673	0.323802
2.00511e+17	0.000437633	0.000818877	3.13412	0.00139208	0.000534657	0.00103345	0.534319	0.00169409	0.000694047	0.227523	0.00121332	0.298938	0.000696404	0.154385	2.03483	0.000782825	0.378854	0.132694	0.000991217	0.0933307
2.00511e+17	0.195438	0.0442781	0.000996699	0.249196	0.000706919	0.00121735	1.85372	1.62458	1.2082	0.000760433	0.0014464	1.03758	0.000869298	0.000685607	0.0247216	0.000944706	0.4541	0.269736	0.00120136	0.0287544
2.00511e+17	0.000822821	0.0530898	0.552822	0.00256354	0.00114578	0.00185468	2.63802	1.14942	2.17514	0.00128053	0.00224855	0.410343	0.00132939	0.00103057	0.00104598	0.00148201	0.000885038	0.000614346	0.00189063	0.00160804
2.00564e+17	0.00029909	0.0561174	2.41143	0.358683	0.000408138	0.236522	0.000615362	1.49015	0.173632	0.000468757	0.00091144	0.000552108	0.000526885	0.0142083	1.71459	0.211188	0.000332605	0.000230859	0.328026	0.000600905
2.00923e+17	0.920899	0.000296574	0.0572307	0.136784	0.000193215	0.000365801	0.000315367	0.434006	1.03428	0.283512	0.000441703	0.479778	0.82835	1.16451	0.0183345	0.62462	0.299382	0.088682	0.580645	0.0471154
2.00923e+17	0.0359441	0.0127605	1.55112	0.20408	0.000510825	0.267574	0.179773	0.00118675	0.0583413	0.240493	0.00083002	1.06879	0.0004912	0.000378587	2.11865	0.000560816	0.346704	0.0113934	0.713795	0.186121
2.00967e+17	0.000598912	0.00106683	3.44296	0.00182965	0.000691618	0.212989	0.00112317	0.00217995	0.000920856	0.000809681	0.00156857	0.650613	0.00092552	0.031747	1.87698	0.238586	0.000632209	0.0471029	0.00131764	0.484427
2.00974e+17	0.000755066	0.00138842	3.57583	0.166501	0.000915308	0.00176404	0.0737132	0.00288684	0.0492137	0.00102531	0.00207609	0.544407	0.00120031	0.000930659	1.95935	0.172407	0.000829759	0.000580984	0.441412	0.00158611
2.00974e+17	0.000502103	0.000948511	3.00059	0.00161782	0.000616853	0.00117941	0.00098029	0.00193147	0.0329516	0.133419	0.00136828	0.116626	0.300633	0.000626241	2.80116	0.000886057	0.383543	0.0284229	0.190201	0.000981943
2.00983e+17	0.000467139	0.000814651	0.00207383	6.24336	0.000546975	0.00102097	0.000855888	0.28462	0.000703291	0.000691894	0.0191512	0.000778602	0.000710027	0.000550806	0.373979	0.000783293	0.000494577	0.0256551	0.000991144	0.0410222
2.01466e+17	0.109366	0.00118211	1.35192	0.584105	0.000764664	0.00143985	0.717426	1.37655	0.80698	0.441091	0.00172373	0.00118214	0.103476	0.451702	0.000809212	0.631733	0.0376355	0.313866	0.00142955	0.0645863
2.01586e+17	0.510274	2.65549	0.000555384	0.000941403	1.35674	0.148047	0.000594074	0.00113398	0.0331315	0.000427443	0.170575	0.000530124	0.000476032	0.444679	0.0183364	0.219369	0.420058	0.0339319	0.886147	0.0980837
2.01596e+17	0.0010333	0.00180735	0.00178892	0.8561	0.00118645	0.00228696	1.14152	0.00373862	1.76982	0.667362	0.0026679	0.00172885	0.00157655	0.577592	0.00122594	1.73884	0.00106204	0.00079258	0.00215223	0.224133
2.04352e+17	0.0646456	0.00164177	0.0015264	0.002597	0.0010039	0.00187788	3.33798	0.477002	1.59617	0.00118619	0.00224855	1.25118	0.00136037	0.042038	0.00107662	0.108754	0.000898485	0.102033	0.00187651	0.00156194
2.04352e+17	0.192755	0.0215697	0.000535472	0.0874131	0.000393779	0.000664558	0.668163	0.234289	1.77846	0.000439684	0.000795639	0.59677	0.138929	0.312529	0.0325265	0.0425364	1.3676	0.449595	0.617786	0.455784
2.0436e+17	0.000488212	0.000893015	3.5665	0.00157784	0.000587297	0.00108425	1.09482	0.00184391	0.0237432	0.235152	0.00130835	0.000847655	0.000768101	0.0280996	1.98088	0.000885112	0.000519306	0.000365709	0.00107612	0.0577675
2.04403e+17	0.000664103	0.00127342	0.20863	0.00219132	0.00561022	0.0015712	1.41685	1.5062	2.52391	0.00100559	0.00182253	0.00121203	0.00107657	0.000838567	0.445879	0.00121605	0.449588	0.000523622	0.29739	0.131456
2.04825e+17	0.226358	0.000827604	0.000796535	0.00141805	0.000527193	0.000991337	1.67776	1.84942	1.37334	0.000632975	0.00121018	0.81172	0.0700368	0.0339953	0.177001	0.000792719	0.730854	0.000341855	0.000982339	0.0402947
2.04954e+17	0.063597	0.000696992	0.000691503	0.00118456	0.000450532	0.000881203	1.39881	1.14136	1.79219	0.343438	0.00100208	0.71259	0.178474	0.000443247	0.181406	0.000658309	0.509302	0.232009	0.296882	0.143328
2.05382e+17	0.000626536	0.00115634	3.61498	0.20316	0.000754882	0.00145933	0.284951	0.00243284	0.000999444	0.531887	0.00168326	0.00111748	0.042527	0.00923352	1.93991	0.00111784	0.346452	0.000479439	0.00142306	0.0126249
2.05511e+17	0.00061732	0.0269636	0.28294	0.2073	0.000993356	0.00142597	1.52355	1.25807	2.0459	0.676056	0.00174619	0.803081	0.00103203	0.000772233	0.163597	0.00113356	0.000677124	0.000472035	0.00141857	0.00122312
2.05519e+17	0.000875586	0.0397456	0.00150778	0.0692613	0.00119943	0.00187486	3.38665	0.481783	1.89838	0.446221	0.00219526	0.383446	0.00129233	0.0832611	0.00107102	0.00148654	0.000891853	0.000618363	0.00184968	0.195048
2.26266e+17	0.015057	0.000779485	0.0152411	0.00129649	0.000506236	0.45966	3.1988	1.02425	0.926758	0.000600961	0.00114276	0.439593	0.000667523	0.000561627	0.210804	0.30121	0.0915565	0.217239	0.00093052	0.0926684
2.26283e+17	0.000716558	0.00124267	0.487977	0.00216734	0.000827769	0.001561	2.29854	0.285324	2.35158	0.00101535	0.00183412	0.823366	0.00110704	0.0450225	0.0997597	0.0497013	0.000743581	0.000526306	0.544532	0.00135216
2.26806e+17	0.0317296	0.000495109	0.195867	0.138239	0.000325592	0.000617145	0.341594	0.15978	1.80959	0.124909	0.00072368	0.74837	0.401401	1.40564	0.000338964	0.21025	0.360286	0.423418	0.346878	0.299118
2.26806e+17	0.0853802	2.83729	0.000666021	0.0828011	1.87941	0.0705758	0.000713159	0.375297	0.000593901	0.173806	0.000993886	0.000642616	0.00059468	0.00046178	0.0334734	0.0329731	0.287403	0.389735	0.426314	0.320287
2.2683e+17	0.000524705	0.00232047	0.502827	0.00169965	0.000648179	0.00123804	1.42225	3.07321	0.63383	0.409272	0.00145122	0.413494	0.000851672	0.188482	0.00067092	0.329282	0.000576696	0.000408058	0.00121885	0.0148753
2.26875e+17	0.000478217	0.0260252	3.69006	0.00150598	0.000681201	0.714922	0.000923744	0.00178984	0.000751388	0.000667497	0.00129682	0.469335	0.000778416	0.000650704	1.75319	0.100247	0.000519297	0.000374375	0.00105249	0.233991
2.2695e+17	0.000649789	0.00121304	0.268142	0.0020366	0.000767087	0.564771	2.27337	0.517458	1.15018	0.278343	0.00174758	0.978564	0.406648	0.000826225	0.000817417	0.00111539	0.320633	0.0712	0.00141371	0.15907
2.27285e+17	0.182243	0.128827	0.122344	0.00143021	0.000554227	0.00105408	2.69744	0.780113	1.31832	0.216779	0.00123953	0.942874	0.000712939	0.00055995	0.0785262	0.0426652	0.000483521	0.359769	0.00100155	0.122341
2.27355e+17	0.000602916	0.00111113	0.00111372	0.00187097	0.000723752	0.00135939	2.73355	0.931297	2.22618	0.000972599	0.00164138	0.611634	0.000944312	0.000734467	0.00077343	0.068405	0.000659635	0.000460919	0.129214	0.285778
2.27364e+17	0.000861667	0.0443734	4.14674	0.254519	0.00131004	0.00196414	0.985161	0.348433	0.00144135	0.235997	0.0024015	0.0015518	0.00140685	0.0385355	0.68981	0.23874	0.000945357	0.000664956	0.00193165	0.00177773
2.27493e+17	0.000816056	0.001608	0.951081	0.38755	0.00709965	0.00186717	1.82063	1.73734	1.07071	0.395206	0.00228358	0.00153991	0.00136299	0.00106636	0.00107469	0.117228	0.000918818	0.000643503	0.00189928	0.496676
2.2751e+17	0.0519398	2.14407	0.000453969	0.000776344	3.13953	0.0494968	0.000490098	0.000944702	0.000398622	0.000341453	0.0854547	0.000434906	0.00039228	0.0470572	0.0740272	0.0315453	0.420184	0.0378591	0.812802	0.101409
2.27517e+17	0.0004386	1.41263	0.000800796	0.0667998	1.13604	0.322175	0.000882735	1.17056	0.000720469	0.464875	0.553311	0.000775685	0.000721008	0.000524417	0.000560556	1.19856	0.000482382	0.000341212	0.518557	0.149518
2.27517e+17	0.000639462	0.0012229	0.00116779	0.00209031	0.000794151	0.00152064	0.583173	4.35823	0.00102675	0.354516	0.00180941	0.00116507	0.0178115	0.0845715	0.167795	0.204315	1.17311	0.0411511	0.00147576	0.00135071
2.27844e+17	0.000355227	0.000673568	0.000642939	0.281964	0.00320865	0.190986	1.45546	0.126835	2.98791	0.000500905	0.000963352	0.772616	0.0385855	0.406622	0.149691	0.000633098	0.000390223	0.00027703	0.418	0.163109
2.27847e+17	0.000908006	0.00177125	2.83582	0.215317	0.00114417	0.397925	0.00184169	0.174599	0.00150929	0.345474	0.00262726	0.407662	0.10537	0.065884	2.00946	0.00166044	0.424931	0.000719727	0.00209665	0.0017596
2.27847e+17	0.00128846	0.00235422	4.93732	0.00400567	0.00152538	0.00290574	0.726276	0.0802857	0.00202599	1.12265	0.00335773	0.00229838	0.00199964	0.0979593	0.00168718	0.00228429	0.00140385	0.000979438	0.00288043	0.00245289
2.27973e+17	0.0768773	0.00238392	5.81527	0.122686	0.00154278	0.0736961	0.00249274	0.00489517	0.0020176	0.00174865	0.00349714	0.739815	0.00201885	0.00160343	0.0016632	0.0654803	0.00138782	0.000997772	0.00284518	0.0750158
2.27975e+17	0.000146809	0.000283655	0.000281903	4.40437	0.00264596	0.000340098	0.871074	0.0133666	0.298981	0.000211243	0.000417749	0.361182	0.000241833	0.111146	0.00475747	0.929389	0.000167947	0.000118845	0.000348569	0.000282248
2.30654e+17	0.121361	0.000444503	0.427277	0.000756536	0.00530542	1.5625	0.00045417	0.00090705	0.00993233	0.113861	0.0348517	1.59795	0.000393591	0.0502475	1.23595	0.109639	0.649049	0.0076779	0.816819	0.254236
2.30741e+17	0.340959	0.00106803	0.00105602	0.0588242	0.000697454	0.0013699	2.30753	0.0326634	1.28008	0.274438	0.00154227	0.26745	0.167887	0.00073119	0.499947	1.37571	0.000634646	0.000464574	0.112329	0.273683
2.30741e+17	0.00055259	0.00108172	0.00104525	5.43394	0.00534671	0.00146946	0.165838	0.533804	0.0466423	0.134131	0.00155226	0.00101697	0.00089925	0.000723225	0.000713949	0.00103656	0.606933	0.0117579	0.049481	0.00111945
2.3075e+17	0.000528254	0.000941962	0.000919207	0.00157037	0.000614043	0.184069	2.61163	1.2811	1.52398	0.00074043	0.00134564	0.650601	0.000816048	0.000667829	0.315762	0.000879991	0.372964	0.000387849	0.00113415	0.0485163
2.30799e+17	0.000825596	0.00150404	0.219411	0.428461	0.000978554	0.00195885	0.951416	0.483735	2.85555	0.332762	0.00220508	1.26258	0.00133822	0.00100945	0.00102517	0.00146618	0.000878429	0.227812	0.222252	0.00152015
2.30809e+17	0.00070847	0.00135414	3.21085	0.00226692	0.000866984	0.185952	0.756468	0.0223781	0.001152	0.00102086	0.00210629	0.377491	0.00116112	0.00084568	1.92761	0.0012617	0.409362	0.000553952	0.00160341	0.0938293
2.30817e+17	0.335175	0.000904214	0.000907872	0.0289697	0.0043952	1.0061	0.00094515	0.0757484	0.328961	0.227847	0.00130609	0.760936	0.96967	0.148912	0.0215296	0.142654	0.900863	0.663877	1.31722	0.0622843
2.3128e+17	0.000470802	0.000850753	4.06651	0.0661513	0.000552919	0.381028	0.000892686	0.00171251	0.000725327	0.00064014	0.00123724	0.0971766	0.000753881	0.000595362	2.01374	0.0620484	0.175781	0.11341	0.00103061	0.0139582
2.31291e+17	0.000357475	0.000689117	2.04348	4.13102	0.000448073	0.000861948	0.0905271	0.286037	0.000587466	0.259023	0.000992545	0.000673046	0.000599503	0.000474402	0.180561	0.000675832	0.000401246	0.000280331	0.000825914	0.00088881
2.31341e+17	0.000523123	0.000982526	0.514303	0.00162927	0.00466774	0.568837	0.0492501	1.4337	0.000862733	0.590184	0.00140227	0.727164	0.903949	0.152609	0.0682069	0.0522455	0.993752	0.123253	0.490136	0.321502
2.31366e+17	0.000421911	0.0361825	4.78223	0.00142788	0.000569198	0.00101375	0.274713	0.00162817	0.0442384	0.476181	0.100523	0.00590305	0.000739383	0.000522195	1.25864	0.00076777	0.000470601	0.000330283	0.000966483	0.0118309
2.31693e+17	0.000711528	0.00132024	0.376617	0.243779	0.000865533	0.00170794	3.44314	0.326286	1.66911	0.265911	0.00194545	0.00128624	0.00114745	0.0761211	0.0171251	0.5675	0.000763818	0.00054681	0.00156801	0.00138916
2.31755e+17	0.110409	0.000883916	0.000999177	0.00148912	0.000573571	0.00110328	0.744981	0.110599	2.74331	0.286842	0.0012957	1.03013	0.0258038	0.0824149	0.228651	0.000841473	0.0612583	0.933011	0.633772	0.00086719
2.31755e+17	0.000621653	0.0011967	0.0011631	0.00199713	0.00582615	0.00150516	0.00123946	1.24766	0.730556	0.570147	0.00171191	1.19217	0.446213	1.35902	0.0466016	0.127087	1.10146	0.160147	0.00143047	0.00122038
2.31755e+17	0.000493442	0.000882975	0.214184	0.384742	0.000574774	0.208521	1.80942	0.523358	2.19207	0.000686975	0.00128385	0.844265	0.000781281	0.0951832	0.0701294	0.114551	0.481783	0.000366325	0.00106903	0.0548834
2.31761e+17	0.000341521	0.000643834	3.90819	0.0933968	0.000418416	0.102802	0.473702	0.00134207	0.0263364	0.217912	0.000962407	0.000615162	0.000560985	0.0335996	1.87353	0.000624733	0.00037457	0.000267801	0.26311	0.000703194
2.31917e+17	0.000329825	0.000631672	2.1508	2.2697	0.000413115	0.000771255	0.195437	0.279123	0.000542538	0.328519	0.000909007	0.00062819	0.000548795	0.0194376	1.74901	0.000616674	0.000360747	0.000258489	0.000760024	0.0006466
2.32262e+17	0.223011	0.000623518	0.00060559	0.00107553	0.000405059	0.335796	0.373813	1.84526	1.47597	0.193864	0.000905734	0.748964	0.000547163	0.494782	0.237761	0.180911	0.641381	0.0159118	0.162464	0.065415
2.32319e+17	0.000314985	2.79748	0.000587009	0.00103402	2.20016	0.355388	0.124606	0.121976	0.0255862	0.317592	0.000872292	0.000570535	0.000507013	0.100925	0.000409247	0.000570488	0.211607	0.000247644	0.542781	0.196265
2.32328e+17	0.000956308	0.00185489	4.98692	0.00308963	0.00939822	0.00219441	0.159358	0.154398	0.00160326	0.559903	0.00262123	0.0017517	0.00159676	0.00116701	0.808409	0.00169937	0.00108128	0.000786322	0.00216409	0.297446
2.32328e+17	0.000566409	0.00112583	2.43758	2.29296	0.000721403	0.00143895	0.823927	0.69817	0.000954748	0.000931966	0.00158251	0.00111809	0.00102395	0.000698187	0.373372	0.00102882	0.000651419	0.000464511	0.00133444	0.359383
2.3233e+17	0.464895	0.000694636	0.000674302	0.673662	0.000449682	0.236178	0.0782263	0.234973	0.0642952	0.173192	0.000989266	0.70005	1.49638	1.2058	0.000475704	0.457814	0.393694	0.328499	0.352747	0.135721
2.32451e+17	0.000875986	0.00158201	4.38716	0.00270734	0.00103316	0.00194734	0.281602	0.177125	0.00136459	0.689786	0.00228296	0.00152475	0.00137238	0.0230011	1.13247	0.00152444	0.159069	0.000665644	0.00198829	0.129527
2.35001e+17	0.00126246	0.00241699	4.65961	0.051722	0.0113748	0.00288838	0.00250355	0.727351	0.00205236	0.196471	0.00341215	0.00228751	0.00201399	0.0450527	1.03583	0.00225041	0.00139609	0.00100916	0.00282745	0.244163
2.3507e+17	0.000660747	0.100155	0.00126905	0.0222502	0.000874882	0.00159045	1.92623	1.49108	1.57615	0.258238	0.00188719	0.80789	0.00110652	0.00083821	0.0896607	0.00121736	0.000747526	0.00052778	0.375892	0.34061
2.3507e+17	0.000862178	0.00166079	3.82786	0.00274122	0.00106499	0.0476661	0.00172742	0.00345159	0.00141944	0.552101	0.00234505	0.437067	0.00145616	0.0490824	1.97469	0.00157943	0.000959039	0.0870412	0.00199265	0.00178901
2.35071e+17	0.000430238	0.00078259	0.000767027	0.195052	0.00051409	0.161209	1.4152	0.257258	2.50292	0.000588991	0.00117134	1.66182	0.000677135	0.033551	0.255894	0.255999	0.000464667	0.000329772	0.201354	0.0533336
2.35189e+17	0.000403211	0.000777919	2.96608	2.61788	0.000510097	0.000982297	0.479594	0.00162211	0.0147035	0.19549	0.0011236	0.000757341	0.000670823	0.000510438	0.714962	0.000746087	0.000440891	0.00031547	0.000936828	0.000799205
2.35533e+17	0.000967624	0.00183208	0.00178061	0.003062	0.001189	0.002349	2.62853	0.564921	1.6395	0.15047	0.0863915	0.00172172	0.00158677	0.420203	0.283737	0.00175851	0.00105863	0.228642	0.00220539	0.97653
2.35548e+17	0.108213	0.000847187	4.0653	0.00138387	0.00054363	0.00104908	1.00475	0.00169485	0.000722928	0.000633519	0.0447302	0.000804102	0.000739875	0.000559796	1.71992	0.0304666	0.000491514	0.00036267	0.00102468	0.0150345
2.35627e+17	0.000216904	0.000419203	0.00040537	6.0765	0.000273355	0.000501194	0.00393356	0.000859486	0.148725	0.187909	0.000658153	0.349139	0.048428	0.000292607	0.000282537	0.179761	0.000242691	0.000166878	0.00051171	0.000413911
2.35696e+17	0.575945	0.000913095	0.397953	0.00181207	0.000561531	0.00106178	0.636315	0.13212	1.70984	0.253912	0.00134971	1.06118	0.000733869	0.528077	0.293355	0.792648	0.491337	0.015738	0.00104195	0.103351
2.35696e+17	0.628625	0.00131441	0.00130348	0.181765	0.000863445	0.00167025	0.309036	0.588767	0.0802905	0.910936	0.00192056	0.987202	1.06286	0.000876465	0.182266	1.29418	0.416049	0.000558054	0.258774	0.0895841
2.35698e+17	0.000800212	0.00139975	4.02829	0.00237892	0.000935878	0.0386188	0.00145718	0.494775	0.00120224	0.00107031	0.00209497	0.981271	0.00127076	0.000970261	0.855981	0.00138478	0.000827163	0.000600558	0.0017736	0.581674
2.35698e+17	0.231564	0.000573643	0.060857	0.132176	0.000373948	0.148131	0.940996	0.386958	1.76374	0.00579382	0.000831161	1.30233	0.0161688	0.395018	0.000394557	0.204791	0.908094	0.229328	0.270797	0.000581818
2.35738e+17	0.000817567	0.00154504	6.20511	0.201185	0.00862754	0.00188317	0.143088	0.116271	0.0447869	0.00116648	0.0245788	0.00142926	0.00129226	0.0805279	0.00106271	0.0807713	0.080503	0.00061522	0.00183683	0.00158132
2.36082e+17	0.00038563	0.000722102	3.09689	0.243524	0.00329491	0.000890553	0.208349	0.0325078	0.0302159	0.15341	0.00102792	0.287212	0.000613755	0.0208931	2.55498	0.000689521	0.0248414	0.000297436	0.279605	0.0590357
2.36176e+17	0.00035692	0.000667573	0.261671	0.0373387	0.000436864	0.000829766	0.216076	2.30785	1.18303	0.340526	0.000982281	1.1449	0.58675	0.227631	0.000460287	0.195477	0.000392233	0.000279817	0.493081	0.000679863
2.36177e+17	0.811425	1.15462	0.0399882	0.0513228	0.650761	0.00328519	0.000480165	0.000956959	0.00597277	0.133946	1.77498	0.000443697	0.000402724	0.813254	0.0374193	0.472053	0.000264569	0.000187054	0.908646	0.139193
2.36177e+17	0.000265322	0.000522307	1.25269	5.12681	0.00473438	0.0190629	0.0239668	0.147634	0.000430739	0.000390956	0.000717587	0.000515558	0.000466382	0.0289831	0.390281	0.000485564	0.000292577	0.000205206	0.000610162	0.000495089
2.36178e+17	0.341509	0.000800262	0.000789773	0.552672	0.000519556	0.000967532	0.862119	0.672375	1.03976	0.265552	0.00117044	1.57047	0.327391	0.197229	0.000537681	0.0711125	0.147624	0.388667	0.557222	0.000809019
2.36222e+17	0.000937305	0.0016856	4.39188	0.560074	0.00109953	0.00212982	0.00176869	0.71346	0.0520228	0.00126915	0.00246611	0.750644	0.00145619	0.00149725	0.219171	0.00161144	0.215691	0.0758296	0.00205222	0.00177117
2.36634e+17	0.000370261	0.000693679	0.593794	5.39349	0.000454031	0.00087733	0.000719228	0.157326	0.0327061	0.301203	0.000996961	0.000648614	0.000605148	0.019666	0.141507	0.000671772	0.000399784	0.000282242	0.000818381	0.352162
2.3664e+17	0.000923577	0.0771591	0.854923	0.0031247	0.00130095	0.00219306	2.76072	1.14262	1.62876	0.321525	0.00261594	0.00175398	0.00158703	0.00114093	0.136384	0.00175177	0.00107229	0.0007485	0.00224453	0.0558613
2.36768e+17	0.0960686	0.000744002	0.000703744	0.00125149	0.00406044	0.0297262	1.82332	0.521308	2.10792	0.000558088	0.00109485	1.35435	0.000625691	0.206468	0.000490887	0.000701415	0.376771	0.471567	0.000880458	0.000751489
2.36847e+17	0.00061333	0.00113398	3.41314	0.0984171	0.000738722	0.00140335	0.00118456	0.0023693	0.0515209	0.000861823	0.00163374	0.00108984	0.000978427	0.000725491	3.29998	0.00110745	0.000663056	0.0462483	0.00136364	0.0738398
2.36847e+17	0.000394401	0.0375841	2.31166	0.218279	0.000603283	0.000924677	0.38862	0.00151646	0.000634496	0.274263	0.0203346	0.385939	0.000636224	0.265367	2.73249	0.000721848	0.152959	0.0773934	0.0724973	0.0565352
2.39392e+17	0.00113395	0.00211236	4.83231	0.00359616	0.00136564	0.00263602	0.453579	0.00430689	0.00178865	0.374285	0.00297969	0.00202076	0.00186162	0.0318507	1.2736	0.00202082	0.00121398	0.000866721	0.0024832	0.00213651
2.39407e+17	0.00105536	0.00191336	2.26495	0.287073	0.00126857	0.002357	0.0106706	0.974219	0.00167929	0.926975	0.00281573	0.00188698	0.00170777	0.0612133	2.26849	0.00199388	0.182941	0.00084526	0.00230648	0.00193112
2.39407e+17	0.000451163	0.000820772	0.0415632	0.00138806	0.0037549	0.311327	0.535313	0.00165428	0.295576	0.649487	0.00115639	1.01349	0.223315	1.04664	0.000551478	2.63142	0.239288	0.000331153	0.000982411	0.00079294
2.39409e+17	0.00093325	0.00177357	0.00175541	0.00302191	0.0011434	0.00239858	3.16503	0.804647	1.02113	0.469281	0.00255688	0.00169362	0.115184	0.590293	0.290553	0.00171306	0.00103271	0.000748056	0.00212944	0.521455
2.39458e+17	0.000666745	0.00125674	4.11603	0.256344	0.000821365	0.633628	1.02134	0.214457	0.0357142	0.000955303	0.00184063	0.00120214	0.00107407	0.000801904	0.468229	0.00123209	0.239969	0.000526823	0.00152573	0.00129035
2.39469e+17	0.209736	3.24719	0.000406229	0.000707325	1.39951	0.373746	0.000436803	0.000854729	0.113729	0.000346276	0.000607922	0.000394337	0.000364352	0.256398	0.0380537	0.000388272	0.257342	0.00325876	0.881515	0.214657
2.39596e+17	0.000611818	0.00113211	0.49586	0.111207	0.000733141	0.0014121	2.49385	0.522901	1.48621	0.705953	0.00165691	0.00110941	0.000980824	0.261506	0.392103	0.00111886	0.000661972	0.000464246	0.00137333	0.518174
2.39596e+17	0.000616631	0.00123718	2.82042	0.240547	0.000766584	0.0014526	0.00120614	0.52853	0.241176	0.252646	0.00169526	0.00113239	0.106478	0.000762783	2.68332	0.0011514	0.000679413	0.000494517	0.00140611	0.113262
2.39947e+17	0.000459934	0.0293149	3.59404	0.00147548	0.000621161	0.00103199	0.261196	0.205472	0.00073165	0.238204	0.00123026	0.00079157	0.189473	0.0450163	2.41781	0.000804857	0.000491231	0.00915115	0.00101155	0.000936585
2.40095e+17	0.134157	0.00134193	0.326011	0.00219438	0.000855753	0.00167811	2.04565	0.74707	2.22957	0.00102152	0.00191712	1.19565	0.00112521	0.000859372	0.000900841	0.00124968	0.18953	0.000547615	0.0800006	0.0375309
2.40155e+17	0.000921284	0.00163444	0.0016932	0.490311	0.00107476	0.00209944	1.75269	1.15091	1.72277	0.764824	0.00241453	0.850985	0.246931	0.00110047	0.00113966	0.00159708	0.000977549	0.000668198	0.0020939	0.00171064
2.40155e+17	0.00077249	0.00151477	3.61895	0.163565	0.000944732	0.00178448	1.14452	0.0029304	0.00123235	0.400304	0.0853668	0.00135382	0.00127683	0.000930598	1.50109	0.00138521	0.000852032	0.000613508	0.00172578	0.0676228
2.40161e+17	0.000585083	0.00111512	4.90671	0.198266	0.00492254	0.00140754	0.787932	0.00223555	0.000936057	0.00103897	0.00155389	0.0724938	0.000938832	0.0327036	0.832369	0.00103343	0.000645039	0.00045243	0.00129615	0.150401
2.40482e+17	0.000917391	0.00171016	2.40932	2.20505	0.00111066	0.00216714	0.231572	0.883277	0.00144383	0.775831	0.00248674	0.00170069	0.00147109	0.05638	0.34421	0.00165584	0.00100813	0.000725012	0.00211519	0.0743416
2.40482e+17	0.0241896	0.000542142	0.000533069	0.160192	0.000348184	0.000669543	0.73729	0.752254	1.02256	0.424476	0.000794728	1.13504	0.173795	0.000360303	0.000367761	0.13751	0.534055	0.909309	0.41905	0.5662
2.40618e+17	0.000232689	0.0107543	0.000425133	0.145253	0.000363588	0.377699	2.7021	0.160403	1.10317	0.000317623	0.000657859	1.11585	0.000370429	0.505182	0.103224	0.489837	0.0646709	0.197951	0.0206994	0.000452377
2.40635e+17	0.187028	0.000448729	2.14446	0.624897	0.000291516	0.000553955	0.000471592	0.00093028	0.0506379	0.178308	0.000651224	0.954756	0.000386546	0.13756	2.25088	0.00042814	0.252337	0.000186164	0.000546347	0.213858
2.41099e+17	0.00058003	0.00122264	0.443831	5.5913	0.000704729	0.00143445	0.00114169	0.464414	0.000932326	0.110024	0.001601	0.00101907	0.000946719	0.000718942	0.143977	0.00100914	0.000620325	0.000436716	0.00130404	0.231845
2.3512e+17	0.0509485	0.00145369	0.00140097	0.0025102	0.000958008	0.00188204	0.704571	0.522891	2.90003	0.00112811	0.0020788	0.822029	0.00121917	0.000988384	0.318671	0.194912	0.670264	0.403484	0.241258	0.15605
1.20703e+17	0.000535818	0.000993344	0.226519	0.157553	0.00901654	0.00120158	2.47349	0.500808	1.89742	0.504087	0.00140392	0.000948743	0.0291212	1.03318	0.000657059	0.000930759	0.000576355	0.000409985	0.00119042	0.159118
1.20703e+17	0.456314	0.113653	0.000298654	0.434943	0.000215368	0.623785	0.277398	0.378618	0.293614	0.305994	0.000444041	0.700564	1.21648	0.377373	0.000208079	0.372115	0.604219	0.20844	0.617263	0.017801
1.20703e+17	0.10313	2.05114	0.0151714	0.000331549	0.905958	0.496384	0.000208807	0.210728	0.000169134	0.000145544	0.00029419	0.0651719	0.000181468	0.0311369	0.00552743	0.000191311	0.000114562	0.0885407	3.0251	0.000198084
1.20727e+17	0.000471904	0.000868099	0.000847294	0.00145556	0.0135698	0.778446	0.402205	0.00176308	0.570192	0.49161	0.00124923	1.57335	1.92383	1.0684	0.159873	0.000820028	0.000505295	0.00035913	0.00103169	0.00841311
1.20773e+17	0.158621	1.72814	0.000348948	0.000598796	0.189607	0.911612	0.000365974	0.000736088	0.000307452	0.000274433	0.000519486	0.113568	0.000310541	0.000241234	0.000239242	0.0347309	0.598842	0.106861	3.14229	0.0114717
1.20773e+17	0.000311924	0.0434525	3.43617	0.216782	0.000429508	0.000740598	0.00061669	0.00120253	0.000502464	0.000458523	0.000851185	0.0850248	0.0126734	0.00038867	2.89078	0.00057288	0.306955	0.000243877	0.000709911	0.000612193
1.20773e+17	0.469056	0.0775202	0.0624756	0.381438	0.000450795	0.299924	0.124636	0.00134354	0.000553	0.499341	0.000964037	1.00705	2.17436	0.599754	0.000437801	0.460204	0.000377276	0.83808	0.00079145	0.000685501
1.20787e+17	0.268326	0.155009	0.00085764	0.00151344	0.000642883	0.345535	1.55979	0.758345	0.673753	0.000670497	0.00128329	1.73474	0.00075268	0.0107092	0.177937	0.000838498	0.000511821	0.522228	0.784867	0.000920035
1.20798e+17	0.166769	0.00080734	3.15648	0.00133528	0.0108848	0.000992313	0.000830457	0.00162265	0.000673078	0.166597	0.00124175	0.542035	0.01917	0.0146095	2.48728	0.199283	0.19245	0.000328599	0.000960213	0.0349619
1.20864e+17	0.000400806	0.000768329	3.84384	0.0440813	0.00363257	0.000932593	0.680028	0.00152978	0.000635275	0.000589595	0.00110337	0.518293	0.000644773	0.000500977	1.30885	0.000734465	0.46471	0.000310338	0.0998579	0.0278963
1.20864e+17	0.432565	0.000571473	0.171071	0.000948645	0.0168372	0.207917	0.449529	0.201924	0.178087	0.0616231	0.000815193	1.45335	2.10739	0.589189	0.04674	0.000538881	0.605651	0.425509	0.000676041	0.0485846
1.21202e+17	0.000375969	0.000729476	4.24675	0.00120128	0.00340009	0.000873764	0.553993	0.00165368	0.000595282	0.282289	0.128565	0.198241	0.000606273	0.00843324	1.47437	0.000678033	0.094756	0.000297324	0.000852237	0.000735713
1.21202e+17	0.00108606	0.001972	0.894095	0.00338359	0.00127239	0.00238723	0.680685	1.87078	1.08266	0.623456	0.00281329	1.49329	0.242114	0.0887131	0.00129425	0.00202255	0.00112999	0.000829245	0.00239992	0.00189283
1.21202e+17	0.135684	0.0313576	0.552459	0.00123002	0.000624886	0.244199	2.01438	1.43039	0.71594	0.123133	0.00103122	1.09091	0.113165	0.0953068	0.000489524	0.191928	0.0231806	0.197997	0.000858646	0.0351078
1.21277e+17	0.000567114	0.0564883	2.25024	0.0418364	0.000758863	0.126925	0.759088	0.00215666	0.035536	0.000795116	0.00153176	0.279751	0.00090864	0.000696482	1.94073	0.00102678	0.569938	0.000437071	0.928639	0.0010299
1.21277e+17	0.275339	0.0305722	0.00028364	0.000484046	0.000239196	1.79137	0.109787	0.0953239	0.245644	0.0859105	0.0004343	1.34852	1.02871	0.105219	0.0702478	0.000276611	0.461401	0.469786	0.879898	0.000295624
1.2132e+17	0.206092	0.0169153	0.0723015	0.611064	0.000280864	0.725756	0.0660552	0.000821062	0.0128242	0.252981	0.000570993	0.000383348	1.8769	0.000256966	0.000272984	1.17919	0.191318	0.829506	0.955755	0.00040407
1.2134e+17	0.000398001	0.00074821	4.05231	0.0012675	0.0108343	0.000937547	0.000772498	0.00157393	0.0536408	0.000566854	0.00109822	0.375406	0.111806	0.000499827	2.1248	0.116434	0.000431675	0.0711473	0.0738884	0.000795093
1.21743e+17	0.271087	0.0870309	0.266478	0.4556	0.000169166	1.81787	0.000249058	0.000493645	0.00843469	0.130231	0.0003523	1.23184	0.504764	0.045589	0.523553	0.000226063	0.549122	0.166358	0.940104	0.000242883
1.21812e+17	0.290694	2.22828	0.0559281	0.00108758	1.25586	0.000789049	0.000669576	0.00131788	0.0116958	0.263838	1.19024	0.312512	0.0185213	0.390763	0.00043459	0.108179	0.162914	0.000267199	0.704826	0.000623744
1.21812e+17	0.000887007	0.00160321	3.77013	0.00261039	0.0073036	0.00193623	0.143079	0.00329322	0.00132648	0.00117389	0.00225141	0.671348	0.0981405	0.00124111	2.22337	0.00148734	0.000920987	0.0630859	0.00188291	0.00154892
1.21812e+17	0.0757511	0.0224746	0.847173	0.127667	0.000460464	0.000782075	0.588305	1.32158	0.94041	0.403736	0.000934865	0.796086	0.00053451	0.000422365	0.000410504	0.288846	0.00731389	0.381531	0.557757	0.63729
1.21826e+17	0.000485673	0.000915079	3.36525	0.00148836	0.00435968	0.00110179	0.269102	0.00184818	0.000779507	0.233463	0.111628	0.134783	0.000798754	0.000602504	2.86876	0.000950156	0.000511845	0.000380725	0.00111082	0.000897086
1.21879e+17	0.000813872	0.00154172	0.386845	0.00256342	0.000994966	0.00198823	2.71992	1.08229	1.51271	0.571226	0.00226311	0.00150371	0.00134183	0.226862	0.00103872	0.00145202	0.00089085	0.395384	0.00182976	0.0852089
1.21896e+17	0.269685	2.62271	0.0261668	0.00114695	2.00087	0.0913117	0.000696712	0.0013615	0.0270239	0.258174	0.145627	0.332233	0.000574053	0.14394	0.000463208	0.0790382	0.170483	0.000280173	0.826938	0.000700797
1.21966e+17	0.000253646	1.49001	0.0988906	0.000775533	1.27509	0.0440005	0.000475158	0.484888	0.000394037	0.20657	1.67923	0.269924	0.0176408	0.145242	0.000306132	0.000425387	0.00026459	0.00019105	1.27377	0.0112731
1.21966e+17	0.000445154	0.000839067	0.000828394	0.00139627	0.0288889	0.428899	0.280676	0.904035	0.0403643	0.222003	0.00120111	1.24113	1.71834	0.667991	0.0462812	0.000791033	0.835614	0.448949	0.129764	0.000851836
1.21966e+17	0.000877598	0.041928	5.54323	0.00273852	0.00129522	0.0020057	0.590363	0.500911	0.00139034	0.0013233	0.00233575	0.00152427	0.00137732	0.0718374	0.00109831	0.00154775	0.000953749	0.000673181	0.198212	0.0329778
1.22283e+17	0.00095547	0.00174376	5.41187	0.308396	0.00114617	0.00219156	0.418628	0.495043	0.00153673	0.180302	0.00252343	0.00169462	0.0662163	0.0975851	0.00119923	0.00171805	0.00103141	0.000778477	0.00211356	0.00178027
1.22293e+17	0.183409	1.8277	0.000189311	0.413405	0.337702	0.146061	0.000203364	0.00681002	0.000164756	0.000143753	0.0452342	0.146987	0.00831113	0.00012905	0.0106403	0.000187138	0.534135	0.518139	2.77372	0.0465634
1.22293e+17	0.301679	1.70839	0.0456761	0.000268488	0.283492	1.37298	0.000168297	0.000330608	0.000139742	0.087973	0.126902	0.000153102	0.000143357	0.0516807	0.000110623	0.000153704	0.163419	0.501567	2.35351	0.0011217
1.22308e+17	0.0152903	0.00112142	0.480484	0.00185042	0.0156487	0.294776	1.56051	2.2768	1.22538	0.000842598	0.00158972	0.401779	0.00097147	0.00078724	0.000743734	0.0953215	0.463696	0.159057	0.00132402	0.00107226
1.22308e+17	0.000426482	0.0167837	3.5542	0.00134843	0.00077209	0.17236	1.06026	0.00163821	0.00978273	0.000642469	0.0011909	0.454512	0.00068347	0.397801	1.1732	0.000772184	0.15082	0.000327749	0.000978137	0.000803772
1.2231e+17	0.0909258	0.0743645	0.000546328	0.0698301	0.000377564	0.000674208	0.946417	0.630445	2.57711	0.263924	0.000819441	0.82399	0.000465261	0.163958	0.147814	0.000515313	0.765046	0.117308	0.255661	0.0693364
1.22429e+17	0.00121774	0.00227135	3.0718	0.277086	0.0108107	0.00271442	0.340376	0.514895	0.00189091	1.12968	0.00318905	0.00221676	0.00189	0.609775	1.01889	0.00217571	0.00130854	0.000945937	0.00269444	0.00221852
1.22429e+17	0.000619488	0.001198	0.384978	0.00200595	0.000781156	0.001445	2.37419	0.994437	1.57699	0.288446	0.0516329	0.679579	0.000993982	0.284037	0.000816339	0.00114021	0.000682623	0.000482262	0.353298	0.00121249
1.22436e+17	0.930672	3.00089	0.000819245	0.0013872	1.55569	0.0010417	0.000861193	0.00172984	0.0255608	0.000685144	0.00120408	0.000794731	0.000730705	0.141807	0.0137086	0.698455	0.000487151	0.000345771	0.621582	0.000824184
1.22436e+17	0.085447	0.000961043	3.86579	0.00159248	0.0045214	0.00116038	0.396549	0.00191855	0.148246	0.000689616	0.00166135	0.000906982	0.0201228	0.000651204	2.30813	0.000888613	0.000553132	0.000394279	0.00113833	0.157858
1.22515e+17	0.475817	0.0958721	0.000442569	0.326432	0.000317562	0.000571799	0.598699	1.01132	1.05209	0.336394	0.210984	0.000428803	0.000392503	0.650769	0.000309391	0.644983	0.3636	1.0911	0.138644	0.000450114
1.22515e+17	0.000298537	1.59427	0.00055693	0.0336411	2.94529	0.402192	0.169304	0.349902	0.0122152	0.0967737	0.188518	0.0704666	0.000476421	0.106653	0.0205591	0.0520182	0.000324781	0.00023006	0.955251	0.000572979
1.22515e+17	0.000563817	0.0320284	3.39623	0.332208	0.000766041	0.268613	0.760778	0.00211536	0.000873311	0.126469	0.00149308	0.243052	0.000904668	0.0476939	1.2991	0.00100835	0.370357	0.000431004	0.00126642	0.113141
1.25042e+17	0.0816033	0.0663663	2.9898	0.126956	0.000638592	0.345158	0.582193	0.00184285	0.000794771	0.370304	0.00126819	0.000840401	0.0489177	0.138065	2.04399	0.000837814	0.000519037	0.06952	0.00106657	0.128557
1.25042e+17	0.000381183	0.000722293	4.64734	0.00121142	0.00350608	0.158372	0.226404	0.00145558	0.000618611	0.0765718	0.00102192	0.000673465	0.000631061	0.03251	1.67547	0.0471867	0.107408	0.000299172	0.000863623	0.0167356
1.25197e+17	0.755452	0.293874	0.0136832	0.221952	0.978104	0.217056	0.000801313	0.233577	0.0575331	0.260803	2.85591	0.000741721	0.000675884	0.000499202	0.000550099	0.542942	0.000449156	0.394367	0.16958	0.000779488
1.2524e+17	0.143435	0.0333677	0.121371	0.0227951	0.000271619	0.219907	0.16397	0.45972	0.623607	0.13118	0.000482407	2.09484	0.271624	0.130499	0.000225821	0.000315354	0.142134	0.408966	2.02101	0.00998562
1.2524e+17	0.000372437	0.000747398	4.05515	0.143848	0.0183306	0.180046	0.307161	0.00134962	0.000557943	0.277817	0.000954717	0.189867	0.000565705	0.0029007	1.42979	0.000624952	0.134275	0.000274223	0.217117	0.0376695
1.2524e+17	0.000371796	0.000707628	4.13842	0.246321	0.0139042	0.104667	0.118865	0.00143776	0.0385391	0.0938219	0.00102311	0.444063	0.000620837	0.0290714	1.62395	0.141338	0.000408284	0.000295125	0.000841588	0.000733023
1.25247e+17	0.000778098	0.00143968	4.04586	0.00244387	0.000949705	0.151275	0.0177351	0.42261	0.00123677	0.00112612	0.00212941	0.00138973	0.00126024	0.173483	2.10451	0.00138513	0.000846076	0.0650838	0.00172344	0.00146111
1.25247e+17	0.000489627	0.000952816	5.0731	0.00155957	0.0122845	0.00112266	0.257834	0.22229	0.000792789	0.000782963	0.00132142	0.0367049	0.000818661	0.0307093	1.34194	0.000877874	0.000531174	0.000375264	0.00111422	0.0135897
1.2572e+17	0.000454367	0.0008332	3.50721	0.00142425	0.000544063	0.00104917	0.000882667	0.00168239	0.0078058	0.000624165	0.0477797	0.209558	0.000715807	0.000651088	2.09461	0.000798973	0.489282	0.000347989	0.625261	0.00775604
1.25728e+17	0.221008	0.0230996	0.000560019	0.110574	0.000409887	0.107841	0.788502	0.180788	1.73353	0.000443667	0.000839299	1.30707	0.000494492	0.12807	0.0446281	0.000544811	0.500155	0.760923	1.08944	0.000583493
1.25728e+17	0.0693458	0.0237855	0.258523	0.0632812	0.000355156	1.37214	1.07536	0.507725	0.339817	0.000385177	0.00073841	1.53165	0.000469304	0.000338135	0.243229	0.000482399	0.439413	0.449788	0.391973	0.23076
1.25728e+17	0.0831035	3.0947	0.0889584	0.000684899	1.48871	0.609128	0.00043312	0.09797	0.000355022	0.000320397	0.104989	0.187976	0.000356614	0.000277985	0.000286668	0.000381455	0.0810642	0.46537	0.694175	0.000399543
1.25728e+17	0.00054497	2.8379	0.000972657	0.0016407	0.749852	0.655699	0.000997134	1.04222	0.000823039	0.420491	0.505605	0.000949162	0.000856995	0.00065777	0.000659446	0.000948309	0.000560601	0.000400764	0.776385	0.000981485
1.26132e+17	0.113399	0.000695276	0.940561	0.377208	0.000456011	1.61022	0.000714049	0.00145295	0.000593966	0.390847	0.00105677	1.44673	0.358645	0.109133	0.73396	0.000674297	0.0849735	0.0607121	0.766631	0.000732225
1.26149e+17	0.0300933	0.0010315	4.17975	0.00171674	0.014056	0.00126051	0.00106024	0.00211932	0.000852338	0.174172	0.00151671	0.359944	0.00088613	0.0302665	1.87053	0.0804612	0.0268008	0.0993444	0.122257	0.000998717
1.26219e+17	0.205551	0.418987	0.0568544	0.000719209	0.961161	0.555629	0.0709524	0.148837	0.000366333	0.0402605	3.79202	0.000403135	0.000368932	0.267974	0.0113447	0.000403919	0.0901866	0.315446	0.0617355	0.000432714
1.26219e+17	0.0817296	0.564269	0.158963	0.000289973	0.89622	0.780159	0.21203	0.499431	0.259773	0.0351763	1.47813	0.443399	0.150451	0.104824	0.000117434	0.305296	0.198425	0.174322	0.612748	0.0441031
1.26364e+17	0.000928261	0.00182552	5.90949	0.00297867	0.00840628	0.0022179	0.00186083	0.94251	0.00150577	0.00156041	0.00260323	0.0644227	0.00151386	0.0478293	0.0012095	0.00169712	0.00105011	0.000723998	0.0021213	0.00199032
1.26681e+17	0.000264821	3.50237	0.0566267	0.000826345	1.54222	0.687308	0.0652665	0.00102487	0.000417862	0.0947726	0.0105712	0.00825287	0.000426475	0.0168867	0.000340881	0.105222	0.221547	0.000202154	0.684544	0.000481233
1.26682e+17	0.142282	0.00140475	4.17406	0.805819	0.000913989	0.0017882	0.256319	0.00290243	0.0011863	0.536998	0.00201527	0.640178	0.00125173	0.0299049	0.381696	0.00136409	0.000825071	0.000603185	0.00172277	0.0155363
1.26682e+17	0.00059588	0.00109711	0.00110158	0.00192532	0.000713036	0.468009	3.6693	0.352634	1.96028	0.00090467	0.00157623	0.00105613	0.000952622	0.000720202	0.000762773	0.0320698	0.235781	0.000448414	0.00131993	0.267799
1.26682e+17	0.757182	1.25751	0.0655446	0.000767993	2.82695	0.616459	0.00048029	0.000941326	0.000389713	0.0727215	0.097419	0.000434173	0.000402972	0.000302644	0.000322016	1.00609	0.000268426	0.000192664	0.294779	0.00044488
1.26682e+17	0.00058195	0.00105625	4.53602	0.00171044	0.00548938	0.00130353	0.234433	0.00215502	0.000889805	0.000776811	0.00154524	0.815184	0.000919822	0.0953178	1.29721	0.000989499	0.00061001	0.000445063	0.00124592	0.0012149
1.26706e+17	0.0274113	0.108917	4.44431	0.14576	0.000651583	0.358539	0.524059	0.00196428	0.000791689	0.00070605	0.0500693	0.000899855	0.000805289	0.000618106	0.606075	0.000889708	0.581002	0.000389449	0.0762484	0.0690751
1.26706e+17	0.274428	0.348814	0.312456	0.896838	0.000584178	0.00109072	1.06966	0.00181864	0.000741495	0.166531	0.00130071	0.6101	0.706206	0.749113	0.00058162	0.190559	0.000503869	0.000359062	1.49631	0.171239
1.26708e+17	0.0855868	0.0221532	2.88503	0.00159301	0.000765367	0.158564	1.18108	0.00192824	0.000777855	0.000734775	0.00134728	0.000893023	0.000801064	0.13181	2.27451	0.000878581	0.154231	0.00038466	0.00112218	0.0950004
1.26766e+17	0.000582301	0.0557611	4.2475	0.172115	0.000862118	0.287427	0.00112599	0.00218626	0.000927991	0.000811756	0.00156017	0.420802	0.00093181	0.000730065	1.20784	0.17384	0.000636887	0.116709	0.305563	0.00115407
1.26766e+17	0.318334	0.00229431	0.931692	0.0780262	0.00148259	0.00287069	0.112292	0.00454418	0.00192628	0.00156926	0.00330362	0.00224874	0.0019793	0.0803892	2.99653	0.00220957	0.16455	0.000985976	2.28858	0.00218931
1.26776e+17	0.000310406	0.0253476	2.09016	0.00096942	0.000405305	0.602218	0.217135	0.00117675	0.000484222	0.235974	0.000831146	0.617255	0.00048483	0.349423	2.4461	0.000554287	0.395386	0.00023595	0.00069591	0.0143495
1.26835e+17	0.3155	0.202362	0.000720884	0.100763	0.000497466	0.000904826	0.691967	0.574708	1.24696	0.218125	0.0422602	1.30578	0.195964	0.39808	0.000498034	0.000699007	0.00810011	1.27603	0.418708	0.000746035
1.26837e+17	0.00580177	0.158219	0.000781178	0.00135318	0.000539456	0.00165884	1.62229	1.32224	0.281343	0.000618241	0.12733	0.727569	2.05812	0.0588557	0.312852	0.000758226	0.316882	0.000325855	0.000955272	0.000826337
1.26837e+17	0.0979099	0.126388	1.2877	0.332375	0.000180001	0.0346938	0.183784	2.32067	0.000601156	0.000203186	0.200455	0.0725635	0.113312	0.368534	0.742046	0.416606	0.273496	0.166865	0.261116	0.000273573
1.26886e+17	0.247268	0.378509	0.000240699	0.208163	0.317442	0.561924	0.000252779	3.85766	0.0422746	0.188144	0.39041	0.000234829	0.000223573	0.112309	0.0822692	0.314179	0.000143203	0.297595	0.000296484	0.000250764
1.26887e+17	0.000286206	0.000528184	4.4147	0.0140573	0.00508437	0.0916937	0.550205	0.00107061	0.0298079	0.133112	0.000753935	0.405433	0.000451044	0.0106198	1.25316	0.000501298	0.000303561	0.000217637	0.000630323	0.0869281
1.26887e+17	0.0346876	0.0417079	0.103466	0.000913726	0.000363942	1.73683	0.000568036	0.666021	0.000456197	0.434503	0.000783744	0.000531754	2.18288	0.11837	0.108918	0.000516625	0.370718	0.000224436	1.18689	0.0101959
1.29458e+17	0.340238	0.00216691	0.0021197	1.22192	0.0198882	0.0025891	1.81677	0.443151	1.19764	1.48234	0.00304184	0.00205105	0.00192349	0.393553	0.00142579	0.00211041	0.00128637	0.000904309	0.00257303	0.0604261
1.29497e+17	0.842168	0.414219	0.000698919	0.536482	1.23797	0.375822	0.00072966	0.0014479	0.000611984	0.213839	1.78613	0.000668175	0.000614434	0.188885	0.00552138	1.39133	0.000399293	0.000282634	0.000839688	0.000725805
1.29497e+17	0.566426	0.000387781	0.432853	0.417434	0.000245989	0.88984	0.0248375	0.0891836	0.000315728	0.198271	0.0619498	0.807143	1.71328	0.412853	0.000253804	0.281935	0.00676258	0.78107	0.31425	0.000374556
1.29566e+17	0.000713759	0.0013367	3.61946	0.00231885	0.000864987	0.00168039	0.266575	0.00268339	0.00112452	0.000994141	0.00194854	0.0012873	0.00115002	0.000934675	1.51019	0.00131414	0.645562	0.000557924	0.936795	0.00134112
1.29583e+17	0.000532634	0.000995742	3.70748	0.00166392	0.0132761	0.00122044	0.013438	0.502867	0.0661078	0.0007343	0.001469	0.000959677	0.000874046	0.00857264	2.64924	0.000946853	0.000560448	0.000409081	0.0267729	0.00100816
1.29664e+17	0.000680429	0.00134959	6.12426	0.304098	0.000866442	0.00179532	0.0778323	0.0876946	0.00117142	0.00108215	0.00208961	0.001295	0.00115704	0.000973371	0.000922194	0.00125472	0.151156	0.000545737	0.192549	0.0460688
1.29978e+17	0.000630885	0.00118956	4.58675	0.00199465	0.0109454	0.365427	0.00122909	0.00245713	0.000998189	0.0962278	0.00168315	0.00112235	0.00105622	0.0219583	1.81844	0.0319376	0.000676897	0.0516951	0.00139557	0.00115697
1.29978e+17	0.000437949	0.00082295	0.20137	0.00136671	0.0160854	0.00102219	2.68876	0.875979	1.37821	0.381322	0.0369598	0.000772338	0.000692262	0.407152	0.000547921	1.00519	0.000475135	0.00034313	0.000974612	0.000818838
1.30126e+17	0.629773	2.90427	0.0345582	0.000594338	0.89993	0.000437464	0.0263377	0.000731227	0.000296266	0.000266201	0.019945	0.238555	0.00030658	0.539653	0.000235906	0.341632	0.177857	0.000146297	1.18381	0.000355875
1.30135e+17	0.000431573	0.000815412	3.17077	0.0741053	0.00740778	0.196325	0.615049	0.00162571	0.000671304	0.285547	0.0011856	0.797751	0.000698473	0.512297	1.18753	0.000782005	0.144146	0.000334485	0.000980534	0.000841981
1.30135e+17	0.000718811	0.0433624	4.00221	0.00220728	0.000985885	0.00168931	0.344366	0.00284863	0.00111492	0.000988364	0.00196467	0.392543	0.00112547	0.146172	1.74042	0.10547	0.0989691	0.108793	0.00160623	0.00129158
1.30135e+17	0.000851917	0.00162147	4.86129	0.00273824	0.0162265	0.00195121	0.0952369	0.490259	0.00140492	0.325803	0.00230849	0.00155948	0.00141235	0.00111066	1.18816	0.0015738	0.000922217	0.000661808	0.00190216	0.00159464
1.30135e+17	0.341896	0.00173622	0.282605	0.0918142	0.00819828	0.0020929	0.658209	1.55392	0.00148204	0.458049	0.343332	0.00162991	1.75221	0.0962537	0.00115878	1.39845	0.000989402	0.00071282	0.00200521	0.00176337
1.30142e+17	0.000973542	0.0018216	0.00181114	0.00314071	0.00120083	0.00226097	3.29396	1.66145	1.38582	0.00141398	0.00273999	0.221604	0.00157147	0.0011688	0.00123854	0.0428177	0.110112	0.16049	0.00222569	0.100578
1.30142e+17	0.000491706	3.23076	0.000892905	0.00150139	0.573242	0.326014	0.10008	0.0417262	0.0669129	0.16686	0.723174	0.178847	0.000767146	0.178894	0.0338474	0.112556	0.282888	0.000370206	0.807896	0.171503
1.30142e+17	0.194469	2.03012	0.0296661	0.000358431	0.139944	0.729271	0.000220707	0.00043594	0.000181168	0.015047	0.101307	0.183294	0.00811265	0.174687	0.000141215	0.0624057	0.000121483	0.559202	2.77062	0.000211306
1.30145e+17	0.640763	0.103013	0.00111117	0.0019522	0.000865164	0.495283	0.501136	0.385979	0.137514	0.0541947	0.00166697	1.48463	1.26065	0.67944	0.251994	0.255955	0.0758231	0.664519	0.00137753	0.00115131
1.30186e+17	0.000557338	0.182243	3.4624	0.00180402	0.000733365	0.591814	0.778345	0.0021586	0.00089641	0.000807804	0.00157924	0.000997888	0.000901412	0.289494	1.27561	0.00101843	0.404885	0.000435914	0.00126191	0.00113282
1.30531e+17	0.000328906	0.000623102	3.57428	0.0192417	0.00967211	0.000771417	0.175756	0.61763	0.000526017	0.11339	0.0210922	0.285817	0.000532096	0.00750994	1.93049	0.000590451	0.239596	0.000260734	0.000741543	0.000608763
1.30625e+17	0.138628	2.84059	0.000350228	0.000609634	0.875783	0.902151	0.000367657	0.000723686	0.0607878	0.0675266	0.000510558	0.000335147	0.000304543	0.0740876	0.0182804	0.00033724	0.446692	0.000146318	1.57113	0.000354656
1.30625e+17	0.211193	0.0632765	0.185321	0.342223	0.000614441	0.407164	0.70404	1.31324	0.435261	0.000701427	0.00131344	1.68435	0.50361	0.00491152	0.000599997	0.187795	0.483556	0.14203	0.327102	0.000910853
1.30675e+17	0.000693238	0.00121651	0.00121396	0.00205496	0.000795928	0.00155797	2.11051	1.8708	1.85733	0.000947086	0.00175966	0.324248	0.00106453	0.000862434	0.194192	0.00117135	0.0007284	0.14693	0.479563	0.00128311
1.30675e+17	0.572307	0.155467	0.119429	0.0913825	0.000402604	0.770297	0.000604659	0.406948	0.000485566	0.150396	0.000847816	0.453681	2.01027	0.000373184	0.000395748	1.19512	0.0876687	0.000246077	0.982583	0.000586509
1.30675e+17	0.000659486	0.00126171	4.69391	0.00211901	0.00600023	0.0634361	0.00128367	0.00254824	0.00104754	0.00092188	0.00180273	0.476741	0.00112113	0.000804113	1.61721	0.0519358	0.000710724	0.0445788	0.00147766	0.0293571
1.30693e+17	0.917485	0.0339563	0.0270996	0.38478	0.000687491	0.40652	1.20738	0.866649	0.806685	0.0522437	0.0925694	0.610432	0.000800812	0.942378	0.000647664	0.572309	0.000550579	0.0738642	0.00112623	0.00102004
1.30693e+17	0.191601	0.111853	0.0386798	0.17624	0.000860628	0.0577962	0.810975	1.27261	1.48651	0.00095747	0.00188419	0.530274	0.00109495	0.000856559	0.000898138	0.00123409	0.275029	1.64338	0.394919	0.00124712
1.30693e+17	0.478489	0.902849	0.688035	0.000442855	0.774053	1.21274	0.000283909	0.610853	0.000233536	0.0788304	0.523583	0.0236943	0.000235413	0.0945589	0.0953952	0.000254588	0.183548	0.0181148	1.3133	0.000272362
1.30693e+17	0.126879	0.00104697	0.183603	0.00174979	0.0212643	0.947149	0.236447	0.141114	0.368118	0.000768978	0.00152093	2.02315	1.55189	0.0459955	0.000707236	0.000983784	0.302033	0.432338	0.611292	0.00105205
1.30736e+17	0.418072	2.18628	0.000467653	0.000800956	2.52087	0.000587695	0.0779081	0.000995422	0.000411164	0.000352198	0.349164	0.334971	0.000410265	0.292422	0.000328682	0.0845721	0.268024	0.0551835	0.363367	0.0444001
1.30736e+17	0.0728713	0.0717834	0.000775062	0.20596	0.0145336	0.158752	1.9626	0.545365	1.69535	0.000588048	0.00114617	1.4763	0.000730725	0.297285	0.000557806	0.182606	0.309985	0.000329941	0.000952135	0.00083419
1.30754e+17	0.224787	1.55625	0.316887	0.0471094	0.362777	0.00123254	0.00105807	1.81058	0.00085448	1.01756	1.06882	0.00095539	0.000887986	0.000652645	0.000671265	0.58478	0.000580492	0.000417866	0.00123072	0.00102386
1.30761e+17	0.000466087	0.10089	3.08603	0.00142743	0.000598006	0.110962	0.231262	0.00170346	0.000714005	0.000667818	0.0012286	0.249654	0.00073693	0.000592879	2.47208	0.00081531	0.490753	0.00034751	0.23894	0.00939351
1.30761e+17	0.00589912	0.0368351	0.304754	0.0249564	0.000811627	0.157628	2.33026	0.339448	1.77615	0.116539	0.0015741	1.06647	0.000959627	0.000705164	0.000756417	0.00103944	0.55027	0.000462906	0.252721	0.0308036
1.3109e+17	0.000591986	0.00109295	4.29743	0.00183184	0.0098092	0.00133068	0.00112019	0.002185	0.000902207	0.232856	0.00158485	0.00101345	0.000920384	0.0648539	2.04651	0.00101511	0.0627923	0.000452126	0.269669	0.00111019
1.31098e+17	0.56948	0.199678	0.0378374	0.143841	0.000326933	0.765092	0.000520207	0.277255	0.0121601	0.159933	0.000725656	1.18472	2.16386	0.305582	0.000334254	0.000468208	0.456801	0.000207639	0.717259	0.00349316
1.31175e+17	0.000603599	0.00108839	4.11266	0.00187142	0.000715684	0.00137391	0.698109	0.439689	0.0829477	0.379062	0.00156008	0.79182	0.000957703	0.000761252	0.481208	0.00104934	0.000644552	0.000463085	0.00131203	0.00113869
1.31217e+17	0.381352	0.0185349	0.108367	0.0588763	0.000340528	0.339024	0.554132	0.0709091	0.905778	0.139498	0.0241938	2.05305	0.666583	0.0697916	0.000324069	0.000450312	0.00344037	0.940051	0.664433	0.0004605
1.31217e+17	0.000941181	0.00174574	3.83913	0.00293478	0.00844855	0.443727	0.583673	0.00360384	0.00146695	0.150982	0.00252929	0.553979	0.00149447	0.0126492	0.917416	0.00168664	0.427746	0.00071604	0.00203901	0.041584
1.31217e+17	0.0237285	2.00054	0.000315283	0.000545655	1.13868	0.867798	0.000342778	0.00324006	0.000283035	0.000255305	0.201629	0.25113	0.000275859	0.000214337	0.0288679	0.018172	0.309314	0.126833	2.02723	0.000319276
1.31234e+17	0.218122	0.000500423	0.000480644	0.00080788	1.12814	0.333201	0.190646	0.226955	0.0124637	0.125063	3.72964	0.152883	0.000417027	0.185647	0.000327671	0.0642451	0.0715361	0.55745	0.00058818	0.000470417
1.31234e+17	0.000465052	0.000869796	4.32358	0.00145141	0.000565956	0.00108409	0.000914646	0.48092	0.000745119	0.0006425	0.00128205	0.228049	0.000761164	0.0114064	1.91983	0.000810955	0.000500624	0.000369862	0.00105658	0.0239363
1.31242e+17	0.193651	0.00154568	0.0014871	0.00249988	0.000979108	0.00187083	3.10008	0.852429	1.62563	0.0011323	0.131125	0.676116	0.00131855	0.000964202	0.00102904	0.00143357	0.401395	0.000637353	0.00182782	0.00153898
1.31293e+17	0.000476842	0.000874582	4.15671	0.00147932	0.00056999	0.0011029	0.499891	0.0268544	0.000742174	0.000691307	0.00126156	0.407419	0.000757901	0.000603121	1.77675	0.00873803	0.0620528	0.0186325	0.00105313	0.0325798
1.31294e+17	0.000512767	0.109321	3.81647	0.00160779	0.000694296	0.00119671	0.637349	0.105033	0.000814197	0.10577	0.00141897	0.45363	0.000820267	0.0121905	1.40112	0.0922073	0.256481	0.000391676	0.00115643	0.000981802
1.3131e+17	1.10918	0.147622	0.292716	0.301434	0.000427878	0.514214	0.126331	0.00133236	0.000541996	0.0387833	0.0285168	0.86113	1.19955	1.00377	0.000438127	0.62966	0.000368994	0.162356	0.580444	0.000640431
1.3131e+17	0.00074782	0.00148428	4.99228	0.00225142	0.00960337	0.00175358	0.436443	0.174759	0.00114507	0.00103258	0.0186868	1.06517	0.00117863	0.123586	0.154345	0.00127849	0.000813714	0.000575047	0.00167415	0.0100059
1.31311e+17	0.000604947	0.0712651	4.77666	0.001844	0.000829593	0.0013791	0.244485	0.00227594	0.0501232	0.341175	0.00162367	0.295663	0.000979793	0.0164214	1.18906	0.00106419	0.000655867	0.000465994	0.00135291	0.00109231
1.3383e+17	0.00128393	0.00244414	5.06414	0.00407253	0.00157788	0.285029	0.403852	0.00490894	0.00211854	0.52006	0.00356837	0.00232744	0.00215345	0.0518892	0.526179	0.0978859	0.00143522	0.00101143	0.00286099	0.0190599
1.33854e+17	0.0822038	0.000662442	0.129316	0.00109051	0.0161144	0.135227	2.40969	0.744848	1.77456	0.0482781	0.0807696	0.785633	0.000581768	0.00612016	0.000450551	0.000628707	0.320769	0.0918996	0.327827	0.0427692
1.33854e+17	0.000904672	0.00166407	4.01685	0.00270492	0.00824857	0.00198357	0.00168149	0.130694	0.00137063	0.00119977	0.00243383	1.11785	0.00144188	0.0949995	1.57604	0.00151613	0.00095988	0.000705576	0.00194972	0.0333961
1.33854e+17	0.151156	0.0965812	3.99285	0.191117	0.000590002	0.0152866	0.647031	0.00164334	0.000706939	0.106289	0.00117848	0.252479	0.000757823	0.000541906	1.53764	0.00079379	0.000485598	0.000357851	0.000999044	0.000800825
1.33895e+17	0.0872672	0.0255238	3.07464	0.00132614	0.000581516	0.104942	0.921656	0.0267604	0.000677546	0.387916	0.00114225	0.000754051	0.000670071	0.0258467	1.61613	0.000771006	0.282599	0.000328785	0.432763	0.00701338
1.33975e+17	0.000468699	0.00110638	2.6006	0.00151733	0.00405676	0.325323	1.08469	0.0018296	0.119854	0.000637104	0.00129887	0.550392	0.00077267	0.000608256	1.64229	0.254009	0.407356	0.000368726	0.00108493	0.000954203
1.33975e+17	0.159204	0.000862228	0.455331	0.00146405	0.00055011	0.234494	1.26722	0.692602	0.959125	0.000657445	0.00127616	1.8903	0.000732665	0.000576237	0.000583201	0.000829236	0.794961	0.439678	0.0979739	0.000841736
1.33975e+17	0.00065611	0.0617347	3.2291	0.00196549	0.000919951	0.532814	0.00123634	0.135633	0.00100696	0.236082	0.00170451	0.254685	0.000999598	0.0170992	2.03871	0.00111908	0.48043	0.000491562	0.00141638	0.00116971
1.33982e+17	0.00011028	0.0452816	0.000205285	0.0187405	0.000152751	1.78863	0.000218394	0.156707	0.000180641	0.0903117	0.000305045	1.2841	0.741486	0.0855633	0.0645525	0.0211511	0.000120199	8.38434e-05	2.68426	0.0176641
1.33982e+17	0.000636853	0.0301508	4.53211	0.00196165	0.000773214	0.372683	0.706279	0.127314	0.000999867	0.000931395	0.00172199	0.0862516	0.00101793	0.000807357	1.00792	0.00114793	0.0372478	0.000501006	0.0873639	0.00115593
1.34041e+17	0.427633	3.74481	0.000470572	0.000819088	1.26791	0.0678918	0.000506911	0.357359	0.011518	0.279888	0.000695095	0.111716	0.00041252	0.0117065	0.029864	0.000453985	0.20534	0.212844	0.255121	0.0126296
1.34376e+17	0.174645	2.99827	0.000307006	0.000539161	1.12918	0.168919	0.000330117	0.279223	0.0193138	0.188018	0.199708	0.000300917	0.0425905	0.295459	0.00021712	0.0471895	0.281731	0.000131583	1.17334	0.000314957
1.34378e+17	0.0579177	0.105518	3.56933	0.00193046	0.000812664	0.251746	0.638712	0.0281177	0.0199239	0.000962043	0.00168943	0.00110205	0.000965112	0.00982734	1.90991	0.0010832	0.305661	0.000470532	0.0921823	0.00115064
1.34378e+17	0.000468397	0.000896831	4.04463	0.00147646	0.0121088	0.0613561	0.862504	0.00179245	0.026218	0.10545	0.00209734	0.153218	0.000845643	0.000609486	1.49553	0.0682152	0.1034	0.000367181	0.0260862	0.0319613
1.34448e+17	0.298219	0.468341	0.0320232	0.188712	0.352672	0.587095	0.0287162	3.73079	0.0445806	0.21164	0.314375	0.000232703	0.000220747	0.124479	0.000174456	0.308744	0.000145108	0.308065	0.000299128	0.000260296
1.34448e+17	0.67337	0.000471051	0.000456567	0.88033	0.011067	0.525046	0.636955	0.114302	0.0357195	0.000359695	0.000668892	1.00239	0.546074	0.000312357	0.000316211	0.996443	0.175116	0.448917	0.842727	0.108559
1.34448e+17	0.0115116	0.182816	0.107413	0.00149573	0.000611011	0.367951	2.02814	0.798608	2.08933	0.0879371	0.0728336	0.340396	0.000774263	0.000576989	0.000619927	0.000837443	0.34276	0.386023	0.177678	0.000904371
1.34448e+17	0.296537	0.0516575	0.000443312	0.19519	0.000334009	0.375118	0.718265	3.02365	0.125169	0.000338082	0.000667796	0.000487548	0.000408664	0.307336	0.259537	0.676715	0.000272461	0.96642	0.000555931	0.000495237
1.34448e+17	0.332386	0.000341889	0.0300194	0.0918321	0.0137711	1.11144	0.0248517	0.100056	0.0873679	0.241748	0.000487739	1.15106	0.625584	0.387317	0.000231075	0.000324867	0.787507	0.780377	1.23265	0.000352617
1.34473e+17	0.333657	0.00229719	1.66366	0.00379141	0.0481013	0.00283072	0.00229717	0.245299	0.0687812	0.00157527	0.00326372	1.61018	0.00194692	0.125932	2.52917	0.00217057	0.306881	0.000935685	0.00272379	0.0425385
1.34473e+17	0.000547319	0.00103661	3.46145	0.00178798	0.000675226	0.00130532	0.550153	0.00207297	0.00087766	0.000798506	0.0015072	0.000990233	0.00089151	0.000694333	1.88391	0.000992816	0.41744	0.000422659	0.670452	0.00108732
1.34473e+17	0.295272	0.040399	0.000297627	0.131146	0.000205866	0.000377751	0.503811	2.86135	0.0551648	0.241856	0.0101888	0.235492	0.0544057	0.639011	0.0353166	0.843437	0.354817	0.511939	0.184942	0.000311579
1.34522e+17	0.0923296	3.67364	0.000510064	0.0950968	1.0073	0.542923	0.000544543	0.00106177	0.049027	0.00041444	0.000756801	0.000492574	0.0354869	0.154262	0.000351802	0.000497734	0.0229273	0.20874	1.11265	0.000534038
1.34531e+17	0.0873165	1.32789	0.115612	0.000937726	1.63452	0.15825	0.244638	0.0549719	0.000468216	0.123843	1.87181	0.091446	0.000475639	0.0911211	0.000374261	0.000519619	0.000318463	0.578536	0.615924	0.000552174
1.34531e+17	0.000468336	0.000917039	0.108815	0.0778132	0.0134427	0.496252	2.7352	0.0239706	1.7849	0.000657278	0.00131226	0.746765	0.000775287	0.313912	0.000609616	0.177918	0.000521157	0.31886	0.0753613	0.120756
1.34531e+17	0.000513962	0.000921918	3.89308	0.00152534	0.000591645	0.168588	0.479144	0.00181563	0.000810081	0.000708226	0.00131227	0.00086373	0.000801051	0.123989	1.81963	0.000850196	0.000538703	0.000383141	0.489417	0.0137246
1.34532e+17	0.000730794	0.0013838	6.01162	0.0022784	0.0211001	0.250033	0.00143124	0.132045	0.0011781	0.00102862	0.00194475	0.177838	0.00115416	0.0111214	0.330888	0.00132923	0.000794257	0.00055455	0.00162877	0.0487443
1.34532e+17	0.135285	0.0502779	3.13866	0.325252	0.00151726	0.00239484	0.525744	0.138195	0.001646	0.555436	0.0027651	1.07874	0.200486	0.00130541	0.379314	0.00180031	0.454412	0.000797723	0.00230828	0.00199705
1.34532e+17	0.0844347	0.00146473	3.66549	0.00235556	0.00774184	0.00170245	0.272713	0.114669	0.00119668	0.00109235	0.0300102	0.319707	0.00123082	0.00093115	2.36373	0.00134917	0.125279	0.000577983	0.00169506	0.00142106
1.3454e+17	0.0542369	0.000569775	0.000540544	0.000929881	0.00802234	0.132319	1.01291	1.59456	0.624556	0.000425556	0.532105	0.523244	0.000483076	0.530847	0.0418305	0.632444	0.010797	1.29749	0.000657429	0.000554008
1.3454e+17	0.0574624	0.000455937	2.87499	0.000768425	0.0110279	0.103299	0.323428	0.000912707	0.000391011	0.0869189	0.000668692	1.54994	0.000424804	0.000297403	1.67335	0.0976369	0.118497	0.0786944	0.000541542	0.0199063
1.34592e+17	0.139149	1.0845	0.000565355	0.102809	1.50874	0.971622	0.0801026	0.0992837	0.0005005	0.062163	2.28338	0.000550871	0.000490802	0.0327456	0.000408263	0.0218911	0.172164	0.188475	0.234771	0.0151943
1.34592e+17	0.273318	0.525477	0.0741841	0.265163	1.23384	0.40889	0.000608647	0.128485	0.000485917	0.000440567	2.73391	0.00053907	0.000500566	0.112827	0.000386661	0.638842	0.00033214	0.600021	0.000678254	0.000581965
1.34592e+17	0.131731	0.00105	0.226502	0.00175931	0.0206064	0.266879	0.901981	0.437036	0.773749	0.137082	0.00149759	1.79248	0.984302	0.105476	0.0007147	0.000983528	0.687426	0.194593	0.332233	0.00102164
1.34937e+17	0.0109851	0.762485	0.000468368	0.000802254	2.14906	0.962255	0.160127	0.0290552	0.000401604	0.00036522	2.25783	0.000453482	0.000405886	0.000307542	0.000323052	0.102035	0.0310643	0.187515	0.343164	0.000486333
1.35014e+17	0.0396471	0.0355953	3.22122	0.00156109	0.000680978	0.00116559	0.51764	0.00208547	0.000780614	0.000772529	0.00134906	0.000892013	0.000794928	0.000600844	2.12386	0.000889088	0.462514	0.000383631	0.576997	0.00977037
1.35064e+17	0.121164	0.875624	0.000428684	0.000753386	1.09986	0.674236	0.0829378	0.00606821	0.000375034	0.000337202	3.02827	0.190623	0.000382584	0.0760794	0.000306388	0.00412828	0.161297	0.594881	0.0315276	0.0503374
1.35082e+17	0.000597954	0.00109311	5.05608	0.0706102	0.000695586	0.00131126	0.203428	0.00221511	0.000940723	0.000786655	0.00160518	0.523672	0.000943915	0.000742442	1.07938	0.00104673	0.000616027	0.0506717	0.00128556	0.00134583
1.35149e+17	0.000529656	0.00101974	4.0379	0.00170037	0.0145484	0.00122715	0.886346	0.00201555	0.000839343	0.000758992	0.00144494	0.142316	0.000854992	0.000659213	1.52721	0.0563686	0.000580673	0.000415864	0.304161	0.018234
1.3515e+17	0.000407881	0.000744886	4.16656	0.00128906	0.000485191	0.000923352	0.692959	0.00152423	0.000624679	0.000571272	0.00108049	0.0884974	0.000658285	0.00288064	1.71264	0.000724125	0.000431391	0.000313179	0.303932	0.0221058
1.35151e+17	0.0446146	0.125505	0.263914	0.102384	0.000459516	0.000844789	0.502869	2.63691	0.531474	0.884194	0.244831	1.04769	0.147562	0.000467866	0.000464561	0.000664801	0.00039601	0.0994218	0.351643	0.0130902
1.357e+17	0.000587453	0.0466464	3.96186	0.00185195	0.000957447	0.00137027	0.344916	0.00220371	0.000906064	0.582469	0.00155119	0.213756	0.000918915	0.0993187	0.997952	0.00103925	0.737882	0.000450526	0.0013114	0.00110975
1.357e+17	0.000828584	0.108761	4.76458	0.307381	0.00110931	0.00190172	0.278017	0.00312277	0.00129281	0.440395	0.0022463	0.00146645	0.138111	0.0009916	0.772414	0.00147854	0.170545	0.000646419	0.00186664	0.00149548
1.55843e+17	0.000514494	0.0421419	3.62296	0.06738	0.000692972	0.00121276	0.395873	0.00195935	0.0137218	0.413322	0.00139543	0.350895	0.000856164	0.000643663	1.64003	0.000923807	0.264542	0.000395165	0.170487	0.00922185
1.55889e+17	0.064529	0.00057047	0.337047	0.000955034	0.00553932	0.95881	1.13585	0.0481018	1.14211	0.27501	0.000829355	1.1919	0.329156	0.000373418	0.000392196	0.000531853	0.428476	0.906131	0.172626	0.000569186
1.55889e+17	0.104407	0.0476729	0.533731	0.000848893	0.000364117	0.127747	1.55462	1.34934	0.762889	0.32433	0.000752558	0.633237	0.363967	0.000328532	0.000347037	0.0980734	0.490297	0.562429	0.0436588	0.000511428
1.55911e+17	0.0812407	0.00045135	0.000437017	0.000754385	0.0131236	0.323299	0.000458976	3.74955	0.000377209	0.29537	0.372237	0.000424597	0.943655	0.03219	0.236495	0.592252	0.000257728	0.0853361	0.271241	0.000463118
1.55911e+17	0.000305797	0.00057951	2.5414	0.000963087	0.00793214	0.129169	0.906686	0.0011496	0.00706741	0.000440718	0.000810467	0.482887	0.000483347	0.465743	2.14052	0.116642	0.122338	0.000236283	0.0416422	0.0325122
1.55971e+17	0.000503216	0.0373582	4.59502	0.00159922	0.000702688	0.334386	0.781263	0.00196196	0.000799402	0.000929656	0.0013679	0.000906651	0.000823938	0.000613959	1.23694	0.000906559	0.000564203	0.000394339	0.00115676	0.000961647
1.55971e+17	0.748678	0.0585309	0.0010814	0.438522	0.000779509	0.00137048	0.762707	0.129075	1.00596	0.155358	0.0016665	0.481888	0.238031	1.86372	0.000744995	0.643185	0.000639964	0.464569	0.00132535	0.00120699
1.55971e+17	0.000388148	0.00075407	5.07921	0.0012142	0.0146629	0.116241	0.214537	0.00151941	0.000633329	0.000565434	0.0010498	0.354071	0.000685737	0.0306359	0.696185	0.0334659	0.16373	0.000303243	0.288806	0.000705514
1.55971e+17	0.0894152	0.020445	0.000302476	0.000527427	0.00026261	2.18362	0.0851365	0.000638047	0.0737201	0.0677262	0.000446971	0.22103	0.84647	0.000204627	0.185571	0.844958	0.214333	0.825552	1.33907	0.000303366
1.55973e+17	0.362469	0.00115103	0.104816	0.517721	0.000753736	0.597487	0.00121089	0.0961961	0.0925579	0.355559	0.0542415	0.817294	1.52692	0.000727948	0.00078409	1.68917	0.454678	0.00048372	0.323576	0.00121411
1.56024e+17	0.980264	0.000378102	0.0346502	0.067972	2.12918	0.579525	0.000380813	0.0693456	0.000314006	0.19978	2.1311	0.000348477	0.000316191	0.000245756	0.00025001	0.731258	0.000216677	0.000155645	0.0661158	0.00787886
1.56024e+17	0.000623117	0.00116322	4.58478	0.00191212	0.00525219	0.207853	1.26572	0.099559	0.000966357	0.000908388	0.0320403	0.319932	0.000974186	0.103246	0.260806	0.00107271	0.000667289	0.000478261	0.00136986	0.109692
1.56454e+17	0.108564	0.0595704	3.07454	0.19305	0.000471532	0.228278	0.394248	0.00128992	0.021026	0.000468718	0.000919784	0.443476	0.000547372	0.0914218	1.91743	0.000599127	0.333841	0.000261371	0.128827	0.000621951
1.56463e+17	0.213612	3.39591	0.000346642	0.0679118	0.814479	0.314503	0.000366884	0.198217	0.000303627	0.000263931	0.103608	0.000332483	0.000306109	0.0338466	0.0189806	0.000336483	0.247923	0.358294	1.22982	0.000345536
1.56463e+17	0.000570139	0.0833208	3.1357	0.186377	0.000753269	0.00130779	1.28161	0.00215888	0.113639	0.000780861	0.0015396	0.142093	0.000898171	0.324338	0.784206	0.0281132	0.162865	0.000433455	0.718166	0.0302265
1.56463e+17	0.393157	0.000595911	0.104814	0.402931	0.0118178	0.000728616	0.000611468	0.396816	0.911036	0.199376	0.000856623	0.756578	1.27984	1.27755	0.000399291	0.253746	0.00709559	0.645804	0.349616	0.00612197
1.56463e+17	0.165521	0.000642768	0.518807	0.0510062	0.0155552	0.242174	1.85522	0.665718	1.20327	0.000479368	0.000914505	1.42122	0.000553884	0.0394728	0.00043493	0.000601491	0.684191	0.132278	0.000753151	0.000641348
1.56516e+17	0.000768032	0.00141881	2.0584	0.289648	0.000924158	0.00177971	0.00146826	1.34999	0.00121124	0.77521	0.00202452	0.688923	0.00121334	0.126254	0.942057	0.00137464	0.359319	0.308031	0.00170167	0.0870351
1.56516e+17	0.106685	3.8831	0.000722427	0.00125128	1.22948	0.174149	0.24012	0.19068	0.000653345	0.168988	0.105595	0.00069924	0.0401114	0.171668	0.000509819	0.000714372	0.055672	0.371741	0.256039	0.000774063
1.56516e+17	0.237416	2.07655	0.000474982	0.0982763	1.75121	1.00247	0.0302904	0.372982	0.0301836	0.153814	0.709718	0.000459983	0.000416026	0.000327384	0.000333243	0.000461575	0.000280794	0.000201627	0.53321	0.000500976
1.56516e+17	0.127381	0.00121847	0.0385436	0.152467	0.00078932	2.90037	0.00127432	0.00257937	0.00102713	0.121745	0.00173011	1.43752	1.35468	0.0190546	0.000843955	0.124096	0.000710042	0.442334	0.209643	0.0609343
1.56516e+17	0.157255	0.115495	0.000997618	0.00166345	0.000729364	0.143666	2.94375	0.821729	1.37551	0.00076857	0.00148443	0.73876	0.00088906	0.012763	0.00068144	0.000961069	0.290727	0.000419245	0.147312	0.243566
1.56516e+17	0.378865	0.000785604	0.0926877	0.579875	0.000496133	0.601758	1.74717	0.0015622	0.000650371	0.185267	0.116185	1.0804	0.701739	0.820438	0.00052658	0.000710617	0.000441766	0.496304	0.000911192	0.192562
1.56516e+17	0.0419359	0.0227364	0.151734	0.00129795	0.000591022	0.486391	1.5121	1.10532	2.03481	0.0824393	0.00113434	0.792126	0.0544988	0.0342434	0.045179	0.0941909	0.492937	0.000323838	0.0445024	0.000831543
1.56516e+17	0.000722141	0.0592218	0.116954	0.00872098	0.000989598	0.0017184	2.56987	1.69578	1.42201	0.001056	0.0020171	0.756328	0.0011777	0.000890481	0.000938221	0.00130572	0.0264694	0.113359	0.00166906	0.217606
1.56933e+17	0.000698567	0.00131458	4.75666	0.00220435	0.0129512	0.00165842	0.00135202	0.00268623	0.00112796	0.000928242	0.00187099	0.248437	0.00112929	0.011697	1.6153	0.212694	0.122776	0.000542456	0.00156312	0.00128632
1.56934e+17	0.0835206	0.00119165	3.3085	0.00202549	0.000771538	0.175895	0.106264	0.354256	0.00100269	0.317424	0.00175688	0.0011526	0.001046	0.000786299	2.57676	0.00114941	0.06234	0.000498414	0.00144935	0.0011762
1.57004e+17	0.30054	3.07044	0.000369897	0.000622725	0.977348	0.250225	0.00038778	0.000758111	0.000314941	0.000279256	0.000551263	0.416228	0.000316828	0.0267767	0.0141474	0.000353171	0.146296	0.307126	1.48623	0.000371523
1.57072e+17	0.510408	1.93877	0.000588013	0.0963169	0.762497	0.264999	0.000630086	0.165661	0.000529283	0.000468833	1.66856	0.000583729	0.250375	0.454332	0.0740836	0.000584575	0.33479	0.0288301	0.362752	0.0837101
1.5714e+17	0.167729	0.0460932	3.70802	0.186431	0.00100377	0.00166888	0.517446	0.00270336	0.0343654	0.00106078	0.00196272	0.582076	0.00115086	0.0299222	1.34509	0.00124982	0.118017	0.023368	0.228131	0.00133883
1.5714e+17	0.0445361	0.00119609	4.75773	0.0754524	0.000780221	0.00146969	0.0230788	0.00246239	0.00103313	0.000964138	0.00174736	0.00114404	0.037466	0.000814556	1.78364	0.132645	0.129581	0.000500742	0.00144373	0.00126991
1.5714e+17	0.0845413	2.08713	0.000536955	0.000918922	1.40065	0.225654	0.000563564	0.888104	0.158079	0.000431986	0.958088	0.000512935	0.000473468	0.000347125	0.0150165	0.000509197	0.395209	0.0664849	0.71572	0.000555422
1.57478e+17	0.000935069	0.0017009	4.05928	0.177618	0.00110995	0.0024632	0.25044	0.595069	0.00146122	0.447934	0.00245927	0.00162636	0.00145223	0.00839868	1.3225	0.00160419	0.00101193	0.0862229	0.00207468	0.0331572
1.57478e+17	0.00119782	0.00233172	5.6156	0.00403478	0.0105023	0.197133	0.530811	0.00455644	0.00192833	0.0956689	0.0599526	0.318149	0.00202913	0.0199094	0.00158238	0.0022694	0.00132905	0.000934048	0.00272972	0.125368
1.57478e+17	0.000608105	0.026679	0.0905982	0.00186463	0.000878009	0.280656	1.91791	1.83046	1.41099	0.313692	0.00154678	0.419592	0.000937696	0.0774355	0.0824969	0.000995726	0.28731	0.000450905	0.0013127	0.252648
1.57478e+17	0.323451	0.882032	0.0438185	0.000696145	1.45379	1.36809	0.0629597	0.279609	0.000339579	0.106875	1.73607	0.000378542	0.0003419	0.0808544	0.000276703	0.000378201	0.000228714	0.190498	0.468559	0.00041104
1.57478e+17	0.000785907	0.00149517	4.22684	0.00244604	0.00674467	0.185207	0.0667157	0.00296553	0.00125346	0.00107935	0.00211073	0.204855	0.00127145	0.0684506	2.09345	0.0013977	0.000865111	0.127392	0.0017698	0.00162034
1.57487e+17	0.00103519	0.0020247	3.17531	0.00330325	0.0135388	0.00237453	0.00203468	0.00407539	0.00163468	0.0014717	0.00293294	1.05414	0.00163367	0.229796	1.99684	0.00183223	0.402934	0.0441946	0.0552705	0.00193238
1.57537e+17	0.0414966	0.000459158	3.16952	0.524934	0.000297813	0.129742	0.42805	0.0338326	0.0004101	0.138576	0.000667543	0.0463295	0.000396986	0.000311891	2.015	0.104629	0.227203	0.000189812	0.137072	0.00047448
1.57537e+17	0.349537	0.000904242	0.195741	0.195106	0.0084869	0.451538	0.383019	0.487704	1.77134	0.188672	0.00130177	0.893845	0.137813	1.02313	0.000614149	0.18464	0.000524095	0.723365	0.00107438	0.000865305
1.57537e+17	0.00094125	0.00172382	3.709	0.00286907	0.0175438	0.0020949	0.13862	0.602697	0.049733	0.00138397	0.00250518	0.652675	0.00145085	0.092248	1.44901	0.00161476	0.00100075	0.00071513	0.268851	0.0018408
1.57563e+17	0.351283	0.000753709	0.000738788	0.478809	0.00683936	0.470059	0.262867	0.182603	0.688211	0.443897	0.00107393	0.880505	0.157522	0.216628	0.000491476	0.764872	0.240025	1.63139	0.220014	0.000768269
1.57614e+17	0.00129689	0.00238368	5.18536	0.199454	0.00155896	0.0941807	0.00245809	0.131169	0.00205179	0.245226	0.00351055	0.794905	0.00207602	0.0391919	0.157426	0.00229686	0.0013927	0.00102502	0.00286857	0.128084
1.57614e+17	0.000634364	0.0011654	4.38206	0.358149	0.000773285	0.241328	0.00119265	0.073232	0.00102208	0.000869276	0.00173467	0.691612	0.00104045	0.000810889	0.559516	0.0918715	0.000683138	0.0749256	0.00142275	0.514925
1.57684e+17	0.0740951	0.0955066	0.134753	0.0767739	0.000202087	0.892459	0.418886	0.723223	0.3382	0.107231	0.0779075	0.670669	1.10346	0.349127	0.0544675	1.03093	0.00308591	0.505445	0.343018	0.000306161
1.57684e+17	0.000311256	0.020648	3.73012	0.000985032	0.000424521	0.000730702	0.457266	0.00118627	0.000502486	0.000452581	0.000848559	0.304211	0.000515186	0.0258939	2.45296	0.000556522	0.000340108	0.000241055	0.000701716	0.000598085
1.5769e+17	0.000456287	0.000871442	2.93807	0.71368	0.00770586	0.0706671	0.29883	0.00172384	0.000732313	0.00063835	0.00122919	0.123556	0.0742071	0.0413735	1.9632	0.000833332	0.402833	0.000354777	0.00103599	0.357257
1.5769e+17	0.000644004	0.00116312	0.00111309	0.00194081	0.000751827	0.0014429	0.00118692	4.68989	0.00100127	0.000801759	0.0601452	0.401056	0.000979877	0.0582909	0.384279	0.150368	0.000683568	0.472502	0.00142743	0.769321
1.5769e+17	0.287614	3.74541	0.0516608	0.000676335	0.86141	0.57334	0.0461911	0.000808421	0.0200404	0.103216	0.000571326	0.0250273	0.000350353	0.0219319	0.000273067	0.000379733	0.224348	0.000164754	1.03584	0.000407354
1.6044e+17	0.160689	0.0785784	0.000827175	0.0014593	0.000636315	0.799713	0.175662	0.170797	0.000719525	0.293056	0.00122165	1.2256	1.9848	0.878167	0.0961566	0.491062	0.609144	0.000353593	0.00102913	0.0295871
1.6044e+17	0.0746735	0.000749477	2.89989	0.148162	0.010549	0.000921903	0.344114	0.00152886	0.0119778	0.000559995	0.0626524	0.493063	0.0590522	0.000515072	2.50264	0.0373607	0.313078	0.0229484	0.000879527	0.0140396
1.6044e+17	0.222417	1.8352	0.000679071	0.115342	1.94108	0.122788	0.0485743	0.00141622	0.0229745	0.176503	1.48131	0.125492	0.0769933	0.537776	0.00047409	0.0375467	0.0609425	0.190379	0.000836263	0.000670637
1.60448e+17	0.0005181	0.00099267	4.34049	0.456981	0.0006386	0.00117102	0.105926	0.00193764	0.000854178	0.296112	0.00154044	0.000928824	0.111531	0.000637031	1.64308	0.000927228	0.000557161	0.0320073	0.00119541	0.0011196
1.60448e+17	0.000962772	0.00175486	4.00034	0.172261	0.0011332	0.00215799	0.430906	0.00346011	0.00146654	0.86342	0.00254781	0.00163195	0.00150604	0.0423111	1.29894	0.00161736	0.167476	0.000727237	0.00207336	0.001774
1.60785e+17	0.000663935	0.0011995	4.48841	0.00203192	0.0163606	0.0694345	0.612053	0.00242904	0.000999728	0.000896466	0.00170981	0.554665	0.00103847	0.00702259	0.57361	0.13749	0.212852	0.000487553	0.00143762	0.314183
1.60903e+17	0.150928	0.000276618	0.000268054	0.150469	0.0168122	1.799	0.000286705	0.129615	0.0376281	0.086081	0.0281662	1.27766	0.980054	0.162052	0.171395	0.100971	0.088823	0.265194	1.51416	0.0399304
1.60903e+17	0.00364923	0.000682448	0.277611	0.011172	0.000439394	0.000846545	2.22871	0.406695	1.59417	0.000507958	0.000985827	1.23425	0.161765	0.192328	0.000467926	0.182871	0.22555	0.441805	0.00081392	0.0340785
1.60911e+17	0.0293116	1.6393	0.000447973	0.000764169	1.9012	0.235394	0.000474393	0.621195	0.00040015	0.000366821	0.858142	0.109099	0.0325571	0.000297	0.000324748	0.0556316	0.000266047	0.257777	1.25024	0.0064143
1.60929e+17	0.0434923	0.669671	0.0356409	0.000402892	0.0953573	0.737706	0.000244476	0.653874	0.00020292	0.0602433	0.8393	0.142867	0.000210131	0.000159951	0.000163661	0.0602672	0.00013751	0.226928	3.43267	0.000253542
1.6099e+17	0.000568038	0.00106357	0.00104804	0.0401848	0.00997075	0.663232	0.567587	3.01465	0.198745	0.298708	0.00153215	0.302528	0.322447	0.558301	0.000726508	0.141559	0.215115	0.000437463	0.659626	0.00106035
1.6134e+17	0.101328	0.0925308	0.000562928	0.0909126	0.000420248	0.0969237	0.956526	1.07744	1.47464	0.000445914	0.000821348	1.42803	0.0516623	0.00701985	0.0176676	0.000539426	0.602999	0.710735	0.287743	0.000560969
1.6134e+17	0.000425406	0.000812889	0.118633	0.0013543	0.00394497	0.179588	1.90444	0.441123	1.75631	0.00061205	0.00117269	0.936266	0.000687551	0.140591	0.101934	0.311381	0.275217	0.414389	0.276707	0.133724
1.61412e+17	0.710962	0.0463788	0.0721152	0.00172523	0.000860883	0.00125374	0.945841	1.23458	0.386031	0.0924367	0.00148774	1.6222	0.425147	0.52365	0.00921751	0.371553	0.476313	0.000422576	0.0759196	0.00102838
1.61412e+17	0.00135116	0.00246858	3.93379	0.173294	0.0211946	0.00301575	0.579987	0.00490135	0.00208227	0.886958	0.00348727	0.00231885	0.00211013	0.00161112	0.882485	0.00227662	0.488221	0.0010071	0.0029095	0.00239092
1.61463e+17	0.000449024	0.00087154	4.9014	0.0969714	0.0118767	0.00107378	0.521932	0.00181501	0.000716947	0.000657463	0.00124507	0.232462	0.000749017	0.224363	0.710874	0.289084	0.000496249	0.00035601	0.00103139	0.000830319
1.61463e+17	0.000845199	0.00167923	4.77221	0.00275614	0.0163966	0.00214024	0.00170348	1.72109	0.00150706	0.246979	0.0979819	0.00156605	0.00142742	0.00109956	0.00110923	0.00159851	0.000943198	0.000668054	0.00196405	0.122945
1.61479e+17	0.260622	0.0218961	0.000666767	0.574773	0.000496178	0.343344	0.000707924	0.398211	0.000575964	0.0807065	0.000974224	1.28899	2.30943	0.565848	0.0905019	0.378407	0.398247	0.000275714	0.248031	0.0367174
1.61479e+17	0.000386093	0.0636173	3.86766	0.00123695	0.000514753	0.098535	0.21199	0.00147387	0.0250824	0.000568976	0.00106441	0.0145018	0.000633691	0.00826984	2.5546	0.0303485	0.000428407	0.116819	0.00087355	0.000754867
1.61864e+17	0.304305	0.0435229	0.289624	0.587671	0.000502362	2.26174	0.00071131	0.00137319	0.0165334	0.116425	0.000977659	1.16493	0.565284	0.294986	0.0344876	0.775212	0.0600049	0.110023	0.272236	0.0988596
1.61864e+17	0.0631203	0.000809738	4.01968	0.0861735	0.0126324	0.000980595	0.706524	0.00160469	0.000662017	0.000581992	0.0270024	0.36214	0.000673631	0.000518715	1.29805	0.000767636	0.198195	0.000329738	0.218075	0.000787064
1.61883e+17	0.0394102	0.0007437	3.34189	0.00124586	0.00342171	0.166958	0.340737	0.00149479	0.000621569	0.000551938	0.0010635	0.626955	0.000641576	0.000494366	2.28126	0.127479	0.0004273	0.0569879	0.000876435	0.0061054
1.6189e+17	0.000411579	0.0724228	0.314978	0.0553795	0.000542138	0.00096422	2.88194	0.387726	1.79142	0.000596798	0.031391	0.422483	0.000654391	0.0354893	0.0732817	0.0898683	0.546136	0.0640075	0.000923242	0.228723
1.61891e+17	0.155785	0.722435	0.000442631	0.189584	1.03622	0.162171	0.000484164	0.31993	0.0094653	0.227398	3.17096	0.243637	0.000383718	0.0647922	0.000305631	0.0365189	0.0874989	0.158169	0.412954	0.000475964
1.61891e+17	0.391439	0.0389823	0.000486402	0.290905	0.000381717	1.42584	0.302807	0.00100872	0.0124431	0.193593	0.000709292	1.32534	1.26374	0.0315894	0.0113102	0.000469792	0.600724	0.223595	0.843796	0.0404212
1.61891e+17	0.000528202	0.000983832	4.55514	0.00160866	0.00465096	0.00123166	0.277896	0.489938	0.000848065	0.444017	0.00141149	0.000937115	0.0280319	0.000968742	1.07085	0.000922709	0.10676	0.000412881	0.00117852	0.0108364
1.61893e+17	0.000347477	0.000671615	0.000629769	0.00109047	0.0191503	0.000840446	0.494737	4.71901	0.316498	0.260066	0.499509	0.000610356	0.000548228	0.0961094	0.287567	0.000603853	0.000373847	0.155581	0.000778466	0.144725
1.61893e+17	0.646073	1.37502	0.000498588	0.000853184	2.40585	0.000643672	0.166742	0.00108207	0.000446502	0.270642	0.890285	0.000483448	0.00044199	0.212314	0.000360456	0.445606	0.238551	0.000213883	0.255099	0.0883499
1.61893e+17	0.179284	0.000686031	0.0575586	0.145151	0.0122428	0.000832449	1.70047	0.430607	1.02137	0.000545839	0.000970574	1.06405	0.615136	0.000454806	0.000457701	0.00065709	0.564342	1.06949	0.13444	0.000666173
1.6196e+17	0.103974	0.00058849	0.000565649	0.531101	0.00305673	0.283406	0.878498	1.21855	1.43155	0.0345479	0.000851808	1.28404	0.0979073	0.0480479	0.113107	0.298037	0.415496	0.254891	0.00069093	0.00059139
1.6196e+17	0.362349	1.53649	0.00115599	0.233604	1.0054	0.447411	0.00124042	0.930855	0.133471	0.271044	1.63032	0.00112314	0.000990178	0.164511	0.000797666	0.274386	0.000679161	0.000482537	0.0014137	0.00126171
1.6196e+17	0.000551857	0.00103206	4.40257	0.00169538	0.00498303	0.00123035	0.206561	0.128576	0.000884835	0.000767896	0.0755386	0.000962148	0.000886833	0.000688963	2.16795	0.000954893	0.000586212	0.000425893	0.00119211	0.00108347
1.61961e+17	0.000490269	0.0633891	4.38077	0.00151871	0.000646375	0.0353658	1.29916	0.00179696	0.000745498	0.000719471	0.00128787	0.000864302	0.000781648	0.0300038	0.975362	0.000849865	0.203152	0.000368055	0.0010879	0.000858503
1.62002e+17	0.000429577	0.000844486	3.9368	0.00138319	0.014691	0.00102477	0.154105	0.00168061	0.000691847	0.00062503	0.00117578	0.19111	0.000708597	0.000535703	2.59011	0.000808121	0.000467827	0.0189513	0.0578184	0.0253236
1.62079e+17	0.000591102	0.0427274	3.66284	0.388508	0.000797523	0.0465491	0.00116215	0.0022719	0.000946923	0.120013	0.00159829	0.188379	0.0763544	0.000821664	2.00922	0.0010669	0.45223	0.000462888	0.00133629	0.00115944
1.62079e+17	0.000642387	0.00126179	4.49845	0.247599	0.00583349	0.00148668	0.00856108	0.00248012	0.00101426	0.000902482	0.00179813	0.579884	0.00103043	0.000809678	1.26813	0.00116042	0.273329	0.000505931	0.102851	0.00122065
1.62091e+17	0.911816	0.0828347	0.000425518	0.000733546	0.00030941	0.400911	0.000449672	0.581809	0.000371065	0.1653	0.000648329	0.345321	2.05667	0.000279445	0.043921	0.61198	0.000256018	0.335317	1.41669	0.0435767
1.62091e+17	0.0419236	0.000828224	4.14366	0.0520403	0.0037758	0.00100152	0.12807	0.00164201	0.000697081	0.188369	0.00116972	0.000780346	0.000717242	0.142738	2.08448	0.000777948	0.0431407	0.0981118	0.0009707	0.0643984
1.64632e+17	0.0410342	0.000510677	1.98049	0.0141481	0.0146828	0.000624019	1.01478	0.388364	0.793322	0.00039044	0.000730319	0.833473	0.000437317	0.000322809	1.0592	0.000475808	0.494646	0.0846323	0.164534	0.11277
1.64699e+17	0.000671999	0.149579	0.0546793	0.045704	0.000863537	0.21794	0.771409	0.251832	1.4368	0.253291	0.00187291	1.64398	0.538254	0.46404	0.000855401	0.00117578	0.299925	0.769734	0.00151366	0.0947866
1.64753e+17	0.000691731	0.00123601	3.45846	0.00205576	0.0059143	0.484524	0.470575	0.0260028	0.00103511	0.000925912	0.00172329	0.524714	0.00105569	0.111455	1.90348	0.0011571	0.000718745	0.000522351	0.00147232	0.00122866
1.64753e+17	0.480189	1.15563	0.000157789	0.23601	0.541201	0.46075	0.000163274	0.000326519	0.000137228	0.000114672	0.160101	0.363178	0.000142751	0.171473	0.0104242	0.347843	9.24013e-05	0.187665	2.8812	0.00306002
1.64761e+17	0.000416393	0.0379181	4.07316	0.00132397	0.000546516	0.000956672	0.0328773	0.00161491	0.000672868	0.000579824	0.00115168	0.408283	0.029036	0.0264508	2.244	0.000747689	0.000445225	0.0344195	0.0833899	0.0213349
1.64819e+17	0.000150457	0.0396149	0.000275972	0.0200033	0.000238261	0.74579	1.41844	2.18239	0.206884	0.000208722	0.000414197	1.04693	0.000236006	0.0168464	0.335626	0.267393	0.000162742	0.272667	0.431583	0.0139091
1.65165e+17	0.0727831	2.87006	0.00103082	0.00173872	0.192229	1.44069	0.00108609	0.24044	0.000874639	0.155214	0.522128	0.000976527	0.000879892	0.000671262	0.000690354	0.000987688	0.492375	0.0951841	0.908028	0.00102433
1.65165e+17	0.189084	0.000905151	0.338877	0.00154716	0.00434857	0.00113528	2.4687	0.21113	1.7732	0.205749	0.0013205	1.24473	0.000782355	0.177896	0.000615083	0.000882246	0.134782	0.000377881	0.0010985	0.242054
1.65188e+17	0.0716905	0.109759	0.000486066	0.000841444	0.000335844	0.24832	0.956617	0.718553	1.46407	0.000352619	0.106728	1.12184	0.00042101	0.367427	0.193593	0.610382	0.248323	0.531571	0.247733	0.00052045
1.65188e+17	0.106261	0.00143647	4.34771	0.104937	0.00747894	0.117249	0.00140044	0.00276131	0.00114165	0.0009688	0.0568088	0.615538	0.00115367	0.00088998	1.12893	0.00133062	0.170454	0.000570791	0.330461	0.00134218
1.65188e+17	0.000404277	0.000775608	3.315	0.00122234	0.00395894	0.000949025	0.240534	0.00152812	0.000652779	0.000593464	0.00109597	0.000714025	0.000672684	0.000483817	3.15154	0.000717669	0.0598858	0.0234041	0.137232	0.0579915
1.65232e+17	0.00120133	0.00228065	5.72789	0.00381927	0.00147062	0.108673	0.00238334	0.727096	0.00189817	0.00176981	0.00329291	0.377188	0.0020368	0.00150598	0.00150741	0.00212835	0.00133061	0.000943425	0.00276347	0.0268435
1.65232e+17	0.000588611	0.123491	5.33914	0.299669	0.000780391	0.389905	0.00118584	0.0723734	0.0447056	0.000876522	0.0016368	0.418165	0.000959962	0.000741262	0.300077	0.0010972	0.000662194	0.000459228	0.00137762	0.00113095
1.65302e+17	0.342193	0.00151492	0.27294	0.00244323	0.0238827	0.00185725	1.43736	0.369323	1.5092	0.00106836	0.00220058	2.15003	0.587457	0.290041	0.00101478	0.00138833	0.000856687	0.000613271	0.00183062	0.00151522
1.65326e+17	0.373332	1.53303	0.000201425	0.0543582	0.421415	0.382829	0.00771546	0.775599	0.0351427	0.372212	0.125878	0.000193555	0.000179766	0.0625656	0.0971326	0.705127	0.278873	0.745303	1.02853	0.000204708
1.65326e+17	0.0112843	1.73721	0.000495421	0.273449	1.14611	0.272859	0.000534097	0.00104719	0.138775	0.000383112	2.74699	0.117639	0.000443578	0.0987413	0.000346814	0.000490232	0.0897649	0.357526	0.000613877	0.00486074
1.65328e+17	0.296214	0.00105771	2.73423	0.315752	0.00484373	0.38717	0.00108721	0.577303	0.000889826	0.0641504	0.0243913	0.9558	0.000942169	0.0926501	0.000716101	0.473383	0.842656	0.223589	0.00124553	0.00102209
1.65328e+17	0.000772668	0.143246	3.5171	0.00240509	0.000961037	0.332862	0.00147742	0.00280813	0.001172	0.00104518	0.00200381	0.303105	0.00120783	0.0010743	2.30753	0.00134993	0.348138	0.000576994	0.0285592	0.00139105
1.65328e+17	0.11712	0.109823	0.117334	0.0566896	0.000368068	0.000674743	1.10497	1.20952	1.40875	0.000405829	0.183948	0.853206	0.00642112	0.353174	0.000371322	0.317463	0.000311169	0.96692	0.191501	0.000563972
1.65328e+17	0.226329	0.0020538	0.287722	0.0034585	0.00133476	0.273957	1.98933	1.14564	1.64169	0.00152451	0.00298298	0.854354	0.00176088	0.00141394	0.00139094	0.00202992	0.00121109	0.24838	0.233586	0.0780557
1.65386e+17	0.413667	0.000937303	0.222912	0.414614	0.000607467	0.00115243	1.73322	0.683717	1.16192	0.160755	0.00134537	0.744663	0.000802734	0.565428	0.000630136	0.599401	0.000542401	0.222252	0.00111925	0.0695064
1.65739e+17	0.00122758	0.00230832	5.32737	0.00377842	0.0214441	0.00274262	0.0429746	0.606198	0.189942	0.00177134	0.00327981	0.0021444	0.0850755	0.123131	0.575292	0.00212751	0.00128822	0.00094602	0.00270679	0.00228378
1.65858e+17	0.00117053	0.00228125	5.17648	0.862939	0.0254635	0.00283729	0.00230355	0.00443731	0.00192609	0.00168676	0.00317893	0.52825	0.00191262	0.00141036	0.371519	0.00215193	0.00137535	0.00102132	0.00269632	0.00303853
1.65858e+17	0.290303	2.84399	0.000427483	0.102693	1.61209	0.0460744	0.000458002	0.000909277	0.0239945	0.000330986	0.000646975	0.295263	0.000389892	0.101187	0.000306712	0.0771554	0.183739	0.000185714	0.708619	0.710844
1.65858e+17	0.0410747	0.000692702	3.24251	0.0011584	0.0140877	0.000829655	0.348802	0.451686	0.000592033	0.126573	0.000979391	0.000652169	0.0189299	0.000445477	2.21775	0.000645515	0.349148	0.0411442	0.121112	0.020595
1.6586e+17	0.000809792	0.00152416	5.10865	0.00256586	0.00747698	0.00193157	0.0543331	0.00315505	0.0322328	0.00108947	0.00216753	0.878446	0.00132518	0.000989784	0.783809	0.00147201	0.0036612	0.109644	0.00181036	0.00158408
1.65946e+17	0.000441149	0.000832046	4.0803	0.0013783	0.0036588	0.00102903	0.474298	0.00166934	0.0192778	0.000626039	0.00117571	0.000790144	0.000700199	0.00699708	2.4027	0.00080338	0.000473749	0.000343512	0.000990454	0.000804186
1.65946e+17	0.000368687	0.000703129	4.55687	0.20946	0.00351867	0.140873	0.000751614	0.00142315	0.000601761	0.00051638	0.00100066	0.113255	0.0860728	0.000452458	1.56976	0.000664726	0.120581	0.0168764	0.174928	0.000723281
1.65946e+17	0.000262765	2.61741	0.0847635	0.000829895	1.28049	0.443111	0.00051743	0.0519479	0.000418891	0.00036411	0.560226	0.0471599	0.000429146	0.226938	0.000337781	0.0395219	0.334661	0.000204806	1.30947	0.00050886
1.66264e+17	0.00045299	0.000863998	0.0675009	0.0663004	0.000560157	0.117289	0.520456	1.2905	0.139888	0.350998	0.873894	0.000815706	0.827196	0.765261	0.161333	0.881294	0.000497587	0.932242	0.00102803	0.000884891
1.66264e+17	0.000505858	0.0727877	4.28468	0.00165558	0.000665185	0.00122684	0.826786	0.00198981	0.0008179	0.000837306	0.00140335	0.000930457	0.000844468	0.000631235	1.46465	0.00093661	0.335228	0.000396203	0.0011585	0.00102394
1.66288e+17	0.000737684	0.00138874	4.89596	0.00230953	0.0139069	0.00172388	0.0911906	0.566509	0.00118782	0.00110582	0.00201996	0.00132531	0.00118407	0.000894656	1.32659	0.00132018	0.000806346	0.046199	0.0409371	0.00150667
1.66288e+17	0.00616032	0.000421943	0.000401686	0.000686398	0.00189302	0.430986	0.000437913	0.862744	0.11763	0.15557	0.157858	0.982057	2.55902	0.586741	0.0435034	0.509802	0.000242874	0.000174062	0.535162	0.0481554
1.66291e+17	0.0750374	0.0898146	1.32976	0.449036	0.000490396	0.7486	0.558928	0.371607	0.000585381	0.345049	0.00107257	0.488484	0.000590087	0.00048476	0.567374	0.168513	1.26651	0.000290409	0.536444	0.000715375
1.66291e+17	0.000885597	0.00166076	5.422	0.00274182	0.0010731	0.00231853	0.0887359	0.00333695	0.0414543	0.627649	0.00240016	0.232786	0.00142615	0.00119474	0.411993	0.00155469	0.150982	0.000696921	0.00193182	0.00173529
1.66291e+17	0.0578254	0.00177651	0.0017461	0.272232	0.0287398	0.00212817	0.00179737	0.00379947	0.680767	1.3275	0.0025476	0.0016437	1.52517	0.0221304	0.00117766	2.43416	0.000985885	0.374265	0.00203838	0.25605
1.66332e+17	0.000516711	0.157389	0.0982063	0.00156228	0.000665609	0.394155	2.86827	0.764338	1.158	0.273244	0.00138985	0.481146	0.000813674	0.519429	0.000641273	0.0936378	0.000552923	0.000399148	0.152222	0.0326093
1.66332e+17	0.000486676	0.127221	5.35894	0.00158168	0.000627656	0.106388	0.192256	0.00184592	0.000783736	0.000695283	0.0013648	0.106897	0.000803148	0.000607008	0.83944	0.230777	0.000532626	0.000382885	0.00110889	0.026456
1.66332e+17	0.000880953	0.00164311	5.53292	0.00273567	0.0176181	0.449692	0.519477	0.278446	0.00141536	0.00129402	0.00255426	0.00156835	0.00142967	0.0483878	0.0011176	0.0338873	0.000969971	0.0349904	0.00196197	0.0655829
1.66351e+17	0.577226	0.00115106	0.242231	0.00188261	0.00523406	0.00142077	1.09443	0.6928	1.49631	0.0488289	0.0016424	1.02171	0.204609	1.22796	0.00077704	0.00108419	0.000660123	0.291817	0.00134283	0.0859026
1.66351e+17	0.000589705	0.0339267	4.69236	0.0018074	0.0196746	0.00133701	0.170774	0.00225161	0.000917383	0.000973898	0.00159764	0.00101966	0.000950252	0.0911485	1.92764	0.00100912	0.00064032	0.0399785	0.00129771	0.0091495
1.664e+17	0.152038	0.102038	0.000536279	0.233019	0.00037586	0.321313	1.06041	1.09341	0.910611	0.188148	0.456106	0.807462	0.0004813	0.000379319	0.107943	0.000531746	0.000319416	1.53569	0.000661983	0.0280521
1.664e+17	0.162036	0.0426263	1.96345	0.000782214	0.000346179	0.26916	0.340383	0.000949492	0.000386207	0.000333831	0.000671335	1.2748	0.000390662	0.110511	1.56341	0.0866175	0.690364	0.0836664	0.408262	0.000458142
1.66417e+17	0.666754	3.5878	0.000558647	0.000961787	0.000400215	0.14547	0.000585805	0.603225	0.0272747	0.000437951	0.697001	0.000533579	0.0119347	0.616269	0.000394853	0.309714	0.000325621	0.00022649	0.329084	0.00056899
1.66469e+17	0.000622458	0.0485439	3.77557	0.00209099	0.0011695	0.294797	1.00018	0.00245857	0.00100509	0.420804	0.00171896	0.00115039	0.00102389	0.000768214	0.961974	0.00124813	0.448546	0.000490419	0.00144814	0.0333452
1.69014e+17	0.0800708	0.00105388	3.59593	0.0656023	0.0049277	0.481527	0.284227	0.04195	0.000873866	0.2195	0.00147926	0.294519	0.00091368	0.11225	1.31072	0.000995169	0.499812	0.00043774	0.00126603	0.00102993
1.69022e+17	0.000648268	0.0380386	5.461	0.37054	0.000847723	0.415934	0.0438303	0.200236	0.000958626	0.000866911	0.00164938	0.00109483	0.000986313	0.0280846	0.42015	0.00110135	0.000670411	0.000486546	0.00137175	0.0105106
1.69022e+17	0.037325	1.82356	0.0926134	0.0412655	1.14051	0.685409	0.095841	0.496198	0.000435551	0.147862	1.37353	0.000476343	0.000435207	0.0185923	0.000348395	0.000464339	0.228945	0.450322	0.272647	0.0927888
1.69022e+17	0.119537	0.00129522	0.0012681	0.157013	0.0144752	0.00158366	0.782542	2.37976	1.19117	0.957992	0.482842	0.00124818	0.251707	0.455612	0.000860823	0.001268	0.000712112	0.195289	0.00152604	0.00122243
1.69023e+17	0.0735305	0.0325373	0.000615744	0.105872	0.000430698	1.90338	0.488233	0.0192846	0.000528439	0.438507	0.000912542	1.85767	1.08467	0.000411425	0.214765	0.000596884	0.185723	0.241809	0.349348	0.000637204
1.69028e+17	0.00135096	0.0540955	4.18058	0.00481055	0.00233707	0.285325	0.00271612	0.00541131	0.00219593	1.11706	0.0036526	0.00242694	0.00232892	0.0019239	0.762903	0.00243202	0.541857	0.00109612	0.00303658	0.0202141
1.69028e+17	0.000732759	0.106673	3.50936	0.58366	0.000981193	0.00167498	0.318324	0.125076	0.00114902	0.00107086	0.00194262	0.140824	0.00115513	0.000949713	1.29794	0.00128055	0.783335	0.000559327	0.00162692	0.120505
1.69083e+17	0.159041	0.000602939	3.11013	0.0977931	0.00548314	0.074662	0.117168	0.00124256	0.000508208	0.2798	0.000854024	0.807881	0.00051308	0.396051	1.72178	0.000563836	0.202248	0.000247897	0.000711708	0.0221995
1.69152e+17	0.0439741	0.00175603	0.0900965	0.0224291	0.00381438	1.16474	0.000896751	0.00180577	0.000732242	0.952639	0.00123158	0.77727	1.88114	0.589092	0.00057843	0.587851	0.000498079	0.314375	0.550799	0.0135384
1.69152e+17	0.219161	0.0605491	0.21893	0.204248	0.000829177	0.00131362	2.92861	1.07381	0.880077	0.269632	0.00154627	0.320316	0.372552	0.000703947	0.0343705	0.00103484	0.31106	0.000458337	0.00130039	0.0985667
1.69152e+17	0.000625035	3.28368	0.00117235	0.0020094	2.02831	0.00169423	0.204079	0.00243316	0.00104589	0.650388	0.00167726	0.188739	0.0372324	0.0659012	0.000870688	0.00115287	0.000680394	0.00046953	0.52567	0.00114485
1.69158e+17	0.000523278	0.0206865	3.23241	0.00163471	0.000840966	0.692712	0.926329	0.00195288	0.000810673	0.000779509	0.00138468	0.265771	0.000839537	0.000631482	1.67927	0.000919124	0.000572646	0.000406119	0.00115262	0.169531
1.69158e+17	0.0191605	0.0651426	3.99302	0.00207208	0.00084757	0.00150675	0.00127009	2.10786	0.00101603	0.000884725	0.0017982	0.0011537	0.00104114	0.000774824	0.000838062	0.0011389	0.000694558	0.795997	0.00144592	0.00129125
1.69158e+17	0.971428	0.000507016	0.080426	0.111745	1.29558	0.248039	0.000520199	0.0629387	0.0225414	0.105847	2.42273	0.319988	0.000425269	0.250214	0.000338674	0.00046551	0.000292926	0.00287613	1.10213	0.000532228
1.69174e+17	0.142837	0.19829	2.32115	0.00137855	0.000559785	0.370722	0.193186	0.00169905	0.0171958	0.000637636	0.00121369	0.000758305	0.000693438	0.000589134	1.27237	0.000813853	0.662334	1.81107	0.000994449	0.00080262
1.69573e+17	0.156713	0.11987	0.75464	0.144288	0.000264131	0.901559	0.312138	0.24509	0.197582	0.000285847	0.000548118	1.47275	1.30273	0.0777715	0.67548	0.000350738	0.475258	0.141231	0.000445329	0.0206914
1.69573e+17	0.00416828	3.25992	0.0400106	0.000586324	0.920285	0.393928	0.172161	0.0426058	0.000313232	0.107587	0.814832	0.00741074	0.0522139	0.065804	0.0002349	0.0671794	0.000200318	0.321387	0.718128	0.0107499
1.6958e+17	0.110072	0.136284	0.109413	0.00130023	0.000566169	0.835291	0.963879	0.627568	2.10264	0.000581099	0.00115337	1.54962	0.000686197	0.000537058	0.000546632	0.000742248	0.372086	0.184573	0.000943501	0.000830887
1.6958e+17	0.0613422	0.0448558	0.116593	0.239909	0.000861806	2.54979	0.00105956	0.00208485	0.000865831	0.122616	0.00143838	0.745093	1.66388	0.000709577	0.000691274	0.0009816	0.380222	0.305403	0.759721	0.000999583
1.69588e+17	0.0926237	0.170959	0.230867	0.34741	0.000484723	0.231931	0.000723346	0.00142464	0.461512	0.24536	0.0372315	1.13274	2.21689	0.576234	0.027677	0.396149	0.341736	0.358551	0.000827235	0.128066
1.69724e+17	0.226557	0.056521	0.115722	0.00115766	0.00048844	0.847304	0.490894	0.613524	0.000591258	0.330441	0.00100596	1.58885	1.89644	0.000461011	0.000464397	0.000639977	0.804896	0.000282751	0.000829579	0.0223455
[truncated: 970 more rows]

## Sheet: endo_schpf_20f_gene_scores
	0	1	2	3	4	5	6	7	8	9	10	11	12	13	14	15	16	17	18	19
[truncated: 12,131 more rows]

## Sheet: fib_schpf_25f_cell_scores
	0	1	2	3	4	5	6	7	8	9	10	11	12	13	14	15	16	17	18	19	20	21	22	23	24
[truncated: 3,791 more rows]

[truncated: 3 more sheets: fib_schpf_25f_gene_scores, myeloid_schpf_25f_cell_scores, myeloid_schpf_25f_gene_scores]
