# Supplementary material for: Conserved transcriptional connectivity of regulatory T cells in the tumor microenvironment informs new combination cancer therapy strategies
Source: Nat Immunol. 2023 May 1;24(6):1020–35. doi: 10.1038/s41590-023-01504-2 (PMC10232368; doi:10.1038/s41590-023-01504-2)
Supplement: Supplementary file 5 — KP_Endo 3,8,15,17_factors_on_subsets [file 41590_2023_1504_MOESM5_ESM.xlsx]

## Sheet: gene_list_factor_3_endo_imputed
	Factor-3	corr
0	BHLHE40	0.998069
1	BCL3	0.998042
2	1110017D15RIK	0.997307
3	NOCT	0.997254
4	RELB	0.997172
5	ICAM4	0.997107
6	1810032O08RIK	0.996825
7	NEURL3	0.99679
8	2810474O19RIK	0.996782
9	PINX1	0.99666
10	VARS	0.996179
11	GRAMD1A	0.996157
12	FADD	0.996116
13	SEMA4C	0.996085
14	SLC17A9	0.995865
15	CHD2	0.995763
16	MAFF	0.995722
17	BIRC3	0.995624
18	H2-Q6	0.995319
19	CCRL2	0.995185
20	TNIP1	0.995098
21	4930578M01RIK	0.995056
22	NR1D2	0.994987
23	PRR7	0.994798
24	CD40	0.994782
25	TNFAIP3	0.994343
26	PER1	0.994331
27	ERDR1	0.994287
28	GM26542	0.994285
29	PPP1R10	0.994119
30	6230400D17RIK	0.994055
31	MVD	0.993781
32	CASP4	0.993704
33	IRF5	0.993602
34	5430416N02RIK	0.993332
35	RD3	0.993117
36	SOCS2	0.993103
37	HIVEP2	0.993036
38	TIFA	0.992919
39	TWNK	0.992911
40	CSF1	0.992906
41	AA415398	0.992865
42	NOD2	0.992858
43	AMN1	0.99276
44	ASPRV1	0.992694
45	FOXP4	0.992462
46	NR1D1	0.992371
47	PCF11	0.992319
48	TGIF1	0.992191
49	NFKBIL1	0.991977
50	PUS1	0.991957
51	2610035D17RIK	0.991928
52	GSE1	0.991829
53	GTF2IRD2	0.991822
54	ICOSL	0.991786
55	S1PR2	0.991635
56	STX11	0.991422
57	PIM2	0.991295
58	TANK	0.991111
59	GDF15	0.991102
60	SH2B2	0.991025
61	HIST1H4I	0.990922
62	HPX	0.990888
63	CBX4	0.990776
64	FAM69B	0.990725
65	HIVEP1	0.990536
66	SLC25A25	0.99048
67	CTRL	0.990441
68	PARP3	0.99037
69	ZFP516	0.990144
70	GM43062	0.990041
71	RAB20	0.990034
72	SUPV3L1	0.989953
73	MOB3C	0.989915
74	RDH5	0.989881
75	HOOK2	0.989868
76	PROSC	0.989794
77	LAT2	0.989698
78	TGTP1	0.989614
79	THA1	0.989452
80	RPP38	0.989448
81	NOP58	0.989174
82	GNL3	0.98907
83	COL11A2	0.989061
84	ZBTB21	0.98899
85	TK1	0.988879
86	EGR2	0.98884
87	NFKB2	0.988733
88	TINAGL1	0.98867
89	POGK	0.988652
90	FAM72A	0.988533
91	KYAT1	0.988388
92	ZFP296	0.988362
93	RALGDS	0.988304
94	IL4I1	0.988274
95	ZFP870	0.98825
96	PPP1R18	0.988185
97	TCF19	0.988144
98	AMHR2	0.988134
99	CSRNP1	0.988078
100	WSB1	0.988071
101	IFRD1	0.988016
102	DDX58	0.987956
103	FOSL2	0.987899
104	ENDOV	0.987894
105	CDKN2AIP	0.987877
106	ZFP456	0.987791
107	CIART	0.987765
108	ZBTB2	0.987703
109	SMARCD3	0.987568
110	DBP	0.987369
111	TTC21A	0.987363
112	IRGM2	0.987329
113	CLK1	0.987322
114	KDM6B	0.987234
115	SRSF5	0.986986
116	DLL1	0.986978
117	PANK2	0.986976
118	EBF1	0.986961
119	JAK3	0.986861
120	STMN4	0.986832
121	AACS	0.986802
122	SDCBP2	0.986789
123	BIRC5	0.986705
124	BBC3	0.986615
125	ELMSAN1	0.986605
126	N4BP2L2	0.986521
127	N4BP2L1	0.986415
128	PNRC1	0.986349
129	TRIT1	0.986347
130	MILR1	0.986215
131	SHB	0.986113
132	LDLRAD4	0.986111
133	CAMK2N2	0.985903
134	CDC42EP4	0.985837
135	ELOVL6	0.985824
136	HOMER1	0.985647
137	GM17455	0.985519
138	ZC3H6	0.985488
139	MED13L	0.985473
140	MT2	0.985427
141	PIM3	0.985401
142	CIRBP	0.985381
143	GPBP1	0.985292
144	SUN2	0.985269
145	APON	0.985137
146	SLC6A6	0.984848
147	ATRNL1	0.984821
148	TEF	0.984776
149	CTPS	0.984694
150	SBSN	0.984453
151	ARMC3	0.984401
152	MAPK15	0.984401
153	MECOM	0.984352
154	HDC	0.984244
155	FUT2	0.98424
156	EOGT	0.984228
157	SEC1	0.984195
158	CEP63	0.984017
159	EXOC3L4	0.983978
160	GM26767	0.983913
161	OAF	0.98371
162	PATL1	0.983551
163	SAMSN1	0.983511
164	GM15728	0.98348
165	BORCS6	0.983436
166	CRYBB3	0.983432
167	ZHX2	0.983352
168	SAMD14	0.983184
169	FBXW10	0.983167
170	MAP3K14	0.983122
171	SLC25A47	0.983099
172	RBM12B1	0.98307
173	RBM48	0.983018
174	DDIT4	0.983013
175	GM26545	0.982987
176	GM10605	0.982884
177	METTL2	0.982764
178	PIM1	0.982682
179	DPH5	0.982627
180	MRPL38	0.982594
181	DDX31	0.982336
182	CDKL1	0.982176
183	CTRB1	0.982119
184	BCOR	0.982103
185	IRF1	0.982079
186	LYRM7	0.982062
187	LEMD2	0.981973
188	ICAM1	0.981932
189	TMEM91	0.981857
190	EPB41L4AOS	0.981818
191	FBXO28	0.981352
192	2310015A10RIK	0.981193
193	FGF2	0.981178
194	MGA	0.981124
195	MB21D2	0.981089
196	NINJ1	0.981071
197	PIK3R5	0.980744
198	INTS6	0.980702
199	ALG12	0.980637

## Sheet: gene_list_factor_8_endo_imputed
	Factor-8	corr
0	CD74	0.986706
1	H2-AA	0.984307
2	H2-AB1	0.983772
3	H2-EB1	0.98334
4	ACER2	0.983301
5	TSPAN7	0.980606
6	RASGEF1A	0.979334
7	DAAM1	0.975007
8	SLCO2A1	0.973611
9	LY6A	0.973233
10	MFAP2	0.971361
11	CALCRL	0.970862
12	ACVRL1	0.968961
13	CASZ1	0.967152
14	TMEM100	0.966206
15	THBD	0.966105
16	H2-DMA	0.96447
17	ADGRE5	0.962951
18	DISP2	0.957585
19	H2-DMB1	0.957387
20	ACE	0.955553
21	H2-D1	0.955238
22	CLEC14A	0.954396
23	H2-K1	0.953338
24	FOXF1	0.952285
25	SCN7A	0.950915
26	SDPR	0.95055
27	EPAS1	0.9502
28	LIMA1	0.949745
29	HPGD	0.94962
30	FMO1	0.949462
31	H2-T23	0.948375
32	CADM1	0.946624
33	RAMP2	0.94656
34	KLHL5	0.944882
35	LRRC8B	0.944716
36	TEK	0.94365
37	GRTP1	0.942969
38	ALDH2	0.942833
39	SLC3A2	0.942498
40	CLDN5	0.942174
41	NTRK2	0.939982
42	CDK14	0.939589
43	NCALD	0.937365
44	FNBP1L	0.93636
45	PITPNC1	0.936137
46	SLC24A4	0.934413
47	HYAL2	0.933925
48	CHID1	0.933225
49	EPB41	0.932703
50	PLTP	0.932349
51	GBP8	0.93173
52	SPTBN1	0.9317
53	RDX	0.931313
54	RASAL2	0.931259
55	CIITA	0.930944
56	SLC43A3	0.928838
57	CD36	0.928497
58	LPL	0.928394
59	GATA2	0.92827
60	MIGA2	0.92788
61	GSTM1	0.92725
62	NIPAL2	0.927042
63	BMPR2	0.926895
64	ADRB1	0.926609
65	ADGRA3	0.926514
66	H2-Q6	0.926008
67	ITPRIPL2	0.925567
68	XDH	0.924999
69	AQP1	0.923432
70	TMCC2	0.922914
71	TTI2	0.922185
72	CEP41	0.921692
73	PRRT4	0.921348
74	LY6E	0.920607
75	WARS	0.920108
76	H2-Q7	0.919948
77	LIFR	0.919643
78	CYTH3	0.919297
79	CLDN3	0.919259
80	RAB27B	0.918232
81	TMTC2	0.916815
82	ARAP2	0.916344
83	ZFP641	0.915641
84	HMCN1	0.914484
85	TMEM221	0.912349
86	TMOD2	0.912185
87	TOR3A	0.912181
88	MAPT	0.911596
89	PARP11	0.911535
90	ASAP2	0.910854
91	BC028528	0.910829
92	VEGFA	0.910092
93	DNAH8	0.909811
94	AU020206	0.909641
95	DPP4	0.90913
96	CASC4	0.908481
97	PLLP	0.908455
98	SMAD6	0.908349
99	TCN2	0.907807
100	PTGFRN	0.907344
101	WDR11	0.905667
102	BRD9	0.905522
103	SUN1	0.905263
104	CYP4B1	0.905255
105	ARHGEF26	0.904487
106	EFNB1	0.90441
107	GPR182	0.903638
108	PRR12	0.903529
109	ACKR4	0.902895
110	SCN3B	0.901722
111	PDP2	0.900681
112	PDE9A	0.900679
113	NIPAL3	0.899885
114	ICAM2	0.899603
115	PARD6G	0.899141
116	CAV1	0.898929
117	LTBP1	0.898775
118	PRDM11	0.898715
119	TNRC6C	0.898657
120	ZFP472	0.898207
121	ATP13A2	0.898192
122	IFITM10	0.897871
123	PTPRB	0.89765
124	RNF144A	0.897553
125	ITM2B	0.897471
126	GM10031	0.897194
127	MILL2	0.897013
128	NLGN2	0.89621
129	LUZP1	0.895663
130	PDE3A	0.895316
131	SGIP1	0.895233
132	CEP83OS	0.895066
133	GHR	0.894798
134	JUP	0.894252
135	ADGRF5	0.893964
136	PRX	0.892619
137	SEMA3G	0.892372
138	BDP1	0.891958
139	H2-M3	0.891932
140	FAM208A	0.891747
141	OLFR56	0.891744
142	OAS2	0.891721
143	TAP1	0.891708
144	P2RX4	0.891205
145	CADPS2	0.889089
146	SEMA3C	0.888688
147	PREX2	0.888449
148	ADRB2	0.888424
149	NKD1	0.887776
150	CAV2	0.887176
151	MEIS1	0.887152
152	AMIGO1	0.886763
153	NCKAP5	0.886265
154	PLXNC1	0.886189
155	SNX21	0.88534
156	ARL4D	0.885124
157	STT3B	0.884975
158	CD47	0.884093
159	ADGRL3	0.883536
160	NUMB	0.883314
161	AKAP7	0.882386
162	IFI47	0.882182
163	H2-T24	0.880779
164	CACFD1	0.880651
165	AKAP9	0.879612
166	1110034G24RIK	0.879542
167	GM4951	0.879472
168	IDO1	0.877994
169	SLC16A9	0.877118
170	THAP3	0.876124
171	ATP2A3	0.875105
172	EFNB2	0.87456
173	GKAP1	0.873775
174	LY6C1	0.873574
175	GLB1L2	0.873522
176	UCP2	0.872867
177	CHAMP1	0.872527
178	S1PR1	0.871785
179	CEP290	0.871375
180	QSOX1	0.870956
181	HILPDA	0.870363
182	CTSD	0.869944
183	SNX14	0.868814
184	NUCKS1	0.86829
185	EPHA4	0.86639
186	NTN1	0.865677
187	APH1A	0.865288
188	EHD4	0.865272
189	TMEFF1	0.864612
190	TAZ	0.864478
191	GCFC2	0.863739
192	DHCR24	0.863688
193	ANKRD44	0.862507
194	AATK	0.862368
195	FGFR3	0.861717
196	AARD	0.860803
197	GCC2	0.860527
198	ACAP2	0.859609
199	ALAS1	0.859538

## Sheet: gene_list_factor_15_endo_impute
	Factor-15	corr
0	HBEGF	0.963321
1	REL	0.961549
2	NFKBIA	0.953255
3	MAFF	0.95214
4	CCNL1	0.943603
5	KDM6B	0.941749
6	CCNT1	0.939072
7	CFAP43	0.932545
8	ARID5A	0.931591
9	BATF3	0.930403
10	SLC25A25	0.929764
11	DUSP5	0.924927
12	GCNT2	0.924617
13	CFLAR	0.920137
14	DDIT3	0.91842
15	ZC3H12A	0.917514
16	SPAG9	0.912916
17	IRF8	0.90765
18	SWAP70	0.906336
19	JUND	0.905121
20	IRF2BPL	0.904097
21	VMP1	0.900697
22	CSRNP1	0.900062
23	HIVEP2	0.89942
24	DUSP16	0.897472
25	BIRC3	0.89739
26	TNFRSF12A	0.89592
27	PIM1	0.89448
28	NFKBIZ	0.894102
29	TAF7	0.894044
30	STX11	0.891096
31	HSPH1	0.891042
32	SDE2	0.888739
33	JMJD1C	0.888416
34	RP23-220F20.2	0.888208
35	UBC	0.886436
36	PDE12	0.886283
37	PLAUR	0.885953
38	NFIL3	0.885803
39	HSPA2	0.885606
40	TNFAIP3	0.885022
41	IFRD1	0.883617
42	ATF3	0.883264
43	APOLD1	0.883186
44	ETV6	0.882736
45	MAP3K8	0.88252
46	BAG3	0.881742
47	TRA2B	0.881518
48	OSGIN1	0.881356
49	CLIC4	0.879197
50	SBNO2	0.878905
51	CASP4	0.878785
52	BRWD1	0.878661
53	MAFK	0.878431
54	PIM3	0.877878
55	FOSB	0.877198
56	ZSWIM6	0.875209
57	SIAH2	0.872464
58	NUP98	0.871957
59	MAST4	0.870382
60	GM26545	0.869237
61	ADAMTS9	0.868897
62	BTAF1	0.866278
63	PNRC1	0.864932
64	TGIF2	0.864025
65	SRF	0.863963
66	ZFP598	0.863841
67	SOX7	0.862349
68	RNF19B	0.860857
69	4430402I18RIK	0.859564
70	FLNB	0.857824
71	NR4A1	0.856971
72	H3F3B	0.855159
73	CCNL2	0.854927
74	PLK3	0.853766
75	EIF5	0.852683
76	CLK4	0.852444
77	ZFP36	0.85244
78	BHLHE40	0.85164
79	ZFAND5	0.850712
80	CDR2	0.850659
81	SIK1	0.849438
82	DNAJB1	0.84863
83	DUSP8	0.848516
84	NABP1	0.847789
85	ADAMTS1	0.847469
86	JUNB	0.847144
87	TIMP3	0.846683
88	GM38399	0.843919
89	MAFG	0.843147
90	PPP1R18	0.841569
91	MAPK6	0.840944
92	PCF11	0.840859
93	GNA13	0.840817
94	STAT3	0.840555
95	FLNC	0.840538
96	ICAM1	0.840411
97	USP36	0.838573
98	NAV2	0.838318
99	SKIL	0.837371
100	TMEM33	0.837061
101	GADD45B	0.837045
102	CSTF3	0.836867
103	PKD1L3	0.836539
104	PPP1R15A	0.836492
105	DENND5B	0.836196
106	PLEKHO2	0.83569
107	CBX4	0.835035
108	ZFP46	0.833115
109	FOSL1	0.832485
110	NOCT	0.83183
111	ZFP655	0.831245
112	RAB20	0.830995
113	TFE3	0.829402
114	FOSL2	0.828625
115	ATF4	0.827123
116	NFE2L2	0.827019
117	SLC25A33	0.826355
118	FUT2	0.826164
119	PHF23	0.825362
120	1810055G02RIK	0.8253
121	ERRFI1	0.82521
122	COQ10B	0.823748
123	CLK1	0.82296
124	RNF185	0.822856
125	CHD1	0.822699
126	NUAK2	0.822339
127	BCR	0.822165
128	2010111I01RIK	0.821856
129	NUP210L	0.821658
130	IPPK	0.821591
131	PELI1	0.82129
132	SSH1	0.82087
133	SNAI2	0.819406
134	NT5DC3	0.819274
135	ETF1	0.819046
136	KLF6	0.818885
137	EPHA2	0.818763
138	GADD45A	0.818015
139	NEAT1	0.816847
140	HSPA5	0.815619
141	SLC7A1	0.815476
142	GM27010	0.815093
143	DNAJA1	0.814562
144	SAT1	0.813873
145	MCL1	0.813302
146	BRD2	0.812471
147	TGOLN1	0.812311
148	RABGEF1	0.812118
149	TIPARP	0.812107
150	MAP2K3	0.811828
151	RND1	0.810714
152	PVR	0.809389
153	ARF6	0.808592
154	EIF1A	0.80783
155	CARS	0.807468
156	SEC24A	0.807159
157	ATG2A	0.806678
158	CD14	0.805777
159	LMNA	0.805215
160	PRR7	0.802308
161	KANSL3	0.801818
162	NFAT5	0.801652
163	TMEM11	0.801393
164	HSPD1	0.80126
165	DDX3Y	0.800239
166	PCNA	0.800109
167	NEDD9	0.79846
168	SDC4	0.796453
169	GLUL	0.796202
170	GPR4	0.796041
171	TSC22D2	0.795887
172	SERPINE1	0.795016
173	DNAJB4	0.794272
174	BCL10	0.793777
175	EED	0.792948
176	IPMK	0.792595
177	CCR7	0.792011
178	SMIM24	0.791157
179	P2RY2	0.79039
180	NOD2	0.790114
181	SLC20A1	0.790017
182	TRPS1	0.789886
183	ABL2	0.789527
184	RADIL	0.787868
185	KLF11	0.786984
186	YRDC	0.786768
187	FURIN	0.786716
188	OLFR328	0.785732
189	1810013L24RIK	0.785521
190	HMOX1	0.783863
191	WAC	0.781537
192	NEURL3	0.780619
193	RELB	0.780533
194	HSPA1B	0.780325
195	ARL5B	0.780167
196	IQGAP1	0.780064
197	GPRC5A	0.780025
198	SQSTM1	0.779419
199	GM12840	0.779288

## Sheet: gene_list_factor_17_endo_impute
	Factor-17	corr
0	PLPP2	0.950806
1	NAPRT	0.941656
2	CWC27	0.933433
3	SERPINB6B	0.930808
4	CSRP2	0.928923
5	PRKCA	0.927068
6	CFB	0.918725
7	EMP3	0.917548
8	GDA	0.917344
9	HOOK2	0.912561
10	IL1R1	0.910979
11	LCN2	0.910743
12	LGMN	0.910513
13	FAM46C	0.910204
14	GPR137B-PS	0.90982
15	CH25H	0.908647
16	CD63	0.908424
17	LTC4S	0.907604
18	NPM3	0.907272
19	ATIC	0.906591
20	ACAD9	0.905489
21	PHPT1	0.905228
22	EIF5B	0.904574
23	MFSD13A	0.90447
24	PEMT	0.901795
25	MMAA	0.900949
26	TMA16	0.898606
27	WWOX	0.898344
28	NOB1	0.897422
29	ISYNA1	0.897392
30	LGALS4	0.89682
31	TMIE	0.896617
32	NACC1	0.894918
33	RPS12	0.892173
34	CCDC109B	0.89211
35	UAP1L1	0.891942
36	RIDA	0.891885
37	GPR107	0.891267
38	SERF1	0.890196
39	2610021A01RIK	0.889632
40	TGM2	0.888975
41	TRAF4	0.887737
42	PLPP5	0.887726
43	ATP1B3	0.887247
44	NECTIN3	0.885636
45	LYAR	0.884937
46	ALAD	0.884154
47	RAET1E	0.883586
48	H13	0.8834
49	NDUFS8	0.8831
50	MTERF3	0.882971
51	RPS5	0.882181
52	DDX27	0.882168
53	KPNB1	0.882022
54	PPP1R14B	0.881206
55	BACE2	0.880636
56	MSANTD2	0.879683
57	SNRPF	0.879019
58	MT2	0.878957
59	RPLP1	0.878701
60	ZFP423	0.878426
61	PDCD5	0.878223
62	BST1	0.877889
63	ATF1	0.877737
64	RPL22	0.876339
65	RAB13	0.875504
66	CTPS	0.874959
67	WBP11	0.874838
68	AMMECR1	0.874715
69	ADH5	0.874593
70	GM26902	0.874524
71	H2AFJ	0.874352
72	PGAM1	0.874305
73	TUSC1	0.874129
74	RPL38	0.873668
75	EIF3E	0.873563
76	ACTN1	0.873229
77	ZDHHC2	0.872935
78	FTH1	0.872709
79	TIMM9	0.872357
80	TPD52L1	0.872074
81	RPL39	0.871186
82	LRG1	0.871155
83	APRT	0.870947
84	PSMG4	0.870632
85	GNL2	0.870549
86	SYS1	0.870188
87	HIGD2A	0.870038
88	GLOD4	0.870014
89	TMEM35B	0.869918
90	RPL26	0.869725
91	ALYREF	0.869013
92	RTCB	0.86873
93	VASN	0.868579
94	GSS	0.868418
95	RPS8	0.868266
96	PTMS	0.867784
97	SUSD2	0.867733
98	ZFP629	0.867601
99	RPS25	0.867599
100	RPL37A	0.867545
101	STAMBPL1	0.867444
102	RPS23	0.867342
103	HIST2H2AA1	0.867244
104	ATG3	0.867205
105	EIF1AX	0.867092
106	RPL36A	0.866893
107	HCFC1R1	0.866711
108	RPL32	0.866686
109	MRPL52	0.866672
110	RPS9	0.866508
111	RPS12-PS3	0.866448
112	RPL41	0.866267
113	LARP7	0.866026
114	NCF2	0.86568
115	FAM69A	0.86547
116	RPS20	0.865461
117	FAM114A1	0.864945
118	RPS6	0.864796
119	IFI27L2A	0.86479
120	SNRPG	0.864768
121	SEC61B	0.864708
122	SET	0.864701
123	TUFM	0.864616
124	TFAP2A	0.864461
125	HMGB3	0.863463
126	TSEN54	0.863204
127	RPS15A	0.863192
128	RPL14	0.863107
129	RPSA	0.862749
130	CLNS1A	0.862308
131	FAM132A	0.862253
132	RPL29	0.861964
133	STRAP	0.861942
134	TXNRD2	0.861747
135	RPL12	0.861682
136	SERPINA3N	0.861565
137	TRP53I13	0.861431
138	SRM	0.86119
139	PSENEN	0.860637
140	EEF1D	0.860246
141	MYO19	0.859853
142	EFL1	0.859791
143	FUCA2	0.8595
144	EIF3K	0.859314
145	TOMM20	0.858993
146	NUMBL	0.858711
147	GLRX5	0.858287
148	DRAP1	0.858179
149	TMA7	0.858177
150	BYSL	0.857946
151	CYB5R1	0.85794
152	ETFA	0.857885
153	GM3550	0.857881
154	TSC2	0.85779
155	RPL37	0.857594
156	TOMM7	0.857371
157	SERPINB9	0.857351
158	GLRA1	0.857335
159	ZFP354B	0.857039
160	CRLS1	0.856931
161	LLPH	0.85678
162	TSPAN5	0.856741
163	RPL36AL	0.856402
164	RPL13	0.856248
165	RPS18	0.856234
166	RPS13	0.855943
167	TMEM189	0.85589
168	RPS26	0.855708
169	HSPB11	0.855654
170	ZFP667	0.854419
171	COMMD7	0.854282
172	MRPL30	0.853638
173	S100A11	0.853422
174	RPL17	0.853366
175	NDUFB6	0.853164
176	RPL35A	0.853082
177	RPS28	0.853078
178	TIMP1	0.852964
179	RSL24D1	0.852614
180	TBC1D24	0.852612
181	EIF5A	0.852472
182	SEC61A1	0.852312
183	NHP2	0.852244
184	RPL24	0.852068
185	MRPL10	0.851897
186	PUS7	0.85154
187	RACK1	0.851426
188	TOR1AIP2	0.851418
189	COMMD1	0.851402
190	PITPNA	0.850892
191	BEX3	0.850826
192	RPS15	0.850635
193	MACROD1	0.850612
194	ATPIF1	0.850449
195	SSR4	0.85039
196	PRELP	0.850352
197	NGF	0.850097
198	P2RY6	0.850091
199	ZNRD1	0.849993
