# Supplementary material for: Conserved transcriptional connectivity of regulatory T cells in the tumor microenvironment informs new combination cancer therapy strategies
Source: Nat Immunol. 2023 May 1;24(6):1020–35. doi: 10.1038/s41590-023-01504-2 (PMC10232368; doi:10.1038/s41590-023-01504-2)
Supplement: Supplementary file 6 — KP_Fib_9,14,22_factors_on_subsets [file 41590_2023_1504_MOESM6_ESM.xlsx]

## Sheet: gene_list_factor_9_fibroblast_i
	Factor-9	corr
0	NEK6	0.95006
1	IFIT1	0.943361
2	IL1R2	0.936732
3	RTP4	0.929062
4	PHF11B	0.927217
5	STEAP4	0.926671
6	IFI44	0.92148
7	HP	0.914595
8	IFIT3	0.911474
9	IFITM2	0.91023
10	IFIT3B	0.908664
11	TMEM150A	0.90627
12	FKBP11	0.905912
13	STAT1	0.904713
14	TST	0.895385
15	OAS1A	0.894823
16	CXCL14	0.893304
17	AW112010	0.893264
18	SSR4	0.892588
19	LY6E	0.892296
20	TMEM173	0.891885
21	ZBP1	0.88996
22	HSD11B2	0.888402
23	IFITM3	0.88788
24	IIGP1	0.887543
25	TMEM205	0.88548
26	FAM26F	0.884963
27	IGTP	0.883424
28	MLEC	0.883345
29	CCDC167	0.879722
30	LSM7	0.878643
31	RCN1	0.877346
32	BMPER	0.877161
33	USP18	0.876284
34	UNC93B1	0.874305
35	IRF7	0.874279
36	SERPINA3M	0.874115
37	PSMB8	0.873121
38	ADAM23	0.872655
39	ADAMTS15	0.871208
40	TNFSF11	0.870464
41	HSD17B10	0.870013
42	CSPRS	0.869409
43	APOBEC3	0.869186
44	SFT2D1	0.868462
45	ISG15	0.867954
46	CHL1	0.866351
47	SSR2	0.864631
48	IFI47	0.864518
49	PDIA4	0.863232
50	FKBP2	0.86238
51	SLFN9	0.861632
52	PDIA6	0.861319
53	PRTN3	0.860127
54	MLKL	0.859844
55	PRDX5	0.859713
56	PVALB	0.859368
57	ALDH1L1	0.856797
58	SERPINA3I	0.85581
59	KHDRBS3	0.855671
60	SLAMF8	0.855301
61	SRGN	0.854943
62	PHF11D	0.854434
63	SERPINA3N	0.852665
64	SNED1	0.852641
65	CYP7B1	0.851841
66	RNF213	0.851762
67	CHID1	0.850874
68	DDOST	0.850306
69	EFEMP2	0.849601
70	UBL4A	0.849187
71	MX1	0.847903
72	H2-T22	0.847565
73	RSAD2	0.84704
74	ANGPTL4	0.846839
75	GPR39	0.843955
76	GBP9	0.843809
77	PROS1	0.843524
78	CXCL12	0.842759
79	TMEM176A	0.842558
80	F830016B08RIK	0.842074
81	PRDX4	0.84048
82	APOL9B	0.840447
83	NFASC	0.84033
84	PARP9	0.839824
85	GORAB	0.83954
86	TNFSF13B	0.839158
87	JAK3	0.838563
88	ALDH1A2	0.837259
89	ANGPTL8	0.836427
90	DHX40	0.836404
91	GM44029	0.836396
92	PCDHB3	0.836172
93	INCENP	0.835323
94	PSMG4	0.83499
95	EAR1	0.834899
96	NUCB2	0.834817
97	HMGN2	0.834711
98	BST2	0.833775
99	BORCS8	0.833624
100	OAS1G	0.833534
101	LGALS3BP	0.831829
102	SEC61B	0.830892
103	COQ7	0.830794
104	FTH1	0.830458
105	TMEM256	0.829704
106	LRG1	0.829298
107	OSTC	0.828818
108	NOL3	0.828617
109	MIF	0.828146
110	GM4951	0.827795
111	C2	0.825909
112	SND1	0.825514
113	PDK3	0.824167
114	PPIF	0.823941
115	LGMN	0.823755
116	PTRHD1	0.823267
117	XAF1	0.822977
118	TRF	0.822928
119	CTSB	0.822844
120	IGFBP4	0.822051
121	CACNA1D	0.821741
122	ZFP809	0.821099
123	CSF2RB	0.820808
124	RFC5	0.819696
125	PPIC	0.819619
126	PMF1	0.819517
127	GPAM	0.819269
128	ARXES2	0.818431
129	LMAN2	0.817717
130	OAS2	0.817283
131	SPCS2	0.817246
132	PHF11A	0.817162
133	GM43672	0.816063
134	H6PD	0.815925
135	ZFP53	0.815687
136	APOC1	0.814443
137	ACAT3	0.813779
138	ALPL	0.813724
139	GSTM2	0.812214
140	IFI206	0.812212
141	PRRX2	0.811816
142	CFB	0.811129
143	PLPPR3	0.80982
144	IL33	0.809791
145	SRPX	0.809519
146	GBA	0.808144
147	DNMT3L	0.807879
148	MYO1B	0.807771
149	IL11RA1	0.807187
150	HSPA14	0.806408
151	TMED3	0.806287
152	PLSCR2	0.805718
153	P2RX4	0.805048
154	AU020206	0.803842
155	SEC61G	0.803652
156	SP100	0.803214
157	GM14296	0.802863
158	IL1RN	0.801538
159	FGGY	0.801263
160	IL3RA	0.801215
161	EMILIN1	0.800509
162	CCL8	0.800384
163	MCFD2	0.800017
164	IL4I1	0.79966
165	TMED10	0.79958
166	FAM65C	0.79777
167	ZDHHC6	0.797537
168	LRP4	0.797146
169	MNDAL	0.796957
170	OASL1	0.796656
171	ARHGAP15	0.794255
172	PLAC8	0.794207
173	GSTK1	0.793957
174	6030408B16RIK	0.793806
175	NDNF	0.793685
176	UGCG	0.79338
177	PFKL	0.792876
178	PRDX1	0.792782
179	VEGFD	0.79272
180	GRB14	0.792671
181	H2-Q7	0.792342
182	TNFSF8	0.791766
183	PPIB	0.79162
184	NNMT	0.791584
185	TMEM213	0.791227
186	OASL2	0.791208
187	H13	0.79113
188	IFI35	0.790612
189	CD302	0.790552
190	AC168977.2	0.789703
191	SLC30A7	0.789395
192	MMP3	0.789107
193	FNDC5	0.788623
194	TMEM132A	0.78839
195	FAM110C	0.787337
196	MKX	0.787164
197	SPIRE2	0.787164
198	ATP13A1	0.78651
199	TMBIM6	0.786221

## Sheet: gene_list_factor_14_fibroblast_
	Factor-14	corr
0	CD55	0.981117
1	DPP4	0.979853
2	PTGS1	0.975073
3	MUSTN1	0.974624
4	1700019D03RIK	0.969578
5	LRRN4CL	0.967047
6	MGLL	0.965055
7	FEZ1	0.961976
8	NOV	0.960886
9	GPR1	0.960669
10	AS3MT	0.959884
11	ISLR	0.957371
12	ACKR2	0.957037
13	TPPP3	0.95657
14	DBN1	0.953983
15	PCSK6	0.949591
16	BMP1	0.94834
17	OPCML	0.947518
18	SULF1	0.947497
19	EFHD1	0.945341
20	SMIM14	0.942286
21	EBF1	0.941314
22	ANXA3	0.940528
23	BASP1	0.940394
24	EMILIN2	0.939179
25	LRRC8C	0.937709
26	TMEM100	0.937427
27	FYN	0.937199
28	STXBP6	0.93708
29	PDLIM4	0.936796
30	ITIH5	0.935256
31	NOVA1	0.934595
32	CD248	0.932162
33	ATP6V0E2	0.929737
34	AXL	0.928902
35	GAP43	0.926753
36	LIMCH1	0.926538
37	CHRD	0.926457
38	STMN4	0.925224
39	ADGRV1	0.92332
40	NID1	0.923144
41	LSP1	0.92283
42	GNPNAT1	0.920638
43	TGFBR1	0.920391
44	CADM3	0.920112
45	TNXB	0.919801
46	SYNRG	0.917572
47	TRAIP	0.916775
48	SEMA3C	0.915957
49	AGAP1	0.915751
50	SULF2	0.913995
51	CAMK1D	0.913874
52	ARHGEF28	0.913361
53	GM14698	0.911581
54	IL18	0.911273
55	ZFP385A	0.909412
56	ADRA1B	0.907299
57	MTCL1	0.906662
58	ANXA1	0.904158
59	LARP6	0.902412
60	IGDCC4	0.901902
61	FN1	0.901901
62	REV1	0.901571
63	ISLR2	0.900398
64	WNT1	0.900346
65	FBN1	0.90024
66	RPS11	0.898729
67	QPCT	0.898317
68	AP1S2	0.898264
69	GALNT16	0.897504
70	AVEN	0.897181
71	ACKR1	0.896814
72	S100A6	0.896454
73	POP4	0.896309
74	BTC	0.896282
75	SBSN	0.895573
76	FAM171B	0.895338
77	RAPGEF1	0.89505
78	PTRF	0.892008
79	DDAH2	0.891272
80	AIG1	0.889409
81	RORB	0.888557
82	SSC5D	0.888215
83	LURAP1L	0.88815
84	DISP1	0.888117
85	ACKR3	0.887572
86	SPSB4	0.886567
87	EPHX4	0.886041
88	NUAK2	0.885229
89	DTX2	0.884349
90	TEK	0.882637
91	LAMC1	0.882087
92	RAB32	0.882029
93	E130102H24RIK	0.881937
94	STX4A	0.880846
95	ABCA3	0.879967
96	CMAH	0.878324
97	ATP2B1	0.878236
98	4933408B17RIK	0.8782
99	ADAMTSL3	0.878188
100	ARHGAP20	0.877949
101	DIAPH1	0.875914
102	SESTD1	0.87555
103	BRI3	0.874464
104	SEMA3E	0.87278
105	MFAP5	0.871453
106	ORC3	0.871395
107	FNDC1	0.870656
108	SYTL2	0.870564
109	NOTCH2	0.869671
110	CRIP1	0.868036
111	PPP2R2B	0.866268
112	INSIG2	0.866258
113	TGFBR3	0.866031
114	LAMC2	0.865299
115	DYNLT1F	0.864961
116	SLCO3A1	0.86496
117	LIMS2	0.864444
118	TRNP1	0.864069
119	9430076C15RIK	0.863883
120	CD34	0.863644
121	RPS15	0.863173
122	MYZAP	0.862869
123	FGF2	0.862133
124	COTL1	0.862013
125	ASPN	0.861524
126	POLB	0.859874
127	FAM167A	0.859807
128	EFS	0.857268
129	S100A10	0.857259
130	ITGB3	0.856906
131	LAMB2	0.856626
132	STIM1	0.856548
133	DNM1	0.856172
134	SNTB1	0.855979
135	PRKG2	0.855754
136	MCF2L	0.854358
137	HN1	0.854258
138	HSPA12B	0.854209
139	SERPINB6A	0.854186
140	NUCKS1	0.853945
141	RAP1A	0.853932
142	FAM131B	0.853831
143	PCDH20	0.853235
144	ADGRG2	0.852358
145	FAM175A	0.851978
146	SCARA5	0.851899
147	BFSP1	0.851399
148	FAU	0.849701
149	KLC1	0.848722
150	PLA2G4A	0.847939
151	GM15706	0.847497
152	RADIL	0.846946
153	THRA	0.846885
154	RALA	0.846611
155	RPL23A	0.846432
156	ATP11A	0.846415
157	IGFBP6	0.845963
158	D630033O11RIK	0.845159
159	EEF1A1	0.845072
160	RPL36	0.84413
161	ARHGAP22	0.843663
162	RAB11FIP5	0.841649
163	DZANK1	0.841337
164	TNFRSF11B	0.841141
165	NKX6-1	0.840908
166	RAMP1	0.840767
167	RPL14	0.840648
168	PDE8A	0.839452
169	WNK1	0.839355
170	S100A13	0.839133
171	AIF1L	0.838117
172	ANTXR2	0.837356
173	RGMB	0.837288
174	RPL22	0.836832
175	WTIP	0.836718
176	2700033N17RIK	0.836671
177	SCD1	0.836322
178	DNASE1L1	0.835961
179	NOXO1	0.835699
180	DOCK11	0.835622
181	SPRED3	0.835118
182	CSF2RA	0.834786
183	PRDM8	0.834294
184	CXXC4	0.833194
185	PAMR1	0.833165
186	CLIP1	0.832945
187	ITGA11	0.832635
188	1190007I07RIK	0.832558
189	AGPAT9	0.831675
190	ADAMTS5	0.830908
191	GRK4	0.829962
192	LZTS2	0.829929
193	TMEM106C	0.829616
194	DNAAF5	0.829245
195	SMAD4	0.829069
196	RPS17	0.82821
197	PRRT4	0.827924
198	CHP1	0.827252
199	LY6C1	0.82719

## Sheet: gene_list_factor_22_fibroblast_
	Factor-22	corr
0	MID1	0.956542
1	UTP15	0.950817
2	ALKBH1	0.949295
3	WDR43	0.946589
4	DUSP10	0.939437
5	CXCL2	0.938737
6	MPHOSPH10	0.933942
7	CCL2	0.929281
8	CCDC86	0.92736
9	DDX21	0.92628
10	TWISTNB	0.923603
11	NHP2	0.923133
12	CCL7	0.920408
13	MAPK6	0.910911
14	PPAN	0.908302
15	AFF1	0.908285
16	RAB8B	0.904388
17	EIF2S2	0.902952
18	BACH1	0.90081
19	RNF149	0.899443
20	GTPBP4	0.898148
21	SDAD1	0.896508
22	BAZ1A	0.8959
23	PTX3	0.895213
24	GNL3	0.891367
25	TMEM251	0.889245
26	TBK1	0.888313
27	GRWD1	0.887289
28	LAX1	0.886533
29	RHEB	0.883806
30	EIF4E	0.88342
31	RRP9	0.883162
32	GNG4	0.882963
33	TSR1	0.881221
34	NIP7	0.880471
35	MSL2	0.8774
36	RCL1	0.877032
37	TGIF1	0.87689
38	HAS2	0.87609
39	UGDH	0.874771
40	SLC7A1	0.873217
41	MARS2	0.873182
42	HIF1A	0.872988
43	SPSB1	0.871323
44	SUB1	0.871209
45	CDV3	0.869882
46	JAK2	0.869508
47	CXCL1	0.868733
48	RASA2	0.868219
49	TIMM10	0.868117
50	CIRH1A	0.867127
51	TNFRSF1B	0.866875
52	NFKBIB	0.866204
53	NIFK	0.865043
54	TMEM2	0.863177
55	TRP53RKB	0.863056
56	CSF2	0.862327
57	CLIC4	0.857102
58	TRMT10C	0.854063
59	ACSL4	0.853452
60	CEBPZ	0.853159
61	ARF6	0.852089
62	PROCR	0.851632
63	LARP4B	0.851456
64	TNFAIP6	0.84948
65	MPP7	0.849021
66	SMARCA5	0.848732
67	TOMM20	0.84839
68	YRDC	0.846004
69	CCNYL1	0.845675
70	ZHX2	0.843824
71	FST	0.842392
72	TMA16	0.841913
73	SRXN1	0.841366
74	UBE2J1	0.840935
75	REL	0.839075
76	PABPC4	0.834893
77	BRIX1	0.832749
78	ARHGAP31	0.832058
79	TFRC	0.83151
80	SLC2A1	0.830847
81	IFI202B	0.830764
82	VASN	0.830244
83	NOLC1	0.829975
84	CMTR2	0.829261
85	EIF3A	0.828054
86	IL15RA	0.826739
87	SIPA1L2	0.825717
88	MAK16	0.82435
89	U2AF1	0.824021
90	DNAJA2	0.822977
91	LARP4	0.822392
92	GM43848	0.82207
93	ERRFI1	0.821727
94	RRP12	0.821671
95	FOSL1	0.821618
96	NGF	0.821572
97	AHCTF1	0.818131
98	DUSP16	0.817767
99	HTR1D	0.817702
100	SEH1L	0.817689
101	MT2	0.817345
102	ESF1	0.816692
103	SMAD7	0.816264
104	GFPT2	0.815058
105	NMD3	0.815001
106	CD44	0.814052
107	ZFP146	0.812567
108	FUBP1	0.810953
109	ELF1	0.810301
110	HMGA1	0.809215
111	PTPN2	0.808838
112	SUCO	0.808217
113	EIF3J1	0.80766
114	USP16	0.807058
115	NCL	0.806845
116	TBRG4	0.805898
117	RBBP8	0.805784
118	LSG1	0.80573
119	RRP1B	0.804843
120	2410016O06RIK	0.804649
121	NR4A3	0.804317
122	IPO5	0.802807
123	HK2	0.802755
124	LIN54	0.8027
125	MED13	0.801722
126	NAA15	0.801213
127	CXCL3	0.800117
128	MDN1	0.79979
129	HNRNPAB	0.798514
130	ZC3H15	0.795232
131	PTPN23	0.795153
132	ELL2	0.793135
133	TTC36	0.792412
134	HMGA1-RS1	0.791499
135	EIF5	0.791206
136	AOC2	0.791175
137	B230303O12RIK	0.791133
138	ETF1	0.790449
139	MAP4K4	0.789215
140	MIR17HG	0.788939
141	PFDN2	0.788789
142	1810055G02RIK	0.787972
143	MRTO4	0.787264
144	PDCD11	0.78703
145	6230400D17RIK	0.786413
146	GM45605	0.784729
147	ZMYM1	0.784306
148	TNFAIP8	0.783867
149	NETO2	0.782959
150	TMEM170B	0.781973
151	EML4	0.78185
152	PUS7	0.781735
153	TFPI2	0.780311
154	QTRTD1	0.779825
155	FBL	0.778958
156	PPP1R15B	0.77762
157	NOP56	0.777249
158	UAP1	0.776993
159	RCC2	0.776143
160	IVNS1ABP	0.775584
161	GNA13	0.775298
162	4930590J08RIK	0.774886
163	CSF1	0.772278
164	RRP15	0.772062
165	XPO4	0.771464
166	TMEM132E	0.771101
167	HEATR1	0.770863
168	EMC6	0.770575
169	FRAS1	0.770243
170	ODC1	0.769427
171	NFKB1	0.767535
172	GABPB1	0.765066
173	FTSJ3	0.76506
174	MED7	0.764622
175	ABCE1	0.764517
176	ALYREF	0.763807
177	ZFP516	0.763051
178	A130051J06RIK	0.761673
179	ZFP655	0.761544
180	FGFR1	0.761247
181	INTS2	0.760926
182	PXN	0.76072
183	ITGA5	0.759179
184	NOC2L	0.758764
185	HAS1	0.758632
186	PVR	0.757908
187	HNRNPU	0.757344
188	NUP160	0.757329
189	XPOT	0.756708
190	STX11	0.756063
191	GAR1	0.75546
192	NAT10	0.754556
193	NHP2L1	0.753414
194	FAM107B	0.752956
195	ADSS	0.751592
196	NT5DC3	0.74997
197	TAF1	0.749854
198	GM26523	0.74885
199	NOCT	0.74869
