# Supplementary material for: Conserved transcriptional connectivity of regulatory T cells in the tumor microenvironment informs new combination cancer therapy strategies
Source: Nat Immunol. 2023 May 1;24(6):1020–35. doi: 10.1038/s41590-023-01504-2 (PMC10232368; doi:10.1038/s41590-023-01504-2)
Supplement: Supplementary file 7 — KP_Mye 5,15,17,21,23_factors_on_subsets [file 41590_2023_1504_MOESM7_ESM.xlsx]

## Sheet: gene_list_factor_5_myeloid_impu
	Factor-5	corr
0	LY6C2	0.97474
1	PPIB	0.973693
2	GGH	0.972759
3	GAPDH	0.972707
4	MPND	0.971816
5	MS4A8A	0.971647
6	TMEM205	0.971085
7	ARHGDIB	0.971001
8	CASP6	0.970167
9	COPE	0.969953
10	CAPG	0.969237
11	MGST3	0.969192
12	ALDH2	0.966921
13	DNAJC15	0.963844
14	IAH1	0.962625
15	AAMDC	0.962623
16	RPN2	0.961928
17	COX7B	0.961577
18	S100A10	0.961486
19	IFI30	0.960983
20	ATP5F1	0.960881
21	SPACA9	0.960379
22	DCTN3	0.960152
23	RBM3	0.960012
24	UQCRC1	0.95996
25	EMB	0.959051
26	LGALS1	0.958938
27	GSTM1	0.958605
28	ITM2B	0.958348
29	PSMA1	0.958229
30	PTRHD1	0.958175
31	ATP5C1	0.958094
32	GAS7	0.958059
33	STX18	0.958015
34	TMEM14C	0.957872
35	CCDC109B	0.957729
36	ATP5O	0.957647
37	GM4950	0.95711
38	CCL9	0.957105
39	PSMA2	0.957003
40	PSMB3	0.956436
41	ATP5H	0.956283
42	NDUFS8	0.955831
43	STXBP6	0.955709
44	CLEC4A2	0.955694
45	MYDGF	0.954591
46	TAGLN2	0.954542
47	FAM96A	0.9535
48	NDUFA4	0.953374
49	NDUFS3	0.953373
50	PSMA4	0.9532
51	SELENOF	0.952928
52	CD302	0.952765
53	ETHE1	0.952551
54	GRN	0.952434
55	PIGT	0.952422
56	PYCARD	0.952248
57	UFC1	0.951659
58	H13	0.951224
59	MTCH1	0.95095
60	VIM	0.950642
61	NUCB1	0.950292
62	CD300LG	0.95026
63	ENO1	0.950194
64	SQRDL	0.950138
65	H2AFZ	0.95006
66	CPSF3L	0.949884
67	ADGRE1	0.949803
68	MS4A4C	0.949711
69	SLC25A4	0.949634
70	TMEM258	0.949522
71	F13A1	0.949231
72	PRDX2	0.949147
73	APRT	0.948856
74	COPZ1	0.94871
75	NDUFA10	0.948649
76	FN1	0.948375
77	ASNA1	0.948159
78	REEP5	0.948021
79	SEC13	0.947725
80	SEC61B	0.947701
81	MS4A6D	0.947413
82	DBI	0.947232
83	TMEM256	0.94712
84	PKM	0.947081
85	SPCS2	0.946991
86	NDUFV2	0.946981
87	AKR1A1	0.946912
88	CYC1	0.946895
89	MRPL27	0.94679
90	DUSP22	0.946779
91	RBX1	0.946732
92	MRPL4	0.946489
93	PELO	0.94648
94	PPP1CA	0.946356
95	SEC11C	0.946298
96	DDRGK1	0.945316
97	STX8	0.945239
98	NXPE5	0.94502
99	HADH	0.944924
100	ARPC1B	0.944482
101	TM6SF1	0.944326
102	NDUFB10	0.943987
103	CFP	0.943778
104	DHRS1	0.943581
105	GPI1	0.943542
106	SDF2L1	0.943274
107	DAP	0.943256
108	ECH1	0.943225
109	CTSC	0.943222
110	SSR2	0.943114
111	PSMB4	0.942628
112	CFL1	0.942561
113	CFAP126	0.942294
114	AKR1B3	0.942291
115	COMMD4	0.942204
116	PARK7	0.941992
117	NDUFB6	0.941964
118	PLCB1	0.941684
119	COPS5	0.94162
120	CCR2	0.941602
121	PRKCSH	0.941576
122	RSU1	0.941425
123	ACAT1	0.941289
124	MRPL35	0.941171
125	ERP44	0.941165
126	S100A4	0.940948
127	NTPCR	0.940476
128	AP2S1	0.940373
129	PSMB2	0.940312
130	TSPAN31	0.940005
131	COTL1	0.939959
132	MRPL58	0.939501
133	ATRAID	0.939489
134	GALK2	0.939335
135	MS4A6C	0.939292
136	COX5B	0.939229
137	TOMM22	0.939121
138	PSMA7	0.93907
139	DYNLRB1	0.939046
140	NDUFC2	0.939033
141	MRPS9	0.938972
142	PSMB7	0.938826
143	BSCL2	0.938579
144	TMED9	0.93857
145	KRTCAP2	0.93857
146	SEC11A	0.937915
147	SNRPA	0.937648
148	ACAA2	0.937447
149	GM10250	0.937433
150	GPR108	0.937338
151	COX6C	0.937164
152	ATP5D	0.936838
153	PRDX3	0.93682
154	GLRX3	0.936805
155	SPINK2	0.936786
156	ITGB7	0.936713
157	CACFD1	0.9367
158	NDUFB5	0.93626
159	NUDT21	0.936201
160	GAMT	0.936193
161	HSD17B10	0.935702
162	H2AFY	0.935518
163	SSBP4	0.935274
164	LCMT1	0.935129
165	ACOT7	0.934984
166	MDH1	0.934967
167	MRPS14	0.934844
168	PRTN3	0.934828
169	CLEC10A	0.93463
170	EBP	0.934435
171	FARS2	0.933998
172	NIPA2	0.933867
173	MCTS1	0.933778
174	DDOST	0.933745
175	S100A13	0.933551
176	OBFC1	0.933115
177	ADAM15	0.933036
178	LGALS3	0.932232
179	GM9844	0.931949
180	CUEDC2	0.93194
181	ANXA5	0.931909
182	TMEM261	0.931735
183	MAGOHB	0.931446
184	CLTA	0.931238
185	EIF3I	0.931115
186	LIPO3	0.930868
187	OSTC	0.930805
188	SELENBP1	0.930756
189	GRHPR	0.930664
190	DPEP2	0.930558
191	PSMD4	0.930512
192	PSMD2	0.930495
193	GLOD4	0.930413
194	2023-03-02	0.930382
195	NME2	0.930325
196	PDIA3	0.930182
197	VDAC1	0.930046
198	CSNK2B	0.929924
199	NAA10	0.929762

## Sheet: gene_list_factor_15_myeloid_imp
	Factor-15	corr
0	STMN1	0.988581
1	TMEM109	0.983908
2	CENPW	0.980214
3	H2AFZ	0.978626
4	ILF2	0.975895
5	PPIH	0.97559
6	LSM2	0.975095
7	CMC2	0.972493
8	PSAT1	0.972236
9	SNRPE	0.971555
10	CKS1B	0.970948
11	CENPM	0.970164
12	RPA3	0.969649
13	CNOT6	0.96954
14	ANP32E	0.969374
15	2810417H13RIK	0.969081
16	HN1L	0.96896
17	SELENOH	0.968661
18	DNPH1	0.967876
19	LSM5	0.967534
20	SNRNP25	0.967034
21	TMPO	0.966411
22	PRPS1	0.965064
23	HPF1	0.964623
24	HMGB2	0.964598
25	NDC1	0.963913
26	ANAPC5	0.961254
27	BIRC5	0.961165
28	SLC25A10	0.960497
29	LSM3	0.959542
30	NRM	0.957899
31	MRPL18	0.957602
32	CINP	0.95586
33	TACC3	0.955232
34	DCTPP1	0.955229
35	CBX3	0.953736
36	GINS2	0.95167
37	EIF1AD	0.951224
38	CDCA3	0.950895
39	RAN	0.949191
40	HAUS1	0.948659
41	MAD2L1	0.947369
42	ZCCHC17	0.94573
43	ATF7IP2	0.945705
44	ZWILCH	0.945678
45	PTMA	0.945082
46	RABL3	0.945016
47	IFT27	0.944933
48	NOL12	0.944396
49	PPA1	0.944242
50	DPY30	0.943993
51	TSN	0.943061
52	NPL	0.942878
53	METRN	0.942831
54	TTLL12	0.942823
55	SPC24	0.942323
56	POLE2	0.941477
57	POLE3	0.940508
58	SYCE2	0.940395
59	HAT1	0.939635
60	FUOM	0.939575
61	FKBP3	0.93827
62	IMPDH2	0.93687
63	GEMIN6	0.936668
64	IFT74	0.936164
65	NASP	0.936013
66	HMGB1	0.936005
67	TIMELESS	0.935796
68	TUBA4A	0.935349
69	POP4	0.93462
70	MYLPF	0.934275
71	UCHL4	0.933483
72	RNASEH2A	0.93339
73	EXOSC8	0.933245
74	GM29666	0.933152
75	RANBP1	0.932917
76	UBE2C	0.932463
77	CCDC34	0.932412
78	DEK	0.932319
79	GINS4	0.931286
80	MLF1	0.931176
81	RBBP7	0.930976
82	TK1	0.930975
83	SRP19	0.93078
84	GALNT12	0.930767
85	TUBA1C	0.930682
86	TOPBP1	0.930488
87	BUB1	0.930473
88	OAT	0.929856
89	DNAAF2	0.929525
90	NUDC	0.929191
91	LYAR	0.92888
92	GMNN	0.928153
93	NANS	0.928046
94	NUCKS1	0.927251
95	STRA13	0.926817
96	RNASEH2B	0.926228
97	PSMC3IP	0.926152
98	ARSB	0.925738
99	HSPA14.1	0.92569
100	MAGT1	0.925292
101	CDCA8	0.92519
102	MKI67	0.923802
103	APITD1	0.923762
104	NUDT5	0.923367
105	DYNLT1A	0.923329
106	MYCBP	0.923122
107	SNRPG	0.923001
108	NCAPD2	0.922728
109	DTYMK	0.922484
110	TYMS	0.922402
111	TIPIN	0.922356
112	CDKN3	0.922139
113	TAMM41	0.921925
114	FANCI	0.921571
115	CCNA2	0.921464
116	CCDC63	0.921292
117	RRM1	0.921095
118	TRIP13	0.920962
119	DNAJC9	0.920925
120	ARL6IP4	0.920628
121	CARS2	0.920512
122	TFDP1	0.920466
123	ZWINT	0.920453
124	CKS1BRT	0.920184
125	AAAS	0.919702
126	BCKDK	0.919695
127	SPATA24	0.919155
128	HAUS5	0.918517
129	HMGN5	0.918452
130	DIAPH3	0.918442
131	ANAPC15	0.918362
132	NUF2	0.916833
133	POC1A	0.916466
134	SAE1	0.916417
135	PGP	0.916129
136	MCM4	0.915561
137	DLGAP5	0.915552
138	MSH6	0.915086
139	FAM83D	0.914804
140	MDC1	0.914422
141	CENPQ	0.914396
142	HS3ST6	0.914365
143	CDCA7	0.914245
144	CKAP2L	0.913937
145	KNSTRN	0.913929
146	NDUFAF2	0.91387
147	RMI2	0.913755
148	CCNB1	0.913533
149	KDELR2	0.913506
150	HMGB3	0.913496
151	CCDC25	0.913215
152	SNRPD2	0.912979
153	SMC1A	0.911797
154	CKAP2	0.91169
155	RACGAP1	0.911434
156	PPIL1	0.911121
157	ALG6	0.910724
158	GPN3	0.91018
159	OIP5	0.909843
160	MTRF1L	0.909834
161	PRDX4	0.909318
162	C330027C09RIK	0.909202
163	TSSC4	0.908972
164	H2AFV	0.908894
165	RANGAP1	0.908884
166	VSIG10	0.908658
167	HIST1H2AG	0.908622
168	TPX2	0.908594
169	ZMYND19	0.908551
170	NUDT3	0.908301
171	UGDH	0.908195
172	CENPB	0.908139
173	SKA2	0.908116
174	MCM2	0.907948
175	LHX2	0.907834
176	APIP	0.907781
177	HAUS4	0.907594
178	SMC2	0.90725
179	TCEB1	0.907032
180	NUP85	0.906723
181	DBF4	0.906342
182	CENPA	0.906142
183	POLD2	0.905837
184	SUV39H1	0.905032
185	PTGES3	0.90486
186	IDH3A	0.90474
187	DARS2	0.904681
188	PAICS	0.904422
189	RPUSD1	0.904375
190	SLC7A5	0.904371
191	USP50	0.904348
192	CYCS	0.904179
193	MRPL12	0.904176
194	CDC25C	0.903978
195	CCNB2	0.903739
196	ARL2BP	0.903606
197	MCM5	0.903551
198	RFC5	0.903449
199	BRD9	0.903287

## Sheet: gene_list_factor_17_myeloid_imp
	Factor-17	corr
0	CFH	0.923593
1	TPPP3	0.911479
2	CLEC4A1	0.894513
3	LRG1	0.881843
4	IRGM1	0.872508
5	STAT2	0.863799
6	TARM1	0.861903
7	GM5431	0.855074
8	PTPN18	0.854286
9	C4B	0.850755
10	IFI203	0.848692
11	GM33973	0.846319
12	IFI204	0.844293
13	RASSF2	0.836894
14	CCR2	0.817025
15	AW112010	0.813088
16	WFDC17	0.810091
17	LY6E	0.80976
18	IFI27L2A	0.808467
19	TRIM30D	0.806498
20	EMB	0.805895
21	PARP9	0.800667
22	TRIM30A	0.799617
23	OASL2	0.796893
24	OAS2	0.796761
25	MNDAL	0.795339
26	ZC4H2	0.795007
27	IFI211	0.786488
28	OASL1	0.786122
29	IFI47	0.779518
30	CD244	0.779514
31	ATOX1	0.779221
32	IL18BP	0.776958
33	OAS3	0.775963
34	TMC4	0.77496
35	DAZAP2	0.773449
36	IFI209	0.771328
37	ALDH1L1	0.771066
38	MS4A6B	0.769426
39	GPR141	0.767653
40	ADCY9	0.766208
41	WFDC21	0.765353
42	CBR2	0.763622
43	PARP14	0.762299
44	MX1	0.761477
45	SDC3	0.758126
46	IFIT1	0.756217
47	SMIM5	0.754687
48	TMEM240	0.75425
49	SLFN5	0.753946
50	MS4A6C	0.752763
51	TBC1D14	0.750608
52	ZFP459	0.7496
53	IFIT2	0.748435
54	NRP2	0.746789
55	PRDX5	0.74449
56	TBC1D13	0.744334
57	FXYD5	0.739258
58	ISG15	0.738597
59	CD300LD	0.737894
60	TGFBI	0.731484
61	CMPK2	0.72906
62	SP100	0.728864
63	XAF1	0.728804
64	TSPO	0.728217
65	SERF2	0.727227
66	CD52	0.72268
67	IFI205	0.721021
68	FAM213B	0.721007
69	IFIT3	0.720688
70	TAPBP	0.71829
71	IER3IP1	0.714644
72	RSAD2	0.711674
73	PMVK	0.711278
74	IFITM2	0.710071
75	HK1	0.709844
76	SLFN1	0.709716
77	IFIT1BL1	0.70884
78	ALOX5AP	0.707098
79	ATP5L	0.705858
80	GM9733	0.704556
81	DMKN	0.704489
82	CD300LG	0.702622
83	VILL	0.702355
84	CLEC12A	0.701174
85	EPSTI1	0.699669
86	SERPINA3G	0.698888
87	TIMD4	0.696198
88	DBIL5	0.693774
89	SCD2	0.692768
90	IFIT3B	0.691839
91	CDNF	0.690474
92	IRF9	0.690035
93	A330009N23RIK	0.688722
94	GM4951	0.687965
95	GFI1	0.687321
96	ZC3H12D	0.68697
97	9530082P21RIK	0.686435
98	CASP6	0.685607
99	P2RY12	0.684884
100	BEX6	0.684405
101	DDX58	0.684017
102	CYSLTR1	0.683898
103	FURIN	0.683826
104	TLR11	0.683287
105	RBAKDN	0.681625
106	FRAT1	0.680662
107	SP110	0.679814
108	FAM149A	0.679485
109	C2	0.679367
110	RAB31	0.67914
111	IFITM3	0.678816
112	TMSB4X	0.678389
113	S100A11	0.675961
114	RTP4	0.675339
115	SLFN2	0.675284
116	LST1	0.672073
117	IRF7	0.671725
118	CLEC4A2	0.671172
119	GM16372	0.670847
120	IGFBP6	0.669793
121	GPR85	0.668773
122	GMFG	0.668697
123	LGALS3BP	0.667751
124	IIGP1	0.666344
125	IFI206	0.666261
126	SHF	0.665941
127	SOCS3	0.665186
128	ADGRG6	0.662648
129	SAMHD1	0.659889
130	PARP10	0.65947
131	5730422E09RIK	0.659335
132	ZBTB34	0.659078
133	H2-EB1	0.658881
134	FZD8	0.65854
135	GUCA1A	0.657943
136	AC168977.2	0.657923
137	IFIH1	0.657552
138	LGALS9	0.657002
139	SLC35A5	0.656444
140	LY6I	0.654567
141	PHF11B	0.652795
142	ZBP1	0.652637
143	CHPF2	0.648982
144	OGFR	0.648658
145	UCP2	0.648254
146	MS4A6D	0.64795
147	MSRB1	0.64784
148	H2-T24	0.647525
149	MS4A4C	0.646139
150	PPP1R9A	0.645669
151	S100A8	0.645166
152	CXX1B	0.644913
153	PHF11D	0.644568
154	GAPT	0.640499
155	TRIM3	0.638024
156	RNASE2B	0.636727
157	CXCL9	0.636425
158	GBP2	0.636298
159	PKDCC	0.635933
160	UQCRQ	0.635484
161	ADAMTSL4	0.634852
162	C1RA	0.633189
163	LAIR1	0.632775
164	TLR3	0.631824
165	ZNFX1	0.630787
166	A530064D06RIK	0.630753
167	YES1	0.628858
168	BATF2	0.628626
169	ADORA3	0.628259
170	NHSL2	0.627757
171	FCGR1	0.627591
172	1600014C10RIK	0.627252
173	EMC1	0.624819
174	TRAFD1	0.62284
175	ATP5E	0.622664
176	GAS6	0.622167
177	CRIP1	0.621448
178	NDUFA2	0.621422
179	FBXW17	0.620437
180	SLC12A9	0.620261
181	MYEOV2	0.619096
182	XDH	0.617801
183	DHX58	0.614777
184	FN1	0.614706
185	DGKG	0.614312
186	CTSC	0.614267
187	SLC25A30	0.613872
188	KSR1	0.61358
189	BST2	0.613311
190	AOAH	0.612559
191	TRIM34A	0.611234
192	NECTIN4	0.610764
193	IGKV12-44	0.610671
194	GM10767	0.610311
195	COL6A2	0.607767
196	VNN3	0.607276
197	ADAM15	0.606991
198	DAXX	0.606002
199	APOA2	0.605654

## Sheet: gene_list_factor_21_myeloid_imp
	Factor-21	corr
0	TLR5	0.949496
1	DNMT3L	0.93728
2	ST3GAL1	0.934688
3	KPNA2	0.934316
4	CARMIL1	0.933223
5	TIMP1	0.929886
6	EEPD1	0.924832
7	ZFP948	0.924663
8	FNDC3A	0.921595
9	ARMCX3	0.921319
10	PROCR	0.920634
11	CENPA	0.918442
12	PRDX6	0.918085
13	ELK3	0.913829
14	RP24-167A12.4	0.911058
15	SESTD1	0.910776
16	RPGR	0.906887
17	EDNRB	0.906495
18	KCNK13	0.904937
19	PTGER2	0.904884
20	GM10184	0.904802
21	CD200R1	0.903223
22	RAMP3	0.902828
23	PLIN2	0.90163
24	MDFIC	0.900733
25	HOMER3	0.900317
26	GM15473	0.897999
27	LPAR1	0.897368
28	SRXN1	0.897199
29	MFHAS1	0.894201
30	GNAT3	0.892677
31	1700012B09RIK	0.891755
32	KANSL2	0.891106
33	ZFP52	0.888307
34	ZFP189	0.888204
35	ESD	0.887488
36	BEND4	0.886324
37	RNF217	0.88521
38	EVA1C	0.884969
39	RAP2B	0.882912
40	EIF4E	0.881427
41	CAR5B	0.878774
42	ATP2B4	0.8784
43	RIT1	0.878052
44	SLC4A11	0.877751
45	SP3	0.877461
46	SDC1	0.875635
47	ADAP2	0.87448
48	RP24-167A12.1	0.873079
49	HTRA1	0.87263
50	GCSH	0.870951
51	KSR2	0.870774
52	STBD1	0.87063
53	2010111I01RIK	0.870526
54	MACROD2	0.870072
55	GTF2E2	0.869273
56	UCK2	0.868713
57	ANGEL1	0.868542
58	ZFP667	0.866324
59	CREM	0.863542
60	FAM129B	0.86351
61	SLC25A51	0.862777
62	BROX	0.862539
63	CD14	0.861004
64	GOT1	0.859005
65	C9	0.858661
66	LIPT1	0.857128
67	DONSON	0.857121
68	PPIG	0.856439
69	PKN3	0.855892
70	RRP1B	0.85546
71	4930458B22RIK	0.855333
72	B3GNT5	0.854381
73	SPG20	0.853474
74	RBM5	0.853412
75	C3AR1	0.853347
76	A230028O05RIK	0.852709
77	METTL6	0.850374
78	DNAJB4	0.849991
79	ATF4	0.849465
80	PHF21B	0.848176
81	KCTD21	0.847785
82	MFAP2	0.847776
83	BC049352	0.847277
84	TRMT12	0.84719
85	RCBTB2	0.845903
86	CCDC71L	0.845897
87	GTF2B	0.844529
88	SNX9	0.844256
89	IMPDH1	0.844056
90	NPHP4	0.843898
91	CDK6	0.843894
92	BAG5	0.843583
93	SRA1	0.841502
94	PUS3	0.841352
95	MPP7	0.840291
96	SPA17	0.840256
97	VDR	0.838022
98	GM16548	0.837698
99	KLRC2	0.836679
100	HMGA1	0.836657
101	ETNK2	0.836269
102	SH3PXD2B	0.836005
103	2310031A07RIK	0.834999
104	KDM8	0.83316
105	DCAF10	0.832942
106	E030018B13RIK	0.832569
107	UBE2D3	0.832214
108	SLC25A26	0.831867
109	KAT5	0.831645
110	GM26669	0.831487
111	ACSL4	0.831026
112	ST6GALNAC4	0.830724
113	GM7535	0.829716
114	LGMN	0.829275
115	SLC16A1	0.829206
116	GFRA2	0.828869
117	PCGF5	0.828211
118	CTNND2	0.828188
119	MDM2	0.827875
120	ACTG1	0.827211
121	HTATIP2	0.827198
122	GPALPP1	0.826946
123	PAPSS2	0.826296
124	OAF	0.82486
125	ETV5	0.824237
126	AQP11	0.824102
127	TMEM115	0.823952
128	MFAP3L	0.821482
129	NET1	0.82069
130	NFXL1	0.819927
131	LRRC56	0.819646
132	LPXN	0.819381
133	CMAS	0.818141
134	CYTIP	0.817888
135	RAD18	0.817796
136	TRIM46	0.817762
137	ATP6AP2	0.817306
138	PLA2G4A	0.817272
139	ZFP825	0.817165
140	RGL1	0.817007
141	HMGXB4	0.816783
142	ZFP874B	0.816711
143	SLC35F6	0.816682
144	UFL1	0.815663
145	HIST2H3C2	0.815058
146	ABCC1	0.814588
147	CMKLR1	0.814558
148	2310022A10RIK	0.814178
149	STX12	0.81189
150	ANKRD66	0.811568
151	PFKL	0.810766
152	EMP1	0.810374
153	MET	0.809201
154	JARID2	0.808118
155	PARD3	0.806824
156	SEC24D	0.806818
157	HYAL1	0.806391
158	DLGAP5	0.806189
159	STX5A	0.80603
160	CCT6B	0.805447
161	LRRFIP2	0.805169
162	DNAJB9	0.804587
163	APTX	0.804566
164	SERPINB8	0.802533
165	GTF2F2	0.802252
166	CAR6	0.80216
167	PPP2CA	0.801803
168	ZDHHC12	0.801743
169	RAI14	0.801541
170	UBE2J2	0.800831
171	AI504432	0.799422
172	DNAJB6	0.798589
173	HYOU1	0.795861
174	HDLBP	0.795182
175	GPR171	0.794929
176	RBM47	0.794231
177	PSMD11	0.794151
178	MSMO1	0.793529
179	MTHFD2L	0.79332
180	SPHK2	0.79307
181	RPP25L	0.792819
182	EDRF1	0.792552
183	HTR7	0.792544
184	MSH6	0.792056
185	FOPNL	0.79195
186	KANK2	0.791675
187	GCLM	0.791321
188	CD93	0.79098
189	MSR1	0.790879
190	SIAH1B	0.790812
191	SPECC1L	0.789707
192	FBXL4	0.788922
193	DNAJC12	0.788737
194	VAMP4	0.788034
195	TSPAN3	0.787425
196	GRHL1	0.787362
197	COPG1	0.787291
198	TMEM39A	0.786884
199	AMACR	0.786691

## Sheet: gene_list_factor_23_myeloid_imp
	Factor-23	corr
0	INHBA	0.995341
1	F10	0.994693
2	CLEC4E	0.993759
3	NRG1	0.989903
4	HP	0.988688
5	EGLN3	0.987533
6	CD80	0.987344
7	BNIP3	0.986896
8	TNFAIP6	0.985999
9	ANKRD37	0.98544
10	AIFM2	0.985382
11	AGPAT9	0.985011
12	CCL24	0.984794
13	EMILIN2	0.984074
14	CARMIL1	0.98395
15	ARG2	0.983909
16	SPSB4	0.98383
17	MET	0.983489
18	CCR1	0.983099
19	ARG1	0.982853
20	GRINA	0.982752
21	FAM78B	0.982713
22	TREM1	0.982474
23	CEBPE	0.982057
24	ADSSL1	0.982041
25	UCP3	0.981988
26	SLC2A1	0.981345
27	ADGRG3	0.980241
28	TARM1	0.980178
29	THBD	0.979825
30	AI839979	0.97975
31	TLR4	0.97857
32	COL4A1	0.978524
33	THBS1	0.978507
34	VCAN	0.97779
35	IER3	0.977578
36	GM5218	0.977074
37	APOC1	0.976085
38	SGMS2	0.975902
39	MGST1	0.975342
40	CCDC71L	0.975322
41	OLR1	0.975286
42	SDC1	0.975056
43	ANKRD66	0.974968
44	SAA3	0.974934
45	SPHK1	0.974825
46	1700012B09RIK	0.974562
47	PFKL	0.97444
48	SRGN	0.973914
49	SMOX	0.973638
50	GM5424	0.973462
51	FNDC3A	0.972971
52	SH2B2	0.972824
53	RP23-312B17.2	0.972691
54	ERO1L	0.971992
55	FCRLB	0.971715
56	GSR	0.971497
57	CHST11	0.970783
58	SLC16A3	0.97075
59	SPP1	0.970739
60	PCGF5	0.970596
61	CD177	0.970508
62	PLAUR	0.970402
63	SLC16A10	0.970225
64	CYP4F18	0.970181
65	UPP1	0.970016
66	PYGL	0.96985
67	PALM	0.968975
68	ERRFI1	0.968936
69	TGM2	0.968748
70	IGFBP6	0.968157
71	ADORA2B	0.96766
72	FBXO28	0.967207
73	GNG12	0.966691
74	MEFV	0.965763
75	SLPI	0.965031
76	TREM3	0.964843
77	SIRPB1C	0.964565
78	ASS1	0.963958
79	S100A11	0.961722
80	PGK1	0.961386
81	UGDH	0.96134
82	UCK2	0.960917
83	S1PR3	0.960763
84	GM10184	0.960501
85	GPR35	0.960232
86	LTB4R1	0.960163
87	RAI14	0.960118
88	PRDX5	0.959609
89	RBPMS	0.959545
90	RGCC	0.959398
91	ATG4D	0.958889
92	IL13	0.958764
93	LDLRAP1	0.957943
94	HILPDA	0.957261
95	S100A4	0.957223
96	CLEC4D	0.956736
97	IMPA2	0.956527
98	DMKN	0.956395
99	CD300LF	0.955899
100	LITAF	0.954871
101	PLA1A	0.954796
102	GM9733	0.954632
103	HAS1	0.954432
104	HPSE	0.954087
105	LY6C2	0.953967
106	SLFN2	0.953962
107	RETN	0.953784
108	BLOC1S3	0.953294
109	METTL6	0.953185
110	PRDX6	0.952607
111	AA467197	0.95212
112	TPI1	0.951574
113	APBA3	0.951452
114	PILRB1	0.951445
115	RHOU	0.9511
116	IL1RAP	0.951076
117	S100B	0.950857
118	NDRG1	0.950744
119	DGAT2	0.950445
120	HIST1H2BG	0.950363
121	SIRPB1B	0.950323
122	TES	0.949935
123	ALAS1	0.949092
124	DUBR	0.948992
125	LRRFIP1	0.948321
126	APOC2	0.947882
127	GPALPP1	0.947785
128	HAVCR2	0.947661
129	PCNX	0.94762
130	GM16194	0.946687
131	GORAB	0.946321
132	PRTN3	0.946223
133	ST3GAL4	0.946034
134	CDC42EP4	0.945951
135	ESD	0.94571
136	TUBA1C	0.945347
137	ANXA9	0.945173
138	S100A6	0.945164
139	HIST2H2AA1	0.945072
140	ENO1	0.944692
141	HDAC5	0.944589
142	CHD7	0.944259
143	GRHPR	0.943981
144	MMP19	0.9438
145	TIAM1	0.94365
146	PGM2	0.943545
147	4732419C18RIK	0.943271
148	RPL3L	0.943
149	PPP1R3B	0.942901
150	ARIH2	0.942769
151	H1F0	0.942358
152	HIST1H1C	0.942287
153	LMNB1	0.941964
154	1600014C23RIK	0.941618
155	FCNB	0.941582
156	MS4A4A	0.941052
157	ANXA2	0.940669
158	ITGAM	0.940191
159	FN1	0.940078
160	ACOD1	0.940021
161	ARRDC4	0.940007
162	TNFRSF23	0.940001
163	ADORA2A	0.939689
164	CHIL3	0.939317
165	LDHA	0.939219
166	NUFIP1	0.938362
167	TRIM25	0.938052
168	PLCB1	0.93773
169	STFA2	0.93718
170	ENO1B	0.936986
171	SCAMP1	0.936681
172	A530064D06RIK	0.936462
173	BLCAP	0.936452
174	ATG4C	0.936427
175	MKRN1	0.936347
176	VEGFA	0.935749
177	ECHDC3	0.935303
178	GM26909	0.935279
179	VAMP4	0.934822
180	LSM12	0.9348
181	TMCO6	0.934187
182	HTRA4	0.933964
183	RHOV	0.933948
184	TGFB1	0.933923
185	TACSTD2	0.933836
186	CD274	0.933529
187	TLR5	0.933336
188	BDH2	0.933151
189	TEX2	0.93311
190	TMEM38B	0.933075
191	4933406I18RIK	0.932928
192	PGAM1	0.932764
193	AP3S1	0.93271
194	RBMS1	0.932627
195	AP4B1	0.932322
196	B430306N03RIK	0.932244
197	MATK	0.932111
198	FLOT1	0.931766
199	SOD2	0.931711
