# Supplementary material for: Conserved transcriptional connectivity of regulatory T cells in the tumor microenvironment informs new combination cancer therapy strategies
Source: Nat Immunol. 2023 May 1;24(6):1020–35. doi: 10.1038/s41590-023-01504-2 (PMC10232368; doi:10.1038/s41590-023-01504-2)
Supplement: Supplementary file 8 — KP_Significant_factors_on_cell_subsets [file 41590_2023_1504_MOESM8_ESM.xlsx]

## Sheet: Sheet1
Fibroblast cells
	9	14	22
C0	0	1	0
C1	0	1	0
C2	0	1	0
C3	0	1	0
C4	0	0	0
C5	0	1	0
C6	0	4.72882e-21	0
C7	0	1	0
C8	0	0	0
C9	0	0	0
C10	0	1	0
C12	0	1	0
Endothelial cells
	3	8	15	17	19
C0	0	0	0	0	0
C1	1	0	0	0	0
C2	0	0	0	0	0
C3	0	0	0	0	0
C4	0	1	0	0	0
C5	0	0	0	0	0
C6	0	0	0	0	0
C7	0.999904	1.57441e-10	0	0	0
C8	0	0	0	0	0
C9	4.33164e-38	0.99999	6e-06	7.8e-05	0
Myeloid cells
	5	7	15	17	21	22	23
C0	0	0	0	0	0	0	0
C1	0	0.814006	1	0	0.541636	1	0
C2	0	1	0	0	1	0	0
C3	3.15825e-34	1	0	0	1	1	0
C4	0	2.81359e-07	2.06786e-17	0	1	0	0
C5	0	1	0	0	1	1	0
C6	0	0.999992	1.89302e-10	2.01756e-38	1.37941e-07	1	3.50626e-28
C7	0	1	0	0	1	1	1
C8	0	3.62076e-18	1.95519e-06	0	1	0	0
C9	0	1	0	0	1	8.24418e-24	3.87171e-28
C10	0	0	0	0	0	0	0
C11	1.28323e-36	0.237491	0	7.91111e-21	0.999907	0	0.0689361
C12	6.85219e-33	3.03164e-33	1	0	0.658219	1.6022e-36	0.000158942
C13	0.103814	0.653984	2.21696e-11	0.000676802	0.000406421	1.32499e-17	0.000676802
C14	2.17744e-23	1.69057e-26	0.000125481	0.976103	0.030049	0.310408	0.000546444
