# Supplementary material for: Conserved transcriptional connectivity of regulatory T cells in the tumor microenvironment informs new combination cancer therapy strategies
Source: Nat Immunol. 2023 May 1;24(6):1020–35. doi: 10.1038/s41590-023-01504-2 (PMC10232368; doi:10.1038/s41590-023-01504-2)
Supplement: Supplementary file 9 — Bleomycin_factors [file 41590_2023_1504_MOESM9_ESM.xlsx]

## Sheet: cs_16f_iter_0_endo
	0	1	2	3	4	5	6	7	8	9	10	11	12	13	14	15
1.20727e+17	0.000980728	0.0306767	1.18338	0.00186969	0.631204	0.111474	0.00118871	1.66818	0.000876761	0.349281	0.000608501	0.00142109	1.13485	0.593386	0.0501732	0.0397478
1.2077e+17	0.36513	0.226708	0.475758	0.00867467	0.123104	0.00014971	0.245525	0.000206293	0.187082	0.325307	0.775094	0.000283873	1.28692	0.4121	0.596963	0.770852
1.20847e+17	0.000229547	3.29589	0.0984307	0.000455936	0.389118	0.00017896	0.000288939	0.486644	0.00021187	0.962193	0.000144036	0.000334002	0.00020188	0.058459	0.484335	0.0227189
1.20847e+17	1.611	0.0269028	0.000181889	0.0191836	0.307557	1.16164	0.436673	0.000226767	0.0289443	0.432339	0.0699025	0.591974	0.320621	0.604647	0.000240449	0.187813
1.20849e+17	0.428636	0.0159398	0.318533	0.000862129	0.000375114	0.000365923	0.0671962	0.68422	1.25628	0.949582	0.139435	0.627548	0.594705	0.714776	0.000496334	0.00072837
1.20849e+17	1.99939	0.000392956	0.000155384	0.000353545	0.0320743	1.33987	0.310691	0.19386	0.560939	0.273743	0.335357	0.311158	0.175163	0.0635592	0.000207843	0.202955
1.20849e+17	0.000316351	1.01894	0.587607	0.000619024	0.000294114	0.000240267	0.000388447	0.733991	0.756281	0.828398	0.000206671	0.286375	0.433424	0.871241	0.16856	0.112889
1.2134e+17	0.000511957	0.00108269	1.05659	0.000992518	0.442277	0.000389502	0.87895	1.51773	0.000458581	0.812294	0.000317625	0.000721918	0.493805	0.403526	0.000557581	0.189436
1.2139e+17	0.000936423	0.00197045	0.886617	0.0258428	0.265983	0.000696453	0.300233	0.93982	0.378756	2.38918	0.0082638	0.00134784	0.000818309	0.255134	0.056459	0.287284
1.21803e+17	0.442517	0.475673	0.3655	0.0462674	0.172348	0.000171917	0.000272898	0.000234758	0.000195596	0.000233962	0.509541	0.790634	1.88175	0.965894	0.000249388	0.148365
1.21803e+17	0.415594	2.91696	9.93906e-05	0.000228396	9.31093e-05	9.11153e-05	0.000142579	0.000121721	0.000108082	0.000123241	1.31653	0.000169022	0.990693	0.000134084	0.000130485	0.158695
1.21812e+17	0.596879	0.000275674	0.000106833	0.00025429	0.000108194	0.161659	0.000151965	0.0939871	0.00371018	0.153448	0.0728841	0.141009	0.0563877	0.000131915	0.000139308	4.51878
1.21812e+17	0.00909924	0.00098893	0.853695	0.000884298	0.00039885	0.000363745	0.00627325	0.895608	0.621379	1.74654	0.000297915	0.0964266	0.74354	0.218934	0.348949	0.256291
1.21878e+17	0.00180505	0.00385062	0.442351	0.00360075	0.735845	0.00154803	0.104505	2.33783	0.00161261	0.00189829	0.00113541	0.00259257	0.0015757	0.484892	1.53057	0.143057
1.21946e+17	1.06604	0.0140152	0.000338269	0.000782524	0.34818	1.30979	0.363884	0.601784	0.000365689	0.254899	0.000260444	0.704259	0.000356533	0.310736	0.553104	0.270915
1.21964e+17	1.63075	0.000484853	0.000190183	0.00757317	0.719954	1.43844	0.173229	0.647328	0.00020622	0.0133466	0.000147139	0.00506579	0.000200465	0.170546	0.757929	0.23445
1.22352e+17	0.690927	0.000426585	0.000170187	0.000384	0.110555	0.835701	0.193196	0.000205212	0.606526	0.341863	0.223389	0.00029063	0.000177567	0.42759	0.00022282	2.36823
1.22378e+17	0.153284	0.00198377	0.835394	0.00175298	0.312148	0.155053	0.00109365	1.46456	0.000839949	0.345838	0.00057149	0.239335	1.30122	0.983775	0.00101729	0.00147492
1.22436e+17	1.42354	0.000488031	0.000190308	0.000456398	0.266362	1.3024	0.577979	0.386072	0.0814128	0.386384	0.157663	0.746768	0.165829	0.128616	0.00025186	0.17543
1.22445e+17	1.14093	0.0193052	0.000262997	0.000576067	0.7845	1.68632	0.683458	0.598328	0.157504	0.0199236	0.0745496	0.491829	0.000263382	0.141228	0.000332163	0.000486196
1.22445e+17	0.000233394	0.000493624	0.000197454	0.000439465	0.000195772	1.53706	0.623006	0.353421	0.000212539	0.184112	0.00014712	0.0893872	0.178461	0.587334	0.000253693	2.24488
1.225e+17	0.000532543	0.0011554	0.45635	0.00105266	0.358115	0.000444002	0.355576	0.868839	0.418148	1.13759	0.000349134	0.000767611	0.000472447	1.05889	1.01149	0.12985
1.2505e+17	0.329857	0.000554772	0.278219	0.0112816	0.134429	0.0029327	0.000324287	0.0002681	0.179864	0.000274102	0.929707	0.000364349	0.825577	0.939587	1.78967	0.376908
1.25257e+17	0.000878004	0.00186807	1.86146	0.00164744	0.000701129	0.116972	0.04122	1.44661	0.157929	0.644723	0.000552509	0.00124216	0.867484	0.409072	0.0460025	0.201015
1.25606e+17	0.411393	0.000380068	0.000148975	0.00034428	0.328577	1.323	0.942559	0.524524	0.263967	0.136121	0.000113189	0.0167099	0.000157245	0.556672	0.694831	0.600372
1.25721e+17	0.657062	0.0285979	0.87886	0.000963854	0.312038	0.0434533	0.000619372	0.899773	0.000448952	0.000523746	0.00730069	0.220532	1.86682	0.775141	0.10575	0.0017614
1.25745e+17	0.177548	0.0271203	0.000148544	0.000340173	0.023692	1.02693	1.90681	1.34566	0.23638	0.00018647	0.000114968	0.558283	0.00015671	0.237305	0.00020243	0.258992
1.25745e+17	0.000459507	0.000973427	0.000379667	0.000861076	0.000376431	2.47117	1.00423	1.0802	0.306174	0.00048809	0.110473	0.168321	0.135704	0.345601	0.000505308	0.173759
1.26224e+17	0.000324985	0.0155442	1.0325	0.0236743	0.000281456	0.000244965	1.20955	1.06743	0.777343	0.562854	0.148826	0.000464552	0.145474	0.726266	0.0884656	0.000534181
1.26278e+17	0.0449603	0.00204396	0.000818282	0.00180084	0.000853157	0.461408	2.37855	0.000988562	0.000848936	2.07842	0.000577804	0.00136695	0.000820002	0.479195	0.248546	0.0981367
1.26749e+17	0.681802	0.120059	0.536445	0.000533897	0.307192	0.000206308	0.000354846	0.000291821	0.610961	0.138809	0.901531	0.000399217	0.202268	1.01282	0.946648	0.33948
1.2676e+17	0.919456	0.000659369	0.000264622	0.0226515	0.388794	1.35562	0.337385	0.984716	0.00028362	0.126401	0.000201144	0.000441814	0.000266588	0.425649	0.694803	0.54219
1.26914e+17	0.000227662	0.000548929	0.0274223	0.000455561	0.000224055	0.000174475	0.15416	0.272924	0.00021171	0.11837	0.000150316	0.000328792	0.000205193	0.000260796	0.000263559	5.2239
1.29454e+17	0.000732377	0.0400298	1.45694	0.00140298	0.170051	0.000556658	0.000881127	2.11951	0.000635081	0.000754951	0.000458931	0.00102364	0.678027	1.21745	0.000786077	0.11024
1.29516e+17	0.00127492	0.140589	1.27637	0.00242023	0.00103886	0.0831026	0.0015433	2.02547	0.00112279	0.883544	0.000797671	0.00176029	0.468707	0.820074	0.0279125	0.0633668
1.29524e+17	0.438795	1.55318	0.243418	0.0169991	0.000300945	0.000271451	0.000428116	0.000373323	0.00240016	0.587579	0.848807	0.0963137	1.92565	0.000387022	0.000389295	0.0844647
1.29575e+17	0.00173754	0.00369401	0.982619	0.0032415	0.00138225	0.00131299	0.00210304	1.44325	0.00158673	2.00287	0.0010762	0.00242405	0.642204	0.450316	0.00190647	0.257054
1.29978e+17	0.238445	0.00259198	0.00102078	0.00232089	0.0010489	0.336749	4.10613	0.00127838	0.0011048	1.0616	0.000802564	0.00173702	0.00105635	0.00131144	0.0399378	0.00199529
1.29981e+17	0.000114106	0.0312751	9.46839e-05	0.000211531	0.160413	0.49628	0.000152965	0.000110032	0.133949	0.0663	0.186739	0.000158313	9.62824e-05	1.61949	0.00012282	3.10442
1.30005e+17	0.294668	0.000226225	9.15339e-05	0.000207615	0.182626	0.601642	0.257042	0.211834	9.7541e-05	0.00011287	6.91385e-05	0.549632	0.409754	0.000129943	0.0001174	3.29167
1.30049e+17	0.00123913	0.120478	0.220042	0.00250131	1.1077	0.000936347	0.00157458	1.65073	0.00111508	0.00134644	0.000797976	0.00178167	0.00108306	0.397782	1.4068	0.883172
1.30049e+17	0.0210006	3.55688	8.45226e-05	0.000192874	8.17113e-05	7.70397e-05	0.000124652	0.000101823	9.20538e-05	0.000103748	0.636014	0.000144376	0.110005	0.000116456	0.958105	0.516809
1.30127e+17	1.32285	0.00196536	0.000298395	0.000658299	0.0828861	1.69636	0.162075	0.000357279	0.113729	0.000378113	0.104366	0.459479	0.000307299	1.26738	0.000395707	0.586276
1.30127e+17	0.311937	0.0007001	0.587312	0.000637557	0.30114	0.0385948	0.000406243	0.000357221	0.489941	0.864024	0.000210531	0.521726	0.791425	0.351033	1.51283	0.0274908
1.30142e+17	0.00109021	0.00235294	0.000941153	0.00204303	0.00096505	0.344838	2.89326	0.407777	0.000969587	1.59428	0.000708372	0.00156328	0.0453292	0.228792	0.00124736	0.273088
1.30188e+17	0.000703033	0.230178	1.56667	0.00118659	0.000556922	0.000456317	3.09263	0.000612553	0.000555108	0.587918	0.000446202	0.000893989	0.000544201	0.000713293	0.120168	0.195327
1.30529e+17	0.000235574	0.000497733	0.827322	0.00044345	0.000187834	0.000186134	0.42597	0.651915	0.818392	0.472495	0.000146546	0.00033121	0.176363	1.27309	0.579309	0.572949
1.30615e+17	0.895286	0.164403	0.185947	0.000340952	0.0858231	0.0196322	0.000212491	0.377957	0.528242	0.000185334	0.699378	0.225601	0.710236	0.929178	0.752562	0.22489
1.30616e+17	0.000206459	0.000443638	0.000175669	0.000397528	0.000166974	1.39982	0.681404	0.559041	0.0541267	0.139402	0.000130841	0.000295295	0.12984	0.313937	0.000229708	2.52023
1.30665e+17	0.0017605	0.00385575	1.31459	0.00342753	0.00163822	0.00138064	0.00214913	3.20673	0.00151632	0.324267	0.00113716	0.00250739	0.00159285	0.701988	0.0430025	0.187224
1.30674e+17	0.0936229	0.0030543	0.727274	0.00276981	0.00127044	0.0539404	0.00178959	0.0015401	0.723188	2.32062	0.000915354	0.878349	0.759284	0.00156945	0.00159313	0.228197
1.31164e+17	0.186142	0.317612	1.16789	0.181455	0.192263	0.0870497	0.000612955	0.892916	0.000464867	0.440062	0.000313181	0.428078	0.956869	0.128549	0.702663	0.116706
1.31234e+17	0.177077	0.00887962	1.39728	0.103472	0.0911068	0.00049637	0.00079205	1.72539	0.0575976	1.19413	0.00041069	0.131023	0.619466	0.290637	0.000727805	0.00105596
1.31234e+17	0.000508741	0.00108479	0.000411025	0.000956999	0.000413881	1.07243	1.00726	0.638759	1.27834	0.000532398	0.0361557	0.441626	0.196679	0.792963	0.000551613	0.330974
1.31235e+17	0.132791	0.246808	0.778234	0.0689312	0.185581	0.000107417	0.000168584	0.522749	0.322309	0.388451	0.141025	0.326506	1.42227	0.583681	0.503211	0.177083
1.33837e+17	0.000172492	0.000365821	0.00161702	4.92345	0.000156902	0.000131905	0.2753	0.000178324	0.000155103	0.108604	0.000108444	0.000242083	0.000150058	0.0751184	0.413842	0.000283508
1.33896e+17	0.205141	0.000933547	0.000365428	0.000822266	0.466906	2.46586	0.563498	0.648664	0.00039188	0.408918	0.00139376	0.000615835	0.171073	0.720185	0.000483625	0.144445
1.33897e+17	0.000946411	0.00199387	0.000771498	0.00183734	0.761671	0.86738	0.210952	1.12201	0.000843358	2.24769	0.000616465	0.0013231	0.000808827	0.264328	0.00117828	0.314984
1.33907e+17	0.816441	0.0582271	0.367772	0.000525604	0.212245	0.000212195	0.000340117	0.513103	0.410274	0.15474	0.623458	0.054096	1.35552	0.29242	0.93998	0.000453844
1.33984e+17	0.000819344	0.00173937	0.000656108	0.00157489	0.670644	1.15668	0.545886	1.48729	0.000706834	1.66526	0.0345757	0.00113257	0.000697513	0.209593	0.000945895	0.0212382
1.34035e+17	0.00104891	0.00225149	1.08278	0.00199208	0.231817	0.133575	0.00125036	1.08154	0.000924469	0.573995	0.00065631	0.00147965	1.71135	0.533114	0.097574	0.34393
1.34378e+17	0.334725	0.00134713	0.928557	0.00121723	0.266311	0.000490262	0.000770408	1.9125	0.59296	0.511361	0.0462396	0.0593204	0.62893	0.345006	0.000739233	0.169075
1.34462e+17	0.000236253	0.619003	0.264955	0.000447166	0.000193694	0.000169206	0.000289239	0.000231304	0.758777	0.000245753	0.000177609	0.000332445	0.131554	1.74983	1.0206	1.25279
1.34517e+17	0.370747	0.00206404	0.47748	0.00185793	0.000754249	0.000733446	0.346904	0.000986697	0.965483	0.27056	0.642341	0.0013792	0.928772	0.359942	1.42771	0.00160305
1.34531e+17	0.635416	0.000716974	0.356067	0.000650223	0.272295	0.000256534	0.133658	0.362439	0.167869	0.175833	0.583707	0.000478573	2.54031	0.30777	0.0351943	0.227104
1.34542e+17	0.194273	0.0435977	1.81773	0.000891923	0.323147	0.18283	0.205914	1.61439	0.000419812	0.0949967	0.000303003	0.00066733	0.848818	0.343497	0.000518404	0.127677
1.34583e+17	0.644306	0.0904374	0.644386	0.000860645	0.018661	0.000338332	0.732262	0.209974	0.418485	0.000472666	0.52581	0.439401	1.52086	0.532151	0.00049336	0.020784
1.34602e+17	0.00125263	0.00284564	0.00108202	0.002443	0.00115295	0.455612	1.1521	0.969769	0.00112218	0.822227	0.000824389	0.00177767	0.00109846	0.859031	0.00150069	1.52525
1.34946e+17	1.1647	0.000529378	0.382939	0.000474004	0.262363	0.000185048	0.068264	0.338166	0.32974	0.00449742	0.720586	0.000351467	1.36829	0.318906	0.839433	0.000397682
1.35066e+17	0.00153021	0.00281332	0.994652	0.00264165	0.00117475	0.00103556	0.00165815	1.45343	0.00120464	2.9306	0.000877192	0.00189902	0.00128793	0.232198	0.0014743	0.170566
1.35066e+17	0.000627	0.00132538	0.000523403	0.00122896	0.000590644	0.000517295	0.869747	0.000689602	0.000573312	0.766708	0.000395469	0.000902354	0.000541423	0.591594	0.000745526	3.56284
1.35081e+17	0.000313985	2.37392	0.907181	0.000608277	0.00028079	0.102529	0.000383822	1.55335	0.000277238	0.408789	0.000201997	0.000451521	0.287642	0.162982	0.000342327	0.000519475
1.35143e+17	0.102167	0.00120445	1.12699	0.00106498	0.000454517	0.000419519	0.927374	0.428746	0.780724	1.00153	0.224839	0.000792862	1.06828	0.133414	0.000678061	0.000922807
1.35496e+17	0.431904	0.000415419	0.687746	0.000370826	0.414263	0.000149396	0.122898	0.379289	0.0560916	0.218775	0.473897	0.402321	1.76296	0.327916	0.126623	0.394248
1.35496e+17	0.276796	0.000338032	0.000128706	0.000295408	0.426148	0.406001	0.000191816	0.000160137	0.181613	0.27426	0.0842405	0.0012329	0.000133878	0.568848	0.000173721	3.57933
1.35694e+17	0.000210803	0.137777	1.15373	0.162612	0.133048	0.000161643	0.130328	1.31439	0.584983	0.0354084	0.000135118	0.0141599	0.738733	0.597487	0.551458	0.245236
1.55829e+17	0.000461968	0.000963247	0.000381085	0.000879469	0.586342	0.296822	1.18511	0.89106	0.000414251	0.830111	0.000288639	0.000654275	0.000396577	0.0173332	0.0762336	1.91223
1.55954e+17	0.262142	0.0043242	1.00021	0.00108737	0.000512807	0.0338993	0.000681879	1.85765	0.498	1.1813	0.000356658	0.000798241	0.509902	0.276742	0.171058	0.00094011
1.56024e+17	1.37141	0.000869067	0.00033729	0.013688	0.178586	0.945542	0.265984	0.000412846	0.437399	0.544963	0.213639	0.000584828	0.000351382	1.38404	0.000478833	0.441421
1.56034e+17	0.380136	0.0023832	0.0218599	0.00194655	0.000803912	1.35754	0.561017	0.00106611	0.681405	1.94301	0.00065251	0.00147275	0.620687	0.179992	0.00113331	0.0441548
1.5604e+17	0.941541	0.000228823	9.52819e-05	0.000221732	0.461553	0.881332	0.000134282	0.000112737	0.00205963	0.000114604	0.000797804	0.240017	0.430538	0.340098	0.000123896	2.50096
1.5605e+17	0.000410541	0.000850458	0.485003	0.000769172	0.000336347	0.000331937	0.615881	0.909543	1.50632	0.977268	0.0344457	0.0664885	0.0164377	1.01823	0.0177493	0.149655
1.56515e+17	2.5111	0.000338191	0.000131478	0.000302517	0.000130372	1.40117	0.000193443	0.000163763	0.139971	0.409583	0.171648	0.505749	0.104496	0.398071	0.000173026	0.156668
1.56516e+17	1.13573	0.00916139	0.134977	0.0257129	0.277803	0.891991	0.000113153	0.521561	0.203322	0.0726702	0.254916	0.73777	0.999293	0.25746	0.000103062	0.27735
1.56601e+17	0.44634	0.0575223	0.000496723	0.00111351	0.00061714	0.422581	3.39341	0.690449	0.0669323	0.000690305	0.000363258	0.000830384	0.323455	0.0991209	0.000735448	0.294936
1.57054e+17	0.367758	0.000186768	7.34758e-05	0.000170202	0.037048	0.258526	0.000106655	9.11908e-05	7.96525e-05	0.114782	0.0331861	0.197506	0.0714621	9.2862e-05	9.75202e-05	4.71877
1.57064e+17	0.373144	0.00567521	0.460382	0.00102718	0.266643	0.000408115	0.000663031	0.000587178	0.000483058	0.46302	0.129761	0.759047	1.23488	0.807142	1.02748	0.269281
1.57492e+17	0.000458209	0.000981359	0.946069	0.000884447	0.000383369	0.000348656	0.117536	1.02934	0.443366	1.35749	0.0447559	0.531567	0.253032	0.46961	0.135301	0.468544
1.5756e+17	0.00015813	0.003804	0.000132421	0.000301891	0.211713	0.777486	0.418563	0.000166668	0.000144484	0.134389	9.9876e-05	0.000224504	0.000137487	0.860883	0.281331	3.11035
1.57562e+17	0.00145668	0.0689733	0.787607	0.624333	0.00115136	0.0010568	0.207003	1.42385	0.00124168	1.43973	0.0672847	0.471692	0.456289	0.243551	0.00151773	0.00228749
1.57607e+17	1.20734	0.000498925	0.00020203	0.000449567	0.354323	2.31044	0.278462	0.000243227	0.000211019	0.54195	0.0809673	0.317935	0.0906343	0.586995	0.000254269	0.0289323
1.57673e+17	0.634567	0.000395969	0.0024526	0.000341337	0.000148729	1.2307	0.000217274	0.000180953	0.000161715	0.000189524	0.000114846	0.0103054	0.523465	0.335316	0.000197945	3.06112
1.60218e+17	0.000767246	0.00163483	0.0106626	0.00147322	0.000649699	0.304733	2.22525	0.895652	0.000681838	0.559231	0.000490934	0.0249218	0.000662571	0.281071	0.000826543	1.49075
1.60362e+17	0.000360903	0.000756707	0.0396991	0.000678135	0.159381	0.037489	0.15336	0.000363361	0.000320358	0.144043	0.113498	0.335371	0.0572631	0.000365164	0.000387043	4.75641
1.6037e+17	1.20196	0.000427735	0.000163496	0.000375086	0.189071	1.43157	0.175493	0.342144	0.444236	0.0453492	0.0699815	0.816177	0.0438306	0.924541	0.000242855	0.114297
1.60912e+17	1.18919	0.000612254	0.000241762	0.000552173	0.277007	2.63738	0.000355572	0.34673	0.0658346	0.225368	0.000182419	0.000407944	0.508306	0.54685	0.000313119	0.000469241
1.60921e+17	0.879114	0.000595274	0.000233704	0.0165022	0.132549	1.94176	0.594124	0.511707	0.0187255	0.435424	0.036903	0.302174	0.351765	0.474856	0.000314284	0.103054
1.60921e+17	3.10793	0.0022025	0.000851408	0.00197252	0.000782901	1.57724	0.00123306	0.0010906	0.074102	0.00102798	0.0833673	0.335379	0.608142	0.0011634	0.00110503	0.00169893
1.60989e+17	0.000496326	0.0971082	0.701236	0.000953237	0.000429534	0.0467395	0.30759	0.843249	0.844184	1.06663	0.0968875	0.000709055	0.848752	0.370349	0.354143	0.22019
1.61e+17	0.318484	0.000757354	0.00030264	0.000692378	0.000313659	2.13377	0.134173	0.550448	0.206745	0.499935	0.000226698	1.03843	0.44923	0.458415	0.000400784	0.00742508
1.6141e+17	0.474556	0.0699674	0.812081	0.00102952	0.127481	0.0710346	0.000667275	0.763485	0.000485272	0.0716289	0.150222	0.441635	1.50103	1.05846	0.0554091	0.200443
1.61537e+17	0.746409	0.000943359	0.657815	0.000825613	0.052575	0.000336022	0.000528596	1.23128	0.000390329	0.000446997	0.000277738	0.502118	1.40582	0.421391	0.669121	0.109412
1.61539e+17	0.600013	0.00046803	0.000203541	0.000414954	0.000178122	0.00319406	0.000277701	0.000223954	0.000196629	0.000229535	0.918174	0.0003063	1.27204	0.582486	2.21058	0.210857
1.61547e+17	0.0638228	0.00160765	1.16477	0.00142714	0.000611682	0.000585258	0.28556	0.858768	0.888089	1.14085	0.000463899	0.00106862	0.771711	0.312843	0.085826	0.221463
1.61952e+17	0.418911	0.00185891	0.000740974	0.00170123	0.000726492	0.527243	0.742522	0.62398	0.000808306	2.83578	0.000581893	0.00127479	0.0462841	0.0738212	0.000985734	0.522152
1.62005e+17	0.000672098	0.218609	0.13462	4.99096	0.000540326	0.00191732	0.00078509	0.000629796	0.000552075	0.139195	0.263078	0.000903307	0.000571298	0.000723349	0.000696435	0.0450986
1.62011e+17	0.776834	0.0531417	0.394904	0.000349507	0.206167	0.00851834	0.000224946	0.417516	0.165432	0.00019007	0.283657	0.390166	2.35096	0.291209	0.39046	0.0701455
1.62072e+17	0.154903	0.000596067	0.546744	0.000538559	0.363806	0.0571276	0.329527	0.000296549	0.000255531	0.391741	0.951348	0.173724	0.920033	0.448792	1.45991	0.000463846
1.62079e+17	0.000647392	0.00139768	0.600045	0.00122743	0.0005159	0.000503163	0.229906	0.000677599	0.397153	1.8584	0.000416362	0.000929061	0.895775	0.278998	1.46159	0.0713647
1.6208e+17	0.857623	0.0953555	0.587722	0.00066832	0.0602066	0.000261133	0.130132	0.0418984	0.572631	0.793243	0.587853	0.736357	0.949183	0.385664	0.000387109	0.000571938
1.64624e+17	0.634723	0.0176259	0.586807	0.0616447	0.000245008	0.000220545	0.356938	0.200757	1.31876	0.000300482	0.555547	0.142877	0.340289	1.23198	0.0182473	0.332827
1.64699e+17	0.462	0.000802294	0.255035	0.0207627	0.000304796	0.000287635	0.363703	0.219121	0.391389	0.000400874	1.14219	0.219349	2.44635	0.132816	0.000401196	0.144822
1.64822e+17	0.000409446	0.132083	0.824175	0.000783236	0.18465	0.0456285	0.000507063	0.512486	0.126397	0.431766	0.255291	0.630651	0.000357342	2.39351	0.000452655	0.260563
1.65181e+17	1.45103	0.000698214	0.000280398	0.000628154	0.49367	1.72148	0.145019	0.998178	0.000300122	0.118502	0.00020821	0.0516076	0.000292253	0.12098	0.696351	0.000547678
1.65192e+17	0.587405	0.0365189	0.57439	0.000391259	0.451257	0.0969953	0.0527605	0.529964	0.391305	0.00021337	0.585901	0.0926132	1.51807	0.265881	0.570878	0.0453159
1.65248e+17	0.818229	0.000493819	0.00018938	0.000444436	0.000200664	1.41301	0.205017	0.000236456	0.493984	0.165664	0.0830609	0.103611	0.000197016	2.0142	0.0615668	0.439732
1.65309e+17	0.10346	0.000296727	0.000115756	0.000269532	0.101824	0.0280658	0.000168845	0.000144112	0.000127251	0.239346	0.0963898	0.000199007	0.000956887	0.000146025	0.000156089	5.22824
1.65327e+17	0.729946	0.000570282	0.562471	0.000512571	0.00762678	0.000207052	0.000330919	0.000279665	0.0515606	0.443025	0.237199	0.853827	2.21323	0.698295	0.000295747	0.000432291
1.65395e+17	0.000852559	0.0018646	0.000710463	0.00164604	1.06695	0.99106	0.557956	1.28463	0.000782773	1.71497	0.00054139	0.00122602	0.000737424	0.148487	0.00106837	0.0259067
1.65714e+17	0.165409	0.0597028	1.01933	0.000430118	0.00018452	0.000170092	0.115411	0.766408	0.315526	0.337064	0.199738	0.414715	1.4252	0.706232	0.0692752	0.205049
1.65809e+17	0.362793	0.0674274	0.000240803	0.00729445	0.0335542	0.00631871	0.000331646	0.000284005	0.000250414	0.6532	1.3767	0.000397323	0.0978566	0.329034	2.689	0.175131
1.6586e+17	0.142713	0.384438	0.597287	0.00121551	0.000512882	0.0349248	0.000766534	0.535605	1.3429	0.665017	0.000409605	0.00562585	1.64344	0.292206	0.151463	0.00102978
1.6586e+17	0.000186805	0.000402489	0.000158122	0.000356393	0.000162827	0.393845	0.417596	0.574895	0.116236	0.0704444	0.00011681	0.010904	0.000164553	0.214016	0.14476	3.85562
1.65879e+17	0.0540663	0.00141864	0.475603	0.00128635	0.499355	0.000508808	0.196527	1.81388	0.000596278	0.301752	0.000431362	0.000936441	0.000588636	0.368989	1.85329	0.2303
1.65879e+17	1.22576	0.000422536	0.000164506	0.00037973	0.196357	1.80097	0.209286	1.00133	0.299263	0.00170982	0.000126473	0.39657	0.136309	0.090626	0.359849	0.0807343
1.65921e+17	0.000281852	0.0253468	0.266548	0.000533361	0.337621	0.000231897	0.000327336	0.738109	0.0790739	0.382868	0.000183336	0.000402918	0.264187	0.000288746	0.0230022	3.6808
1.66266e+17	0.289164	0.00164682	0.879192	0.00146518	0.000642845	0.000583287	0.333814	1.93997	0.126662	1.53787	0.139364	0.00108672	0.360539	0.0734437	0.0270933	0.0869275
1.66274e+17	0.210747	0.0327412	0.983694	0.000819399	0.000368691	0.000336919	0.0532361	1.77393	0.234957	0.27627	0.0317701	0.000655825	1.34554	0.853461	0.000476489	0.000695339
1.66289e+17	0.393635	0.0134961	0.428469	0.000599021	0.563708	0.000230656	0.343712	0.000327947	0.000276817	0.0472255	0.368037	0.000447997	1.24627	0.870648	1.39499	0.127715
1.66289e+17	0.393077	0.000537498	0.776168	0.000481844	0.286338	0.000187806	0.426167	0.903401	0.56314	0.000262429	0.135478	0.435403	1.20609	0.492861	0.00863858	0.171591
1.664e+17	0.239882	0.00103833	0.942896	0.000908648	0.000403694	0.191101	0.000580651	1.58766	0.000425567	0.000511173	0.000297574	0.31903	1.3777	1.12358	0.0128568	0.000787528
1.66403e+17	0.607651	0.310519	0.316023	0.0254861	0.000236897	0.0227283	0.187123	0.000290122	0.0403367	0.327017	0.546027	0.752809	1.81193	0.64425	0.0968002	0.110576
1.66408e+17	0.00025626	0.000537689	0.00532693	0.000510165	0.0752585	1.36226	0.660038	0.430428	0.276312	0.0393239	0.0334561	0.00142114	0.334094	0.383724	0.000277768	2.1966
1.66478e+17	0.00028483	0.000633647	0.00365093	0.000536427	0.000223611	1.71594	0.492193	0.736971	1.43614	0.782989	0.00017951	0.000401546	0.195908	0.327343	0.0217026	0.0847072
1.69013e+17	0.226593	0.000697814	0.000283527	0.000622875	0.186821	1.26193	2.42883	0.979026	0.000298125	0.233462	0.000207902	0.000466129	0.178055	0.301568	0.000361387	0.000543666
1.69014e+17	0.000807356	0.0495247	0.000681193	0.00153338	0.00064071	1.21382	2.00293	0.397303	0.000734616	1.61655	0.000510005	0.00114288	0.13435	0.287093	0.000907636	0.0909021
1.69107e+17	0.000416583	0.000892293	0.00431496	0.000793385	0.000331152	0.808074	1.82985	0.60502	1.2975	1.04432	0.000265347	0.000598413	0.0445943	0.000451975	0.034575	0.127708
1.69107e+17	0.165971	0.000850651	0.000326739	0.000739379	0.134885	0.811866	2.23378	1.72902	0.151551	0.0413102	0.000247621	0.258261	0.0756173	0.194214	0.000446193	0.000639925
1.69152e+17	1.20227	0.000534684	0.000209423	0.0132168	0.144153	1.88614	0.597314	0.589906	0.000226786	0.333019	0.166519	0.378316	0.188224	0.0954024	0.000277637	0.20409
1.6922e+17	0.454298	0.0150618	0.000290635	0.00066392	0.000292983	1.88399	0.496137	0.483614	0.233512	0.134782	0.106241	0.140506	0.0765687	1.58158	0.000396228	0.19182
1.69658e+17	0.217525	0.214128	1.07455	0.000926517	0.342562	0.000361516	0.116178	1.87376	0.000425891	0.670301	0.0898111	0.174249	0.460244	0.385949	0.000527909	0.178162
1.69794e+17	1.24979	0.000503531	0.000206296	0.000456282	0.245261	1.57945	0.479776	0.345083	0.268909	0.393815	0.132618	0.531057	0.183698	0.339724	0.000264984	0.0492173
1.70139e+17	0.796415	0.0010611	0.000437727	0.000951677	0.398122	1.68522	0.487213	0.000523112	0.000442195	0.407014	0.000310032	1.30106	0.375141	0.24777	0.000534295	0.0974287
1.70258e+17	0.000548724	0.00115716	0.000456426	0.00103497	0.000420972	0.718808	1.27535	0.000559997	1.52451	1.55053	0.00034854	0.000768654	0.470975	0.252641	0.000601093	0.000900388
1.70672e+17	0.000344299	0.000743394	1.22929	0.000677991	0.000298219	0.000270485	0.35063	1.34833	0.611944	1.43926	0.367213	0.000491188	0.000305797	0.353504	0.00878664	0.0876704
1.70678e+17	0.000598196	0.00125335	1.71254	0.00113657	0.285757	0.000456001	0.000722747	2.06548	0.000541096	0.526868	0.000375041	0.0519862	0.52048	0.522652	0.000650722	0.108084
1.70869e+17	1.05051	0.035482	0.560711	0.022423	0.321358	0.00267601	0.000241322	0.77645	0.174135	0.000205447	0.837653	0.154791	0.945451	0.495328	0.422127	0.000324638
1.70869e+17	0.31741	0.0631663	0.268763	0.000678515	0.320454	0.0276056	0.000423443	0.606195	0.494762	0.335863	0.47454	0.0685643	1.97908	0.221295	0.27256	0.34839
1.91097e+17	0.000547914	0.00115614	0.000454858	0.00104672	0.44158	1.16468	0.374466	1.30371	0.16361	1.21219	0.0315201	0.0562653	0.000473096	0.755808	0.0226396	0.269457
1.91098e+17	0.0210846	0.132059	0.593442	0.00235721	0.000994662	0.0898851	0.238905	1.1325	0.525064	1.1996	0.0629195	0.554608	0.767935	0.316459	0.00133754	0.159973
1.91098e+17	0.00131927	0.00273033	0.69108	0.00257378	0.00119417	0.000958653	0.00155822	2.09926	0.00116453	2.02972	0.000849258	0.00184055	0.209601	0.507742	0.152005	0.0955074
1.91099e+17	0.000532355	0.00113889	0.000432922	0.000999341	0.256596	1.20151	1.62428	1.41162	0.000477476	0.576974	0.000341046	0.349561	0.000458382	0.34443	0.0151054	0.0151636
1.91148e+17	0.167679	0.00143015	0.986976	0.00127466	0.13029	0.000516041	0.537568	1.97543	0.000608724	0.000700152	0.000431208	0.000957119	0.879118	0.758623	0.000738648	0.357189
1.91167e+17	0.000814459	0.00176959	0.323035	0.00151479	0.000635448	0.000605381	0.546462	0.000828628	0.668135	1.91563	0.202989	0.00115662	0.5443	0.189746	0.00092522	1.40089
1.91208e+17	1.61907	0.000886873	0.000346363	0.000798855	0.122495	1.81297	0.380114	0.0388272	0.157256	0.600014	0.172679	0.180361	0.29821	0.171778	0.000447631	0.243449
1.91235e+17	0.000717151	0.00163256	0.000599645	0.00137408	0.306901	0.757383	0.182331	0.874053	0.000654186	0.625663	0.000473141	0.00102693	0.000646234	0.285656	0.000786603	2.75959
1.91553e+17	0.165895	0.0533845	1.14495	0.00148394	0.000641108	0.00059504	0.303682	2.1651	0.000711622	0.556942	0.174889	0.0843651	0.79942	0.317109	0.0289683	0.00131081
1.91622e+17	0.000918545	0.00194843	0.0106505	0.00174737	0.000721876	1.3368	0.896345	0.337696	1.05301	1.57897	0.203458	0.0745133	0.000800548	0.299293	0.00100928	0.0014819
1.91623e+17	0.683777	0.000599585	0.765099	0.000537475	0.228842	0.0199773	0.000348038	0.505022	0.0459919	0.000296431	0.0975907	0.502537	2.27306	0.632095	0.000308772	0.0437258
1.91623e+17	0.000177854	0.00037439	0.00391542	0.000336008	0.136899	0.983144	0.237195	0.0974191	0.0828114	0.0698793	0.0401425	0.000253458	0.00582619	0.377414	0.00020498	3.76388
1.91647e+17	0.203666	0.14246	1.04771	0.00220936	0.000944975	0.000910316	0.30953	0.824547	0.370596	2.2147	0.055386	0.0674796	0.00103612	0.41454	0.0013016	0.142163
1.9211e+17	0.755378	0.000624541	0.000240431	0.0115559	0.000250559	1.40686	0.923253	0.393363	0.257382	0.000304352	0.0179284	0.0604901	0.00025517	0.385293	0.792219	0.794399
1.92186e+17	0.000909564	0.00194043	0.819969	0.00175917	0.00079757	0.000670201	0.216275	1.46935	0.000833879	1.11936	0.000568058	0.00127727	0.000787076	0.616285	1.2953	0.253276
1.92238e+17	0.000374842	0.000799183	0.000312743	0.000711685	0.000298527	1.76183	1.7278	1.35042	0.376231	0.184476	0.00024071	0.000527668	0.0878771	0.272459	0.000403102	0.0349844
1.92256e+17	0.000392562	0.0853089	0.407225	0.000753901	0.000322198	0.000301486	0.101709	0.000395006	0.214392	0.000429611	0.400969	0.00055699	0.456395	1.61953	2.08724	0.42379
1.92266e+17	0.000769691	0.00168417	0.000667009	0.00152968	0.000720482	1.71954	1.74793	0.889982	0.00068454	0.303153	0.0915744	0.00109413	0.000673751	0.390623	0.000856419	0.647966
1.92266e+17	0.000124745	0.000267256	0.00276725	0.00024899	9.69143e-05	9.66876e-05	0.699168	0.0920368	0.188697	0.000133687	0.0965468	0.0673242	0.192025	0.000133447	0.0414743	4.41877
1.92307e+17	0.000808852	0.00168577	0.708085	0.00149397	0.000696878	0.000613083	0.509491	1.19657	0.000706401	0.672524	0.195093	0.342745	0.241985	1.81453	0.0237323	0.0886835
1.92319e+17	1.00446	0.000520015	0.261974	0.000473683	0.0697349	0.00018818	0.342899	0.000262749	0.000227159	0.142635	0.697287	0.000352652	1.20022	0.273577	1.80462	0.000403238
1.92661e+17	0.000919758	0.00193204	0.929735	0.00175605	0.81777	0.000706818	0.0010804	1.71391	0.000806678	1.80256	0.0395994	0.00127862	0.000807009	0.255699	0.000992877	0.229815
1.92661e+17	0.000928994	0.00195206	0.000792408	0.00179242	0.000787029	0.649449	1.54442	0.00102006	0.000842973	0.870865	0.000592698	0.00132926	0.000819381	0.363814	0.00108295	2.35883
1.92729e+17	0.357124	0.000694184	0.652875	0.000622469	0.696394	0.000249111	0.000386836	1.05164	0.000289535	0.000338579	0.000205974	0.808797	1.8476	0.294952	0.000371814	0.0872388
1.92745e+17	0.351701	0.0182184	1.27521	0.00280898	0.123856	0.00108784	1.75192	0.184765	0.126944	1.38399	0.103035	0.00209862	0.00128486	0.0686246	0.0017594	0.401658
1.92788e+17	0.000709573	0.00184505	0.000680626	0.00137714	0.000602551	0.930283	2.5059	0.000762413	0.387907	1.59936	0.000479247	0.00102168	0.0139849	0.352616	0.000791154	0.00116565
1.95402e+17	1.59801	0.000482482	0.00018616	0.000428766	0.000185821	1.48334	0.169828	0.240521	0.667721	0.434885	0.000143859	0.359983	0.553757	0.253134	0.000250374	0.0369886
1.95402e+17	0.000236083	0.000495112	0.000195521	0.000452622	0.0384461	0.0109889	0.000287451	0.236152	0.000214555	0.163611	0.000156205	0.000336244	0.041179	0.000248637	0.170198	5.13664
1.95486e+17	0.000500919	0.176183	0.48162	0.000959248	0.000446501	0.678689	0.369791	2.15239	0.000438429	1.50862	0.0472581	0.000697184	0.000435794	0.38027	0.000534088	0.000817406
1.95548e+17	0.213662	0.00092272	0.951027	0.000828445	0.000360674	0.000331344	0.000523372	1.25242	0.340674	0.203044	0.232211	0.509357	1.71472	0.378428	0.000478111	0.000704381
1.95548e+17	0.000661157	0.00141132	0.000543589	0.00126964	0.000556019	0.570409	1.41395	1.02305	0.139362	1.48314	0.000428592	0.0646144	0.000575298	0.470856	0.000722248	0.627992
1.95562e+17	1.19329	0.00131503	0.000487589	0.00113749	0.1528	1.89589	0.0608525	0.446415	0.000533273	0.513784	0.000369084	0.262958	0.000513061	0.182962	1.06883	0.0174499
1.95562e+17	0.973245	0.000901604	0.337967	0.000807511	0.000360015	0.014379	0.000521635	0.380138	0.276915	0.314404	1.15933	0.000606857	1.48908	0.549165	0.301178	0.000699164
1.95614e+17	0.688281	0.000614629	0.000241858	0.000574563	0.412199	1.63882	0.511869	0.645556	0.000258116	0.0360055	0.000184998	0.000412723	0.000248847	0.429247	1.19392	0.241371
1.95616e+17	0.000994291	0.00221605	0.478849	0.00197289	0.000859685	0.000749233	0.0333403	0.558687	0.414921	1.20677	0.0353501	0.00142847	0.000875247	0.843548	1.88734	0.33137
1.95634e+17	0.00153929	0.130602	1.3183	0.0463283	0.0013325	0.00112412	0.00182007	2.3356	0.00134879	1.24439	0.000950179	0.00212422	0.255787	0.192162	0.00165049	0.263861
1.96105e+17	0.000785345	0.126761	1.32388	0.00153887	0.000643117	0.000593856	0.373847	0.000806009	0.49997	2.18661	0.410212	0.00112779	0.502472	0.208623	0.000865803	0.16071
1.96105e+17	0.00141506	0.00289608	0.001212	0.00267714	0.00113533	0.939872	2.58356	0.00147766	0.417451	1.68599	0.00999759	0.00195245	0.00125105	0.00151665	0.00171138	0.144882
1.96501e+17	0.000741406	0.00164846	1.41015	0.00142378	0.000602705	0.000560909	0.942661	1.42425	0.000678843	0.758092	0.00046569	0.00105652	0.74292	0.28676	0.0322043	0.195249
1.96597e+17	0.619688	0.0207277	0.587477	0.000632532	0.206805	0.0408087	0.000409142	0.559779	0.459081	0.000348718	0.552377	0.482855	1.8754	0.0111644	0.337727	0.0444824
1.96653e+17	0.703038	0.00110219	0.741533	0.00100686	0.00042739	0.000401777	0.501765	0.345389	0.455808	0.410193	0.500002	0.436593	1.41263	0.148161	0.000573381	0.141006
1.96654e+17	0.000480458	0.00100362	0.000401777	4.34553	0.000386056	0.0670962	0.000577326	0.615069	0.000424783	0.147571	0.000317488	0.000686274	0.362157	0.139415	0.00053505	0.118016
1.96663e+17	0.00136378	0.411938	1.49987	0.00254229	0.0011706	0.00100431	0.567553	1.11608	0.00119086	1.31461	0.000874273	0.00193416	0.00121679	0.746833	0.128668	0.00220399
1.96707e+17	0.000806938	0.527591	1.25443	0.00153106	0.000617454	0.000726998	0.292961	0.789169	0.610991	1.42265	0.000512931	0.00113186	0.49286	0.38627	0.00087239	0.0163144
1.97057e+17	0.00175411	0.00367967	1.75273	0.00326554	0.0013881	0.00129115	1.66606	0.174761	0.00155288	1.25019	0.00110225	0.00247487	0.466453	0.0819766	0.00184742	0.388256
1.97075e+17	0.151999	0.00144446	0.722911	0.00132768	0.000602156	0.103417	0.000835332	0.597156	1.10496	1.31625	0.19518	0.000984474	1.28906	0.311496	0.000747362	0.00114191
1.97075e+17	0.220996	1.42923	0.374438	0.000733381	0.186421	0.0135694	0.000469884	0.345372	0.000349925	0.432091	0.168333	0.443437	1.25	0.933233	0.000432588	0.00062467
1.97075e+17	0.798257	0.00104384	0.455418	0.000928955	0.564203	0.0104813	0.00061559	0.000525125	0.000442973	0.328709	0.259982	0.000701791	1.07071	0.393153	1.88153	0.0329478
1.97138e+17	0.000271509	0.0195096	0.748776	0.000523795	0.0404867	0.000206075	1.19315	0.000278035	0.376369	0.120933	0.197703	0.000382075	0.000243729	1.32406	1.6246	0.152325
1.97145e+17	0.000818515	0.00173247	0.439366	0.00151897	0.00063732	0.000604828	0.110993	0.000840939	0.000754002	1.90648	0.000514116	0.0011449	0.0438401	0.25636	2.55273	0.481097
1.97255e+17	0.000847166	0.00173577	0.000682771	0.00159462	0.000684554	1.06948	1.52252	0.000886675	0.571361	2.26331	0.000528253	0.00118775	0.000725621	0.30637	0.000916767	0.056576
1.97272e+17	0.00107181	0.00230441	0.0306643	0.002041	0.000898601	1.99694	0.91476	0.00113698	0.182928	2.07134	0.000695392	0.00149999	0.0255374	0.564417	0.0012011	0.00180417
1.97272e+17	0.23359	0.00135533	0.816283	0.00123419	0.000530319	0.000484025	0.000783365	0.000653153	0.36895	1.95251	0.000411091	0.838325	0.755838	0.683597	0.0471262	0.0978821
1.9728e+17	0.00116537	0.00254508	0.00107268	0.00228798	0.00100516	0.000928197	0.472839	0.460184	0.00106763	0.522618	0.000827414	0.00163542	0.00105627	0.444892	0.00136963	3.88365
1.99875e+17	1.2687	0.000722422	0.00028666	0.000654912	0.42185	1.7507	0.265629	0.442721	0.109339	0.103742	0.000216676	0.371936	0.000302092	0.171521	0.486286	0.405156
1.99878e+17	0.000485078	0.0166202	0.000415872	0.000921309	0.000428072	1.67585	1.30381	1.23966	0.341783	0.454807	0.0801079	0.000686469	0.0559005	0.392708	0.000549246	0.234926
1.99938e+17	1.72797	0.000440674	0.0313991	0.00039984	0.000176876	1.83782	0.000259218	0.000215147	0.277157	0.000234728	0.167326	0.402534	0.233103	0.958897	0.000234197	0.161688
1.99938e+17	0.218092	0.00145891	0.856642	0.00130904	0.000553256	0.00051597	0.000812844	0.526974	1.68557	1.4946	0.000426808	0.000971655	0.595364	0.378782	0.0363051	0.00114121
1.99944e+17	0.376154	0.0365037	0.377499	0.00141221	0.182653	0.0458227	0.000891296	0.000743295	0.00065002	0.85598	0.628324	0.994541	0.752785	1.42119	0.000778727	0.123565
2.00015e+17	0.00120606	0.00254378	0.732141	0.00231763	0.1239	0.000880708	0.436404	2.11548	0.677732	0.0380999	0.000788086	0.00171836	0.00105118	0.989496	0.252194	0.423202
2.00373e+17	0.459903	0.0918524	0.777752	0.000549567	0.0598511	0.000216957	0.434603	0.00029887	0.305999	1.26653	0.000184109	1.0931	0.832034	0.303535	0.0322547	0.141132
2.00373e+17	1.02668	0.00695021	0.602372	0.000387266	0.528664	0.0788363	0.000246318	0.651657	0.152294	0.000210181	0.29709	0.278267	1.89786	0.203315	0.0249117	0.0501145
2.00493e+17	0.562614	0.000903951	0.575044	0.00081103	0.145182	0.000314239	0.133965	0.581281	0.0873566	0.000445501	0.278309	0.163123	1.75821	0.589266	0.433697	0.48918
2.00502e+17	1.31176	0.799136	0.294882	0.108678	0.199396	0.0135724	0.000369623	0.000321473	0.185626	0.40627	0.515859	0.000427962	1.20084	0.345334	0.416825	0.000488367
2.00914e+17	0.000227866	3.64801	0.000185294	0.000438317	0.00030073	0.0001658	0.000272501	0.000235043	0.000211133	0.000248311	0.905249	0.000329552	0.0821373	0.000244398	0.534697	0.626886
2.00914e+17	0.000613922	0.00129841	0.861354	0.0011732	0.147623	0.0619558	0.000726339	1.45861	0.0870337	0.815412	0.104653	0.250013	1.23248	0.577014	0.0542721	0.145333
2.00968e+17	0.000548168	0.00118762	0.0294104	0.00107924	0.000464391	2.33983	1.57629	0.678857	0.000489476	0.413546	0.000352254	0.000773035	0.231898	0.503728	0.000608981	0.020544
2.00969e+17	0.000273137	0.000599905	0.000223441	0.000522453	0.274254	0.229139	0.814735	1.22033	0.000247033	0.0236576	0.00017371	0.000389045	0.00023781	0.242903	0.410383	2.58174
2.00983e+17	0.212286	3.43442	0.000113038	0.000255949	0.000108313	0.000103246	0.0001657	0.000137642	0.000124473	0.000144455	0.892762	0.000193724	0.524913	0.000149648	0.612093	0.121937
2.0113e+17	0.000151942	1.6765	0.225062	2.9474	0.000123736	0.0318617	0.000190789	0.00653211	0.000143953	0.59628	0.000102713	0.000220349	0.068927	0.106867	0.000171705	0.139359
2.04291e+17	0.169274	0.131843	1.29666	0.00107844	0.00045873	0.000430393	0.474476	0.618612	0.984927	1.65138	0.000359643	0.000793071	0.46694	0.00060485	0.000625918	0.00114078
2.04882e+17	0.0836522	2.29304	0.236213	0.00093565	0.125411	0.000368913	0.000605956	0.000494254	0.000441195	1.7938	0.000312054	0.628259	0.565718	0.000520899	0.0554749	0.0144149
2.04882e+17	0.000913819	0.00193084	0.454008	0.00173309	0.000757683	0.000682208	0.1754	0.535948	0.000831788	1.39305	0.000582881	0.00128073	0.000795864	1.02832	1.74003	0.463092
2.04908e+17	0.197164	0.474623	0.395757	0.00168333	0.580358	0.000698604	0.0598414	0.993792	0.000802664	0.879463	0.000573572	0.0012373	0.000823206	0.522837	1.44071	0.249012
2.04911e+17	0.489125	0.0640161	0.172497	0.00137972	0.000598271	0.106088	0.566637	0.000734174	0.434173	2.18616	0.171337	0.00100818	0.229598	0.152889	0.549621	0.673633
2.04952e+17	0.476365	0.000604153	0.750766	0.000539448	0.430642	0.000212848	0.579531	0.38704	0.000256249	0.132225	0.205372	0.0205951	1.18744	0.511849	0.948898	0.167468
2.0496e+17	0.445487	0.790621	0.478283	0.000538242	0.521428	0.000220667	0.114822	0.341656	0.433823	0.219308	0.188832	0.381919	1.45324	0.288461	0.0415283	0.0996325
2.04968e+17	0.00171162	0.00369254	0.00137292	0.0550994	0.00129103	1.60409	1.19505	0.00179671	1.67647	0.355877	0.00108459	0.00241557	0.0425113	0.342793	0.222365	0.291174
2.04968e+17	1.0863	0.23119	0.76421	0.00121727	0.2256	0.000494141	0.000774274	1.00928	0.442412	0.155041	0.122497	0.463428	0.731392	0.563872	0.000791623	0.00105112
2.0497e+17	0.286465	0.000514051	0.685423	0.030725	0.573156	0.000189314	0.0225131	0.723348	0.59874	0.0904562	0.000152439	0.0290017	1.01286	0.237467	1.2955	0.213324
2.05315e+17	1.69381	0.000717316	0.000284829	0.000649162	0.284436	1.45646	0.0652155	0.416243	0.23236	0.272753	0.100784	0.747379	0.214686	0.000365823	0.000376755	0.313245
2.05441e+17	0.473627	0.0261205	1.70227	0.00118755	0.000508256	0.000470086	1.22112	0.476998	0.415211	0.678668	0.0982369	0.00088019	0.336072	0.095681	0.000703448	0.271803
2.05442e+17	0.000289104	0.00060436	0.000233916	0.000535412	0.244882	0.0164658	0.000334627	0.000297027	0.000252938	0.158056	0.0632306	0.000405373	0.00024574	0.000288208	0.00030738	5.31338
2.05442e+17	0.1956	0.303411	0.935646	0.00125357	0.000541874	0.000494946	0.000786729	1.52241	0.197127	1.6268	0.000397879	0.0661063	0.180559	0.637561	0.129786	0.00105969
2.05913e+17	0.707078	0.000435322	0.466167	0.00039167	0.41832	0.018176	0.182591	0.429585	0.393041	0.00021285	0.606047	0.209948	1.41167	0.40278	0.509402	0.0440088
2.05915e+17	0.693317	0.00162142	0.000636907	0.0015018	0.000809959	1.158	0.146046	0.000831865	0.000710059	1.72443	0.000490917	0.00112891	0.000673988	0.0123586	1.57346	0.483434
2.05991e+17	0.00104884	0.00230734	0.000895738	0.00203368	0.000959729	0.992275	0.418703	1.26799	0.000941596	2.93144	0.000677561	0.00148403	0.00751942	0.167936	0.00127837	0.00175818
2.26273e+17	0.00041953	0.124609	0.717947	0.000813226	0.000361315	0.091752	0.0453179	1.03181	0.855059	0.892309	0.000264374	0.704354	0.280198	1.00086	0.0529448	0.000685219
2.26331e+17	0.339134	0.000943386	1.16181	0.00084497	0.40297	0.114856	0.000547197	1.15446	0.0513843	0.000472709	0.000283799	0.000635315	1.43446	1.04608	0.0900546	0.000745642
2.26401e+17	0.000796439	0.00170923	0.000649175	0.00150048	0.000713796	1.46793	0.702556	1.76072	0.00071809	1.59259	0.000514853	0.0011119	0.177978	0.0312958	0.057362	0.00130729
2.26764e+17	0.00134767	0.00295689	0.417596	0.00274441	0.530683	0.00104879	0.00170537	0.00146535	0.00125074	1.82632	0.00089613	0.00192477	0.00121462	0.801069	1.62419	0.582604
2.2689e+17	1.46704	0.0246508	0.000252412	0.212537	0.000270153	1.7641	0.000363211	0.000309394	0.205316	0.605308	0.000193354	0.548254	0.773596	0.196778	0.000328556	0.000495715
2.27293e+17	0.000452853	0.082878	0.000396931	0.000950628	0.0004353	1.87192	1.36906	0.90112	0.000411572	0.871403	0.000300134	0.000644598	0.0706523	0.60459	0.000520218	0.0239297
2.27303e+17	0.269508	0.002326	0.000909344	0.00209932	0.000922931	0.000884263	2.34223	0.799781	0.158621	1.07674	0.123325	0.197504	0.000969466	0.234989	0.0012743	0.587139
2.27303e+17	0.000286166	0.0871864	0.118093	3.9539	0.000240166	0.000219201	0.339287	0.0299748	0.000261626	0.346886	0.314009	0.000412924	0.367378	0.240792	0.000316464	0.000552957
2.27357e+17	2.63146	0.000430687	0.000168906	0.000382507	0.0761915	1.43912	0.000243911	0.000208958	0.215064	0.000217788	0.234396	0.13874	0.785308	0.139222	0.000218752	0.138484
2.27357e+17	0.515507	0.0285311	0.430668	0.000678557	0.376616	0.000267701	0.366811	0.000372015	0.000321533	0.000375048	0.509498	0.000503354	1.47303	0.454833	1.57457	0.0671759
2.27362e+17	0.631704	0.0166511	0.56827	0.000769275	0.0201727	0.000302748	0.658378	0.000420919	0.451422	0.000426692	0.526458	0.553018	1.83701	0.533592	0.00044938	0.000667044
2.27373e+17	0.0147246	0.00143094	1.58816	0.00122458	0.000538402	0.000501428	0.336585	2.21525	0.000663433	0.283729	0.000409168	0.000919816	0.800585	0.510191	0.000718967	0.0439106
2.27374e+17	0.000287663	0.100218	0.000245822	3.97781	0.000236064	0.000218335	0.000346827	0.000303222	0.211511	0.468302	0.000191212	0.249309	0.24522	0.000313169	0.334484	0.210796
2.27434e+17	0.000767629	0.00163754	1.13236	0.0014929	0.0394418	0.214179	0.000939512	1.68048	0.000692627	0.000815494	0.000487948	0.00115264	1.15795	1.39151	0.000865407	0.174695
2.27434e+17	0.638295	0.000852729	0.000343756	0.00906651	0.000382294	1.36047	0.000506534	0.874299	0.000377282	0.361477	0.000259042	0.204491	0.000362087	0.409951	1.33146	0.607112
2.27434e+17	0.0467932	3.38192	7.52158e-05	0.00834678	0.0775435	6.69351e-05	0.000106194	9.24957e-05	8.16548e-05	0.0352043	0.587214	0.172096	0.71331	0.492292	0.210891	0.0739042
2.27854e+17	0.00029119	0.000614578	0.000253504	0.000547902	0.0898578	1.04523	1.99191	0.56823	0.140677	0.278532	0.0307364	0.419731	0.0185498	1.00754	0.000316275	0.206781
2.27862e+17	0.299469	0.000655086	0.000252997	0.000620755	0.234951	1.03832	0.482437	1.30012	0.000286804	0.319899	0.000196381	0.102667	0.000269668	0.19028	1.19864	0.630714
2.27906e+17	0.366919	0.000911718	0.000354195	0.000832905	0.000380577	1.47222	0.28299	1.35295	0.221725	1.1454	0.127598	0.560565	0.0307037	0.100243	0.000500188	0.135407
2.27912e+17	0.23716	0.0179364	0.864837	0.000734198	0.0249527	0.000289659	0.185384	0.991788	0.657239	0.536286	0.334847	0.486656	1.14448	0.240239	0.000418407	0.0764863
2.27921e+17	0.331357	0.108365	0.758954	0.00159006	0.0728677	0.0109996	0.00102615	1.24215	0.00075979	1.89196	0.0215238	0.231884	0.809035	0.314647	0.00091184	0.00137796
2.2805e+17	0.712083	0.000323179	0.00427646	0.000291843	0.249103	1.16584	1.03665	0.659392	0.916119	0.00015841	0.0530479	0.515791	0.152077	0.289356	0.000167445	0.0452179
2.2805e+17	0.00686888	0.123974	0.917007	0.000625744	0.174103	0.0181207	0.000398886	0.906268	0.647445	0.481227	0.000209264	0.188896	0.979377	1.02388	0.233289	0.0980796
2.2805e+17	0.000320087	0.000699067	0.000264122	0.000592109	0.000257109	0.471781	0.371179	0.000317944	0.465065	0.352589	0.0368561	0.000447106	0.000271884	1.87202	0.0573735	2.16975
2.28059e+17	0.343392	0.256737	0.793061	0.000706706	0.384044	0.0439961	0.104876	0.580743	0.000327958	0.000379083	0.0389408	0.00739021	0.740124	0.401918	1.93716	0.165941
2.28059e+17	1.02	0.000625465	0.00023896	0.000549367	0.251065	1.72598	0.236963	0.000294954	0.00529679	0.700924	0.362843	0.932377	0.200985	0.252673	0.000309615	0.108672
2.28067e+17	0.000600412	0.00130374	0.388414	0.00117158	0.00051962	0.000454957	0.000769805	0.893823	0.000564061	1.8749	0.000420118	0.000867484	0.0135938	0.328095	1.3192	0.974867
2.30587e+17	0.000860167	0.00171645	1.68432	0.00158108	0.133112	0.000625218	1.31931	1.62272	0.000742611	0.139262	0.000534881	0.00119262	0.000747342	0.586257	0.0739836	0.232449
2.306e+17	0.541972	0.00065206	0.777344	0.000578977	0.208513	0.000228022	0.000373683	0.924038	0.000278069	0.000326486	0.412981	0.341118	2.19164	0.291952	0.0323914	0.0753984
2.30602e+17	0.12895	0.00100366	0.567852	0.000896967	0.153708	0.000358714	0.263366	0.451342	0.000425901	0.000497769	0.00177439	0.22069	1.12629	0.914592	1.89674	0.0711876
2.30604e+17	0.000415052	0.00088562	0.000350281	0.0129849	0.000346122	1.46318	0.543807	0.303396	0.44576	1.61934	0.0907861	0.000595948	0.0003666	1.15085	0.00701771	0.159613
2.30609e+17	0.670673	0.000656586	0.860937	0.00059132	0.222558	0.000232848	0.267786	0.487965	0.00237805	1.01627	0.000196131	0.256762	1.17397	0.809851	0.000339294	0.0286247
2.30609e+17	0.000189915	0.83671	0.0960673	2.81429	0.00016517	0.000143206	0.59443	0.241092	0.000178548	0.470911	0.378352	0.000279489	0.000169907	0.000221649	0.000231718	0.366425
2.30679e+17	0.840274	0.000664646	0.000269015	0.000606414	0.514367	1.87761	0.269292	0.610224	0.0712757	0.170986	0.000202552	0.723547	0.241305	0.226617	0.000356898	0.252173
2.30679e+17	0.489336	0.000281555	0.595118	0.000249348	0.409523	0.0382173	0.000157105	1.00981	0.358159	0.00013592	0.29286	0.0461196	1.69327	0.437559	0.419647	0.00946325
2.30731e+17	0.00014851	0.00031884	0.00013347	0.000287978	0.0352347	0.283932	1.04468	0.602917	0.114731	0.000151961	0.0108642	0.354656	0.00013129	0.993646	0.00318557	2.35487
2.30738e+17	0.000322271	0.273134	0.513488	0.000620728	0.132196	0.000243175	0.000384614	1.15417	1.19688	0.30329	0.426175	0.136333	0.455422	0.964276	0.0240301	0.218814
2.30739e+17	0.89719	0.000726264	0.371464	0.000655653	0.0883572	0.000256975	0.000446678	0.000354249	0.000314958	0.226888	1.06944	0.000485124	1.82938	0.250277	1.03425	0.0292751
2.30749e+17	0.00050388	0.00105538	0.48181	0.000951088	0.234923	0.000374288	0.000601791	0.621367	0.28387	1.71965	0.197193	0.000710371	0.000905142	0.30183	1.60691	0.34699
2.30817e+17	7.05972e-05	0.000147916	5.87615e-05	0.00013345	0.100174	0.141872	0.216421	0.00939835	0.127151	7.07429e-05	0.0101145	1.41569	6.04648e-05	0.274707	7.98159e-05	3.5038
2.31282e+17	0.00141845	0.0029146	0.335823	0.00266073	0.00118929	0.00113789	0.0593963	0.977932	0.00124047	1.65718	0.000871483	0.00201075	0.00122841	0.757469	1.71082	0.285738
2.31359e+17	0.366864	0.000129645	5.05565e-05	0.000117865	0.0470144	0.0645123	7.37582e-05	6.16358e-05	0.0113794	6.60732e-05	0.0830832	8.74874e-05	5.37995e-05	7.07633e-05	0.317254	4.90914
2.31365e+17	1.22476	0.000400997	0.000159149	0.00036413	0.000169235	0.852933	0.508316	0.000200507	0.447382	0.637776	0.70832	0.393797	0.0317605	0.198475	0.664421	0.130634
2.31686e+17	0.00164524	0.00351	0.00133619	0.00323323	0.00141508	0.325671	1.39121	0.00177275	0.00151205	1.99021	0.00100432	0.00235277	0.00139214	0.733123	0.609491	0.72995
2.31899e+17	0.140913	0.000731937	0.000283466	0.000657172	0.28243	1.52068	1.04021	1.71269	0.245856	0.331572	0.0944303	0.00117368	0.107536	0.00186334	0.000374437	0.318364
2.31899e+17	0.00052278	0.00111586	0.00045269	0.00100182	0.000486479	0.574143	0.552494	0.58888	0.00049562	0.563731	0.000331583	0.00075102	0.000464218	0.558845	0.00867204	2.94724
2.3225e+17	0.000629692	0.00135641	0.976394	0.00125	0.364884	0.000478117	0.280706	0.914705	0.000558073	0.000628671	0.179103	0.581328	0.793021	1.41485	0.00338892	0.286271
2.32251e+17	0.434887	0.150753	0.573057	0.000650192	0.0855927	0.000261644	0.0754001	0.752647	0.160624	0.81543	0.000223549	0.000491873	0.889454	0.195217	1.6541	0.0109713
2.32372e+17	0.559462	0.00132078	1.03666	0.0609449	0.259652	0.0057524	0.696483	0.722273	0.00055405	0.66803	0.000391926	0.428675	1.16356	0.194074	0.000711948	0.00101789
2.3238e+17	0.000825527	0.00168266	1.17324	0.00157642	0.000690955	0.000626043	1.25797	0.626816	0.657851	1.2739	0.166211	0.00115914	0.000710488	0.194236	0.0273794	0.414541
2.35128e+17	0.167709	0.000283066	0.000111371	0.000254896	0.0344965	0.0898805	0.101501	0.000136747	0.0513486	0.0652676	0.441181	0.43872	0.000115246	0.000136296	0.000148888	4.40862
2.35145e+17	0.00056087	0.00115715	0.736355	0.00106899	0.000465105	0.000440672	0.337206	0.691342	0.340356	0.493754	0.224457	1.20709	0.444092	1.21679	0.103561	0.00091131
2.35214e+17	0.000601802	0.0012835	0.000507314	0.00116034	0.000521778	0.000474536	0.666287	0.99834	0.000552423	0.567075	0.000383794	0.000860922	0.00051761	0.000651491	0.0499649	3.51038
2.35214e+17	0.134031	0.119836	1.19695	0.0270843	0.272244	0.102129	0.000674808	1.10613	0.000488819	0.167857	0.0245324	0.15538	1.62636	0.830678	0.0343267	0.000907768
2.35552e+17	0.658804	0.000763855	0.490945	0.0153584	0.367017	0.0671342	0.035318	0.752521	0.382372	0.276125	0.401467	0.10644	1.61218	0.0839471	0.513629	0.0357273
2.35617e+17	0.124053	0.0362483	1.07286	0.00131634	0.674754	0.02236	0.000843255	1.15348	0.000615491	0.000821433	0.000445905	0.0403153	1.55436	0.773808	0.253272	0.0899523
2.35669e+17	1.51781	0.00506662	0.000226068	0.000473973	0.000217299	1.12456	0.291694	0.000254754	0.332107	0.000266818	0.122497	1.27015	0.000215372	0.810134	0.000291056	0.323863
2.35689e+17	0.275777	0.000859593	1.28285	0.00075377	0.000338907	0.000294943	0.881819	1.20121	0.690001	0.491429	0.220366	0.000561383	0.429374	0.272443	0.000456633	0.0511869
2.35748e+17	0.000214195	1.01876	0.000193844	0.12865	0.339503	0.0271553	0.000251939	0.000218772	1.30738	0.000217772	0.571552	0.000305078	0.000184119	1.6081	0.305525	0.491641
2.35748e+17	1.26932	0.000693985	0.00580686	0.0157163	0.415183	1.88636	0.397598	0.000336767	0.225643	0.261226	0.201864	0.0450654	0.128429	0.945638	0.000354135	0.00053679
2.36158e+17	0.206194	0.069081	0.951254	0.000499322	0.000220962	0.053684	0.290694	1.19516	0.791648	0.251918	0.118589	0.00036757	1.16276	0.396181	0.268991	0.0425729
2.36177e+17	0.147651	0.000705524	1.40138	0.000646304	0.116632	0.000256322	0.916459	1.52313	0.000295606	0.000338293	0.00020923	0.0911795	0.209671	1.20801	0.0464153	0.136788
2.36701e+17	0.319934	0.000621486	0.000249468	0.000561011	0.000243074	1.03802	1.76614	0.747455	1.34449	0.236519	0.000190138	0.000417972	0.218927	0.0894545	0.000330215	0.0362458
2.36719e+17	0.157737	0.00106513	0.838592	0.000971462	0.000410114	0.0157285	0.000606033	2.11258	0.861845	0.000526654	0.000315398	0.0830117	0.490113	1.16724	0.0680796	0.000824953
2.39407e+17	0.382506	0.00109373	0.000461395	0.00103154	0.455518	2.047	0.626008	0.169214	0.173478	0.764254	0.0397725	0.362946	0.234715	0.379706	0.00057916	0.161347
2.39459e+17	0.957463	0.104258	0.40288	0.000433172	0.0811838	0.00461903	0.000283348	0.000239552	0.273476	0.000239415	0.249306	0.0387589	2.60083	0.424926	0.660576	0.000373812
2.39544e+17	0.000389831	0.000834971	0.000328892	0.000757724	0.353049	0.917757	1.15414	1.12782	0.000359176	1.2621	0.000250843	0.000562898	0.000345618	0.548512	0.00540491	0.427109
2.39587e+17	0.000662578	0.105953	1.10474	0.00128924	0.144311	0.000495901	0.5296	2.12451	0.000599731	0.343393	0.0511831	0.000938401	0.584281	0.73715	0.0693314	0.00108612
2.39589e+17	0.000460711	0.000964889	0.000389483	0.000875607	0.000380717	0.591641	2.37804	0.363012	0.613867	1.07619	0.000288324	0.000658156	0.000405601	0.438891	0.243887	0.0897266
2.39596e+17	0.000270245	0.000616517	0.000240623	0.000559311	0.271581	0.000230297	0.261787	0.342843	0.000254588	0.400519	0.000177254	0.000394624	0.000240062	0.601365	0.000323629	3.91839
2.39597e+17	0.759371	0.000587849	0.00022587	0.000521523	0.504756	1.53833	0.283841	0.822092	0.000248141	0.0688178	0.0268525	0.365196	0.000238496	0.371926	0.603142	0.453668
2.39612e+17	0.619032	0.075577	0.571281	0.000337602	0.16587	0.000128938	0.331144	0.000177593	0.591951	0.000178112	0.586899	0.0205101	0.273407	1.50261	1.0605	0.000274752
2.40136e+17	0.000174447	0.000371513	0.000142945	4.21452	0.000144871	0.00455862	0.000209143	0.000179275	0.000157097	0.000183343	0.671572	0.000247868	0.47714	0.138874	0.252712	0.0386868
2.40154e+17	0.000779498	0.00162714	0.000665047	0.00148687	0.000623026	0.391076	1.43669	0.000829002	0.70271	1.94626	0.000502198	0.00111334	0.000685715	0.135432	0.00085005	1.17811
2.4055e+17	0.000640043	0.206287	0.620751	0.00122651	0.000533473	0.000490859	0.568023	0.460607	0.0147343	0.881364	0.635467	0.436816	0.157914	1.68968	0.0936134	0.0313979
2.40551e+17	0.000602475	0.00125588	0.000512187	0.00114376	0.197045	0.000496402	0.701321	0.000655789	0.000553603	0.631402	0.000372426	0.000864616	0.000535239	0.824787	0.19271	3.24531
2.40628e+17	1.35668	0.000593089	0.000230134	0.000530163	0.425101	1.56605	0.0752792	1.0685	0.000250678	0.0389136	0.015217	0.364093	0.270791	0.123363	0.265859	0.228352
2.41047e+17	1.27035	0.000694403	0.000266385	0.00062287	0.232308	0.406595	0.000398128	0.000331379	0.468582	0.464638	0.60462	0.398053	0.000281673	0.894206	0.000358527	1.05747
2.41055e+17	0.129859	0.00203446	0.867776	0.00182043	0.000795829	0.018463	0.55036	0.989189	0.323156	1.87458	0.000624726	0.00137327	0.935403	0.101267	0.00104864	0.00157743
2.41056e+17	0.463142	0.000969298	0.806418	0.000877831	0.463862	0.000353329	0.116794	0.765894	0.000410079	0.245787	0.067455	0.0310216	2.29221	0.481509	0.000519648	0.0624556
2.41056e+17	0.000728211	0.00152463	1.26154	0.00137802	0.000614218	0.000552806	2.0963	0.000734154	0.543202	0.984307	0.243346	0.00102477	0.155642	0.133858	0.000820534	0.373915
1.21184e+17	0.687424	0.000711353	0.000280602	0.000640636	0.197256	1.75873	0.852425	0.298211	0.047701	0.50107	0.0694598	1.17848	0.0585776	0.145752	0.000365246	0.00268643
1.95425e+17	0.224399	0.000992006	0.316407	8.89234e-05	0.0133182	0.00465482	0.412887	0.304525	0.523084	0.32005	0.197263	0.367855	0.430116	0.188781	0.834894	1.66065
2.30663e+17	0.0884366	0.300282	0.464171	1.16938	0.175653	0.000146017	0.000234095	0.602227	0.199396	0.000198435	0.738215	0.520649	0.344007	1.1477	0.048854	0.000313383
1.20787e+17	0.000832575	0.806617	0.409351	0.00162467	0.00155663	0.000599259	0.000989142	0.66373	0.000777439	1.2397	0.000614091	0.00125005	0.000745452	1.13408	0.315495	1.22146
1.20849e+17	0.134442	0.00154654	0.734245	0.00142864	0.53411	0.000559045	0.000903844	1.23953	0.420782	0.333376	0.0544317	0.463334	0.500853	0.412773	0.735262	0.231894
1.21409e+17	0.000634203	0.00134259	0.000529208	0.00122989	0.630201	1.3484	0.71814	1.18154	0.000578748	0.204817	0.0801348	0.735405	0.000549705	0.339122	0.102487	0.45443
1.21415e+17	0.00144562	0.00298426	0.00130713	0.279531	0.52737	0.636313	0.232857	0.00158063	0.00131174	0.965036	0.664372	0.65196	0.00126257	1.25735	0.148385	0.425912
1.21803e+17	0.711306	0.000780506	0.338346	0.000701452	0.105489	0.000279973	0.000453345	0.000385002	0.483097	0.179315	0.704474	0.648397	0.566963	1.21776	0.835863	0.00613298
1.22488e+17	0.000340187	0.227491	0.762729	0.0142449	0.000289428	0.000250848	0.324171	0.99448	0.899636	0.964772	0.506653	0.000488703	0.0739326	0.866288	0.0428052	0.121189
1.25034e+17	0.16784	0.0013523	0.516549	0.00119822	0.000525732	0.000462907	0.000741084	0.952781	0.635918	0.165898	0.309618	0.859508	1.32223	0.83995	0.000695814	0.0242898
1.25606e+17	0.00115969	0.0024685	0.0565675	0.00229514	0.00101448	0.56164	1.29104	0.313818	0.00105729	1.30459	0.117685	0.00169291	0.00101181	1.49557	0.0601809	0.587365
1.29448e+17	0.000537261	0.0135223	0.667933	0.651207	0.000466074	0.000431085	0.000657719	1.30561	0.428097	0.849956	0.147137	0.148291	0.338145	0.65175	0.500401	0.0954808
1.29455e+17	0.00165559	0.191663	0.598112	0.00316057	0.26961	0.00121346	0.00197948	0.507556	0.813264	0.670437	0.441787	0.914109	0.00145699	0.914027	0.205935	0.262863
1.29524e+17	0.000538697	0.00116108	0.243474	0.15632	0.000465769	0.000402257	0.000645094	0.472665	0.0813619	0.000573867	1.50138	0.785429	0.979079	1.088	0.426	0.0621153
1.29568e+17	0.000112766	0.161979	0.227583	0.000217546	9.74255e-05	0.0378552	0.0434474	0.379353	0.86961	0.265349	0.264294	0.178998	0.0100576	1.32211	0.547502	1.49135
1.29997e+17	0.000568887	0.107981	0.700876	0.00769504	0.000487744	0.000422019	0.000676426	1.19854	0.000511314	0.000593347	0.121018	0.958867	0.471238	1.93893	0.000639278	0.290559
1.30049e+17	0.000122377	0.196827	0.0809287	0.00024148	0.0327861	8.89828e-05	0.000151342	0.193151	0.000114709	0.000132768	0.379406	0.000184488	0.000107979	0.000133534	0.324693	4.59084
1.30133e+17	0.546119	0.0619638	0.328275	0.00160933	0.286067	0.000621577	0.00100888	0.688892	0.000743531	0.000844169	0.414152	0.972129	0.344401	1.09144	0.453889	0.607259
1.30134e+17	0.000252305	0.0887496	0.484908	0.0630432	0.00021367	0.000184924	0.000304068	0.62565	0.389208	0.000269182	0.947075	0.510943	0.495723	1.75558	0.114753	0.322967
1.30213e+17	0.000184537	0.000398025	0.0567612	0.000361181	0.000156881	0.000141513	0.000227977	0.000189005	0.411637	0.0805954	2.41589	1.13298	0.000157771	1.41637	0.0881705	0.195652
1.34385e+17	0.000760784	0.293593	0.788867	0.00144393	0.111438	0.000591797	0.144044	1.71961	0.249069	0.220953	0.000524766	0.256839	0.000685371	1.72797	0.147466	0.13561
1.34397e+17	0.000311897	3.99269	0.000272084	0.000606292	0.195915	0.000231518	0.000376796	0.445468	0.000295688	0.000333764	0.677053	0.000461694	0.224592	0.260296	0.000352551	0.000523247
1.34448e+17	0.00103443	0.358737	0.716721	0.00194642	0.425018	0.000801337	0.00124057	0.872994	0.000933852	0.567409	0.000695929	0.726161	0.0009297	1.87319	0.0956042	0.155866
1.34542e+17	0.000250251	3.88484	0.000212053	0.200465	0.337245	0.0707876	0.000306702	0.000263074	0.000230279	0.465057	0.000160498	0.000365885	0.000220329	0.22712	0.611882	0.000414895
1.34592e+17	0.473743	0.00105768	0.253048	0.000777775	0.12239	0.000302753	0.000502238	0.000423879	0.604718	0.444619	0.587563	1.0878	0.35101	1.61216	0.000457951	0.259136
1.34603e+17	0.743003	0.0605271	0.80433	0.0016362	0.47443	0.000639774	0.00105221	1.00289	0.000779441	0.0967849	0.106867	0.00123655	1.71556	0.363599	0.416498	0.00956587
1.34995e+17	0.00114877	0.00240353	1.29724	0.00214336	0.248775	0.000850405	0.587699	1.41396	0.00100852	0.66985	0.000738959	0.558206	0.00100852	1.011	0.00128012	0.00188515
1.56598e+17	0.0377966	0.0913034	0.273761	0.000487484	0.124671	0.000190012	0.000308928	0.000271691	0.495728	0.222845	1.07185	1.29545	0.766652	1.27315	0.0759432	0.0694143
1.57563e+17	0.456156	0.0659048	0.000175788	0.000370586	0.084772	0.161866	0.000235399	0.000199218	0.86387	0.000202418	0.258836	1.00793	0.000165984	1.37106	0.159734	1.36839
1.57607e+17	0.220338	0.174221	0.50039	0.000622196	0.241868	0.000244121	0.00039212	0.000343534	0.975088	0.218524	0.405456	0.855409	0.253577	1.63493	0.103397	0.214971
1.57621e+17	0.000611959	0.15978	0.376048	0.00121952	0.000538131	0.000460915	0.000746589	0.719984	0.641873	1.06094	0.412826	0.475003	0.000550536	0.565249	1.0023	0.381419
1.57621e+17	0.00167431	0.00361579	0.639851	0.00330153	0.122676	0.00128755	0.00204869	1.53295	0.00153244	0.884199	0.350565	1.20854	0.00151043	0.892644	0.0415151	0.110885
1.5769e+17	0.000651084	0.00141922	0.486429	0.00127845	0.130723	0.00050227	0.12512	0.659228	0.546361	0.694031	0.12597	0.397522	0.210915	0.724363	1.55667	0.138356
1.60362e+17	0.223094	0.00123142	0.658803	0.0083893	0.0689016	0.0908816	0.000714047	0.697426	1.05049	0.061634	0.0502291	0.569171	1.25268	1.06325	0.00172795	0.000967286
1.60912e+17	0.000271836	0.0293988	0.000230418	0.00053321	0.142797	0.000207357	0.0471879	0.000282688	0.000246238	0.0958418	0.244778	0.000388669	0.000244786	0.000308841	0.253388	4.9837
1.61318e+17	0.0832149	0.00122988	0.857415	0.0011016	0.000495106	0.000433298	0.00595905	0.987884	0.882166	0.497837	0.000369419	0.133809	0.000506537	1.11917	1.22706	0.000943392
1.61461e+17	0.000950567	0.715539	1.29608	0.00188201	0.306207	0.189318	0.00115628	1.71868	0.000852542	0.00101759	0.000607302	0.199614	0.377291	0.970622	0.0178315	0.00165606
1.61943e+17	0.00106907	0.00225789	0.652726	0.00202358	0.000833342	0.000826295	0.00129608	1.16254	0.526579	0.00112157	0.112039	0.324247	0.246499	2.06598	0.189674	0.509542
1.6196e+17	0.010183	0.00313032	0.490713	0.00277298	1.01686	0.00102251	0.00170097	2.14375	0.00125868	0.0014883	0.000882809	0.00204687	0.00118717	0.236705	1.79681	0.088474
1.62097e+17	0.000943807	0.306783	0.765806	0.00180602	0.000749532	0.000740591	0.0708134	1.29317	0.000875401	0.335015	0.000651402	0.0966726	0.205662	1.76399	0.193326	0.762325
1.65181e+17	0.273781	0.00160701	0.608028	0.00142028	0.107816	0.000594665	0.000919727	0.922547	0.431381	0.321435	0.313586	0.718797	1.43114	0.471979	0.000818883	0.19362
1.65183e+17	0.000469059	2.04124	0.801421	0.295062	0.240399	0.000361781	0.0214894	1.29505	0.000433457	0.139101	0.290837	0.000691006	0.000407698	0.519994	0.000539022	0.152174
1.65258e+17	0.372932	0.0007084	0.556807	0.000647431	0.107857	0.000254242	0.000402552	0.406217	0.588485	0.000350116	0.646555	0.761961	0.96676	1.31286	0.0764088	0.000556365
1.65329e+17	0.728774	0.0285393	0.336973	0.0317872	0.056877	0.00431511	0.000361039	0.000317601	0.36234	0.193984	1.52553	0.564056	0.896702	0.833224	0.126768	0.109243
1.6538e+17	0.000877116	0.521897	0.000818243	0.00170459	0.17109	0.0138054	0.00107219	0.000907613	0.474796	0.704354	0.517214	0.00130508	0.224709	1.44928	1.34851	0.367033
1.6538e+17	0.00108391	0.136134	0.998474	0.262445	0.000926565	0.000797349	0.00130439	1.32474	0.000959457	0.961469	0.000720547	0.446292	0.000962597	1.31574	0.116154	0.231052
1.65714e+17	0.00152861	0.804105	0.26794	0.00311207	0.00131741	0.00117242	0.294057	1.17382	0.00144022	0.920815	0.186785	0.655006	0.00135115	1.48202	0.00177445	0.00262086
1.65738e+17	0.000730187	0.125865	0.727447	0.106943	0.423515	0.000536171	0.00087324	1.9967	0.49976	0.668906	0.000488183	0.311459	0.000655604	0.699089	0.0433965	0.193125
1.658e+17	0.000452984	0.199621	0.516077	0.000854401	0.000365605	0.000338376	0.00055388	0.422893	0.485807	0.000473076	0.266381	1.07165	0.958119	1.71891	0.000502753	0.156678
1.65946e+17	0.0930671	0.00169547	0.112463	0.00153498	0.000698061	1.39941	1.17672	0.847449	0.186923	0.381396	0.0921113	0.624972	0.283484	0.595071	0.00110323	0.0013262
1.66265e+17	0.347102	0.00183897	0.000759682	0.00166346	1.09763	0.966845	0.538132	0.000943172	0.621976	1.30441	0.00056647	0.476878	0.000774982	0.192419	0.160786	0.08666
1.69561e+17	0.000936524	0.0020058	0.897971	0.00180845	0.000786576	0.000730246	0.00116616	1.29883	0.264047	0.00101803	0.347536	0.489728	0.000823065	2.11508	0.135414	0.241451
1.6964e+17	0.245187	0.036342	0.537716	0.000938568	0.0828165	0.00035593	0.000584578	0.703456	0.050968	0.000494597	0.477296	1.23157	0.00042394	2.03505	0.0860379	0.310415
1.69794e+17	0.000499347	2.5877	0.171833	0.225381	0.554278	0.0620265	0.000590022	0.350728	0.000429941	0.00607425	0.49921	0.000712344	0.42712	0.911717	0.000555706	0.000799958
1.70672e+17	0.899688	1.11763	0.213843	0.000451708	0.138654	0.000177572	0.000287646	0.000245014	0.325917	0.00024328	0.690269	0.272743	0.685738	1.19071	0.262861	0.000383475
1.70678e+17	0.367419	0.000380882	0.000150204	0.000347656	0.000155775	0.378506	0.000221072	0.116802	0.000166323	0.106399	0.0201187	0.955541	0.0342295	0.000195536	0.000200331	3.81904
1.70678e+17	0.680659	0.000749794	0.315812	0.000689422	0.13345	0.0290411	0.00042222	0.000365097	0.493175	0.12788	0.379018	0.617781	1.50203	1.16922	0.113084	0.236374
1.70741e+17	0.0010717	0.481594	0.309848	0.002227	0.000957242	0.000830602	0.00136829	0.00119187	0.610707	1.34485	0.00074154	0.451699	0.000953681	1.92801	0.197767	0.465385
1.91141e+17	1.11932	0.0645672	0.281254	0.00125782	0.0610883	0.000500942	0.000809216	0.000711948	0.237682	0.000706641	1.05257	0.212658	1.50113	0.772792	0.491394	0.00108349
1.91235e+17	0.00120564	0.0923317	0.663944	0.00239269	0.000973263	0.000915316	0.00152763	0.883341	1.41197	0.92735	0.000800048	0.618462	0.00108343	1.10957	0.0812089	0.00203795
1.91623e+17	0.000951722	0.164259	0.565672	0.00187937	0.00080905	0.000706565	0.00114717	1.24526	0.449017	1.68587	0.109043	0.29455	0.101495	0.816714	0.0645238	0.297427
1.91714e+17	0.00053599	0.0276618	0.688223	0.00102775	0.000459139	0.000409585	0.00064892	0.924674	0.27681	0.43898	0.210244	0.330696	0.76875	0.761322	1.08826	0.280924
1.92318e+17	0.00153894	0.490761	0.749065	0.00285861	0.00123765	0.0011441	0.00183152	0.490052	0.272609	1.59161	0.000985362	0.538158	0.363302	1.24841	0.0428613	0.0025169
1.92788e+17	0.00154568	1.38437	0.707169	0.00321846	0.00128864	0.00125912	0.0679793	0.772219	0.00143158	0.848013	0.00105884	0.302526	0.00139572	1.64652	0.0562651	0.00261036
1.95614e+17	0.559917	0.000628561	0.460121	0.000567182	0.218314	0.000224588	0.000356762	0.573546	0.365423	0.000309598	0.648856	0.579326	0.948795	0.863161	0.576028	0.00421516
1.95614e+17	0.509817	0.129628	0.426081	0.000527896	0.340817	0.000202751	0.000336718	0.315766	0.383837	0.0301061	0.630684	0.946675	0.97547	1.01743	0.0179685	0.0744655
1.95616e+17	0.000282483	0.000612369	0.000234264	0.000546299	0.264896	0.211397	0.200028	0.557529	0.000261045	0.207406	0.00018729	0.310348	0.000247008	0.199107	0.00032011	3.8464
1.96116e+17	0.000704717	0.00153991	0.118366	4.42235	0.000590747	0.000540516	0.191408	0.355155	0.000666377	0.1802	0.000490368	0.524138	0.000637933	0.000779823	0.000775353	0.00115207
1.96654e+17	0.000721979	0.623047	0.381774	0.00144206	0.000593555	0.000541735	0.000890773	0.000762344	1.47641	1.01996	0.000489065	0.00108108	0.000642372	1.9972	0.236519	0.057407
2.00364e+17	0.000310156	0.545674	0.320432	0.000637216	0.000277276	0.000240911	0.000399248	0.00034023	1.0529	0.212408	0.469746	0.000467984	0.000270697	2.6767	0.453781	0.0651865
2.00419e+17	0.0752699	0.00188742	0.577327	0.00172626	0.41419	0.015223	0.00108565	0.722581	0.968023	0.843214	0.274121	0.001295	0.413614	0.920484	0.207148	0.362178
2.00897e+17	0.125327	0.0261805	0.629658	0.000880205	0.119386	0.000349917	0.000560843	0.392651	0.521187	0.234759	0.249002	1.13251	1.47861	0.65639	0.000518037	0.23171
2.00915e+17	0.00127886	0.107855	0.547081	0.00243139	0.23367	0.0207663	0.00155076	0.00137226	0.00111892	0.573219	0.222446	0.256726	0.852969	2.11197	0.00140666	0.863257
2.00983e+17	0.00130249	0.447173	1.03845	0.00265482	0.0010428	0.000999298	0.0811056	1.95745	0.00120952	0.594299	0.49212	0.00189557	0.463262	0.712356	0.0015383	0.00219762
2.04222e+17	0.000536973	0.001141	0.000440246	0.00102212	0.439356	1.63529	0.638799	0.822116	0.000491143	0.0432319	0.092851	0.0977678	0.000467496	1.95307	0.000580763	0.0724579
2.04222e+17	0.000450275	0.0698302	0.610902	0.000877568	0.310209	0.000344407	0.00055923	0.817647	1.13347	0.377647	0.000285569	0.188354	0.00039736	1.32193	0.964304	0.00247267
2.0436e+17	0.116402	0.00262193	1.01504	0.00230024	0.00105	0.000885287	0.825907	1.28419	0.216537	0.785955	0.179533	0.319351	0.00105551	0.631751	0.054767	0.361813
2.04952e+17	0.000561874	0.0369925	0.452913	0.02406	0.363616	0.000417124	0.000675516	1.2817	0.388521	0.276893	0.241649	0.810266	0.145321	1.18381	0.20637	0.38583
2.04968e+17	0.000640427	0.0226671	0.880945	0.00122079	0.000524332	0.000492614	0.000780424	1.37666	0.193076	0.000660676	0.015543	0.820983	0.731442	1.3578	0.000712262	0.395405
2.05295e+17	0.00148449	0.0472588	0.0291689	0.00284138	0.00122166	0.963023	1.19537	0.802243	0.0014121	1.29539	0.00107274	0.00214367	0.00132169	1.04958	0.00173343	0.403715
2.05932e+17	0.00122001	0.256837	0.583668	0.000659812	0.00028409	0.000272959	0.091419	0.778844	1.03576	1.16471	0.144399	0.100536	0.232643	0.66801	0.109971	0.630528
2.27293e+17	0.000263978	0.000593418	0.0163982	0.000518806	0.311785	0.0783328	0.107307	0.000278947	0.000242816	0.0659641	0.000178781	0.00038555	0.000236874	0.251058	0.00030074	4.96596
2.27293e+17	0.000303104	0.644292	0.09599	2.75393	0.000280281	0.00616543	0.000375865	0.294599	0.0407362	0.32142	0.315353	0.695015	0.0943163	0.536156	0.00034344	0.00050486
2.27362e+17	0.243864	0.566191	0.000350504	0.000762516	0.129613	0.000309944	0.00048741	0.000408691	0.825043	0.000429053	1.3256	0.620176	0.000674681	1.69619	0.0860992	0.303523
2.27425e+17	0.000639086	0.0335659	0.000524718	0.00122116	0.000546516	0.361201	0.916126	0.000679064	0.638884	1.5327	0.0814853	0.60358	0.000560015	0.924069	0.000726601	0.703038
2.28044e+17	0.55505	0.000835667	0.584554	0.000747259	0.325255	0.00028664	0.000469385	0.757953	0.612699	0.000406398	0.465814	0.390386	0.970786	1.04343	0.0904124	0.000635239
2.30587e+17	0.0014045	0.00310782	1.27198	0.00272143	0.00119774	0.00110126	0.117352	1.87705	0.00133364	0.573613	0.000926923	0.00206385	0.712607	1.07786	0.0904199	0.0642421
2.30748e+17	0.000630503	0.0338272	0.772164	0.00122138	0.423346	0.000469712	0.00075651	1.02245	0.386393	0.311419	0.000401529	0.320861	0.401881	1.27178	0.442618	0.409334
2.30817e+17	0.0007616	0.231525	0.471065	0.140945	0.000756081	0.000560958	0.000933698	1.6903	0.0287826	1.06705	0.251947	0.466939	0.000663649	0.82907	0.226554	0.391596
2.35061e+17	0.000472848	0.000980097	0.000413172	0.0265367	0.227368	0.709419	0.853217	1.5663	0.220405	0.00393766	0.0495905	0.701712	0.00041479	0.936468	0.0150729	0.487359
2.35061e+17	0.0946891	0.0031054	0.671815	0.00281419	0.00121166	0.00109703	0.562325	1.24742	0.276116	0.448822	0.0009462	0.850847	0.394665	1.17894	0.00160365	0.062561
2.35067e+17	0.129722	0.000607201	0.000231906	0.000536272	0.000230081	0.12016	0.000347023	0.000294495	0.0002581	0.102053	0.104567	0.244402	0.191441	0.000306249	0.000314682	4.90433
2.35122e+17	0.00163904	0.00350278	0.844051	0.313313	0.00132705	0.0012493	0.0920898	1.1594	0.00146511	0.00180295	0.372868	0.481724	0.891102	1.4094	0.0787527	0.145157
2.35197e+17	0.00089574	0.0173908	0.298821	0.00171605	0.000697388	0.000663326	0.00105993	0.000914991	0.677689	0.000903989	0.116988	0.783987	0.277052	0.00104997	0.752564	2.86697
2.35214e+17	0.0787986	0.000885601	0.000343068	0.000816537	0.151185	1.15857	1.19193	0.720903	0.641754	0.000440589	0.099329	0.486651	0.000368039	0.748421	0.000479879	0.518828
2.35689e+17	0.000906731	0.00194398	0.741661	0.00172632	0.756089	0.00067437	0.00108311	0.833929	0.294343	0.954607	0.00059031	0.411029	0.964648	0.39097	0.391365	0.0537907
2.3622e+17	0.000735286	0.0921885	0.814066	0.00139242	0.000577013	0.000552202	0.000857172	1.38634	0.000636385	0.000768741	0.0170839	0.42499	0.954822	2.04333	0.0600266	0.00113264
2.39612e+17	0.000233624	0.000509486	0.000202818	0.00737874	0.00023897	0.000183705	1.29223	1.4389	0.000220538	0.000268806	0.000151272	0.133522	0.000208475	0.195781	0.0124494	2.71736
2.40145e+17	0.000872576	0.560485	0.960741	0.00172651	0.000779141	0.000616385	0.927007	1.4235	0.000757906	0.000837692	0.000610893	0.00124248	0.00073201	1.83682	0.0812952	0.00138404
2.40628e+17	0.0377527	0.596309	0.242821	0.078574	0.22386	0.000332098	0.000537535	0.000475624	0.0237252	0.30268	1.35972	0.800487	1.20729	0.634182	0.290213	0.000729601
2.41176e+17	0.000147679	0.00031002	0.000126699	0.00028184	0.0108659	0.0281504	0.000185567	0.000150969	0.000132448	0.000150585	0.0724319	0.289184	0.000129902	0.763658	0.000163057	4.63383
1.20703e+17	0.366728	0.0210518	1.13	0.000346152	0.242074	0.000136682	0.000219987	1.33045	0.52114	0.000187557	0.121185	0.475679	0.493859	0.0810387	1.00655	0.00923048
1.20727e+17	0.000186777	2.58721	0.000162131	0.00036669	0.000167513	0.0263319	0.000230181	0.00019696	0.000170273	0.190487	1.38624	0.000265698	0.259817	0.000197281	1.34753	0.000308469
1.20727e+17	0.000730353	0.00167068	0.00658303	0.00142094	0.899933	0.682222	0.983268	1.62925	0.000665438	1.47025	0.000483342	0.0579628	0.000639874	0.000787625	0.0315177	0.0320797
1.20729e+17	0.111079	0.0136864	1.64153	0.000949618	0.0283934	0.0940302	0.000604563	2.19673	0.449816	0.000524332	0.225581	0.431469	0.369155	0.214506	0.0208007	0.000794337
1.2077e+17	0.000321784	0.0295218	0.695373	0.00062663	0.266272	0.000289383	0.0168467	1.58668	0.793064	0.396709	0.152176	0.000460337	0.27704	0.000343227	1.53239	0.0516524
1.2077e+17	0.0562067	0.00190677	0.89374	0.0265253	0.000740762	0.000687137	0.00109104	1.61611	1.50488	1.16481	0.11261	0.00130228	0.27785	0.13838	0.0010505	0.00147067
1.2077e+17	0.107067	0.000357227	0.359036	0.000323912	0.109631	0.000129462	0.000204912	0.58872	0.500522	0.00017616	0.546756	0.755993	0.947978	0.0546782	1.71072	0.117585
1.20779e+17	0.000587565	0.354547	1.02922	0.00119542	0.000534057	0.000450439	1.26492	1.66072	0.0223075	0.557335	0.179379	0.000860101	0.000515339	0.550339	0.000658628	0.175998
1.20779e+17	0.637619	0.000392533	0.720144	0.000353678	0.110266	0.000141374	0.0809018	0.593507	0.538439	0.19893	0.865203	0.0458173	1.26324	0.000195162	0.744424	0.000298724
1.20779e+17	0.71809	0.000440604	0.000177114	0.000402699	0.0668933	1.86418	0.647373	0.823515	0.270144	0.0516811	0.121242	1.04842	0.074358	0.112345	0.000235267	0.000349036
1.20781e+17	0.139419	0.00177884	1.56539	0.0215663	0.134729	0.00066747	1.09902	1.69523	0.0397679	0.721297	0.27356	0.00123297	0.102567	0.000878655	0.000915656	0.00139088
1.20787e+17	0.170761	0.000658747	0.763	0.000594909	0.0618976	0.0601749	0.000377175	2.24612	0.538337	0.000326979	0.000200354	0.00201261	0.20822	0.190684	1.55591	0.000507535
1.20788e+17	0.000860002	0.00181649	1.5171	0.00161526	0.129722	0.000666618	0.492871	1.31184	0.687543	0.173392	0.67205	0.685966	0.028519	0.000878419	0.0931566	0.00140675
1.20847e+17	0.108202	0.00128829	0.000508294	0.00117342	0.718153	0.596294	0.844089	1.9572	0.000558446	1.09382	0.0912951	0.24467	0.000526304	0.000644059	0.0610543	0.0800935
1.2085e+17	0.607344	0.0288861	0.671782	0.10729	0.305961	0.0283027	0.0603333	0.412157	0.62186	0.691969	0.459472	0.290515	0.461878	0.0974645	0.953656	0.000787574
1.20857e+17	0.00148833	0.00334707	1.28688	0.00290083	0.275748	0.00117113	0.00190017	2.97097	0.00136108	0.926371	0.0805446	0.00217795	0.00136189	0.220812	0.0193541	0.00251498
1.20857e+17	0.431479	0.000749738	1.06082	0.000665869	0.259454	0.114539	0.000421234	0.935454	0.0786295	0.221632	0.359876	0.692151	0.899336	0.739348	0.00462602	0.000579393
1.20864e+17	0.000461615	0.000988902	1.57932	0.000898343	0.0795144	0.000360784	0.000569669	1.9398	1.15649	0.419798	0.0563712	0.000667751	0.262943	0.000492844	0.215417	0.0855878
1.21323e+17	0.358114	0.0290229	0.833456	0.000493605	0.39094	0.000199974	0.440505	0.741338	0.199027	0.279292	0.69296	0.805516	0.776784	0.0106137	0.225829	0.015726
1.21323e+17	0.279402	0.000686704	0.000270014	0.000616697	0.0603689	1.02169	1.68226	1.81695	0.163778	0.000318711	0.000203388	0.634028	0.000275324	0.000351745	0.000380658	0.138195
1.2134e+17	0.161821	0.00171935	1.08583	0.00154949	0.000688134	0.0562329	0.000950392	2.38493	0.0802042	0.586389	0.000510084	0.385666	0.335482	0.436399	0.279762	0.00130518
1.21399e+17	0.500682	0.00277124	0.840117	0.0628281	0.342885	0.000997218	0.00155212	1.73719	0.174605	0.340846	0.102994	0.155344	1.06002	0.299153	0.174884	0.00221589
1.21405e+17	0.58361	0.000988574	0.372896	0.000892124	0.0786566	0.00035749	0.116848	0.362856	0.122525	0.101043	1.01884	0.0265261	0.680955	0.000500795	2.05432	0.277855
1.21409e+17	0.00125931	0.00270857	1.61553	0.00246303	0.200192	0.000998965	1.20317	1.82406	0.00113577	0.743547	0.000817007	0.00180729	0.00107889	0.119215	0.0790639	0.00205704
1.21415e+17	0.253986	0.000800106	0.000310511	0.000705381	0.393669	1.91628	0.825718	1.23226	0.282914	0.600647	0.0282303	0.215896	0.000325495	0.00040183	0.0469867	0.000607917
1.21415e+17	0.000567249	0.00123093	0.00049148	0.00107096	0.171018	1.39	1.90302	1.41639	0.00052042	0.769538	0.084856	0.000809969	0.000500325	0.0579965	0.000648059	0.000924215
1.21415e+17	0.000218522	0.125163	1.31606	0.000427158	0.135549	0.000163259	0.523413	1.69997	0.955882	0.000224053	0.224692	0.000319144	0.000187101	0.357736	0.0758214	0.384018
1.21416e+17	0.477981	0.224365	1.19832	0.000425256	0.189804	0.000167144	0.337181	0.864275	0.648125	0.000231558	0.67116	0.126173	0.265352	0.000237593	0.790612	0.0054345
1.21734e+17	1.32593	0.000609703	0.000242126	0.000543533	0.37007	1.33098	0.445242	0.815648	0.918905	0.000562942	0.0891338	0.229293	0.000248267	0.000296815	0.223834	0.0482544
1.21734e+17	0.0378816	0.00104721	0.00040854	0.000922415	0.0147354	2.09398	0.539814	1.38153	0.00043598	0.000492056	0.0374799	1.50975	0.03873	0.0924516	0.000676159	0.0493208
1.21749e+17	1.44736	0.000577126	0.000229424	0.000521864	0.0885864	1.58034	0.582521	0.363308	0.292853	0.10628	0.12638	1.07917	0.130623	0.000293932	0.000318393	0.000450863
1.21812e+17	1.56279	0.000525217	0.000210875	0.000480052	0.0717168	2.04408	0.104907	0.354165	0.358609	0.304704	0.140161	0.689209	0.023375	0.000269305	0.000274992	0.144346
1.21869e+17	0.554026	0.000461715	0.000183993	0.000426518	0.338585	1.36624	0.505169	0.583749	0.116543	0.140809	0.0201614	0.628963	0.00019105	0.265043	0.92792	0.351373
1.21869e+17	0.210229	0.0140975	1.58251	0.000754396	0.47697	0.000300822	0.000483499	2.5426	0.139658	0.000406416	0.0712271	0.434887	0.265539	0.0183325	0.0410786	0.00064142
1.21886e+17	0.979792	0.000702991	0.0269414	0.000636221	0.115952	2.09004	0.704829	0.518799	0.000299944	0.0914992	0.000212999	1.23812	0.0307034	0.000348439	0.000361628	0.000533308
1.21887e+17	0.213597	0.000719711	0.000286914	0.000653109	0.0277171	0.613273	2.49609	1.91009	0.295903	0.000353541	0.000218359	0.18165	0.00481096	0.000364947	0.0272333	0.0268035
1.2189e+17	0.436803	0.228812	0.551437	0.000541408	0.0404647	0.0429679	0.000338742	0.822701	0.395152	0.284975	0.766022	0.946701	0.886237	0.230131	0.166054	0.000464955
1.21964e+17	0.428515	0.000910629	0.000395385	0.0216875	0.64139	1.73514	0.815415	0.730493	0.113533	0.180645	0.0368915	1.06904	0.000384158	0.0164028	0.00815503	0.000697519
1.22284e+17	1.17845	0.0158925	0.000173225	0.000394321	0.176005	1.15975	0.815468	0.319108	0.779788	0.267615	0.232046	0.605313	0.0421405	0.000220161	0.178088	0.0294018
1.22285e+17	0.265599	0.00173277	1.54765	0.00153933	0.0956187	0.000596085	0.483599	1.85407	0.398247	1.00595	0.139828	0.0011681	0.000711808	0.000858957	0.000969003	0.00129303
1.22292e+17	1.37335	0.000642581	0.000245886	0.000556283	0.0689689	1.94476	0.636243	0.424773	0.265958	0.000305899	0.0726925	0.837728	0.00924263	0.000330744	0.000329095	0.163661
1.22299e+17	0.244107	0.00141788	0.000573329	0.00129031	0.446265	1.51471	0.441343	0.761287	0.357982	1.17743	0.0877846	0.573172	0.0933271	0.000729351	0.000737607	0.0973647
1.22352e+17	0.268587	0.00138828	0.000547007	0.00123785	0.452575	1.23272	0.928383	2.08597	0.000596903	0.000693256	0.0777598	0.734618	0.000590332	0.0120791	0.000726409	0.0010692
1.22352e+17	0.636661	0.000808872	0.000311315	0.000723199	0.197776	1.42651	1.08589	0.849713	0.00033882	0.000389179	0.00950409	1.5893	0.000328259	0.000404749	0.000455448	0.000618074
1.22359e+17	0.00055657	0.00119622	1.28481	0.00107152	0.292288	0.000428244	0.276713	2.12057	0.332007	0.183367	0.175348	0.468599	0.000477786	0.223381	0.225055	0.213752
1.2237e+17	0.185533	0.0456658	0.000398738	0.000897806	0.000381855	1.97588	0.864183	1.27965	0.196298	0.000478311	0.112396	0.898746	0.231143	0.000509223	0.000529992	0.00697769
1.22378e+17	0.390376	0.0833182	0.810419	0.000823727	0.507135	0.038319	0.000519438	1.56473	0.000389783	0.000455124	0.0448654	0.0893801	0.478228	0.000465295	1.4537	0.336572
1.22427e+17	0.188032	0.000555064	1.2835	0.000505492	0.194617	0.000198072	0.789591	0.792126	0.238354	0.228347	0.348122	0.897557	0.837314	0.000278963	0.000290617	0.000425423
1.22427e+17	0.425916	0.000320891	0.284982	0.00028773	0.33234	0.679821	0.927569	1.50691	0.431584	0.016435	0.262402	0.45865	0.364932	0.000159946	0.0993506	0.00823445
1.22445e+17	0.132962	0.00191249	0.00072201	0.00163728	0.105764	1.14775	2.9596	0.403403	0.265631	0.74621	0.0285385	0.00123798	0.000747179	0.000926238	0.000939254	0.00140238
1.22488e+17	0.00123578	0.00256083	0.0920068	0.00232367	0.00114374	0.279893	2.90128	0.3232	0.00112491	2.16011	0.000819862	0.00174228	0.00106331	0.00132433	0.0272824	0.00201029
1.22488e+17	0.0882952	0.0010495	1.85237	0.000947828	0.0969389	0.0191215	0.0262618	2.74057	0.309813	0.165608	0.000316764	0.0627088	0.0560315	0.354066	0.0247353	0.000810204
1.22489e+17	1.13035	0.012227	0.000143821	0.00031849	0.436162	1.383	0.877791	0.503918	0.289845	0.200708	0.142107	0.720869	0.000146081	0.000177693	0.000187956	0.101932
1.22507e+17	0.348471	0.0695116	0.557111	0.000641802	0.16322	0.0002528	0.224641	0.256703	0.0473204	0.460619	1.1413	0.582695	1.4604	0.000351218	0.353941	0.132591
1.2505e+17	0.0905876	0.00045648	0.000180525	0.000405201	0.138556	0.939659	1.65205	1.81989	0.320404	0.000219152	0.000136481	0.531544	0.000182792	0.000233027	0.196628	0.108713
1.2505e+17	0.405707	0.000534745	0.680388	0.000488747	0.380358	0.0430765	0.000305144	0.999208	0.475863	0.00026449	0.95783	0.325853	0.923022	0.00027076	0.606236	0.000415141
1.25051e+17	0.000317731	0.0006843	0.000278066	0.031412	0.139144	0.673105	2.24486	1.51654	0.522861	0.000331887	0.000202554	0.425991	0.000277334	0.000343443	0.0148095	0.228616
1.25051e+17	0.111226	0.0180715	0.915475	0.000721094	0.438243	0.000286757	0.000469364	1.12833	0.357929	0.419979	1.124	0.552136	0.685117	0.000401301	0.008881	0.0384623
1.25103e+17	0.837596	0.000739313	0.000279672	0.000648439	0.628858	1.72778	0.665548	0.715269	0.293209	0.306825	0.0507537	0.465454	0.000293084	0.0690405	0.000374928	0.0370939
1.25103e+17	0.211734	0.00119917	0.0106122	0.00107065	0.20761	1.26928	0.700256	1.72595	0.425553	0.380892	0.000344366	0.856434	0.000476454	0.000575532	0.000667807	0.00695508
1.25168e+17	0.221244	0.000787786	0.790771	0.00202916	0.461254	0.000275383	0.000446303	0.894946	0.000331385	0.000379959	0.000238584	1.22665	0.949095	0.851997	0.267451	0.13185
1.25247e+17	0.00152142	0.0758247	1.33139	0.00287405	0.00125176	0.00113351	0.628885	0.00156601	0.548187	1.87854	0.319056	0.615583	0.387358	0.00157687	0.00171239	0.00246678
1.25257e+17	0.000959184	0.069823	1.52082	0.00176698	0.000811504	0.000698085	0.447236	2.51837	0.000843155	0.896004	0.000597868	0.00132626	0.000800537	0.246968	0.0746674	0.0176729
1.25262e+17	0.0724403	0.0034659	0.0617321	0.00305682	0.554509	0.396483	2.24494	0.00168654	0.116932	2.33292	0.00102437	0.00230435	0.00136339	0.0016631	0.00177002	0.00257464
1.25262e+17	0.00167623	0.253585	1.09551	0.00329014	0.00143603	0.00126733	0.00202674	2.44218	0.00152693	1.74476	0.00110066	0.00246247	0.0315595	0.0017913	0.00185584	0.212783
1.25584e+17	0.132149	0.00142598	1.14588	0.00129881	0.397982	0.000500806	1.02059	0.362446	0.000620109	1.46876	0.324351	0.000978312	0.000590177	0.000709584	0.83257	0.108673
1.25606e+17	0.227428	0.000709052	0.0481795	0.000646921	0.603098	1.91144	0.686379	0.755928	0.274955	0.301522	0.0957263	0.686556	0.20592	0.00036013	0.000373783	0.000540211
1.25606e+17	0.460144	0.0369496	0.777836	0.000517086	0.162574	0.00020849	0.074709	0.841013	0.722234	0.0893953	0.719166	0.601934	1.01709	0.0143374	0.281252	0.000448242
1.25721e+17	0.506222	0.00107387	1.14651	0.0032773	0.017483	0.000388155	0.000628891	1.2332	0.534452	0.248133	0.461132	0.724031	0.898456	0.02326	0.000559126	0.000826023
1.25721e+17	0.344203	0.000799427	0.933884	0.00072505	0.162605	0.0419509	0.000452077	1.4746	0.476428	0.0759901	0.000239397	0.240375	0.750075	0.00994425	1.28684	0.000620428
1.25745e+17	0.00114343	0.00241273	1.56572	0.00218993	0.000950436	0.000879026	0.00140662	1.458	0.897606	0.290325	0.0429347	0.526064	0.199355	0.573307	0.171774	0.0651308
1.25745e+17	0.157978	1.89509	0.0872865	0.00053454	0.000234272	0.000212148	0.175313	0.000284811	0.000249913	0.422191	2.28981	0.000395991	0.342201	0.000294399	0.426262	0.00146486
1.25745e+17	0.000161406	0.122561	0.788738	0.000310624	0.000130859	0.000117023	1.01763	1.89083	1.68542	0.000167547	0.223377	0.000229629	0.000140135	0.000169541	0.0696329	0.000265848
1.25745e+17	0.805541	0.000729958	0.683001	0.000640343	0.0147574	0.127211	0.000402928	0.726604	1.19521	0.178599	0.93808	0.0536032	0.989382	0.000354722	0.0850968	0.000555903
1.25745e+17	0.000672625	0.0279246	1.08571	0.00127746	0.00352322	0.000532508	0.00642875	2.32851	1.10694	0.0807032	0.000431658	0.00095106	0.140311	0.3183	0.696213	0.0010967
1.25787e+17	0.781783	0.000557007	0.000411666	0.000515038	0.000227584	1.44405	0.648237	0.318285	1.32377	0.408579	0.39633	0.465523	0.0105146	0.000279965	0.000306574	0.000439032
1.25787e+17	0.000811101	0.00170018	1.08893	0.00159471	0.000697239	0.000637921	0.53328	2.17718	0.149466	1.02545	0.000518649	0.0789627	0.000695288	0.551288	0.181665	0.00654915
1.25805e+17	0.000383369	0.000866055	0.000347534	0.0320933	0.171085	1.55528	2.47406	1.20024	0.000352782	0.339419	0.000244475	0.000555452	0.000340235	0.000413397	0.0234042	0.000637698
1.2615e+17	0.450704	0.00119846	0.000521049	0.00105772	0.145849	2.01607	0.733496	1.13956	0.000497746	0.295573	0.132472	0.858461	0.0220632	0.000578793	0.000600898	0.00090328
1.26202e+17	0.000368221	2.09442	0.000301052	1.02054	0.000377389	0.0847818	0.000445345	0.000378509	0.000331616	1.14424	0.000232117	0.114935	0.000317444	0.00038603	1.33709	0.000598527
1.26224e+17	0.498212	0.00101861	0.000394322	0.000904172	0.139765	1.26518	0.582892	0.965124	0.000423752	0.00385454	0.252128	1.38302	0.373825	0.0693955	0.000534558	0.262992
1.26267e+17	0.517756	0.000612073	0.000240187	0.00054794	0.19772	1.67829	0.698948	0.849706	0.14988	0.000301707	0.0862402	1.10537	0.000251324	0.156563	0.000333522	0.357044
1.26269e+17	0.117954	0.000427311	0.443401	0.111845	0.253491	0.0372967	0.000240592	0.329294	0.364141	0.23849	1.3528	0.0440285	0.612907	0.560413	1.21425	0.118884
1.26278e+17	0.000147983	3.36829	0.000131179	0.000291859	0.0589577	0.000112539	0.291509	0.000154987	0.00013617	0.168471	0.69802	0.00021227	0.0249738	0.000155157	1.17798	0.0103475
1.26348e+17	0.000522182	1.84812	1.10647	0.00103032	0.000448026	0.000396263	0.000643466	1.32677	0.000468686	1.36393	0.000328727	0.000748162	0.000440393	0.000565056	0.00788318	0.140872
1.26348e+17	0.000308947	0.000649265	0.0315085	0.0331087	0.173935	1.2204	1.3196	1.86545	0.381814	0.000318044	0.193111	0.318116	0.173896	0.000330732	0.0239608	0.0632712
1.26681e+17	0.000567486	1.10509	1.48954	0.00113266	0.000589185	0.00530428	0.000716051	2.58476	0.00051266	0.43773	0.000358476	0.000825265	0.000490059	0.130662	0.0403545	0.000953099
1.26681e+17	0.000210829	0.0652778	0.312884	1.51901	0.145829	0.000160695	0.133293	0.442097	0.161721	0.354448	1.53463	0.561951	0.0715521	0.291636	0.000237305	0.204911
1.26682e+17	0.00605312	0.00103931	1.23976	0.000947432	0.110249	0.0672486	0.000588372	1.92714	0.294683	0.446536	0.000316028	0.467234	0.543345	0.12699	0.468296	0.0992278
1.26682e+17	0.000310327	0.00065433	0.854491	0.000748952	0.345621	0.000236858	0.185324	1.61107	1.43008	0.0479937	0.00019689	0.0922163	0.00026835	0.511798	0.529316	0.18946
1.267e+17	0.119897	0.000516346	1.25817	0.000470631	0.293516	0.000189114	0.320042	2.58726	0.758161	0.110082	0.221561	0.0612733	0.000211216	0.000258624	0.0678199	0.000395961
1.26749e+17	0.110403	2.67139	0.137808	0.000289409	0.221621	0.000117223	0.0350543	0.376544	0.000137442	0.257665	0.830657	0.0175197	0.464603	0.000157467	0.667334	0.00859017
1.26768e+17	0.823673	0.0224033	0.000336018	0.000769006	0.0202224	2.21663	0.483976	0.952403	0.0465065	0.222416	0.0931699	0.786828	0.101926	0.00042953	0.000453734	0.0275732
1.26768e+17	0.000656576	0.02508	0.291475	0.00127803	0.621153	0.000500413	0.000835202	0.000690613	0.000613509	2.52477	0.142433	0.000947186	0.000565418	0.00070757	1.88517	0.302666
1.26778e+17	0.000273332	0.000575881	0.000224912	0.000519107	0.275464	1.57518	1.64443	1.39408	0.165256	0.306489	0.000172322	0.278901	0.0795657	0.0435978	0.0226807	0.0123942
1.26778e+17	0.000646921	0.00137345	1.06634	0.00121804	0.491338	0.000470034	0.000766842	2.02048	0.25921	0.0098242	0.148569	0.000923868	0.00055751	0.262048	1.27078	0.265002
1.26778e+17	0.302905	0.000958059	0.00037534	0.000869391	0.819178	1.39568	0.144954	1.17169	0.00042161	0.425421	0.000285318	0.485197	0.000390352	0.0114823	0.864533	0.175332
1.26821e+17	0.130733	0.00223049	1.22456	0.00202612	0.33593	0.0007871	0.924799	1.82538	0.000956785	0.964242	0.10792	0.00153048	0.000929972	0.00113682	0.274362	0.00172474
1.26843e+17	0.000337396	0.0545721	0.000297993	0.000649747	0.282642	1.86952	1.60197	1.30656	0.144752	0.491654	0.0447548	0.000484637	0.000293723	0.000354757	0.000375489	0.000552802
1.26843e+17	0.00024886	2.07504	0.0929365	0.424386	0.22944	0.000185456	1.65351	0.000248497	0.000222508	0.33776	0.639916	0.344784	0.000214643	0.000255726	0.000274275	0.000400483
1.26888e+17	0.368996	0.000579556	0.926083	0.00051813	0.321511	0.107721	1.02451	0.625224	0.287096	0.000278084	0.899582	0.389588	0.604569	0.000287547	0.242827	0.000439917
1.26888e+17	0.17733	0.00292186	0.967082	0.00256439	0.224098	0.00102627	0.00161505	1.79214	0.211349	1.85181	0.125646	0.00196956	0.434246	0.0014493	0.00152155	0.00226672
1.26888e+17	0.965577	0.000533737	0.000219386	0.000474468	0.285489	1.1245	0.781387	0.725928	0.71073	0.0162438	0.0982976	1.08927	0.000214484	0.000259441	0.000284518	0.000410441
1.26889e+17	0.00044823	0.0827717	1.42235	0.000865744	0.259754	0.112343	0.000551274	1.61798	0.206406	0.0778798	0.334178	0.435668	0.000391512	0.989336	0.133996	0.12476
1.26904e+17	0.00103496	0.00215571	1.18685	0.00192357	0.000842376	0.0213446	0.00122677	2.00797	0.353679	1.40358	0.110604	0.422218	0.210689	0.00106311	0.0724351	0.00166087
1.26905e+17	0.00122367	0.00258946	0.00102172	0.0023981	0.00113508	0.501339	0.962677	1.18791	0.00111753	3.03604	0.00080032	0.00177555	0.00106777	0.00132209	0.0305823	0.066103
1.26905e+17	0.179957	0.000646749	0.44183	0.000576046	0.0494838	0.0601571	0.000369505	0.570375	0.417014	0.104234	0.86266	0.144522	1.04664	0.12279	1.66367	0.134856
1.26905e+17	0.000496382	0.00106195	0.000418455	0.000941895	0.000398274	0.834084	2.11411	1.31483	0.902082	0.356666	0.000314191	0.23105	0.000433992	0.000537237	0.000552309	0.0416696
1.26913e+17	0.000746907	0.00157569	0.0648639	0.00145596	0.000665561	0.331919	3.16932	0.566821	0.0483874	1.45595	0.000473211	0.00108309	0.101181	0.00078034	0.0456391	0.00861274
1.26914e+17	0.00299282	0.000774459	0.881383	0.000703237	0.247041	0.187037	0.000434948	1.6346	0.8961	0.396762	0.000231863	0.000520841	0.425398	0.00038621	1.12478	0.000598443
1.2944e+17	1.08477	0.000684004	0.000272182	0.000578783	0.207618	0.98971	0.414507	0.666917	0.843913	0.34891	0.243507	0.504558	0.00026905	0.000323487	0.492746	0.000501333
1.29447e+17	0.437638	0.00109001	0.306046	0.000912749	0.211424	1.17385	0.311996	1.2243	0.000425606	0.0971087	0.0357569	0.517142	0.319357	0.616286	0.000531953	0.545808
1.29448e+17	0.000913401	0.00189278	0.178488	0.00174015	0.0568334	0.344631	2.17894	1.96708	0.000825622	0.224477	0.0450409	0.426877	0.00078261	0.000967295	0.0250482	0.344828
1.29448e+17	0.00196232	0.00423051	1.10503	0.00382638	0.00158291	0.00155298	0.163345	0.675173	1.27301	1.44518	0.0323291	0.00284241	0.00175906	0.00213386	1.08123	0.00336182
1.29454e+17	0.172193	0.044773	1.64213	0.00130335	0.352202	0.140255	0.000834604	2.53693	0.000627706	0.000728612	0.000442797	0.308438	0.456328	0.112524	0.0286673	0.0011405
1.29458e+17	0.000308798	0.0201129	0.946851	0.000585935	0.153781	0.000236985	0.21187	0.811296	0.468276	0.373876	1.25502	0.359775	1.12492	0.0533315	0.000338885	0.019201
1.29509e+17	0.000675464	0.00145569	1.6601	0.00131556	0.000548451	0.0380707	0.225291	2.98996	0.000610884	0.000714904	0.25415	0.000941882	0.000581433	0.562669	0.0613236	0.00112048
1.29568e+17	0.00132089	0.229752	0.00109975	0.00251859	0.00112421	1.43866	2.29938	0.261326	0.396675	0.00137324	0.000835648	0.743507	0.00156379	0.369978	0.00141575	0.0485503
1.29568e+17	0.000553105	0.00117077	0.00045613	0.00104868	0.0404132	1.91309	1.21415	1.26202	0.248847	0.000583884	0.0419324	0.777703	0.254658	0.000587452	0.0345643	0.0078296
1.29576e+17	0.464735	0.00956967	0.789623	0.000552755	0.000237028	0.000217417	0.271816	0.785563	0.835797	0.000303768	0.936317	0.000411929	0.814718	0.210502	0.305562	0.373871
1.29576e+17	0.286903	0.00107837	0.819064	0.000987484	0.0385777	0.000394118	0.163824	0.810028	0.590742	0.242568	0.142475	0.794327	1.21307	0.000535	0.69423	0.000840097
1.29586e+17	0.826211	0.0345802	0.40344	0.00026299	0.145371	0.778745	0.54722	0.769249	0.71237	0.0130239	0.42802	1.04227	0.0986207	0.000145527	0.000152093	0.000223022
1.29586e+17	0.309563	0.000681669	0.000276317	0.000622081	0.0491027	1.53812	1.1688	1.40512	0.000294814	0.000338967	0.0782131	1.01512	0.0653444	0.00034563	0.000364164	0.167468
1.29586e+17	0.0508876	1.11459	0.329655	0.000930512	0.000421408	0.000360282	0.000582291	0.366735	0.102981	1.05954	0.481348	1.03102	1.24977	0.000523251	0.00951447	0.000794667
1.29586e+17	0.513473	0.00124724	1.32746	0.00111703	0.0133079	0.000448119	0.149591	2.88762	0.514513	0.000771312	0.000475603	0.00759031	0.340814	0.000630425	0.0395667	0.000965773
1.29645e+17	0.276445	0.0747571	0.320242	0.000462655	0.000202852	0.000186095	0.359209	0.000251885	0.000221796	0.286261	1.22176	0.0593081	0.234128	0.000263338	2.79606	0.170073
1.29662e+17	0.366986	0.00116642	1.13148	0.00106122	0.289761	0.189118	0.000668535	1.80377	0.181625	0.251607	0.295857	0.498403	0.712414	0.000595431	0.0741929	0.000904639
1.29662e+17	0.0702828	0.00116189	0.112117	0.00100632	0.000442088	0.263882	1.93662	1.16642	0.454816	0.323603	0.0237568	0.727123	0.00045898	0.646524	0.0339489	0.0374719
1.29664e+17	0.749822	0.000505858	0.000208066	0.00046517	0.161977	1.5996	0.603837	0.829209	0.254485	0.000248483	0.131743	1.45207	0.000206341	0.0147895	0.000273614	0.000393259
1.29664e+17	0.702158	0.00343478	0.000204343	0.000467786	0.3669	1.53973	0.830554	0.864238	0.344833	0.00880714	0.124746	0.722775	0.0945901	0.000262545	0.000269228	0.195856
1.29981e+17	0.573288	0.000362954	0.000140193	0.284216	0.0950454	0.629031	0.104736	0.693394	0.820176	0.239267	0.691577	1.23645	0.000143432	0.419043	0.007195	0.00581598
1.29997e+17	0.000526782	0.0347883	1.27832	0.00103336	0.311491	0.00041544	0.00063959	2.40731	0.926557	0.261938	0.207915	0.000749175	0.119002	0.0104585	0.237634	0.000853
1.29997e+17	0.464992	0.0012926	1.51087	0.00119095	0.0997536	0.0237569	0.000768868	2.68304	0.0208895	0.000644503	0.0484532	0.333982	0.297477	0.114594	0.0440155	0.153848
1.29997e+17	0.209494	0.00112405	1.35148	0.00103683	0.19823	0.149755	0.0443757	2.41774	0.42058	0.000566647	0.000348943	0.404852	0.5231	0.0384264	0.0376225	0.000887484
1.29999e+17	0.000899293	0.00197597	0.000789927	0.05268	0.000786053	0.90402	2.509	0.707903	0.000841193	1.5334	0.000586743	0.00130868	0.0816458	0.000966166	0.0010205	0.00153229
1.29999e+17	0.313701	0.000306618	0.67913	0.139557	0.23321	0.000109112	0.259144	0.0951804	0.307573	0.179542	0.821668	0.000204931	0.178218	0.356264	2.2035	0.0325918
1.30004e+17	0.328655	0.000809632	0.694286	0.000727963	0.354331	0.000290991	0.000460934	1.20404	0.515394	0.24194	0.16463	0.323468	0.922182	0.000409795	1.04747	0.00063185
1.30005e+17	0.367814	0.00108991	0.000440379	0.000989689	0.161337	1.68478	0.609148	1.513	0.201325	0.192778	0.000326648	0.962158	0.000454714	0.000547507	0.031662	0.0717912
1.30049e+17	0.551541	0.000689136	0.000273946	0.000619999	0.129946	1.60119	0.768217	1.38596	0.137851	0.00033972	0.0953978	1.00297	0.123519	0.000348245	0.000369739	0.000532823
1.30049e+17	0.853944	0.000404321	0.000159351	0.000366864	0.310219	1.41726	0.728874	0.784406	0.0517943	0.00019622	0.100637	1.49894	0.000165218	0.0519683	0.000214257	0.000313501
1.30127e+17	0.37189	0.00202862	0.132451	0.00184637	0.00074983	0.858573	1.85658	0.428311	0.895424	0.000964496	0.0124233	0.60899	0.000851503	0.300072	0.00108082	0.327079
1.30133e+17	0.000618077	0.00130152	1.52747	0.001171	0.0311202	0.000472853	0.000754887	3.19749	0.000559717	0.528566	0.000392512	0.000884763	0.0786636	0.394676	0.0344298	0.000993467
1.30134e+17	0.835798	0.00108463	0.000430219	0.000977662	0.000435949	1.4848	0.26485	0.631382	0.481288	0.204665	0.226754	1.37502	0.0325035	0.000540412	0.000581497	0.258531
1.30195e+17	0.269256	0.00060714	0.000238674	4.15967	0.000243167	0.00021611	0.000343362	0.000306427	0.000261495	0.000299459	0.509028	0.000421602	0.248589	0.000307112	0.609541	0.000469648
1.30205e+17	0.426233	0.000490288	0.000209231	0.0180104	0.148995	0.486574	0.512251	0.663503	0.15019	0.000238038	0.218579	2.13373	0.000199156	0.837767	0.000257562	0.20261
1.30213e+17	0.000531203	0.00115233	0.557931	0.00103465	0.531016	0.0815969	0.000652943	0.671482	0.591086	2.11019	0.000345965	0.000764969	0.000469607	0.000595327	1.2474	0.00336503
1.30529e+17	0.589935	0.00098806	0.532053	0.000887914	0.365726	0.0596804	0.000567864	0.582757	0.508777	0.374911	1.10881	0.314404	1.35839	0.000496545	0.000525227	0.000762877
1.30538e+17	0.26394	0.142992	1.44265	0.00104639	0.268599	0.208822	0.000652278	2.29736	0.000491504	0.000566846	0.0370135	0.714041	0.419393	0.000575462	0.000609398	0.000862762
1.30539e+17	0.000760016	0.00160656	0.000631865	0.00147013	0.000718665	1.04997	1.05441	2.09093	0.000687857	1.44592	0.000505551	0.00108541	0.000677621	0.000814692	0.000862575	0.148414
1.3054e+17	0.000671197	0.317135	1.6734	0.00126133	0.0870655	0.000491178	0.374544	2.58994	0.156418	0.178138	0.000432239	0.0560896	0.000572623	0.31035	0.051938	0.00109326
1.3054e+17	0.00125004	0.121145	1.23838	0.00231946	0.11143	0.000927546	1.13102	1.77236	0.324427	0.435083	0.106192	0.247449	0.302526	0.0012962	0.00135146	0.00198955
1.30599e+17	0.232493	0.00207066	0.000820136	0.00186053	0.000814335	0.748316	2.30285	1.66972	0.0454727	0.667589	0.000630231	0.00137989	0.000853499	0.001083	0.00110963	0.12224
1.306e+17	0.509274	0.0172651	0.485132	0.000521447	0.182503	0.000206656	0.00032381	0.948142	0.761825	0.0775196	0.654979	0.538457	1.12993	0.00028599	0.374994	0.118453
1.306e+17	0.000230073	0.000467961	0.000184164	3.86387	0.000189098	0.0279959	0.000270861	0.000229337	0.000210515	0.000238733	0.430917	0.000329125	0.000196914	0.000240645	1.44076	0.0335186
1.30616e+17	0.386523	0.00248536	0.583455	0.000413618	0.0881045	0.0783122	0.000258335	0.976862	0.601963	0.000224651	0.805651	1.13463	1.0627	0.0776582	0.000244336	0.000360083
1.30616e+17	0.232499	0.000737677	0.537561	0.000654039	0.213023	0.000267001	0.0165492	0.657874	1.11678	0.127578	1.13016	0.000485695	0.989696	0.132252	0.534291	0.109352
1.30665e+17	0.59671	0.0014416	0.000581129	0.00130886	0.244183	1.58589	0.783516	0.799644	0.0824507	0.815264	0.000440903	0.829432	0.000596639	0.000726965	0.00076584	0.0565602
1.30676e+17	0.223998	0.00283181	1.59619	0.00252116	0.00109483	0.000991471	1.09841	1.28661	0.109987	0.939174	0.000867287	0.0018959	0.00117743	0.174185	0.00149788	0.35764
1.30676e+17	0.223097	0.00244701	0.000943673	0.00225164	0.00108942	0.789207	0.75545	1.95486	0.35403	0.531872	0.000734318	0.0838062	0.000993408	0.00123741	1.07651	0.0206415
1.30691e+17	0.496156	0.000691881	0.00027358	0.000672863	0.131485	2.12651	0.704814	0.477791	0.243835	0.393729	0.144675	0.949764	0.000287575	0.128165	0.000370473	0.000544347
1.30693e+17	0.878233	0.000898298	0.0003521	0.000814532	0.470845	1.29241	0.642139	0.684737	0.53694	0.214284	0.194404	0.488068	0.000369754	0.000454117	0.340886	0.0538613
1.30751e+17	0.000144659	3.78979	0.106586	0.00028934	0.000125592	0.000118963	0.554223	0.00111656	0.000132466	0.000155612	0.591691	0.000208258	0.000982564	0.000155132	0.753937	0.000243583
1.3108e+17	1.3247	0.000363877	0.00773478	0.000322914	0.000143909	1.35739	0.579122	0.218116	0.991733	0.330692	0.341784	0.496764	0.000146334	0.000176773	0.150415	0.00027736
1.31081e+17	0.000696841	0.00147068	0.704965	0.00134109	0.000601791	0.000560528	0.0143183	1.32926	1.15366	0.817409	0.137095	0.593813	0.810448	0.00074287	0.232003	0.00112189
1.31105e+17	0.00114331	0.0492325	1.53049	0.0021241	0.173692	0.000823555	1.37885	1.09442	0.00102486	1.38542	0.0512034	0.00160726	0.000964745	0.0614079	0.0649672	0.00183893
1.31105e+17	0.000578103	0.00122063	1.49402	0.00110184	1.1211	0.243158	0.000690005	1.48073	0.000513816	0.000604326	0.172741	0.000838735	0.894235	0.38648	0.000628931	0.00094629
1.31105e+17	0.773981	0.000763286	0.000306962	0.000686783	0.225671	1.88829	0.577766	0.783932	0.132164	0.377376	0.108645	0.928461	0.000317775	0.000381073	0.000409482	0.000591307
1.31105e+17	0.00079165	0.00169851	1.42667	0.00151458	0.108813	0.000583346	0.39678	2.32291	0.380271	0.637941	0.162608	0.00113055	0.000684791	0.134325	0.221434	0.00129563
1.31164e+17	0.00204497	0.135305	1.3756	0.00389228	0.00159231	0.0151127	1.09921	0.7783	0.0018134	2.1255	0.235354	0.0028517	0.00173016	0.0021858	0.0147833	0.00331691
1.31164e+17	0.0013608	0.00283929	1.40398	0.0025685	0.00110835	0.00101927	0.302032	0.861079	0.00122684	1.07926	0.145695	0.0019462	0.175431	0.405066	1.14109	0.273349
1.31227e+17	0.000652364	0.244233	1.70524	0.00126181	0.000537206	0.000498865	0.0329715	2.3942	0.407603	0.145354	0.00043089	0.000922603	0.223007	0.397588	0.0754602	0.169583
1.31227e+17	0.115838	0.116587	1.29918	0.000685513	0.0579127	0.000276129	0.214318	2.10266	0.420194	0.000370332	0.265682	0.498851	0.365425	0.0248708	0.266939	0.049956
1.31234e+17	0.000514049	0.00111403	1.36777	0.00100499	0.000421204	0.000400148	0.240394	1.99462	0.359008	0.275669	0.245488	0.000743637	0.10099	0.791878	0.0599844	0.359631
1.31302e+17	0.372512	0.0031532	1.09469	0.00285521	0.0012058	0.0619466	0.394474	0.580589	0.408162	2.15787	0.27235	0.0021267	0.441276	0.00158617	0.00170545	0.0024396
1.31302e+17	0.157676	0.0561073	0.000859326	0.00187944	0.150838	0.909484	1.43268	1.07526	0.441115	0.890034	0.000615558	0.5335	0.000845047	0.00103977	0.14579	0.00159277
1.33829e+17	0.265049	0.0155797	0.000272001	0.000627115	0.243264	1.62271	1.02103	1.30165	0.0169212	0.000340543	0.140621	1.0376	0.000284058	0.132896	0.000376641	0.000540546
1.33847e+17	0.161678	0.00117709	0.941473	0.00106034	0.458993	0.111381	0.000674608	1.25547	0.183312	0.555167	0.199599	0.613305	1.2939	0.0209103	0.000605601	0.000903446
1.33897e+17	1.09523	0.000355395	0.035605	0.000313509	0.273109	1.09857	0.676404	0.361128	0.423337	0.0729802	0.167271	1.59481	0.000143153	0.000177771	0.000179194	0.000265294
1.33898e+17	0.000482836	0.0714717	0.601095	0.0171795	0.696713	0.000364836	0.000579263	1.18552	0.597473	0.278372	0.17934	1.34761	0.476375	0.000522114	0.345781	0.000783985
1.33907e+17	0.00048103	0.00102073	1.60168	0.0279821	0.20139	0.000361306	0.397045	1.51206	0.978429	0.000495645	0.512848	0.299594	0.215149	0.000663546	0.000541555	0.0499117
1.33907e+17	0.000374183	0.000793492	0.0117511	0.000705132	0.864533	1.73932	0.952914	1.30938	0.000341507	0.802341	0.106949	0.00053508	0.000321382	0.00844373	0.00041467	0.000612791
1.33922e+17	0.64797	0.000582126	0.445206	0.0325229	0.261359	0.0208769	0.000327544	0.592281	0.487053	0.000283756	0.752226	0.000387156	0.18112	0.19634	2.13613	0.045139
1.33984e+17	0.582239	0.000402378	0.000158867	0.000364884	0.506502	1.01395	0.826129	0.707787	0.272694	0.0423137	0.0827857	1.7214	0.000164393	0.0424431	0.000216957	0.000310135
1.33984e+17	0.0637147	0.00069357	0.962954	0.000609594	0.263515	0.000248401	0.000389203	1.11881	0.815912	0.259742	0.141652	0.586118	0.550304	0.000338894	1.03426	0.000512833
1.33984e+17	0.221267	0.000367986	0.031249	0.000332265	0.398899	1.03174	1.6156	0.904193	0.149627	0.000182575	0.0635978	1.382	0.000152029	0.000184886	0.000199073	0.000285585
1.33993e+17	0.544203	0.0600217	0.791964	0.000589835	0.363987	0.000238441	0.058758	0.987438	0.177947	0.0191693	0.81244	0.210978	1.13054	0.0319818	0.609022	0.00050973
1.33993e+17	0.0635838	0.00157184	0.0130725	0.00142236	0.368419	1.29234	0.933083	1.13787	0.00067424	1.45573	0.000476547	0.107716	0.000650053	0.228945	0.0172021	0.176711
1.34044e+17	0.000477383	0.00100231	0.731525	0.000920224	0.206677	0.000377576	0.115801	1.0307	0.780706	1.03317	0.336493	0.0322905	0.271416	0.000507224	1.11838	0.139219
1.34045e+17	0.000531303	0.00112937	0.978553	0.0415261	0.183367	0.000425576	0.00198022	2.52736	1.04243	0.350167	0.000343055	0.000757211	0.0644505	0.0505884	0.55514	0.000872265
1.34045e+17	0.248529	0.00120498	1.19396	0.00107574	0.553806	0.000426944	0.29532	1.51921	0.000503832	0.0810698	0.34453	0.000799217	0.761895	0.0212109	0.685734	0.0903303
1.3406e+17	0.0966281	0.00121725	0.73359	0.00109855	0.267101	0.0467326	0.000692128	1.40959	0.435181	0.952088	0.000369924	0.488621	0.549985	0.000608472	0.815144	0.000948041
1.34061e+17	0.239869	0.000379053	0.000147734	0.000341827	0.372623	1.37832	1.19015	1.04126	0.582242	0.0370814	0.0625265	0.796066	0.000154294	0.0248262	0.000193477	0.0736945
1.34378e+17	0.175918	0.0421114	0.442831	0.000563983	0.207529	0.000227993	0.276407	0.36024	0.268921	0.493251	0.7064	0.000420319	0.687897	0.000313121	1.73948	0.397281
1.34385e+17	0.147378	0.04757	0.811149	0.000813074	0.120582	0.0837572	0.000513007	1.94261	0.280646	1.1901	0.000264713	0.140611	0.00036565	0.00044409	1.03221	0.000690498
1.34397e+17	0.000206831	4.09899	0.000171496	0.00039073	0.388393	0.0315036	0.000244335	0.000214827	0.00018465	0.508965	0.406996	0.000297088	0.357494	0.000216469	0.00526306	0.000325553
1.34397e+17	0.000520045	0.00112076	1.9873	0.000989284	0.544405	0.189828	0.000627724	2.7343	0.000460431	0.037728	0.000332031	0.000737488	0.000462891	0.281334	0.018626	0.000852127
1.34445e+17	1.00156	0.000752535	0.000299974	0.000679269	0.398183	1.66369	0.383411	0.645538	0.000322709	0.11264	0.000231451	0.439493	0.00031532	0.000376402	1.05597	0.096284
1.34448e+17	0.260819	0.0258301	1.43133	0.000830902	0.366577	0.0425764	1.12577	1.69868	0.507187	0.000448243	0.0415166	0.29597	0.000370077	0.00044829	0.000643047	0.000702651
1.34462e+17	0.293741	0.000681228	0.000270324	0.000607401	0.13241	1.91869	1.11525	1.41852	0.0525896	0.163584	0.065682	0.567173	0.0548458	0.000339768	0.0148728	0.000521665
1.34462e+17	0.000370681	0.000772887	1.09261	0.00069924	0.338299	0.185599	0.0541337	1.92438	0.865072	0.000387647	0.382096	0.355291	0.29259	0.130834	0.0739844	0.102615
1.34463e+17	0.462344	0.000750789	0.000300383	0.000655821	0.389833	1.93578	0.996102	1.13297	0.0224289	0.000346938	0.185405	0.600408	0.000300935	0.047374	0.000383923	0.0243671
1.34463e+17	0.21386	0.00108921	0.0153883	0.000992674	0.379424	2.50097	0.681944	0.60787	0.456395	0.642034	0.118691	0.000742882	0.178287	0.000546643	0.000567174	0.000835292
1.34517e+17	0.301868	0.00101209	0.000406215	0.000952881	0.000414627	1.98811	1.0023	1.00532	0.445263	0.287735	0.0380654	0.640152	0.0861759	0.00051836	0.000552635	0.000801623
1.34531e+17	0.00130594	0.00264599	0.9475	0.00240335	0.00110387	0.00097789	0.395169	2.18175	0.469251	1.54019	0.129401	0.00182508	0.0011082	0.0571363	0.0652312	0.00210025
1.34531e+17	0.158578	0.0207603	0.964672	0.000586396	0.252987	0.000252432	0.0191134	1.4479	0.933087	0.0463457	0.778009	0.300427	0.87295	0.000318885	0.00331022	0.000487615
1.34542e+17	0.618898	0.00212999	0.000841028	0.00192025	0.453539	0.566892	0.417368	1.34218	0.000926928	1.62844	0.000659518	0.567185	0.000890086	0.00104189	0.00114855	0.19522
1.34583e+17	0.554519	0.000563753	0.000224992	0.000510916	0.560652	1.79321	0.607722	0.606997	0.147706	0.288803	0.0755212	1.07273	0.0896316	0.000283666	0.000301997	0.000430287
1.34586e+17	0.000824844	0.00151561	0.783902	0.00137903	0.000655755	0.0469692	0.000864056	0.876962	0.867766	2.44284	0.167067	0.00104344	0.429079	0.000772861	0.121392	0.0564579
1.34586e+17	0.622743	0.000732451	0.487466	0.0189815	0.212277	0.000272378	0.0216371	1.12209	0.974301	0.194805	0.794468	0.661304	0.542917	0.000373053	0.144828	0.000563994
1.34591e+17	0.000413834	0.214799	1.81092	0.0728398	0.3358	0.000311977	0.0785859	2.25706	0.000375613	0.320509	0.171067	0.249316	0.000358955	0.0641498	0.125974	0.0972238
1.34591e+17	0.133224	0.000673891	0.000267864	0.000606186	0.392837	1.30166	2.06261	1.16852	0.172599	0.017232	0.0566941	0.404572	0.000276259	0.0868426	0.000354873	0.000798463
1.34592e+17	0.00171029	0.00344015	1.57671	0.00315161	0.00140858	0.00123367	0.465514	1.43311	0.205937	1.74495	0.00104807	0.00233211	0.00145497	0.255633	0.0984587	0.0027289
1.34602e+17	0.101427	0.00122659	1.34544	0.0011226	0.305499	0.000452301	0.569855	1.81444	0.000523774	0.158946	0.347208	0.530851	0.450102	0.0745258	0.000663723	0.0973088
1.34603e+17	0.000792288	0.0016702	0.0340088	0.00159413	0.951674	0.97879	0.912853	0.000869975	0.000724654	2.83725	0.0743974	0.00114047	0.000680222	0.000836354	0.000879468	0.00127722
1.34937e+17	0.00101721	2.36412	0.685164	0.00200219	0.000850488	0.0656619	0.0012633	2.00991	0.000905059	0.628343	0.000632573	0.00147498	0.000904349	0.00119339	0.0340665	0.00174974
1.34946e+17	0.119858	0.00174302	0.918371	0.0015709	0.000680035	0.016897	0.000992869	0.870454	0.851332	1.62309	0.429455	0.0938415	0.320849	0.000869789	0.424098	0.125315
1.34946e+17	0.000285542	1.88455	0.184794	0.0246392	0.139664	0.000213964	0.00034362	0.591735	0.000258914	0.000302085	1.63909	0.283502	0.684662	0.000306817	0.364978	0.000469002
1.34995e+17	0.117976	0.000935538	0.852274	0.000765393	0.345439	0.000311177	0.130198	0.966716	0.749999	0.798465	0.355467	0.000569306	0.63516	0.0708763	0.773921	0.000646205
1.34995e+17	0.947974	0.000744608	0.695942	0.0131881	0.122123	0.000277087	0.000414164	0.623043	0.622085	0.404273	0.92409	0.632628	0.658906	0.0284412	0.124994	0.000634862
1.35066e+17	0.0432373	0.00124196	0.697891	0.0203032	0.0479366	0.000435117	0.000706972	1.48394	0.367454	0.000602664	0.000382896	1.55374	0.000522123	0.000629706	1.17685	0.403705
1.35066e+17	0.778283	0.000747509	0.000308211	0.000692646	0.457316	1.43927	0.802064	1.00581	0.22843	0.000360007	0.0601263	0.969844	0.0003045	0.0356557	0.019975	0.000574642
1.35066e+17	0.544907	0.000862116	0.0966029	0.000767001	0.245654	0.961709	1.37773	0.852889	0.177133	0.201612	0.284675	1.05104	0.000354491	0.000434127	0.000469036	0.00287435
1.35072e+17	0.00143719	0.00308765	0.0253166	0.00273334	1.11861	1.40785	0.335829	0.663969	0.00129768	2.22908	0.000922741	0.0020247	0.00124636	0.00156467	0.00166404	0.00232541
1.35081e+17	0.016048	0.00132449	0.99667	0.0984806	0.124958	0.000496579	0.0354772	0.754721	0.801739	1.15947	0.0668279	0.375192	0.325195	0.000654212	1.04132	0.00100073
1.35081e+17	0.00062356	0.00131272	0.794991	0.00119066	0.000532832	0.000495531	0.0740739	1.59558	0.632007	0.796911	0.162235	0.000886539	0.419088	0.0898048	1.22879	0.00103347
1.35132e+17	0.2747	0.0320805	1.30687	0.000868654	0.27736	0.000357917	0.0416656	1.04552	0.737588	0.531028	0.454178	0.187785	0.686494	0.132565	0.000503575	0.0901226
1.35132e+17	0.0479787	0.00119564	0.701761	0.0010843	0.391985	0.000426371	0.00069195	1.63406	0.872375	1.31022	0.123476	0.100287	0.312775	0.000613538	0.299743	0.000926704
1.35143e+17	0.000275273	0.000600598	0.572961	0.0266371	0.325609	0.000207483	0.0788832	0.531594	0.0525742	0.173438	0.828497	0.328863	0.19107	0.520803	2.08543	0.0823587
1.35143e+17	0.53972	0.000625892	0.943355	0.00055589	0.220402	0.000220553	0.204478	0.819369	0.553244	0.000306873	0.678572	0.450342	1.25897	0.000311075	0.128844	0.000473925
1.35143e+17	0.0164728	0.00132341	0.00052566	0.00121898	0.000563463	1.01847	2.01704	1.18624	0.342273	0.766474	0.000409435	0.408803	0.000550587	0.000692744	0.0374625	0.00102731
1.35476e+17	0.0016407	0.678316	0.951315	0.00312698	0.00145804	0.00130479	0.00203813	1.94951	0.00146365	2.1684	0.00105364	0.00232439	0.00141774	0.00173555	0.0311034	0.00262236
1.35479e+17	0.434826	0.000417643	0.000172774	0.00037229	0.247313	1.48841	0.916186	0.66578	0.306367	0.0067826	0.00844677	1.68502	0.000170861	0.000208622	0.0390748	0.000320906
1.35496e+17	0.000385035	0.0759619	0.808519	0.000750145	0.334961	0.000294907	0.000458177	1.4309	0.552348	0.471462	0.000246829	0.146294	0.000343886	0.000419568	1.81741	0.158967
1.35504e+17	0.881386	0.0013961	0.0253121	0.00129532	0.000550331	1.68181	0.588291	0.373638	1.09497	0.147033	0.000436153	0.878336	0.122467	0.000718032	0.000773759	0.00110616
1.35563e+17	0.159753	0.00143456	1.35381	0.00127757	0.135652	0.0597432	0.000809669	3.21224	0.515856	0.169383	0.000431679	0.000946433	0.0432829	0.038694	0.105136	0.00108503
1.35572e+17	0.00131584	0.00273095	1.28528	0.00250817	0.00128104	0.000978805	1.23881	0.00136957	0.00115414	2.62824	0.487368	0.00191969	0.141337	0.00133958	0.00139852	0.00204263
1.35573e+17	0.00100247	0.00210355	0.97005	0.00189037	0.642412	0.000737243	0.476039	1.04029	0.0855093	1.21884	0.700827	0.00142776	0.460464	0.195004	0.00112571	0.00158175
1.35615e+17	0.196633	0.00118971	1.76978	0.00106855	0.209727	0.0920996	0.00635478	2.47933	0.485334	0.0853669	0.175073	0.0764363	0.135107	0.0605443	0.0246477	0.000907313
1.35622e+17	0.463105	0.011563	0.541517	0.000550894	0.318187	0.00605255	0.00034123	0.825978	0.537864	0.00029652	0.917553	0.467468	0.705898	0.0389284	0.964036	0.000461566
1.35623e+17	0.000516589	0.00108819	0.000471222	0.000974195	0.771144	2.70739	0.452777	0.848365	0.000466395	0.592207	0.131045	0.285723	0.000452132	0.00560116	0.000590517	0.000830553
1.35692e+17	0.000668028	0.00144922	0.000561247	0.00129245	0.0838726	1.16215	2.07143	1.78969	0.189253	0.257288	0.000415427	0.156733	0.000585703	0.000725555	0.0330628	0.0503512
1.55829e+17	0.000723714	0.00161801	0.0429838	3.53985	0.000642047	0.000530712	0.00085374	1.04471	0.000640954	0.954166	0.000511277	0.00102636	0.000633248	0.000753793	0.198734	0.0111181
1.55829e+17	0.182782	0.00291423	1.47985	0.00264691	0.165189	0.00104843	1.24933	1.25183	0.00122572	1.29292	0.0746008	0.00194003	0.00117949	0.0876997	0.00163765	0.00224694
1.55844e+17	0.000139413	4.22901	0.0424374	0.000264448	0.19908	0.0327144	0.000174171	0.00014071	0.000128219	0.301191	0.736447	0.000196481	0.00411039	0.000145835	0.253506	0.000221351
1.55889e+17	0.000381848	0.39717	2.12676	0.000715933	0.333958	0.118756	0.00045539	2.39126	0.000331721	0.25909	0.000241395	0.000537287	0.000328266	0.143507	0.0256459	0.000604287
1.55911e+17	1.16599	0.000419227	0.000165667	0.000378752	0.215562	1.72921	0.184189	0.453807	0.323612	0.121696	0.264529	0.979478	0.217171	0.000207673	0.138513	0.00493232
1.55914e+17	0.15256	0.000548782	0.965853	0.000490312	0.35835	0.000196263	0.301323	0.730573	0.472654	0.221074	0.933615	0.382557	0.50122	0.000266214	0.778126	0.000415113
1.55973e+17	0.109644	0.00104767	1.39251	0.000938712	0.0153936	0.000369381	0.000592242	1.68656	0.935289	0.000501908	0.471569	0.762856	0.272343	0.000517478	0.000544861	0.148985
1.56024e+17	0.0507582	0.0025663	0.580499	0.0023035	0.00101065	0.0699206	0.00147215	1.17948	0.250122	1.96684	0.000795731	0.0238948	0.00104078	0.00129388	1.66515	0.0019923
1.56034e+17	0.230105	0.000455268	0.467282	0.000410134	0.157632	0.0001639	0.349621	0.243393	0.462754	0.194848	1.03809	0.000302447	0.591059	0.000227272	1.89282	0.170686
1.56034e+17	0.144425	0.0452106	1.1147	0.00210442	0.377681	0.000814985	0.969889	1.77157	0.18385	0.774011	0.00071758	0.348654	0.000954052	0.0011667	0.0616216	0.00184089
1.56034e+17	0.106717	0.00158247	0.000619846	0.00145857	0.000653417	0.711711	0.944066	0.962486	1.18425	1.26409	0.0202864	0.00110019	0.000659383	0.000802725	0.597747	0.00123317
1.56034e+17	0.352207	0.000882721	0.857769	0.000782425	0.282483	0.000315032	0.000501968	0.720579	0.818073	0.168821	0.660378	0.323967	0.841212	0.375365	0.395704	0.000672798
1.5604e+17	0.702426	0.000673157	0.000272614	0.000608595	0.356198	1.93725	1.06359	0.336115	0.2382	0.201008	0.0369287	0.772223	0.000272358	0.000330127	0.153175	0.000505804
1.5605e+17	0.158682	0.0823218	1.05207	0.169803	0.640762	0.00019859	0.0973208	0.919894	1.08683	0.714991	0.000163755	0.421386	0.0783118	0.076026	0.300638	0.000415559
1.5605e+17	0.282545	0.000402659	0.5969	0.0714003	0.0273456	0.000142914	0.0002263	0.472285	0.177678	0.351584	0.902001	0.809076	0.128705	0.16353	1.7971	0.0189496
1.5605e+17	0.570477	0.000409685	0.850584	0.00036679	0.231724	0.885004	0.60606	1.58339	0.00466511	0.000197219	0.0522439	0.837158	0.175237	0.00181249	0.000216235	0.000314473
1.5605e+17	0.000901917	0.00198352	1.22862	0.135349	0.000773356	0.000692274	0.667171	1.85599	0.000841581	0.86927	0.124106	0.00133042	0.000792285	0.505005	0.0010532	0.405461
1.56052e+17	0.00136142	0.00298662	1.48727	0.0027868	0.00119533	0.00106134	0.0738463	2.77757	0.00120755	0.590037	0.000881727	0.155825	0.00120747	0.543549	0.0815001	0.0767471
1.56052e+17	0.000810352	0.00173066	0.000681866	0.00157174	0.513095	0.89735	1.33837	2.716	0.000736476	0.0492077	0.000523005	0.132424	0.000725502	0.108475	0.0363765	0.00134601
1.56395e+17	0.506849	0.00795056	9.7197e-05	0.0095855	0.0442365	0.562944	1.4228	0.330729	0.634966	0.000110632	0.292303	1.8519	9.35845e-05	0.000119738	0.0266338	0.1086
1.56395e+17	0.000358797	0.000758859	0.812858	0.0142731	0.522159	0.000267818	0.000440645	0.585084	0.891896	0.5275	0.411715	0.714298	0.0741287	0.438783	0.678276	0.126952
1.56395e+17	0.116028	0.000935807	1.01222	0.000832946	0.309746	0.000327132	0.00053249	1.99997	1.04263	0.843453	0.056041	0.274704	0.10387	0.000465822	0.0372239	0.000718471
1.56395e+17	0.000962093	0.00200048	1.39665	0.00184609	0.000812684	0.000717464	1.14221	0.475526	0.734728	1.84699	0.0891469	0.00136282	0.0266319	0.00103702	0.0770847	0.00160448
1.56515e+17	0.667953	0.000923159	0.0724067	0.000842835	0.128094	1.57153	0.536581	0.918433	0.000392414	0.155895	0.0288862	1.56562	0.150494	0.000454146	0.000481477	0.000712448
1.56524e+17	0.417898	0.000390574	0.000158698	0.000356015	0.251858	1.30638	1.07648	0.968202	0.0649204	0.000195389	0.0902118	1.49422	0.0431587	0.000200439	0.000207194	0.0850213
1.56598e+17	0.787157	0.145948	1.02908	0.000872073	0.443663	0.000342342	0.252147	0.883095	0.328703	0.000480167	0.727914	0.339515	0.194574	0.000479388	0.664959	0.000747865
1.566e+17	0.000263626	0.000566838	0.0566359	0.000514295	0.106225	1.07468	1.41121	1.29394	0.548369	0.000271026	0.111944	0.739541	0.000228151	0.129814	0.0420648	0.283548
1.56995e+17	0.157682	0.0029511	1.29721	0.00271119	0.00123068	0.00108446	0.377704	2.18985	0.172688	1.29026	0.000902414	0.00198308	0.00123549	0.153683	0.0949279	0.0528964
1.57002e+17	0.249255	0.000839892	0.944571	0.0214756	0.12684	0.093857	0.0278729	0.598993	0.996797	0.80698	0.388527	0.466856	0.993569	0.0821755	0.000453838	0.000653068
1.57002e+17	0.0120126	0.00145781	0.645658	0.00131852	0.770489	0.0221122	0.000838679	1.07214	0.000650202	2.44094	0.0289295	0.442765	0.209826	0.000738841	0.086841	0.062781
1.57063e+17	1.10192	0.108831	0.781208	0.000610802	0.152012	0.00841673	0.112782	0.834328	0.755727	0.157384	0.73963	0.0120198	0.746579	0.0140905	0.273714	0.000524896
1.57071e+17	0.000667978	0.021766	1.38102	0.00126828	0.100587	0.000499189	0.000810425	2.49174	0.472927	0.221234	0.0832089	0.523114	0.216458	0.244545	0.0385995	0.0010831
1.57131e+17	0.000593062	0.00124951	0.000585722	0.00113402	0.000479656	1.45264	1.17992	2.06366	0.368432	0.595459	0.000384767	0.000849199	0.0883411	0.00066231	0.0442055	0.000987179
1.57131e+17	0.0706708	0.019888	0.000293002	0.000670782	0.0841864	1.08558	2.14848	1.52492	0.549554	0.0729463	0.000227936	0.110196	0.000305978	0.000370378	0.0298813	0.101592
1.5714e+17	0.000654044	0.00137139	1.29519	0.263325	0.127663	0.173468	0.000785975	1.73011	0.506873	0.20943	0.204332	0.772261	0.490292	0.000700029	0.0220231	0.00106546
1.5714e+17	0.0322524	0.000898338	0.865547	0.000808408	0.000343089	0.0427682	0.000505741	1.06205	0.991244	0.30615	0.35176	0.00059596	0.187293	0.45294	1.46821	0.0363421
1.57148e+17	0.000599818	0.0244878	1.36179	0.00115599	0.0005175	0.0467925	0.850437	1.90465	0.000541382	0.901677	0.0720577	0.2646	0.000521544	0.263231	0.0536788	0.0528401
1.57148e+17	0.427464	0.000594604	0.000254946	0.227532	0.454478	0.877101	0.555145	0.983922	0.139023	0.0107299	0.188211	1.5887	0.000249992	0.0767074	0.000323663	0.269369
1.57148e+17	0.559871	0.000472427	0.485848	0.0305944	0.156664	0.0115489	0.000264381	0.751892	0.493374	0.11791	0.695679	0.155405	0.718337	0.000229919	1.62139	0.000362301
1.57535e+17	1.09213	0.000533387	0.000208403	0.000483199	0.206883	1.32642	0.48472	0.24859	1.02036	0.30432	0.519331	0.504578	0.0194093	0.000270972	0.0711738	0.00041927
1.57535e+17	0.133583	0.0010495	0.872166	0.000935176	0.288037	0.000368815	0.811137	0.78526	0.712238	1.33805	0.0705707	0.000702173	0.000429592	0.000526047	0.783814	0.000786714
1.57554e+17	0.000142307	0.000305663	0.744839	0.00666555	0.134133	0.109368	0.286449	0.726524	0.598667	0.557012	0.691499	0.919942	0.252241	0.0849427	0.481542	0.205627
1.57554e+17	0.790464	0.00216088	0.922235	0.00199411	0.298504	0.220759	0.00126502	1.37774	0.00091667	0.00105443	0.137333	0.859981	0.493368	0.566799	0.0188114	0.105888
1.5756e+17	1.22793	0.000660013	0.000256471	0.000594225	0.0351962	1.34986	0.231487	0.528399	0.678147	0.223878	0.105361	1.28813	0.000270579	0.000333568	0.000346411	0.128927
1.57562e+17	0.000440274	0.000957593	0.000366355	0.000855938	0.318947	1.19554	0.69155	1.30475	0.182858	0.731332	0.147721	0.963522	0.0136513	0.000470915	0.00049985	0.246225
1.57562e+17	0.00145692	0.00309023	1.20313	0.0027736	0.001226	0.00107576	0.892306	1.40229	0.496858	1.27929	0.000962433	0.00205957	0.462648	0.00156066	0.0459233	0.00232769
1.57563e+17	0.267231	0.000564129	1.03039	0.00050219	0.283699	0.089537	0.248483	0.988326	1.204	0.0978863	0.581148	0.11995	0.72708	0.000277684	0.160306	0.000431542
1.57605e+17	1.22119	0.000832119	0.000339149	0.0100174	0.0979056	1.57909	0.4074	0.241451	0.0536364	0.216145	0.0527553	1.56276	0.138005	0.0739967	0.000482096	0.143711
1.57605e+17	0.699538	0.0350011	1.0259	0.0139705	0.333286	0.000299051	0.0713711	0.871625	0.308953	0.00720593	0.832661	0.765773	0.832799	0.000378792	0.000401487	0.000582718
1.57612e+17	0.000950064	0.00197809	0.000780065	0.00177829	0.000766461	0.931863	1.4248	0.910439	0.246945	2.10862	0.0320695	0.00134397	0.133329	0.00103696	0.00106303	0.00157196
1.57612e+17	0.00895278	0.000491595	0.0689646	2.8843	0.000212229	0.0346754	0.000275888	0.380065	0.131947	0.361999	1.25961	0.404618	0.0681969	0.102867	0.0922825	0.000378524
1.57624e+17	0.149613	0.851533	0.784994	0.00128661	0.000579534	0.000513504	0.000836801	0.835863	0.225829	0.628183	0.460932	0.716401	1.05412	0.0569347	0.000744147	0.0311626
1.57624e+17	0.0006406	0.00132784	1.56145	0.00124375	0.20741	0.000485082	0.000798434	2.47041	0.0656922	0.000677144	0.1891	0.747385	0.000563209	0.309014	0.000742433	0.242601
1.57681e+17	0.0679295	0.140175	0.250304	0.751119	0.386796	0.000818178	0.000241037	0.488588	0.000182777	0.00021031	1.62204	0.113216	0.34038	0.191509	1.30002	0.14633
1.5769e+17	0.635644	0.00077381	0.000309414	0.000695967	0.738534	1.75196	0.735751	0.720596	0.174289	0.467477	0.161685	0.41033	0.000318103	0.000385898	0.000402236	0.000596218
1.57698e+17	0.119726	0.00106932	1.33438	0.000964029	0.30537	0.131121	0.289541	1.20301	0.0548319	0.863881	0.397165	0.422318	0.412015	0.262841	0.000568379	0.000839792
1.57698e+17	0.011436	0.000759939	1.269	0.000684057	0.250849	0.000275843	0.000433087	2.35278	0.998744	0.00037678	0.11192	0.399776	0.000318673	0.000386265	0.401421	0.000585911
1.60362e+17	0.0201047	0.00155038	1.46701	0.00140401	0.154604	0.000612997	0.194781	2.30764	0.252192	0.000781961	0.221061	0.360015	0.561951	0.0191355	0.000825519	0.235809
1.60362e+17	0.000582994	1.32073	0.000499133	0.790383	0.000561061	0.000463013	0.177686	1.09291	0.00053944	1.36877	0.00036822	0.389015	0.000507084	0.000609495	0.654958	0.000990619
1.60362e+17	0.000399978	0.000853256	0.000345986	0.1163	0.0208641	0.680329	1.44174	1.88956	0.45312	0.0142823	0.112837	0.351875	0.0845281	0.367186	0.0303359	0.235159
1.60364e+17	0.00163937	0.00352116	1.11592	0.00319264	0.145252	0.00123363	0.518039	0.877862	0.00146694	1.91496	0.246342	0.00237529	0.231779	0.0815536	0.00192172	0.651791
1.60364e+17	0.500689	0.000585559	0.875315	0.000528534	0.162256	0.000221036	0.000339102	1.34131	0.445887	0.000283596	0.131729	0.994215	0.481601	0.309924	0.535102	0.0198229
1.6037e+17	0.0272949	0.0660085	0.59291	0.000422285	0.144224	0.000168433	0.0487953	0.624768	0.266874	0.0578903	0.740443	0.409365	1.17464	0.0954956	1.20524	0.345307
1.60372e+17	0.561851	0.000583586	0.701149	0.000536286	0.414041	0.00020727	0.0754702	0.887717	0.354216	0.00028381	1.17096	0.00680699	0.64748	0.00028647	0.977782	0.000439985
1.60381e+17	0.848924	0.00168696	0.776039	0.00154993	0.371155	0.305451	0.0231279	0.623314	0.721671	1.38867	0.359316	0.374764	0.000703467	0.000844723	0.00089308	0.00131432
1.60433e+17	0.539957	0.0171046	0.000239018	0.0448824	0.1575	1.97882	0.861277	1.0893	0.089597	0.000287065	0.0917032	0.882775	0.000241398	0.0453552	0.000313413	0.000452774
1.60433e+17	1.26391	0.000282765	0.000107752	0.000250906	0.110337	1.3157	0.125064	0.621136	1.17074	0.053337	0.390309	0.479107	0.000112219	0.000137463	0.145278	0.124099
1.60438e+17	0.00109109	0.00227223	0.000920443	0.00203073	0.000954453	0.802789	3.07583	0.702212	0.039879	1.11321	0.0513976	0.00155236	0.000948133	0.00114497	0.00121059	0.00178401
1.60438e+17	0.473015	0.0178147	0.828672	0.0007928	0.0828824	0.164837	0.268662	1.21197	0.766224	0.159039	0.344155	0.547597	0.820111	0.000443852	0.000470707	0.113023
1.60784e+17	0.0466805	0.00159971	0.000636984	0.0014441	0.000645121	1.26759	0.799581	1.53461	1.03014	0.815981	0.000504269	0.2353	0.00228269	0.000793377	0.0604069	0.00125755
1.60784e+17	0.00030128	0.575167	0.283953	0.448968	0.369684	0.000236426	0.369047	0.000326758	0.000277369	0.351157	1.51902	0.00043863	0.000269858	0.000331953	1.86154	0.0190628
1.60905e+17	0.000123944	0.000265283	0.0610457	0.000242726	0.155909	0.61866	1.69621	1.25935	0.771051	0.000130073	0.0868609	0.722892	0.000106618	0.000134154	0.127953	0.298972
1.60905e+17	0.0714357	0.00179565	0.000750913	0.00163156	0.000734416	2.17002	0.120065	1.67637	0.278686	1.15515	0.000550072	0.293745	0.000738921	0.000915535	0.000976441	0.0258265
1.60912e+17	0.926172	0.000577476	0.0119604	0.000520383	0.0357463	1.75395	0.526495	0.708833	0.0772243	0.138158	0.0655864	1.37594	0.177598	0.000292013	0.000304003	0.000448395
1.60919e+17	0.296347	0.000705672	0.497167	0.000624269	0.204915	0.000247671	0.00212085	0.704374	0.531861	0.420471	0.571746	0.47374	0.895377	0.000352177	0.995097	0.204624
1.60922e+17	0.00185303	0.00383736	0.644413	0.00349072	0.00155683	0.0368084	0.00226932	0.00194255	0.511055	2.8129	0.00116427	0.00259367	0.00157889	0.00197499	1.7682	0.00307618
1.60989e+17	0.141509	0.000781722	0.000303973	0.000709035	0.0580319	1.33735	1.12509	1.60952	0.5531	0.179827	0.000234514	0.459694	0.00031697	0.000386374	0.332276	0.000604521
1.61e+17	0.00104246	0.0021498	1.46327	0.00191905	0.236939	0.000749482	0.429933	1.74855	0.00141928	1.37195	0.191474	0.00146842	0.000893872	0.00108444	0.118287	0.228159
1.61332e+17	0.514229	0.000837027	0.00880321	0.000742911	0.192097	1.3889	1.1791	1.55368	0.130861	0.000405487	0.0352492	0.79301	0.00033763	0.000411358	0.000439186	0.000624697
1.61332e+17	0.568533	0.0554351	0.90375	0.000847168	0.000366976	0.000336215	0.000557498	0.681767	0.542727	0.00047799	0.767314	0.213416	0.967949	0.393427	0.702046	0.000734343
1.61342e+17	0.113356	0.00107442	0.0127095	0.000938449	0.000405369	0.995081	1.91924	1.51489	0.304793	0.47826	0.000322298	0.310662	0.0704095	0.0401086	0.0365779	0.000822264
1.61342e+17	0.0020959	0.00446512	0.673333	0.00396807	0.0352845	0.00164893	0.144226	1.86598	0.455887	1.48879	0.357963	0.0029887	0.292622	0.00844279	0.457431	0.00340706
1.61342e+17	0.00138413	0.00289245	0.11639	0.00267774	0.00122601	0.389069	1.89231	0.586769	0.00128976	2.62837	0.000876096	0.169049	0.00124765	0.00151317	0.00159709	0.00233641
1.61384e+17	0.00116238	0.00241607	1.30085	0.00216741	0.000942198	0.000858968	0.644447	1.64937	0.675985	1.27064	0.00074516	0.00161096	0.0992207	0.00121175	0.0220244	0.125548
1.61384e+17	0.000915124	0.00200844	1.06929	0.00179987	0.000772397	0.0260874	0.0683347	1.95271	0.431308	1.16967	0.000575121	0.00131398	0.000802126	0.157527	0.914719	0.00151629
1.61395e+17	0.152548	0.00120528	1.05219	0.00109484	0.359623	0.000447612	0.000699625	2.57993	0.391803	0.000592768	0.000364031	0.729033	0.230549	0.254939	0.0435996	0.000984911
1.61409e+17	0.000915669	0.0743564	1.48606	0.00175496	0.000756989	0.000682156	0.343989	1.32205	0.888075	0.453646	0.421534	0.00130852	0.647649	0.000969209	0.154103	0.00149592
1.6141e+17	0.000521005	1.07772	0.482489	0.00110022	0.79816	0.000425979	0.815101	0.000551438	0.000463837	2.45077	0.000333955	0.000758603	0.000439899	0.000541492	0.143238	0.0270187
1.61537e+17	0.000457299	0.223346	1.82018	0.018628	0.159141	0.000347854	0.222558	2.65515	0.096581	0.13467	0.0865107	0.172446	0.000396322	0.157987	0.0137834	0.0374983
1.61539e+17	0.807064	0.000729566	0.608196	0.000653691	0.148623	0.0263983	0.000413242	0.808427	0.672961	0.303409	0.971654	0.156273	1.17736	0.000362589	0.116683	0.000550307
1.61539e+17	0.282114	0.0011269	0.493537	0.00100132	0.356696	0.00039542	0.000622675	0.767366	0.639521	1.04261	0.000331931	0.000744057	0.647536	0.000564326	1.5646	0.000865212
1.61867e+17	0.17281	0.0997378	1.61123	0.0439322	0.00120584	0.00108622	1.88218	0.00151378	0.00135326	1.78071	0.0915098	0.00212713	0.00129623	0.00157728	0.104254	0.00241945
1.61867e+17	0.089756	0.000643249	1.40185	0.00057951	0.188832	0.000229541	0.000369499	2.82253	0.259619	0.000311174	0.122289	0.567069	0.021375	0.306703	0.0171385	0.000492384
1.61943e+17	0.000874865	0.0818541	1.61755	0.00168043	0.000733384	0.000637153	0.841323	2.34366	0.000788605	0.286199	0.0544908	0.00122191	0.000749472	0.525671	0.0405479	0.00140368
1.61952e+17	0.333177	0.000992216	0.000395658	0.000888332	0.000398884	2.89131	0.339907	0.865125	0.228831	0.000494743	0.204981	0.78516	0.00179322	0.0636078	0.081836	0.000775059
1.61952e+17	0.0385561	0.00126339	0.855328	0.00105861	0.000466098	0.0119814	0.000681351	1.42157	1.0142	1.43776	0.487973	0.000795686	0.26869	0.000575784	0.257804	0.000906949
1.6196e+17	0.291412	0.00888376	1.13736	0.0103648	0.406998	0.00018313	0.0806506	1.02423	0.78394	0.241062	0.560382	0.45542	0.786232	0.000253767	0.0120755	0.000385267
1.62005e+17	0.256044	0.00073559	1.22879	0.000665104	0.210125	0.0423912	0.442446	0.732687	0.789615	0.33554	0.83902	0.177455	0.599427	0.000370247	0.143881	0.000563825
1.62021e+17	0.91354	0.000607221	0.00024048	0.000546542	0.332208	1.22952	0.354847	0.483925	0.321189	0.325933	0.0643098	0.975195	0.000249691	0.0428144	0.486687	0.267982
1.62021e+17	0.140481	0.00256227	0.104114	0.00225372	0.00095075	0.937265	1.92436	0.88165	0.155664	1.44866	0.000785259	0.0017051	0.0986783	0.00128779	0.0968112	0.00194019
1.6207e+17	0.174034	0.000654827	0.776342	0.000585287	0.365584	0.0417813	0.000370899	1.06562	0.61776	0.0370926	0.650797	0.545629	1.40723	0.0150601	0.0357799	0.0654692
1.62072e+17	0.000684333	0.00150765	0.639113	0.00135774	0.000596756	0.000529865	0.253778	0.460526	1.26545	2.52822	0.120645	0.00100814	0.000598035	0.199183	0.294841	0.0314599
1.6208e+17	0.116064	0.00262885	0.00105815	0.00243376	0.00113578	0.542957	2.1062	2.2922	0.00115041	0.681139	0.000834856	0.00176615	0.0210561	0.00133391	0.0250603	0.00208245
1.62082e+17	0.000949171	0.0803276	0.831063	0.00184345	0.000865756	0.0368479	0.0011949	0.7535	0.388689	3.00752	0.00061717	0.00137249	0.000802176	0.000997786	0.691184	0.0015563
1.62097e+17	0.317895	0.0193155	1.27969	0.000686437	0.126524	0.000272592	0.000438168	1.92449	0.292494	0.00036048	0.273117	0.985107	0.345676	0.162427	0.000401099	0.0708495
1.62097e+17	0.000795872	0.00173893	0.0421597	0.00156955	0.0943843	1.29473	2.25937	0.612347	0.000727387	1.40192	0.0326664	0.00114122	0.00070762	0.0484783	0.000907494	0.00578512
1.64624e+17	0.0783106	0.0473409	1.34879	0.00103836	0.252864	0.0970565	0.209539	1.97206	0.350145	0.175274	0.407424	0.170598	0.648177	0.03951	0.00060937	0.000886654
1.64624e+17	0.00016145	0.688018	0.000134456	2.84168	0.000134387	0.0727759	0.130798	0.000160683	0.235388	0.458284	1.19638	0.000227409	0.00913184	0.000166513	0.166187	0.000254003
1.64641e+17	0.72844	0.000866543	0.0168685	0.000761872	0.0814936	1.455	0.577885	0.881124	0.235495	0.13235	0.0931321	1.49037	0.1044	0.000424693	0.000447098	0.000652891
1.64642e+17	0.000557034	0.0220628	1.69339	0.00106642	0.00046812	0.000430256	0.381141	2.21471	0.324211	0.2585	0.0593571	0.294604	0.000485073	0.442573	0.000601214	0.105449
1.64702e+17	0.00138433	0.00307483	1.45615	0.00271646	0.236741	0.052147	0.962554	1.11217	0.00122231	1.61053	0.000890594	0.330512	0.00121489	0.0015099	0.0238472	0.00233966
1.6475e+17	0.279768	0.00154201	1.23091	0.00139084	0.142344	0.000543804	0.761589	2.37947	0.256521	0.524186	0.167871	0.00103081	0.000643629	0.000777483	0.0381353	0.0127628
1.6475e+17	0.832333	0.000962484	0.000376032	0.000866342	0.0960785	1.85302	0.664908	0.81144	0.104725	0.223274	0.118866	0.943286	0.147801	0.000478159	0.000517729	0.000744484
1.64762e+17	0.0577359	0.0241814	0.000346647	0.000789623	0.0784361	1.54765	1.58746	1.46993	0.501202	0.0233329	0.000264866	0.173739	0.266353	0.0262787	0.0413239	0.000686613
1.64762e+17	0.0006765	0.00142666	0.561825	0.00128551	0.000535457	0.0556542	0.000817555	0.631387	0.135253	1.77925	0.455606	0.466297	0.723535	0.000731743	0.984141	0.00110415
1.64829e+17	0.027994	0.000961466	1.02449	0.000864261	0.459313	0.0901728	0.000560327	1.31484	0.998577	1.2044	0.157892	0.000648387	0.157149	0.000490876	0.360568	0.000756121
1.65181e+17	0.22577	0.000665808	0.679386	0.0231435	0.0643507	0.000242926	0.0958115	0.53599	0.510205	0.109972	1.09664	0.11569	1.06009	0.0985364	1.18277	0.000511957
1.65181e+17	0.00102745	0.00218626	0.519443	0.00191356	0.000890136	0.00078184	0.00122219	2.26126	0.000926534	1.06908	0.000612958	0.377083	0.000871906	0.18096	1.2269	0.154124
1.65183e+17	0.441093	0.00102041	0.925353	0.000918205	0.000390289	0.0427454	0.000591116	2.01097	1.03602	0.000502517	0.103078	0.431448	0.243346	0.208123	0.353292	0.000774798
1.65183e+17	0.115687	0.000971382	1.46116	0.000869337	0.00453734	0.000340453	0.685108	2.19243	1.00273	0.134986	0.0753247	0.000643421	0.0511739	0.000486044	0.0724802	0.000756264
1.6519e+17	0.000573397	0.00124784	0.000500364	0.00110914	0.000466466	1.30868	0.275956	1.03645	1.67913	1.12834	0.163634	0.000816193	0.139435	0.000615356	0.0616778	0.000956087
1.6519e+17	0.462929	0.00204094	1.10937	0.00183925	0.000806949	0.000723509	0.583235	0.514308	0.594761	0.00101021	1.018	0.00136545	1.42712	0.00103437	0.0792017	0.00157589
1.65192e+17	0.000407549	0.000896012	0.000334228	4.57069	0.000350049	0.128113	0.00047848	0.000422908	0.00036962	0.143079	0.000272835	0.000594288	0.00036357	0.00042621	0.952264	0.000657669
1.65258e+17	0.0717951	0.0011286	0.000469544	0.127351	0.0337955	0.962175	1.17365	2.38997	0.394108	0.223578	0.0458854	0.0915235	0.140016	0.000557452	0.0326516	0.110971
1.65258e+17	0.646427	0.000609865	0.000239414	0.000548651	0.178055	1.49861	0.436632	1.47954	0.069009	0.000290214	0.0371593	1.33124	0.000250841	0.0153178	0.000331204	0.105542
1.6526e+17	0.000394878	0.000850038	1.13323	0.000775734	0.353953	0.000302819	0.000478334	1.60002	0.96	0.626107	0.0367289	0.0796702	0.732154	0.100624	0.14576	0.0286747
1.6526e+17	0.431353	0.000574022	0.489746	0.000529659	0.214791	0.000208852	0.373445	0.00028682	0.123847	0.000288543	0.774063	0.000393276	0.457594	0.000296843	2.89302	0.0393655
1.65309e+17	0.309929	0.0607844	0.788973	0.0450336	0.130765	0.00198874	0.147123	0.429799	0.363855	0.0123586	1.09461	0.0475622	0.438299	0.546581	1.23234	0.149854
1.65309e+17	0.00147763	0.0069532	0.140241	0.00282762	0.00132236	0.183084	3.3378	0.00154652	0.00131014	1.71215	0.000986119	0.307945	0.053034	0.00154751	0.0443876	0.00234908
1.65311e+17	0.170159	0.00173717	1.67186	0.00154888	0.000697925	0.000622923	0.00100115	2.57187	0.0109122	0.716325	0.0964566	0.00113918	0.165671	0.249449	0.000911652	0.139069
1.65327e+17	0.0209422	0.123085	0.000409758	0.00091815	0.000421464	1.41962	1.34276	1.46814	0.706808	0.599884	0.000311776	0.0940803	0.000421955	0.000515077	0.0205562	0.000781053
1.65329e+17	0.000628655	0.0777511	0.983682	0.746612	0.00055533	0.000452334	0.657391	1.15113	0.000572245	1.50956	0.466534	0.000899529	0.000532708	0.000685708	0.141606	0.0609642
1.65372e+17	0.607906	0.014468	0.328055	0.000536552	0.0744397	0.0476109	0.000336209	0.539182	0.81445	0.349781	1.20248	0.350533	1.44283	0.0038295	0.022912	0.000457127
1.65395e+17	0.784982	0.000805453	0.000315076	0.000745188	0.825939	1.42752	0.104488	1.21008	0.000360725	0.000409488	0.000246286	1.26787	0.000332144	0.000416941	0.174574	0.000640538
1.65395e+17	0.769281	0.000917929	0.691448	0.000828696	0.28654	0.000330274	0.000534982	0.545214	0.41244	0.0877998	0.895702	0.26251	1.20178	0.266087	0.377587	0.000699436
1.65714e+17	0.000593799	0.0309071	1.01396	0.294935	0.238614	0.000452409	0.386959	1.97857	0.0498295	0.000618043	0.348482	0.509037	0.544848	0.375271	0.0255515	0.000955278
1.65714e+17	0.000607642	0.00133263	0.858915	0.0011671	0.000498921	0.000478194	0.0166173	1.68551	1.13598	1.22749	0.0671079	0.000874696	0.390241	0.00066816	0.333386	0.0786833
1.65729e+17	0.0101965	0.00147808	1.36551	0.00125252	0.0636758	0.000520862	0.189309	2.61482	0.230793	0.000673308	0.131108	0.43735	0.439027	0.261827	0.0509332	0.00106965
1.65782e+17	0.000365357	0.000782583	1.27621	0.000706561	0.167435	0.000282173	0.312724	1.41993	1.05567	0.475623	0.492177	0.0273585	0.569055	0.000394074	0.000416492	0.000606396
1.6579e+17	0.421222	0.00101039	1.24662	0.00090382	0.426921	0.10682	0.000583115	1.52795	0.000432671	0.000501226	0.280801	0.746128	0.993518	0.0449428	0.000549958	0.000765843
1.6579e+17	0.135791	0.00185223	1.47859	0.00166077	0.169599	0.000654695	0.372505	2.79396	0.000789533	0.2192	0.000576291	0.00125071	0.000779828	0.561033	0.0597568	0.00138694
1.658e+17	0.176838	0.00160009	0.000627366	0.00146585	0.510115	0.78508	0.845416	2.07886	0.000708966	0.519157	0.000478618	0.00110217	0.000646954	0.073836	0.55006	0.253466
1.658e+17	0.0394926	0.000932376	1.38017	0.000810524	0.0884062	0.00033465	0.0721498	2.61812	1.29172	0.099233	0.000272233	0.0785746	0.00512945	0.000451969	0.123224	0.000683771
1.658e+17	0.00143543	0.00302102	0.551422	0.00271164	0.670635	0.00109478	0.468596	1.61385	0.00125741	0.335209	0.372315	1.06697	0.00123075	0.0422902	0.195783	0.47119
1.65807e+17	0.13612	0.0178859	0.000472922	0.00106807	0.262516	2.43278	0.564595	0.806471	0.341037	0.379249	0.100832	0.480644	0.154832	0.000607409	0.00068825	0.119801
1.6585e+17	0.28852	0.00142242	1.06366	0.00125013	0.000538004	0.000511821	0.342294	0.643202	0.876012	1.30383	0.102893	0.176735	0.98843	0.000709336	0.00840979	0.00110877
1.6585e+17	0.362556	0.000896963	0.881503	0.000817152	0.408424	0.000324223	0.00552362	1.11986	0.196693	0.000583952	0.306368	0.629207	0.658984	0.147333	0.863065	0.217558
1.6586e+17	0.448488	0.00104566	0.854065	0.000962998	0.19678	0.000385271	0.000619994	1.21324	0.179461	0.104194	0.181148	1.32978	0.435562	0.499211	0.35387	0.000831836
1.65876e+17	0.383684	0.165934	1.24371	0.0573639	0.123547	0.00107972	0.167478	2.92267	0.00121871	0.00142749	0.262129	0.00193082	0.00119403	0.246489	0.00155848	0.217631
1.65879e+17	0.00115223	0.0023952	1.75175	0.0382082	0.0480487	0.000865194	0.930742	2.04541	0.200614	0.46712	0.000722441	0.13819	0.000981161	0.0869785	0.0841421	0.00187889
1.66266e+17	0.000505385	0.00106351	0.0642492	3.45379	0.101084	0.000362069	0.94402	0.000500493	0.000452399	0.805576	0.323595	0.000731377	0.000425358	0.000544446	0.000585153	0.102168
1.66334e+17	0.76023	0.00051373	0.000202062	0.00437489	0.197216	1.22168	0.281563	0.315807	1.19924	0.238998	0.214378	0.857101	0.000211176	0.0753065	0.291986	0.141027
1.66334e+17	0.30763	0.000747538	0.555151	0.000681413	0.00795111	0.0002715	0.102861	0.430541	0.00031991	0.000365729	1.299	0.000501586	0.000313487	0.000397861	2.48316	0.609855
1.664e+17	0.000178036	0.332095	0.290508	0.369908	0.270681	0.000141765	0.00021948	0.888492	0.000165004	0.178678	1.60953	0.361591	0.129056	0.137603	1.02377	0.207256
1.66408e+17	0.00055335	0.0234294	1.11433	0.389229	0.1715	0.000427978	0.0938382	1.54438	0.398371	0.000568334	0.282689	0.996724	0.000475154	0.699835	0.0234347	0.0598327
1.66408e+17	0.173298	0.0704747	1.70521	0.00128394	0.000544272	0.00048856	0.0445822	2.08292	0.0985083	0.483821	0.000415051	0.316948	0.417445	0.331202	0.05804	0.0143543
1.66428e+17	1.156	0.0232169	0.0121599	0.00044269	0.043559	1.19124	0.404078	0.454087	1.18159	0.106132	0.444819	0.596394	0.000198636	0.000249285	0.000260756	0.185416
1.66478e+17	0.119099	0.00395505	0.837994	0.00364046	0.140388	0.105858	0.0578169	2.00335	0.0016955	1.65582	0.14926	0.00267961	0.555529	0.0565829	0.00230568	0.102697
1.69013e+17	0.745851	0.000678406	0.0107104	0.000624022	0.0844995	1.4914	0.788414	1.17471	0.395109	0.000332169	0.0723795	0.803734	0.0362704	0.121043	0.000361194	0.0736595
1.6902e+17	0.237336	0.00108353	1.11374	0.000994124	0.278723	0.0003923	0.20568	1.52727	0.000476597	0.00055548	0.490243	1.13097	0.810162	0.000560973	0.000587276	0.000850971
1.69022e+17	0.236683	0.000719547	0.63827	0.00137027	0.103635	0.000261968	0.000405907	0.815436	0.518034	0.268041	0.905736	1.02325	1.11631	0.170683	0.00037679	0.000553459
1.69039e+17	0.486655	0.000665878	0.000267152	0.000616319	0.532948	1.28735	0.681059	1.02839	0.278312	0.151344	0.000201998	0.61284	0.000278769	0.000336782	0.73799	0.000523224
1.69039e+17	0.0189897	0.000971162	0.675662	0.0403135	0.075327	0.000348134	0.0459349	1.05058	0.922922	1.36306	0.000286609	0.130289	0.652547	0.000472282	0.573179	0.248801
1.69039e+17	0.602267	0.00951049	0.956857	0.000944402	0.209072	0.000369973	0.157139	0.750166	0.475981	0.205253	0.733216	0.228699	0.599282	0.000520631	0.86958	0.000795701
1.6904e+17	0.000359792	0.000769298	0.898852	0.000694776	0.275991	0.0186123	0.000432377	2.08639	0.812426	0.496411	0.000230983	0.387923	0.522939	0.000384231	0.29673	0.00059678
1.69082e+17	1.18953	0.000545543	0.000213536	0.000487415	0.000214618	1.6682	0.034043	0.478733	0.628895	0.202898	0.147594	1.3193	0.0605148	0.00026952	0.000280917	0.0680952
1.69152e+17	0.000759837	0.00167676	1.29306	0.00146336	0.205217	0.000561019	0.521166	1.53402	0.425046	1.11279	0.0934654	0.00112514	0.0534761	0.000820449	0.553538	0.00126238
1.69152e+17	0.000946672	0.00197169	1.48696	0.00178809	0.000751354	0.000704785	0.00110898	3.1994	0.186561	0.363723	0.000607216	0.164824	0.000807059	0.218353	0.12933	0.0415147
1.69152e+17	0.00159982	0.00327273	0.736806	0.00296407	0.00128237	0.00117536	0.00192427	1.54962	0.00144736	0.00160945	0.162783	1.47894	0.00140666	0.00169689	1.53403	0.318333
1.69157e+17	1.06066	0.000658961	0.00428185	0.00059311	0.0351385	1.28607	0.431775	0.684871	0.699113	0.351876	0.194829	0.92366	0.081245	0.000327264	0.00034856	0.0443371
1.69157e+17	1.05531	0.000387476	0.000153712	0.000345852	0.0994505	1.28607	0.279087	0.660196	0.467061	0.0703311	0.108371	0.996317	0.000158073	0.000191503	0.567422	0.209026
1.69246e+17	0.000339753	0.000706809	0.000286686	0.515125	0.390696	0.359744	0.607901	0.688257	0.599281	0.130652	1.19195	0.909265	0.278379	0.0555449	0.0156779	0.0559546
1.69246e+17	0.000567694	0.00134832	1.93503	0.00107062	0.000473634	0.023346	0.672821	1.94671	0.572961	0.000601236	0.00036618	0.284162	0.207165	0.128439	0.0236177	0.00092889
1.69581e+17	0.191473	0.000684288	0.000267707	0.000603096	0.184077	1.6589	1.84874	1.4065	0.0496693	0.151584	0.000205579	0.184457	0.121389	0.000337742	0.000362682	0.000520139
1.69588e+17	0.000460359	0.0154024	0.000389315	0.000870652	0.0929841	1.10906	2.14957	1.09447	0.11455	0.956379	0.000302834	0.000659004	0.000786378	0.125322	0.000513011	0.137951
1.69588e+17	0.0238845	0.000937334	0.914834	0.0309107	0.000374185	0.0583467	0.000532933	1.13836	0.695856	0.753792	0.0290435	0.931271	0.748972	0.000468413	0.217687	0.25442
1.6959e+17	0.365035	0.000933811	1.44975	0.000845633	0.475158	0.000339512	0.000542924	2.06742	0.192663	0.000452001	0.145335	0.298495	0.507748	0.250393	0.00507082	0.0395021
1.6965e+17	0.153625	0.000858911	0.000340253	0.0210928	0.000352502	0.878283	2.46226	1.26731	0.448591	0.0794255	0.000261198	0.475646	0.0100953	0.000439796	0.000456129	0.000675533
1.6965e+17	0.42349	2.04679	0.000115666	0.000264272	0.159737	0.000104693	0.00017158	0.000144259	0.213247	0.143553	2.08673	0.341469	0.275642	0.108067	0.000153158	0.000223071
1.69658e+17	0.40954	1.3629	0.110833	0.376965	0.47411	0.000207977	0.000322029	0.544524	0.550924	0.000286016	0.67101	0.449052	0.000234805	0.00029552	0.270792	0.577813
1.69708e+17	0.00200511	0.239092	1.18642	0.00364183	0.00154959	0.00142754	0.00230454	2.28544	0.00173852	0.71929	0.00123753	0.00270882	0.235301	0.00999229	1.10337	0.00312658
1.69717e+17	0.566045	0.00294994	0.953953	0.000942557	0.18122	0.000383017	0.000607459	1.35141	0.499003	0.054303	0.353344	1.04083	0.715169	0.000528996	0.0781524	0.00081189
1.69717e+17	0.000516436	0.00110774	0.000455323	0.000985195	0.000438735	1.2776	2.08226	1.30885	0.242715	0.635208	0.000334805	0.0994931	0.0257911	0.0367945	0.0176662	0.0694218
1.69727e+17	0.911928	0.000487072	0.000193099	0.000435975	0.150112	1.64113	0.435439	0.474127	0.154741	0.000241421	0.124091	1.86496	0.000201371	0.0411194	0.000253712	0.000377348
1.69777e+17	0.00905935	0.0607626	0.928532	0.00154242	0.000702837	0.0487117	0.000965056	1.59483	0.894042	0.826274	0.000523478	0.50564	0.760548	0.000866823	0.116818	0.0496028
1.70121e+17	0.16343	0.135987	1.42963	0.00144813	0.000624268	0.000589325	0.292791	2.2631	0.341022	0.590346	0.220229	0.132117	0.162847	0.000817563	0.0632212	0.00126122
1.70122e+17	0.323563	0.000640887	0.992764	0.0005819	0.332539	0.0248123	0.217618	0.93732	0.676923	0.00449487	0.757625	0.327871	0.991316	0.000319673	0.141254	0.0701447
1.70182e+17	0.165439	0.000739193	0.00895139	0.000674555	0.336167	0.826043	2.46572	1.12662	0.0520836	0.189452	0.0556288	0.508112	0.000302641	0.0338554	0.0293799	0.00057828
1.70182e+17	0.0627213	0.0013731	0.000532665	0.00126065	0.000585943	1.3992	0.490421	2.10734	0.06908	1.58689	0.000426777	0.0766532	0.000563813	0.000700984	0.000730618	0.00106256
1.70182e+17	0.156348	0.00508611	1.03082	0.00137177	0.000593065	0.0561545	2.20759	0.417347	0.254262	1.53263	0.0143279	0.00100641	0.0846418	0.000756515	0.0353316	0.00123271
1.70248e+17	0.00069603	0.00146252	0.029731	0.00134802	0.804815	1.38477	0.329086	0.000763921	0.000629	3.22729	0.000439446	0.00100867	0.000600532	0.000738803	0.0149596	0.00115341
1.70265e+17	0.0433528	0.00140628	0.000553933	0.00123253	0.0907687	2.56105	0.359851	1.16504	0.352141	0.341729	0.000418321	0.633599	0.133334	0.08478	0.0292322	0.00105981
1.70265e+17	0.0753994	0.00118826	1.61735	0.00106135	0.147702	0.265247	0.000663959	2.34362	0.187713	0.61087	0.219791	0.000780837	0.158036	0.0909552	0.0494234	0.0298054
1.70328e+17	0.341102	0.000879798	0.000357597	0.000798061	0.0128278	1.7015	0.706979	1.03617	0.00037796	0.26835	0.0686362	1.47526	0.0765752	0.00044069	0.108775	0.000676978
1.70328e+17	0.000805157	0.0567169	1.32172	0.00156903	0.000695151	0.000621948	0.012921	3.31911	0.171899	0.205348	0.116857	0.00117463	0.000702349	0.369256	0.136824	0.083198
1.70328e+17	0.897408	0.107215	0.756281	0.000632409	0.0609501	0.0266479	0.114202	0.725928	0.62044	0.30214	0.738099	0.346708	0.838976	0.000349394	0.263261	0.000532588
1.70678e+17	0.110516	0.00177768	1.74331	0.00163078	0.314463	0.000639502	0.497437	1.99626	0.000759911	0.000873293	0.451534	0.0012036	0.000734084	0.675926	0.000950556	0.00138435
1.70678e+17	0.116179	0.0266417	1.02405	0.000630332	0.0581777	0.00024767	1.06656	1.08238	1.13124	0.016746	0.350736	0.000464393	0.43192	0.000354974	0.416929	0.0765205
1.70729e+17	0.000171532	0.0803521	0.467341	0.000333513	0.10617	0.0622765	0.0576378	0.813291	0.382103	0.0881103	0.906541	0.637244	0.225301	0.326811	1.3211	0.325092
1.70729e+17	0.474922	0.000507396	1.09081	0.000449713	0.287232	0.0200537	0.0304688	0.93978	0.808783	0.000244723	0.630015	0.000335728	0.767114	0.0360215	0.712711	0.000389001
1.70729e+17	0.284756	0.000515783	0.638958	0.0830155	0.142284	0.000189267	0.124362	0.678093	0.462962	0.181647	0.926871	0.554154	0.418655	0.000263368	1.26903	0.0340685
1.70729e+17	0.00116399	0.00254321	0.00100697	0.00221757	0.832509	0.871881	0.382217	0.001293	0.00106486	3.56473	0.000749816	0.00170256	0.00105343	0.00126848	0.00130472	0.132455
1.70729e+17	0.91212	0.000611817	0.000245308	0.000558616	0.686936	1.32774	0.533142	0.932564	0.31693	0.0280191	0.000188843	0.583986	0.000252727	0.000310136	0.475695	0.00048947
1.70739e+17	0.000565754	0.00123739	1.02696	0.600346	0.000502941	0.00041923	0.680646	1.52003	0.436131	0.761349	0.262081	0.000838257	0.00048845	0.000640068	0.300464	0.206892
1.70866e+17	0.000478835	0.0483919	1.69597	0.000917837	0.159825	0.0233066	0.000582705	2.65437	0.110742	0.274669	0.0723265	0.244269	0.240783	0.271658	0.000547398	0.000819264
1.91013e+17	0.000876922	0.00190183	0.673167	0.00162813	1.28619	0.000624904	0.146154	0.782871	0.000803449	2.16975	0.000570035	0.00121407	0.000740491	0.0420725	0.658574	0.0322579
1.91013e+17	0.00149265	0.00320314	1.1433	0.00291126	0.001224	0.00114757	0.0018695	1.42368	0.0242909	1.4726	0.00097835	1.14729	0.379907	0.00164573	0.065191	0.128193
1.91072e+17	0.00174547	0.00374265	0.0214392	0.00340822	0.00161755	0.416449	1.75767	1.30206	0.117507	1.34948	0.00111857	0.660795	0.00150819	0.0018662	0.00196232	0.156384
1.91072e+17	0.00156852	0.0033683	0.06376	0.00294733	0.00128449	1.18407	2.06173	0.754994	0.143694	1.56954	0.000981004	0.0022384	0.00136389	0.00164983	0.00310058	0.00259656
1.91072e+17	0.195305	0.00162672	1.59974	0.00146477	0.0549728	0.0404171	0.354109	2.39144	0.0693252	0.000789135	0.0803522	0.322751	0.648611	0.036406	0.000864156	0.00128695
1.91087e+17	0.28342	0.000930461	0.000371586	0.0195092	0.113986	0.646091	2.45943	1.34466	0.148846	0.300216	0.000285683	0.300266	0.000390858	0.0411734	0.000517121	0.139587
1.91087e+17	0.544459	0.00318727	0.00132164	0.00285714	0.00121701	0.606082	1.09445	0.66091	0.34631	2.27611	0.252498	0.00221331	0.00133582	0.00160328	0.00185176	0.00249473
1.91088e+17	0.127264	0.0381407	0.000328044	0.000762914	0.0843254	2.02127	0.72404	0.984473	0.0633874	0.295177	0.0790252	1.15589	0.224149	0.000420446	0.000437108	0.000639879
1.91097e+17	1.26071	0.000795576	0.000316924	0.000711079	0.000326225	1.29359	0.510248	0.000387431	0.827597	0.893444	0.313329	0.652792	0.0440858	0.000383732	0.00040405	0.000618244
1.91097e+17	0.000228811	0.000492272	0.290394	0.616753	0.180301	0.000178462	0.10342	0.343076	0.213335	0.246627	1.39221	0.306259	0.00020198	0.584356	1.44331	0.0786938
1.91099e+17	0.000448637	0.000940184	1.23391	0.000837779	0.564366	0.000369973	0.0497634	1.91455	0.0137387	0.0355619	0.0193379	0.909346	0.635736	0.371166	0.000516144	0.0491027
1.91141e+17	1.11725	0.00070247	0.000278182	0.000636111	0.128254	1.70291	0.587785	0.767209	0.142013	0.127352	0.0591007	1.02919	0.0203625	0.00035703	0.000375013	0.115998
1.91142e+17	0.0837453	0.000878859	1.54097	0.000794523	0.0822651	0.000316005	0.333661	2.49752	0.637432	0.106616	0.0361747	0.394225	0.000363391	0.000449998	0.083597	0.000696531
1.91167e+17	0.00112402	0.0521121	0.000979965	0.00216194	0.000898136	1.61805	0.620076	0.783089	0.111072	1.46495	0.183192	0.419852	0.000962967	0.18786	0.00124597	0.351586
1.91167e+17	0.151074	0.126082	0.963486	0.000972529	0.164785	0.000391001	0.00566636	1.33899	0.464688	0.855504	0.4738	0.414256	0.838029	0.000540218	0.000556537	0.000820301
1.91208e+17	0.000618358	0.00132651	1.15643	0.0011876	0.000539875	0.0438082	0.000756934	2.02062	1.02949	1.02051	0.000393728	0.211957	0.195464	0.000673476	0.113539	0.00224953
1.91235e+17	0.15425	0.00107087	1.17367	0.000961551	0.000412124	0.00038322	0.126208	1.59793	0.349875	0.292348	0.120764	0.380758	0.649154	0.000543364	0.950482	0.000830213
1.91551e+17	0.000340229	0.021189	0.00028716	0.000651242	0.200398	0.939498	2.62254	1.26795	0.412353	0.0298714	0.00022323	0.248925	0.000303322	0.0542857	0.000382956	0.000555936
1.91551e+17	0.243204	0.00136793	0.0617669	0.0200795	0.263404	0.223519	3.29677	0.995778	0.000597019	0.574505	0.00040293	0.115098	0.000552026	0.00069247	0.000731073	0.00107126
1.91553e+17	0.501921	0.00826544	0.000201904	0.000454211	0.0295213	1.34128	1.75182	1.00655	0.188186	0.101398	0.00847775	0.648988	0.0706773	0.000256144	0.0876876	0.0541441
1.91553e+17	1.08741	0.0528914	0.000199873	0.000457033	0.138489	1.44065	0.217881	0.448725	0.678574	0.198923	0.0550438	1.1925	0.000205666	0.000254747	0.000273622	0.287361
1.91623e+17	0.144954	0.686744	8.53311e-05	0.793424	0.221575	6.99214e-05	0.000115083	0.48337	0.0148039	0.105191	0.965466	0.268468	7.98747e-05	0.259852	1.13009	0.725646
1.91623e+17	0.00949583	0.0430456	0.439845	0.107114	0.026464	0.0173258	0.000301929	0.706371	0.493277	0.14336	1.20874	0.615552	0.776385	0.387192	0.824937	0.000415085
1.91697e+17	0.166395	0.00303072	1.2532	0.00128926	0.0871875	0.000519625	0.458805	2.69619	0.000624712	0.83317	0.000443318	0.000982326	0.10882	0.135401	0.0523662	0.00109525
1.91707e+17	0.000917936	0.00249894	0.000794524	0.00176943	0.000764705	1.68862	1.18746	1.07144	0.572766	1.15956	0.000589065	0.00129756	0.000806856	0.0957314	0.012818	0.00150912
1.91714e+17	0.206148	0.00111022	1.44947	0.000994489	0.374179	0.000399345	0.000650249	1.84466	0.000476429	0.000545812	0.164487	0.787229	0.927393	0.0404603	0.000578321	0.000850968
1.91767e+17	0.609117	0.000871365	1.15106	0.000778035	0.140069	0.000310491	0.000487668	1.70155	0.65755	0.000414841	0.164021	0.413336	0.563033	0.0565111	0.339942	0.000665128
1.91768e+17	0.000372905	0.000801178	0.000322385	0.000724012	0.18052	0.956779	1.30542	1.81448	0.570352	0.408158	0.000237144	0.413461	0.000320749	0.000396484	0.0864599	0.0609356
1.92104e+17	0.0469802	0.00156595	0.876306	0.00138744	0.09079	0.013669	0.000872594	0.860721	0.394754	2.236	0.173154	0.573511	0.400197	0.000748173	0.127644	0.00119112
1.92119e+17	0.307411	0.000704962	0.447797	0.000643598	0.192777	0.029817	0.000395987	0.609311	0.643029	0.111363	1.17907	0.213414	1.7392	0.000354711	0.323939	0.000540527
1.92119e+17	0.0833486	0.00344245	0.106477	0.00322273	0.00134376	0.741235	2.85504	0.00169342	0.120422	1.66751	0.11527	0.00234592	0.00142587	0.0018211	0.00179325	0.0924603
1.92189e+17	0.178552	0.00112841	1.23188	0.00102164	0.101493	0.090143	0.000657559	0.974347	0.000481453	0.222474	0.035764	1.29064	1.23137	0.280647	0.051831	0.107191
1.92197e+17	0.588876	0.00111155	0.51071	0.00101623	0.315647	0.000403538	0.000621274	1.0856	0.388991	0.000542974	0.233814	1.10087	0.449386	0.000568954	1.12061	0.000863901
1.92238e+17	0.0632342	0.00133968	1.60072	0.00114605	0.346565	0.0958099	0.000740749	2.0299	0.000533034	0.000625379	0.10066	0.332246	0.701188	0.497043	0.0268245	0.00100367
1.92238e+17	0.032604	0.000839805	0.000338807	0.000757976	0.116052	1.85839	1.38897	1.21862	0.38313	0.0621659	0.103365	0.434503	0.00621783	0.141522	0.000444733	0.0517886
1.92248e+17	0.12564	0.00199006	1.60109	0.00178763	0.000781473	0.000724431	1.00167	1.44657	0.000862485	0.663057	0.198615	0.062352	0.67514	0.00101659	0.0165083	0.00152975
1.92256e+17	0.639507	0.00089979	0.445921	0.000799441	0.000366893	0.000320895	0.0135115	0.679249	0.636239	0.234557	0.147514	0.0005982	0.593608	0.000444964	2.40548	0.00068671
1.92256e+17	0.000943475	0.123893	1.30886	0.00179274	0.0959746	0.000698408	1.52557	2.02279	0.249644	0.316512	0.000603168	0.00136097	0.000810553	0.00100289	0.0641847	0.0846972
1.92307e+17	0.000674052	0.072961	0.328192	3.56102	0.000568242	0.000514594	0.426556	1.15113	0.000619614	0.000737955	0.192679	0.000956364	0.000586208	0.000719755	0.00078184	0.0608299
1.92307e+17	0.211139	0.00207149	1.12432	0.00187528	0.242344	0.000731396	0.144986	2.84596	0.000890862	0.398105	0.11245	0.00141951	0.0317892	0.288829	0.390785	0.00161034
1.92309e+17	0.000744206	0.12871	0.958155	0.00145237	0.000617732	0.000572095	0.000907975	1.55561	0.776596	1.11846	0.000492809	0.00196639	0.191842	0.000801448	1.0613	0.00123727
1.92318e+17	0.0367285	0.0125714	0.530088	0.00136815	0.126789	0.000206895	0.199698	0.459082	0.177452	0.233579	0.889842	0.193171	0.488106	0.0723788	1.97921	0.399547
1.92324e+17	1.22532	0.000570444	0.0002238	0.000509354	0.122005	1.48307	0.585813	0.90406	0.000238925	0.000277711	0.0736749	1.38974	0.000233724	0.0133292	0.000304469	0.000433598
1.9265e+17	0.000772763	0.332489	0.745895	0.721536	0.000737796	0.000588139	0.18857	1.80976	0.000725872	0.71359	0.000548812	0.00110853	0.000653981	0.940596	0.340608	0.00127423
1.92661e+17	0.803644	0.000958715	0.58703	0.000851577	0.0272504	0.121484	0.000535646	0.485291	0.917055	0.204314	0.795647	0.000631362	1.28778	0.0875019	0.478979	0.000732245
1.92719e+17	0.0950791	0.00244983	0.0215534	0.00227437	0.226748	1.34606	2.27798	0.742216	0.00108289	0.00128347	0.0898564	0.598228	0.00103893	0.389719	0.0016393	0.00195026
1.92723e+17	1.18718	0.000433069	0.000174516	0.000391069	0.0645872	1.17707	0.0964457	0.866595	0.883777	0.000379535	0.377643	1.04254	0.0103327	0.000210755	0.000233407	0.0918646
1.92723e+17	0.422632	0.00717339	0.000180335	0.000389416	0.0682209	0.599695	0.915269	1.39291	1.28119	0.000207295	0.10575	0.730467	0.000173499	0.00021313	0.227522	0.0478613
1.9274e+17	0.169168	0.000929146	0.000372945	0.000829314	0.195913	1.91405	1.22201	1.82421	0.177701	0.00045758	0.0329259	0.054647	0.0794418	0.000463605	0.000508456	0.126059
1.92745e+17	0.00116928	0.0332875	0.745488	0.0764146	0.00101642	0.0546099	0.00140435	1.76535	0.537109	0.645139	0.367876	0.269997	0.100274	0.0900143	1.10807	0.00194877
1.92747e+17	0.379679	0.000373993	0.00014942	0.00033991	0.179442	1.13112	1.37512	1.07966	0.146898	0.000184026	0.0608995	1.17493	0.0353121	0.000191162	0.000201681	0.235374
1.92747e+17	0.222763	0.00663805	1.37843	0.00109966	0.170814	0.0348826	0.0650661	1.78866	0.000514152	0.000587683	0.194641	0.915553	0.819249	0.199108	0.000666265	0.000920208
1.92788e+17	0.205847	0.0181377	1.03321	0.0015527	0.256652	0.218426	0.00099106	1.51044	0.00074732	0.361508	0.100632	1.18279	0.905316	0.000883543	0.000973653	0.00131019
1.92789e+17	1.08901	0.00074851	0.0056758	0.000685204	0.127651	2.00461	0.449449	0.667664	0.174247	0.000379967	0.257776	0.977519	0.0429536	0.000386934	0.000397027	0.000588728
1.92789e+17	1.14873	0.000832049	0.000335869	0.000774432	0.200299	1.59611	0.394132	0.50101	0.41212	0.201536	0.0584494	1.11542	0.0003481	0.000421012	0.0951274	0.0740715
1.92797e+17	1.2508	0.000514772	0.0186788	0.000456157	0.000195479	1.3734	0.194279	0.334914	0.924905	0.205699	0.58388	0.752778	0.158396	0.000256852	0.000277521	0.000399456
1.92797e+17	0.316873	0.000300422	0.753148	0.0170031	0.182375	0.602818	0.180611	1.20087	0.581173	0.0767036	0.454605	0.712519	0.642968	0.0111426	0.0665585	0.000231224
1.92797e+17	0.480885	0.0014631	0.000573888	0.00128907	0.130954	2.04655	0.896632	1.47545	0.000616314	0.000694591	0.157064	0.544398	0.060367	0.000737001	0.000750226	0.00109704
1.92797e+17	0.194306	0.000885628	1.53525	0.000794911	0.130233	0.000318503	0.423321	2.66752	0.0454693	0.000425962	0.0206873	0.227676	0.405875	0.127618	0.0186352	0.000696608
1.92816e+17	0.0761769	0.000564737	0.597433	0.0641701	0.295551	0.000197455	0.000310783	0.915168	0.610182	0.000320665	1.13097	0.394991	0.707998	0.0158314	0.759883	0.230073
1.92816e+17	0.00149494	0.0398225	0.00135088	1.97593	0.0014898	0.00110129	0.00189514	0.48304	0.00135475	1.62782	0.00104007	0.00217604	0.00131901	0.00166247	1.65498	0.00242758
1.92868e+17	0.000139458	0.427681	0.000115338	0.672914	0.00012388	0.000102237	0.519992	0.000149532	0.000121147	0.000145201	1.14633	0.000202753	0.000116191	0.000140811	2.83778	0.193854
1.92868e+17	0.859616	0.000764172	0.0181484	0.0090757	0.424115	1.35622	0.531878	0.410569	0.315508	0.300146	0.0905703	1.31424	0.000319576	0.000396164	0.000429207	0.167753
1.95402e+17	0.445658	0.000977917	0.760517	0.000882309	0.519007	0.00035451	0.0671863	1.26342	0.000415914	0.188129	0.384866	0.85674	0.774099	0.249503	0.287174	0.000749331
1.95402e+17	0.267168	0.0389934	0.637669	0.0131355	0.0757414	0.0330542	0.000334525	0.495376	0.103664	0.263236	1.27503	0.0836027	0.686385	0.146428	1.34042	0.339575
1.95402e+17	0.000359099	0.000754248	0.000319327	0.73765	0.252019	0.281293	0.577618	1.58091	1.13577	0.370378	0.200376	0.152402	0.00031198	0.214203	0.277674	0.017705
1.95418e+17	0.286711	0.00331887	0.00131608	0.00289077	0.00124063	0.265887	2.1336	0.00161895	0.301879	2.04871	0.0726294	0.671866	0.00133615	0.00160573	0.00173123	0.00255247
1.95427e+17	0.334036	0.000721165	0.000305752	0.000639732	0.181211	2.09175	0.703181	1.16053	0.0286013	0.000350511	0.0998333	1.05459	0.000294897	0.0244438	0.000373523	0.118897
1.95427e+17	0.0386522	0.0154362	1.44437	0.000926005	0.0142665	0.106027	0.000572331	1.91059	0.000429302	0.000492978	0.178538	1.0276	0.768621	0.197218	0.000528026	0.0954037
1.95488e+17	0.00121813	0.00261915	1.41684	0.00230784	0.000981842	0.000913408	0.196043	0.97346	0.711521	1.11698	0.210647	0.337598	0.123005	0.00127617	0.701726	0.00199415
1.95537e+17	0.510217	0.014717	0.707958	0.000576972	0.149155	0.0285995	0.0397993	0.601258	0.000272464	0.124385	0.858803	0.0368471	1.09853	0.111635	1.51655	0.000487742
1.95545e+17	0.000837023	0.00174735	1.11755	0.00157015	0.281165	0.000624459	0.189388	2.24166	0.000740091	0.307027	0.0601992	0.548705	0.801884	0.244121	0.00088725	0.00131528
1.95562e+17	0.233873	0.145284	1.83961	0.00105631	0.0522128	0.0434492	0.843519	2.40106	0.00049487	0.150439	0.000364205	0.0855903	0.000487925	0.000586392	0.000685379	0.000904891
1.95562e+17	0.000340304	0.0674823	0.884948	0.755074	0.418541	0.00025913	0.0439765	1.04813	0.206857	0.574994	0.853781	0.46859	0.157611	0.201616	0.116994	0.000567078
1.95616e+17	0.0447876	0.000669965	1.5018	0.000606032	0.210359	0.000251653	0.191838	1.45596	0.722574	0.000330619	0.309543	0.328212	0.922351	0.000340137	0.0790696	0.031087
1.9602e+17	0.00140846	0.152599	1.04854	0.00259714	0.638082	0.00942912	0.00782374	3.55456	0.0012225	0.26525	0.000942765	0.00198929	0.00122235	0.0605383	0.0505449	0.00228799
1.9602e+17	0.000286002	0.000616752	1.54425	0.0210918	0.028397	0.000221715	0.108988	1.85586	0.658364	0.275507	0.0607372	0.532222	0.187041	0.11057	0.197448	0.218205
1.96046e+17	0.00120326	0.0452407	0.379857	0.00222437	0.00105954	0.000856631	0.00139863	2.22256	0.00104641	2.80102	0.000766052	0.00171009	0.00101127	0.00130447	0.335967	0.00195092
1.96087e+17	0.262175	0.000823171	0.950956	0.000740212	0.477002	0.00029786	0.0959399	1.3549	0.121653	0.0854188	0.471699	0.553974	0.940281	0.126567	0.356658	0.000643916
1.96087e+17	0.468525	0.000699819	0.922723	0.000626319	0.0557004	0.00024908	0.128613	0.94922	0.645044	0.210628	0.30203	0.000465384	0.901923	0.000342008	0.909203	0.303779
1.96096e+17	0.00173006	0.00362781	1.11915	0.00339201	0.00150439	0.00134071	1.016	1.71635	0.00156693	1.43527	0.109072	0.00254663	0.00154033	0.183031	0.117648	0.0850001
1.96105e+17	0.00100582	0.00200846	1.15509	0.00185552	0.539137	0.0762173	0.00114882	3.22733	0.000870474	0.271422	0.000630073	0.331018	0.000861737	0.159296	0.0298473	0.00157699
1.96105e+17	0.664711	0.000442435	0.0736498	0.000395604	0.288679	1.42285	0.367913	1.08019	0.388016	0.234764	0.182848	0.658054	0.0022957	0.000222435	0.43448	0.000340982
1.96114e+17	1.49547	0.00328621	0.00124491	0.00277472	0.00115725	1.53988	0.439487	1.09221	1.21166	0.00153044	0.000973907	0.0021214	0.00130816	0.00161601	0.00177086	0.0024463
1.96172e+17	0.000940094	0.115294	0.598329	0.00190841	0.000809929	0.000792471	0.00115074	1.10055	1.05039	2.08747	0.0006188	0.00136353	0.000829588	0.00106564	0.836216	0.00159881
1.96499e+17	0.805475	0.00112767	0.000429397	0.0009665	0.0777269	2.1916	0.423719	0.709397	0.355171	0.0909702	0.000620452	0.563415	0.00792242	0.000528708	0.241686	0.328889
1.96517e+17	0.00063249	0.185524	0.810714	0.00121845	0.000535324	0.000477859	0.000759201	1.19313	0.412311	1.73815	0.162209	0.537362	0.536175	0.0134884	0.157898	0.0489693
1.96524e+17	0.564587	0.000598579	0.374865	0.000540079	0.0823006	0.000210339	0.000336983	0.793745	1.02942	0.000291429	1.46103	0.147945	1.34287	0.000294653	0.000309855	0.000462123
1.96586e+17	0.142933	0.00113055	0.894503	0.00100508	0.0528325	0.000401894	0.000641629	1.6853	1.23724	0.392971	0.000338049	0.243032	0.836717	0.000563068	0.309156	0.000871481
1.96593e+17	0.295922	0.00277494	1.48732	0.0024873	0.126938	0.000965976	1.10291	1.93089	0.00117438	0.468126	0.0986048	0.165074	0.00114907	0.00138003	0.111247	0.00212203
1.96653e+17	0.196198	0.0350511	0.00019746	0.000450163	0.000194229	1.53894	0.981645	1.33902	1.00624	0.0879695	0.101997	0.383243	0.101644	0.00025019	0.000267085	0.0265254
1.96653e+17	0.000465747	0.000984685	0.842327	0.000888355	0.000377927	0.000369266	0.026944	1.00517	2.01374	0.0377874	0.0289127	0.000670016	0.487931	0.270467	1.0777	0.00493275
1.96654e+17	0.261838	0.000875373	1.29923	0.000769205	0.185356	0.00224636	0.000478331	2.10456	0.531579	0.366247	0.093691	0.184352	0.701458	0.000426085	0.0659573	0.000654906
1.96731e+17	0.579933	0.000641548	0.000253961	0.000587154	0.033609	1.26708	0.626525	0.650592	0.129445	0.146525	0.211627	1.68408	0.0593351	0.0540652	0.136573	0.218908
1.96731e+17	0.104113	1.47966	0.445928	0.000386521	0.112344	0.00015508	0.00956966	0.564894	0.373755	0.322912	0.598704	0.727134	1.05954	0.000212505	0.000225822	0.000331022
1.96731e+17	0.621799	0.0139577	0.000201146	0.000456475	0.250454	1.46453	1.22162	1.09374	0.254671	0.127812	0.0645275	0.683802	0.000209002	0.000255276	0.000277482	0.00151945
1.96731e+17	1.1373	0.0149405	0.000195488	0.0133494	0.150545	1.59079	0.123551	0.594353	0.23024	0.304721	0.0744307	1.49293	0.000279034	0.000247672	0.000264177	0.0717014
1.97066e+17	0.00159485	0.0033353	1.04457	0.00299992	0.0013271	0.00121452	0.034823	1.41069	0.810952	0.00166116	0.0818458	0.392529	0.114934	0.00168138	1.41681	0.477904
1.97074e+17	0.659001	0.012248	0.000401578	0.000889457	0.000387387	2.24839	0.388643	0.792956	0.843108	0.187787	0.0650553	0.449183	0.0963365	0.0540128	0.000505615	0.000767263
1.9712e+17	0.316805	0.113143	1.09683	0.119376	0.22056	6.97611e-05	0.35355	0.869821	0.601413	9.74144e-05	0.461908	0.897023	0.542656	0.206429	0.000103808	0.000152115
1.97138e+17	0.00195704	0.0976097	1.14817	0.00366617	0.714082	0.001397	0.116502	1.99907	0.506741	0.938104	0.00130926	0.00278973	0.00165854	0.00199913	0.0452714	0.21832
1.97138e+17	0.676187	0.000798056	0.000323312	0.000724562	0.23921	1.85646	0.474664	1.13154	0.12425	0.000397151	0.0123554	1.09593	0.000330827	0.000410181	0.185513	0.000630829
1.97186e+17	0.000321396	0.000683818	0.00026828	0.0372237	0.0899547	1.84574	0.675706	0.597094	0.207176	0.233531	0.073195	1.45759	0.000275366	0.464654	0.000362008	0.116002
1.97212e+17	0.309298	0.0034809	0.00143454	0.00324373	0.00143507	0.882263	0.478973	1.56889	0.00151326	2.53723	0.00107919	0.00237091	0.00142322	0.00172838	0.00178062	0.00268035
1.97255e+17	0.433064	0.000902947	0.000348733	0.000806551	0.00035125	1.37425	0.827219	1.19983	0.955691	0.294516	0.228342	0.345246	0.0028313	0.000443601	0.000468218	0.135383
1.97255e+17	0.216284	0.000305776	0.476425	0.000273897	0.448249	0.593151	0.753881	1.00371	0.325714	0.143038	0.529267	0.71567	0.38552	0.000151764	0.208022	0.00023589
1.97264e+17	0.260974	0.000907921	1.59594	0.000813126	0.211035	0.0489977	0.000524536	1.88869	0.134348	0.000449835	0.0732302	0.706833	0.7205	0.15504	0.000740327	0.000679502
1.97264e+17	0.16018	0.0382257	0.557939	0.000246039	0.301572	0.0299225	0.00015485	1.18941	0.651634	0.240055	0.776666	0.377557	0.558695	0.00013626	0.91731	0.000209484
1.97272e+17	0.000820211	0.00178349	1.15904	0.744454	0.385225	0.00061784	0.555028	2.04838	0.000762671	0.339852	0.354289	0.00121533	0.000722402	0.20487	0.00095159	0.00139446
1.97272e+17	0.000531712	0.00113773	0.829513	0.00102236	0.000437298	0.000422619	0.000640294	1.51878	1.47624	0.806808	0.000343131	0.234313	0.219906	0.183557	0.479748	0.0462267
1.9728e+17	0.000499761	0.00105836	0.000409767	0.00095517	0.164132	1.18042	1.25921	1.95106	0.0383249	0.933915	0.000319352	0.189886	0.00161162	0.0761273	0.000578363	0.00113552
1.9728e+17	0.338575	0.000584427	0.000238621	0.000525596	0.284115	1.50749	1.37617	0.758946	0.0463764	0.091931	0.0492392	1.04743	0.000239054	0.000291296	0.000307635	0.297357
1.99807e+17	1.22772	0.000793589	0.000313489	0.000705371	0.0361038	1.6449	0.67854	0.406313	0.0968697	0.263485	0.072959	1.21223	0.154596	0.00039262	0.000404907	0.00341245
1.99807e+17	0.154984	0.000782285	0.704741	0.000721891	0.305508	0.000290376	0.0279732	0.970972	0.656464	0.634408	0.0881551	0.000529418	0.554376	0.000423271	1.56601	0.1334
1.99814e+17	0.116171	0.0752481	0.000311264	0.000702875	0.113603	1.5396	1.38125	1.87691	0.317382	0.000377599	0.000237511	0.180049	0.000317073	0.0420645	0.0685825	0.0869427
1.99823e+17	0.000756148	0.00161262	1.40208	0.0168949	0.286779	0.148659	0.124045	2.48909	0.000676134	0.367694	0.00739796	0.00108126	0.528118	0.307426	0.115929	0.00123432
1.99875e+17	0.238383	0.0660349	0.0165141	0.000510073	0.210818	1.2232	1.92028	1.5605	0.166696	0.213572	0.000170837	0.173553	0.000237749	0.000285021	0.000313697	0.00874615
1.99875e+17	0.00068219	0.00145801	1.15715	0.00131267	0.000572997	0.00050268	1.01275	0.720086	0.754639	1.62276	0.364819	0.0973403	0.000591604	0.000723837	0.042221	0.0219061
1.99875e+17	0.0083902	0.00106217	0.74165	0.000956164	0.235745	0.000373461	0.000602905	1.31869	0.600148	1.47984	0.000317022	0.000708466	0.115632	0.000536513	1.29419	0.000810173
1.99878e+17	0.85047	0.000530901	0.656187	0.000464401	0.401838	0.000188145	0.028696	0.665236	0.45478	0.000255611	0.655484	0.347222	1.26075	0.0478547	0.429476	0.00040045
1.99938e+17	0.00200183	0.00415313	1.62093	0.00380088	0.00167128	0.00147373	0.720547	0.905482	0.41395	1.93619	0.0158264	0.00288596	0.00176953	0.109896	0.0547685	0.00322903
1.99938e+17	0.0668049	0.00128218	1.56259	0.00112727	0.124286	0.192816	0.254061	2.13571	0.354055	0.0820745	0.000382401	0.147423	0.375638	0.484057	0.0163072	0.000966786
1.99943e+17	0.538097	0.00118014	0.000456994	0.00105768	0.321682	1.24723	0.520499	0.946679	0.000518909	0.229722	0.000360068	0.817531	0.000482685	0.000599248	1.17259	0.000916073
1.99944e+17	0.870461	0.00040516	0.000158326	0.000371897	0.293077	1.15224	0.175699	0.532606	0.630384	0.242236	0.241071	1.56015	0.000168609	0.000206149	0.000221109	0.100404
2.00364e+17	0.685749	0.000630678	0.96869	0.0110661	0.31545	0.0294519	0.00035829	0.906628	0.198903	0.0483093	0.756786	0.0894902	1.14315	0.0408363	0.437948	0.166345
2.00418e+17	0.000832796	0.00174284	0.0132321	0.00160268	0.000806448	0.756363	0.593383	1.45818	0.150375	2.15096	0.000530931	0.00121563	0.000712058	0.199674	0.0242746	0.445526
2.00445e+17	0.124981	0.054889	0.000220432	0.000505989	0.259515	1.93259	1.07042	0.610935	0.214357	0.316273	0.108151	0.659466	0.200479	0.238373	0.000312284	0.00834885
2.00502e+17	0.138441	0.000727256	1.22135	0.000649524	0.065366	0.000262163	0.617252	1.72631	0.641592	0.134905	0.210259	0.28829	0.609876	0.119268	0.000378124	0.0248379
2.00502e+17	0.215034	0.00138234	0.98865	0.00122923	0.38055	0.258981	0.066049	0.967636	1.05272	1.17506	0.150174	0.000921153	0.000562738	0.000668278	0.538888	0.00103845
2.00897e+17	0.000694079	0.00148385	1.40784	0.00131973	0.00411633	0.000519196	0.44629	2.23673	0.683522	0.400837	0.217743	0.000986472	0.205519	0.000745002	0.0623911	0.12878
2.00897e+17	0.0014854	0.00300881	0.620178	0.00274286	0.00118992	0.00113542	0.871604	2.04407	0.172672	0.47813	0.414657	0.267728	0.00128117	0.461164	0.00150554	0.456437
2.00898e+17	0.000400479	0.00084615	0.000332145	0.000766909	0.154419	1.3761	1.36407	1.7276	0.259483	0.171003	0.000256162	0.514832	0.0434179	0.0504932	0.000448145	0.135254
2.00898e+17	0.0011314	0.00236472	1.07854	0.00213068	0.224595	0.000854219	0.520144	2.47646	0.00101033	0.777857	0.00070972	0.183442	0.247109	0.0362165	0.00122797	0.245429
2.00905e+17	0.000601564	0.00129851	0.0166118	0.00122057	0.00151195	1.2733	1.01408	1.95514	0.000555522	1.50449	0.000388279	0.000861389	0.000532133	0.0235338	0.000695913	0.00473484
2.00907e+17	0.127774	0.000698916	0.00029839	0.000647912	0.000276158	2.05254	0.860118	1.42598	0.358741	0.228827	0.020048	0.466	0.000291744	0.00035998	0.0601367	0.197024
2.00914e+17	0.000666261	0.00141925	1.24535	0.00127314	0.000533756	0.00051562	0.000791968	1.05321	1.07457	1.1744	0.492673	0.184812	0.256783	0.195415	0.0801716	0.0369529
2.00923e+17	0.735945	0.000596242	0.000246085	0.000544584	0.167805	1.98959	0.607124	0.494297	0.101999	0.34896	0.036164	1.06709	0.2107	0.000304704	0.037969	0.000464086
2.00969e+17	0.676705	0.000559751	0.000231066	0.000509335	0.450222	1.39514	0.763714	1.34167	0.0525797	0.0415425	0.0609791	0.897839	0.00022972	0.000283091	0.00029814	0.117309
2.00983e+17	0.62223	0.000709565	0.000295599	0.000645604	0.000276374	1.52959	0.303507	1.22124	0.000307111	0.000355594	0.000217448	1.83043	0.288653	0.000364335	0.000373253	0.000557687
2.00983e+17	0.0201007	0.000442319	0.000176083	0.0126046	0.000170955	1.45163	0.665269	1.08775	1.087	0.167604	0.0634321	1.01777	0.113105	0.0259688	0.000236177	0.0866011
2.00983e+17	0.675442	0.0933709	0.315601	0.00134862	0.297525	0.0135175	0.00366726	0.629137	0.467504	0.122461	0.868136	0.17163	1.37033	0.0409314	0.728679	0.000504268
2.00984e+17	0.332042	0.0199913	0.725713	0.000493719	0.0979749	0.019089	0.000314043	0.752675	0.655866	0.320604	0.718913	0.736594	1.41266	0.0061841	0.000285309	0.00042235
2.00984e+17	0.910054	0.000890096	0.00035012	0.00083059	0.0722917	1.05894	0.154269	0.537785	0.232527	0.497668	0.0552489	0.845877	0.000373106	0.000446845	1.16642	0.26573
2.00992e+17	0.7241	0.000742947	0.703647	0.000661391	0.000287616	0.243308	1.36461	0.483	0.959716	0.362334	0.485674	0.430101	0.0402398	0.000369259	0.000387334	0.000572488
2.00994e+17	0.00136634	0.00289863	0.00115147	0.00258522	0.00117995	0.648435	0.873271	1.35349	0.00594023	2.57433	0.00085446	0.00195397	0.00118899	0.270401	0.0355467	0.02443
2.01104e+17	0.0866802	0.012387	0.302409	0.000398045	0.106264	0.0289941	0.00533047	0.346389	0.304488	0.160445	1.52564	0.000299762	0.201679	0.344521	2.36939	0.00453748
2.01106e+17	0.00186293	0.00390088	1.01311	0.00355307	0.153737	0.0670714	0.110078	2.93522	0.00169004	1.27772	0.00125876	0.00265487	0.169734	0.00216223	0.00210924	0.0528082
2.01106e+17	0.17211	0.103827	1.24579	0.000722616	0.0957159	0.000290547	0.486521	1.92984	0.688795	0.00199144	0.277618	0.359829	0.417171	0.0184845	0.000422383	0.000608252
2.01106e+17	0.464285	0.0188881	0.705822	0.000476301	0.339298	0.0163273	0.000303342	0.846713	0.623414	0.000259473	0.963149	0.760673	0.676984	0.179115	0.203707	0.000409724
2.01447e+17	0.941434	0.000554695	0.00021646	0.000514203	0.237895	1.34521	0.3465	0.821267	0.266464	0.0388742	0.000166485	0.639569	0.000227972	0.000277276	0.921824	0.23882
2.01533e+17	0.564379	0.00112927	0.000473404	0.00101189	0.0587429	1.31862	0.71487	1.23027	0.471102	1.01844	0.0680709	0.0557059	0.000471895	0.000579016	0.294862	0.000883709
2.01533e+17	0.000329644	0.00104566	0.869824	0.000648342	0.000270095	0.000269721	0.821926	0.4592	0.589673	1.03851	0.0630029	0.000466825	0.190422	0.0319138	1.73164	0.000630263
2.04215e+17	0.00193201	0.128444	0.00161555	0.00360232	0.00148049	1.44072	1.33366	1.16027	1.55547	0.0342043	0.00119576	0.094662	0.0335366	0.00207751	0.00261247	0.00315163
2.04293e+17	0.184185	0.00183752	0.0979807	0.00163697	0.000721641	0.68127	2.91019	0.000912133	0.19494	1.66269	0.0457881	0.00125212	0.000764015	0.00093383	0.0128597	0.00142178
2.04342e+17	0.000513484	0.00108655	0.0760732	0.175993	0.21157	1.63094	0.673893	1.59147	0.000475327	0.00058297	0.000344535	0.890735	0.000476407	0.488848	0.0147986	0.0418268
2.04352e+17	0.316693	0.000752581	0.000302616	0.000656474	0.629486	1.95722	0.491602	0.890927	0.151707	1.03799	0.0687287	0.2521	0.000296127	0.000368285	0.000381507	0.000554731
2.0436e+17	0.379081	0.00364959	1.67783	0.00314338	0.00136959	0.255372	0.260702	1.87956	0.00152776	0.00175207	0.00108925	0.00235818	1.3251	0.00175401	0.00180893	0.00271628
2.0436e+17	0.000271534	0.0162999	0.68629	0.380427	0.0748555	0.000213218	0.448587	0.814761	0.40432	0.982496	0.764863	0.768253	0.00633163	0.220478	0.0247398	0.206619
2.04411e+17	0.438564	0.000566397	0.000225941	0.000509268	0.334567	1.61617	0.66313	1.36613	0.0899084	0.206878	0.040291	0.795924	0.0932176	0.000284128	0.150236	0.00321896
2.0484e+17	0.9152	0.0764489	0.912927	0.000636264	0.167564	0.000252869	0.000400817	0.733011	0.236994	0.164149	0.572579	0.373128	1.25574	0.0241277	0.332219	0.0343865
2.04882e+17	0.472164	0.000736722	0.00029598	0.00066393	0.237504	1.3669	1.0455	0.823519	0.0658689	0.000374331	0.0872694	1.60336	0.000307313	0.0191502	0.000407654	0.0757421
2.04903e+17	0.000302768	0.298213	0.895793	0.000582121	0.389194	0.000232828	0.000363752	1.1302	1.25562	0.139068	0.000193924	0.334895	0.0867607	0.359311	0.826061	0.0829985
2.04903e+17	0.0446116	0.171096	0.628889	0.000520901	0.000225374	0.000205729	0.000327214	0.818186	0.43019	0.196202	1.14053	0.728398	1.58648	0.0390345	0.000301801	0.014613
2.04908e+17	0.396171	0.000855189	0.000344329	0.000760631	0.367454	1.78719	0.830175	1.19287	0.0230808	0.704282	0.000252815	0.384123	0.019619	0.0290071	0.000442853	0.0630938
2.04911e+17	0.341965	0.000616326	0.00932052	0.000561247	0.439844	1.68704	1.48056	0.803549	0.173411	0.362662	0.185643	0.313283	0.000250087	0.000305383	0.000322334	0.000467665
2.04952e+17	0.000293152	0.495981	0.000261948	1.89418	0.102787	0.000220757	0.941374	0.000311854	0.000276506	0.280389	0.000199715	0.000431446	0.000255193	0.000328599	2.04416	0.0383375
2.0496e+17	0.000148451	0.287868	0.00013548	0.000311311	0.000139638	0.364172	0.407466	0.000167769	0.000136339	0.215286	9.68887e-05	3.92807	0.000133877	0.000175756	0.458013	0.137574
2.0496e+17	0.43363	0.00123857	0.922628	0.001108	0.766958	0.000435444	0.10938	1.52142	0.000522542	0.456431	0.0728131	0.486006	0.545211	0.0502894	0.43057	0.000951093
2.04968e+17	0.0705417	0.0150357	0.00034209	0.000782152	0.000341034	1.38564	1.06305	1.08642	1.0176	0.749687	0.105897	0.253169	0.0495797	0.000440299	0.000491444	0.000686407
2.05295e+17	0.373913	0.00148126	1.17875	0.00133284	0.155768	0.000530288	0.000829478	2.28673	0.55181	0.227951	0.0721423	0.625568	0.190233	0.130568	0.000774391	0.00112643
2.05295e+17	0.871966	0.000887996	0.000360002	0.000811055	0.0633629	1.5556	0.617422	0.80968	0.565836	0.147018	0.000271214	0.636695	0.106523	0.00626424	0.4163	0.000702118
2.05315e+17	1.08654	0.00048923	0.000195108	0.000446885	0.282539	1.36895	0.739324	0.524626	0.400454	0.265821	0.152932	0.844794	0.00595047	0.000250693	0.000276201	0.126243
2.05367e+17	0.892788	0.000599547	0.000248397	0.000545739	0.121119	1.82141	0.458165	1.07199	0.160093	0.000301127	0.0507043	1.16054	0.0602092	0.000300658	0.000314894	0.000470484
2.05441e+17	0.000804481	0.00169286	0.0503592	0.00153656	0.208059	0.569901	3.10332	0.000851641	0.000737728	1.54723	0.00968403	0.287429	0.000708459	0.00538692	0.0104094	0.00131454
2.05442e+17	0.943412	0.000352954	0.212993	0.000319922	0.116775	1.33692	0.319937	0.635523	0.283031	0.270446	0.682952	0.209294	0.626137	0.000176347	0.161342	0.000270862
2.05861e+17	0.000394841	0.000838301	1.03255	0.000757549	0.277906	0.000435281	0.0472926	1.47831	0.847154	0.606956	0.000253842	0.00214444	0.183879	0.03977	1.27531	0.00577412
2.05861e+17	0.00067105	0.0841238	1.86931	0.00125418	0.204904	0.162694	0.000798664	3.2692	0.000607351	0.120988	0.0560922	0.000948965	0.000589828	0.000717672	0.0255605	0.00107515
2.05915e+17	0.671121	0.000653154	0.000259747	0.000586595	0.229339	1.54938	0.385877	0.678951	0.0549017	0.170942	0.0410859	1.91459	0.000273307	0.000329732	0.0535392	0.0479539
2.05925e+17	0.395043	0.000630383	0.000259833	0.000567733	0.136549	1.67652	0.636171	1.33446	0.137516	0.000307604	0.101614	1.19515	0.0865443	0.00030968	0.000324778	0.0978306
2.0593e+17	0.622274	0.000888954	0.443839	0.000784421	0.00667472	0.0349936	0.000502336	0.393041	0.617104	0.341595	1.26868	0.000589014	1.27066	0.000430348	0.796985	0.000667518
2.05932e+17	1.24638	0.00973427	0.000203407	0.000464088	0.327513	1.60885	0.382616	0.698863	0.321174	0.0675784	0.0729323	0.84687	0.000214479	0.000256428	0.21578	0.000398897
2.05991e+17	0.749822	0.000618924	0.00651555	0.000556185	0.0921509	1.28911	0.719672	0.752497	0.259714	0.000303204	0.314889	1.61257	0.00025669	0.000314359	0.000321205	0.00047916
2.06069e+17	0.32615	0.00184618	1.99475	0.00168694	0.243316	0.0133908	0.257263	2.45274	0.0483255	0.373224	0.0812153	0.00125793	0.000763989	0.000935154	0.00100296	0.00151294
2.26212e+17	0.000506355	0.00107623	1.0423	0.000988997	0.435794	0.000408654	0.000617791	1.63207	0.54373	0.66978	0.189256	0.455116	0.470146	0.135678	0.110743	0.111432
2.26212e+17	0.0315159	0.000518644	0.000208764	0.000464845	0.246212	1.22613	1.99755	1.8094	0.000224193	0.376904	0.000156548	0.0692055	0.012786	0.0278796	0.000268401	0.00040094
2.26273e+17	0.0191206	0.014875	0.403985	0.000496804	0.142297	0.0314811	0.000312234	0.909672	0.191477	0.147754	1.17281	0.393974	0.776075	0.000576094	1.59336	0.00155302
2.26283e+17	0.00198901	0.0842572	1.37645	0.370721	0.00159819	0.00139217	1.47197	1.63491	0.00177527	0.16089	0.400352	0.00277673	0.00163971	0.00204263	0.282763	0.00312556
2.26283e+17	0.00116476	0.00240044	0.00092904	0.0021815	0.496692	1.05439	0.61315	1.35077	0.00106931	1.56077	0.0007285	0.152063	0.000973476	0.00123065	0.497785	0.0628716
2.26283e+17	0.0564503	0.00095755	1.57583	0.000869849	0.000380462	0.000350093	0.36572	1.78919	0.604739	0.42967	0.0502713	0.13693	0.0643752	0.0917208	0.631481	0.000745291
2.26283e+17	0.541575	0.04049	0.000277523	0.000625395	0.000273392	2.23799	0.464077	1.0759	0.4321	0.338476	0.00985016	0.581915	0.000285651	0.0749836	0.000400575	0.000544966
2.26393e+17	0.000691027	0.127031	1.67354	0.00130081	0.375704	0.0472462	0.34156	2.32559	0.00059715	0.740505	0.0004329	0.000961564	0.000580301	0.161913	0.000787763	0.0010974
2.26395e+17	0.426247	0.0104557	0.000238139	0.00824726	0.46018	1.09813	0.68421	0.943978	0.000228926	0.0472222	0.174572	1.56737	0.000219435	0.0466736	0.000283414	0.331569
2.26417e+17	0.00129259	0.00259464	0.833862	0.00241703	0.977138	0.000913304	0.00147462	3.64886	0.0010925	0.196647	0.000770015	0.00178964	0.00107894	0.0370757	0.0901481	0.00196544
2.26419e+17	0.0933766	0.00344464	0.646009	0.0399865	0.119691	0.00717878	0.000294876	0.866534	0.20379	0.244917	0.697169	1.01564	1.44169	0.0266151	0.255985	0.137508
2.26761e+17	0.000362418	0.923664	1.49938	0.00847261	0.243151	0.0126188	0.32334	2.12266	0.000314712	0.387212	0.000230031	0.000504122	0.000305193	0.113635	0.0347529	0.129148
2.26764e+17	0.520734	0.000655924	0.484368	0.000589165	0.126843	0.000238713	0.0780204	0.665954	0.753345	0.413918	1.0299	0.633442	1.07922	0.00032764	0.000340289	0.011883
2.2683e+17	0.13464	0.0183055	0.0274794	0.000545608	0.166072	1.15804	0.935313	1.19019	0.790778	0.000295978	0.233374	0.526002	0.177594	0.00676933	0.0343615	0.400039
2.2683e+17	0.435878	0.000453023	0.840787	0.0022877	0.34305	0.000161141	0.000248118	1.00353	0.983837	0.0838294	0.446726	0.583687	1.02444	0.0264664	0.000234807	0.024241
2.26884e+17	0.846067	0.000610692	0.000171799	0.0915059	0.0279756	1.10315	0.260417	0.650756	0.6598	0.301579	0.511346	0.879482	0.102989	0.000211327	0.0990167	0.264784
2.26884e+17	0.000481735	0.109993	0.96025	0.902211	0.151322	0.014884	0.000578803	1.84308	0.118636	0.000509485	0.44793	0.42115	0.399585	0.427696	0.000538924	0.000811497
2.2695e+17	0.000633701	0.378517	0.753971	0.042232	0.00058992	0.000469994	0.000769074	2.23329	0.477094	1.52519	0.151651	0.00092758	0.000563225	0.000694402	0.231884	0.00106001
2.2695e+17	0.182559	0.000976866	1.21409	0.000883787	0.234758	0.000350471	0.0005509	2.50493	0.898999	0.293736	0.372198	0.000652696	0.00039818	0.000486383	0.0933547	0.000755233
2.26952e+17	0.00166486	0.00364277	0.0249919	0.00314011	0.00134809	0.610747	3.13057	0.00169037	0.118294	1.76673	0.0792037	0.0023674	0.0480256	0.0018221	0.00194877	0.00264392
2.26952e+17	1.40335	0.0101079	0.000172744	0.000390932	0.462814	1.51787	0.5076	0.498445	0.165974	0.203559	0.200392	0.798741	0.0296605	0.000216199	0.000229204	0.00033823
2.2697e+17	0.000390599	0.000821455	0.000326732	0.00074736	0.156504	1.51676	0.930685	2.0129	0.100312	0.858527	0.000247031	0.0344659	0.000338796	0.143868	0.0421788	0.000654863
2.2697e+17	0.520854	0.000699695	0.000279983	0.000633011	0.317822	1.40453	1.18817	1.15622	0.110119	0.158263	0.146522	0.699225	0.0466372	0.000354953	0.000367276	0.0490701
2.2697e+17	0.340464	0.00110099	1.41421	0.000972031	0.16114	0.000398209	0.00064308	2.3812	0.000478102	0.000537861	0.115023	0.739169	0.519068	0.108452	0.000569361	0.0162022
2.27296e+17	0.0867944	0.000561721	0.402771	0.000510481	0.213122	0.0614422	0.000319457	0.776535	0.52681	0.190611	0.958876	0.384114	0.457794	0.000280865	1.73884	0.000432513
2.27297e+17	0.25051	0.000619953	1.37271	0.000560454	0.209688	0.0219801	1.12578	1.07886	0.705513	0.000303058	0.392002	0.0171574	0.209738	0.0794658	0.334423	0.000483644
2.27304e+17	0.361465	0.000486998	0.36764	0.000443227	0.178308	0.000173447	0.000276758	0.352382	0.694958	0.00509314	0.725057	0.497745	0.485506	0.182402	1.94753	0.000375852
2.27313e+17	0.456553	0.00113375	1.30903	0.00101989	0.29096	0.000398908	0.000646286	1.4103	0.30683	0.000552507	0.519635	0.511489	0.927829	0.0163914	0.0459664	0.000887877
2.27357e+17	0.262695	0.06526	0.644874	0.000392278	0.178407	0.0285141	0.000244806	0.930286	0.60148	0.00109944	0.632395	1.0284	1.2277	0.000216342	0.197483	0.000407436
2.27357e+17	1.08828	0.00054072	0.000234985	0.000488256	0.000219613	1.38125	0.278321	0.978568	0.703607	0.486743	0.000161288	0.240305	0.000217853	0.000262678	0.640207	0.000414712
2.27362e+17	0.191365	0.00053249	0.940454	0.000487173	0.491026	0.000191155	0.661252	0.671193	0.00023226	0.209231	0.368298	0.000362041	0.463569	0.115565	1.6343	0.051762
2.27362e+17	0.146278	0.00149723	0.842434	0.00134983	0.000599585	0.000552652	0.000871786	2.09713	0.474376	0.602359	0.000459092	0.00101886	0.00061683	0.000774068	1.5206	0.108585
2.27362e+17	0.224669	0.00122554	0.87933	0.00109932	0.00048801	0.0502511	0.0227851	2.85206	0.597779	0.301977	0.00133782	0.000825911	0.41824	0.0616653	0.384934	0.000930357
2.27373e+17	0.412688	0.000680707	1.08197	0.000622637	0.168409	0.049973	0.000390299	1.61576	0.715828	0.000330779	0.177936	0.594579	0.734902	0.0846796	0.160498	0.000529039
2.27425e+17	0.00136151	0.00296956	1.37112	0.00259066	0.00108793	0.162238	0.0298598	1.71973	0.658387	0.839328	0.00087448	0.228247	0.543105	0.0014881	0.234408	0.00225254
2.27494e+17	0.000791382	0.00169416	0.992156	0.00152163	0.846033	0.0613531	0.000944454	1.89432	0.000713295	0.000827027	0.0669078	0.65592	0.954251	0.246031	0.000894896	0.0750775
2.27494e+17	0.805325	0.0194512	0.000208408	0.000495909	0.0226198	1.65364	1.07769	1.02305	0.0311263	0.000257496	0.0617714	1.04841	0.000217092	0.000269998	0.000290053	0.0550036
2.275e+17	0.000105776	2.84384	9.00623e-05	0.0002015	0.0186051	0.0127739	0.000131293	0.000108051	9.39648e-05	0.000112671	0.608152	0.000149177	0.0177465	0.000108373	2.27585	0.0218642
2.27502e+17	1.19952	0.000447855	0.000177108	0.000390691	0.0438476	1.40954	0.0427377	0.000216207	0.986266	0.190387	0.903107	0.798326	0.0598214	0.000216892	0.12861	0.0362494
2.27502e+17	0.187135	0.00269166	0.109347	0.00252402	0.00108447	0.00104257	3.78332	0.00137033	0.00117583	1.20115	0.00082368	0.48361	0.00115172	0.00138345	0.0191429	0.00212679
2.27509e+17	0.350503	0.00361555	1.44485	0.00315606	0.00141068	0.00127667	0.00207598	2.11897	0.429113	0.750208	0.00111049	0.00236525	0.0591481	0.00183576	0.626401	0.00276297
2.27518e+17	0.00115896	0.0892018	0.625538	0.00216379	0.586757	0.000897859	0.00136384	2.26679	0.0010477	0.682626	0.000726629	0.95984	0.330557	0.00124332	0.247422	0.00186276
2.27854e+17	1.33484	0.000698604	0.000275082	0.000625712	0.0421749	1.47013	0.490756	0.43884	0.0567867	0.000346944	0.39453	1.25007	0.31847	0.000338161	0.000356447	0.000536122
2.27854e+17	0.458961	0.000397449	0.000164093	0.00703188	0.0943653	1.34968	0.235622	0.934481	0.139646	0.000189135	0.113548	2.45237	0.000162832	0.0127287	0.000206198	0.000310006
2.27862e+17	0.00177052	0.00372612	1.4164	0.0034729	0.00136618	0.0173479	0.699246	0.717371	1.763	0.603259	0.00115999	0.0024904	0.561243	0.00188112	0.00202735	0.00297933
2.27903e+17	0.000164805	3.39611	0.000136475	0.112869	0.000136599	0.00842628	0.000198201	0.171646	0.000148007	0.000172184	1.16768	0.0291191	0.557258	0.000171876	0.355382	0.000265327
2.27907e+17	0.13125	0.00108461	1.43521	0.000988283	0.182728	0.000387029	0.641823	2.77991	0.333663	0.161636	0.000330944	0.000745527	0.000451447	0.0898966	0.0386697	0.000857155
2.27912e+17	0.322204	0.000504428	0.0110902	0.000444803	0.23411	2.09186	0.619087	0.692501	0.000792777	0.151724	0.00510156	1.659	0.00415119	0.00662014	0.000257564	0.000384012
2.27912e+17	0.000206588	0.0166428	0.000170305	4.46356	0.000173355	0.00920104	0.000244795	0.000211169	0.000190117	0.0926052	0.502623	0.000297435	0.174203	0.000219959	0.538976	0.000333656
2.27921e+17	0.533389	0.000960267	0.000396595	0.000872992	0.240186	2.52465	0.828996	0.913379	0.000407183	0.00046942	0.130126	0.603466	0.0206319	0.000487216	0.000530249	0.000732218
2.27921e+17	0.00124759	0.00260388	0.00102623	0.00239737	0.00126843	0.748112	1.29047	1.47577	0.00112995	1.96991	0.0330917	0.00178336	0.00107329	0.221494	0.0456693	0.00206039
2.27921e+17	0.545066	0.0136094	0.928206	0.000610189	0.275806	0.0407869	0.000385656	1.00894	0.772253	0.000326072	0.598007	0.407856	0.803503	0.000339302	0.403564	0.000518195
2.27922e+17	0.574938	0.106857	0.73201	0.00097102	0.000426246	0.000384825	0.124192	0.767737	0.354978	0.000518725	0.772775	0.636113	0.610129	0.342003	0.69178	0.0838245
2.27929e+17	0.268378	0.000857658	0.000368694	0.00077781	0.530655	0.867528	1.59282	1.341	0.446717	0.465703	0.000262015	0.216012	0.00035659	0.00043106	0.0671927	0.000649919
2.28041e+17	0.0865342	1.96745	0.211304	0.000314112	0.1679	0.000121291	0.0921137	0.0937907	0.12763	0.188918	1.16338	0.000234472	0.582503	0.0649115	1.0525	0.000267979
2.28041e+17	0.000651341	0.00136115	0.791605	0.00123028	0.000579711	0.000472366	0.000777075	1.50499	0.000604866	2.76008	0.000442666	0.000947196	0.0387169	0.0129294	0.683118	0.00104326
2.2805e+17	0.0370451	0.00104428	1.0609	0.000925368	0.34719	0.0557517	0.000582436	1.56523	1.17354	0.952802	0.000310254	0.000690063	0.255492	0.000519805	0.346841	0.000789391
2.28053e+17	0.000383824	0.000805246	0.930276	0.000734042	0.0953371	0.000292035	0.000467518	1.90078	1.16227	0.744388	0.000242871	0.333092	0.0633366	0.100289	0.466386	0.000637197
2.28059e+17	0.508603	0.000991726	0.553884	0.000885662	0.0230447	0.000350456	0.12974	0.764292	0.365519	0.000489937	1.13107	0.000663192	0.846435	0.000496969	1.45801	0.0152023
2.28067e+17	0.000397978	0.082937	0.855305	0.406111	0.514416	0.000297892	0.555732	1.52463	0.505578	0.000413322	0.308499	0.560996	0.00034489	0.482957	0.000456495	0.000654524
2.28067e+17	0.507537	0.0353916	0.633721	0.000522555	0.2064	0.0219167	0.000329417	0.887156	0.516382	0.370326	0.831694	0.377231	1.01092	0.00723131	0.356981	0.036073
2.28068e+17	0.000861172	0.00180131	0.000701539	0.00164814	0.788724	0.457647	1.64133	1.91643	0.000771313	0.93191	0.000555564	0.00122271	0.00074558	0.000915466	0.052696	0.00142464
2.306e+17	0.000785358	0.440918	1.13356	0.00150916	0.108296	0.000611683	0.722438	2.51534	0.000708218	0.222331	0.000507732	0.40227	0.000677575	0.181316	0.000887289	0.0673003
2.30602e+17	0.669049	0.000918572	0.000369494	0.000828617	0.354258	1.2991	0.636159	0.547674	0.413992	0.62598	0.000277218	0.821572	0.233083	0.000462033	0.000484287	0.195493
2.30604e+17	0.452152	0.000605705	0.000235831	0.0180701	0.000264664	1.13959	0.32318	0.79072	1.42441	0.573358	0.0769399	0.809153	0.000240843	0.000301106	0.150718	0.0398573
2.30604e+17	0.000521829	0.0405114	0.0098591	0.0010093	0.000442351	0.789111	1.17578	1.23815	1.11682	1.29891	0.000343295	0.0929064	0.000473512	0.000554011	0.0333679	0.000855584
2.30609e+17	0.00136507	0.00292068	1.27073	0.00266915	0.00113342	0.00104945	0.733511	1.18362	0.00127985	1.88056	0.00089973	0.00195903	0.00120248	0.57988	0.00149537	0.134742
2.30609e+17	0.856965	0.000567923	0.00021756	0.000507227	0.240254	1.17948	0.650829	0.883781	0.202276	0.000275218	0.0480119	1.44633	0.000224513	0.000278786	0.27433	0.0154786
2.3061e+17	0.0758396	0.0265749	0.852249	0.000751629	0.45739	0.000312186	0.00047771	1.908	0.723024	0.286418	0.000248271	0.0227536	0.449904	0.000417854	0.994728	0.000637356
2.3061e+17	0.37546	0.00125614	1.6571	0.0296867	0.00477641	0.104277	0.131989	2.67201	0.393105	0.000613113	0.029177	0.121094	0.232157	0.0259234	0.0200363	0.000936513
2.30671e+17	0.0174806	0.00301757	0.522127	0.321326	0.0826905	0.184178	0.0582487	0.877316	0.581207	0.000202639	1.10806	0.911517	0.609586	0.440811	0.0817771	0.000317899
2.30679e+17	0.000589377	0.00123287	0.000512277	0.0011541	0.000527922	0.86164	2.49768	0.859638	0.000545387	1.23242	0.0500878	0.280975	0.0103117	0.000645636	0.000652509	0.000968516
2.30679e+17	0.0003583	0.000760451	0.619641	0.100946	0.497105	0.163168	0.838073	3.24474	0.000325703	0.0805636	0.000230826	0.000521101	0.000310793	0.109495	0.142904	0.000601323
2.30679e+17	0.000936363	0.00196334	1.6596	0.00175016	0.381749	0.000706324	0.00111071	3.3436	0.000825117	0.000924755	0.000631277	0.00135141	0.000808081	0.400911	0.000991683	0.00149546
2.30738e+17	0.0893608	0.0024212	1.07039	0.00224085	0.276563	0.000900518	0.408933	2.42999	0.00105114	1.14111	0.00076218	0.00166874	0.00101741	0.315756	0.0551224	0.00189346
2.30738e+17	0.000315754	0.0625553	0.871265	0.000624008	0.108332	0.000245973	0.000390753	1.29691	1.28314	0.402238	0.224293	0.463049	0.0463951	0.167844	0.760382	0.111796
2.30738e+17	0.203393	0.00116865	1.40922	0.00107407	0.130484	0.000421022	0.209445	2.70311	0.213457	0.00057506	0.175417	0.306942	0.233226	0.2101	0.00064738	0.000917026
2.30747e+17	0.0009302	0.252227	0.000794765	0.0017931	0.117834	0.756408	1.74207	1.8636	0.0693505	0.264615	0.000622409	0.643889	0.000828695	0.00101339	0.0193643	0.0639925
2.30748e+17	0.000870598	0.00190552	0.000795148	0.00176138	0.00188285	1.0944	0.806162	2.31663	0.000801303	1.53101	0.00056377	0.00127349	0.000759974	0.000975974	0.0381109	0.00145606
2.30749e+17	0.000692338	0.00146281	0.0285348	0.00132509	0.000598824	2.15617	1.60489	1.10268	0.0790274	0.441461	0.227362	0.105962	0.000595426	0.00073693	0.000773624	0.0472344
2.30809e+17	0.522851	0.0734944	0.31393	0.000679647	0.0726079	0.0541831	0.000428946	0.546748	0.622657	0.421235	0.656576	0.593219	1.61078	0.000380557	0.276407	0.0335741
2.30817e+17	0.000499292	0.00107239	0.439641	3.14768	0.00040439	0.000376585	0.000603702	1.11342	0.17496	0.493225	0.229902	0.000713875	0.0366551	0.110444	0.000596297	0.0494447
2.30817e+17	0.000577718	0.00127311	0.0685225	3.21028	0.000494157	0.000435594	0.94351	1.46187	0.000525319	0.000599471	0.000357778	0.000842543	0.000498253	0.0810467	0.0277665	0.000973902
2.30819e+17	0.000310814	0.000684988	0.0294909	0.000612643	0.223545	0.527009	2.9991	1.13122	0.000287016	0.858053	0.000197916	0.000447901	0.000268781	0.000334831	0.0277066	0.000508199
2.30819e+17	0.401142	0.000435709	0.000169078	0.000382571	0.171856	1.42553	1.31917	1.28281	0.301311	0.0141323	0.0160678	0.675179	0.000175145	0.0222297	0.13987	0.0293962
2.31133e+17	0.000187699	0.000400529	0.560243	0.00036438	0.317262	0.000143717	0.000227129	1.27602	0.698164	0.00108054	0.773781	0.390843	0.952075	0.116677	0.653872	0.0585271
2.31145e+17	0.514197	0.000587246	0.0292234	0.000521048	0.327574	1.92378	0.874509	0.955982	0.0129525	0.000285538	0.0596398	1.09925	0.000239713	0.000295406	0.000312573	0.000450006
2.31161e+17	0.000641708	0.0013617	1.80034	0.00123616	0.000536121	0.101997	0.000778143	2.29934	0.10129	0.252887	0.000410292	0.146059	0.523645	0.526839	0.04113	0.00105954
2.31161e+17	0.0625171	0.00046909	0.829011	0.0217559	0.444921	0.0791977	0.000259197	0.983362	1.02058	0.101328	1.22531	0.129344	0.757404	0.028326	0.0557254	0.0603411
2.31161e+17	0.000522321	0.0363695	0.000449946	0.00100553	0.190844	1.04101	1.95926	1.50102	0.10196	0.788623	0.000338014	0.148208	0.00871916	0.000555743	0.0198702	0.000862288
2.3122e+17	0.000676844	0.00143039	0.320176	0.00132441	0.00054773	0.000530688	0.064661	0.448106	0.420186	2.35681	0.000433028	0.000942001	0.240389	0.00073229	1.77841	0.164175
2.3122e+17	0.00121169	0.00249114	1.28488	0.00221784	0.000976205	0.00084605	1.60362	1.4809	0.00104344	0.738661	0.000769706	0.412016	0.00103057	0.204297	0.0623558	0.00186787
2.3122e+17	0.00063045	0.00140239	0.000528976	0.00146081	0.177966	1.46002	1.6355	2.01708	0.000583093	0.500066	0.000414073	0.000907166	0.000554987	0.000684388	0.000699954	0.00105679
2.3129e+17	0.00030558	0.000650842	0.00025709	0.0617039	0.293746	0.811074	0.755764	1.13389	0.0801547	0.126435	0.118619	1.69598	0.000266762	0.363559	0.000339978	0.357037
2.3129e+17	1.03797	0.00115593	0.000460686	0.00103566	0.106046	1.28111	0.325859	1.14413	0.213205	0.264569	0.183108	0.891716	0.000471349	0.000569972	0.347301	0.000900843
2.31296e+17	1.42125	0.000652933	0.00827533	0.000596215	0.214194	1.49866	0.503797	0.377863	0.191751	0.397005	0.24995	0.928706	0.00590518	0.000327003	0.00034117	0.000510558
2.31296e+17	0.563211	0.00404383	0.446202	0.00356973	0.25533	0.355851	0.994518	0.744824	0.195928	1.38066	0.191033	0.55975	0.00163806	0.00198997	0.0971028	0.00302074
2.31349e+17	0.254434	0.295582	1.08135	0.00142414	0.00058255	0.000558399	0.876605	0.814194	1.28416	0.876071	0.11881	0.00106183	0.000641018	0.000807226	0.0990229	0.094177
2.3135e+17	0.01843	0.0178741	0.472392	0.128591	0.491249	0.000353884	0.172279	1.47725	1.34751	0.586251	0.0763154	0.000642431	0.00039231	0.394027	0.615395	0.000732195
2.31365e+17	0.00924131	0.000951466	1.03645	0.0134977	0.172622	0.000349515	0.000544125	1.08072	0.566757	0.307595	0.32475	1.04457	0.924971	0.163503	0.0249527	0.128209
2.31365e+17	0.000528781	0.00113054	0.858242	0.00101503	0.0441299	0.000409598	0.000648239	2.40439	0.70746	0.0819991	0.000332114	0.0476169	0.31418	0.389007	0.794517	0.154018
2.31684e+17	0.430825	0.0013787	0.846012	0.00121175	0.670203	0.0530961	0.000771216	1.28785	0.000583083	0.000667587	0.25826	0.514048	0.834261	0.000679105	0.898676	0.00102909
2.31686e+17	0.63801	0.000775837	0.000310956	0.000716633	0.579137	1.42872	0.823286	1.05176	0.209576	0.15454	0.132316	0.548455	0.000323042	0.0130681	0.137109	0.0816368
2.31704e+17	0.380761	0.000668998	0.647313	0.0028244	0.0990549	0.0859018	0.000384086	0.575342	0.457445	0.107008	0.936153	0.719504	1.15839	0.19277	0.435736	0.000521918
2.31752e+17	0.000765586	0.00158586	1.36695	0.00144666	0.0953997	0.0643687	0.00092232	2.31617	0.859469	0.0755274	0.000491133	0.342216	0.591963	0.000866491	0.0688467	0.0124704
2.31752e+17	0.377352	0.0880269	1.48261	0.377113	0.19283	0.000487592	0.0426999	1.18663	0.180885	0.275403	0.310576	0.517245	0.669371	0.000681194	0.000706951	0.0969367
2.31752e+17	0.849165	0.000643178	0.680717	0.000572672	0.513384	0.000234161	0.0298195	1.32326	0.296203	0.000313528	0.662865	0.361472	0.745947	0.00531558	0.31125	0.0186265
2.31753e+17	0.000538234	0.00112583	2.00347	0.00103898	0.209395	0.13687	0.000653763	2.33014	0.000488296	0.0640294	0.157895	0.164264	0.417363	0.303659	0.00779965	0.000886045
2.31772e+17	0.143823	0.00211878	0.000861884	0.00191215	0.00083509	1.44738	1.41305	1.27512	0.251061	1.09844	0.0997367	0.00146091	0.000897606	0.0010697	0.0598575	0.00164909
2.31772e+17	0.00018337	3.27347	0.000153425	0.00164293	0.00015573	0.00702609	0.000221257	0.352393	0.0974146	0.0178717	0.97041	0.00026152	0.214504	0.00019482	0.863668	0.000301633
2.31821e+17	0.000144626	1.82503	0.000126036	1.72507	0.000137583	0.0200582	0.000186726	0.000149597	0.000133314	0.000158653	2.04587	0.000207559	0.000128899	0.000157481	0.182094	0.000243862
2.31841e+17	0.508899	0.00127876	1.28719	0.00115072	0.0744296	0.000451904	0.078103	0.919956	0.706167	0.000626986	0.843877	0.318241	1.02422	0.0105823	0.0234211	0.000982928
2.31849e+17	0.0693316	0.000653331	0.739695	0.000596683	0.145423	0.000234724	0.188079	0.636204	0.409428	0.000461546	1.17044	0.000437007	0.701534	0.000326871	1.73644	0.000497776
2.31899e+17	0.000590537	0.00722714	1.26751	0.00108147	0.000483746	0.0004217	0.181111	1.83137	1.16233	0.771667	0.0665174	0.199799	0.000479228	0.000678585	0.307447	0.000899761
2.31899e+17	0.00115978	0.0023813	1.5035	0.00216961	0.000971578	0.000860736	0.368497	2.21588	0.198458	0.340863	0.259037	0.00161602	0.00101265	0.821448	0.00130799	0.080031
2.319e+17	0.480093	0.100117	0.526268	0.0140813	0.15816	0.000369587	0.601718	0.360952	0.344065	0.585303	1.2665	0.000700381	0.583815	0.000526141	0.776207	0.00078138
2.319e+17	0.000892246	0.00186786	0.000738104	0.00167771	0.000741384	1.68724	1.60611	0.650861	0.0519556	1.25825	0.0479421	0.276041	0.00218452	0.194103	0.0173393	0.00142848
2.31901e+17	0.000712829	0.00146171	0.000582831	0.00133475	0.000604561	0.936345	0.574488	0.855339	1.34922	1.64401	0.000451747	0.157329	0.0156479	0.121782	0.000777499	0.139414
2.31901e+17	0.0922456	0.0603849	1.34553	0.000640977	0.252603	0.000248367	1.08367	1.84417	0.418292	0.000349493	0.136164	0.26764	0.124177	0.0166135	0.0676555	0.0893858
2.31916e+17	0.000520721	0.0421643	1.53329	0.000989113	0.193786	0.000391099	0.799034	2.22446	0.000471161	0.549105	0.150615	0.000751405	0.0539202	0.143246	0.0291359	0.0777477
2.31916e+17	0.196838	0.00270918	1.26646	0.0589043	0.0979454	0.00097532	0.00158661	3.08714	0.00114054	0.765768	0.0467138	0.00184228	0.0011157	0.155162	0.112667	0.00212107
2.32236e+17	0.000477689	0.00101207	1.21187	0.247318	0.124568	0.00036274	0.665236	2.15196	0.069465	0.000498359	0.601922	0.425191	0.000417427	0.210977	0.0875963	0.000784099
2.32243e+17	0.000685418	0.0529727	0.765323	0.0012729	0.464583	0.000511022	0.00101747	2.44323	0.000602449	0.387157	0.000426574	0.300716	0.000591511	0.307845	0.650043	0.42255
2.32251e+17	0.00101508	0.0445616	1.66274	0.0019265	0.000831224	0.000756843	0.628217	2.03483	0.214765	0.910593	0.0547565	0.00142315	0.000868177	0.172578	0.0678139	0.00162262
2.32252e+17	0.000267858	0.000574833	0.00023389	0.00051552	0.0150576	1.46336	2.3356	1.44599	0.000246837	0.258066	0.000170501	0.235196	0.00023735	0.00257034	0.0412743	0.000442518
2.32313e+17	0.00149759	0.00332519	0.00124069	0.00283699	0.8966	0.305361	1.3041	2.73668	0.00134404	0.390814	0.000957236	0.00219702	0.00131719	0.065399	0.0827166	0.00252974
2.32313e+17	0.00180789	0.00390199	1.2277	0.00345846	0.00175977	0.00130954	1.96536	0.944923	0.00160597	1.24001	0.174411	0.00262322	0.00152491	0.0018569	0.223586	0.002873
2.3237e+17	0.0903941	0.039415	0.000306891	0.000693956	0.164235	1.70608	1.68151	0.80912	0.10363	0.458739	0.0677858	0.428603	0.20833	0.0399336	0.000393003	0.00057807
2.3237e+17	0.31634	0.00051817	0.748767	0.000473562	0.38103	0.023065	0.000300125	1.07775	0.319981	0.000256753	0.450226	0.257157	1.22627	0.204551	0.792736	0.000405222
2.32372e+17	0.00731824	0.0957715	1.21317	0.000933758	0.241383	0.00032729	0.473298	1.5109	0.865203	0.422048	0.34891	0.000629093	0.43401	0.000464828	0.184628	0.000699077
2.32372e+17	0.058705	0.000799175	1.32842	0.000725515	0.000305111	0.000302636	0.0411028	2.10186	0.45616	0.451642	0.000240891	0.13021	0.893437	0.148939	0.186272	0.000617552
2.3238e+17	0.298377	0.717467	0.627848	0.415616	0.779922	0.000604332	0.0111112	1.17977	1.04984	0.270723	0.000519562	0.00108231	0.000658433	0.00077377	0.443954	0.00120694
2.3238e+17	0.225025	0.000620117	0.0121887	0.000556975	0.169716	2.02653	0.78283	1.27346	0.204077	0.000303364	0.171809	0.877535	0.0371291	0.000308505	0.000335639	0.0173718
2.32389e+17	0.139677	0.000748364	0.000295632	0.000675377	0.0781381	1.64536	1.42609	1.22105	0.243436	0.380289	0.0245191	0.514967	0.000311565	0.0352178	0.0805408	0.00843458
2.32389e+17	0.766808	0.000745505	0.00917453	0.000664499	0.234031	1.64012	0.750756	0.83925	0.0980337	0.067062	0.056177	1.0443	0.291309	0.000371329	0.00038093	0.000575571
2.32449e+17	1.5055	0.000786988	0.000305156	0.000706624	0.187852	1.40561	0.086049	0.363265	0.772047	0.341432	0.257481	0.592534	0.000323333	0.00039554	0.239718	0.0457336
2.34992e+17	0.135516	0.00105934	1.2131	0.382792	0.163782	0.0365614	0.000601618	2.12651	0.000438267	0.000497931	0.137846	0.822176	0.286401	0.446107	0.000568014	0.0456992
2.34992e+17	0.0452436	0.000909052	0.000367437	0.000839111	0.142442	1.06715	2.36196	1.31397	0.386565	0.260479	0.000278784	0.217243	0.000379746	0.000470929	0.000660334	0.000725179
2.35001e+17	0.281614	0.0233991	1.17878	0.00102691	0.195759	0.000406504	0.136655	1.6592	0.220321	0.000558711	0.0739792	0.735679	0.434065	0.4837	0.196382	0.178103
2.35007e+17	0.412011	0.000615429	0.000256055	0.000567538	0.333938	0.575494	0.550893	1.23916	0.301064	0.0488005	0.0935492	2.09949	0.000258991	0.000314363	0.0946283	0.0487554
2.35059e+17	0.518634	0.000835229	0.657868	0.04157	0.271164	0.0383846	0.000482079	0.386314	1.08682	0.451166	0.792747	0.287739	0.0641832	1.13732	0.0638479	0.000645052
2.35059e+17	0.000501908	0.00109542	0.644381	0.00098055	0.361545	0.000380116	0.000610428	1.12076	0.536404	1.03155	0.171171	0.148404	0.000438604	0.158375	1.45177	0.171272
2.35059e+17	0.871512	0.0171061	0.000249293	0.000578987	0.22228	1.26521	0.222232	0.569456	0.567553	0.155311	0.21029	1.35279	0.027429	0.000320092	0.27551	0.0419592
2.35122e+17	0.128654	0.00409468	1.09821	0.00364931	0.00160436	0.00158308	0.00472466	2.60572	0.236473	0.809581	0.00123166	0.421859	0.473674	0.00209995	0.00219142	0.00325532
2.35122e+17	0.00126836	0.002641	1.46151	0.00240614	0.00104314	0.00095542	0.493864	1.59618	0.59297	0.923532	0.15327	0.00183465	0.56274	0.00138481	0.00139293	0.00210137
2.35128e+17	1.20971	0.000804349	0.00032414	0.000726099	0.00032866	1.56606	0.132607	0.419585	0.617397	0.447203	0.130275	1.0611	0.212124	0.000403639	0.000444549	0.000635163
2.35128e+17	0.515995	0.000635638	0.932419	0.000569543	0.312274	0.0123994	0.259741	0.68398	0.51222	0.189167	0.613554	0.283479	1.38173	0.000313238	0.100832	0.000483134
2.35145e+17	0.000166576	0.00036346	0.376022	0.452109	0.000147777	0.000125656	0.000203244	0.685952	0.262386	0.336119	1.69268	0.316778	0.0306558	1.13194	0.0543826	0.459847
2.35145e+17	0.217549	0.00076842	0.000305721	0.000695961	0.209807	0.919525	1.16263	1.45713	0.393985	0.974331	0.0257794	0.337879	0.0979675	0.000381715	0.000406758	0.000599307
2.35551e+17	0.000878809	0.00181568	0.000751852	0.00166718	0.000701331	0.944755	0.370116	0.761895	1.71805	1.75291	0.0530543	0.00123516	0.119441	0.000916403	0.0697585	0.00143742
2.35552e+17	0.211707	0.000904273	0.000361834	0.000827976	0.090376	1.46208	1.43742	1.40139	0.357274	0.104589	0.0485586	0.588322	0.00038291	0.000464488	0.000503123	0.0945399
2.35559e+17	0.394078	0.000464623	0.331296	0.00042737	0.0993587	0.000183211	0.0168627	0.736354	0.533905	0.0302627	0.581141	0.725348	1.0958	0.00022856	1.143	0.111136
2.35679e+17	0.32529	0.0011871	0.957522	0.00107032	0.101381	0.146918	0.000675033	1.3454	0.304405	0.473705	0.331418	0.974554	0.788988	0.0455803	0.000626301	0.000894603
2.35687e+17	0.000644998	0.00137515	1.33383	0.00121635	0.000541843	0.00049427	0.222657	2.84834	0.155918	0.0731683	0.14295	0.298125	0.0981729	0.620356	0.000714376	0.00104724
2.35689e+17	0.000737241	0.00154335	0.000631199	0.00141577	0.0331529	1.2483	1.97151	1.89626	0.14664	0.299508	0.08633	0.00104493	0.0274273	0.000784921	0.0644329	0.0197617
2.35748e+17	0.000162463	0.0408764	0.0728054	4.27503	0.000134035	0.000121982	0.302244	0.000166404	0.10489	0.297049	0.564951	0.000233816	0.0986238	0.000171154	0.0421649	0.000260567
2.35748e+17	0.0156948	0.0337805	0.777785	0.000512571	0.297417	0.000207582	0.0461976	1.59408	0.960791	0.266204	0.346225	0.590326	0.410164	0.358115	0.101886	0.000433649
2.36108e+17	0.000491598	0.00104463	0.972014	0.189261	0.00126088	0.110101	0.000611183	1.85252	0.233413	0.000521851	0.601105	1.27949	0.368003	0.188461	0.000555504	0.000796254
2.36177e+17	0.000868174	0.00189091	1.61243	0.0346192	0.000724826	0.00067564	0.464429	2.40954	0.000788477	0.274764	0.0434066	0.262046	0.306663	0.384045	0.00097524	0.00151012
2.3622e+17	0.617003	0.000507896	0.000199865	0.000454094	0.0713275	1.2345	1.02008	0.730542	0.0325367	0.000246871	0.148537	1.6147	0.000205974	0.097765	0.000265781	0.230957
2.36222e+17	0.235202	0.0890782	0.000370644	0.000821375	0.0949829	1.50481	1.39526	1.67424	0.00992941	0.127319	0.0657692	0.32791	0.106134	0.143886	0.0232813	0.000705893
2.3623e+17	0.0614443	0.00133893	0.819606	0.00117588	0.000516239	0.0383028	0.000734464	1.67475	0.797335	1.72992	0.000392407	0.219694	0.122079	0.000652406	0.326782	0.00484224
2.36245e+17	0.698043	0.000537765	0.321893	0.000472206	0.000203588	0.000195635	0.00034222	0.000258382	0.000228808	0.252106	0.757487	0.000350969	0.658158	0.00027326	2.96503	0.144247
2.36245e+17	0.185631	0.00108569	1.57215	0.000970404	0.105935	0.000377926	0.000621573	2.49814	0.00045941	0.201672	0.0931302	0.412609	0.171302	0.279541	0.275186	0.000838723
2.36298e+17	1.0349	0.000550064	0.000224064	0.000486621	0.113649	1.5395	0.700881	0.565148	0.132561	0.000268993	0.0815961	1.53902	0.0900601	0.000273125	0.000280883	0.000417554
2.36701e+17	0.00037113	0.000781768	0.000315351	0.0354686	0.244177	1.01575	1.22902	1.8026	0.755865	0.216677	0.00023359	0.0545331	0.000321205	0.0323665	0.272256	0.138998
2.36701e+17	0.0271765	0.00175123	1.0559	0.00154211	0.000658738	0.000659704	0.159086	0.780054	0.540935	1.63821	0.200939	0.237929	0.00071479	0.000889259	1.11469	0.038287
2.36701e+17	0.421117	0.0936536	1.00669	0.00146706	0.378691	0.255658	0.000948071	1.89187	0.000695353	0.000806848	0.190347	1.10885	0.398397	0.0481219	0.000886789	0.00125282
2.36702e+17	0.000238798	0.000510964	0.000202723	0.00849962	0.345089	1.33265	1.2355	1.69491	0.33243	0.270159	0.0251038	0.215719	0.0848276	0.095841	0.0727546	0.0853948
2.36845e+17	0.0196144	0.000393885	0.000154065	0.000350803	0.466936	0.738404	1.28615	0.879109	1.27008	0.421054	0.000117067	0.21967	0.000160256	0.000200258	0.387036	0.110445
2.36845e+17	0.292851	0.000414628	0.000168635	0.000390368	0.186124	2.2069	0.998688	0.949212	0.0471383	0.139341	0.017803	0.897795	0.0622894	0.000210205	0.000220823	0.000320647
2.36845e+17	0.00124435	0.00271378	1.71586	0.00239497	0.135973	0.000939789	0.477885	1.0199	0.809401	0.608513	0.422745	0.00179217	0.506173	0.00512253	0.0863557	0.00210214
2.36845e+17	0.00134709	0.00292723	0.00118343	0.258832	0.292428	0.00101938	2.66939	1.65753	0.00126009	0.401083	0.120745	0.00200464	0.00119778	0.259164	0.00155226	0.127359
2.39452e+17	0.292242	0.00106897	1.60082	0.000950676	0.361712	0.118381	0.000606245	2.02851	0.000449972	0.000519276	0.0450606	0.520731	0.680676	0.121088	0.0260155	0.000813113
2.39459e+17	0.234407	0.00775806	0.997614	0.000868927	0.593314	0.000342181	0.000540401	1.82775	0.686022	0.326416	0.000294002	0.141246	0.000395399	0.177266	0.804718	0.000730611
2.3946e+17	0.000927895	0.00192198	0.00077333	0.00173729	0.0951046	1.66569	2.18576	0.480322	0.000831539	0.320647	0.0153101	0.599089	0.00079185	0.427889	0.00104233	0.00151617
2.3946e+17	0.604194	0.000504335	0.000197365	0.000449642	0.000195383	1.43717	1.00854	0.530338	1.13009	0.37472	0.228742	0.460061	0.0237253	0.000251019	0.000264207	0.000391212
2.39476e+17	0.000382512	0.000793114	0.954388	0.000736546	0.255296	0.000309411	0.0142134	1.02306	0.826033	1.56024	0.168264	0.485118	0.143788	0.000400379	0.366082	0.000623541
2.39517e+17	1.23098	0.000748659	0.000307158	0.000685597	0.78998	1.58623	0.460422	0.665405	0.144907	0.228207	0.0478378	0.573629	0.000314924	0.0691047	0.000394506	0.000590746
2.39544e+17	0.300342	0.000636129	1.51435	0.000573874	0.477145	0.000228596	0.480462	1.02085	0.919081	0.210958	0.769861	0.0615378	0.00428262	0.000315712	0.0386791	0.000488661
2.39544e+17	0.00484742	0.00038604	1.02112	0.000344811	0.169205	0.000134738	0.576859	0.87286	0.46299	0.0047477	0.678792	0.346725	0.149845	0.240122	1.27059	0.000298393
2.39544e+17	0.00112679	0.085749	1.09138	0.00212136	0.173121	0.00086002	0.138108	1.89866	0.513397	0.923776	0.000724076	0.226377	0.000977298	0.0907	0.650315	0.00182389
2.39587e+17	0.0339616	0.000744538	1.69946	0.000664066	0.066756	0.000259394	0.460348	2.05161	0.933884	0.0174448	0.320228	0.000485478	0.186089	0.00036039	0.0269084	0.000551097
2.39589e+17	0.100965	0.000674776	1.49656	0.000619449	0.248136	0.000245385	0.0503325	2.68244	0.546971	0.107485	0.0367153	0.185848	0.000281452	0.198614	0.000610038	0.143272
2.39594e+17	0.000309935	0.000657209	0.000261803	0.000593325	0.223507	1.67102	1.83698	1.25131	0.000284445	0.165936	0.000201119	0.528618	0.0899584	0.000334106	0.0292915	0.000515457
2.39594e+17	0.082083	0.000954415	1.00538	0.000833618	0.000365895	0.000330837	0.437639	1.66637	0.581373	0.513567	0.27131	0.019279	0.0355317	0.000462955	1.18348	0.000717454
2.39594e+17	0.0134649	0.00178106	0.99372	0.00159061	0.000729736	0.000627464	1.37227	0.294363	0.645579	1.36409	0.144554	0.00118977	0.00072823	0.000897266	0.962431	0.00139746
2.39596e+17	0.240419	0.0270674	0.000926677	0.0453606	0.203602	0.1864	3.37558	0.740868	0.000965941	0.512203	0.0580152	0.321346	0.0824286	0.0011533	0.00117005	0.00173942
2.39596e+17	0.325389	0.000743827	0.000300795	0.000684381	0.439139	1.60084	1.08473	1.16336	0.0041474	0.000377822	0.0553348	0.851433	0.000314872	0.000386694	0.227425	0.04514
2.39596e+17	0.000426803	0.076005	1.45966	0.000821337	0.303132	0.000322301	0.348824	3.16682	0.000390169	0.135887	0.000273431	0.000620474	0.000367671	0.176413	0.0651517	0.0645874
2.39598e+17	0.18958	0.000506034	0.00020312	0.00045799	0.364228	1.5823	1.45242	1.05333	0.000218148	0.000247744	0.0140349	1.06105	0.0803271	0.000255574	0.000270254	0.000395954
2.39612e+17	0.000696091	0.0014682	0.406566	0.00134169	1.33263	0.000545355	0.000870093	0.000782029	0.000662699	1.2692	0.137885	0.00103216	0.000602274	0.169232	1.90954	0.566448
2.39612e+17	0.000303891	0.0656383	0.920715	0.0889097	0.499249	0.000227324	0.000362531	1.1975	0.784895	0.256185	0.488713	0.701711	0.0650432	0.535756	0.194092	0.00048955
2.39612e+17	0.492853	0.000876531	0.691785	0.000678219	0.394538	0.000262438	0.316418	0.604904	0.154017	0.317719	1.0228	0.475376	0.810794	0.000366	0.515797	0.000570166
2.39613e+17	0.000499818	0.00107119	1.56407	0.000966823	0.212897	0.000381999	0.33044	2.92217	0.142373	0.360999	0.080501	0.000708477	0.000422512	0.14754	0.0338009	0.000808159
2.39939e+17	0.177429	0.00125583	1.05146	0.00112637	0.000484497	0.000457736	0.000713499	1.76267	0.895825	0.574959	0.0448569	0.000838548	0.83161	0.000621217	0.454332	0.000954844
2.39939e+17	0.00112612	0.00256478	0.0347479	0.00226388	0.00100157	0.78778	1.38681	0.928996	0.00103323	2.31116	0.000720444	0.00161526	0.000991309	0.0534198	0.0882882	0.196649
2.39956e+17	0.244204	0.00982606	0.885773	0.000663228	0.346489	0.0363749	0.0314342	0.884683	0.676087	0.214781	1.08955	0.111957	0.715503	0.000365481	0.544932	0.00712928
2.39998e+17	0.264614	0.0290289	1.24028	0.00300542	0.254829	0.00113422	1.59176	1.02664	0.00142704	1.27018	0.0403199	0.00223683	0.00133215	0.00164018	0.0679404	0.00253244
2.4e+17	0.332845	0.0118263	0.640286	0.000739671	0.0333045	0.000304694	0.000471284	0.775401	0.590349	0.330104	0.257064	0.516587	1.33468	0.000419668	0.938881	0.0364592
2.4e+17	0.000727504	0.00156088	1.69657	0.00138361	0.104134	0.000557423	0.000859273	2.1806	0.000640908	0.384266	0.000451304	0.400794	0.309671	0.538137	0.0454856	0.133658
2.40145e+17	0.518051	0.00816114	0.000262001	0.000597959	0.508494	1.48206	0.634043	0.98211	0.466659	0.000313201	0.0960559	1.02304	0.000265958	0.000329659	0.0658466	0.0134979
2.40162e+17	0.000176446	0.616229	0.344176	0.000345871	0.248567	0.00216988	0.242676	0.0398882	1.39565	0.000184044	0.717259	0.000256705	0.000153287	1.36766	0.521793	0.302691
2.40162e+17	0.292504	0.000595131	0.674419	0.000541236	0.409409	0.000219342	0.000342181	1.08064	0.705527	0.293105	0.499679	0.805863	0.963225	0.000300427	0.0729745	0.000459626
2.40162e+17	0.00105287	0.154888	1.07287	0.0019925	0.209555	0.000764653	0.327595	2.37542	1.05001	0.259832	0.000674175	0.0719102	0.1265	0.0596399	0.0848465	0.00171191
2.40162e+17	1.18813	0.000430768	0.0129631	0.0228387	0.234813	0.86953	0.964748	0.190259	0.80163	0.249711	0.455355	0.611089	0.000175279	0.000213333	0.197633	0.000337145
2.40482e+17	0.70589	0.00162098	0.000658449	0.00148792	0.0906743	1.27024	1.47711	0.829813	0.117305	0.000839738	0.00048441	1.12651	0.000674328	0.000842728	0.000910908	0.174385
2.4049e+17	0.0427328	0.000827714	1.13129	0.0561378	0.415168	0.000302603	0.138483	1.19777	0.296373	0.0697807	0.84596	0.47813	0.876128	0.230622	0.019367	0.000652981
2.4049e+17	0.526708	0.0307844	1.12231	0.0243832	0.237287	0.0219193	0.000782144	2.39585	0.173391	0.000659626	0.155786	0.94262	0.000567299	0.164722	0.000715098	0.00105467
2.40497e+17	0.000428328	0.000917408	0.000361752	0.000830258	0.180718	1.87555	1.62357	1.22971	0.0201213	0.812225	0.0188772	0.00061469	0.000380512	0.0170759	0.0175983	0.000710404
2.40497e+17	0.15524	0.00185363	0.977296	0.00167885	0.000742481	0.000653662	0.00104946	0.691999	0.783507	2.26651	0.248711	0.00126955	0.621432	0.000929996	0.0450648	0.00144125
2.40497e+17	0.255393	0.000598383	0.780701	0.000544207	0.223914	0.0342927	0.000339233	1.05472	0.723652	0.083857	0.000181653	0.787896	1.28968	0.000301859	0.396911	0.166823
2.4056e+17	0.000550677	0.71511	0.479267	0.00108272	0.000471822	0.000423331	0.000657982	0.956096	0.000511497	1.51654	0.000355074	0.000786444	0.113525	0.184107	1.73633	0.0938008
2.40618e+17	0.315022	0.0012952	1.62972	0.00116735	0.000502837	0.107264	0.000741639	1.91524	0.849544	0.0277375	0.000393338	0.142655	0.688061	0.0419836	0.0772193	0.00102599
2.40618e+17	0.741989	0.000597705	0.000232936	0.000529352	0.18321	1.91373	0.344769	1.04666	0.198919	0.0449836	0.0814361	1.19737	0.00174007	0.000297086	0.0428795	0.000453046
2.40628e+17	0.50083	0.0146664	0.000136031	0.0053268	0.0821278	0.00711319	0.487969	0.000147679	0.304593	0.0540439	0.650503	0.000202283	0.00012481	0.360675	3.27988	0.0515657
2.41039e+17	0.00604004	0.00040571	0.000168833	0.000365093	0.250126	1.03936	0.881374	2.18664	0.973516	0.000196743	0.000120114	0.39963	0.000165318	0.0504362	0.0110146	0.000309874
2.41039e+17	0.000312952	0.000703754	0.000272581	0.000611427	0.362129	1.43212	1.82805	2.06431	0.000285301	0.062972	0.0239712	0.000453669	0.000284645	0.00956487	0.0132091	0.000520494
2.41039e+17	0.000602177	0.075734	0.000504479	0.00113777	0.406071	0.434527	2.37892	2.12303	0.000542203	0.122551	0.000391737	0.000846669	0.000513549	0.184369	0.0684942	0.00135119
2.41098e+17	0.174817	0.477622	0.711779	0.00255077	0.00108921	0.00099473	0.00157505	1.91032	0.141854	1.08337	0.000853223	0.119794	0.569049	0.00142691	0.59976	0.00220748
1.2505e+17	0.473258	0.00286481	0.00118253	0.346074	0.00107229	1.31905	1.09331	0.00142179	0.489262	0.00146581	0.0908107	1.83364	0.140497	0.00141628	0.00151211	0.00220399
1.31164e+17	0.313116	0.000564107	0.000225944	0.000525756	0.185818	1.02261	1.54441	1.44607	0.45727	0.000278932	0.000174597	0.741538	0.000238749	0.0201329	0.0663975	0.00044534
1.33984e+17	0.0963424	0.000323347	1.078	0.00029194	0.322923	0.0176017	0.0886255	1.28699	0.839503	0.00796911	0.458613	0.45074	0.512443	0.000163157	0.639112	0.000249048
1.56395e+17	1.128	0.08955	0.000405815	0.0512128	0.198229	1.1004	0.582272	0.908516	0.118778	0.00111641	0.147868	1.23149	0.0687337	0.0613973	0.000533746	0.111174
1.6538e+17	0.243706	0.00181708	0.362651	0.0217503	0.000107824	0.73144	0.325037	0.396148	1.05091	0.757358	0.209638	0.73506	0.100636	0.000136034	0.774101	0.0894111
1.20788e+17	0.0876356	0.00111048	0.701769	0.000975096	0.289505	0.000403625	0.000620182	0.645201	0.889338	0.193328	0.541236	1.4082	0.930461	0.0776116	0.0314013	0.000842898
1.20864e+17	0.00185085	0.0642603	1.1684	0.00364718	0.246325	0.00137299	0.00221301	1.98341	0.0561647	0.552841	0.171426	1.16795	0.230982	0.0696304	0.00212884	0.0760788
1.21405e+17	0.228503	0.000691076	0.00706122	0.000625377	0.204235	0.837291	0.210029	0.645246	0.529724	0.308201	0.327453	2.23329	0.16279	0.000348048	0.000370259	0.103907
1.21416e+17	0.884676	0.00206471	0.00084177	0.0283698	0.000802746	1.51326	0.564952	0.570139	0.215642	0.00100821	0.000612714	1.89207	0.000842239	0.121326	0.00108971	0.00160687
1.2189e+17	0.00140295	0.00298381	0.00118799	0.00271205	0.00122072	0.976443	0.936367	1.01608	0.00127617	1.44032	0.134852	1.19225	0.00124151	0.0867831	0.00158438	0.00228653
1.22379e+17	0.00119429	0.000825701	0.000319286	0.000731563	0.419558	1.64269	0.894467	0.862909	0.182726	0.000402883	0.00024645	1.65095	0.000331742	0.120773	0.020975	0.000622706
1.25247e+17	0.000828452	0.00178351	1.53295	0.0015781	0.262032	0.000628608	0.229386	1.61317	0.652157	0.304581	0.117772	1.06017	0.00073139	0.000892288	0.0194197	0.00133544
1.25257e+17	0.194883	0.0126864	0.995245	0.000972707	0.379307	0.0003824	0.000614692	0.641705	0.571202	0.215817	0.761667	1.49142	0.2525	0.00054394	0.191979	0.0887261
1.25606e+17	0.392226	0.00137356	0.000544754	0.00125523	0.372625	1.73833	0.676385	0.661929	0.000598561	0.301599	0.102317	1.32012	0.000567119	0.227882	0.000717199	0.00107112
1.25787e+17	1.15467	0.00261727	0.0368329	0.00234683	0.00616881	1.57002	0.63548	0.480658	0.463813	0.00128249	0.000786749	1.23918	0.200627	0.00134411	0.00131732	0.00198461
1.26681e+17	0.000338886	0.00076292	0.000277761	0.000635524	0.291416	1.42049	0.311325	1.36326	0.0888739	0.000349335	0.000212794	2.0426	0.000295723	0.0724572	0.185428	0.0210434
1.26749e+17	0.000584481	0.00124249	0.817884	0.305514	0.229234	0.00043446	0.000720983	0.838865	0.481181	0.000609987	0.754893	1.26515	0.661278	0.101888	0.33915	0.00095785
1.26904e+17	0.0707907	0.0934248	1.13916	0.00176304	0.000765797	0.000694895	0.00109732	0.694612	0.000828324	0.440923	0.221463	2.1592	0.748564	0.170401	0.0541751	0.0014946
1.29508e+17	0.00159281	0.00335915	1.34836	0.00300547	0.00128126	0.00119757	0.403024	1.62388	0.391597	0.662692	0.19967	0.804749	0.275777	0.0016672	0.0744179	0.00261348
1.30608e+17	0.0632324	0.000895836	1.06476	0.000806681	0.256769	0.000326623	0.0385424	1.12122	0.822179	0.000447851	0.488335	1.30884	0.570925	0.0117042	0.0500111	0.000706436
1.30608e+17	0.000917345	0.00195388	0.683927	0.00179297	0.24708	0.000689445	0.00113104	1.16029	0.635072	1.03708	0.221051	1.07883	0.167838	0.320726	0.239444	0.00152952
1.30616e+17	0.000327133	2.71961	0.0369226	0.18537	0.000289369	0.000247622	0.00039374	0.412711	0.12064	0.301235	0.893096	0.597577	0.530103	0.00035466	0.000366771	0.000527709
1.33967e+17	0.0501639	0.00162188	0.584589	0.00138349	0.355293	0.0838863	0.000892726	0.577208	0.519399	0.238206	0.487297	1.85715	0.842818	0.133811	0.0645326	0.00123072
1.34517e+17	0.0008272	0.00174754	0.000703334	0.00156644	0.322028	0.193854	2.29892	0.643416	0.402741	0.948352	0.158092	0.823335	0.000710224	0.00089079	0.000897565	0.00133802
1.34531e+17	0.400201	0.00109997	0.794386	0.00100894	0.148537	0.0501687	0.00065113	0.778199	0.64708	0.000557656	0.427744	1.84066	0.677323	0.027134	0.00403069	0.000851188
1.35082e+17	0.000636825	0.34209	0.000651528	0.274338	0.000554189	0.000482724	0.263875	0.000689434	0.46733	0.282353	0.610962	0.458683	0.000557367	0.3839	2.71139	0.00105092
1.35132e+17	0.00134315	0.363083	1.4834	0.00250865	0.439666	0.000988622	0.284389	1.94611	0.00117558	0.00139115	0.000864287	0.900981	0.00117571	0.368339	0.00150746	0.00215898
1.35505e+17	0.117301	0.00284627	0.676488	0.00256894	0.558165	0.000985316	0.00162314	1.37994	0.67958	0.874353	0.180212	0.678585	0.262171	0.177909	0.204156	0.00218002
1.35547e+17	0.000780109	0.0017262	0.886915	0.0253269	0.460958	0.0728155	0.000962221	0.842932	0.791213	0.817661	0.08486	1.00019	0.000705952	0.0909425	0.720122	0.00132686
1.35563e+17	0.444469	0.00124464	0.534482	0.00114281	0.0707988	0.00045293	0.0121273	0.440736	0.247465	0.248995	0.695303	0.660647	0.478977	0.0563531	1.84812	0.0582652
1.35572e+17	0.639786	0.000791456	0.000313968	0.000722219	0.261494	1.279	0.364345	0.422491	0.743234	0.24775	0.0793075	1.66904	0.0900408	0.000401014	0.000413874	0.000603826
1.35694e+17	0.00178659	1.01152	1.007	0.00346558	0.541378	0.00133601	0.00218664	2.04454	0.00157325	0.232788	0.00118314	0.71688	0.00156142	0.226162	0.00233637	0.00304007
1.56024e+17	0.283111	0.00121404	0.000483113	0.00109327	0.178329	1.32054	0.890623	1.12563	0.117675	0.178602	0.174502	1.4789	0.000503559	0.0467989	0.000655514	0.000928999
1.56524e+17	0.000970234	0.127696	1.28888	0.00184179	0.000809985	0.000736301	0.00115086	1.89394	0.00238465	1.30285	0.0625059	0.594284	0.149473	0.312862	0.0573217	0.00160781
1.56942e+17	0.223137	0.0428225	1.19551	0.0013571	0.354988	0.000547749	0.271197	2.00454	0.038612	0.000716848	0.000462781	1.46607	0.000633566	0.140613	0.0571339	0.00115574
1.57072e+17	0.00180816	0.00416217	0.00150093	0.0920673	0.306649	0.827902	0.639266	2.16165	0.00164085	0.34478	0.211113	0.607383	0.00160418	0.336258	0.00203396	0.258883
1.57563e+17	0.0016652	0.00348226	1.19663	0.00318381	0.692249	0.00121006	0.686353	2.45171	0.00151115	0.220617	0.253254	0.00244581	0.00142011	0.278516	0.00187537	0.00270483
1.60302e+17	0.00145276	0.00325852	1.02026	0.00290101	0.00126343	0.00113397	1.15249	0.00154797	0.707643	1.15188	0.250916	1.38917	0.00129772	0.00162868	0.0016981	0.110393
1.61332e+17	0.00079121	0.00169864	1.64793	0.00150061	0.000625989	0.000588779	0.757686	0.085788	0.000719788	1.63213	0.368401	0.907187	0.391466	0.000840516	0.000863512	0.00123287
1.61409e+17	0.000732601	0.111221	1.76901	0.00142827	0.386665	0.147769	0.000921001	1.35752	0.000673785	0.190769	0.116814	1.32315	0.000663868	0.368028	0.0228535	0.00125526
1.61942e+17	0.00122417	0.0713244	0.00105422	0.00240214	0.00113845	1.29686	0.391075	0.471267	0.00113717	2.61477	0.252316	0.501809	0.00108215	0.137872	0.00146557	0.0523174
1.62011e+17	0.759843	0.00150392	0.573431	0.00130906	0.381013	0.00052053	0.000830061	0.549608	0.396936	0.33341	0.585943	1.11868	0.773898	0.000739717	0.225732	0.09611
1.6208e+17	0.0732693	0.000894639	0.389733	0.000811285	0.131808	0.000317247	0.357959	0.250327	0.241059	0.000441548	0.607996	0.871016	0.153716	0.528883	1.88463	0.306846
1.6208e+17	0.129584	0.184655	0.614297	0.00135237	0.235756	0.0005304	0.000832633	0.495575	0.514249	0.229539	1.34221	1.15242	0.565608	0.167747	0.16404	0.0011193
1.6471e+17	0.571989	0.000777094	0.000299586	0.000686948	0.247386	1.1567	0.490822	0.472242	0.619672	0.125275	0.224962	1.60763	0.237982	0.000376541	0.00038808	0.042556
1.6526e+17	0.155925	0.00137721	1.26241	0.00124509	0.600424	0.000588793	0.000791379	2.18258	0.000581846	0.15914	0.0823055	0.93209	0.000570185	0.41775	0.000718308	0.00104214
1.65372e+17	0.000785565	0.00166317	1.06893	0.00151655	0.0399781	0.000608573	0.238726	1.55895	0.167846	0.00081852	0.129509	1.92732	0.214116	0.238612	0.102497	0.107579
1.65729e+17	0.00053626	0.496127	0.27243	0.00108402	0.000484971	0.000398185	0.000683635	0.000547873	0.000485842	0.819228	0.000459483	3.98623	0.000493438	0.000613319	0.218922	0.000891644
1.65782e+17	0.0274296	0.133259	1.05381	0.00193769	0.000854778	0.000778285	0.00121867	1.04958	0.530024	0.793926	0.207887	0.991337	0.920039	0.00107615	0.0492062	0.0369267
1.66266e+17	0.0015036	0.0578872	0.620776	0.00291115	0.00134768	0.00109944	0.00179359	1.1992	0.00138696	2.36856	0.238186	0.907724	0.00130352	0.258545	0.134245	0.00246206
1.66408e+17	0.250794	0.00104903	0.000408026	0.000944727	0.155493	1.20644	0.773529	1.09664	0.326801	0.000501921	0.12254	1.67669	0.000422653	0.186073	0.000533235	0.000794008
1.69561e+17	0.331135	0.000861038	0.765233	0.000776186	0.26584	0.00826764	0.000488238	0.753658	0.160536	0.000421716	0.530656	1.67386	1.17115	0.0207634	0.115402	0.000670368
1.69658e+17	0.0019033	0.127056	1.01045	0.00363247	0.45162	0.00140444	0.00230803	1.57808	0.00169544	0.876162	0.284943	1.17529	0.00163343	0.0575319	0.156853	0.0681228
1.70258e+17	0.000863934	0.00179299	0.000710145	3.79583	0.000707577	0.000652019	0.144878	0.000887865	0.0349385	0.000885858	0.334387	1.225	0.000737664	0.254691	0.00100751	0.00142132
1.91705e+17	0.327702	0.0016963	0.000675705	0.00152441	0.0336904	1.89192	0.586919	0.673026	0.000733437	0.208017	0.114676	1.76966	0.186121	0.000868545	0.000886182	0.00131569
1.92238e+17	0.000646068	0.0013377	0.000537767	0.00121402	0.211341	1.37333	1.15346	1.16333	0.000582964	0.2539	0.0084526	1.33722	0.200339	0.024784	0.000705736	0.0683707
1.92249e+17	0.495684	0.00140164	0.822912	0.00127212	0.000557144	0.000499252	0.000804205	0.510409	1.0113	0.149895	0.724341	1.06508	0.479246	0.314328	0.220709	0.00109516
1.92307e+17	0.000839765	0.15778	1.18558	0.0987249	0.314858	0.122104	0.000998963	0.798042	0.000753808	0.401251	0.167346	1.34478	0.226084	0.978062	0.000900726	0.00131335
1.92797e+17	0.000265994	0.000574452	0.498263	0.000514977	0.222864	0.000199005	0.336452	0.244114	0.451302	0.701024	0.616169	0.699157	0.0228321	0.139921	1.79264	0.0735182
1.96114e+17	0.51728	0.00143501	0.000583108	0.00130114	0.0768203	1.6603	0.562997	0.242899	0.0883036	0.471107	0.16974	1.93523	0.000596995	0.0690455	0.000770276	0.00111217
1.96577e+17	0.000463508	0.803797	0.000397754	0.000904115	0.65374	0.791363	0.657099	0.000489458	0.000424775	1.8675	0.0676742	0.654853	0.000408382	0.205953	0.0938389	0.000759133
1.96593e+17	0.263668	0.0665694	0.71168	0.142053	0.0837801	0.000337321	0.000552057	0.78252	0.30863	0.000478939	0.907713	1.55026	0.741716	0.000489979	0.238497	0.000739202
1.96653e+17	0.000502854	0.00103835	0.000424359	0.000950387	0.0531014	1.34002	1.01429	1.1302	0.417483	0.0802216	0.0637517	1.59713	0.000435885	0.067578	0.0317029	0.000827013
1.96654e+17	0.142665	0.00128752	0.725077	0.0646507	0.205869	0.000465313	0.000753771	0.770792	0.840961	0.0700505	0.525713	1.4571	0.736632	0.0861728	0.170387	0.000992044
1.96707e+17	0.000889072	0.00194875	1.21184	0.00172513	0.220332	0.000688156	0.204405	1.24669	0.471005	0.63027	0.155037	1.24278	0.408235	0.000966842	0.000986105	0.00156669
1.97066e+17	0.374835	0.179431	1.15732	0.00156297	0.811547	0.000607024	0.0647335	1.03929	0.000735968	0.268381	0.242894	1.45406	0.000717759	0.201082	0.000900055	0.00133142
1.99807e+17	0.000619883	0.0454204	0.0005289	0.0282638	0.189617	0.879253	1.47421	0.91779	0.799647	0.304249	0.000406212	0.896284	0.000556656	0.0318188	0.229861	0.00102671
1.99884e+17	0.000914164	0.00199631	0.710781	0.00181709	0.364059	0.000682088	0.00110392	0.870744	0.382723	0.824659	0.470907	1.37335	0.683573	0.00098103	0.0810387	0.0300168
1.99938e+17	0.000499145	0.00103651	0.00041957	0.000940927	0.28992	1.31393	0.859295	1.38035	0.302043	0.0404547	0.0303186	1.36199	0.000441464	0.0884124	0.0699782	0.0596136
2.00006e+17	0.00111986	0.00236941	0.703017	0.0021765	0.502493	0.000855378	0.00133365	1.49072	0.585535	0.642803	0.37726	1.09245	0.0902469	0.290169	0.0147954	0.00185995
2.00006e+17	0.155968	0.408185	0.588258	0.00211132	0.342473	0.0176799	0.00129686	0.75616	1.19857	0.802631	0.000718899	0.677312	0.625779	0.00116933	0.21915	0.001756
2.00571e+17	0.175212	0.302141	1.56708	0.00170164	0.128429	0.000690911	0.179453	1.47848	0.000803529	0.342247	0.000579644	0.785937	0.254555	0.579635	0.00103323	0.00139975
2.04291e+17	0.038534	0.00108117	0.746553	0.000988612	0.266817	0.000387406	0.194233	0.607408	0.332626	0.22822	0.644586	1.06035	0.288921	0.165044	1.22305	0.000835956
2.04763e+17	0.00124917	0.194122	1.336	0.00232546	0.212334	0.000919275	0.069915	2.63748	0.00108955	0.189473	0.150304	0.81061	0.00105149	0.188893	0.00144603	0.00194605
2.05382e+17	0.277598	0.00123241	0.00049744	0.00112848	0.258012	1.57854	0.451611	0.93864	0.207285	0.000624214	0.0501689	1.922	0.0924118	0.000643199	0.000649825	0.018529
2.26952e+17	0.0860299	0.0478657	0.607237	0.000882202	0.312994	0.000352808	0.150434	0.552052	0.231558	0.198405	1.19275	1.17083	1.065	0.0162531	0.166298	0.000741725
2.27374e+17	0.838167	0.00208018	0.000840198	0.00187478	0.189261	1.53325	0.221074	0.608437	0.0483197	0.0891648	0.0312954	1.97172	0.260101	0.00105617	0.00107732	0.00158975
2.27906e+17	0.102864	0.071952	1.07162	0.0784279	0.461614	0.00107141	1.14534	1.05899	0.0013285	0.60327	0.0906917	1.10494	0.00127188	0.00158124	0.00162714	0.0023771
2.27929e+17	0.436651	0.0010014	0.0545322	0.00090299	0.104456	1.41208	0.656168	0.831571	0.0896535	0.0419211	0.0357241	2.02375	0.0710562	0.000509874	0.0388982	0.000785736
2.28059e+17	0.44259	0.00114815	0.000465635	0.00104287	0.0961501	2.10961	0.315052	0.448525	0.000568501	0.48433	0.0746252	1.52574	0.0811879	0.217092	0.000609599	0.00088649
2.30799e+17	0.000358582	3.78231	0.00403678	0.00070791	0.402925	0.000275782	0.000433974	0.618451	0.000334608	0.409381	0.000235249	0.382856	0.000314392	0.000391164	0.196145	0.00058918
2.32372e+17	0.000679766	0.00142713	0.967264	0.111653	0.319438	0.000507157	0.00082926	0.713978	0.136294	0.364799	1.02612	1.37386	0.485874	0.294957	0.000763332	0.00108054
2.32389e+17	0.458803	0.101312	1.01381	0.0013379	0.00265002	0.0816611	0.00085836	0.531489	0.267421	0.000695574	0.328317	2.16868	0.526315	0.314313	0.00074115	0.00111062
2.39382e+17	0.271842	0.000919707	0.000371349	0.000829727	0.249268	1.29442	0.484342	1.11119	0.289274	0.0163633	0.052076	1.71918	0.000385648	0.0430023	0.0852296	0.181003
2.4055e+17	0.651119	0.00083281	0.000335006	0.000749944	0.0692252	1.42275	0.379336	0.308022	0.30361	0.300173	0.038942	2.20464	0.118448	0.000425197	0.000459677	0.000652354

## Sheet: cs_17f_iter_0_myeloid
	0	1	2	3	4	5	6	7	8	9	10	11	12	13	14	15	16
2.05295e+17	0.96353	0.000399733	0.000710382	0.391682	0.00014897	0.000271082	0.000400555	0.675578	0.594535	0.193114	0.00012697	0.842473	0.000206173	2.25072	0.184268	0.000251743	0.000253161
1.20703e+17	0.7632	0.0002387	0.000405782	0.171819	8.65999e-05	1.19076	0.000229834	0.0378541	9.3536e-05	0.000179588	7.59434e-05	0.236937	1.15869	2.17306	0.294669	0.070767	0.000148785
1.20718e+17	1.60664	0.000238289	0.000455641	7.79185e-05	8.68169e-05	0.958685	0.0102732	0.000201167	9.15708e-05	0.468025	7.42053e-05	5.57971e-05	0.920228	1.79957	0.00010002	0.319767	0.0146558
1.20718e+17	0.000192869	0.000297247	0.0125406	1.31884	0.000112058	0.000172245	0.000285995	0.00676604	1.2717	0.000230368	9.49623e-05	0.596552	0.353787	0.286533	0.601339	0.902401	0.747164
1.20718e+17	0.000360796	0.000575099	0.00102031	0.181232	0.0191809	0.360829	0.000555042	0.642516	0.000231064	0.422464	0.0542296	0.000133178	0.273268	2.975	1.16587	0.000351054	0.000348722
1.20718e+17	1.19756	0.000516402	0.000934671	0.178454	0.0688916	0.000315709	0.175034	0.172953	0.000214247	0.195799	0.000168401	0.172777	0.000267896	2.44759	1.32149	0.000327719	0.164972
1.20727e+17	0.000223537	0.000347475	0.00060558	0.424131	0.0512553	1.78288	0.000340532	0.0854207	0.00014269	0.577773	0.000108983	0.147383	0.37811	2.4973	0.152436	0.000210467	0.000213266
1.20779e+17	0.000293325	0.000447592	0.0855189	0.609646	0.00382099	0.328329	0.000453747	0.11952	0.0716521	0.534166	0.0343369	0.329124	0.000228499	2.81622	1.1642	0.000274524	0.000283167
1.20779e+17	0.124687	0.000291755	0.000498817	0.673664	0.000109902	1.72837	0.000278153	0.000247505	0.000130873	0.0750808	0.00630358	0.134121	0.96985	2.12003	0.265037	0.000175974	0.000180066
1.20788e+17	0.000220875	0.000347288	0.000609297	0.734809	0.000121665	1.54361	0.025838	0.0265814	0.00013043	0.128402	0.000107838	0.125716	0.815489	2.1008	0.5957	0.000207581	0.000205388
1.20788e+17	0.0182273	0.000270743	0.000467278	0.721139	9.95277e-05	1.77599	0.000258441	0.0912581	0.000109982	0.000202756	0.0507682	0.194779	0.640026	2.25365	0.35154	0.00016544	0.000165319
1.20788e+17	0.716247	0.000378307	0.000651835	0.000123841	0.000139706	0.527919	0.012283	0.23689	0.000147755	0.00028477	0.0369159	9.02455e-05	0.730864	2.74524	1.0326	0.0556463	0.00234313
1.20847e+17	0.000264109	0.000406157	0.0473516	0.373607	0.000151534	1.32881	0.000396313	0.130621	0.000159836	0.167701	0.0557179	0.161931	0.732368	2.68914	0.409533	0.000246224	0.000253916
1.2085e+17	0.000280882	0.000396986	0.000691904	0.216882	0.000144099	0.840664	0.00539719	0.0003351	0.000157697	0.235016	0.0875346	0.234533	0.331828	3.41679	0.527949	0.199858	0.000253461
1.20857e+17	0.0656038	0.000385639	0.0147004	0.291539	0.0329936	0.463878	0.000372121	0.000331332	0.000165205	0.879553	0.158076	8.95981e-05	0.786671	3.04793	0.319958	0.000234624	0.0362766
1.20864e+17	0.000249741	0.236831	0.0127924	0.428939	0.00014421	0.0703391	0.000378503	0.267633	0.125038	0.588627	0.000125322	9.36761e-05	0.442816	2.51791	1.40634	0.000233513	0.000244955
1.20864e+17	0.433371	0.000160377	0.000288891	0.290521	5.95537e-05	9.5345e-05	0.000154119	0.017681	0.180351	0.637823	0.0165757	0.105725	0.163351	3.07365	0.9209	0.258665	0.00010043
1.21184e+17	0.000123241	0.000188425	0.000333074	1.00862	6.99529e-05	1.92394	0.00257925	0.265455	7.59036e-05	0.000143431	0.0277406	0.345664	0.856717	1.66742	8.04486e-05	0.000114682	0.000115363
1.21339e+17	0.000273766	0.000420073	0.0647896	0.247189	0.0355361	0.341636	0.000408473	0.147175	0.00016678	0.634923	0.0291731	0.000101683	0.051339	3.70951	0.420839	0.414875	0.000263902
1.21339e+17	0.0950795	1.14541	0.0322514	0.206299	4.43159e-05	0.529376	2.43492	0.303635	4.66071e-05	0.0604055	0.0424515	0.15875	6.21483e-05	0.33065	0.589353	0.17079	7.42084e-05
1.21399e+17	0.163663	0.339273	0.000370522	1.39241	7.50027e-05	1.0177	0.000199167	0.000176397	0.431333	0.000156522	6.45326e-05	0.235804	0.498943	1.34486	0.370704	0.303476	0.000124349
1.21405e+17	0.0116963	0.000309287	0.0186899	1.03947	0.0109224	1.44515	0.0654361	0.0452073	0.000124169	0.0462703	0.00466657	7.45588e-05	0.896561	2.29309	0.220958	0.000185217	0.000191688
1.21409e+17	0.781502	0.00809497	0.000811739	0.000150313	0.0344681	0.206734	0.000434044	0.062814	0.000191907	0.000349619	0.000145966	0.304643	0.101621	3.59387	0.443326	0.387241	0.172113
1.21415e+17	0.168418	0.000329431	0.000587205	0.545209	0.0400602	0.899101	0.000318732	0.0290549	0.0814997	0.194239	0.0359741	0.142155	0.209	3.14078	0.565417	0.0465752	0.000206824
1.21734e+17	0.00117002	1.39429	0.000315415	0.942282	6.63351e-05	0.230873	1.86284	0.145336	0.420059	0.000139723	5.7038e-05	0.170538	0.40372	0.211654	0.315855	0.000108206	0.000110097
1.21735e+17	1.3902	0.000306384	0.000520485	9.93833e-05	0.0167437	1.00584	0.0030991	0.397941	0.000130523	0.000222328	9.26553e-05	0.296207	0.59826	2.0611	0.000125544	0.314221	0.0139094
1.21735e+17	0.000249207	0.000388185	0.000695778	0.569146	0.00014575	0.891097	0.000378388	0.000340196	0.123931	0.5994	0.0218498	0.228791	0.461906	2.82447	0.375455	0.000236737	0.000240936
1.21749e+17	0.000314951	1.28963	0.0283084	0.000152541	0.00017349	0.0429043	2.55944	0.308624	0.000182421	0.723552	0.00015188	0.000108343	0.000245001	1.12183	0.000204363	0.000314046	0.022325
1.21803e+17	0.99298	0.000286772	0.000496513	9.53496e-05	0.000106572	0.719583	0.000272156	0.000250606	0.000117134	0.000217424	9.14161e-05	0.459587	0.295074	2.54109	0.0202106	1.06843	0.000178367
1.21812e+17	0.000186422	0.000289774	0.000517588	0.584845	0.000106158	1.91594	0.00736481	0.311019	0.000109912	0.000231974	0.055425	6.85057e-05	1.07137	2.04754	0.103694	0.0001743	0.000178631
1.2183e+17	0.000250374	0.000379944	0.000658717	0.181148	0.000134981	0.738582	0.00035368	0.27493	0.000153392	0.0401766	0.0880101	0.128547	1.03247	2.63827	0.459599	0.514902	0.000222641
1.21878e+17	0.000551696	0.00083067	0.192909	0.711052	0.152412	0.000526158	0.584373	0.466191	0.000364077	0.564785	0.000268296	0.350741	0.0367217	2.05674	0.922667	0.000502607	0.0556334
1.21887e+17	1.67027	0.0571093	0.000533097	0.0045351	0.000103306	0.451061	0.000279878	0.215825	0.000110739	0.000218991	0.0744764	0.000302098	0.722619	1.82137	0.856702	0.223365	0.000180646
1.2189e+17	0.0030213	0.000284877	0.000488332	0.536579	0.000103901	2.02317	0.000273343	0.0658458	0.000114795	0.000215225	0.0620187	0.252837	0.90839	1.94549	0.299893	0.000174519	0.00017226
1.2194e+17	0.000174116	0.00801678	0.000498419	0.710295	9.79679e-05	2.04754	0.000260904	0.000233475	0.000105776	0.000206287	0.0122907	0.478288	0.580226	2.09122	0.169342	0.000166096	0.000164788
1.2194e+17	0.00410624	0.000244462	0.000450826	0.887753	8.99582e-05	1.45247	0.000236972	0.0830344	9.54007e-05	0.00224073	7.8409e-05	0.219441	0.978877	1.91689	0.55289	0.000147437	0.000151187
1.21946e+17	0.000191471	0.301038	0.000551154	1.17784	0.000108157	1.20161	0.000291786	0.000258138	0.839214	0.000227768	9.28891e-05	0.595414	0.104545	1.01935	0.612007	0.246107	0.000184452
1.21955e+17	0.114505	0.000291025	0.000516082	0.655779	0.0117808	1.42841	0.241645	0.0391475	0.000113763	0.000219774	0.00910788	0.436516	0.542417	2.29512	0.271956	0.0513775	0.000174179
1.21964e+17	0.359724	0.000977931	0.00163517	0.000321988	0.000360088	0.0871987	0.000940418	1.98679	0.12567	0.768954	0.00030381	0.000232443	0.291455	1.66503	0.806054	0.00058581	0.000587526
1.22284e+17	0.000196409	0.000296974	0.0313169	0.609149	0.000108291	2.14813	0.000286707	0.000250022	0.000114936	0.103122	0.0138807	0.147382	0.802352	1.75505	0.430719	0.056496	0.000184257
1.22284e+17	0.000261338	0.000393796	0.000671829	0.396648	0.00795702	0.494715	0.000386255	0.000331053	0.0830931	0.157578	0.0604744	0.375997	0.598745	3.05675	0.748015	0.0659313	0.0507653
1.22291e+17	0.014172	0.000257024	0.000456092	1.14545	9.7089e-05	2.08051	0.000253202	0.000249775	0.00010078	0.000201013	8.32138e-05	0.0104418	1.2277	1.61876	0.000110043	0.0001596	0.00016531
1.22292e+17	1.52647	0.00043283	0.000720465	0.000136881	0.000156344	0.562391	0.000425347	1.64591	0.000183169	0.74881	1.59844	9.69747e-05	0.000210428	0.013458	0.000180062	0.000277163	0.000259756
1.22299e+17	0.000220493	0.0722852	0.000588384	0.831469	0.000123245	0.000200867	0.407672	0.0601813	0.113774	0.287704	0.0534573	0.370166	0.0977386	2.52784	1.08833	0.00759706	0.179559
1.22308e+17	1.76713	0.000299794	0.000537425	0.119564	0.000109376	1.09456	0.000290163	0.0135137	0.000117643	0.000228059	9.634e-05	0.081573	0.807636	1.65452	0.55848	0.00018032	0.000184176
1.2235e+17	1.27701	0.0219504	0.00690821	0.117697	0.026749	0.59874	0.000276484	0.0872023	0.000124378	0.0379063	9.01148e-05	0.15067	0.888598	2.11505	0.769736	0.000176626	0.00017862
1.22378e+17	0.960702	0.000315216	0.000527766	0.250454	0.000115785	0.960454	0.000292506	0.0803309	0.000142942	0.000231601	0.0105284	7.35729e-05	1.16619	2.09071	0.554622	0.0231238	0.000188784
1.22488e+17	1.01517	0.000277662	0.000467526	0.384302	0.0231103	1.14453	0.000261869	0.000240222	0.000123451	0.000204447	8.70577e-05	0.241065	1.16968	1.88923	0.000115987	0.23008	0.000168594
1.22488e+17	0.81788	0.000243835	0.000435414	0.434912	8.88153e-05	0.819924	0.000234717	0.0389987	9.37998e-05	0.000586211	7.7108e-05	0.276175	1.18925	1.84676	0.299155	0.374238	0.000150201
1.22489e+17	1.22376	0.000416686	0.0145192	0.000140032	0.049043	0.000284919	0.559712	0.0497354	0.175148	0.189313	0.000136644	0.337945	0.372492	2.29651	0.828945	0.000253012	0.000266629
1.22491e+17	0.164273	0.00030291	0.000520489	0.143069	0.101948	0.455167	0.00029312	0.0258672	0.0897323	0.43576	0.0796139	0.187132	0.133669	3.39215	0.639954	0.249376	0.000188805
1.22491e+17	0.000240523	0.0649231	0.0515775	0.735474	0.000135137	0.836998	0.000359316	0.370813	0.000142425	0.000282426	0.114473	8.73327e-05	0.599896	2.28256	1.02702	0.013575	0.000226971
1.22497e+17	0.000225353	0.000345453	0.000654965	0.785996	0.000126877	1.5869	0.000332822	0.000299654	0.000135559	0.000261161	0.205165	0.221888	0.620958	2.14185	0.522865	0.0106512	0.000213959
1.22505e+17	0.916228	0.000285484	0.000491786	0.422958	0.000102834	0.646115	0.000265005	0.000237887	0.000113795	0.000210146	8.6443e-05	0.240827	1.80802	1.67953	0.383285	0.000166787	0.000170066
1.22505e+17	1.6614	0.000320558	0.000562866	0.118778	0.0135339	0.817637	0.000312509	0.000281133	0.000128594	0.000243036	0.0001018	0.37444	0.558209	2.22065	0.331925	0.00020395	0.000202634
1.22505e+17	0.490252	0.00033178	0.0188851	0.207816	0.000124729	0.892032	0.000314802	0.132908	0.000145626	0.324836	0.161138	0.151214	0.617165	2.8578	0.243548	0.000202118	0.000206695
1.22507e+17	0.152043	0.000160361	0.586066	0.32936	0.0149053	9.09199e-05	3.06961	0.125501	0.306194	0.309315	5.04347e-05	0.466381	8.27933e-05	0.00165867	6.76903e-05	0.732295	0.00569838
1.2505e+17	0.302227	0.000333983	0.000574333	0.000110516	0.000124375	0.925183	0.000318393	0.285389	0.000139254	0.0291248	0.138246	0.235713	0.675624	3.1792	0.000141133	0.326255	0.00020639
1.25051e+17	0.000848693	0.00129236	0.333014	0.574881	0.0926128	0.0240472	0.00128951	0.927075	0.199251	0.745362	0.000412563	0.161118	0.000654067	2.30006	0.732236	0.000773285	0.000822858
1.25103e+17	0.0377919	0.000259942	0.00045629	0.935549	9.53014e-05	1.58207	0.00024696	0.0659703	0.000105994	0.000195744	0.107696	0.218284	0.939196	1.80668	0.39849	0.00592191	0.00015666
1.25128e+17	0.549013	0.000220726	0.000370713	0.544387	7.90912e-05	0.999284	0.000218843	0.505246	8.44504e-05	0.000162427	7.01997e-05	5.26492e-05	1.46472	1.87628	0.103483	0.0528568	0.00275548
1.25128e+17	0.000231555	0.000352617	0.000630299	0.496861	0.00263945	0.822454	0.000336122	0.0811062	0.00014558	0.516146	0.000113161	0.291184	0.333453	2.74803	0.72781	0.0771478	0.000215363
1.25262e+17	1.12005	0.000296211	0.000524205	0.424245	0.00677914	1.23744	0.000282306	0.0736377	0.000132133	0.000221431	9.46781e-05	7.13099e-05	1.23227	1.4549	0.54773	0.000175548	0.000181741
1.25606e+17	0.000346072	0.000552198	0.00100253	0.467177	0.000203227	0.234443	0.000524349	0.223215	0.229519	0.428947	0.000172228	0.524612	0.000281079	3.24943	0.737124	0.000325483	0.000339462
1.25721e+17	0.000272655	0.000433251	0.000786366	1.69727	0.0839267	0.000252659	0.104228	0.293232	0.000177418	0.887667	0.000135422	0.538151	0.342432	0.85743	1.27663	0.015287	0.000271691
1.25745e+17	0.000303285	0.361629	0.000853917	0.999726	0.0496488	0.000289555	0.000470773	0.000418866	1.32258	0.34568	0.00480426	0.783431	0.436626	0.638626	0.612113	0.540899	0.000314757
1.25805e+17	0.0490775	0.0789663	0.000378672	1.13767	7.85634e-05	1.35924	0.000209185	0.100974	8.3972e-05	0.000161594	6.777e-05	0.22482	0.920525	1.80795	0.418844	0.000130655	0.000130837
1.25805e+17	0.229104	0.000243809	0.000448948	0.481747	0.00105573	1.27021	0.000230397	0.000206743	0.000128996	0.0545106	0.050147	0.228788	0.639243	2.91374	0.229103	0.000151317	0.000151424
1.25805e+17	0.816285	0.000394538	0.000677243	0.000131211	0.000148333	0.241061	0.000376833	0.000331883	0.000166056	0.443806	0.000125999	0.183046	0.309817	2.87119	0.460818	0.665446	0.104901
1.26216e+17	1.79204	0.000239006	0.000410202	0.0102112	0.0301903	0.596896	0.0215973	0.000206603	0.000102407	0.000182815	7.47408e-05	0.476949	0.746911	2.21875	0.198908	0.000147038	0.00540507
1.26224e+17	1.30839	0.000189096	0.00033979	0.590017	7.1885e-05	0.256583	0.030443	0.33466	7.42302e-05	0.195776	2.39737	4.62645e-05	0.0836132	0.164941	0.666027	0.0563569	0.0144774
1.26225e+17	0.00024497	0.012995	0.0145542	0.501942	1.69964	0.00023394	0.000396834	0.634888	0.610497	0.683643	0.000120735	0.466699	0.9371	0.470844	0.000166907	0.0645353	0.000234401
1.26228e+17	0.000202836	0.00031997	0.000557951	0.553183	0.00172015	2.36479	0.000302767	0.000270776	0.000138055	0.0418344	0.0713556	0.118898	0.776162	1.87345	0.295401	0.000190666	0.000193163
1.26267e+17	0.000260096	0.000406898	0.000723319	0.795131	0.000151278	0.800308	0.000389253	0.032644	0.167726	0.133041	0.025179	9.88721e-05	0.454954	2.96625	0.720915	0.00024847	0.000253095
1.26278e+17	0.000184597	0.000286355	0.000505444	0.378988	0.000106522	2.17646	0.000267042	0.000238273	0.00013498	0.000209099	0.0463246	0.202288	0.770273	2.19533	0.283421	0.0439019	0.000171496
1.2676e+17	0.000250359	0.000386446	0.000664884	0.625714	0.00454995	1.68588	0.000370375	0.372781	0.000165834	0.120701	0.000124557	0.157289	0.711455	2.36783	0.000163229	0.0501847	0.000235336
1.26768e+17	0.0783318	0.000392501	0.0150692	0.100766	0.000148696	0.000240389	0.000375663	0.000341915	0.000165946	0.745213	0.092469	9.31476e-05	0.00020265	4.00138	0.697679	0.36558	0.000268635
1.26834e+17	0.000408394	0.000631692	0.00118903	0.58839	0.100857	0.213541	0.000609235	0.000552686	0.000265508	0.412188	0.0679512	0.251976	0.115982	3.39699	0.851583	0.0944199	0.000393923
1.26837e+17	0.000267389	0.0218767	0.166499	1.13165	0.000153017	0.297246	0.0119608	0.000352476	0.492356	0.289625	0.0121033	0.504714	1.07112	1.39932	0.343619	0.355527	0.000256622
1.26843e+17	0.000368995	0.00052145	0.000939766	0.440234	0.000199384	0.313319	0.0705916	0.000455684	0.000219509	1.03906	0.000170314	0.198544	0.000268461	2.96114	0.599175	0.000322809	0.472735
1.26843e+17	0.000525566	0.000816491	0.165471	0.848798	0.159395	0.590796	0.719642	0.274106	0.000342557	0.620396	0.000260946	0.000200471	0.000419423	2.04189	0.673245	0.000491151	0.000511789
1.26888e+17	1.31587	0.000261425	0.000466915	8.64446e-05	0.066634	0.52906	0.000256886	0.000223943	0.000129261	0.0545289	0.0459207	0.0814045	0.673954	2.75343	0.533534	0.0278627	0.0155334
1.26888e+17	0.000317556	0.000499415	0.000889207	0.364895	0.131147	0.841307	0.000485932	0.000425937	0.000206759	0.165014	0.031393	0.269983	0.350773	3.29649	0.64394	0.000302307	0.000310708
1.26888e+17	0.000435768	0.000632947	0.00104294	0.00020135	0.000218597	0.232005	0.00061031	3.00885	0.0002342	0.62804	0.000214722	0.000137824	0.0003296	1.94197	0.000268143	0.282489	0.000370594
1.26904e+17	0.00029147	0.000441743	0.000780654	0.671297	0.164207	1.04801	0.013644	0.000374918	0.000203256	0.127548	0.000139183	0.230321	0.541907	2.93291	0.365961	0.000272105	0.000270914
1.26904e+17	0.430303	0.37097	0.000341472	0.633265	7.36571e-05	0.000113928	0.000190006	0.000165198	1.26645	0.000146889	6.11092e-05	0.392669	0.978344	0.414881	0.623056	0.822953	0.165375
1.26904e+17	0.0164713	0.000280591	0.000495333	0.902053	0.00431763	2.2226	0.00027169	0.000240431	0.000119052	0.000216098	9.05711e-05	0.362074	0.782978	1.8064	0.000121348	0.000177717	0.000175766
1.26904e+17	0.00060577	0.000957591	0.0733097	0.461685	0.0608109	0.000554124	0.000941774	0.224393	0.193179	0.991397	0.000296555	0.223819	0.0322394	2.89061	0.941001	0.000572378	0.000577915
1.26904e+17	1.14332	0.000438259	0.0502283	0.200217	0.038147	1.08107	0.193635	0.0900572	0.000177396	0.207533	0.000137175	0.661679	0.444669	1.90035	0.086367	0.000275044	0.000269671
1.26905e+17	0.000211081	0.000328001	0.000565313	0.77037	0.0134871	0.870084	0.215698	0.0354235	0.657627	0.199811	0.000102675	0.26614	0.000164895	2.57258	0.495942	0.00019809	0.000200014
1.26913e+17	1.43776	0.118588	0.0224321	0.498369	6.71515e-05	0.0645068	0.000177118	0.533399	0.0309196	0.239641	2.19827	4.26521e-05	0.124992	0.0343556	0.767232	0.0285481	0.000111153
1.26913e+17	0.000236084	0.000358517	0.000627906	0.570838	0.000132258	1.83303	0.000358201	0.189061	0.00014124	0.000270968	0.000115633	8.42578e-05	0.789506	2.26547	0.448166	0.000220815	0.000221422
1.2944e+17	0.416801	0.000254536	0.000447466	0.124468	0.147998	0.000159424	0.000248287	0.243253	0.0938584	0.162329	8.08184e-05	0.502478	0.297703	3.07877	0.751005	0.240036	0.0392749
1.29448e+17	0.000401792	0.000574755	0.00106367	0.451282	0.149271	0.000351083	0.000592096	0.843413	0.000232918	0.000443514	0.000231914	0.513392	0.000292128	2.96358	0.98264	0.000352754	0.189997
1.29448e+17	1.00053	0.000231096	0.000432099	0.884696	8.53395e-05	0.548712	0.000223931	0.505637	8.90932e-05	0.000177606	2.24526	0.26485	0.00317195	0.0385835	0.582741	0.0236781	0.000144748
1.29457e+17	0.000204642	0.000313884	0.122322	1.75846	0.000118692	0.000182424	0.0125689	0.0969979	0.957874	0.000239949	9.97157e-05	0.672725	0.920472	0.564506	0.702803	0.128462	0.160601
1.29458e+17	0.39978	0.0549216	0.00079417	0.00014586	0.000164365	0.635327	0.000423398	0.326571	0.000178045	0.0470998	0.0555551	0.263182	0.152326	2.62786	0.396865	1.1371	0.000271615
1.29458e+17	1.06248	0.000235312	0.000410544	0.389479	0.0250641	0.943267	0.000222962	0.408761	0.000112459	0.000173136	7.19081e-05	0.155116	1.39914	1.58308	9.78762e-05	0.128941	0.00258537
1.29509e+17	0.000180299	0.000278279	0.000487259	0.73037	0.947442	0.0198091	0.000268067	0.159877	0.318141	0.000212816	9.01433e-05	0.451574	2.3381	0.409806	0.551477	0.170804	0.00017276
1.29516e+17	0.000193244	0.000302321	0.0157237	0.765214	0.000112372	1.58832	0.000288913	0.000258089	0.000121365	0.000228219	0.00292582	0.510822	0.548016	2.46028	0.205848	0.000183129	0.0001821
1.29516e+17	2.06234	0.000358848	0.000631756	0.479957	0.000906211	0.000218015	0.000350223	0.268338	0.373494	0.000268413	0.000114853	0.208745	0.0250845	2.1922	0.485361	0.000218949	0.000224659
1.29516e+17	0.011122	0.000274398	0.0180522	0.630912	9.92033e-05	1.17864	0.00025722	0.0493595	0.000112761	0.0002051	0.129571	0.204015	0.794497	2.33742	0.744256	0.000166911	0.000162558
1.29524e+17	0.000346262	0.000543055	0.0248077	0.445379	0.027084	0.707552	0.000530497	0.0895135	0.000213427	0.000419543	0.0001767	0.335791	0.238453	3.35409	0.872653	0.000327529	0.000347466
1.29524e+17	1.01114	0.000349755	0.000617928	0.135013	0.000128146	1.04309	0.000341683	0.200696	0.042853	0.000260259	0.0682174	0.0214961	1.01677	2.17759	0.379903	0.000206544	0.000208647
1.29568e+17	0.000323785	0.000500965	0.000917027	0.787925	0.000187469	1.07727	0.000485612	0.000435604	0.000194464	0.0869952	0.03226	0.0001236	0.518481	2.56787	1.02376	0.000306362	0.000308572
1.29576e+17	0.000173684	0.00027081	0.0187614	0.763568	0.00915381	2.00665	0.000260039	0.000230979	0.000112355	0.000201976	0.0200522	0.207875	1.0643	1.68538	0.321788	0.000176131	0.000166022
1.29594e+17	0.0002245	0.00033638	0.000586584	0.766215	0.00012309	1.92124	0.000334472	0.000280056	0.000130988	0.000263325	0.0315782	0.183975	0.756174	2.20887	0.228152	0.000210069	0.000205263
1.29594e+17	0.000161659	0.00772417	0.000430811	0.569358	9.10785e-05	1.87025	0.000239512	0.000215202	9.85377e-05	0.000187333	7.81269e-05	0.232974	0.705299	2.39834	0.313441	0.000150032	0.000150073
1.29594e+17	0.00040882	0.000613683	0.00110659	0.646317	0.0133097	0.873268	0.000612326	0.000522883	0.000252005	0.17766	0.000196938	0.330028	0.323791	3.08859	0.54535	0.0955848	0.000385205
1.29662e+17	0.389676	0.000350765	0.000625238	0.000117638	0.00574757	0.239204	0.000338561	0.000303497	0.000141882	0.302505	0.000112771	0.538707	0.139606	3.45551	0.365308	0.444712	0.215876
1.29662e+17	0.272251	0.000992385	0.00179538	0.27296	0.000376521	0.149751	0.000980159	0.369088	0.000403589	0.635301	0.000331218	0.15053	0.000519131	2.46105	1.19592	0.000634848	0.583779
1.30005e+17	0.702022	0.000273863	0.000475511	0.441399	0.000101435	1.42036	0.000264549	0.000244033	0.000110906	0.000202765	8.91808e-05	0.344095	1.20928	1.97449	0.000116623	0.00541571	0.000173179
1.30005e+17	0.000624956	0.00100376	0.00173517	0.418835	0.0436331	0.325223	0.116668	0.191744	0.0612312	1.02336	0.000315363	0.281588	0.000514019	2.74129	0.850527	0.0378101	0.000627933
1.30049e+17	0.00013219	0.000204343	0.0184003	0.646253	7.52867e-05	1.52272	0.000194924	0.000172675	8.24467e-05	0.178233	0.0186435	0.210133	0.696664	2.2866	0.278358	0.242332	0.000126466
1.30127e+17	0.000257609	0.000375165	0.000665845	0.46609	0.0411115	1.30843	0.000368387	0.000324596	0.000156182	0.251144	0.000122433	0.208667	0.318586	3.0921	0.399821	0.0102973	0.000238357
1.30133e+17	1.58533	0.000304248	0.000535314	0.179814	0.0112323	1.05559	0.000305665	0.202118	0.202521	0.000225258	9.6909e-05	0.346478	0.424877	1.86158	0.227613	0.000186788	0.000189985
1.30133e+17	1.44778	0.000135886	0.000230696	0.660759	4.96967e-05	0.885895	0.000129786	0.179081	0.000401011	0.415965	1.81919	3.244e-05	0.194891	0.0297263	0.347833	0.117384	8.22254e-05
1.30134e+17	1.78648	0.000250771	0.000433591	0.25759	0.00463987	1.31456	0.0002415	0.000210503	0.000106996	0.000186218	7.97927e-05	0.0812713	1.13911	1.49513	0.0158067	0.000149664	0.00292906
1.30135e+17	0.000214605	0.000327245	0.000572047	0.917835	0.000123124	2.0805	0.00031992	0.229407	0.000131914	0.000253995	0.0776606	0.165315	0.668323	1.94349	0.000139536	0.0141071	0.000204424
1.30142e+17	0.219387	0.000275043	0.0336336	0.983395	0.00498233	1.77521	0.00868035	0.00023114	0.000115632	0.000204682	0.147562	0.0517381	0.736831	1.67096	0.465585	0.000167285	0.000163535
1.30144e+17	0.226746	0.00122356	0.00212	0.662296	0.0998979	0.464935	0.0450811	0.125173	0.000482375	0.181476	0.000399921	0.2743	0.000604699	2.89386	0.928549	0.000723872	0.188171
1.30188e+17	0.747025	0.000194745	0.0064532	0.637159	7.08131e-05	0.85527	0.067126	0.310635	7.5475e-05	0.161426	2.21464	0.39717	0.0041751	0.0598364	0.637859	0.000120504	0.000119861
1.30195e+17	1.41715	0.000201106	0.000342969	0.246253	0.00509898	0.96417	0.000200237	0.000179982	8.34636e-05	0.000149486	6.267e-05	0.653436	0.852128	1.84731	8.5722e-05	0.112351	0.000140257
1.30205e+17	1.02479	0.00019869	1.06029	0.655912	7.13986e-05	0.122542	0.000190956	0.341655	7.6208e-05	0.0111502	1.63133	4.77481e-05	0.38966	0.0424556	0.810111	0.00873916	0.000121831
1.30529e+17	0.125445	0.000267997	0.0114813	0.877878	9.74451e-05	1.66488	0.000263223	0.132927	0.00010476	0.000204534	8.48799e-05	0.148356	1.10728	1.79242	0.237091	0.000165365	0.000164391
1.30538e+17	1.15475	0.0812548	0.00215105	0.000399571	0.000446625	0.550721	0.00115668	0.389663	0.000479458	0.0532599	0.224768	0.000276083	0.958107	2.67659	0.000530778	0.000758949	0.000753858
1.306e+17	0.000126724	0.000197556	0.488148	1.68756	0.0968281	0.00011998	0.000191763	0.0785929	7.8956e-05	0.413962	6.38173e-05	0.305585	1.60589	0.849752	0.447096	0.115887	0.00927295
1.306e+17	0.000329172	0.000489555	0.00543814	0.518463	0.0984294	0.000298635	0.000472444	0.00043405	0.549723	0.000380165	0.00573414	0.548881	0.000254318	3.5502	0.701596	0.000305663	0.11694
1.30616e+17	0.000401945	0.000652921	0.0011082	0.190065	0.000242783	0.000375709	0.000628568	0.048543	0.000309968	0.606619	0.0910773	0.0815913	0.000318074	4.16179	0.852488	0.0613453	0.00038848
1.30674e+17	0.000201666	0.101761	0.000581835	0.744657	0.0399188	1.72258	0.0667831	0.000271878	0.000139905	0.00023934	9.90638e-05	0.36916	0.743783	2.04346	0.264766	0.000385847	0.00019203
1.30675e+17	1.2003	0.0313405	0.000423182	0.193544	0.0218362	0.0001432	1.92153	0.13659	0.708999	0.0375549	7.50768e-05	0.211346	0.329175	0.245122	0.603863	0.457241	0.000147137
1.30691e+17	0.000200801	0.000307619	0.000531309	0.589978	0.0310217	1.07149	0.000296578	0.190674	0.000122776	0.416436	0.0610491	0.121772	0.486266	2.31984	0.80864	0.000185874	0.000189237
1.30693e+17	0.000202549	0.000309488	0.000533106	0.876691	0.000115185	0.889523	0.000300513	0.0238332	0.137943	0.1852	9.83812e-05	0.290195	0.644602	2.24615	0.802916	0.000187385	0.000190824
1.30751e+17	0.506017	0.000480043	0.000822582	0.202174	0.111437	0.000276625	0.000461356	0.309111	0.0545425	0.0003541	0.000154671	0.211436	0.0234942	2.95693	1.54474	0.0244386	0.151581
1.3108e+17	0.0992612	0.000279284	0.0104791	0.559898	0.000103098	1.5349	0.000267383	0.000234989	0.000111062	0.450167	0.0551373	0.232836	0.545939	2.49513	0.0763371	0.000168154	0.0378609
1.3115e+17	0.000174281	0.000265285	0.000477085	0.625109	9.67417e-05	1.40104	0.000258776	0.0295388	0.000104183	0.0390491	0.0455469	0.24151	0.679596	2.42013	0.615901	0.000163505	0.000162552
1.3115e+17	0.0587089	0.000266319	0.000488496	0.646768	9.71915e-05	1.54019	0.000261264	0.142597	0.000103077	0.00282996	8.60346e-05	0.344725	0.481066	2.34201	0.507385	0.0313828	0.000164306
1.31165e+17	0.00027667	0.000437553	0.000763238	0.148477	0.0136869	0.390285	0.000421921	0.149688	0.0598897	0.552522	0.0455515	0.128314	0.0433944	3.60887	0.716893	0.238864	0.000269448
1.31166e+17	0.682913	0.0584989	0.000299285	0.95354	0.0175388	0.000101352	2.30174	0.235993	0.78963	0.0001345	5.56494e-05	0.0719914	0.034273	0.705785	0.236007	0.000106004	0.0108309
1.31224e+17	1.42469	0.000240382	0.000408566	0.130073	8.90778e-05	0.693124	0.000230211	0.000205713	0.00010068	0.000182722	7.70629e-05	0.24635	0.765359	2.63858	0.00809693	0.19126	0.000148878
1.31235e+17	1.39432	1.07933	0.000414095	0.136342	8.67523e-05	0.230982	0.580278	0.297155	0.187703	0.000182455	7.6155e-05	5.63881e-05	0.675289	1.06638	0.167313	0.0809692	0.202338
1.31236e+17	0.000207327	0.000308887	0.0114931	0.789626	0.000114971	1.65955	0.000304919	0.0335142	0.000120785	0.12609	0.011192	0.103416	1.00917	2.04285	0.310634	0.0001885	0.000196014
1.31302e+17	0.00020434	0.000306461	0.000547028	0.938901	0.000115753	1.44998	0.000304727	0.0840867	0.000120715	0.000238082	9.8032e-05	0.114033	0.56343	2.6488	0.254525	0.0417822	0.00150511
1.31302e+17	2.95727	0.000653221	0.00113359	0.000211721	0.000257938	0.191028	0.0207101	0.0612258	0.000305146	0.000497392	0.000208702	0.000161597	0.000328967	1.94571	0.851366	0.000387092	0.0664359
1.33837e+17	0.252913	0.000386828	0.000678825	0.306838	0.100618	0.520447	0.000373054	0.54297	0.000162769	0.408636	0.000123571	0.379283	0.078948	2.90335	0.55254	0.000231399	0.050235
1.33847e+17	6.46405e-05	1.86242	0.124784	0.584704	3.56169e-05	5.73473e-05	2.31649	0.0551935	3.92043e-05	0.143365	3.12564e-05	0.00972021	0.440021	0.0461058	0.516527	6.12334e-05	5.99617e-05
1.33855e+17	0.359684	0.000610449	0.0011245	0.122085	0.000231586	0.00039904	0.000619467	0.338309	0.000245848	1.15165	0.000199216	0.388263	0.000311386	3.03509	0.661065	0.0192188	0.0188763
1.33922e+17	0.00022693	0.000349407	0.000607917	0.559108	0.000129868	2.01315	0.000331724	0.000293942	0.000148924	0.0826286	0.00927089	0.404577	0.834358	2.19312	0.000147476	0.000210944	0.000212182
1.33922e+17	0.000307376	0.000467173	0.0189112	0.428645	0.0417542	0.415948	0.000447273	0.000393806	0.000190896	0.63584	0.0001494	0.253301	0.112435	3.16125	1.02443	0.000285712	0.00372838
1.33967e+17	1.34586	0.000255572	0.000440307	0.115673	9.52774e-05	1.20783	0.00372302	0.00021986	0.000104428	0.000189741	0.00260061	0.290006	0.99104	2.01168	0.129136	0.000154793	0.000157868
1.33993e+17	0.321437	0.00136664	0.00236495	0.260974	0.000505236	0.153054	0.00132501	0.00116206	0.000532842	0.300038	0.0471259	0.161645	0.460095	3.5204	0.680074	0.182509	0.000863274
1.33993e+17	0.338318	0.136612	0.0806454	0.319814	0.0409485	0.387837	2.19636	0.124547	0.606348	0.237358	0.0569863	0.264236	0.170833	0.0136686	6.87136e-05	1.07652	0.048373
1.34044e+17	0.000238724	0.0003776	0.000637618	0.64149	0.000138548	1.63928	0.00435686	0.000323596	0.000173105	0.000276903	0.000116152	0.131623	1.22621	2.20243	0.243244	0.00766564	0.000223682
1.34378e+17	1.33164	0.000387856	0.000654416	0.00012806	0.000140723	0.98094	0.000372418	0.0448754	0.000148785	0.000286209	0.000124867	0.192697	1.14281	2.24181	0.0993369	0.0621343	0.000237678
1.34378e+17	0.000438555	0.000688373	0.00120304	0.132818	0.000240602	0.865907	0.000648922	0.13982	0.000254414	0.329176	0.2988	0.000154227	0.336395	2.83798	1.07969	0.073178	0.000411631
1.34378e+17	0.559065	0.000266675	0.000449407	0.195205	0.00414531	1.43859	0.000250217	0.047555	0.000115016	0.000195594	0.0883264	0.110469	1.50372	2.10374	0.0467303	0.000161029	0.000160984
1.34378e+17	0.213685	3.63142	0.467266	0.388616	2.28081e-05	0.329986	0.04036	0.186675	2.4991e-05	0.0736098	1.91507e-05	0.188105	0.384636	0.0069963	0.032998	0.155343	3.80622e-05
1.34385e+17	0.00018625	0.000282182	0.000485193	0.854101	0.0351537	1.74858	0.000273134	0.00023752	0.000123911	0.238898	8.80597e-05	0.280214	0.604263	2.17983	0.156033	0.000171322	0.000172146
1.34393e+17	0.295827	0.762441	0.000275708	0.58288	5.89902e-05	1.08538	1.68912	0.172106	6.76979e-05	0.0470469	4.96839e-05	3.74172e-05	0.417133	0.632296	0.381398	0.0332805	9.86802e-05
1.34397e+17	0.000469495	0.161036	0.092626	0.00023407	0.00026973	0.000411436	0.000686456	1.23175	0.00031024	1.08142	0.000236485	0.000166988	0.000358364	3.01453	0.000316127	0.512382	0.000453592
1.34405e+17	0.524982	0.000278565	0.000492843	0.087556	0.0102774	0.858618	0.000271933	0.000238891	0.000114587	0.206246	0.0679202	6.80457e-05	0.437027	3.5146	0.335016	0.0552016	0.000176551
1.34445e+17	0.0309995	0.000246035	0.148997	1.31982	8.92162e-05	1.38177	0.000235225	0.000207664	9.52838e-05	0.00018485	0.0333893	0.301097	1.129	1.42825	0.265648	0.0590298	0.000149088
1.34448e+17	0.000210586	0.00032225	0.00058054	0.591305	0.000117552	1.48078	0.00030921	0.000273809	0.00012561	0.179078	0.0167823	7.77109e-05	0.810276	2.66381	0.347265	0.00743483	0.000199213
1.34448e+17	2.14799	1.33622	0.000288337	5.50039e-05	6.09937e-05	0.178119	0.992837	0.580769	0.127347	0.000125751	5.21479e-05	0.0705698	0.46523	0.199524	7.01734e-05	0.000100527	0.000102885
1.34462e+17	0.000334758	0.000509311	0.000893608	0.643645	0.0625494	0.00030629	0.0482792	0.000442674	0.502204	0.000393693	0.000164544	0.393131	0.000260921	3.49862	0.945962	0.000313845	0.000318541
1.34465e+17	0.621925	0.000278831	0.000479957	0.283083	0.000100388	0.000162482	0.000264796	0.000235755	1.60714	0.00020769	8.49579e-05	0.468938	0.000140669	0.127246	0.476735	0.829679	1.6824
1.34516e+17	0.000483662	0.000735711	0.00130023	0.700965	0.0271021	0.549792	0.00500573	0.206166	0.000293096	0.162987	0.000243413	0.176099	0.000375482	2.94919	1.20594	0.000452688	0.110455
1.34517e+17	0.000441704	0.000638016	0.00114181	0.170884	0.000239838	0.395665	0.000626041	0.164878	0.267999	0.627069	0.000206346	0.33276	0.000323269	2.8803	0.777154	0.0190672	0.458523
1.34517e+17	0.000622979	0.000983046	0.151613	0.275924	0.000372048	0.257742	0.507441	0.599874	0.000391898	0.701354	0.000310139	0.679698	0.000507971	2.02406	0.894671	0.000580756	0.000610256
1.34517e+17	0.000193988	0.000293002	0.000495229	0.832717	0.000104475	2.06122	0.000283372	0.000241979	0.000110128	0.000221214	0.0390478	0.183946	0.673023	2.14271	0.0897176	0.0745678	0.000176046
1.34531e+17	1.98581	0.000362588	0.00064141	0.000122456	0.0487352	0.000216271	0.0657085	0.0456291	0.565593	0.000281122	0.000118777	0.320569	0.000186885	1.96839	0.721834	0.167136	0.207454
1.34533e+17	0.000283615	0.000422276	0.0148169	0.435257	0.0201902	0.941134	0.000410811	0.0641726	0.000175765	0.477579	0.000136947	0.0001009	0.624595	2.87075	0.648054	0.00026313	0.00026689
1.34591e+17	1.02441	0.000692131	0.123318	0.000231137	0.000258672	0.302354	0.0155265	0.107944	0.0161685	0.883521	0.000220189	0.180925	0.000357949	2.67521	0.466597	0.000423716	0.299579
1.34592e+17	0.000501736	0.000748052	0.00134156	0.000250141	0.000279469	0.000463885	0.000749891	0.0935911	0.128088	0.449245	0.0107203	0.593475	0.000382932	2.90907	0.873187	1.03494	0.000469778
1.34602e+17	0.000375188	0.0436704	0.137352	0.39121	0.00563325	0.000358297	0.000598708	0.202749	0.419469	0.291673	0.00018713	0.403475	0.186538	3.26353	0.733926	0.000364761	0.0169727
1.34602e+17	0.000366016	0.000570348	0.0340591	0.447235	0.113848	0.241755	0.000551615	0.202231	0.000230315	0.874371	0.000181454	0.148619	0.000291342	2.98756	1.04559	0.000344368	0.000351752
1.34603e+17	0.000376651	0.000591168	0.00105501	0.342639	0.0182271	0.192155	0.239377	0.62148	0.183216	0.943554	0.000186923	0.358819	0.000303837	2.75804	0.437307	0.000356532	0.000375101
1.34937e+17	0.000244486	0.000370553	0.0007001	0.881688	0.000136509	1.45618	0.000356386	0.369908	0.000146124	0.000283035	0.000120038	9.05591e-05	0.885136	2.35795	0.145018	0.000227657	0.000228533
1.34945e+17	0.556825	0.000865404	0.0986945	0.0916884	0.231233	0.265251	0.177196	0.341665	0.200657	0.000681404	0.00027634	0.512307	0.000447725	2.77191	0.846346	0.000524466	0.000553418
1.34946e+17	0.000633558	0.000964379	0.0807694	0.722925	0.0484131	0.272214	0.000943468	0.000821799	0.227886	0.000745984	0.000309048	0.747243	0.000496196	2.96801	0.927906	0.000596457	0.0959472
1.34995e+17	0.000286708	0.000444668	0.000764052	1.05315	0.000163795	1.06301	0.106558	0.000381759	0.688428	0.000343826	0.00013984	0.458421	0.000224863	2.31369	0.412011	0.000268682	0.000269644
1.35072e+17	0.000213757	0.000335068	0.000579588	0.819368	0.000119561	1.52232	0.00991799	0.253043	0.000126341	0.192097	0.0425497	0.186141	0.46991	1.8669	0.734898	0.000205911	0.000198683
1.35072e+17	0.000313415	0.000474507	0.000831621	0.484802	0.0459439	0.591778	0.000462117	0.219057	0.000189402	0.00883036	0.0209949	0.135593	0.151426	3.3031	1.11888	0.00466579	0.0111027
1.35132e+17	0.67265	0.000399883	0.000674983	0.377215	0.000148812	0.675274	0.143378	0.128199	0.0809741	0.000297754	0.000124267	0.253351	1.11477	2.3366	0.255355	0.0590569	0.000247965
1.35143e+17	0.13248	0.000235656	0.000399415	0.764467	8.78041e-05	1.58528	0.142063	0.0743987	9.29818e-05	0.00760308	7.51977e-05	0.320729	0.765342	2.18626	0.119421	0.000147099	0.000146997
1.35476e+17	0.000510996	0.000792561	0.00139252	0.310329	0.000300015	0.236089	0.124935	0.189131	0.203318	1.00873	0.000252461	0.381711	0.0004097	2.72876	0.795316	0.000481536	0.114926
1.35479e+17	0.63413	0.00029407	0.000525711	0.398802	0.000106463	1.2772	0.000296352	0.000258078	0.000114085	0.0485894	9.27017e-05	0.39385	0.925033	2.34221	0.0764525	0.000910428	0.000179875
1.35485e+17	0.26311	0.0006313	0.00108799	0.322833	0.0501024	0.000398359	0.000661379	0.000544758	0.00026271	1.13791	0.00020271	0.346201	0.000325182	3.48312	0.489741	0.00039178	0.000390758
1.35505e+17	0.000275416	0.000423285	0.000774387	0.494896	0.0493858	0.0734067	0.000411353	0.0743302	0.0533631	1.07589	0.000135993	0.000103611	0.291548	2.79284	1.1567	0.000259537	0.0338691
1.35547e+17	1.27289	0.000410069	0.0123553	0.000137501	0.00015536	0.636645	0.000403213	0.0267489	0.000171016	0.248051	0.000131883	0.146161	0.571885	2.78007	0.290782	0.0768826	0.0347596
1.35548e+17	0.000394357	0.000601002	0.00106484	0.321688	0.0118877	0.398003	0.000598692	0.00053315	0.0002381	0.749999	0.00019337	0.181513	0.0797425	3.3783	0.921583	0.0512873	0.000387565
1.35623e+17	1.16009	0.000326257	0.000567582	0.144351	0.00651319	1.19107	0.0196121	0.000278804	0.000139867	0.000235979	9.99392e-05	7.771e-05	1.23152	2.05596	0.153916	0.133996	0.000197738
1.35623e+17	1.49235	0.000554912	0.00101907	0.00018651	0.0448137	0.259004	0.0691897	0.0756473	0.000221858	0.28001	0.000178184	0.163978	0.000290393	2.7247	0.985327	0.000336705	0.0003513
1.35632e+17	0.000636896	0.165098	0.00182359	0.485791	0.0146997	0.245679	0.0825464	0.285227	0.000442858	0.450367	0.000310204	0.680813	0.000496582	2.53217	1.14946	0.000592478	0.000609716
1.35632e+17	0.000357749	0.000538168	0.0410434	0.26489	0.103447	0.000329492	0.179838	0.41901	0.000222162	1.45361	0.0164829	0.000133185	0.00028053	2.4384	1.17896	0.000331942	0.000343104
1.35691e+17	1.82104	0.000415802	0.000747576	0.000137119	0.123484	0.239244	0.000392874	0.06807	0.0779402	0.000315573	0.00013008	0.000102691	0.547074	2.25063	0.908499	0.000253169	0.060183
1.35692e+17	0.000235282	0.000361616	0.0807078	0.350296	0.0482592	0.307699	0.155203	0.325642	0.000144042	1.03656	0.000118324	0.328549	0.000183206	2.64147	0.822927	0.000219509	0.000230012
1.35694e+17	0.0676825	0.000265739	0.000472635	0.559287	9.81954e-05	1.32791	0.000259593	0.000222237	0.000103995	0.396395	0.0526106	0.290376	0.599479	2.78431	0.0111814	0.00829649	0.000165626
1.55829e+17	9.62783e-05	3.53086	0.000262724	0.72883	0.0117913	0.0792909	0.000143331	0.311328	0.470293	0.2705	4.69416e-05	0.211888	0.211788	0.0502276	0.0692323	0.152838	9.25325e-05
1.55829e+17	0.00012326	0.0189205	0.358404	1.36601	1.41812	0.000115241	0.000183863	0.0319859	0.119842	0.329846	6.07559e-05	0.17801	1.28041	0.157696	0.839403	0.000120207	0.0001232
1.55843e+17	0.00016099	0.0449421	0.0998087	1.29142	0.0587554	0.000149744	0.000253564	0.0588823	1.30859	0.557623	8.25031e-05	0.368562	1.4199	0.575987	0.313712	0.000158513	0.000162147
1.55911e+17	0.813888	0.000222869	0.000382309	0.0744235	7.99708e-05	1.21434	0.00709273	0.000194678	8.51708e-05	0.000164401	0.0383784	0.233595	1.01959	1.98969	0.148794	0.558218	0.000133787
1.55954e+17	1.16325	0.000309378	0.000543744	0.025478	0.000114739	0.491452	0.0153444	0.0945974	0.297832	0.000233697	9.87824e-05	0.30565	0.576965	2.63968	0.487063	0.000188509	0.000190555
1.55954e+17	0.000204126	0.000316724	0.0502618	0.825532	0.000115769	1.97927	0.0372461	0.000274498	0.000121687	0.0570485	0.027061	0.196582	0.779672	1.94823	0.196647	0.000194411	0.000192886
1.56023e+17	0.000226037	0.00035435	0.000618511	0.82197	0.000131961	0.801751	0.461191	0.0919976	0.519417	0.000271785	0.000110951	0.249651	0.141451	2.17995	0.829314	0.000215366	0.000217251
1.56023e+17	0.000134982	3.09474	0.329128	0.703018	7.89657e-05	0.0881728	0.000207517	0.109165	8.86782e-05	0.164733	0.0154242	4.89114e-05	0.794016	0.0861588	0.693614	0.0204704	0.000129965
1.56034e+17	0.000175696	0.000279504	0.689933	1.32792	0.000101847	0.000157536	0.000266573	0.137743	0.702539	0.000211456	8.7412e-05	0.709457	0.0524941	0.0691979	0.872952	0.0397616	1.49582
1.56035e+17	0.000575787	1.63096	0.00155637	0.131926	0.0603589	0.000530859	0.000906149	0.135784	0.000366064	0.379129	0.000280563	0.000203065	0.000456082	2.53159	1.22138	0.000540677	0.000551095
1.56049e+17	0.000166001	1.06914	0.000451126	0.908044	0.00643729	0.933632	0.432198	0.000216842	0.303143	0.135867	7.95949e-05	6.06643e-05	0.523699	1.4343	0.351436	0.000152997	0.000154948
1.56049e+17	1.53988	0.000242692	0.0082839	0.405592	9.07537e-05	0.576478	0.000235452	0.000214405	0.300774	0.000184402	7.55352e-05	0.165197	1.1308	1.49911	0.271186	0.200698	0.000153026
1.5605e+17	1.25439	0.000407417	0.0303436	0.000135857	0.0262529	0.261525	0.000392722	0.189391	0.0245856	0.000312717	0.000130703	0.238871	0.598909	2.50275	0.969778	0.000245539	0.000253522
1.56395e+17	0.00011866	0.000181394	0.000311877	0.687854	6.59558e-05	1.39344	0.00017519	1.0353	6.96314e-05	0.0124986	5.82441e-05	0.138802	0.284117	2.23293	0.308606	0.00476074	0.000110635
1.56395e+17	1.07039	0.000553186	0.000958212	0.453813	0.000205607	0.000314456	0.000524811	0.45415	0.85396	0.0635878	0.000169196	0.51914	0.984813	0.457111	1.12907	0.109082	0.000355057
1.56515e+17	0.15328	0.000384031	0.000694694	1.02017	0.000141647	0.528954	0.504101	0.000324186	0.811156	0.000293328	0.000120448	0.286316	0.000195554	1.84783	0.676826	0.00023446	0.267722
1.56516e+17	0.57532	0.000764499	0.00132827	0.244705	0.0544024	0.00045678	0.000751276	0.215598	0.000315333	0.809519	0.000242858	0.355589	0.000378658	2.67362	1.16363	0.000460837	0.000471224
1.56516e+17	1.43348	0.00039355	0.00068341	0.000131791	0.0115485	0.267391	0.00038281	0.000336659	0.000160207	0.000300598	0.00012693	0.164151	0.241143	2.57096	0.831412	0.000240327	0.57589
1.56598e+17	0.000210595	0.000310911	0.000577423	0.781398	0.000112375	1.3826	0.000305465	0.176688	0.000120126	0.000241021	9.93732e-05	0.151445	0.825421	2.16577	0.530117	0.083374	0.000189143
1.566e+17	0.987482	0.000159694	0.000271089	0.334954	0.00921837	0.616448	0.116532	0.000134828	0.361201	0.000121224	5.06989e-05	0.254943	0.470479	2.40546	0.541836	9.79183e-05	9.93144e-05
1.56601e+17	0.159916	1.65662	0.00360096	0.553789	5.92356e-05	0.159767	0.000155903	0.601698	0.248939	0.673095	5.0772e-05	0.205532	1.06089	0.256811	0.233804	0.284644	9.77367e-05
1.56601e+17	0.00021586	0.00032614	0.000581554	0.652539	0.0385392	0.915784	0.000315771	0.000279185	0.00013489	0.186385	0.000103936	0.230647	0.413068	2.95665	0.651867	0.000201883	0.0512936
1.56942e+17	0.000277191	0.000420495	0.000718714	0.516367	0.0898444	0.546313	0.000413622	0.15022	0.000171996	0.665587	0.00013151	0.191509	0.302008	2.64328	0.990889	0.000254293	0.000253181
1.56988e+17	0.000296772	0.000453521	0.000828999	0.770904	0.0571278	0.00027887	0.000445456	0.11971	0.000187131	0.39333	0.0481822	0.275017	0.131318	2.81769	1.41403	0.000279334	0.068417
1.56995e+17	1.23529	0.000296905	0.000507178	0.359593	0.000105927	0.508649	0.000285241	0.330656	0.000120309	0.442404	2.20125	0.264797	0.000145023	0.0874801	0.664333	0.00297136	0.000176724
1.57002e+17	0.000416741	0.000638567	0.0282481	0.331801	0.000241701	0.000369009	0.000610907	0.107077	0.000288907	0.688143	0.110071	0.000154195	0.000329953	3.66843	0.892906	0.267793	0.000396257
1.57014e+17	0.000157235	0.000250704	0.000439046	1.06025	0.00303208	1.60816	0.000240113	0.264932	0.000103567	0.0287605	0.0173778	6.03769e-05	0.782658	1.83917	0.493292	0.000152384	0.000153662
1.57054e+17	0.3519	0.000237248	0.000402751	0.477332	8.50142e-05	1.43845	0.00882621	0.000206843	9.17608e-05	0.000177457	7.51174e-05	0.463108	1.31286	1.75729	0.224226	0.0638179	0.000145789
1.57064e+17	1.19371	0.000210235	0.000358349	0.228665	7.71695e-05	1.28617	0.000202402	0.000184726	8.26057e-05	0.000155155	6.72523e-05	0.515279	0.83915	1.71977	0.314969	0.000129225	0.00012869
1.57064e+17	0.886303	0.0145877	0.00113869	0.242324	0.0999128	0.20888	0.000642367	0.113289	0.000269415	0.0512053	0.00020722	0.344597	0.000337127	2.94167	1.01553	0.000404516	0.176553
1.57071e+17	0.0171542	0.000312553	0.000544569	0.875362	0.000115352	1.70755	0.000301325	0.282415	0.000125592	0.000243309	0.000101715	7.64639e-05	1.12781	2.03756	0.0489149	0.000197033	0.000193801
1.57072e+17	0.000160759	2.10774	0.000431601	8.11584e-05	8.85535e-05	0.363666	1.5256	0.600787	9.30598e-05	0.000186913	0.184111	5.678e-05	0.00012933	0.515924	0.799838	0.000151211	0.000153948
1.57072e+17	0.000187745	0.000290212	0.00051725	1.00176	0.000109105	1.72297	0.000277494	0.0585665	0.000116491	0.058466	0.0355082	6.99783e-05	0.975709	1.69247	0.55168	0.000177891	0.00017803
1.57072e+17	0.207216	0.000392433	0.190424	1.11542	0.00629343	0.000230475	0.8004	0.601732	0.231468	1.51058	0.00012419	0.118851	0.000206402	0.486693	0.828143	0.000252508	0.00025375
1.57131e+17	0.000212328	0.000322556	0.0576106	0.415985	0.0255632	0.372398	0.224045	0.192611	0.19464	0.276072	0.0922826	0.128234	0.000165482	3.38874	0.529852	0.200013	0.000201504
1.57148e+17	0.000141977	0.000215196	0.000391953	0.70358	7.88689e-05	1.85158	0.000212367	0.040807	8.33621e-05	0.0917122	0.0131401	0.41189	0.361336	1.96046	0.663404	0.000130275	0.000134515
1.57148e+17	0.269766	0.000991206	0.00170208	0.000327563	0.000369628	0.000582429	0.000966904	0.387933	0.000405416	1.25352	0.11138	0.521536	0.000498585	2.92141	0.58052	0.044301	0.000602877
1.57492e+17	0.153207	0.000234817	0.000423495	0.40953	8.90035e-05	1.45097	0.000225269	0.000202417	9.25113e-05	0.152035	0.0874595	5.67922e-05	0.681211	2.75885	0.368919	0.0355822	0.00014496
1.57492e+17	0.000280796	0.00043377	0.000787636	0.83795	0.00015942	0.000270887	0.606548	0.000374876	1.1068	0.197004	0.00314004	0.142244	0.0844372	2.36901	0.740884	0.000266417	0.00799782
1.5756e+17	1.45005	0.00039131	0.000699158	0.000130883	0.0878904	0.351532	0.000375195	0.116244	0.000160307	0.000300388	0.00012402	0.187249	0.54243	2.36601	0.941762	0.000240541	0.0531208
1.57562e+17	0.000340358	0.000517111	0.000916508	0.329247	0.0501926	0.000322099	0.000512248	0.000436381	0.000218707	0.622154	0.0674306	0.200005	0.000265595	3.97091	0.74131	0.104604	0.00892704
1.57562e+17	0.0344766	0.000235769	0.000411756	1.16599	8.93211e-05	1.93434	0.000226706	0.00020013	0.000103234	0.132357	0.00810808	0.100841	0.896331	1.41052	0.41472	0.000142441	0.000144298
1.57563e+17	0.711528	0.000419609	0.000767132	0.147583	0.000152096	0.274493	0.00040183	0.000370754	0.690379	0.263829	0.000131239	0.605775	0.966063	2.40792	0.000177173	0.0283977	0.000254
1.57605e+17	0.0006435	0.000967713	0.278104	0.523628	0.0325714	0.000609514	0.000983984	0.270211	0.00038961	1.26329	0.000330448	0.375954	0.000494431	2.49009	0.857263	0.00059365	0.000628469
1.57607e+17	0.000230592	0.000351873	0.000635874	0.375936	0.000126519	1.82408	0.000341875	0.0121448	0.000134205	0.152231	0.0177452	8.35805e-05	1.02595	2.20027	0.488152	0.000215852	0.000212053
1.57621e+17	0.782842	0.000452497	0.000820806	0.000152778	0.000170623	0.607395	0.000439623	0.000395648	0.0627444	0.000344362	0.000142061	0.473716	0.649865	2.85219	0.353354	0.313203	0.000284311
1.57632e+17	0.000225606	0.000343604	0.131268	0.41601	0.020118	0.265577	0.0587853	0.0652086	0.172469	0.73478	0.0232668	8.37469e-05	0.000174203	2.96212	1.24804	0.000207921	0.000214039
1.5769e+17	0.920445	0.000343125	0.000613612	0.259537	0.000129967	0.662648	0.000335974	0.0712105	0.000139184	0.000268497	0.000111026	0.194537	0.924215	2.43386	0.622521	0.00021	0.0077331
1.5769e+17	0.0681093	0.000299363	0.0284564	0.741552	0.000112342	1.10767	0.000292711	0.00026213	0.000121473	0.211107	9.68033e-05	0.163221	0.840979	2.65446	0.281903	0.000183814	0.000187314
1.57698e+17	0.00017751	0.0294373	0.000486448	1.32603	0.0436281	0.000159241	0.000263163	0.540274	1.09174	1.01303	8.51743e-05	0.476678	0.970725	0.484407	0.000116796	0.121684	0.000176493
1.60218e+17	1.01876	0.000305628	0.00055104	0.323711	0.000114836	0.000181485	0.000310067	0.000270786	1.44689	0.0236909	9.61e-05	0.629831	0.613367	0.548151	0.631303	0.546613	0.314839
1.60218e+17	0.000404577	0.00062003	0.396165	0.368769	0.0492575	0.319498	0.000614271	0.000540953	0.000250843	1.35331	0.000198416	0.000152391	0.0894841	2.65468	0.84316	0.000379615	0.0204789
1.60244e+17	0.000336177	0.000487478	0.000829846	0.239499	0.160844	0.446221	0.000464708	0.16136	0.000195442	0.215343	0.000154364	0.000118748	0.13772	3.02103	1.37538	0.000294228	0.338149
1.60302e+17	0.000136211	0.000219768	0.000368464	0.821817	7.732e-05	2.16018	0.000208244	0.000178845	8.98361e-05	0.000158232	6.81181e-05	0.421363	0.576737	2.10115	8.91834e-05	0.0163568	0.000126695
1.60302e+17	0.000339519	0.000490598	0.000896027	0.000166807	0.136081	0.238365	0.000475615	0.000431059	0.000209788	0.115184	0.000160505	0.434973	0.4217	3.55047	0.306538	0.759146	0.132751
1.60302e+17	0.000255086	0.000400207	0.00069673	0.303368	0.000151134	1.13073	0.000387129	0.000332629	0.000171397	0.0715603	0.15161	0.220913	0.252785	3.38518	0.579672	0.000241783	0.000250207
1.60362e+17	0.000241976	0.0250168	0.000658088	0.802512	0.0678542	1.05735	0.0117431	0.000324035	0.000162387	0.0789073	0.0191014	0.206723	0.771713	2.62689	0.429125	0.000225452	0.000231643
1.60362e+17	0.0800925	0.000323669	0.000577396	0.719852	0.000117881	1.76028	0.000310609	0.0759533	0.000125091	0.130964	0.000104409	0.0683541	0.711032	2.37196	0.17849	0.000205164	0.000198476
1.60364e+17	1.79253	0.00018271	0.000313569	6.05663e-05	6.66913e-05	0.837067	0.000180836	0.0103572	0.0617403	0.000136897	5.79636e-05	0.298022	0.677359	1.77652	0.289147	0.355556	0.000111054
1.60381e+17	0.000189028	0.000284737	0.00736006	0.744092	0.000104942	1.51041	0.000276427	0.000245188	0.000111015	0.150947	9.23888e-05	0.256414	0.793401	2.36063	0.274149	0.000177248	0.000175659
1.60433e+17	0.000396772	0.000588201	0.0381926	0.578934	0.0264719	0.360583	0.0414859	0.141196	0.000234346	0.802489	0.0490751	0.34819	0.000305929	2.97052	0.738638	0.000365943	0.000376615
1.60433e+17	0.000318515	0.000473069	0.0199155	0.193563	0.0810859	0.181693	0.000471411	0.000412912	0.000196826	0.631465	0.0394591	0.000116296	0.000241738	3.74585	0.651665	0.551216	0.000297751
1.60433e+17	0.414015	0.000619281	0.0971045	0.353623	0.0253681	0.000410708	0.56513	0.225695	0.379266	0.258228	0.000206444	0.000154359	0.000328433	2.31443	1.46258	0.000379525	0.000394589
1.60438e+17	0.000215554	0.0648429	0.000587262	0.974404	0.0001246	1.5328	0.243173	0.000284896	0.00013336	0.000253398	0.0156155	0.143306	0.687725	2.25676	0.178266	0.000208274	0.000206372
1.60439e+17	1.87068	1.50492	0.000334857	0.233123	7.12453e-05	0.0570498	0.000185487	0.00016485	0.391084	0.0030229	6.04993e-05	0.164041	1.28191	0.115619	0.185013	0.291963	0.000120165
1.60784e+17	0.000205163	0.00523952	0.000536979	0.669354	0.000115423	2.17219	0.000300683	0.000275859	0.000124173	0.000237688	0.021222	0.48807	0.449474	2.07035	0.220899	0.000191233	0.000192368
1.60921e+17	0.000222317	0.000350122	0.000622036	0.579939	0.154316	1.47728	0.000335547	0.000297884	0.000149444	0.000261905	0.0744629	0.217832	0.928282	2.24686	0.417236	0.000207741	0.000213989
1.60991e+17	0.000353578	0.00955416	0.000952656	0.503504	0.189222	0.297156	0.00475841	0.398266	0.174569	0.116348	0.000171499	0.407714	0.000275037	3.36704	0.411976	0.000340185	0.216016
1.60991e+17	1.17477	0.0203332	0.000441721	0.204406	9.3742e-05	0.721507	0.00724514	0.0418501	0.000105606	0.000194916	0.0745172	0.0302913	1.34505	2.01351	0.426617	0.0380785	0.000155349
1.61318e+17	0.000212915	0.000313576	0.00939315	0.628846	0.000119712	1.71903	0.000312145	0.305979	0.000124757	0.000245767	0.000103228	0.222783	0.489362	2.5716	0.146138	0.00418474	0.000201073
1.61342e+17	0.570747	0.000305973	0.0221804	0.420391	0.000112285	1.06264	0.000298823	0.102747	0.000117625	0.000232196	9.57948e-05	0.385629	1.40009	2.01674	0.0553354	0.0534076	0.00793576
1.61342e+17	0.000832286	0.00133246	0.0357709	0.452099	0.0341579	0.000810131	0.00131943	1.37295	0.000533855	0.197896	0.000426507	0.229705	0.000650375	2.73267	1.01991	0.000809736	0.0138582
1.61342e+17	0.222703	0.000466881	0.000830101	0.372697	0.0173262	0.307236	0.000456404	0.00038838	0.000195889	0.694151	0.0669762	0.000116317	0.110751	3.28702	0.645694	0.371181	0.000285785
1.61384e+17	0.000206506	0.000315698	0.0130822	0.955121	0.00871372	2.21411	0.000306885	0.237237	0.00012645	0.000241165	0.0742429	7.69523e-05	1.05086	1.5438	0.000134577	0.000192503	0.000192381
1.61384e+17	0.000655678	0.00103944	0.234416	0.439297	0.000396517	0.000586837	0.000984923	0.237253	0.000481292	0.977344	0.000331164	0.000248392	0.000513779	2.56001	1.59096	0.000639079	0.0514755
1.6141e+17	0.130826	0.000390648	0.000689289	1.88813	0.0897124	0.000221785	0.000386765	0.189519	0.000160617	1.08951	0.000123897	0.810321	0.216709	0.787122	0.872819	0.021865	0.000241204
1.61537e+17	0.000220365	0.000347102	0.00059797	0.735833	0.00298783	1.93461	0.000332469	0.000293469	0.00014935	0.000257895	0.000109574	0.166369	0.755124	2.18542	0.313903	0.00210054	0.000213177
1.61537e+17	1.52615	0.000429849	0.000748383	0.000141873	0.00015748	0.000260262	0.0882206	0.033003	0.182502	0.000323136	0.000136038	0.283206	0.316194	2.54656	0.8091	0.000266941	0.311228
1.61539e+17	1.01272	0.00068268	0.411979	0.160285	0.000247321	0.000402202	0.000662937	0.28455	0.0814231	0.138386	0.000210149	0.000162663	0.000348648	2.6817	1.32325	0.000408636	0.000415606
1.61539e+17	0.00023013	0.101445	0.000638767	0.526072	0.0865316	0.375776	0.000350636	0.0821455	0.276284	0.000269444	0.0344611	0.314178	0.315555	2.99935	0.985103	0.000217678	0.000220107
1.61539e+17	0.000450391	0.014767	0.00120561	0.819889	0.00215003	0.241801	0.000671919	0.0197942	0.000284487	0.105065	0.000223699	0.000173999	0.0165137	3.31589	1.35993	0.000421193	0.198497
1.61547e+17	0.0983	0.000182502	0.000324195	0.780228	6.60142e-05	1.39348	0.00017271	0.000152695	7.19787e-05	0.0408146	0.0341775	0.33048	1.16565	1.719	0.53608	0.000110614	0.000110265
1.61945e+17	0.000719378	0.0010508	0.00189587	0.339517	0.00039759	0.000650442	0.538067	0.498735	0.000433991	0.298541	0.000347648	0.475945	0.000543814	2.38635	1.40696	0.000672865	0.145636
1.6196e+17	8.07309e-05	2.2403	1.48849	0.455291	4.79641e-05	0.101726	0.000121235	0.05774	0.143937	0.199266	4.05218e-05	0.138083	0.252632	0.0943768	0.512474	0.414894	7.9845e-05
1.62005e+17	0.000243853	0.000380656	0.0103286	0.823065	0.0217781	0.163999	0.000365234	0.064123	0.000149726	0.446581	0.000124198	0.168586	0.00019539	2.95876	1.30462	0.000239837	0.135206
1.62005e+17	0.000179981	0.000276171	0.622517	1.81243	0.0012902	0.000158073	0.000264608	0.000233961	0.83983	0.000210367	8.73701e-05	0.189183	0.387574	0.550976	0.607588	0.284694	0.801596
1.62005e+17	0.0269004	0.00708117	0.000367352	0.576822	7.48202e-05	1.82859	0.000193097	0.000173573	8.56547e-05	0.0169556	6.44261e-05	0.325229	0.925013	2.09266	0.298879	0.000123554	0.000123615
1.6207e+17	0.000251932	0.000390066	0.00069848	0.67551	0.075357	0.225968	0.0586295	0.000332026	0.719454	0.0276456	0.00012451	0.133334	0.000197637	3.10827	0.912105	0.000238238	0.160229
1.6207e+17	0.384526	0.000401429	0.000730659	0.319415	0.000149845	0.269137	0.000390298	0.208114	0.206332	0.379652	0.000128844	0.46419	0.454626	2.50947	0.364361	0.536802	0.000249763
1.6207e+17	1.0342	0.00104908	0.00188613	0.000335456	0.000382776	0.000587945	0.00101037	0.205101	0.0212949	0.393226	0.000335167	0.000237616	0.000527702	3.14013	1.29503	0.000631021	0.000651745
1.62079e+17	0.530455	0.000274255	0.000484084	0.025166	0.000102597	1.17827	0.000257809	0.000234233	0.000137256	0.000204578	8.59825e-05	0.129833	1.30206	2.38279	0.407706	0.140897	0.000168094
1.62082e+17	0.000170408	0.0294847	0.00045708	0.614963	9.70471e-05	1.49551	0.000254308	0.0908696	0.000103504	0.323916	8.26493e-05	0.0750532	0.790056	2.43105	0.246751	0.000159707	0.000161429
1.62082e+17	0.0457175	0.000245324	0.00043588	0.558174	9.0366e-05	1.58225	0.000234426	0.000208959	0.000100359	0.256369	0.0136086	0.339393	0.459022	2.44234	0.395335	0.00552196	0.000153923
1.64624e+17	0.884318	0.000210748	0.000370566	0.269643	7.77994e-05	1.57433	0.0002029	0.000181719	8.50291e-05	0.000158497	0.0453028	0.430265	0.819037	1.69623	0.373786	0.000140147	0.00498008
1.64641e+17	0.00025138	0.0416197	0.000685429	0.868251	0.000147714	1.68951	0.000383225	0.000333099	0.000163666	0.000299739	0.0209323	9.51727e-05	0.762116	2.28589	0.427548	0.000241104	0.0002436
1.64641e+17	0.757894	0.0128162	0.000556504	0.000105735	0.000115845	1.62055	0.000303321	0.000272736	0.000126941	0.000239394	0.13454	0.411183	0.756219	2.27859	0.000132635	0.125126	0.000192226
1.64641e+17	0.000326512	0.0632144	0.00095651	0.361073	0.000186755	0.000301127	0.000496056	0.0177128	0.380763	0.479806	0.000162589	0.155408	0.000260878	3.36906	1.16187	0.106442	0.000307854
1.64699e+17	0.000255888	0.000391863	0.000691178	0.642868	0.00598698	1.22244	0.000387065	0.0269942	0.000163108	0.0835148	0.000124851	0.243235	0.702651	2.76115	0.395028	0.000243524	0.0125867
1.64702e+17	0.000484831	0.000728484	0.00127276	0.690469	0.0631807	0.455372	0.000724451	0.200486	0.000292653	0.311222	0.000242462	0.270372	0.010335	3.62237	0.469151	0.000448915	0.000456075
1.64707e+17	0.0116397	0.000239635	0.000447984	0.766246	8.76128e-05	1.63376	0.000236013	0.355196	9.38576e-05	0.000181897	7.99153e-05	0.347561	1.2605	1.72254	0.000102349	0.000146685	0.000147155
1.64759e+17	0.000231315	0.00035594	0.0240778	1.07128	0.0165539	1.48757	0.000343811	0.190121	0.000141938	0.000268134	0.000113397	0.158231	1.13691	1.65806	0.354126	0.000220851	0.000220419
1.64779e+17	1.04516	0.0124113	0.000485414	0.517332	0.00010654	1.12059	0.000269614	0.000235629	0.00013182	0.000205592	8.76676e-05	0.0137135	1.30172	1.82311	0.169268	0.0940919	0.000171132
1.64828e+17	0.160522	0.0003896	0.116118	1.62008	0.0459707	0.000226878	0.664131	0.55237	0.171099	1.14187	0.00012228	0.23599	0.000202594	0.502626	0.848509	0.000238462	0.038259
1.64828e+17	0.000465435	0.000741557	0.00126668	0.608877	0.0350398	1.40236	0.000698788	0.581669	0.000305932	0.000543252	0.000229901	0.00017391	0.562151	2.33872	0.563481	0.000446636	0.000446839
1.64829e+17	0.0402857	0.000373375	0.000654379	0.734135	0.000138319	1.75913	0.000363635	0.000330248	0.000146817	0.000279975	0.000121174	0.129497	0.940146	2.24237	0.250339	0.000231876	0.000228683
1.64831e+17	0.494651	0.00020071	0.00488569	0.882011	0.14388	0.000117357	0.000193567	0.10922	1.13481	0.197986	6.47948e-05	0.178629	0.740567	0.425305	0.976419	0.323059	0.487342
1.64831e+17	0.000203411	0.000319553	0.000564972	1.06802	0.00582647	0.000187091	0.000306801	0.030204	1.06857	0.191182	0.00127218	0.525361	0.869964	1.26721	0.666549	0.403023	0.000198207
1.64831e+17	0.820931	0.361732	0.0162657	0.000174162	0.000193321	0.0600626	0.000553114	0.114833	0.000210877	0.102607	0.171056	0.000122514	0.550809	2.2963	1.6018	0.000318956	0.000321887
1.65173e+17	0.707969	0.0858371	0.000896517	0.000172115	0.000202134	0.000313692	0.0536905	0.233664	0.000250609	0.0866954	0.0571172	0.000127293	0.000271438	2.82191	1.03124	0.767683	0.250271
1.65181e+17	0.000271315	0.07109	0.00071597	0.590944	0.0244789	0.702144	0.000410759	0.000361349	0.232113	0.248246	0.00013178	0.165866	0.222618	3.05878	0.779945	0.000261408	0.000261412
1.65183e+17	0.000586367	0.000912273	0.00173763	0.355632	0.000344315	0.000529088	0.000893498	0.678129	0.587879	2.51191	0.00028741	0.000245604	0.000459505	0.323745	0.000404661	0.000567742	1.63268
1.6519e+17	1.57752	0.000232391	0.000400264	0.297009	8.48223e-05	1.05268	0.00023035	0.000197954	9.03875e-05	0.000172406	7.26989e-05	0.158983	1.13583	1.76769	9.84528e-05	0.107811	0.000142934
1.6524e+17	0.00024507	0.000374576	0.000665383	0.608023	0.000139578	1.22544	0.0144879	0.000318991	0.000158829	0.468493	0.000117583	8.56293e-05	0.819523	2.48438	0.468082	0.00802567	0.000232239
1.65248e+17	0.000263835	0.000404373	0.000699077	0.694803	0.00986538	0.341548	0.102514	0.000348484	0.160586	0.322493	0.000129671	0.153392	0.324172	3.08513	0.901833	0.00025033	0.000251427
1.65258e+17	1.20047	0.000273269	0.000451562	8.88962e-05	9.95857e-05	0.624997	0.000257367	0.0491768	0.00132203	0.000203621	8.61182e-05	6.46686e-05	1.17231	2.3921	0.528427	0.12864	0.000166801
1.65309e+17	0.0380068	0.000239613	0.0283536	1.05781	8.69725e-05	1.57762	0.00737451	0.000205098	9.33973e-05	0.000182866	7.6451e-05	0.0726983	1.27635	1.62905	0.410778	0.000148434	0.00014576
1.65309e+17	0.000214948	0.000323376	0.000584989	0.342651	0.000119314	1.84896	0.000312846	0.000280865	0.000129191	0.0455088	0.0584916	0.195306	0.923997	2.49647	0.148968	0.0364162	0.000199011
1.65309e+17	0.158767	0.00085591	0.00144294	0.605521	0.000304849	0.144034	0.0344345	1.91676	0.0609588	0.000629707	2.20821	0.227149	0.00042487	0.184819	0.536864	0.000530629	0.015554
1.65329e+17	0.000877098	0.00139312	0.00256816	0.290353	0.000523476	0.339746	0.624643	1.3555	0.298304	0.00108777	0.000456822	0.520237	0.000707664	2.05559	0.601723	0.000832021	0.000855556
1.65372e+17	1.06539	0.000229925	0.000398283	0.192512	8.62874e-05	1.70279	0.0157723	0.279055	9.06262e-05	0.000170519	7.34815e-05	0.238732	0.914408	1.68915	9.833e-05	0.000139423	0.000141577
1.6538e+17	0.395957	0.000320885	0.0227582	0.214229	0.000117747	0.762329	0.00900208	0.000285391	0.000126015	0.172162	0.000102761	0.613608	0.593593	2.11294	0.000138679	1.20107	0.000197356
1.65395e+17	0.392276	0.00036354	0.000653888	0.216178	0.000132242	1.5571	0.000355904	0.000324162	0.000142491	0.129545	0.0344953	0.634837	0.914123	2.16797	0.000154878	0.0499263	0.000228549
1.65398e+17	0.000254427	0.000396099	0.000711474	1.15379	0.000146726	0.344309	0.166425	0.00035157	0.947644	0.38403	0.000122803	0.309254	0.000202186	2.49823	0.211834	0.0807634	0.000244582
1.65398e+17	0.000226784	0.000349878	0.000610292	0.566258	0.0088218	1.9644	0.00033351	0.274944	0.000145744	0.000268764	0.30545	0.213995	0.527066	2.23486	0.000696193	0.000210924	0.000214421
1.65714e+17	0.000428153	0.000683033	0.0168359	0.373694	0.0949071	0.218391	0.0249663	0.709221	0.000268267	0.403315	0.000219526	0.211824	0.000339384	3.09622	0.945653	0.000411672	0.000419236
1.65714e+17	0.000193415	0.000300673	0.000524889	0.78358	0.000110031	1.10925	0.547104	0.00025616	0.510225	0.305683	9.33039e-05	0.32086	0.000153981	2.42071	0.0996143	0.000183916	0.000182343
1.65714e+17	1.59453	0.000321255	0.000554787	0.000108537	0.0244942	0.851078	0.000310956	0.000282198	0.000131708	0.000240824	0.000103162	0.439966	0.505926	2.4799	0.158747	0.0191593	0.0230817
1.65723e+17	0.000179599	0.000286194	0.0168951	0.699195	0.000105246	1.94677	0.0216258	0.000243779	0.000117478	0.000209562	0.0751761	0.355041	0.638779	2.17036	0.173761	0.000171873	0.000172102
1.65738e+17	1.21351	0.000328179	0.000570669	0.193061	0.000120955	1.06504	0.00854343	0.229599	0.00260128	0.000249394	0.116883	7.88302e-05	1.29042	1.61523	0.362299	0.00020482	0.00020201
1.65738e+17	0.000266975	0.000400078	0.000706351	0.468383	0.0115319	0.235116	0.000392106	0.117951	0.450155	0.284106	0.0486459	0.13647	0.0179681	3.40659	0.899539	0.020219	0.000254231
1.65807e+17	0.000470832	0.00065069	0.121151	0.122056	0.000243868	0.000404485	0.00064345	0.328303	0.000259967	0.48434	0.000214924	0.544461	0.196475	3.45292	0.707957	0.125186	0.0120972
1.65807e+17	0.000459345	0.114981	0.176401	0.450419	0.000265749	0.000418583	0.000711744	0.885364	0.184484	1.21905	0.000225755	0.190167	0.184832	1.88247	0.714933	0.000442841	0.0920461
1.65807e+17	0.323396	0.0578392	0.0957271	1.05568	8.96001e-05	0.000148107	0.000236463	0.000210353	0.277543	0.000185619	8.08113e-05	0.301671	2.31023	1.02912	0.609657	0.0372398	0.00015163
1.6585e+17	0.751967	0.000300343	0.0377306	0.211812	0.000109455	1.19859	0.000290865	0.259746	0.000117091	0.000232763	9.82206e-05	0.407077	0.842813	2.3254	0.000129493	0.0624044	0.000185031
1.65852e+17	0.000414561	3.77493	0.00108045	0.130404	0.00023453	0.201539	0.000602779	0.000542397	0.00025217	0.0954983	0.021614	0.000151652	0.184247	0.418926	1.0228	0.244312	0.00039392
1.65853e+17	0.000220229	0.000340493	0.014751	0.712015	0.000124484	0.527113	0.00032655	0.000281821	0.20262	0.449322	0.000108308	0.207859	0.472656	2.79136	0.719393	0.000205464	0.000210747
1.6586e+17	0.290536	0.000361486	0.000601172	0.433368	0.0171541	0.744066	0.000346816	0.247216	0.000156866	0.000260242	0.000111942	0.0474254	1.59469	2.0068	0.262173	0.453342	0.000219048
1.65927e+17	1.44798	0.00015778	0.000283416	0.570023	5.82564e-05	0.860899	0.0523296	0.138424	6.18781e-05	0.259097	2.14474	3.86369e-05	0.0542098	0.0432723	0.527707	9.74907e-05	9.69069e-05
1.65927e+17	1.436	0.000367628	0.000651975	0.000123049	0.000138431	0.433204	0.000358677	0.00031922	0.363182	0.000284403	0.000115658	0.299467	0.678552	2.25232	0.196717	0.436748	0.000230104
1.66266e+17	0.000323253	3.93836	0.000886827	0.00016447	0.000186627	0.149945	0.000469722	0.00766228	0.000200158	0.318697	0.000156261	0.0380799	0.404734	0.154655	0.900281	0.183276	0.000312529
1.66274e+17	0.0239753	0.000237665	0.000474443	1.31588	0.00349727	1.64915	0.0254065	0.273488	0.000101588	0.000176086	7.37805e-05	0.138357	1.03247	1.61988	9.88472e-05	0.0158176	0.000143011
1.66274e+17	0.000201139	0.000303447	0.0239306	0.700405	0.00701989	1.10963	0.000297088	0.000263172	0.000120185	0.229846	9.80862e-05	0.308751	0.34321	2.76726	0.592858	0.000187398	0.0146225
1.66425e+17	0.000221993	0.000326114	0.0668076	0.139087	0.000119615	0.000193461	0.000314054	0.000282083	0.439651	0.000252821	0.000103137	0.831933	0.000169082	0.0752938	0.443189	0.0368882	4.06409
1.66479e+17	0.000114171	0.000172645	0.0254757	0.515814	0.0310091	0.000103261	0.000168212	0.00014575	0.224282	0.409682	0.0456792	4.24165e-05	8.85412e-05	3.62876	1.15143	0.0455451	0.0209196
1.6648e+17	0.000622652	0.000895429	0.00157413	0.176599	0.00033465	0.000533037	0.000901436	0.392662	0.000361433	1.18355	0.000305692	0.85054	0.000455845	2.6211	0.565096	0.30091	0.000557628
1.69013e+17	0.000418079	0.0846672	0.00114749	0.242294	0.000235513	0.284332	0.000617702	0.0210128	0.000256785	0.27814	0.225094	0.000146386	0.289511	3.4877	1.18155	0.000406244	0.000395943
1.69022e+17	0.1642	0.000377106	0.0180296	0.33103	0.0245654	0.000233674	0.000366606	0.000316684	0.000150569	0.941866	0.0263698	9.34454e-05	0.00334125	3.85602	0.675487	0.0523963	0.00391326
1.69022e+17	0.000190427	0.981385	0.000530316	0.568596	0.000109989	0.0763115	0.00028567	0.000261158	0.915021	1.16901	9.32877e-05	0.502572	0.266189	0.995029	0.309961	0.313304	0.000181151
1.69082e+17	0.0183794	0.000219946	0.0287701	0.918873	8.09264e-05	1.9444	0.000212316	0.318932	8.56832e-05	0.00016991	0.107675	0.144375	0.769509	1.65992	0.187403	0.000136022	0.00013506
1.69083e+17	0.000313241	0.000488147	0.00086548	0.645916	0.0438017	0.000311302	0.270109	0.543744	0.336223	0.193192	0.000160507	0.415035	0.00024745	2.90204	0.631825	0.000294288	0.113827
1.6915e+17	0.604989	0.000225799	0.0177175	0.809965	0.0700158	0.601546	1.36819	0.000196665	0.586963	0.765489	7.19931e-05	0.426434	0.000115678	0.702926	0.106478	0.0377909	0.000143233
1.69175e+17	0.147483	0.000235869	0.0085777	0.249182	8.43274e-05	1.7454	0.0125873	0.0868106	9.02177e-05	0.34399	7.42434e-05	0.0484716	1.03986	1.73423	0.681876	0.000142121	0.000143041
1.69175e+17	0.0988993	0.000300126	0.000532947	0.734808	0.0173905	1.21832	0.366878	0.000261321	0.000119845	0.00023763	9.64735e-05	0.695841	0.587901	2.23269	0.144371	0.000182788	0.000187625
1.69175e+17	0.046278	0.000253439	0.000456616	0.921038	9.61604e-05	0.000154556	0.000245429	0.000220318	1.17654	0.000189818	8.08294e-05	0.541503	0.750732	0.13123	0.495479	1.88541	0.149251
1.69561e+17	1.22259	0.000227676	0.000392975	0.060706	8.22839e-05	1.45237	0.00808134	0.000193697	8.95966e-05	0.0420062	7.36678e-05	0.206758	1.04575	1.87538	0.184292	0.000137816	0.000139527
1.69561e+17	0.000315059	0.000484623	0.000865632	0.928933	0.000182817	0.449882	0.000466562	0.0328211	0.133144	0.312413	0.000156432	0.000118967	0.247365	2.96355	1.01951	0.00789704	0.000300865
1.69588e+17	0.000655261	0.00099612	0.00177892	0.209383	0.000386123	0.000615906	0.100132	0.949303	0.000403244	0.735666	0.000327834	0.000249597	0.183371	3.15348	0.456768	0.257773	0.0454326
1.6964e+17	0.00803256	0.000312385	0.000557173	0.475539	0.00605522	1.04136	0.291453	0.000261138	0.0001281	0.391745	0.00474881	0.1727	0.845422	2.68382	0.107641	0.0690186	0.000194905
1.69658e+17	1.23001	0.000272257	0.00859479	0.107792	9.36976e-05	1.09584	0.000256288	0.0586595	0.000101575	0.000189792	8.7302e-05	0.142846	1.11697	1.88493	0.452217	0.000154938	0.000154567
1.69658e+17	0.00030789	0.000472547	0.0218992	0.615662	0.0238617	1.3861	0.00045084	0.246013	0.000196444	0.14777	0.000149602	0.000113569	0.653781	2.36896	0.621846	0.0105954	0.000290684
1.69708e+17	0.547068	0.000274041	0.000478537	0.948588	9.98539e-05	0.400251	0.00026939	0.35156	0.000107082	0.000206741	2.2229	0.143644	0.252359	0.126557	1.08191	0.0226592	0.000169283
1.69777e+17	0.0896885	0.000282336	0.0826515	0.597063	0.000103218	1.58647	0.000266452	0.05609	0.000115479	0.117278	8.98886e-05	6.62927e-05	0.714942	2.1424	0.711237	0.000172413	0.000169394
1.7012e+17	0.690571	0.000314536	0.000531447	0.601451	0.000114306	1.09348	0.408228	0.000267186	0.473553	0.000233547	9.83287e-05	0.261097	0.309569	1.44046	0.818642	0.000184929	0.000188704
1.70122e+17	1.23597	0.000216359	0.000370694	0.292213	7.99692e-05	1.14561	0.00270008	0.304667	8.67104e-05	0.000162718	6.82105e-05	0.151098	1.39648	1.5692	9.26408e-05	0.000132274	0.000133013
1.70139e+17	0.000246361	0.000380965	0.000662138	0.413518	0.0535863	1.77746	0.000362441	0.158518	0.000161133	0.0419712	0.0121381	0.263319	0.364245	2.44095	0.477903	0.0931321	0.000229465
1.70181e+17	0.910829	0.000422465	0.000716785	0.117673	0.00015497	0.435012	0.000408291	0.259321	0.451558	0.000314799	0.000133389	0.164715	0.732255	2.48091	0.543696	0.000257965	0.000258739
1.70181e+17	0.000176437	0.0002788	0.0252617	0.757798	0.000102639	2.00367	0.000271012	0.000236636	0.000609873	0.0291686	0.0244716	0.062582	0.736293	2.08419	0.373667	0.000170393	0.000166992
1.70248e+17	0.913292	0.000296521	0.000503135	0.292948	0.000105641	0.743431	0.000289338	0.00599663	0.000115569	0.000218937	9.32469e-05	6.97801e-05	1.10476	2.46059	0.544276	0.031883	0.000178109
1.70251e+17	0.000144648	0.071649	0.191245	1.5763	0.0243476	0.586423	0.000222707	0.000195789	0.000112004	0.250436	0.00765327	0.734035	1.18726	1.1496	0.31934	0.000154328	0.00013766
1.70258e+17	1.1016	0.000299795	0.000526698	0.114376	0.000110385	1.3711	0.000290107	0.000264692	0.000117775	0.000227034	0.0225812	7.28803e-05	1.02861	2.35723	0.0698925	0.0315249	0.000189409
1.70678e+17	0.000387525	0.000591796	0.00102318	0.557326	0.000218121	0.229503	0.000560133	0.0551423	0.000232422	0.200542	0.10787	0.000143479	0.51019	3.38254	1.05107	0.000355986	0.0003689
1.70729e+17	0.000171682	0.000271056	0.0326468	0.781977	0.000100687	1.75576	0.000255032	0.000237751	0.000119098	0.0266281	0.00277965	0.324153	0.830907	2.11865	0.224143	0.000161843	0.000164385
1.70741e+17	0.000362902	0.000561934	0.000975502	0.49219	0.0930442	0.155957	0.000558281	0.12113	0.103014	0.228562	0.110904	0.232627	0.00028123	3.36235	1.19496	0.00034084	0.000347205
1.70756e+17	0.000235689	0.00037538	0.00065377	0.775553	0.370029	0.15308	0.000358939	0.0138439	0.446343	0.504166	0.000117305	0.31702	1.71268	1.35291	0.450968	0.000224789	0.000229442
1.70756e+17	0.000163688	0.0224339	0.00917002	1.03329	9.48694e-05	1.45166	0.00378097	0.000219047	0.000105832	0.0449125	0.00737169	5.98651e-05	0.925235	2.20678	0.374799	0.000152889	0.018949
1.70798e+17	1.12023	0.000246302	0.000424686	0.30443	8.98055e-05	1.13083	0.00023867	0.0840711	9.64e-05	0.000185617	7.78485e-05	0.230357	0.983562	1.80634	0.437714	0.000147863	0.000150507
1.70798e+17	0.124968	0.221851	0.00037992	0.857453	8.12642e-05	0.0322861	0.000211383	0.000193128	1.12681	0.000168673	6.94036e-05	0.603889	1.18048	0.650618	0.433823	0.865857	0.000138057
1.70869e+17	0.590806	0.000637095	0.00114565	0.196748	0.000242313	0.000378583	0.000628242	0.710382	0.04481	0.299695	0.000204748	0.483986	0.000325862	2.60821	0.679193	0.0750996	0.405385
1.70869e+17	0.000586554	0.00087616	0.00159607	0.537233	0.00033527	0.341804	0.000861287	0.199847	0.000368516	1.00436	0.000286895	0.322171	0.000447178	2.40946	1.10071	0.00054317	0.175603
1.70869e+17	2.16224	0.000290429	0.00722397	9.65307e-05	0.000109751	0.0465311	0.000282491	0.0832659	0.000122423	0.0289502	9.33657e-05	0.357859	0.000150109	2.51246	0.573546	0.0101173	0.315695
1.70876e+17	0.602505	0.0285352	0.000588183	0.483945	0.000125704	0.393321	0.00033663	0.000304296	0.551021	0.000262167	0.00010883	0.385113	1.59016	1.53455	0.52757	0.00021514	0.000210452
1.70876e+17	1.41629	0.00026056	0.000434851	0.0761317	9.04792e-05	0.975211	0.000260815	0.0267666	9.59638e-05	0.000188271	8.34309e-05	0.0769409	1.29185	1.84949	0.370632	0.00512977	0.00932932
1.91013e+17	0.936218	0.000535889	0.000898137	0.422456	0.0001952	0.000337087	0.0654423	0.000450885	0.510543	0.345584	0.0102278	0.219565	0.000272049	3.1449	0.203115	0.237231	0.000325108
1.9102e+17	0.000704362	0.137458	0.00192334	0.000374236	0.000414522	0.000658909	0.00107863	0.661532	0.643449	0.0757705	0.000349679	0.442208	0.381165	0.725477	1.24445	1.21816	0.561163
1.91088e+17	1.20825	0.000588524	0.0315029	0.395665	0.176272	0.000340549	0.000572894	0.425163	0.000241541	0.11619	0.000188832	0.000148859	0.000296664	2.66797	0.98571	0.000354939	0.0886216
1.91098e+17	0.000241568	0.000375051	0.0167433	0.972918	0.0622276	1.15409	0.000363135	0.000320847	0.000154963	0.000285079	0.000118624	0.374093	0.412167	2.35231	0.750872	0.00127868	0.00022906
1.91099e+17	0.000361956	0.710616	0.0255345	0.328849	0.000199751	0.000326953	0.000524936	1.64703	0.471093	1.28632	0.000172247	0.000124285	0.67192	0.299614	0.000229868	0.654968	0.000330324
1.9114e+17	0.956423	0.669502	0.000383637	0.277554	0.000105841	0.120214	2.72415	0.0492307	0.54072	0.413402	0.0474092	0.0131988	0.0956941	0.0404929	0.033822	0.116844	0.000137541
1.91142e+17	0.934371	0.000273516	0.000470004	0.0884505	9.95349e-05	1.14875	0.000272219	0.179946	0.000105876	0.000212232	8.72921e-05	0.459092	1.09417	2.10273	0.000116621	0.0897904	0.00016812
1.91148e+17	0.180733	0.000260536	0.000451483	0.864419	0.00887598	1.42669	0.0211789	0.000222369	0.000108864	0.000195	8.11238e-05	0.299204	1.51344	1.66206	0.000108305	0.120973	0.000158459
1.91167e+17	1.25241	0.000185233	0.000327203	0.942976	6.95946e-05	0.401468	0.000179257	0.38643	7.44099e-05	0.000138746	1.95372	0.312111	0.161612	0.00966079	0.662474	0.0154227	0.000116239
1.91235e+17	0.000818447	0.142813	0.00235612	0.743751	0.000488994	1.09676	0.00126077	0.489843	0.000547569	0.310037	0.000406432	0.000316395	0.656306	2.16482	0.483663	0.000777017	0.000796985
1.91551e+17	0.000224763	0.000353519	0.0428225	0.564235	0.000131539	0.000208739	0.000340046	0.276741	1.26347	0.000273644	0.000111547	0.294099	0.000179636	0.2208	0.0454484	0.0208712	3.36853
1.91623e+17	1.91512	0.000391526	0.000664028	0.393458	0.000144035	0.637829	0.000386824	0.105875	0.032309	0.000285115	0.000121196	0.157503	0.556483	1.96203	0.335652	0.000237166	0.000235302
1.91637e+17	0.000611006	0.000854195	0.148763	0.361063	0.00032427	0.000543577	0.113812	0.158767	0.273307	0.0981862	0.000285123	0.156792	0.000445197	3.00413	1.4492	0.000541009	0.32955
1.91647e+17	0.000260481	0.0311487	0.610227	0.440052	0.000151608	0.000249431	0.000398301	0.554917	0.168159	1.14936	0.000128576	0.574316	0.000205214	1.39494	1.10061	0.000250482	0.0733001
1.91648e+17	1.0334	0.00025578	0.000442283	0.250693	9.64985e-05	0.879475	0.000248561	0.0296457	0.00010562	0.000194598	8.16424e-05	0.104869	0.971355	2.07205	0.478101	0.150093	0.12805
1.91649e+17	0.000747746	0.00114725	0.114678	0.480688	0.000424804	0.000744261	0.00114547	0.569835	0.144838	0.76833	0.000368614	0.460457	0.000584759	2.60821	0.942652	0.00067635	0.000705303
1.9169e+17	0.000574189	0.000888095	0.0984997	0.57807	0.175269	0.000540806	0.346759	0.328502	0.000379313	0.505077	0.000291423	0.382563	0.00045278	2.59402	1.08407	0.000533048	0.000563754
1.9169e+17	0.892192	0.000193522	0.188681	0.404106	7.14797e-05	0.000114501	2.44512	0.249337	0.661079	0.293149	6.1237e-05	0.15722	0.277744	0.0151041	0.488784	0.026298	0.000122049
1.91705e+17	0.00020714	0.000326123	0.000585776	0.460758	0.000117717	1.93047	0.000314083	0.249085	0.00012781	0.000248217	0.107832	0.118594	0.579897	2.37372	0.000137055	0.276332	0.000196998
1.91707e+17	0.000194528	0.26933	0.000527184	0.642895	0.000111721	0.505944	0.123106	1.00979	0.328611	0.000235568	9.73422e-05	0.122922	0.121419	2.6442	0.255909	0.0735293	0.000184987
1.91707e+17	0.160776	0.000587664	0.00105658	0.000198048	0.195784	0.000362992	0.000585473	0.288216	0.000248599	0.848647	0.0612466	0.000139198	0.000301576	2.87898	1.12044	0.196141	0.34433
1.91768e+17	0.000237067	0.000369951	0.071454	0.880805	0.0321931	0.443775	0.000351731	0.163163	0.137999	0.312186	0.0348704	0.261303	0.171879	2.78629	0.737124	0.0518774	0.0129345
1.92104e+17	0.000520826	0.000809953	0.00141471	0.18442	0.000298153	0.184986	0.181937	1.02788	0.105255	1.66045	0.000253503	0.000202163	0.000411323	2.28208	0.000353245	0.465605	0.000494066
1.9211e+17	0.205453	0.000516605	0.000898297	0.678302	0.141718	0.000323815	0.000517556	0.312947	0.720157	0.000395938	0.000171327	0.000127534	0.000267608	2.89433	1.14153	0.000324302	0.000327895
1.92129e+17	0.000729342	0.00110061	0.00201441	0.602682	0.00041851	0.00066389	0.00111753	0.690033	0.133896	0.789271	0.000362603	0.42654	0.00056678	2.49257	0.95299	0.000671934	0.000708536
1.92129e+17	0.000263848	0.0425096	0.000711248	0.760638	0.000151313	0.000245168	0.000390618	0.148679	0.509456	0.0848348	0.000129924	0.596139	1.68243	0.944128	0.268371	1.05932	0.000264466
1.92171e+17	0.000336916	0.000499767	0.0160476	0.0913801	0.000187878	0.000293672	0.000491021	0.444176	0.000201138	0.267974	0.000161519	0.68527	0.294595	2.86146	0.800621	0.611172	0.023479
1.92171e+17	1.59772	0.000659167	0.0326026	0.300949	0.0282681	0.000427065	0.000655236	0.15264	0.000268429	0.582605	0.000213833	0.397969	0.000331312	2.56282	0.438907	0.000398153	0.000411903
1.92186e+17	0.72205	0.000269673	0.000453207	0.536803	9.48055e-05	0.577732	0.000254073	0.0952251	0.000102139	0.000196128	8.34196e-05	0.550897	1.44452	1.67	0.429157	0.0711436	0.000158337
1.92189e+17	0.782209	0.000442609	0.000771175	0.108942	0.00270112	0.500289	0.000435117	0.128398	0.343635	0.189695	0.000142098	0.481089	0.577578	2.59743	0.38425	0.000271627	0.000274885
1.92189e+17	0.000198575	0.000305665	0.000526081	0.825793	0.0643701	1.61183	0.18342	0.000266867	0.000134647	0.00023056	9.52263e-05	0.14401	0.510046	2.21588	0.527751	0.013952	0.000190124
1.9219e+17	1.25979	0.000354007	0.000622322	0.000118368	0.000133813	0.597988	0.000339406	0.194212	0.000146781	0.000269557	0.0435146	0.158251	0.295281	2.68037	0.349768	0.448395	0.0692963
1.92197e+17	0.000179227	0.000275354	0.00887436	0.709006	0.000103845	1.88256	0.000270324	0.000240128	0.000107795	0.0835055	8.90389e-05	0.15869	0.72239	2.27747	0.250232	0.00492553	0.000173605
1.92256e+17	0.000192832	0.000295554	0.000551633	0.794663	0.000108415	1.52241	0.000282451	0.000258334	0.000119877	0.000227421	0.0311304	0.409442	0.613425	2.23386	0.489401	0.00248353	0.000181821
1.92266e+17	0.000237482	0.000370524	0.000647165	0.98502	0.0147361	0.407884	0.115598	0.26138	0.697004	0.363949	0.000114924	0.217455	0.000197075	2.39395	0.639803	0.000226822	0.000227486
1.92266e+17	0.000276686	0.000416226	0.000760768	1.0599	0.000153899	0.83857	0.0763416	0.00035751	0.567008	0.000313655	0.000132525	0.000102336	0.346437	2.39788	0.80947	0.000256727	0.000255603
1.92309e+17	0.972091	0.000231652	1.28722	0.567756	8.32984e-05	0.00164654	0.00022128	0.18068	8.9268e-05	0.019191	1.80074	5.50473e-05	0.000120396	0.0405963	0.83108	0.397306	0.000139328
1.92318e+17	0.392869	0.000321191	0.0138427	0.728433	0.000120197	1.0838	0.00031189	0.000276441	0.304498	0.000244487	0.000101496	0.212468	0.3159	2.56359	0.481783	0.000192897	0.000197541
1.92318e+17	0.000731772	0.00107518	0.00194922	0.248176	0.000411818	0.199083	0.794364	0.66626	0.13507	0.31367	0.000346276	0.366717	0.000558173	2.07764	1.16166	0.000681341	0.127985
1.92324e+17	0.887214	0.179003	0.00111217	0.000215848	0.000238089	0.000389206	0.17012	2.60644	0.243996	0.000491609	0.000206922	0.000151449	0.00033674	1.44525	0.561977	0.000382897	0.000390711
1.9265e+17	0.000248949	0.000385867	0.000683182	0.427481	0.000141229	2.02024	0.000371457	0.000325315	0.000150343	0.0950958	0.0543478	0.188489	0.286423	2.74771	0.241989	0.034414	0.000235623
1.92662e+17	0.000163658	0.000251845	0.000432913	0.916345	0.00966842	1.42723	0.332065	0.338206	0.000105648	0.125083	8.01165e-05	0.229648	0.571078	2.0026	0.145907	0.000155443	0.000153881
1.92662e+17	0.330448	0.547696	0.0787258	0.129051	0.000182619	0.103976	0.00047727	3.06742	0.000191269	0.499069	0.000166539	0.000119034	0.000285775	1.31113	0.000223662	0.021953	0.00725441
1.92721e+17	0.000154424	1.23178	0.0181034	0.0602486	8.60565e-05	0.647303	1.9734	0.558041	9.03564e-05	0.299256	0.0876378	0.0568676	0.000119511	0.501577	0.511181	0.153243	0.000142339
1.92721e+17	0.117446	0.000226285	0.000397589	0.495497	8.31208e-05	1.20364	0.0002179	0.000194417	9.03908e-05	0.210697	0.0978982	0.124392	0.763787	2.49083	0.571757	0.00568547	0.0164258
1.92723e+17	0.000204589	0.000310741	0.00815157	0.334946	0.000114747	1.62291	0.000298145	0.000265132	0.000121624	0.142222	0.0311036	0.275394	0.865027	2.43243	0.3851	0.000190601	0.000192722
1.92729e+17	0.000267522	0.000413703	0.0917113	0.59767	0.000155614	1.11229	0.000405559	0.0255849	0.000170429	0.144194	0.000132242	0.353337	0.60148	2.62426	0.517965	0.0283428	0.000261255
1.9273e+17	0.000181334	0.000278156	0.000486564	1.04827	0.000102612	1.78973	0.000268135	0.000241562	0.000107821	0.000209371	9.00169e-05	0.0388422	1.00196	2.01875	0.199222	0.000169748	0.000169461
1.92745e+17	0.0106779	0.000312371	0.0511075	0.98222	0.000115838	2.10055	0.00030197	0.0002694	0.000122873	0.000238983	0.0564934	7.57072e-05	0.982508	1.76814	0.145455	0.000192557	0.00019246
1.92745e+17	0.55154	0.000392621	0.0311044	0.103185	0.000146124	0.000233443	0.000379089	0.305882	0.0506428	0.442492	0.000123579	0.704787	0.36095	3.01773	0.284584	0.244296	0.000244451
1.92788e+17	0.341266	1.62639	0.000917791	0.000143555	0.000158633	0.000253705	0.937624	0.24409	0.278316	0.876126	0.133381	0.000104731	0.000218544	0.0840659	0.400021	1.17529	0.000257422
1.92789e+17	0.000226366	0.000350039	0.000616706	0.730431	0.000129485	1.74531	0.000339445	0.000306246	0.000136291	0.164525	0.0881147	0.146205	0.629972	2.19495	0.396796	0.000216319	0.000216865
1.92789e+17	0.000396905	0.000631102	0.0434871	0.687637	0.0795119	0.627745	0.00060359	0.0472497	0.183363	0.299813	0.000196909	0.402661	0.0935139	2.9733	0.657073	0.000377381	0.000391664
1.92797e+17	0.000214771	0.000328979	0.000578055	0.690379	0.000120895	1.6759	0.000324593	0.000285491	0.000128728	0.000248569	0.000104076	0.154732	0.765656	2.45178	0.357734	0.000206576	0.000202379
1.92797e+17	0.833781	0.000249966	0.000424106	0.465911	9.15832e-05	1.27162	0.000235875	0.000212368	0.000110038	0.000182182	0.00355312	0.171447	1.49515	1.44532	0.41062	0.000147721	0.000150305
1.92816e+17	0.000225562	0.000354279	0.000613494	1.19313	0.0167302	1.40051	0.0179897	0.243496	0.0001498	0.000265617	0.0385642	0.277628	1.15682	1.73538	0.00172885	0.0150815	0.000210798
1.9286e+17	0.000700405	0.001084	0.00192649	0.397755	0.0608712	0.357617	0.13228	0.363337	0.000479034	1.45815	0.000339226	0.467173	0.000550145	2.45075	0.40213	0.000640128	0.000674651
1.92868e+17	0.000204896	0.000318292	0.000553227	0.824511	0.139431	1.30327	0.000303239	0.0637803	0.000135743	0.000239614	0.000100332	0.193994	0.898524	2.25575	0.371069	0.0465814	0.000195506
1.95402e+17	8.76166e-05	2.00997	0.000245979	0.293209	0.0317627	8.35524e-05	0.000132182	0.0546663	0.665979	1.00319	4.3947e-05	0.281026	7.08502e-05	0.852987	0.289042	0.616971	8.44455e-05
1.95402e+17	0.000267588	0.187296	0.000702212	0.979651	0.0229831	0.653643	0.180966	0.154009	0.627974	0.00031191	0.000128998	0.321706	0.161542	2.33624	0.470748	0.000249836	0.000249703
1.95402e+17	0.0883644	0.395363	0.000249004	0.593448	5.19836e-05	1.58912	1.9289	0.000125048	5.51453e-05	0.331641	0.165255	0.177699	0.251611	0.566496	6.00433e-05	0.0110076	8.83009e-05
1.95418e+17	0.00027022	0.0131316	0.642653	1.45315	0.000158596	0.000269526	0.000412862	0.120194	0.893601	0.000328747	0.000136061	0.77632	0.184349	0.119727	0.518613	0.000270649	1.375
1.95425e+17	2.55615	0.000379781	0.000655581	0.000126595	0.0169063	0.54363	0.000381882	0.0666849	0.000156421	0.000287102	0.000124266	0.153023	0.245245	2.09623	0.409937	0.000236067	0.00857652
1.95486e+17	0.000189201	0.000293067	0.00881483	0.405345	0.0370693	1.38919	0.000284214	0.000246335	0.000131407	0.315908	9.32422e-05	0.211589	0.724224	2.48241	0.522915	0.000174211	0.000181341
1.95537e+17	0.000243842	0.000370737	0.000657212	0.482717	0.000139276	1.34714	0.000370204	0.139045	0.000152188	0.000287181	0.000120419	0.390502	0.330122	2.82918	0.56811	0.00939232	0.000234883
1.95548e+17	0.000178535	0.000279067	0.000484312	1.04379	0.0385403	0.856414	0.000265327	0.000234576	0.163816	0.401105	8.63537e-05	0.143985	0.857657	2.43631	0.155599	0.00017088	0.000171437
1.95548e+17	0.000548003	0.00085647	0.104479	0.454919	0.07797	0.00052475	0.000835911	0.539009	0.000337473	0.418705	0.000282124	0.000210343	0.000440184	3.14793	1.34909	0.000513871	0.000537766
1.95562e+17	0.000463273	0.000704369	0.00125674	0.694417	0.125218	0.000443382	0.000684284	0.155632	0.000282643	0.642405	0.000233165	0.000175585	0.000368289	3.10552	1.28687	0.000429971	0.0825561
1.95616e+17	0.55105	0.000497375	0.078176	0.000162244	0.000185375	0.000281077	0.0103703	0.000413306	0.197406	1.12339	0.0470995	0.000117668	0.000253312	3.05073	0.823503	0.214447	0.00030778
1.95617e+17	1.06904	0.000322384	0.000566787	0.128089	0.000119365	0.582272	0.000319698	0.120163	0.000131118	0.000248115	0.000101485	0.296729	0.885047	2.49117	0.464762	0.0596611	0.000203614
1.95622e+17	1.26672	0.00969515	0.0791181	3.11257e-05	3.42764e-05	5.28656e-05	3.31891	0.0383967	4.26452e-05	1.34119	2.88899e-05	2.13579e-05	4.59687e-05	0.0452667	3.87377e-05	5.44828e-05	5.47218e-05
1.95634e+17	1.16715	0.000363495	0.000660818	0.169351	0.000137354	0.000220902	0.000369128	0.213069	0.398056	0.379454	0.000115933	8.86175e-05	0.000190811	2.31461	0.97934	0.000228864	0.475386
1.95634e+17	0.000178651	0.00027478	0.000479196	0.723708	0.000102174	1.56712	0.00025873	0.128873	0.000115622	0.172636	0.177972	6.50462e-05	0.544763	2.24818	0.534063	0.000165622	0.000166288
1.95634e+17	0.000159624	0.000243583	0.0138877	1.09759	0.0352913	0.779378	0.138703	0.187051	0.186314	0.233886	0.0165657	0.131856	0.449791	2.1399	0.688293	0.000148675	0.000151648
1.95976e+17	0.000168099	0.000259782	0.000447644	0.506632	9.64311e-05	1.87659	0.00473942	0.000222842	0.0001091	0.115216	0.00576278	0.135099	0.809106	2.4328	0.211593	0.000155689	0.000157103
1.95977e+17	0.490813	0.000380787	0.000643025	0.617196	0.115985	0.764862	0.000356914	0.000328817	0.000168345	0.000283463	0.000117434	0.3039	2.17699	1.32096	0.0596018	0.245957	0.000233972
1.95977e+17	0.000525788	0.000832159	0.0249096	0.600327	0.139894	0.339535	0.200587	0.299121	0.107279	0.320997	0.000271395	0.16418	0.000421113	3.00698	0.890402	0.000513671	0.000521948
1.96046e+17	0.689935	0.000221432	0.000381725	0.362054	8.2135e-05	1.62869	0.000213943	0.0109178	8.95373e-05	0.00599899	7.06979e-05	0.157759	1.01049	1.91261	0.291832	0.0277984	0.00013606
1.96096e+17	0.000205959	0.000316879	0.153539	0.694731	0.000117521	0.839528	0.000307053	0.345127	0.0487395	0.0539979	0.00010025	7.56308e-05	0.721461	2.12605	1.05419	0.0603029	0.000193009
1.96105e+17	0.000194289	0.000305459	0.000538283	1.01476	0.000113885	0.997312	0.00029587	0.121136	0.000127582	0.0648002	9.55326e-05	0.2165	1.1841	2.03521	0.463137	0.00018961	0.000187805
1.96516e+17	0.000201406	0.000308365	0.000533601	0.674242	0.000206567	0.953501	0.000295233	0.295574	0.000126856	0.054506	0.022667	0.37181	0.239363	3.18336	0.301913	0.00019223	0.000193593
1.96516e+17	0.616884	0.000321821	0.000596111	0.210998	0.0427154	1.45376	0.000317546	0.000292107	0.000138229	0.000240362	0.000101035	0.546739	0.370874	2.36202	0.000137694	0.492603	0.000198586
1.96517e+17	1.18038	0.000227533	0.000404583	0.191255	8.39237e-05	0.994366	0.000221875	0.0407889	8.88326e-05	0.000174878	7.38947e-05	0.390071	0.874388	1.94159	0.48484	0.000140098	0.000140535
1.96524e+17	0.00029789	0.0157239	0.000798786	0.56715	0.000171193	0.185207	0.0288386	0.000402025	0.745237	1.03699	0.000146803	0.159185	0.437972	2.51636	0.403432	0.000289221	0.00028411
1.9657e+17	0.000460204	0.000676283	0.00116541	0.686587	0.000253611	0.258291	0.000649571	0.0935919	0.468908	0.396586	0.000215988	0.000165733	0.000347635	2.94465	1.24441	0.000409232	0.000418775
1.96577e+17	0.577647	0.00051223	0.000922102	0.0312012	0.00019125	0.55643	0.00050081	0.278553	0.238955	0.0687563	0.000163328	0.306609	0.000266584	2.68698	1.19978	0.150537	0.000321279
1.96653e+17	0.000273522	0.000416778	0.000743015	0.634943	0.000156014	0.191728	0.922065	0.114433	0.979648	0.538255	0.000133454	0.206134	0.000209725	2.14217	0.366793	0.000259818	0.000264999
1.96663e+17	0.000277448	0.000440753	0.0179795	0.651931	0.000161802	0.749221	0.129764	0.409183	0.675222	0.000330428	0.000137912	0.345185	0.311689	2.47965	0.326875	0.000258163	0.000266638
1.96665e+17	0.000425061	0.000621224	0.101872	0.524241	0.000233672	0.141161	0.000605208	0.114422	0.114433	0.0862211	0.00020111	0.387519	0.0366076	3.17168	1.14641	0.000388062	0.270911
1.96665e+17	0.000428803	0.000658822	0.00115584	0.82256	0.0264587	0.35522	0.000663955	0.000556966	0.000260802	0.424578	0.000212952	0.496452	0.042457	3.17567	0.689741	0.000399006	0.0603458
1.96731e+17	0.000292042	0.000455665	0.000847494	0.7922	0.000171863	0.89846	0.000444342	0.0448773	0.000184766	0.227143	0.000144123	0.447924	0.470114	2.40686	0.807839	0.000273035	0.00028338
1.96731e+17	0.123536	0.000383111	0.121034	1.54052	0.0492015	0.000225651	0.305476	0.574172	0.192428	1.28697	0.000122275	0.47514	0.000200413	0.479803	0.949015	0.000243388	0.000250918
1.97052e+17	0.000161379	0.0568656	0.561134	0.899757	9.60584e-05	0.830136	0.535007	0.000219627	0.000106436	0.00118861	7.90307e-05	0.0177442	0.915909	1.94993	0.318951	0.01174	0.000156216
1.97066e+17	0.000301498	0.000426952	0.0491219	0.286192	0.000156911	1.18226	0.129524	0.151726	0.000167277	0.603927	0.000138323	0.262684	0.0573827	2.55087	0.474756	0.348702	0.000261313
1.97074e+17	0.000278443	0.000397859	0.0239597	0.594543	0.000145261	0.915119	0.246167	0.177543	0.542604	0.749777	0.000124141	0.0990287	0.670896	1.94395	0.1337	0.000249264	0.000237935
1.97264e+17	1.5977	0.000312155	0.000586179	0.000102398	0.000114697	0.642006	0.00463273	0.00588445	0.0658823	0.376947	9.64003e-05	7.45649e-05	0.733956	2.15176	0.465261	0.0534751	0.000197021
1.97272e+17	0.506478	0.000361644	0.000655088	0.101339	0.000132484	1.14009	0.000352507	0.00031857	0.0001422	0.300118	0.0104547	0.495384	0.866577	2.41097	0.000155037	0.265066	0.00022171
1.9728e+17	0.026737	0.000237853	0.000421404	1.19387	8.80423e-05	1.69942	0.000225727	0.301029	9.8797e-05	0.000180964	7.64768e-05	0.112016	1.18032	1.5473	0.0369108	0.000146741	0.000145092
1.9728e+17	0.000202293	0.000311142	0.000536739	0.825371	0.000116502	0.000196258	1.68904	0.000276477	1.02845	0.000239309	0.00634641	0.222988	0.000159126	1.9435	0.380854	0.000195454	0.000191944
1.99807e+17	0.000279047	0.000413752	0.0174694	0.520989	0.0178125	0.32386	0.0496422	0.106948	0.000170663	0.0147059	0.000130645	0.00010064	0.105039	3.8207	1.04096	0.000252438	0.079202
1.99823e+17	0.00021359	0.000320518	0.0367186	0.365375	0.0452137	0.647863	0.185875	0.134583	0.0637439	0.388835	0.00010291	0.297629	0.000164569	3.18051	0.58594	0.000199294	0.16566
1.99878e+17	0.000297828	0.469444	0.000792735	0.000153622	0.000168348	0.0002637	0.798951	0.216214	0.000183429	0.355316	0.0999995	0.000109576	0.000235978	3.02493	0.000196984	0.406359	0.724924
1.99878e+17	0.466156	0.000452335	0.000781361	0.000152457	0.0954622	0.385783	0.00044256	0.090055	0.136795	0.174018	0.00014444	0.27846	0.227728	3.40098	0.610607	0.21964	0.0108665
1.99884e+17	0.66724	0.000250755	0.000440422	0.321248	9.22442e-05	0.0968903	0.000242728	0.000214632	0.686735	0.139938	8.03223e-05	0.383817	0.287247	2.12289	0.361849	1.02984	0.000157283
1.99943e+17	1.42344	0.000394265	0.000675462	0.000130828	0.000149369	0.172993	0.000384109	0.113987	0.297023	0.000303668	0.000127544	0.303463	0.000203039	2.8149	0.705611	0.0002513	0.264668
1.99944e+17	0.339844	0.000921699	0.00157369	0.631826	0.0402091	0.173978	0.0008837	0.000783902	0.0793685	0.44296	0.000295402	0.221542	0.0447594	2.99448	1.12247	0.000556763	0.000573762
1.99955e+17	1.03978	0.000370529	0.000639885	0.125678	0.00374001	0.249763	0.0731092	0.3414	0.403819	0.000277409	0.000116332	0.675925	0.431941	2.53591	0.036234	0.179842	0.000236194
1.99955e+17	0.00796797	0.0002417	0.0258109	0.544839	8.99935e-05	2.18739	0.000240993	0.000212282	9.66772e-05	0.000189253	0.0790119	0.360165	1.09828	1.79428	0.000101733	0.000147255	0.000151641
2.00006e+17	0.653174	0.00033573	0.000608904	0.170285	0.000122306	1.27762	0.00782506	0.19335	0.000131259	0.000258727	0.000107966	0.571085	0.747817	2.44628	0.000144442	0.0295343	0.000208836
2.00015e+17	0.0823227	0.000279981	0.000482546	0.765573	0.000102343	1.70995	0.00461828	0.50286	0.00010995	0.000212327	8.85286e-05	0.295957	0.610614	2.12482	0.000756968	0.000173713	0.000170786
2.00364e+17	1.21818	0.000279171	0.000487491	0.200136	0.00273043	0.74878	0.000269614	0.108455	0.137921	0.000209876	8.88423e-05	0.304121	1.46893	1.54664	0.361515	0.000171	0.000171412
2.00364e+17	0.000515007	0.0149064	0.00137961	0.885036	0.0331429	1.28341	0.000784001	0.153489	0.000345258	0.00060812	0.000253911	0.119923	0.794145	2.1526	0.655857	0.000487574	0.000491687
2.00373e+17	0.000432331	0.000679491	0.0897249	0.558392	0.000251393	0.190406	0.000655791	0.232609	0.431034	0.402942	0.0676765	0.000163468	0.365746	2.72791	1.02836	0.000401016	0.000415752
2.00445e+17	0.000754912	0.00119357	0.00213516	0.286692	0.000443981	0.000660443	0.00112477	0.178782	0.00372678	1.34477	0.107	0.000279472	0.000596126	2.56291	1.60362	0.000716278	0.000728774
2.00501e+17	2.18552	0.00030655	0.000570089	0.000103135	0.000114176	0.423693	0.676549	0.0256834	0.764156	0.000233756	9.81294e-05	0.131735	0.159632	1.25659	0.47363	0.000189103	0.000192119
2.00897e+17	0.000203469	0.000317141	0.000537053	0.816801	0.00224546	1.91951	0.000298766	0.0002731	0.00014002	0.000236085	0.0484605	7.49197e-05	0.825998	2.01872	0.464781	0.000191843	0.000189983
2.00898e+17	0.00026752	0.000420096	0.0342133	0.724938	0.000153194	1.66793	0.000401871	0.113297	0.000161633	0.000320326	0.0850276	0.000102179	0.970861	2.13834	0.361674	0.000253866	0.000256543
2.00898e+17	0.0153013	0.000315698	0.000565451	0.742024	0.0295305	1.38414	0.000307065	0.000268199	0.000129915	0.475045	0.000101672	7.74263e-05	0.275175	2.59841	0.57377	0.00360383	0.000195045
2.00907e+17	0.000202705	0.000312139	0.000547447	0.820705	0.000112988	1.72789	0.000295396	0.0633251	0.00011995	0.000233224	0.120615	0.160233	0.584831	1.99318	0.620823	0.00538512	0.000187324
2.00914e+17	0.000292143	0.000441071	0.000786841	0.719882	0.000163436	2.05311	0.000421159	0.000402494	0.000172924	0.00033079	0.000142679	0.310169	0.47122	2.52053	0.000188563	0.00027632	0.0200159
2.00914e+17	0.119032	0.000466706	0.000829923	0.680319	0.000173111	0.768971	0.000457136	0.000411336	0.000182811	0.107576	0.000151889	0.595263	0.320298	3.10482	0.317503	0.000292532	0.0817093
2.00914e+17	0.000324352	0.0239897	0.000878355	0.684208	0.0721063	0.168287	0.000483573	0.11312	0.384778	0.176515	0.0156194	0.418692	0.000257461	2.97844	1.06004	0.00030844	0.000315994
2.00924e+17	0.786429	0.00022819	0.000391549	0.314174	0.0020205	1.59324	0.000218987	0.307527	9.75513e-05	0.000171931	7.38001e-05	0.211571	0.713963	2.16032	0.00855496	0.000135857	0.000139745
2.00976e+17	0.000290375	0.000447675	0.000776404	0.438132	0.000168062	1.05409	0.000432601	0.00038842	0.000173785	0.128963	0.0797292	0.493514	0.312615	3.08159	0.506652	0.00028138	0.00028304
2.00976e+17	0.000469072	0.000716859	0.103697	0.471703	0.0393284	0.625894	0.0325753	0.140008	0.000287201	0.368275	0.000233652	0.000177962	0.0201945	3.16446	1.00554	0.000443743	0.12361
2.00983e+17	0.759126	0.000256257	0.000427689	0.316498	9.42755e-05	1.25311	0.000243676	0.000213694	0.000107715	0.000186601	0.0524335	5.92679e-05	1.43868	2.08822	0.18922	0.000153153	0.000152695
2.00983e+17	0.000204337	0.416433	0.000532474	1.76381	0.000115356	0.235552	0.000302936	0.164452	0.863557	0.000244499	9.89489e-05	0.243006	1.27404	0.781736	0.311295	0.000195448	0.0434022
2.00983e+17	0.000197753	2.09632	1.88492	0.101369	0.000119499	0.000193821	0.000303831	0.00809135	0.264963	0.123591	0.00197092	0.273707	0.321186	0.135418	0.526401	0.35802	0.00218681
2.00994e+17	0.901723	0.000275122	0.000486598	9.20072e-05	0.000101498	0.706932	0.000266309	0.176454	0.000112965	0.000208118	8.83158e-05	0.514474	0.492836	2.14959	0.000117622	1.15517	0.000167836
2.01106e+17	0.000126006	0.00395385	0.0242548	0.884388	7.18933e-05	1.91564	0.00019129	0.000168358	7.53322e-05	0.000151077	6.22404e-05	0.454198	0.783481	1.87549	0.156867	0.000119724	0.000119348
2.0112e+17	0.000177427	0.000275101	0.000481333	0.923222	9.9521e-05	1.67857	0.000266624	0.258272	0.000107487	0.000205302	8.6989e-05	0.307857	0.986647	1.90659	0.000115568	0.0359625	0.000165325
2.0112e+17	0.0250218	0.000265501	0.000453897	1.01298	0.000518971	1.08397	0.0580526	0.02474	0.000105368	0.0108846	0.0390495	6.36112e-05	0.811543	2.45176	0.579417	0.000162336	0.00016362
2.0112e+17	1.00023	0.000675083	0.00118589	0.000213744	0.000242687	0.000387065	0.000634207	0.209497	0.000265616	0.498363	0.000208687	0.000154786	0.000330891	2.74543	0.899656	0.739952	0.00041436
2.01464e+17	0.000221272	0.000328884	0.0215041	0.522878	0.000124649	1.30606	0.000319468	0.498385	0.000130041	0.000253116	0.000107017	0.312192	0.325096	2.90087	0.210019	0.000203912	0.000207225
2.01464e+17	0.000505201	0.0397095	0.0972739	0.465117	0.159626	0.18737	0.000757189	0.236897	0.237653	0.000606573	0.00025468	0.404225	0.00039381	3.05806	1.18851	0.000476289	0.0199994
2.01464e+17	0.000632451	0.000896516	0.164842	0.26518	0.0331823	0.372788	0.0186472	0.273492	0.0803425	1.06533	0.000301138	0.27381	0.000455926	2.78545	0.68483	0.000572622	0.0762547
2.01464e+17	0.243694	0.000471339	0.000854105	0.673706	0.000173852	0.283792	0.000454042	0.000394707	0.488302	0.268919	0.0473342	0.151728	0.109991	2.98028	0.847808	0.000282535	0.000290475
2.01464e+17	0.000161192	0.000250803	0.000442848	0.395001	9.19411e-05	1.65592	0.000240064	0.00450652	0.000100421	0.0739741	0.0572025	0.35824	0.754255	2.47374	0.324742	0.000155647	0.000153453
2.01533e+17	0.162163	0.000370982	0.000702974	1.03961	0.00013446	1.31092	0.000359881	0.000314544	0.000144209	0.000283996	0.000119078	0.213679	0.774741	1.93506	0.659728	0.000228753	0.000228386
2.01533e+17	0.307512	0.000400117	0.000724289	1.86687	0.000154975	0.000235371	0.119289	0.559963	0.131474	1.34339	0.000128933	9.60494e-05	0.000205348	0.650558	1.02633	0.000245589	0.0910964
2.01533e+17	1.78117	0.000291964	0.000520027	0.158099	0.0412831	0.326532	0.0002806	0.000255244	0.00011579	0.000226376	9.30927e-05	0.253847	0.350388	2.40629	0.779287	0.000174727	0.000182931
2.01533e+17	0.000185022	0.000289885	0.000505368	0.855029	0.000108909	1.52147	0.000270179	0.104088	0.00016287	0.113274	0.0139078	0.141653	0.948536	2.03326	0.365988	0.000171448	0.00017338
2.01543e+17	0.000200066	0.000308189	0.000543758	0.735105	0.000113938	1.83204	0.000301807	0.000268106	0.000119119	0.164973	0.0140902	0.282357	0.387968	2.09515	0.585085	0.000186042	0.000188061
2.04199e+17	1.5701	0.000326194	0.000562035	0.181094	0.000122567	0.722704	0.000316704	0.000283646	0.0616958	0.000238767	0.000101801	0.276363	1.02558	2.00669	0.000138188	0.252415	0.000202151
2.04199e+17	0.000191669	0.000299923	0.0408464	0.603934	0.000111474	1.21214	0.000284734	0.000260351	0.000127094	0.363783	9.32694e-05	7.21828e-05	1.14273	2.41124	0.322545	0.000184273	0.000182397
2.04215e+17	1.90446	0.000193786	0.00032974	0.367432	7.23896e-05	0.481264	0.000183032	0.405565	8.27242e-05	0.000142111	1.88254	0.0837629	0.0895696	0.0252667	0.858281	0.000115436	0.00011662
2.04215e+17	0.184812	0.000421897	0.000728896	0.549452	0.000155986	0.267136	0.000405749	0.423493	0.51339	0.000313822	0.000133477	0.459961	2.00242	1.45022	0.000178972	0.245137	0.000263943
2.04352e+17	1.45099	0.000286167	0.0330974	9.66294e-05	0.000104835	1.21676	0.000281858	0.118025	0.000112319	0.0558396	0.0845362	0.226232	0.489097	1.76903	0.654208	0.000176241	0.000177388
2.04352e+17	0.000153482	0.000235432	0.879017	2.11002	0.0600102	0.000136307	0.000226566	0.226327	0.644007	0.000179746	7.47432e-05	0.652491	0.294494	0.33701	0.567448	0.211799	0.115593
2.04352e+17	0.000220605	0.000343329	0.000603959	0.860562	0.000127479	0.975538	0.0714296	0.189151	0.486614	0.038496	0.000108896	0.294886	0.449601	2.23556	0.417087	0.07833	0.000212136
2.04352e+17	0.820703	0.000306685	0.000544834	0.00010396	0.000112811	1.64636	0.000296142	0.224368	0.000119597	0.000240448	0.000100139	0.436246	0.754005	2.21496	0.000131677	0.000191852	0.000194532
2.04411e+17	0.526083	0.0456569	0.00105338	0.000190324	0.00559328	0.00034459	0.000550982	0.287762	0.000244319	0.621576	0.0842556	0.208934	0.00029183	3.62675	0.514242	0.174234	0.000360812
2.04763e+17	0.000197856	0.000297892	0.00052389	0.401005	0.000108915	1.69538	0.000293278	0.00945089	0.00011582	0.126935	0.00975784	0.224989	0.835232	2.43177	0.355363	0.00739336	0.00019153
2.04771e+17	0.0805945	0.381825	0.0349023	0.89505	0.0472804	0.182942	2.36346	0.122924	7.01424e-05	0.131612	5.50067e-05	0.173263	0.205154	0.699767	0.780327	0.000106257	0.00010709
2.04771e+17	0.000227803	0.000351412	0.000605187	0.878755	0.0491669	1.08727	0.137666	0.506579	0.180425	0.000270393	0.0229256	0.0905773	0.686196	2.45674	0.000666291	0.00021043	0.000214895
2.04773e+17	0.00021243	0.000336712	0.000573856	0.374167	0.000123782	1.28467	0.00031455	0.21668	0.000138443	0.0668466	0.0424599	7.87009e-05	0.315133	2.79704	0.965131	0.000205901	0.0348226
2.04843e+17	0.000257275	0.000378977	0.0221459	0.652293	0.0774352	0.134303	0.0269224	0.153897	0.241043	0.403704	0.0569784	0.212016	0.000192674	3.11196	1.00475	0.000238652	0.000238544
2.04882e+17	0.448648	0.414655	0.000555695	0.00428622	0.000115123	0.338657	0.000311432	1.38807	0.000121781	0.000236567	0.000102077	7.45363e-05	0.953239	2.0906	0.458897	0.00019398	0.000196024
2.04911e+17	0.111769	0.000368308	0.000631077	1.04587	0.296347	0.87502	0.13703	0.360046	0.000152104	0.14473	0.0845569	8.75718e-05	0.0890101	2.32868	0.624079	0.000216017	0.000227841
2.04952e+17	0.312679	0.00040525	0.000735841	0.370675	0.000149344	0.427646	0.000395947	0.000358775	0.0145345	0.726431	0.000127703	0.0283644	1.46961	2.42624	0.000172617	0.319893	0.000252591
2.0496e+17	0.891876	0.00042854	0.0475153	0.000144175	0.000161053	0.000250249	0.000413873	0.240783	0.283035	0.938327	0.000136076	0.000103605	0.000226026	2.66264	0.837545	0.194737	0.000270641
2.0496e+17	0.000485997	0.000733426	0.118788	0.363293	0.0659313	0.505618	0.413744	0.141148	0.000299995	0.625632	0.000242931	0.343345	0.000377376	2.48544	1.03157	0.00044815	0.000468872
2.0496e+17	0.00020978	0.000317228	0.000564122	0.678711	0.0736671	1.14462	0.000304124	0.04155	0.000141828	0.374973	0.0001	0.131663	0.660064	2.60419	0.387507	0.000192157	0.000193372
2.04968e+17	0.000245962	0.000367019	0.000648961	0.334575	0.000134997	1.48655	0.000361112	0.136586	0.000143486	0.0631797	0.000118886	0.211472	0.881756	2.749	0.228596	0.000233815	0.0048094
2.04968e+17	0.43	0.0583552	0.000242993	0.316354	5.2075e-05	7.79032e-05	3.01066	0.206888	0.000104112	1.88614	4.2963e-05	3.1286e-05	6.81525e-05	0.0712986	5.66725e-05	0.0580927	0.0610957
2.04968e+17	0.000245769	0.000372653	0.000675782	0.457496	0.0608299	0.349035	0.000369157	0.260463	0.0931896	0.669046	0.000120216	0.14595	0.000192679	3.12771	0.851858	0.0002305	0.0809938
2.05295e+17	0.000284327	0.00044538	0.0477631	0.805877	0.107571	1.00469	0.200163	0.0003842	0.000181329	0.000342249	0.000140593	0.299604	0.332328	2.58003	0.715114	0.00335308	0.000275787
2.05295e+17	0.0582637	0.000249275	0.000437811	0.861335	0.0178438	1.1439	0.000240189	0.389848	0.000104542	0.000193202	7.97566e-05	0.242626	0.903339	2.4803	0.000106112	0.000153778	0.000156382
2.05367e+17	0.000687775	0.00101402	0.138578	0.270467	0.172608	0.272805	0.373318	0.43358	0.00042316	0.206791	0.000342413	0.317261	0.000527247	2.25252	1.56034	0.000629079	0.0947041
2.05382e+17	0.746017	0.358181	0.000498334	0.175327	0.000107637	0.966495	0.0555491	0.0353358	0.000116244	0.000219265	9.21444e-05	7.03048e-05	1.1466	2.13361	0.480467	0.000180038	0.000183571
2.05441e+17	0.907216	0.000282165	0.000500578	0.0789619	0.000103277	1.80959	0.000275356	0.00024701	0.000110736	0.000210776	9.04168e-05	0.254176	1.10233	1.87931	0.0653192	0.000171083	0.000173769
2.05913e+17	0.414183	0.000305603	0.000522882	0.267917	0.000112818	1.32049	0.000298315	0.0871384	0.000352389	0.166531	9.47569e-05	0.114803	1.20369	2.39464	0.127581	0.000182746	0.000186951
2.0593e+17	0.000230523	0.000354536	0.000630023	0.666465	0.000132841	1.76927	0.0341876	0.000309879	0.000141114	0.280405	0.00011361	0.179522	0.418017	2.3508	0.397819	0.0002217	0.000221697
2.05934e+17	0.000642805	0.000958206	0.102956	0.603116	0.000364997	0.128791	0.000941476	0.977978	0.000380631	0.886346	0.000330069	0.557193	0.000499587	2.37942	0.45567	0.000576957	0.000617089
2.05984e+17	1.22581	0.000470386	0.0186413	0.250576	0.113997	0.000296343	0.0586542	0.199249	0.000196495	0.0961542	0.00015527	0.000115676	0.00024337	2.5901	1.18181	0.000291337	0.361694
2.26212e+17	0.000117121	0.000181721	0.000316839	0.682948	6.79719e-05	1.71414	0.000172628	0.398313	7.4428e-05	0.000138817	5.77538e-05	0.317236	0.887593	2.09775	7.64302e-05	0.000110553	0.000111908
2.26334e+17	0.000372668	0.000559231	0.0170377	0.717856	0.0335969	0.000348829	0.000545356	0.239569	0.000224794	0.180448	0.000195253	0.000138307	0.0279914	3.08454	1.68382	0.0413289	0.0695877
2.26395e+17	0.0116948	0.000406286	0.000695254	0.676875	0.00538691	1.84505	0.000382332	0.000339612	0.000188764	0.6902	0.000127116	9.55332e-05	0.546982	2.06527	0.25453	0.000240238	0.000241339
2.26395e+17	1.13652	0.000548065	0.000944465	0.000178472	0.000200661	1.53093	0.0376767	0.901544	0.0360905	0.353696	0.000173161	0.000123518	0.000290246	2.09847	0.000231335	0.000324813	0.000331125
2.26401e+17	0.000359392	0.000538695	0.000968076	0.456965	0.000198648	0.486659	0.000520842	0.000473294	0.000210785	0.377126	0.0442718	0.000135207	0.602073	3.49934	0.622169	0.000338284	0.00586083
2.26411e+17	0.000228076	0.000341628	0.000595774	0.755406	0.0096946	1.58206	0.000343042	0.360014	0.000138323	0.000266899	0.000108383	0.238367	0.685844	2.21005	0.254996	0.000212482	0.000213183
2.26417e+17	0.000393291	0.157589	0.00108395	0.000198015	0.000214876	0.465485	0.000578886	0.281958	0.000226746	0.720843	0.304756	0.000133591	0.389745	2.47565	1.18383	0.114996	0.000363556
2.26417e+17	1.07177	0.00128606	0.140662	0.000405923	0.000472855	0.000710005	0.00120579	0.302953	0.00050034	0.647712	0.136755	0.000283139	0.000638046	2.77771	1.0112	0.0008175	0.000794967
2.26746e+17	1.03216	0.00112632	0.00194012	0.000366883	0.000404707	0.618069	0.00106062	0.307485	0.000425299	0.198513	0.262628	0.000255018	1.06995	2.60007	0.000486321	0.000702693	0.000716909
2.2683e+17	0.0568253	0.000350841	0.000613669	1.886	0.260002	0.00020036	0.0689203	0.0343692	0.0001462	0.771199	0.000108574	0.62519	0.124943	1.2873	0.953132	0.0178954	0.0116742
2.26884e+17	0.000167594	0.000260923	0.000451892	0.767681	0.0319803	1.63092	0.000248344	0.113365	0.000108766	0.105828	8.3362e-05	0.105506	0.938426	2.06334	0.322631	0.000160436	0.0179906
2.26884e+17	0.000158704	0.000247734	0.00864356	0.492106	0.0198861	0.28748	0.000239592	0.000209927	9.75415e-05	0.385219	0.0681882	0.156368	0.21504	3.61839	0.785533	0.00015579	0.0612309
2.2689e+17	0.000325717	0.00050776	0.078189	0.467323	0.175836	0.000295107	0.000489916	0.000446611	0.000199928	0.51171	0.000164048	0.204788	0.000259925	3.7051	0.89855	0.00030866	0.0538378
2.26942e+17	0.510775	0.000372419	0.000637803	0.540042	0.000135422	0.000226435	0.000352778	0.229397	0.878875	0.000281019	0.00011565	0.363609	1.24372	1.90181	0.282906	0.145307	0.000234643
2.2695e+17	0.000269071	0.000434484	0.077134	1.32765	0.000160407	0.310859	0.000410048	0.000365127	0.31539	0.212801	0.000135658	0.34147	1.10102	1.65075	0.740246	0.0192421	0.000258685
2.26961e+17	0.771593	0.0296908	0.000822827	0.613843	0.0102511	0.3835	0.374269	0.000402222	0.760117	0.0960384	0.000146945	0.253382	0.000235842	2.33687	0.441255	0.0257704	0.000289136
2.26967e+17	0.000487607	0.000746797	0.111143	0.29884	0.0201563	0.402814	0.000754277	0.377172	0.00030041	0.91832	0.0141698	0.326315	0.000382832	2.8101	0.756869	0.000456154	0.0584771
2.2697e+17	1.52861	0.000357876	0.000638231	0.000120082	0.000130287	0.87759	0.000342056	0.0900016	0.000138815	0.000271348	0.134855	8.67683e-05	0.784433	2.05125	0.629551	0.000220981	0.00022285
2.2697e+17	0.000165219	0.000257658	0.000459486	0.780334	9.60604e-05	1.49984	0.000246124	0.000219891	0.000104682	0.102447	8.10603e-05	0.074854	0.819938	2.63909	0.180717	0.000155671	0.000158291
2.27293e+17	0.00040207	0.0210955	0.0010056	0.244171	0.0053544	1.14683	0.142564	0.391456	0.000242485	0.599558	0.0114341	0.469632	0.695567	2.36779	0.00025109	0.000362619	0.000361776
2.27293e+17	0.000173261	0.000272019	0.010328	0.51486	0.0023959	1.78468	0.000255731	0.000233676	0.000126875	0.101669	0.0730464	0.181147	0.724878	2.30494	0.349663	0.0502976	0.000162924
2.27293e+17	0.000416281	0.000636561	0.00115234	0.653499	0.000254909	0.217695	0.000638304	0.435362	0.000258349	0.564165	0.000208497	0.000160049	0.0306192	3.18029	0.917923	0.000390515	0.0942024
2.27293e+17	0.000240264	0.000366618	0.0151975	1.0113	0.000135555	1.81804	0.000352092	0.0699078	0.000143395	0.000283765	0.000118016	0.0701472	0.596489	2.12571	0.389912	0.000223753	0.000224979
2.27296e+17	0.277292	0.10687	0.126934	0.0641178	0.0334894	0.000292892	0.000482158	0.174331	0.00807882	0.169598	0.0675041	0.000116089	0.000264989	3.31714	1.75123	0.000320206	0.000311269
2.27297e+17	0.547924	0.00548466	0.00033523	6.07376e-05	6.90163e-05	0.000106722	0.00187817	0.000158807	0.0717617	0.871595	0.0903975	4.41112e-05	9.50969e-05	3.4356	0.462079	0.611685	0.0001156
2.27303e+17	1.83493	0.000409532	0.000780084	0.000137516	0.000151899	0.00024525	0.000387387	0.000343364	0.319048	0.221573	0.000127697	9.79143e-05	0.000212615	2.61753	0.998253	0.0289181	0.0755443
2.27313e+17	0.509167	0.000678127	0.00116098	0.164325	0.000250745	0.359814	0.000662287	0.140433	0.30815	0.140397	0.000211766	0.11675	0.519796	2.75778	1.05245	0.000420966	0.0253579
2.27357e+17	0.000547339	0.000849168	0.00148409	0.51513	0.1817	0.329884	0.000827976	0.000731091	0.000362823	0.819557	0.000270281	0.293238	0.000434709	2.87318	1.07792	0.00052148	0.000533271
2.27362e+17	0.000670156	0.00102637	0.00182439	0.588544	0.0879617	0.446817	0.65606	1.13103	0.00041018	0.000819155	0.000330346	0.268606	0.000524786	2.5434	0.322153	0.000624935	0.0457761
2.27373e+17	0.82005	0.000231241	0.000392349	0.25063	8.52526e-05	1.23621	0.104529	0.000195245	9.85984e-05	0.000169329	7.12044e-05	0.0895463	1.3335	1.93902	0.204156	0.120237	0.000139308
2.27374e+17	0.877065	0.000224108	0.0003946	0.992881	8.40274e-05	0.854371	0.000220335	0.205105	8.91623e-05	0.108857	2.21995	0.51464	0.00108827	0.0361291	0.287888	0.000137969	0.000139198
2.27374e+17	0.873303	0.000215628	0.000384847	0.361747	7.83987e-05	1.43589	0.00020594	0.0514681	8.40198e-05	0.000160306	0.022575	0.154783	1.24325	1.50242	0.452468	0.000130063	0.000131912
2.27434e+17	0.000193922	0.000299236	0.000534665	0.702722	0.000105912	2.0101	0.00535066	0.129664	0.00011223	0.000221492	9.39906e-05	0.196828	0.996826	1.84116	0.214466	0.000181815	0.000177406
2.27502e+17	0.438485	0.000219501	0.0177586	0.314077	8.18142e-05	0.899075	0.000210183	0.000189871	9.49855e-05	0.351334	6.86002e-05	0.286396	1.07109	1.81119	0.477167	0.381403	0.0504522
2.27509e+17	1.2193	0.000362891	0.0124558	0.120303	0.000132503	0.93532	0.000359515	0.000305305	0.00014177	0.000270068	0.000114016	0.175752	1.2758	1.91468	0.0938501	0.349451	0.000222543
2.27509e+17	0.000115976	0.0499901	0.0909661	1.14837	2.04402	0.0211708	0.000181089	0.000153078	0.112371	0.461579	5.64692e-05	0.298814	1.10727	0.0910725	0.673064	0.000113699	0.000111151
2.27518e+17	0.000279077	0.000421444	0.000766451	1.44793	0.00671361	0.000249322	0.277369	0.743471	0.325875	1.32424	0.000132419	0.293211	0.00021807	0.650673	1.02651	0.000264004	0.000269366
2.27518e+17	1.29579	0.000346735	0.000600807	0.0530188	0.000133462	0.74664	0.00033345	0.490627	0.000148499	0.00025911	0.000110409	0.290407	0.505488	1.949	0.765518	0.000210992	0.000217534
2.27854e+17	0.201483	0.000326275	0.0760714	0.380747	0.00776142	0.000184	0.000307016	0.0112212	0.197022	0.800116	0.195231	7.39307e-05	0.000165063	3.14328	0.815622	0.000197409	0.269139
2.27854e+17	0.0895292	0.000295824	0.000510744	0.994612	0.000109087	1.65358	0.000286148	0.000259597	0.000114619	0.000224228	9.48332e-05	0.176875	1.06739	1.70403	0.410748	0.000182425	0.00018294
2.27854e+17	0.540992	0.000632717	0.00111936	0.453138	0.0115022	0.000376239	0.000611069	0.119573	0.163914	0.000480622	0.000204862	0.000160448	0.167294	2.78101	1.81223	0.000384825	0.0442837
2.27854e+17	0.000271162	0.00041524	0.000708001	0.498438	0.314543	0.000256518	0.000399635	0.646837	0.161978	0.00032079	0.000137191	0.455538	0.000212072	3.19856	0.819523	0.000249682	0.000257794
2.27863e+17	0.000105798	0.0781561	0.000284957	1.1966	0.0312242	0.995675	0.354176	0.000138071	6.73106e-05	0.0609997	0.0124941	0.140506	0.423305	2.17171	0.57131	9.74757e-05	0.0626224
2.27863e+17	0.422318	0.000622696	0.00111842	0.291346	0.00032328	0.484514	0.00061523	0.109156	0.000257932	0.000477523	0.000197468	0.497944	0.140959	2.96601	1.01621	0.0512541	0.114635
2.27863e+17	1.40449	0.00035898	0.000651712	0.285972	0.000134207	0.338126	0.0444619	0.00031976	0.661544	0.000272879	0.000112908	0.476353	0.0770391	2.05089	0.757634	0.000219595	0.000223452
2.27907e+17	0.000238539	0.000370767	0.000630711	0.817448	0.000136212	0.600906	0.000360221	0.520024	0.859178	0.000277113	0.000115386	0.444556	0.000187691	2.59958	0.252859	0.00170668	0.000224474
2.27923e+17	0.135326	0.423501	0.000325576	0.281346	0.00182419	1.94589	1.97228	0.206367	7.12424e-05	0.111925	0.0793224	0.274745	9.634e-05	0.42453	7.87132e-05	0.241655	0.000115055
2.27923e+17	1.29917	0.000740616	0.0734437	0.000248978	0.0750305	0.000476033	0.201963	0.0486002	0.0349592	0.248687	0.000234588	0.341814	0.0423304	2.56372	1.04753	0.000443693	0.118169
2.28041e+17	0.0911734	0.00025977	0.000451047	0.268003	0.0445881	1.42619	0.000247645	0.181327	0.000115399	0.390721	0.0150377	0.14814	0.920044	2.52876	0.0837873	0.000155022	0.000158169
2.28041e+17	0.0710805	0.000326164	0.00057111	0.848013	0.0218244	0.990667	0.119791	0.017362	0.000136041	0.154237	0.000101889	0.0920157	0.611271	2.42402	0.747115	0.000204819	0.000204511
2.2805e+17	0.000205691	0.000312853	0.000549892	0.666328	0.000117451	1.48541	0.000305265	0.0573005	0.000122296	0.284642	0.000102583	0.080677	0.934942	2.2546	0.332954	0.000194135	0.00019462
2.28053e+17	0.927796	0.000257035	0.0784416	8.39492e-05	9.42133e-05	0.0615247	0.000241586	0.204501	0.000624217	0.383515	1.90172	6.06109e-05	0.000134784	1.57007	0.969785	0.000159369	0.000157143
2.30587e+17	0.256886	0.000466599	0.0283325	0.620056	0.000175879	0.000277316	0.000452355	0.0204334	0.211674	0.000365633	0.00353985	0.521155	0.000240075	3.02063	0.990006	0.000291811	0.423479
2.30587e+17	1.04763	0.000475257	0.00084682	0.246215	0.02946	0.353066	0.000464436	0.0433523	0.0656381	0.000368803	0.000151074	0.344187	0.172835	2.79747	0.838331	0.000293755	0.157646
2.30587e+17	0.00022041	0.000349464	0.000591205	0.923367	0.00012748	1.06457	0.0270746	0.114529	0.0917602	0.0328776	0.000107263	0.400983	0.61292	2.18906	0.639923	0.000205963	0.000211347
2.30587e+17	0.000287615	0.170721	0.0631789	1.24583	0.000166754	0.527038	0.000439047	0.114017	0.989494	0.467659	0.000143059	0.582192	0.453231	0.86634	0.4787	0.138791	0.000276936
2.30587e+17	0.000183888	0.000269091	0.000464309	0.538623	0.000100026	1.8911	0.000259048	0.000237297	0.000113069	0.285743	0.0119854	0.228688	0.769916	2.371	0.000115017	0.000165921	0.000164059
2.30587e+17	0.000152233	0.000269643	0.000415754	1.35126	0.0061865	0.000140765	0.000228954	0.0201094	0.922453	0.275347	7.48574e-05	0.778074	0.155043	0.822402	0.824525	0.733984	0.208559
2.306e+17	0.000158199	0.000237596	0.00041513	0.748926	8.75886e-05	1.74309	0.00548477	0.527296	9.24538e-05	0.000182786	7.51543e-05	0.0808969	0.777611	2.17176	0.000100118	0.0426546	0.00014793
2.306e+17	0.000159154	0.000250658	0.0295039	0.95555	9.16192e-05	1.54873	0.000234862	0.000210137	0.000102106	0.0182611	0.00294439	0.204182	1.19337	1.76786	0.377457	0.000148862	0.000148866
2.306e+17	0.00026725	4.25323	0.000697708	0.587645	0.132866	0.514622	0.000377332	0.000341507	0.00018251	0.000288871	0.000127018	0.35034	0.249183	0.000193708	0.000170319	0.00791322	0.000243136
2.3061e+17	0.000269778	0.000403975	0.0182889	0.749037	0.000147056	0.483873	0.835139	0.000332926	0.852009	0.807253	0.000125836	0.0905451	0.000205336	1.86154	0.316987	0.0823006	0.000242118
2.30663e+17	0.17914	0.000185418	0.000336358	6.17489e-05	0.0286259	0.0985459	0.000176999	0.0330064	7.53318e-05	0.614368	0.0539373	0.0781368	0.223013	3.93314	0.649878	0.159495	0.0472751
2.30663e+17	0.775529	0.000409811	0.000708823	0.6092	0.134718	0.328368	1.20477	0.303422	0.000173884	0.000307629	0.000130591	0.161803	0.000201521	1.99242	0.581341	0.000240345	0.00493846
2.30671e+17	0.000196887	0.000299267	0.245568	0.463028	0.01005	0.612562	0.000289223	0.116233	0.0414066	0.512204	0.0400379	0.133204	0.783153	2.22333	0.773998	0.143288	0.000185541
2.30671e+17	4.19615	0.0740547	0.000484247	9.23634e-05	0.000100389	0.00016205	0.000278951	0.262255	0.471304	0.000210391	8.93933e-05	0.290667	0.000137536	0.400238	0.273104	0.122039	0.00772339
2.30678e+17	0.0652821	0.000245153	0.000456028	0.853528	8.99222e-05	1.35593	0.000236108	0.000213513	9.60985e-05	0.0259493	7.80678e-05	0.483176	0.77229	2.12524	0.416075	0.000152187	0.000152782
2.30678e+17	0.439086	0.000230394	0.000399153	0.0553332	8.36314e-05	0.597007	0.000224513	0.106386	9.01648e-05	0.0249829	0.00359697	0.300421	0.407396	2.82192	0.239855	1.1021	0.000139026
2.30681e+17	0.000268816	0.000414386	0.000714065	0.679313	0.00015431	1.49682	0.000392545	0.0805268	0.000176334	0.000315157	0.000129086	0.28872	0.757807	2.38079	0.411621	0.000248399	0.000250957
2.30732e+17	0.000156842	0.000243337	0.000431025	0.715035	9.18882e-05	1.4202	0.000234475	0.000214054	9.79604e-05	0.000186894	7.78171e-05	0.309792	1.17832	2.47054	0.000103802	0.00332941	0.000151532
2.30738e+17	0.493812	0.000235357	0.000411955	0.160168	8.53731e-05	0.713894	0.000226404	0.409991	9.17129e-05	0.154698	7.54606e-05	0.168933	1.31549	1.9157	9.90858e-05	0.765166	0.000144846
2.30739e+17	1.17044	0.000445893	0.000793525	0.000148925	0.0546538	0.000283944	0.00043921	0.245628	0.0709132	0.000345233	0.00015885	0.000109377	0.703252	2.99484	0.855524	0.000275632	0.000282876
2.30739e+17	1.67214	0.0251073	0.0004708	0.0124359	9.80242e-05	0.873607	0.000256115	0.0556893	0.000109934	0.000202174	0.0492369	6.23055e-05	0.977585	1.85229	0.579523	0.000157131	0.000162251
2.30748e+17	0.00060791	0.000955394	0.00161361	0.000310466	0.00034338	0.000544462	0.000906419	0.442457	0.722434	0.0920465	0.000295794	0.37274	0.523261	0.740942	1.10748	1.45796	0.63203
2.30748e+17	1.47125	0.000371774	0.000661048	0.153765	0.000137719	0.550851	0.000360192	0.0141478	0.182415	0.000284053	0.00011854	0.175375	0.177603	2.62552	0.635008	0.110697	0.000233142
2.30748e+17	0.000653925	0.000983881	0.00179303	0.461078	0.0195767	0.000664572	0.649007	0.248008	0.000420112	0.614446	0.000321467	0.708609	0.000505215	2.43688	0.937768	0.015361	0.000627725
2.30807e+17	0.000240647	0.00036622	0.000638133	0.811283	0.0184684	0.148286	0.300043	0.000317617	0.606207	0.000282313	0.000116929	0.470553	0.0933768	2.89094	0.714297	0.000221487	0.0431668
2.3081e+17	9.31865e-05	4.03975	0.0287357	0.0339482	5.30924e-05	0.096701	0.000139739	0.736145	5.69526e-05	0.521777	0.00330248	3.34929e-05	7.70426e-05	0.0818146	0.556719	8.82155e-05	8.98392e-05
2.30817e+17	0.668957	0.000311244	0.000543556	0.396421	0.000113343	1.52731	0.000303482	0.0294633	0.000120118	0.00840165	0.000101823	7.58646e-05	1.08883	2.12656	0.251079	0.000191296	0.000190273
2.30817e+17	0.295407	0.312385	0.000658372	0.515374	0.000136655	0.745195	0.000363918	0.000317335	0.000148212	0.109347	0.000116797	8.69013e-05	1.5083	2.21347	0.397032	0.000230883	0.000226009
2.30817e+17	0.000728796	0.00117841	0.00204065	0.0541312	0.000436401	0.00067034	0.0010911	0.207909	0.000499342	0.481967	0.129577	0.000267714	0.000580898	3.39229	1.73783	0.000734001	0.0843136
2.31133e+17	1.53393	0.00943324	0.000392514	0.0134216	8.28584e-05	1.26063	0.000221079	0.000194919	8.89345e-05	0.000169249	7.19691e-05	0.0634627	0.854484	1.98204	0.38037	0.00013603	0.000138173
2.31133e+17	0.000214437	0.000329718	0.000596041	0.737098	0.000120362	1.67202	0.000319205	0.0459993	0.000128729	0.052509	0.000107211	0.177669	0.896013	2.05027	0.465106	0.000205138	0.000202624
2.3122e+17	0.000699503	0.00107911	0.00194279	0.722765	0.0517081	0.24252	0.00108572	0.0229126	0.000433459	0.618998	0.000362974	0.368847	0.000555307	2.89917	1.04573	0.000641219	0.117001
2.31349e+17	0.72916	0.000948395	0.120753	0.251445	0.0446995	0.33703	0.000959489	0.108081	0.000387836	0.000726941	0.000305953	0.237419	0.000491145	2.86819	1.39506	0.000581655	0.000601585
2.3135e+17	0.000172416	0.000263981	0.000470018	0.866453	9.5624e-05	1.34775	0.000253709	0.023311	0.000101523	0.180261	0.0365867	0.26042	1.19366	1.62697	0.56204	0.000161845	0.0001607
2.3135e+17	0.314476	0.00028882	0.000495888	1.04189	0.0526112	0.679096	0.212474	0.000247035	0.153393	0.000221268	9.15501e-05	6.86476e-05	0.559722	2.64524	0.320237	0.000177696	0.118325
2.31365e+17	0.947854	0.000374403	0.000692489	0.000124373	0.000139849	0.000217675	0.000363736	0.117233	0.371215	0.593501	0.000122915	0.315352	0.000190084	2.99612	0.519208	0.235817	0.000235097
2.31365e+17	3.85383e-05	3.33324	1.64797	0.176592	2.12428e-05	0.125685	5.50169e-05	0.00484523	2.26269e-05	0.17782	1.82248e-05	0.0140589	0.138633	0.029355	0.438767	0.00920844	0.0034787
2.31366e+17	0.119706	0.000328625	0.000570354	0.662917	0.000121436	0.299364	1.13841	0.000286889	0.92911	0.318807	0.000102913	0.184405	0.000169342	1.97833	0.465883	0.000203951	0.000205402
2.31684e+17	1.20951	0.000202737	0.000354099	6.73568e-05	7.46173e-05	0.792505	0.000193447	0.159186	8.28455e-05	0.0571683	0.0449988	4.77956e-05	1.08389	2.31648	8.60376e-05	0.434374	0.000124588
2.31684e+17	0.000607862	0.000942351	0.0017109	0.758802	0.000354619	0.000545065	0.000918717	0.631762	0.184385	1.09099	0.000298625	0.411157	0.000484515	2.48943	0.457116	0.000563458	0.0668255
2.31684e+17	0.000454425	0.000697008	0.0697356	0.531235	0.148607	0.397955	0.000697408	0.0990744	0.000274143	0.139165	0.000225095	0.355393	0.0895502	3.03567	1.2281	0.000423688	0.000441706
2.31686e+17	0.000204136	0.000309118	0.000548905	0.705929	0.000114102	1.03404	0.000301492	0.000270053	0.000121582	0.215355	9.99764e-05	0.201324	0.996046	2.55235	0.39159	0.00019011	0.000191222
2.31752e+17	1.78702	0.000227112	0.000397849	0.013943	8.27484e-05	1.18943	0.00022669	0.000191291	8.75711e-05	0.000168993	7.21445e-05	0.261882	0.562648	1.60617	0.134036	0.542529	0.000138788
2.31752e+17	1.42743	0.000271631	0.000465475	0.240813	0.0514222	0.000157125	1.65799	0.0002334	1.1062	0.000206994	8.65644e-05	6.74715e-05	0.000140301	0.0675047	0.461497	1.03525	0.0493739
2.31753e+17	0.000528237	0.000808138	0.0014401	0.54581	0.000305718	0.207134	0.333618	0.350015	0.000336927	0.931277	0.000261659	0.000199535	0.000409296	3.11565	0.526492	0.000496547	0.0825763
2.31753e+17	1.07213	0.00027176	0.00047065	0.292167	9.93189e-05	1.23172	0.000266915	0.0610996	0.000105909	0.000203244	8.50966e-05	0.262668	1.12072	1.88786	0.158511	0.0105798	0.000166113
2.31841e+17	0.606141	0.000480662	0.000839294	0.00015435	0.0163084	0.000271459	0.000449383	0.000406155	0.000188522	0.651081	0.000150713	0.240563	0.000238247	2.67967	0.910161	0.967466	0.0238994
2.31901e+17	0.000383731	0.000584021	0.0010537	0.0943602	0.0232782	1.47824	0.000578697	1.16274	0.000236188	0.425054	0.000188615	0.138239	0.000303382	2.06103	0.71107	0.000358912	0.000367561
2.32236e+17	0.000608511	0.154079	0.00167458	0.847088	0.000360203	1.04535	0.000935186	0.206218	0.000393476	0.178474	0.000307649	0.163054	0.76261	2.20874	0.525784	0.000576543	0.000590984
2.32236e+17	0.000276978	0.000431273	0.000791906	0.516906	0.16276	0.118912	0.000418718	0.151655	0.306464	0.556982	0.000140456	0.138457	0.000220962	3.29324	0.850396	0.000263312	0.000270304
2.3225e+17	0.173247	0.000333504	0.00058739	0.217809	0.00012547	0.430075	0.000317032	0.164003	0.0816897	0.299351	0.000105761	0.182661	1.56776	2.42952	0.550919	0.000205497	0.000210322
2.32251e+17	0.000157816	0.213228	0.000432268	1.86373	0.0788971	0.000147348	0.000242054	0.000216412	1.37958	0.517625	7.75303e-05	0.168692	0.851715	0.656112	0.275899	0.0922763	0.000165112
2.32251e+17	0.000159526	0.00025228	0.000461721	0.902582	9.31053e-05	1.59969	0.000240204	0.904028	0.00153651	0.000186982	8.05235e-05	0.14903	0.674396	1.86603	0.000106434	0.000153856	0.000151907
2.32252e+17	0.189143	0.000469722	0.000811758	0.474667	0.000172947	0.226256	0.0941044	2.03764	0.037982	0.000350899	2.06054	0.292566	0.000240929	0.0669602	0.615996	0.000284647	0.000280271
2.32313e+17	0.57785	0.000404315	0.00071596	0.117592	0.0161042	0.000245063	0.0073149	0.262023	0.0465955	0.281624	0.000128745	9.86545e-05	0.000207628	2.72324	2.02819	0.000249878	0.0360988
2.3232e+17	0.000199444	0.111067	0.000542045	0.488649	0.00011135	1.14042	0.00030042	0.289532	0.000118798	0.137311	0.0428624	7.15964e-05	0.726478	2.11486	1.04611	0.000190039	0.000183236
2.3232e+17	0.000204917	0.000316857	0.000657801	1.05266	0.0176269	0.199034	1.16706	0.000269005	0.553332	0.000242222	0.00010077	0.431237	0.00249636	1.99996	0.632943	0.0406395	0.000196246
2.3232e+17	1.11912	0.000362838	0.000634418	0.309438	0.000131674	0.606711	0.000348717	0.0373026	0.000139753	0.0647774	0.0437264	0.500725	1.04512	2.18394	0.185868	0.000227402	0.00022899
2.32321e+17	1.64657	0.000509887	0.11213	0.000169713	0.121909	0.000303675	0.00048893	0.19121	0.00021266	0.397825	0.000160983	0.304631	0.000257424	2.30835	0.930344	0.000310717	0.0829763
2.32372e+17	0.00015472	0.000238976	0.000420065	1.16453	8.73864e-05	1.59265	0.00023329	0.000208392	9.18999e-05	0.000180114	7.56813e-05	0.214346	0.884093	1.84128	0.40033	0.00014579	0.000145168
2.32372e+17	0.319681	0.000226346	0.00039022	0.252458	8.17168e-05	1.03428	0.000217816	0.104615	8.74356e-05	0.00016936	7.21013e-05	0.325178	1.30593	2.37782	0.295774	0.0821432	0.000139088
2.3238e+17	0.000155177	0.000241928	0.00041802	0.561165	8.90716e-05	1.42896	0.000233634	0.0194624	0.000100872	0.283297	0.00186029	0.395926	0.700333	2.18848	0.518207	0.000147917	0.000146865
2.3238e+17	0.000190306	0.000288026	0.000511109	0.747485	0.0209154	1.18722	0.000279773	0.0597483	0.0823536	0.312495	9.18443e-05	0.353439	0.638365	2.32915	0.359656	0.00668811	0.000178632
2.32389e+17	0.00033088	0.00050587	0.000877044	0.70752	0.0297697	0.000287335	0.279936	0.33575	0.64161	0.186163	0.000159135	0.37858	0.000256514	2.57073	0.965252	0.000307539	0.000316528
2.34992e+17	0.000280649	0.159917	0.000733602	0.60594	0.089298	0.579141	0.000416848	0.000361119	0.000172951	0.578784	0.0444372	0.261074	0.173673	3.01247	0.591384	0.000262522	0.000264933
2.35007e+17	0.000445754	0.000652593	0.00115898	0.383358	0.00025028	0.000429541	0.06673	0.121829	0.000263648	0.21162	0.000214277	0.257673	0.000338996	3.52351	1.15002	0.09476	0.284559
2.35059e+17	0.254567	0.000414804	0.000725391	0.0830365	0.000157098	0.0582089	0.000407231	0.251519	0.0466017	0.211521	0.0691817	0.000103565	0.400136	3.93326	0.625061	0.16348	0.000259089
2.35128e+17	0.000413828	0.000618854	0.00111826	0.685146	0.0370207	0.325521	0.000615875	0.0187771	0.000255187	0.204129	0.0439009	0.000150402	0.000317087	3.37306	1.40614	0.000383643	0.000392701
2.35214e+17	0.369291	0.0124025	0.000540144	0.815895	0.000112496	0.000177618	0.000281465	0.304891	0.755134	0.000225299	9.23343e-05	0.444149	2.03563	0.797312	0.465967	0.0967441	0.000181223
2.35551e+17	0.780752	0.000237069	0.00041049	0.202009	8.64823e-05	1.36405	0.000224942	0.000209278	9.30592e-05	0.00017676	7.4853e-05	0.355543	1.45637	1.92037	0.000100543	0.018384	0.000145955
2.356e+17	0.000145986	0.0186155	0.0814703	1.0962	1.86651	0.00013655	0.000223782	0.0282676	0.167874	0.751459	0.0013636	0.807753	0.846589	0.0802633	0.352093	0.000143312	0.000139853
2.35617e+17	0.000313397	0.00048121	0.0259723	0.48909	0.0924173	0.656919	0.000454508	0.000402963	0.000201886	0.419526	0.159489	0.358814	0.193636	3.42089	0.279236	0.000293786	0.000294323
2.35678e+17	0.000628191	0.15428	0.0614343	0.0875385	0.000370381	0.14747	0.00095967	0.131137	0.0404324	0.468269	0.0489522	0.000230225	0.000503709	3.08731	1.71456	0.15209	0.000611478
2.35679e+17	1.731	0.000702361	0.00127863	0.285854	0.0426089	0.244926	0.0950696	0.126814	0.00028797	0.000556537	0.000230477	0.32842	0.000362664	2.25909	0.787649	0.000428682	0.19237
2.35748e+17	0.86248	0.000251689	0.000451112	0.213457	0.00374195	1.16677	0.000246335	0.0875152	0.000101633	0.0091064	8.12297e-05	0.203204	0.823085	2.0175	0.70416	0.000153857	0.00685993
2.35748e+17	1.96759	0.000190793	0.00033186	0.00340741	7.03606e-05	1.20378	0.00280428	0.000163103	7.58706e-05	0.000143887	5.98914e-05	0.368662	1.05127	1.40441	0.096185	0.000115475	0.000116648
2.36158e+17	0.000139166	0.0757301	0.000359821	1.19703	0.105863	1.33335	0.000207333	0.000184439	9.04608e-05	0.118402	6.51988e-05	0.473102	0.797271	1.88063	0.0746127	0.0421601	0.000127458
2.36168e+17	1.8067	0.000278776	0.00047969	0.195397	0.00010314	0.892541	0.0110244	0.000235705	0.000119318	0.000207658	8.76226e-05	0.159542	1.1444	1.75899	0.128655	0.000166482	0.000175084
2.36168e+17	1.47913	0.290497	0.036139	0.506138	0.0181917	0.0748906	0.423177	0.175454	0.65358	0.000168303	7.20128e-05	0.343447	0.000115916	0.631286	1.35192	0.114918	0.000140526
2.36168e+17	0.500574	0.000550171	0.0704198	0.657954	0.0878408	0.000327532	0.000548183	0.0875405	0.000221205	0.320831	0.000177403	0.000134738	0.0230928	3.03633	1.26542	0.000328475	0.0459169
2.36177e+17	0.961098	0.000305799	0.000528584	0.159693	0.0522897	0.781559	0.0303774	0.0925013	0.000135192	0.000232192	9.79798e-05	0.0873269	0.976596	2.51973	0.436147	0.000189557	0.000189235
2.3622e+17	0.000522905	0.000753492	0.0764215	0.598582	0.269976	0.000435301	0.000736153	0.302139	0.000322816	0.66903	0.000239621	0.349152	0.000378146	3.06097	0.678291	0.000469588	0.0891391
2.3623e+17	0.924127	0.000308423	0.000552662	0.394089	0.000114336	1.16741	0.000300024	0.000265951	0.000120511	0.000228177	9.75603e-05	0.297878	1.06327	2.08655	0.107885	0.0555941	0.000189503
2.36298e+17	0.000463799	0.000693988	0.0607822	0.352991	0.112392	0.234853	0.000665035	0.0245508	0.000305324	0.0860052	0.0289046	0.390453	0.000344981	3.38702	1.41647	0.000434051	0.000434616
2.36719e+17	0.000196759	0.0431725	0.000526833	0.584081	0.0110375	2.29698	0.000292327	0.000251536	0.000121894	0.297677	9.38541e-05	0.138025	0.540926	1.88337	0.254583	0.0475091	0.00018523
2.3677e+17	1.44474	0.000286434	0.000495681	9.30858e-05	0.000104405	0.0691891	2.2786	0.278797	0.396811	0.0889929	9.04575e-05	0.184393	0.000142934	0.0135178	0.00012119	1.34252	0.000176839
2.36848e+17	0.000227965	0.000343871	0.000613206	0.74309	0.000128016	1.46771	0.000333931	0.000303184	0.000135118	0.000263554	0.000112667	0.196689	0.930874	2.3978	0.323648	0.0363618	0.000218576
2.36848e+17	0.000154618	0.000230601	0.000400634	0.276771	0.0149029	1.52907	0.161765	0.0522793	9.75227e-05	0.207643	0.0425656	0.189779	0.000118441	2.62335	0.520339	0.479638	0.000141529
2.39382e+17	1.01261	0.00879849	0.000691979	0.309302	0.00608888	0.647889	0.000392245	0.0645491	0.141805	0.000300658	0.000125586	0.0805175	0.939707	2.17637	0.709083	0.000235699	0.000244177
2.39452e+17	0.57101	0.000235728	0.000441164	7.69123e-05	8.66802e-05	0.66972	0.000228288	0.00020143	9.37058e-05	0.769708	0.00846386	5.50194e-05	0.000132423	2.17141	0.000101146	1.74657	0.1607
2.39517e+17	0.000266784	0.0641352	0.000722598	0.574834	0.000149849	0.999253	0.000396544	0.243259	0.000158224	0.117532	0.0128916	9.9576e-05	0.544141	2.38508	1.15521	0.000258658	0.000251383
2.39544e+17	0.819617	0.000352057	0.000609956	0.22184	0.000130302	0.181569	0.0836482	0.154899	0.865261	0.191966	0.0101085	0.484473	0.000184261	2.56925	0.320945	0.193783	0.000219887
2.39587e+17	0.000207015	0.000316465	0.000552693	0.732514	0.0054675	1.05669	0.000308018	0.10253	0.126669	0.451908	0.00598225	0.0629929	0.35717	2.73601	0.45926	0.000197283	0.000198142
2.39594e+17	0.88642	0.000310748	0.000532712	0.117103	0.000111481	0.724293	0.0003062	0.195416	0.000120724	0.000234524	9.73672e-05	0.297763	0.954295	1.92683	0.764432	0.225598	0.005129
2.39594e+17	0.0851119	0.0212064	0.000400431	0.5669	8.54208e-05	1.86629	0.000218185	0.413232	0.000100173	0.000175057	7.41817e-05	0.339362	0.654632	1.84372	0.258846	0.0487567	0.000140675
2.39596e+17	0.000246186	0.000390854	0.000674698	0.45796	0.000142556	1.06665	0.000370202	0.874416	0.000152632	0.000290331	0.0467277	0.0966284	0.445102	2.81	0.286565	0.0121774	0.000236046
2.39598e+17	0.473957	0.000528037	0.0212399	0.246768	0.126733	0.000337602	0.000530925	0.108231	0.0134463	0.281506	0.0120639	0.000134518	0.00027573	2.67946	1.56608	0.285828	0.281117
2.39612e+17	0.926692	0.0525088	0.000707747	0.27512	0.000147731	0.000242274	0.000400833	0.316561	0.577193	0.00379967	0.000131161	9.74793e-05	0.345632	2.17805	1.38043	0.000248245	0.0407379
2.39613e+17	0.124732	0.292688	0.000436512	0.398125	9.16743e-05	1.41939	0.000247345	0.000220461	9.84955e-05	0.205263	0.0764641	0.0155745	1.93758	1.28361	0.344343	0.000158122	0.000154479
2.39613e+17	0.316188	0.00052156	0.0224352	0.430453	0.0195212	0.362065	0.000509013	0.612309	0.00021932	0.190284	0.000167647	0.254839	0.192516	2.69091	0.537301	0.00032862	0.467699
2.4e+17	0.000354715	0.00052729	0.0170609	0.369259	0.286373	0.000324044	0.000517433	0.706054	0.000221526	0.368163	0.00017406	0.139419	0.000269098	3.19749	1.0114	0.000324164	0.000333603
2.40136e+17	0.000127396	0.000201308	0.000353513	0.664177	7.12831e-05	1.25828	0.0050919	0.855441	7.59977e-05	0.00911031	6.3981e-05	4.71935e-05	1.06371	1.74425	0.498112	0.000119733	0.000120519
2.40147e+17	1.28003	0.000193514	0.000334488	0.243925	7.24724e-05	0.842063	0.0107867	0.000163397	7.93973e-05	0.0153335	6.06234e-05	0.0873422	1.2649	1.78599	0.444958	0.123018	0.000119812
2.40147e+17	0.000228433	0.0877673	0.86817	1.27196	0.0356425	0.000219573	0.000347628	0.0128152	0.37447	0.634828	0.00325081	0.179189	0.989485	0.925068	0.574602	0.140551	0.000224678
2.40497e+17	0.000169246	1.33263	0.000451576	8.41602e-05	9.41253e-05	0.0376269	2.71081	0.650355	9.89501e-05	0.572722	0.0335338	5.94272e-05	0.000134164	0.74537	0.00011254	0.000176822	0.0147437
2.40551e+17	0.000458831	0.000722523	0.00124987	0.600971	0.0237994	0.000417315	0.0007046	1.0186	0.000279621	0.743648	0.000238704	0.300705	0.0122108	2.40079	0.992037	0.00042137	0.000444764
2.40628e+17	1.37911	0.000218236	0.000387698	0.415794	8.06957e-05	1.45372	0.00309657	0.000187704	9.04657e-05	0.000164105	7.05053e-05	0.173068	1.15823	1.18519	0.329435	0.000316431	0.000132934
2.40634e+17	0.000180472	0.00026896	0.000462282	0.39122	9.83488e-05	1.48333	0.000260127	0.158572	0.000104011	0.0257952	0.014881	0.388799	0.900054	2.35456	0.374488	0.00588059	0.000165738
2.40695e+17	0.000159625	0.00024248	0.000414119	0.784208	8.91198e-05	1.97544	0.000235395	0.000205365	9.77162e-05	0.000185721	7.87752e-05	0.251952	0.699932	2.25882	0.126853	0.000146975	0.000149428
2.40695e+17	0.000195755	0.000299164	0.00441583	0.48434	0.000111093	1.16698	0.0794692	0.000261729	0.49595	0.425034	9.32968e-05	0.192395	0.377726	2.68347	0.187926	0.000178226	0.00018346
2.4103e+17	1.20488	0.263487	0.00067396	0.130957	0.00014365	0.140086	0.000382068	0.360127	0.000155081	0.000293323	0.000123014	9.40802e-05	0.651692	2.1553	1.18881	0.00129676	0.00023609
2.41039e+17	0.470942	0.0160729	0.000745164	0.289895	0.00015536	1.46393	0.000409288	0.241465	0.000172293	0.000317355	0.000134282	0.48255	0.940939	2.1902	0.000178511	0.000259747	0.000255668
2.41039e+17	0.17682	1.66012	0.000516402	0.028487	0.000109791	0.556009	0.107732	0.0859454	0.000116438	0.487863	0.105996	6.86361e-05	0.704251	1.59684	0.543541	0.0444125	0.000184785
2.41055e+17	0.000275129	0.000433233	0.0212757	0.632453	0.000158898	0.558822	0.000410446	0.156266	0.425015	0.150127	0.000133979	0.608543	1.438	1.45545	0.000182269	0.650788	0.000264453
2.41098e+17	0.000262385	0.000372839	0.000677965	0.000123419	0.000139415	0.000221957	0.000367192	0.150228	0.000155906	1.20475	0.0405188	0.185704	0.000194956	3.36524	0.000165002	1.1494	0.000238293
2.41109e+17	0.000207602	0.000320816	0.000560084	0.399597	0.000118472	1.7268	0.000300444	0.000275371	0.00068259	0.472184	9.94369e-05	0.35588	0.537262	2.22253	0.381775	0.000190717	0.000190653
1.20703e+17	0.493935	0.000450674	0.0513666	1.72041	0.112065	0.133638	0.0128266	0.000394564	0.976735	0.206687	0.00943696	0.389213	0.000229193	0.915883	0.000191182	1.02917	0.0459012
1.20703e+17	0.0868842	0.000407823	0.000732632	1.28207	0.00554317	1.28141	0.0565146	0.000332935	0.000165388	0.000304659	0.000127042	0.433265	0.984206	1.81352	0.000168029	0.152772	0.000248519
1.20718e+17	0.42602	3.50359	0.000242243	0.241986	5.08099e-05	0.144648	0.000132972	0.0590991	0.0168648	0.190642	4.35248e-05	0.409064	0.260979	0.000410078	0.194544	0.651155	8.58544e-05
1.20718e+17	0.000272248	0.590214	0.0294669	0.984801	0.000174343	0.10474	3.09564	0.000359055	0.557682	0.000313219	0.000134261	0.063828	0.0898062	0.533099	0.0475613	0.000253672	0.00026113
1.20718e+17	0.0783843	0.000271621	0.0577882	0.483508	0.000101599	0.000157652	0.000263936	0.238632	0.485206	0.000210714	8.68896e-05	0.215542	0.00014125	0.000131186	0.054823	0.232613	4.25124
1.20727e+17	0.000187101	3.56759	0.519922	0.458572	0.0288068	0.539519	0.000285125	0.259604	0.000126633	0.0217731	9.23046e-05	0.299813	0.194478	0.000145668	0.169565	0.000179176	0.0383801
1.20727e+17	0.962104	0.000378572	0.0351152	0.358496	0.000145052	0.000246598	0.000367954	0.000331803	0.448185	0.161359	0.000125247	0.49972	0.000196246	2.61939	0.361652	0.64118	0.00976018
1.20727e+17	0.000210618	0.0107754	0.144739	0.642167	2.57789	0.0532211	0.000306789	0.000270079	0.18237	1.03411	0.0337962	0.231683	0.711709	0.000152921	0.412592	0.0570216	0.00593765
1.20729e+17	0.000204762	0.0260079	0.553478	2.17581	1.02874	0.000185321	0.000404285	0.214197	0.425634	0.137799	0.000101957	0.0839455	0.174909	0.102934	0.677517	0.0359047	0.461189
1.20729e+17	0.333556	0.6184	0.875793	1.17877	0.039175	0.197969	0.833636	0.152241	0.448032	7.40671e-05	3.09486e-05	0.0273648	0.338454	0.268255	0.150761	0.637117	5.93427e-05
1.20729e+17	0.031686	2.09192	2.14332	0.27282	5.81363e-05	9.09206e-05	0.862535	0.0446211	6.3371e-05	0.0127353	0.0488007	3.65113e-05	0.0547264	0.0710706	0.440075	0.0227734	0.00215695
1.20729e+17	0.236533	0.000488441	0.000844292	0.608929	0.0532998	0.303059	0.0181555	0.748493	0.000207248	0.447249	2.48953	0.180987	0.000240035	0.000233581	1.0096	0.000298971	0.000292603
1.20729e+17	0.0218608	0.000162116	1.19147	1.16398	0.0662431	0.0304657	2.59283	0.0367245	0.262494	0.000122464	0.0675397	0.0937954	0.255064	0.00143003	0.315095	9.81198e-05	0.000101226
1.2073e+17	0.656625	0.0557452	0.338718	0.441283	8.55481e-05	0.205428	0.503451	0.328436	0.460985	0.411835	7.38417e-05	0.362839	0.000118877	0.791077	9.86982e-05	1.54231	0.000139237
1.2073e+17	0.000220089	0.00537243	0.000572928	0.695263	0.287851	0.000188995	0.00367319	0.000288316	1.20382	0.000248292	0.000103085	0.744428	0.130533	0.000159752	0.204418	2.53826	0.283517
1.2073e+17	0.648572	0.748681	0.0562231	1.31877	0.00410396	0.000173384	0.939393	0.117892	0.636271	0.0944441	0.0961041	0.201744	0.118681	0.000142997	0.364185	0.747628	0.00602817
1.2073e+17	0.000409697	0.000612681	0.131623	0.53451	0.000232004	0.000361821	0.000594339	0.000527274	0.505325	0.691919	0.0695315	0.240496	0.000318858	3.21613	0.197152	0.501328	0.00688468
1.2073e+17	0.181516	0.000362185	0.0930052	0.264768	2.73897	0.00022214	0.000349	0.000312785	0.663834	0.000276708	0.00201027	0.522312	0.682947	0.000172569	0.466938	0.180143	0.300663
1.2073e+17	0.000171861	4.40351	0.348657	8.53292e-05	9.67183e-05	0.0792939	0.0222672	0.174884	0.000100604	0.170664	0.0397091	6.07411e-05	0.323208	0.00388271	0.347663	0.184753	0.000158517
1.2073e+17	1.74427	0.0246546	0.000411426	0.178728	8.75077e-05	0.407406	0.000232195	1.39945	9.55338e-05	0.282911	1.69963	0.351393	0.000120516	0.000110402	9.93274e-05	0.000145543	0.00949445
1.2073e+17	0.155051	4.15093	0.000194704	0.195521	0.0119971	0.0917397	0.931879	9.4706e-05	4.48911e-05	0.13179	3.51327e-05	0.132029	0.112876	0.00904816	0.176279	6.57134e-05	6.84847e-05
1.2077e+17	0.000926386	0.00970636	2.07688	0.544646	6.96136e-05	0.000108532	0.00222022	0.561885	0.32466	0.000144628	6.09173e-05	4.43629e-05	0.165264	9.1538e-05	0.24122	0.0600244	2.11142
1.2077e+17	0.0468829	0.0129933	0.421799	1.39367	2.1675	0.00018263	0.00527017	0.000256971	0.366419	0.244162	9.4962e-05	0.492933	0.889311	0.000141892	0.0395206	0.000179984	0.0177133
1.2077e+17	0.0055194	0.000342106	1.28126	1.23021	0.000128099	0.000200008	0.00033222	0.000296921	0.685712	0.26103	0.000112373	0.881656	0.000178635	0.132472	0.252388	0.611238	0.755785
1.20779e+17	0.244148	0.00041205	0.0256909	0.130734	1.64097	0.149466	0.000402338	0.000368618	0.752018	0.000319549	0.000130104	0.598475	1.06964	0.000202899	0.640364	0.371354	0.473922
1.20779e+17	0.512001	0.000408242	0.0688843	0.482198	0.472741	0.000243751	0.219106	0.000354266	1.49611	0.000308319	0.000132125	0.223234	0.726032	0.000192551	0.000173117	1.85799	0.0385663
1.20781e+17	0.000206276	0.0003207	0.000558281	0.0813605	0.000116817	0.000184311	0.000303799	0.0585551	0.0289138	0.486951	9.92436e-05	7.83102e-05	0.225673	0.000153478	0.295176	0.105931	4.81438
1.20781e+17	0.220848	0.00323491	0.000603022	0.12376	0.000130089	0.000218889	0.00821939	0.00030656	0.588753	0.000268204	0.000111288	0.302986	0.000178179	0.000169722	0.387363	0.830655	3.63105
1.20781e+17	0.000244755	0.145651	0.135964	0.812433	2.23948	0.0473107	0.000372809	0.0425049	0.063778	0.719465	0.000121664	0.483336	0.758147	0.00616241	0.570636	0.021296	0.0518645
1.20781e+17	0.112225	0.0178296	0.043096	0.000158048	1.46373	0.0272217	0.000461134	0.0232988	0.423831	0.576263	0.0001536	0.000112801	1.31614	0.000233483	0.475172	0.283239	1.33526
1.20781e+17	0.10043	0.00572275	0.000503289	9.46057e-05	0.342557	0.000159707	0.000266974	0.00025268	0.000114536	0.279737	8.70455e-05	0.158175	0.0882593	0.000138467	0.000116795	0.106124	5.01635
1.20781e+17	0.3056	0.000338545	0.00060567	0.00350296	0.204507	0.000199449	0.000328733	0.0542503	0.636222	0.175348	0.000109326	0.398317	0.441928	0.000163858	0.578699	0.200638	3.09812
1.20787e+17	0.000185406	0.00681485	0.0335195	0.514996	2.52718	0.000167934	0.000269536	0.499561	0.635772	0.856746	9.16133e-05	0.268007	0.500477	0.00367758	0.180046	0.0392663	0.0323113
1.20787e+17	0.00019941	0.0079091	0.000560946	1.61331	0.495772	0.000180071	0.00030482	0.000268409	1.03972	0.408363	0.00366799	0.331159	0.09938	0.292691	0.866087	0.939205	0.000195379
1.20788e+17	0.620486	0.00017926	0.102079	1.00973	6.62277e-05	0.114898	2.75724	0.000152907	7.21291e-05	0.000134925	0.0576128	0.0939275	1.18936	8.47467e-05	0.0899234	0.00190249	0.0615765
1.20788e+17	0.126575	3.33228	0.000783798	0.721564	0.0487554	0.209731	0.420031	0.0274444	0.213642	0.000206031	8.53083e-05	0.0841266	0.234873	0.164065	0.51462	0.000169162	0.000166198
1.20847e+17	1.83884	0.000211738	0.000369841	0.50484	0.0167871	0.819078	0.000202455	0.210207	8.72478e-05	0.0998374	1.80513	0.0892395	0.107804	0.000100805	0.36146	0.244976	0.00013258
1.20847e+17	0.617638	0.0870254	0.00035875	0.634388	0.0149601	0.000117807	2.1018	0.000175223	0.637766	0.000156159	6.54705e-05	0.342446	0.0961501	9.82624e-05	8.50574e-05	1.46647	0.0996371
1.20847e+17	0.126986	0.000275651	0.0109342	0.622558	3.00665	0.000163797	0.00362134	0.369532	0.266895	0.612609	8.63202e-05	0.5723	0.284477	0.000132358	0.00011521	0.000176455	0.221583
1.20849e+17	0.00862309	0.000114762	3.41498	0.36487	1.49254	0.00432797	0.00216572	0.132207	0.0154218	0.272347	3.56993e-05	0.122197	0.116652	0.00106341	0.146698	6.93764e-05	0.00531537
1.20849e+17	0.000349082	0.0123738	0.0739614	0.996525	0.000198743	0.000319945	0.136589	0.000448739	0.985215	0.355038	0.000168142	0.589776	0.370177	0.918205	0.000225215	1.65835	0.000322825
1.20849e+17	0.264885	2.82794	0.000251416	0.427907	0.1016	0.334361	0.713748	0.0221762	0.313487	0.383141	4.59422e-05	0.172391	0.109027	0.0741278	6.055e-05	0.340482	0.0139047
1.20849e+17	0.000328538	0.000508375	0.0942563	1.40351	0.0769316	0.305708	0.120255	0.00042976	0.840841	0.000388806	0.000161181	0.000120984	0.0269108	2.18557	0.814847	0.000314815	0.227269
1.2085e+17	0.00010476	2.10335	2.00029	0.16848	6.30859e-05	0.0985735	0.00659314	0.771591	6.82489e-05	0.620369	5.11265e-05	4.07751e-05	8.65032e-05	7.83721e-05	7.01868e-05	0.323121	0.00654075
1.2085e+17	2.30562	0.34372	0.000269335	5.14534e-05	5.92834e-05	1.62221	1.59387	0.000136896	0.112431	0.000110729	5.14085e-05	3.52573e-05	7.87337e-05	0.0153868	6.15882e-05	0.0757038	0.0296904
1.2085e+17	0.574809	0.000159585	0.000275138	0.273424	1.09732	9.13834e-05	0.00015174	0.00013352	0.675115	0.206143	0.00449562	0.357511	0.410101	0.123821	0.288755	1.77948	0.307707
1.2085e+17	0.000113103	0.000173417	1.12437	0.903787	1.82725	0.00365478	0.00234987	0.087491	0.238629	0.405596	5.40697e-05	0.399881	0.690866	8.22405e-05	0.358819	0.0389033	0.0174168
1.20857e+17	0.000204907	0.0636563	0.743741	0.883383	2.25167	0.000185893	0.00807699	0.0213172	0.12357	0.209058	0.000100514	0.161055	0.735883	0.000154279	0.88178	0.00019085	0.0149486
1.20864e+17	0.000196869	0.0234248	0.000529843	0.87873	0.236244	0.000175018	0.000289548	0.414775	1.89793	0.117614	9.60407e-05	0.252671	0.196739	0.142487	0.000125948	1.88356	0.0534318
1.20865e+17	1.78679	0.000266382	0.00785155	0.466515	9.83151e-05	0.514621	0.000281498	0.955566	0.000443849	0.000197796	1.86344	0.0680746	0.276881	0.0150174	0.133063	0.00988018	0.000164855
1.21184e+17	0.0346726	0.000309956	0.000544469	0.00587025	0.240611	0.000193645	0.000301992	0.000272258	0.0670436	0.276252	9.80931e-05	0.364897	0.439526	0.000147079	0.33087	0.0279459	4.30943
1.21184e+17	0.143187	0.0792051	0.000543187	0.591002	0.290665	0.0186138	0.00031196	0.230032	1.246	0.000239109	0.000100578	0.405357	0.711181	0.000151723	0.22025	2.16194	0.000195702
1.21254e+17	0.00016349	0.000246617	0.0436054	0.743889	2.54013	0.000145394	0.000242812	0.00021165	0.763857	0.0291276	7.99127e-05	6.20241e-05	0.153373	0.00711057	0.473592	0.000152561	1.34319
1.21323e+17	0.000752743	0.001132	0.243542	0.216295	0.0389823	0.0795684	0.00110469	0.204247	0.197977	1.09411	0.000365213	0.219937	0.000574337	2.79468	1.00165	0.00070737	0.00071265
1.21323e+17	0.187302	0.0110639	0.0539923	1.17422	0.0523014	0.000216236	0.462791	0.000293206	0.382318	0.472453	0.0132241	8.41458e-05	0.00017897	2.82505	0.245992	0.000211354	0.21716
1.21323e+17	9.05901e-05	0.00573401	0.0733611	1.28257	0.00472008	8.1406e-05	2.66248	0.173024	0.151361	1.28831	0.0860902	3.30597e-05	7.09937e-05	0.2435	5.97517e-05	8.54233e-05	0.12797
1.21339e+17	0.000123226	1.36723	2.22348	0.564575	0.323457	0.000113406	0.000190512	0.150545	0.25437	0.54311	6.2044e-05	0.0223156	0.179503	0.0578966	0.313412	0.0862313	0.012758
1.21339e+17	0.000213262	0.000332502	0.176155	0.442966	1.82188	0.0162247	0.00395131	0.000309998	0.285374	0.0562922	0.000107463	0.85576	0.650493	0.000158969	0.000142904	1.22368	0.564866
1.2134e+17	0.65467	0.00788491	0.0771974	0.741019	0.025539	0.887255	0.0128935	0.277749	0.0252787	0.000291296	1.99587	0.151177	0.000193219	0.00935329	1.21526	0.0168802	0.000237061
1.2134e+17	0.793819	0.000393717	0.000699833	1.0535	0.00014619	0.795599	0.000381212	0.811325	0.261125	0.000289939	1.94904	9.44987e-05	0.00020141	0.000188498	0.381585	0.050103	0.000241009
1.2134e+17	0.00666777	0.0248616	0.000500649	0.544122	0.00738249	0.00196029	0.000275467	0.000241498	0.266063	0.000211029	9.35291e-05	0.778459	0.0903093	0.000143981	0.000121202	0.0360192	4.34162
1.2134e+17	0.0768505	0.000206653	0.684747	0.434925	1.62065	0.000122721	0.00674091	0.0767425	0.0966031	0.143631	0.00293113	0.104974	0.535684	0.683008	0.619664	1.01146	0.000383416
1.2134e+17	0.288915	0.000381372	0.00542637	0.229996	1.792	0.0182294	0.00416489	0.150104	0.533475	0.000294385	0.000121424	0.353291	1.52997	0.000189273	0.85019	0.260407	0.0815595
1.2139e+17	0.206607	0.00021622	0.477823	0.472879	1.7507	0.0122056	0.0025953	0.00018494	0.236575	0.046195	6.87904e-05	0.519644	0.759017	0.000104627	0.361562	0.275533	0.977372
1.2139e+17	0.000204533	0.000309034	0.105945	0.587782	2.75596	0.000186178	0.0136824	0.000277826	0.192296	1.03334	9.87798e-05	0.471098	0.860564	0.0127718	0.000134093	0.0641459	0.000194789
1.2139e+17	0.00325543	0.00692406	0.117138	2.25088	0.625014	0.000246395	0.000392737	0.000369238	1.52836	0.000313096	0.000129874	0.384808	0.461639	0.287929	0.000173725	0.368942	0.0621378
1.21399e+17	0.397733	0.000587037	0.00100428	0.445178	0.113878	0.000335195	0.0108394	0.4118	0.772311	0.000428883	0.000188365	0.219547	0.557963	0.000279956	0.456043	1.87889	0.831082
1.21399e+17	0.00021121	0.000336806	0.000591945	0.553116	0.0178287	0.000409548	0.000341477	0.000282084	0.000149548	0.000262553	0.000104445	0.583209	0.00786215	0.000166379	0.0688953	0.00254202	4.86261
1.21399e+17	0.000107663	0.0324503	0.000298463	0.485661	6.30023e-05	0.00521152	0.00189196	0.000143484	0.328443	0.000129712	0.00604638	0.737845	0.15417	8.30017e-05	7.35006e-05	0.0757179	4.27111
1.21399e+17	0.0861607	0.000276075	0.0469073	9.18022e-05	0.0699919	0.000170002	0.000262738	0.417555	0.0971494	0.508725	8.62818e-05	0.405288	0.00690616	0.000134244	0.000115299	0.000173809	4.4591
1.21405e+17	0.000457369	0.000725623	0.0850636	0.000238461	0.000261815	0.000408506	0.000732055	2.09393	0.0884867	1.4484	0.000225427	0.000165945	0.000361404	0.0129043	0.000311797	0.000435163	2.36452
1.21405e+17	0.000225916	0.000339645	0.000600512	0.576464	0.000125979	0.0125783	0.000332044	0.000287058	0.643785	0.000251604	0.00230484	0.438539	0.0018881	0.00205759	0.0323564	0.000204101	4.38655
1.21409e+17	0.000155234	0.0521448	0.000433932	0.755633	0.279676	0.000139505	0.223209	0.179298	0.480616	0.000185276	7.65682e-05	0.659175	0.176742	0.22355	0.000101695	0.0511242	3.01694
1.21409e+17	0.0781696	0.0207609	2.6941	0.552638	1.53985	8.24231e-05	0.00464831	0.000116327	5.68739e-05	0.52458	0.00240424	0.312072	0.350773	6.56117e-05	5.86891e-05	0.0105928	0.00857952
1.21409e+17	0.212197	0.259292	0.0745545	0.815053	0.0700972	0.000121953	2.7271	0.000178086	0.679965	0.309373	0.0103763	0.0785315	0.000104661	0.148666	0.0197451	0.670008	0.0239715
1.21415e+17	0.0488266	0.000278549	0.390557	1.04001	2.426	0.000171449	0.01019	0.000235928	0.23686	1.03416	0.00185784	0.316775	0.398884	0.000133259	0.193811	0.000169893	0.000173257
1.21415e+17	0.734651	0.000375971	0.670594	0.95663	0.018411	1.10069	0.0116357	0.349903	0.000159571	0.000275687	1.75541	0.228229	0.173946	0.000181218	0.0972014	0.000228434	0.000240371
1.21415e+17	0.530023	0.532466	0.000656307	0.704618	0.000132437	0.663911	1.18612	0.000301575	0.199614	0.000273356	0.000113974	0.0840276	0.399311	1.46201	0.085983	0.249055	0.00022409
1.21415e+17	2.4217	0.000408723	0.000718645	0.572722	0.000151585	0.000235197	0.0103908	0.158573	0.000163449	0.40548	1.78972	0.119049	0.000208069	0.000187003	0.519427	0.0842087	0.015354
1.21415e+17	0.49308	0.0270859	0.000555354	0.340261	0.000119364	0.000190466	0.000309344	0.0267532	1.35988	0.0515312	0.000101422	7.61717e-05	0.485308	0.000157045	0.935262	2.12907	0.249224
1.21415e+17	0.169062	0.993104	0.0223472	0.851328	0.104708	0.00821389	0.000169637	0.078809	0.671518	0.0933109	5.64063e-05	0.370406	0.50635	0.0325835	0.184883	1.92622	0.0863523
1.21416e+17	0.000224788	0.0225126	0.314609	0.919417	2.46328	0.0166592	0.00032043	0.0687918	0.0100952	0.38186	0.0116806	1.01073	0.204333	0.000157691	0.666049	0.000225495	0.00796865
1.21416e+17	0.000193369	0.000301011	0.111199	0.641889	2.322	0.0137056	0.00450324	0.175935	0.313613	1.11856	9.43908e-05	0.935074	0.166885	0.00345608	0.220041	0.000179592	0.0713813
1.21416e+17	1.29632	0.00012939	0.0468631	0.264105	0.073293	0.156328	0.0221078	0.000111593	0.0650496	0.422329	4.15274e-05	0.134315	0.208856	2.29452	0.830926	0.0317896	0.252498
1.21732e+17	1.64059	0.000451925	0.0500741	0.000155431	0.000172728	0.000276127	0.000439206	0.000414658	1.22039	0.000347566	0.000154393	0.000119232	0.000248904	0.000223572	0.000204968	2.60548	0.578754
1.21732e+17	0.000239326	0.000363792	0.434031	0.955425	0.663656	0.000208061	0.0674256	0.000311802	0.77753	0.518356	0.00315456	0.252722	0.190825	0.186998	0.142182	1.80009	0.105304
1.21732e+17	0.000572664	0.322831	0.0809092	1.83048	0.298665	0.000511478	0.000842062	0.000704583	1.09378	0.000652696	0.0161893	0.789232	0.7901	0.162692	0.000370982	0.708052	0.000533344
1.21734e+17	0.179644	0.00024595	0.761506	1.15596	1.2821	0.0760873	0.00291464	0.000218659	0.271749	0.502071	7.91108e-05	0.317202	1.12983	0.0700776	0.349176	0.000154003	0.000155688
1.21734e+17	0.0964872	0.000210137	1.97216	0.509302	1.71526	0.000130454	0.003449	0.000187564	0.214145	0.759576	6.68458e-05	0.266021	0.531591	0.000100425	0.0303625	0.000130982	0.000129638
1.21735e+17	0.000119007	0.000183623	0.953682	0.724674	2.30419	0.000107533	0.01025	0.000156884	0.189494	0.654468	0.00970659	0.242804	0.35125	9.24199e-05	0.427197	0.0293716	0.201662
1.21749e+17	0.000117483	1.93822	1.54127	0.706356	0.112407	0.0481816	0.000176439	0.0156241	0.441286	0.122168	5.75716e-05	0.16973	0.290504	0.0072757	0.358148	0.347767	0.000115346
1.21749e+17	0.527212	0.00782436	0.000555805	2.06785	0.422879	0.281051	0.000301964	0.0773501	0.802121	0.000241611	0.0085759	0.117253	0.374663	0.716539	0.000132001	0.597765	0.0966705
1.21749e+17	0.0815739	0.0322129	0.000884761	1.08786	0.113026	0.000289499	0.000494029	0.000425394	1.38087	0.000377551	0.00016021	0.4302	0.722722	0.192631	0.248706	1.80563	0.000316205
1.21751e+17	0.131956	0.129072	0.102053	1.21083	1.27766	0.000107003	0.912434	0.000155626	0.274772	0.0595135	0.0219312	0.738158	0.41847	0.00505454	0.365324	0.378547	0.0733628
1.21751e+17	0.478378	0.000476424	0.0894384	0.00015857	1.40007	0.0481384	0.000453484	0.000419877	0.728478	0.000359012	0.000148325	0.478721	1.4947	0.00276961	0.406518	0.288694	0.680515
1.21751e+17	0.000115902	0.0278775	0.0881342	5.67686e-05	0.667369	9.9367e-05	0.00374373	0.657274	0.0170322	1.09641	0.0384927	0.270429	8.80597e-05	2.07406	7.48544e-05	1.15808	0.000105305
1.21803e+17	0.129327	3.59978	0.000135828	0.196726	0.0418056	0.133452	0.516291	6.59864e-05	0.0501944	0.275239	2.43123e-05	0.134669	0.266095	0.00201758	0.188812	0.0476773	0.517441
1.21803e+17	0.000223852	0.000342565	0.000600774	0.714344	0.00320065	0.000195893	0.103514	0.161765	0.714086	0.0464498	0.0583056	0.458819	0.125156	0.0452717	0.328851	2.7683	0.569477
1.21803e+17	0.000229482	0.209812	0.0202332	0.936621	0.114427	0.179888	2.87517	0.40465	0.841538	0.000281279	0.0154659	0.120265	0.000181919	0.303938	0.0756927	0.000215193	0.000221654
1.21812e+17	0.213257	0.000389696	0.0711474	1.37532	2.55486	0.000227353	0.000375469	0.000339625	0.0990091	0.577407	0.000124473	0.4249	0.2671	0.00285343	0.510915	0.000238411	0.000243855
1.21812e+17	0.000394134	0.259772	0.480961	0.550155	1.84626	0.000354051	0.000590152	0.354909	0.000248938	0.854562	0.000194516	0.000146502	0.290848	0.000299209	1.19318	0.264717	0.000383845
1.21812e+17	0.000225223	1.84871	0.192319	0.000117366	0.00013067	0.00020588	0.215565	2.35018	0.000140316	0.00028329	0.000112059	0.0632286	0.000182002	0.0619917	0.000148374	0.280539	1.08477
1.21812e+17	0.113046	0.000176396	0.0168402	0.8139	1.8305	0.00213079	0.00330195	0.000147209	0.673838	0.350012	0.00155014	4.25654e-05	0.184062	8.43214e-05	0.422232	0.000110269	1.68744
1.21818e+17	0.467326	0.0178726	0.022583	0.730466	0.0179555	2.1834	0.811297	0.220673	0.417575	0.000183483	0.634631	5.70098e-05	0.0001246	0.413136	0.000104871	0.00014991	0.161657
1.21818e+17	0.0180729	0.00038989	0.000703193	0.000128049	0.000150515	0.000216072	0.000368488	0.172127	0.000165894	0.463132	0.00012118	9.56657e-05	0.431962	0.000182097	0.000162358	0.097582	4.91318
1.21818e+17	1.01313	0.0443114	0.000656764	0.000124299	0.0001421	0.314314	0.0226171	1.17134	0.0108994	1.22464	2.23082	8.92293e-05	0.000198917	0.0279806	0.000161461	0.000239217	0.0371091
1.21818e+17	0.000340902	0.0133441	0.180903	1.23381	1.85564	0.0542805	0.0122389	0.000428449	0.622206	0.134781	0.000163654	0.587705	0.947257	0.000252478	0.432516	0.000317032	0.0221299
1.21818e+17	0.025981	0.000366083	0.131902	1.64983	0.0213403	1.07597	0.12283	0.000330644	0.000151173	0.000269553	0.000113797	0.310803	0.937138	1.81556	0.000153367	0.000218542	0.00586537
1.2183e+17	0.0568698	0.000336783	0.778528	0.308176	2.28897	0.00755353	0.0159807	0.000287478	0.21897	0.0669405	0.0039777	1.08494	0.74472	0.000162084	0.213297	0.308985	0.000208216
1.21869e+17	0.304387	0.422478	0.773831	1.15998	6.40781e-05	0.000100999	1.78489	0.000148686	0.169512	0.000132788	5.57422e-05	0.429043	0.346065	0.0391058	0.265136	0.404404	0.00010415
1.21869e+17	0.574195	1.21204	0.000298031	0.485419	0.0126967	9.97708e-05	1.87031	0.066416	0.435345	0.000129158	5.42566e-05	0.202338	0.185706	8.27716e-05	7.07961e-05	1.05414	0.000104396
1.21878e+17	0.00018381	0.00027936	0.821599	1.09506	2.17913	0.000175529	0.000276917	0.000240334	0.173507	0.137089	0.00671271	0.274349	0.705083	0.0499895	0.60322	0.000178292	0.0520058
1.21878e+17	0.829478	0.000355094	0.000624977	0.231598	0.000131244	0.355613	0.018785	0.257087	0.0924665	1.09595	1.99953	0.230552	0.00017657	0.00955546	0.745888	0.230842	0.000218317
1.21878e+17	0.00293541	0.0238272	2.42732	1.08246	1.7565	0.00328454	0.000144627	0.000122082	0.0318301	0.000107613	4.43203e-05	0.330018	0.306415	6.75054e-05	0.0913559	8.94573e-05	0.0430092
1.21878e+17	0.000191656	0.000295506	0.0349448	0.215003	0.0841246	0.000166912	0.00027947	0.000245598	0.000116443	0.128426	0.00920685	0.777551	0.0312778	0.000171196	0.00012383	0.0175858	4.79935
1.21878e+17	1.19198	0.316382	0.000585635	0.594704	0.000128235	0.268238	0.316175	0.000295186	0.000141075	0.101606	0.0434121	0.264537	0.416587	1.35458	0.000144952	1.22918	0.000208843
1.21886e+17	0.220998	0.000190791	1.57775	6.33322e-05	0.576125	0.00966025	0.000183716	0.255129	0.59696	0.909381	5.9772e-05	0.170025	1.36173	9.34638e-05	8.1008e-05	0.139605	0.281339
1.21886e+17	1.16523	0.000427642	0.000738365	0.714376	0.000160651	0.373928	0.000406035	0.342476	0.133142	0.206717	2.08133	0.244061	0.000213214	0.0351423	0.767687	0.032312	0.000265119
1.21886e+17	1.31029	0.335019	0.000472473	0.95966	0.00723903	0.0171629	0.642612	0.188241	1.02229	0.000199847	8.50778e-05	0.535644	0.248471	0.147436	0.00011041	0.684051	0.000161218
1.21886e+17	0.108149	0.000160383	2.62706	0.225764	1.53448	0.00621728	0.00287262	0.000140558	0.241567	0.20011	5.18666e-05	0.245959	0.763232	0.00188733	6.89774e-05	0.125236	0.0165139
1.21886e+17	0.176496	0.227737	0.362797	0.757725	5.8581e-05	9.6635e-05	3.60139	0.000136409	0.678782	0.000122294	0.00157225	0.168888	0.000116043	7.80469e-05	0.11476	0.00863198	9.98022e-05
1.21887e+17	0.267513	0.584482	0.000553311	0.000105523	0.000117083	0.000180594	0.0719743	1.21522	0.474579	0.374478	0.000100507	7.59011e-05	0.000159567	0.000153903	0.00013529	1.1647	1.94446
1.21887e+17	1.08437	0.000358828	0.000609912	0.710369	0.000132691	0.321076	0.000343072	0.485305	0.0594149	0.0187087	2.30288	8.54062e-05	0.232515	0.000169729	0.752743	0.114751	0.0150193
1.21887e+17	0.61076	0.00039667	0.000719308	0.000132069	0.351452	0.000229179	0.000377391	0.00035626	0.655388	0.000301674	0.000127944	0.615426	0.176921	0.000187909	0.122185	0.82054	2.74318
1.21887e+17	0.000538316	0.0550971	0.256549	0.336719	0.185385	0.000482424	0.0297682	0.000722848	0.0785033	0.67491	0.0529757	0.339976	0.000417402	3.02503	0.544525	0.515193	0.000522587
1.21887e+17	0.854908	0.00371909	0.362668	0.866113	0.175748	0.178967	2.64276	0.116636	0.712583	0.000107915	0.0381648	3.38288e-05	0.0368291	0.0786702	6.07039e-05	0.0314689	9.04551e-05
1.2189e+17	0.0180912	0.000136086	2.76048	0.692284	1.84819	0.00344877	0.00231643	0.000125495	0.17404	0.000108816	4.33308e-05	0.415513	0.0565949	6.47304e-05	0.127944	8.29679e-05	8.48827e-05
1.2189e+17	0.198339	0.00107025	0.00194646	1.18518	0.000403797	0.000618706	0.00103513	0.000904829	0.872859	0.536372	0.00873024	0.474311	1.03837	0.689839	0.000451434	1.08537	0.000684547
1.2189e+17	0.0723406	0.000167962	1.6994	0.200613	1.78908	0.00670671	0.000165281	0.000152501	0.0893263	0.525124	5.33828e-05	0.391003	0.808977	0.0027795	7.252e-05	0.24261	0.270875
1.2189e+17	0.0428545	0.00649529	2.50612	1.00703	1.07824	7.77279e-05	0.000123592	0.000106228	0.198171	9.85077e-05	0.0103467	0.348562	0.841768	0.0274893	5.45028e-05	0.0319678	7.99112e-05
1.2189e+17	0.065225	0.000129748	3.40237	0.347793	1.37983	7.64816e-05	0.00834175	0.000112814	0.0790644	0.29346	0.000790665	0.150829	0.0293747	6.12394e-05	0.278963	0.0200182	0.0431364
1.2189e+17	0.134377	0.819535	0.000384878	0.867507	0.0757871	0.022699	0.119629	0.366973	0.681007	0.000165917	7.02835e-05	0.338989	0.357042	0.000104412	9.27388e-05	2.24802	0.0669024
1.2194e+17	0.000708555	0.000991642	0.070908	0.00033402	0.000381044	0.00060917	0.376025	0.330698	0.000425991	0.663292	0.000328148	0.549853	0.000506054	2.41908	0.158351	1.40877	0.115428
1.2194e+17	0.116138	0.00031894	0.618678	0.657206	2.28981	0.000199703	0.00324509	0.00026501	0.122138	0.918108	0.00868138	0.837097	0.520717	0.000151349	0.000134397	0.000195281	0.00588806
1.2194e+17	0.000212783	0.000326917	0.0856698	0.427624	3.07723	0.000193357	0.00480515	0.167083	0.243505	0.33423	0.00010452	0.504028	0.343178	0.000160096	0.000138799	0.602158	0.308263
1.21946e+17	0.0927798	0.00023311	0.117896	0.910523	0.0549154	0.000143473	3.25362	0.0394991	0.985726	0.261128	0.0281707	0.122157	0.000117522	0.00011219	0.231941	0.000142204	0.000144329
1.21946e+17	0.736818	0.0165878	0.489228	0.738428	0.000130078	0.527295	0.00616599	0.382812	0.000138315	0.0357033	2.06657	0.293215	0.0271884	0.00016504	0.759307	0.00021145	0.0189168
1.21955e+17	0.73242	0.000351152	0.0399902	0.0441258	1.21523	0.000214495	0.000340851	0.000305763	0.506099	0.000269143	0.000112467	0.255933	0.996805	0.00441717	0.354388	0.72979	1.21805
1.21955e+17	0.00495851	0.00023432	0.0118403	0.883297	0.481424	0.000135596	0.000225854	0.000195485	0.584145	0.000178308	7.56819e-05	0.320923	0.299709	0.000113989	0.121533	1.87614	1.5141
1.21955e+17	0.0318605	0.000738846	0.0604806	0.680507	3.17947	0.000458755	0.0184967	0.328604	0.000301156	0.250251	0.000232646	0.5205	0.793917	0.000345916	0.0855454	0.145439	0.000456982
1.21955e+17	0.729865	1.314	0.000600157	1.27821	0.0119471	0.0232216	0.00034267	0.330851	0.970447	0.000262148	0.0799099	0.353022	0.263091	0.000171163	0.251351	0.470787	0.0208046
1.21955e+17	0.0667463	0.00494426	1.5266	0.807125	1.21522	8.55735e-05	0.00240733	0.116469	0.297144	0.565146	4.53188e-05	0.355732	1.13474	0.00689481	6.0903e-05	8.89481e-05	8.82616e-05
1.21964e+17	7.82056e-05	0.000123072	2.70119	0.136719	0.836757	0.00699638	0.000116766	0.140492	0.15529	1.1733	3.82062e-05	0.320966	0.320309	0.0105532	5.29922e-05	0.296548	7.62062e-05
1.21964e+17	0.230828	4.05623	0.000232258	0.416152	0.0462178	0.267252	0.000131903	0.000113774	5.65513e-05	0.148948	4.18863e-05	0.236195	0.182365	0.266693	0.122168	0.125866	8.2237e-05
1.21964e+17	0.0965948	0.0318398	0.000683875	0.872997	0.28504	0.000218511	0.000422449	1.27126	0.756148	0.69811	0.000123723	0.269132	0.265744	0.0945758	0.259515	1.18373	0.0126142
1.22284e+17	0.000139882	0.000212234	0.000371922	0.174054	0.790686	0.000129398	0.000207492	0.302015	0.648166	0.326801	6.67849e-05	0.228964	0.0294664	0.000105304	9.10249e-05	0.000127219	3.59769
1.22285e+17	0.00021035	0.0501037	0.244827	0.94453	2.32985	0.00018444	0.000311	0.000273023	0.000132827	0.719506	0.0105917	0.287896	0.465981	0.000152848	0.884766	0.128245	0.0313908
1.22285e+17	0.669671	0.000327897	0.00484637	0.000110135	0.020692	0.000188798	0.000318329	0.000280739	1.4882	0.000966155	0.000101146	0.345993	0.139334	0.0504885	0.569143	1.93007	0.878205
1.22285e+17	0.537607	0.000141716	0.0326379	0.34302	0.0186339	0.810184	0.00385917	0.668289	0.0193225	0.327293	2.11294	0.108954	0.00132293	0.0483308	0.99338	0.0699743	0.00364894
1.22285e+17	0.780697	0.000306512	0.0546119	0.0791275	1.76574	0.000188516	0.00446253	0.000270377	0.732973	0.0193039	9.85953e-05	0.166449	1.10336	0.00014918	0.571755	0.213815	0.605672
1.22285e+17	0.000262201	0.000395175	0.0936942	0.000132427	1.74695	0.0289145	0.000382041	0.000364965	0.726467	0.942696	0.00012567	0.5392	1.28249	0.0360722	0.315468	0.217726	0.167355
1.22285e+17	0.37797	3.40252	0.288577	0.000137597	0.0001769	0.0228054	0.000399259	0.627976	0.00016738	0.000307945	0.000131131	0.0552194	0.460454	0.000202518	0.382099	0.479248	0.000258341
1.22285e+17	0.0609838	0.00718073	0.35028	1.47238	1.08922	0.000152542	0.000255013	0.282167	0.716908	0.313198	8.85174e-05	0.777204	0.348919	0.0642018	0.0321204	0.513421	0.0704499
1.22285e+17	0.000190846	0.0108526	0.0378297	0.795356	2.50993	0.0272404	0.0097624	0.451458	0.181278	0.861811	9.11421e-05	0.53531	0.285129	0.000141728	0.392339	0.000171365	0.00018181
1.22291e+17	1.23188	0.468511	0.021645	0.69954	0.0166935	0.458175	0.011194	0.172565	0.177415	0.0127148	1.87287	6.99676e-05	0.000147427	0.263534	0.551385	0.125175	0.0155392
1.22291e+17	0.0929928	0.000376861	0.874955	0.810842	1.85378	0.00322782	0.000369554	0.000325524	0.275067	0.422672	0.000133812	0.316078	1.33119	0.00368234	0.112589	0.000236245	0.00023699
1.22292e+17	0.131252	0.000242289	0.0150258	0.701921	2.37047	0.000141892	0.000234523	0.356	0.731408	0.310959	7.71185e-05	0.462769	0.949108	0.000117946	0.000104828	0.000154113	0.0691999
1.22292e+17	7.29174e-05	3.37439	1.21607	0.2804	4.15488e-05	0.0757232	0.000107416	0.294994	4.49684e-05	0.144704	3.52462e-05	0.0230187	0.356336	0.00302813	0.260904	0.069699	6.91338e-05
1.22299e+17	0.000192384	1.2586	0.000544808	1.30333	0.146018	0.000172184	0.000291826	0.000260414	0.557545	0.260605	9.50184e-05	7.27322e-05	0.887591	0.106107	0.694223	0.872091	0.0112793
1.22308e+17	0.000330195	0.311694	0.000814979	0.000155308	0.000172819	0.000268526	2.69536	1.95427	0.381198	0.752736	0.000157303	0.000103565	0.000231926	0.000237662	0.000199918	0.000278847	0.000283321
1.22308e+17	0.141078	0.000286934	0.0505808	0.708698	0.0201563	0.000132347	3.61975	0.104711	0.527521	0.00018712	7.48654e-05	0.263946	0.000120462	0.000111953	9.77599e-05	0.661648	0.000144893
1.22308e+17	0.821089	0.000385012	0.0339429	0.378645	0.095607	0.217892	0.0212261	0.0418394	0.36959	0.247432	0.000125124	0.58514	0.00737081	2.558	0.406582	0.189	0.124872
1.2235e+17	0.000189999	0.0140609	0.0373573	0.391279	0.000108504	0.000189324	0.000283128	0.000260647	0.00012222	0.471879	9.23678e-05	0.195433	0.00183544	0.000142607	0.000123397	0.389744	4.59594
[truncated: 7,413 more rows]

## Sheet: gs_16f_iter_0_endo
	0	1	2	3	4	5	6	7	8	9	10	11	12	13	14	15
[truncated: 11,485 more rows]

## Sheet: gs_17f_iter_0_myeloid
	0	1	2	3	4	5	6	7	8	9	10	11	12	13	14	15	16
[truncated: 14,523 more rows]
