# Supplementary material for: Conserved transcriptional connectivity of regulatory T cells in the tumor microenvironment informs new combination cancer therapy strategies
Source: Nat Immunol. 2023 May 1;24(6):1020–35. doi: 10.1038/s41590-023-01504-2 (PMC10232368; doi:10.1038/s41590-023-01504-2)
Supplement: Supplementary file 10 — Bleomycin_Endo_12,13,15_factors_on_subsets [file 41590_2023_1504_MOESM10_ESM.xlsx]

## Sheet: gene_list_factor_12_endo_impute
	Factor-12	corr
0	DNAJC30	0.977066
1	COMMD4	0.970353
2	SRP19	0.967998
3	UCP2	0.966638
4	POLR2E	0.96596
5	LIMD2	0.965656
6	MRPL41	0.965202
7	OAS1A	0.964994
8	TATDN1	0.964797
9	DGCR6	0.963346
10	PSMB9	0.961705
11	BAG5	0.95892
12	MRPS34	0.958677
13	SDHB	0.95751
14	UBE2L6	0.956686
15	DGUOK	0.956673
16	TIMM13	0.956008
17	MR1	0.955987
18	TKT	0.955939
19	1110038F14RIK	0.955831
20	GM9949	0.95581
21	PCYT2	0.955681
22	2310011J03RIK	0.954266
23	PDRG1	0.952771
24	GM4950	0.952715
25	COMMD5	0.952508
26	KLHDC1	0.951385
27	OCEL1	0.95108
28	S100A1	0.950612
29	TSC22D3	0.950434
30	AP2S1	0.950363
31	POLD4	0.950357
32	GMFG	0.949727
33	JOSD2	0.949327
34	KRT10	0.948778
35	MTFR1	0.948601
36	MGST2	0.948559
37	ZFP524	0.9479
38	TMOD1	0.947815
39	LAMP3	0.947791
40	CUEDC2	0.947606
41	BC031181	0.947435
42	MFNG	0.947168
43	PIN1	0.946929
44	MED6	0.946889
45	UCHL4	0.946874
46	FBXL6	0.946369
47	TMEM256	0.945949
48	NKAP	0.94571
49	VAMP8	0.945398
50	IFI206	0.944943
51	DCTN2	0.944885
52	SLC48A1	0.94484
53	TSPAN17	0.944725
54	FIBP	0.944244
55	BEND5	0.944019
56	H2-DMA	0.943614
57	TRAPPC2L	0.943577
58	RD3	0.943212
59	PGLS	0.943021
60	RBFA	0.9425
61	PDLIM2	0.9425
62	NDUFAF3	0.942371
63	VEGFB	0.942186
64	BIN1	0.942182
65	CHRAC1	0.941747
66	MRPS7	0.941523
67	MRPL27	0.941112
68	ZMAT5	0.941005
69	GRAP	0.940974
70	GMNN	0.940913
71	DEB1	0.940417
72	CXX1A	0.940285
73	FAM195B	0.940199
74	BUB3	0.940162
75	TMEM258	0.940131
76	ALDH2	0.940062
77	DDX56	0.940046
78	HIST1H4D	0.939944
79	CNR2	0.939809
80	ARL3	0.939754
81	SLU7	0.939732
82	TRMT1	0.939602
83	PSMA7	0.939581
84	GNPTG	0.939353
85	SNRPC	0.939041
86	DCTN6	0.938995
87	MDH1	0.938768
88	NTPCR	0.938709
89	PSMB5	0.938453
90	UQCR10	0.938334
91	SNAPC2	0.93826
92	H2-T22	0.93813
93	COPS6	0.93801
94	COX17	0.937242
95	CNP	0.937158
96	BCAS2	0.937089
97	FAM174A	0.936716
98	TALDO1	0.93663
99	2310033P09RIK	0.936605
100	NDUFAB1	0.936575
101	GM561	0.936462
102	PDCL3	0.936443
103	CCS	0.936337
104	URM1	0.93618
105	BST2	0.936107
106	TRMT112	0.936081
107	NSG1	0.93605
108	TIMM22	0.935978
109	LAMTOR4	0.935871
110	COMMD2	0.935533
111	NDUFB4	0.935465
112	UQCC2	0.935437
113	MRPS21	0.935392
114	NDUFA3	0.935373
115	ELOF1	0.935343
116	DNAH8	0.935213
117	IDH2	0.935169
118	EIF1B	0.935066
119	RNASEH2C	0.934924
120	STARD3NL	0.934412
121	CWC15	0.934202
122	CBY1	0.934162
123	HINT3	0.934153
124	SCNM1	0.934147
125	DYNLT1C	0.934121
126	ANAPC16	0.934099
127	SRP14	0.934075
128	ACADL	0.934002
129	DUSP23	0.933789
130	GRP	0.933694
131	NUP35	0.933598
132	MRPL58	0.933561
133	NDUFS8	0.933467
134	SDHAF1	0.933053
135	TMEM14C	0.932949
136	ATPIF1	0.932783
137	NDUFA7	0.932672
138	LXN	0.932618
139	SSU72	0.932594
140	MOCS2	0.93259
141	ZFAND1	0.932516
142	PFDN1	0.932509
143	PSMB8	0.932492
144	NUDT9	0.932318
145	SH3BGRL3	0.932303
146	ARPP19	0.932195
147	LAMTOR1	0.932178
148	PPP1CA	0.932116
149	SAE1	0.93206
150	SSBP4	0.932025
151	ATRAID	0.93202
152	PDK2	0.93182
153	CCDC102A	0.931766
154	RNASEH1	0.931728
155	ZFP358	0.931703
156	DNAJC8	0.931616
157	NDUFB8	0.931524
158	CISD1	0.931393
159	ZDHHC12	0.93109
160	TMED9	0.931085
161	IMP3	0.930979
162	NDUFC1	0.93053
163	GIPC1	0.930489
164	INO80B	0.930321
165	DENR	0.93022
166	PSMB10	0.930072
167	RPP30	0.930049
168	ACOT9	0.929827
169	NMI	0.929772
170	EEF1AKMT1	0.929653
171	MRPL45	0.929586
172	UQCR11	0.929557
173	RAB1B	0.92954
174	TBCB	0.92953
175	SNAPC5	0.929425
176	LSM10	0.929379
177	COA4	0.929371
178	MRPL57	0.929327
179	GM10093	0.929154
180	ACOT8	0.929044
181	NDUFV2	0.92896
182	FBXW7	0.928895
183	ITGB1BP1	0.928828
184	RFTN1	0.928799
185	SNX3	0.928715
186	PIGX	0.928605
187	GIPC3	0.92855
188	SMAGP	0.928538
189	NDUFA9	0.928499
190	PHF11B	0.928443
191	NAGK	0.928379
192	ACY3	0.928103
193	PAM16	0.92774
194	ZNHIT3	0.927727
195	RPL36-PS3	0.927705
196	ABI3	0.927694
197	MRTO4	0.927606
198	NDUFS6	0.927594
199	ACAA2	0.927312

## Sheet: gene_list_factor_13_endo_impute
	Factor-13	corr
0	C1QA	0.907304
1	SEMA7A	0.856831
2	DNAIC1	0.840048
3	THSD4	0.831444
4	QSOX1	0.816093
5	IGKC	0.803279
6	IL1B	0.792746
7	ARMCX4	0.783087
8	PLBD1	0.783027
9	RGS1	0.770794
10	SGMS1	0.762551
11	IFI204	0.757318
12	CYTIP	0.756958
13	SCGB1A1	0.750855
14	TAP1	0.74767
15	IGHG2C	0.734599
16	JCHAIN	0.724373
17	IGHA	0.722048
18	RRP1B	0.718909
19	CYTH4	0.708918
20	ABCA4	0.705269
21	CEP126	0.702785
22	PFKFB3	0.701573
23	RETNLA	0.701499
24	METTL1	0.700389
25	CLCA3A1	0.698541
26	RNMTL1	0.696782
27	AA467197	0.694986
28	DPH5	0.687445
29	MTRF1	0.685083
30	CCL22	0.677524
31	CCL4	0.674955
32	RAC2	0.672698
33	CD52	0.667167
34	FKBP14	0.65761
35	CD74	0.654928
36	ALG8	0.654754
37	ZGRF1	0.653451
38	SARS2	0.652046
39	NLE1	0.646149
40	PCDHB17	0.637445
41	ADAM15	0.634944
42	NLRP3	0.633732
43	IGSF6	0.631723
44	CYBB	0.615475
45	SLCO3A1	0.614057
46	PLPP5	0.609816
47	AMHR2	0.609035
48	BCL2L1	0.607776
49	PPM1J	0.60521
50	IGHG2B	0.605092
51	ADAMTS9	0.604706
52	PER1	0.601191
53	LILRB4A	0.599905
54	ITGB2	0.598361
55	ABCC3	0.596194
56	IL4RA	0.593273
57	1110017D15RIK	0.59285
58	CORO1A	0.587469
59	RP23-263C23.7	0.582456
60	ZBP1	0.579561
61	INHBB	0.578606
62	NAPSA	0.576527
63	NLRC5	0.575391
64	IDO1	0.574899
65	HCK	0.574571
66	CD53	0.568936
67	RNF152	0.563129
68	LAMA1	0.560864
69	BBOX1	0.559358
70	WFDC21	0.55612
71	CHIL3	0.551432
72	PCDHGA6	0.54436
73	LY6A	0.534428
74	PVR	0.532754
75	PISD	0.531472
76	LCAT	0.530294
77	KRT7	0.529653
78	NR1D1	0.526551
79	BCL2A1A	0.52504
80	CCL17	0.523473
81	C1QC	0.522663
82	PWP2	0.522369
83	GRWD1	0.521732
84	H2-AA	0.516613
85	LYZ2	0.510989
86	WFDC17	0.510842
87	H2-EB1	0.509004
88	CHD7	0.503177
89	H2-AB1	0.500535
90	LETM1	0.499951
91	SETD6	0.499054
92	WBSCR27	0.495191
93	CCR7	0.494511
94	SPRY4	0.494144
95	VPS16	0.493648
96	TMEM252	0.490808
97	POGK	0.489656
98	CYB561	0.48904
99	MS4A6C	0.485676
100	SERPINA3F	0.484336
101	IRF5	0.482005
102	CAMK1D	0.480295
103	FCER1G	0.479809
104	LPL	0.479661
105	MLEC	0.478965
106	RAB11FIP1	0.478899
107	CD274	0.47811
108	PLXNA2	0.477327
109	E4F1	0.477131
110	SOCS5	0.476802
111	LHFPL4	0.476546
112	ATG16L2	0.474805
113	BLZF1	0.473406
114	SHROOM3	0.473188
115	MAP3K6	0.471555
116	RPS6KB2	0.466738
117	HACD1	0.465448
118	POLA1	0.464731
119	TRPV2	0.463534
120	NDUFAF5	0.463173
121	PCDHB20	0.462671
122	CAMK2N2	0.462465
123	SERPINE1	0.46219
124	MYC	0.461902
125	IL6	0.460679
126	METTL22	0.457435
127	DCLRE1A	0.456882
128	TOP2A	0.456599
129	LSP1	0.455543
130	TUBB6	0.4552
131	NOTCH2	0.454215
132	WDR25	0.453643
133	FARP1	0.453605
134	AKAP2	0.453366
135	GM26609	0.453158
136	GPR146	0.452255
137	ZBTB16	0.44748
138	4930426I24RIK	0.445845
139	PLAT	0.445455
140	MRPS22	0.443126
141	WFDC2	0.439922
142	LRCH2	0.439481
143	ARRDC2	0.439067
144	XDH	0.437098
145	CNKSR3	0.436643
146	RP24-122D14.3	0.435736
147	SLC6A8	0.434779
148	CTU1	0.433879
149	PUS7	0.433522
150	2700033N17RIK	0.433166
151	TINAGL1	0.431879
152	DAPK3	0.430519
153	ASB6	0.427494
154	LY6E	0.427211
155	NAA25	0.42635
156	OAS2	0.425185
157	TGFBI	0.425119
158	IL17RC	0.422071
159	ADAM9	0.421429
160	1500011B03RIK	0.420689
161	SLC35E4	0.420613
162	IPO4	0.419964
163	DOK1	0.418816
164	SLC19A2	0.4186
165	ZSWIM4	0.417251
166	PCDHGB6	0.414639
167	ELAC2	0.414221
168	OSM	0.413387
169	SLPI	0.412795
170	INO80C	0.41243
171	FKBP5	0.410044
172	ATP11A	0.409967
173	GINS3	0.408712
174	H2-DMB1	0.408621
175	MTHFD1L	0.408014
176	GM16861	0.407768
177	APOBEC3	0.407698
178	RRP9	0.407605
179	ALKBH4	0.407318
180	ADGRG1	0.406462
181	SLC1A5	0.406224
182	TTC39C	0.40603
183	B4GALT5	0.405821
184	PSMC3IP	0.405754
185	SEMA3F	0.405634
186	SLC12A2	0.405458
187	GM9530	0.404652
188	DCBLD1	0.404602
189	GM42031	0.404463
190	P2RY2	0.403923
191	GNAI1	0.403446
192	GPATCH3	0.402962
193	GALNT18	0.402856
194	PMS2	0.401959
195	MRPL1	0.401416
196	SPI1	0.400401
197	LY6C1	0.399498
198	CBFA2T2	0.399379
199	SLC7A1	0.398742

## Sheet: gene_list_factor_15_endo_impute
	Factor-15	corr
0	BIRC3	0.998052
1	GM19325	0.997832
2	NOCT	0.997658
3	TNFAIP3	0.997206
4	GBP5	0.997101
5	NR1D1	0.997069
6	BID	0.997005
7	DISC1	0.996759
8	PRR7	0.996643
9	MT2	0.99652
10	PFKFB3	0.996183
11	S1PR2	0.996178
12	POGK	0.996108
13	COL11A2	0.996011
14	ICOSL	0.995833
15	FUT2	0.995719
16	IRF8	0.995518
17	JAK3	0.995269
18	6230400D17RIK	0.995251
19	NOD2	0.99512
20	RAB20	0.995061
21	SLC25A47	0.994858
22	CDC42EP4	0.994699
23	FOXP4	0.994163
24	CTPS	0.994106
25	SH2B2	0.993971
26	GM28875	0.993913
27	CNTD1	0.993793
28	SPHK1	0.993754
29	NEURL3	0.993751
30	BCL3	0.993711
31	EXOC3L4	0.993507
32	PARP3	0.993313
33	PER1	0.993015
34	FKBP5	0.992704
35	THRSP	0.992535
36	PDZK1IP1	0.992199
37	OSMR	0.992154
38	CTRB1	0.991915
39	ATP13A3	0.991901
40	ATL1	0.991803
41	AFAP1L2	0.991676
42	NUAK2	0.991513
43	FBXW10	0.991511
44	ZC3H6	0.991188
45	RP23-263C23.7	0.991103
46	HIPK4	0.99104
47	LITAF	0.990983
48	TINAGL1	0.990919
49	HUNK	0.990884
50	NEURL1B	0.990868
51	PLXNB1	0.990828
52	BHLHE40	0.990718
53	LZTS3	0.990579
54	MAFF	0.990518
55	CDKL1	0.990489
56	CNBD2	0.990478
57	NR1D2	0.990257
58	INHBB	0.990187
59	THA1	0.990055
60	OASL1	0.990051
61	RDH5	0.990045
62	GCAT	0.989913
63	H2-Q6	0.989377
64	BMF	0.989344
65	BATF	0.989324
66	CD82	0.989303
67	E230001N04RIK	0.989234
68	BEAN1	0.989079
69	ICAM5	0.988903
70	MRC2	0.988875
71	ALPK1	0.988676
72	TCF15	0.988615
73	MICALL2	0.988615
74	TIFA	0.988552
75	IFITM1	0.988503
76	WNK4	0.988361
77	D8ERTD82E	0.988293
78	GM4951	0.988271
79	IFI204	0.988203
80	DLL1	0.98806
81	TGIF1	0.987822
82	ZBTB7C	0.987738
83	TMEM173	0.987668
84	VARS	0.987469
85	FAM117A	0.987281
86	ZFP57	0.987152
87	RNF157	0.986963
88	ADAMTSL2	0.986155
89	CASP4	0.985941
90	PPM1J	0.985904
91	TEAD1	0.985875
92	SAMD14	0.985792
93	RND1	0.985707
94	TRIM69	0.985625
95	IIGP1	0.985109
96	CCHCR1	0.985108
97	MLPH	0.985034
98	VIL1	0.984647
99	FAM83D	0.984597
100	APOL10B	0.984488
101	BUB1B	0.984395
102	NFKBIE	0.984393
103	SERPINA3F	0.984381
104	ARRDC2	0.984139
105	IRF5	0.983695
106	SDCBP2	0.983542
107	BRCA1	0.983434
108	TEAD3	0.983359
109	1200007C13RIK	0.983359
110	USP27X	0.983359
111	TMEM51	0.983359
112	CRYBB3	0.983308
113	1110017D15RIK	0.983292
114	CXCL9	0.983236
115	BHLHE41	0.983014
116	IFIT1BL2	0.982892
117	N4BP2L1	0.982795
118	GBP4	0.982775
119	SIK1	0.982684
120	ACR	0.982562
121	HSPG2	0.982385
122	CXXC5	0.98219
123	ANGPTL4	0.981989
124	OAF	0.981869
125	STX11	0.98173
126	LILRB4A	0.981333
127	NEK6	0.981255
128	SOCS2	0.980978
129	MAP3K14	0.980881
130	ABCB1B	0.980877
131	LAT2	0.980483
132	GM26545	0.98022
133	VCAM1	0.979976
134	ZHX2	0.979609
135	FOSL2	0.979409
136	APOL9B	0.979328
137	IL6RA	0.979148
138	ITGA2B	0.979128
139	GCH1	0.979128
140	GALNT15	0.978822
141	ICAM4	0.978649
142	ABCC4	0.978553
143	RD3	0.978507
144	CRISPLD1	0.978202
145	DBP	0.97819
146	CSRNP1	0.978124
147	GRAMD1A	0.977779
148	SLC16A13	0.977482
149	SLC1A5	0.977341
150	ZFP574	0.977336
151	WSB1	0.976988
152	IFI30	0.975448
153	BCOR	0.97525
154	CFAP43	0.974967
155	ASB6	0.974953
156	RIPK2	0.974631
157	TNFRSF12A	0.974378
158	PPP1R18	0.974373
159	PDE4A	0.974346
160	GM10605	0.973996
161	1810032O08RIK	0.973895
162	ITGB4	0.973701
163	SLC25A25	0.973291
164	CSF1	0.973086
165	GBP3	0.973028
166	DRAM1	0.972782
167	GDA	0.97268
168	PDK1	0.97259
169	EGR2	0.972586
170	GCC1	0.972249
171	CLEC12B	0.971953
172	TRP53COR1	0.971546
173	HLF	0.971391
174	CCL17	0.97117
175	FLOT2	0.971136
176	GM33370	0.970924
177	GM26734	0.970877
178	A3GALT2	0.970381
179	SELP	0.970261
180	SNX20	0.969729
181	RENBP	0.969684
182	PPARD	0.969654
183	DENND4A	0.969628
184	RIN1	0.969488
185	SHB	0.969439
186	CIART	0.969392
187	LY6I	0.96876
188	1700017B05RIK	0.968698
189	CCDC86	0.968463
190	PIM1	0.968394
191	TNFRSF10B	0.968373
192	GM4262	0.968102
193	GM16973	0.968009
194	NOTCH2	0.967807
195	PSD	0.967237
196	GRRP1	0.967039
197	ATOH8	0.966901
198	RELB	0.966858
199	ELMSAN1	0.966413
