# Supplementary material for: Conserved transcriptional connectivity of regulatory T cells in the tumor microenvironment informs new combination cancer therapy strategies
Source: Nat Immunol. 2023 May 1;24(6):1020–35. doi: 10.1038/s41590-023-01504-2 (PMC10232368; doi:10.1038/s41590-023-01504-2)
Supplement: Supplementary file 11 — Shared_activated_VEC_KP_3_bleomycin_15 genes [file 41590_2023_1504_MOESM11_ESM.csv]

SDCBP2
PER1
ZHX2
FBXW10
SLC25A47
JAK3
FOXP4
TGIF1
THA1
POGK
CDC42EP4
FUT2
PARP3
BHLHE40
STX11
ICAM4
MAP3K14
NOCT
NR1D2
H2-Q6
6230400D17RIK
SOCS2
1110017D15RIK
TINAGL1
WSB1
CSF1
TIFA
GRAMD1A
RELB
EGR2
CASP4
SLC25A25
BIRC3
MT2
OAF
VARS
NEURL3
RDH5
NR1D1
CRYBB3
CDKL1
TNFAIP3
S1PR2
CSRNP1
IRF5
PIM1
CTRB1
NOD2
EXOC3L4
RD3
COL11A2
ICOSL
LAT2
CIART
FOSL2
MAFF
SH2B2
BCL3
SAMD14
PPP1R18
1810032O08RIK
GM10605
DLL1
RAB20
PRR7
ELMSAN1
GM26545
ZC3H6
N4BP2L1
BCOR
CTPS
SHB
DBP
