# Supplementary material for: Conserved transcriptional connectivity of regulatory T cells in the tumor microenvironment informs new combination cancer therapy strategies
Source: Nat Immunol. 2023 May 1;24(6):1020–35. doi: 10.1038/s41590-023-01504-2 (PMC10232368; doi:10.1038/s41590-023-01504-2)
Supplement: Supplementary file 12 — Shared_Mac_KP_23_bleomycin_0_genes [file 41590_2023_1504_MOESM12_ESM.csv]

	Common genes, F0 (Exp5) - F23 (Exp2)
0	ARG1
1	APOC2
2	CHD7
3	FBXO28
4	RHOV
5	SIRPB1C
6	UCP3
7	GSR
8	MET
9	DGAT2
10	PPP1R3B
11	ARG2
12	ALAS1
13	VEGFA
14	SH2B2
15	CLEC4D
16	CARMIL1
17	OLR1
18	NRG1
19	NDRG1
20	COL4A1
21	BLCAP
22	RGCC
23	TGM2
24	SRGN
25	EGLN3
26	SOD2
27	CD274
28	UPP1
29	VCAN
30	FCRLB
31	LRRFIP1
32	INHBA
33	BDH2
34	PLA1A
35	SLC2A1
36	SMOX
37	TREM1
38	ERRFI1
39	HILPDA
40	HAVCR2
41	IGFBP6
42	AGPAT9
43	RP23-312B17.2
44	SPHK1
45	DMKN
46	UCK2
47	RAI14
48	PRDX6
49	1600014C23RIK
50	4732419C18RIK
51	PLAUR
52	SPP1
53	AA467197
