# Supplementary material for: Conserved transcriptional connectivity of regulatory T cells in the tumor microenvironment informs new combination cancer therapy strategies
Source: Nat Immunol. 2023 May 1;24(6):1020–35. doi: 10.1038/s41590-023-01504-2 (PMC10232368; doi:10.1038/s41590-023-01504-2)
Supplement: Supplementary file 13 — Cell_populations_in_situ [file 41590_2023_1504_MOESM13_ESM.xlsx]

## Sheet: Sheet1
Cell type	# marker genes	top 5 markers
Alveolar macrophage	275	Atp6v0d2;Hebp1;Spag11b;F7;Ms4a8a
AT1	146	Vegfa;Ager;Gprc5a;Limch1;Tmem37
AT2	31	Chil1;Sftpc;Tmem243;Sftpa1;Npc2
Car4+ capillary	260	Tmcc2;Fmo1;Mapt;Adgrl2;Tmem204
Ciliated	247	Dynlrb2;Ccdc153;Tmem212;Cyp2f2;Tmem107
Col13a1+ fibroblast	162	Adh4;Mmp2;Spon1;Faim2;Mfap4
Macrophage	68	C1qc;Ms4a7;C1qb;C1qa;Ccl12
Mesothelial	205	Nkain4;Upk1b;Wt1;Upk3b;Rspo1
Pericyte	75	Cxcl14;Pdgfrb;Vstm4;Postn;Notch3
Plvap+ capillary	84	Sox17;Cd93;Aplnr;Gpihbp1;Ptprb
Tumor	473	Kctd3;Sp5;F3;Sfn;Areg
Neutrophil	119	Slfn1;Retnlg;Rdh12;Il1f9;Arg2
Lymphatic endothelial	154	Flt4;Reln;Sh3gl3;Stab1;Maf
B cell	35	Bank1;Ighd;Cd19;Fcmr;Cd79a
Col14a1+ fibroblast	85	Scara5;Srpx;Ugdh;Penk;Gpc6
MSC	527	Egr1;Nck1;Plekhf1;Cpeb1;Filip1l
Ccr7+ cDC2	178	Bcl2a1d;Bcl2a1b;Ccr7;Fabp5;Marcksl1
cDC	56	Plbd1;Vrk1;H2-Dmb1;Cd209a;Gm2a
Myofibroblast	59	Hhip;Grem2;Igfbp3;Tagln;Aspn
Monocyte	109	Prtn3;Ifitm6;Gm9733;Clec4a1;Klra2
T cell/ILC2	59	Bcl11b;Cd40lg;Tcrg-C2;Cd3e;Cd6
Skeletal muscle cell	220	Sln;Csrp3;Mb;Slc25a4;Tpm1
pDC	119	Siglech;Ccr9;Bst2;Dnajc7;D13ertd608e
NK	57	Xcl1;Klre1;Klra8;Klra4;Klrb1c
Basophil/Mast	127	Cyp11a1;Ccl3;Ccl9;Mcpt8;Cd200r3
Platelet/Mega	300	Gp9;Alox12;Gp1bb;Nrgn;Gp5
