# Supplementary material for: Conserved transcriptional connectivity of regulatory T cells in the tumor microenvironment informs new combination cancer therapy strategies
Source: Nat Immunol. 2023 May 1;24(6):1020–35. doi: 10.1038/s41590-023-01504-2 (PMC10232368; doi:10.1038/s41590-023-01504-2)
Supplement: Supplementary file 14 — IC_IFN_shared_genes [file 41590_2023_1504_MOESM14_ESM.xlsx]

## Sheet: Sheet1
IC shared genes	IFN shared genes
Fosl1	Ifit3
Zswim4	Isg15
Gch1	Cmpk2
Ier3	Ifi204
Odc1	Batf2
Procr	Gbp7
Papss2	Oas1a
Hmga1-Rs1	Xaf1
Il6	Ifi47
Cxcl3	Mndal
Gprc5a	Ddx58
Rnf217	Psmb9
Slc7a11	Dtx3l
Cxcl2	Parp10
Tnip1	Ifi27l2a
Itga5	Tapbp
Srxn1	Uba7
	Asb13
	Ifit1
	Usp18
	Ifit2
	Gbp5
	Dhx58
	Eif2ak2
	Irgm1
	Irgm2
	Il18bp
	Znfx1
	Bst2
	Lgals9
	Samd9l
	Tor3a
	Nmi
	Tlr3
	Tmem173
	Ifit3b
	Ifi206
	Gbp2
	Ddx60
	Phf11b
	Trim30a
	Phf11d
	Nlrc5
	Trim12c
	Parp14
	Ifih1
	Rbl1
	Lgals3bp
	Pml
	Trim21
	Apobec3
	Aida
	Ifi211
	Gbp6
	Iigp1
	Rtp4
	Oasl2
	Gbp4
	Tgtp2
	Daxx
	Parp12
	Sp100
	Ifi203
	Ifi208
	Trafd1
	9930111j21rik2
	Irf9
	Adar
	Trim5
	Rsad2
	Irf7
	Apol9b
	Olfr56
	Herc6
	Sp110
	Parp9
	Gbp9
	Trim34a
	Parp11
	Trim30d
	H2-T22
	Mov10
	Stat2
	Tnfsf10
	Aftph
	Tapbpl
	Ifi44
	Zbp1
	Gbp3
	Igtp
	Rnf213
	Stat1
	Isg20
	Ube2l6
	Mitd1
	Tap1
	Ifi35
	Mlkl
	Helz2
	Ogfr
	Serpina3g
	Slfn5
	Tor1aip1
