# Supplementary material for: Conserved transcriptional connectivity of regulatory T cells in the tumor microenvironment informs new combination cancer therapy strategies
Source: Nat Immunol. 2023 May 1;24(6):1020–35. doi: 10.1038/s41590-023-01504-2 (PMC10232368; doi:10.1038/s41590-023-01504-2)
Supplement: Supplementary file 15 — Scrna_tumor_de_mast [file 41590_2023_1504_MOESM15_ESM.csv]

gene	p_val	avg_log2FC	pct.1	pct.2	p_val_adj	significant
Tnfrsf12a	7.43328463164142e-40	-3.20042129453348	0.754	0.971	1.18835921406051e-35	TRUE
Gm10076	1.32617130649472e-38	2.13816271371793	0.986	0.888	2.12015006769311e-34	TRUE
Ptma	3.78725204259421e-34	1.89908378675901	1	0.947	6.05467984049537e-30	TRUE
F3	2.67131885920829e-33	-4.5219115695649	0.42	0.971	4.2706374602163e-29	TRUE
H3f3b	7.18211794262508e-32	-2.59008095303351	0.986	1	1.14820519548747e-27	TRUE
Rpl10-Ps3	2.2200386098384e-30	1.64289518949552	0.986	0.935	3.54917572554864e-26	TRUE
Atf4	4.45756223098376e-30	-1.79549453620252	0.739	0.965	7.12630473867374e-26	TRUE
Hbb-Bs	1.50532476117327e-27	1.60122729854708	0.826	0.176	2.40656269568771e-23	TRUE
Ccnl1	3.59692698297357e-27	-2.12335842396793	0.42	0.935	5.75040716767984e-23	TRUE
Hspa8	6.5233367617752e-27	1.6305030587207	1	0.982	1.042885848105e-22	TRUE
Clk4	4.75487906550155e-26	-2.22461589504934	0.29	0.882	7.60162516201733e-22	TRUE
Aes	4.04431014388592e-25	1.38475311233722	0.971	0.535	6.46563862703043e-21	TRUE
Coq10b	1.98220134351772e-24	-1.80504070083015	0.449	0.935	3.16894528788178e-20	TRUE
Gm10073	2.63828212548708e-24	1.53617928532938	0.971	0.859	4.2178216340162e-20	TRUE
Ifrd1	1.33933828563341e-23	-3.2467842062511	0.783	0.959	2.14120011724213e-19	TRUE
Gm9843	2.26687663549458e-23	1.45398264418248	0.986	0.965	3.62405567716519e-19	TRUE
Scgb1a1	6.5935202002396e-23	0.575155879049518	0.986	0.747	1.05410607441231e-18	TRUE
Srsf11	8.8794856522323e-23	-2.01155758835569	0.696	0.953	1.41956337122238e-18	TRUE
Nr1d1	1.12636139884281e-22	-2.89029617779454	0.116	0.771	1.80071396833e-18	TRUE
Gm10260	1.35751494855657e-22	1.44904119326678	0.928	0.818	2.17025914825739e-18	TRUE
Wsb1	2.72982804287183e-22	-2.05875641447214	0.232	0.824	4.3641760921392e-18	TRUE
Rps4x	4.33899321091327e-22	1.41872258893898	1	0.982	6.93674844628704e-18	TRUE
Tubb5	4.67830746396593e-22	2.024959006748	0.768	0.3	7.47921014264234e-18	TRUE
Gadd45b	6.43530935926116e-22	-3.02705778541289	0.725	0.924	1.02881290726508e-17	TRUE
Rps3a1	4.31242359326628e-21	1.30906735409264	0.986	0.982	6.8942715985548e-17	TRUE
Rplp0	9.61580355766628e-21	1.20426175331124	0.986	1	1.53727851476411e-16	TRUE
Ccl21a	2.05051911464099e-20	0.935833793066176	0.884	0.882	3.27816490857655e-16	TRUE
Rps29	2.37411062625672e-20	1.10088539655736	1	0.994	3.79549065819662e-16	TRUE
Fkbp1a	4.09556842404426e-20	1.18023597550504	1	0.818	6.54758523951956e-16	TRUE
Sec61b	6.81990540321879e-20	1.37995312309306	0.942	0.729	1.09029827681259e-15	TRUE
Hist1h4h	1.75068091568954e-19	-2.93522392375283	0.072	0.682	2.79881357991286e-15	TRUE
Gigyf2	2.18218081374639e-19	-1.08686626585055	0.101	0.712	3.48865246693635e-15	TRUE
Ftl1-Ps1	2.72123597245248e-19	1.44354224357247	0.913	0.841	4.35043994915978e-15	TRUE
Cxcl16	2.83670286022961e-19	-1.95400534280481	0.681	0.959	4.53503686264909e-15	TRUE
Rpl10	3.01997904032529e-19	1.11465828985958	0.986	0.994	4.82804049176804e-15	TRUE
Fkbp4	3.2831375138111e-19	1.37279665361688	0.913	0.606	5.24875194332981e-15	TRUE
Slc25a25	4.66293988337085e-19	-1.75908882273339	0.29	0.835	7.45464199154497e-15	TRUE
Ppp1r15a	4.68259059322508e-19	-2.21785486876554	0.478	0.888	7.48605758138894e-15	TRUE
Ewsr1	5.45615299637537e-19	-1.2035735763309	0.507	0.918	8.72275179530531e-15	TRUE
Zkscan5	5.95983013942592e-19	-1.56345094671565	0.058	0.659	9.52798044390021e-15	TRUE
Srsf3	8.16243607096752e-19	-1.51244692929177	0.739	0.976	1.30492865466558e-14	TRUE
Mapk3	1.03740052649966e-18	1.1470764907501	0.812	0.347	1.65849222171501e-14	TRUE
Snrpb	1.35067467987603e-18	-1.02533478846668	0.884	0.988	2.15932361071781e-14	TRUE
Chtop	3.27113535372024e-18	-1.35371654118735	0.464	0.912	5.22956408999254e-14	TRUE
Tmsb4x	3.71156658590288e-18	1.69781099836839	0.986	0.994	5.93368150088294e-14	TRUE
Crip2	6.45304000224025e-18	1.53143637294028	0.986	0.741	1.03164750515815e-13	TRUE
Tpt1	9.64236843096761e-18	1.08240862427407	1	1	1.54152544105879e-13	TRUE
1810032o08rik	1.00192635095805e-17	-1.36139175383841	0.188	0.759	1.60177965727663e-13	TRUE
Rpl6l	2.43142231851442e-17	1.18783793602119	0.986	0.929	3.887114860609e-13	TRUE
U2af1	2.5988852502848e-17	-1.15067756312152	0.667	0.941	4.15483784963031e-13	TRUE
Ubl3	3.25994479874784e-17	-1.40869256709725	0.551	0.935	5.21167374975818e-13	TRUE
Rpl23a-Ps3	3.37301661052612e-17	1.19007281574731	1	0.982	5.39244165524811e-13	TRUE
Rsrc2	4.7639043424305e-17	-1.32766325592592	0.609	0.888	7.61605387224364e-13	TRUE
Rps24	7.08344910628302e-17	1.13066196233307	1	0.988	1.13243100862147e-12	TRUE
Eif3f	8.43943692651914e-17	1.15583044123282	0.971	0.924	1.34921278144261e-12	TRUE
St3gal4	1.14658124680712e-16	1.75606271990457	0.696	0.176	1.83303943927054e-12	TRUE
Ddx5	1.19257017525053e-16	-1.18908750314697	0.942	0.994	1.90656193917303e-12	TRUE
Eif5	1.21152275693639e-16	-1.58160381015359	0.855	0.953	1.9368614315142e-12	TRUE
Eef1a1	1.52381609539327e-16	0.964515338622147	1	1	2.43612479170523e-12	TRUE
Eno1	1.53205717588784e-16	1.30376358030944	0.899	0.565	2.4492998070919e-12	TRUE
Nop58	1.64989676798793e-16	-1.23603187195612	0.42	0.871	2.63768996298231e-12	TRUE
5430416n02rik	1.96165927363451e-16	-1.19918977218987	0.159	0.724	3.13610468075949e-12	TRUE
Usp39	2.11004768729443e-16	-1.33451636223329	0.348	0.824	3.37333323767761e-12	TRUE
Hsp90ab1	3.42063856174468e-16	1.12054868069047	1	0.971	5.46857486866122e-12	TRUE
Nsrp1	5.5615862967868e-16	-1.13512028922092	0.261	0.771	8.89130801267306e-12	TRUE
Gm10250	6.63815065974584e-16	1.0052199558094	0.797	0.5	1.06124114597357e-11	TRUE
Ppp1r10	7.05874583093846e-16	-1.3905107376741	0.159	0.718	1.12848169599213e-11	TRUE
Gm11808	8.02772068666446e-16	1.01149375530026	1	0.988	1.28339170617705e-11	TRUE
Rcan1	8.18462475461982e-16	-2.28130751124356	0.188	0.724	1.30847595952107e-11	TRUE
Cnbp	1.00463145815317e-15	-1.14341103207542	0.913	0.982	1.60610431214948e-11	TRUE
Eps8l2	1.13045838846875e-15	-1.21449782074126	0.449	0.906	1.807263825645e-11	TRUE
Slc6a14	1.22396173948057e-15	-1.64698933815503	0.232	0.753	1.95674763290758e-11	TRUE
Tra2b	1.50731246550752e-15	-1.05351656592026	0.652	0.941	2.40974043860687e-11	TRUE
Stmn1	1.68885916911104e-15	1.29475583296059	0.812	0.506	2.69997915365782e-11	TRUE
Akirin2	1.90350721733348e-15	-1.50979026735326	0.493	0.859	3.04313698835104e-11	TRUE
Gm2000	2.08788648629146e-15	1.04523009262728	1	0.965	3.33790412563415e-11	TRUE
Zc3hc1	2.43559338914981e-15	-0.728985730226332	0.014	0.506	3.8937831512338e-11	TRUE
Rpl35	2.8386146182613e-15	1.1645685191354	1	0.959	4.53809319021435e-11	TRUE
Dnajc5	2.89471361138706e-15	-1.32772465575365	0.406	0.876	4.6277786505245e-11	TRUE
Chic2	3.35165091955402e-15	-1.3524583020178	0.449	0.876	5.358284325091e-11	TRUE
Ythdc1	3.75412129953426e-15	-1.05678684802916	0.42	0.894	6.00171372156542e-11	TRUE
Rpsa	4.62591895101905e-15	1.0618492393935	0.986	0.935	7.39545662699416e-11	TRUE
Pvt1	5.25642506169253e-15	-0.985749617127477	0.043	0.559	8.40344674612785e-11	TRUE
Cish	5.44022000489405e-15	-1.36290674357966	0.188	0.712	8.69727972182412e-11	TRUE
Gm9493	6.2660553628132e-15	1.08275041806751	0.986	0.953	1.00175427085295e-10	TRUE
Nfkbia	6.40037958483048e-15	-1.77537428828138	0.594	0.959	1.02322868422685e-10	TRUE
Xpc	6.86039180500199e-15	-1.64889078127879	0.232	0.741	1.09677083786567e-10	TRUE
Mafk	7.18116715049671e-15	-1.06950996516993	0.261	0.794	1.14805319234991e-10	TRUE
Actn1	7.51058077904829e-15	-1.58493266417631	0.667	0.947	1.20071654914645e-10	TRUE
Snhg12	7.55731068544704e-15	-1.26460001674169	0.304	0.8	1.20818725928242e-10	TRUE
Eif3a	8.27707372361159e-15	-1.13217308937047	0.594	0.912	1.32325577619379e-10	TRUE
Cirbp	9.22518404815661e-15	-1.28781124979189	0.377	0.835	1.4748301737788e-10	TRUE
Rasl11b	1.01585583940859e-14	-1.27741889382499	0.087	0.612	1.62404873046252e-10	TRUE
Gstp1	1.27662983354648e-14	1.08174766930009	0.623	0.171	2.04094811489076e-10	TRUE
Prdx2	1.41796527774178e-14	1.0757256399354	0.855	0.682	2.26690108952579e-10	TRUE
Maff	1.81645030437181e-14	-1.99334500711653	0.638	0.894	2.90395910159922e-10	TRUE
Cox7a2l	2.21671502845148e-14	0.94009443919213	0.913	0.859	3.54386231598538e-10	TRUE
Cldn5	2.29993652662496e-14	1.02608419111322	0.667	0.218	3.67690852511532e-10	TRUE
Gnl2	2.71788162806639e-14	-0.951167620983519	0.232	0.759	4.34507735878973e-10	TRUE
Klf6	2.79860748844907e-14	-1.89737416687156	0.797	0.947	4.47413379178352e-10	TRUE
Rpl14	3.05199273409948e-14	0.945719651844721	1	0.988	4.87922078400485e-10	TRUE
Dusp14	3.09337093707257e-14	-1.21487436170414	0.174	0.712	4.94537211709791e-10	TRUE
Rps12-Ps3	3.56571062276123e-14	1.20225729292416	0.986	0.924	5.70050157260838e-10	TRUE
2700060e02rik	4.72854262008056e-14	1.02113432573022	0.826	0.541	7.5595210867228e-10	TRUE
Ptms	4.9321743169634e-14	1.09133290442691	0.884	0.759	7.88506708052938e-10	TRUE
Lamtor3	5.03559166178107e-14	-1.33876996404196	0.449	0.865	8.05040038968939e-10	TRUE
Hba-A1	5.29204005218393e-14	0.763351843050529	0.551	0.112	8.46038443142645e-10	TRUE
Rpl41	5.47853317606837e-14	0.994285397865299	1	1	8.7585309885805e-10	TRUE
Ndufa4	5.72909662374911e-14	0.935331351231321	1	0.918	9.1591067723877e-10	TRUE
9930111j21rik2	6.14151448963842e-14	-1.11481499976995	0.13	0.659	9.81843921458494e-10	TRUE
Orc4	6.16572192704996e-14	-0.690675766871017	0.087	0.606	9.85713964477478e-10	TRUE
Sntb2	6.57258720349013e-14	-1.73117350995291	0.333	0.782	1.05075951622197e-09	TRUE
Fam133b	7.31725679924481e-14	-1.04978472609494	0.319	0.806	1.16980984449527e-09	TRUE
Gm10020	7.68672149923873e-14	0.940891473429197	0.638	0.318	1.2288761660833e-09	TRUE
Eif4a2	9.07179671010142e-14	-1.10591432744606	0.812	0.971	1.45030814004391e-09	TRUE
Lrrc58	9.29788440086056e-14	1.24965969147963	0.855	0.565	1.48645277916558e-09	TRUE
Csrnp1	1.02111575171003e-13	-1.05224328134382	0.174	0.706	1.63245775225882e-09	TRUE
5031425e22rik	1.03536158402256e-13	-1.38969587778935	0.174	0.688	1.65523256437686e-09	TRUE
Rnf5	1.13276259232139e-13	1.08073423503476	0.725	0.353	1.8109475563442e-09	TRUE
Nedd8	1.3031214117665e-13	0.786185603789147	0.928	0.871	2.08330020099111e-09	TRUE
Rps11	1.44454675263823e-13	1.01606745473609	0.986	0.976	2.30939689344274e-09	TRUE
Vamp2	1.91808883318813e-13	-1.00221493785362	0.246	0.747	3.06644861761786e-09	TRUE
Chd2	2.02203236008292e-13	-0.890915059100249	0.13	0.647	3.23262313406456e-09	TRUE
Nfkbib	2.10995236931166e-13	-1.54471135128125	0.348	0.747	3.37318085281855e-09	TRUE
Gm10036	2.21834754793744e-13	0.97305630280907	0.986	0.888	3.54647222488759e-09	TRUE
Tatdn1	2.9125252685914e-13	-0.895947941031216	0.101	0.606	4.65625414689707e-09	TRUE
Nrg1	3.28980107441067e-13	-1.0182526714029	0.101	0.6	5.25940497766033e-09	TRUE
Ccl2	4.08332387516101e-13	-1.41927814728709	0.319	0.818	6.52800987921991e-09	TRUE
Fau	4.17838922687692e-13	0.87069215742618	1	1	6.67999085700813e-09	TRUE
Cklf	4.26498119471117e-13	-1.41235587262015	0.522	0.912	6.81842543598475e-09	TRUE
2310007b03rik	4.33138734998234e-13	-1.17716472329792	0.188	0.712	6.92458895641677e-09	TRUE
Fabp3	4.97073865614355e-13	-1.44948316660153	0.014	0.447	7.9467198895767e-09	TRUE
Rpl9-Ps6	5.23491855245456e-13	0.877255548530563	0.986	0.965	8.36906428980911e-09	TRUE
Fkbp2	6.51490525383548e-13	1.05228752307656	0.696	0.365	1.04153790293068e-08	TRUE
Pfdn5	6.84410653472001e-13	0.896715576952461	0.986	0.906	1.09416731170569e-08	TRUE
Cops3	7.31811650513601e-13	-0.891869580612376	0.246	0.747	1.16994728567609e-08	TRUE
Sh3bgrl3	7.67089434321017e-13	1.37380615147812	0.783	0.6	1.22634587864901e-08	TRUE
Phf20l1	8.18403217377439e-13	-0.906385761588538	0.203	0.706	1.30838122362131e-08	TRUE
Atg3	8.38779552705875e-13	-0.910592982514123	0.377	0.841	1.34095687091088e-08	TRUE
Krtcap2	8.71508375188035e-13	1.09211330489763	0.812	0.559	1.39328043941311e-08	TRUE
Aldoa	9.09897007992908e-13	1.05221488176064	0.957	0.918	1.45465234667826e-08	TRUE
Plp2	9.96693917013482e-13	0.945832424271869	0.855	0.694	1.59341456512945e-08	TRUE
Park7	1.18236205246768e-12	0.942322435368956	0.855	0.635	1.89024221328008e-08	TRUE
Ube2g2	1.20429044439873e-12	-0.866689888694685	0.217	0.724	1.92529913346025e-08	TRUE
Ccdc120	1.27986883714964e-12	-0.841105938457488	0.072	0.553	2.04612630995114e-08	TRUE
Plk2	1.3410982384393e-12	-1.57326953936146	0.348	0.747	2.14401375379291e-08	TRUE
Eif1	1.34606619955829e-12	-0.869227584450101	1	1	2.15195603323383e-08	TRUE
Trit1	1.49473989908986e-12	-0.637771105070826	0.029	0.471	2.38964067667496e-08	TRUE
Rbm5	1.58770443028267e-12	-0.883280942118576	0.261	0.765	2.53826307269291e-08	TRUE
Zc3h6	1.59108738969614e-12	-0.679497887250668	0.014	0.429	2.54367140990723e-08	TRUE
Tmem251	1.66179840261694e-12	-1.04680978117264	0.261	0.735	2.65671710626369e-08	TRUE
Rps5	1.70481094432308e-12	0.966953191752534	1	0.988	2.72548125668931e-08	TRUE
Fth1	2.15088419039931e-12	0.907510278928508	1	0.994	3.43861855519138e-08	TRUE
Tpi1	2.16394684794642e-12	1.01977285694701	0.841	0.724	3.45950182581195e-08	TRUE
Rps25	2.17703323368138e-12	1.04005488319815	1	0.988	3.48042303068642e-08	TRUE
Rps19	2.58776358571529e-12	0.978241038321135	1	0.994	4.13705764448303e-08	TRUE
Dnaja1	2.80996836184261e-12	1.53777706230365	0.971	0.829	4.49229642007778e-08	TRUE
Hbp1	2.94550446604276e-12	-1.14610206948853	0.333	0.741	4.70897798986256e-08	TRUE
Dpy30	3.01793911582579e-12	0.879014375796703	0.725	0.253	4.82477926447069e-08	TRUE
Fbxw4	3.39807632834795e-12	-0.765695593065794	0.072	0.541	5.43250462612987e-08	TRUE
Mrpl42	3.42681715568944e-12	0.85845550082217	0.594	0.347	5.47845258680071e-08	TRUE
Srsf2	3.8265213300404e-12	-1.0422101041768	0.754	0.959	6.11745965033559e-08	TRUE
Flrt3	4.25490648369126e-12	-1.14394546028886	0.13	0.612	6.80231899547721e-08	TRUE
Uqcr11	4.30880028492015e-12	0.884366346740377	0.913	0.865	6.88847901550185e-08	TRUE
Ppp2ca	4.37358128908588e-12	-0.915647166270353	0.681	0.929	6.99204440686159e-08	TRUE
Egr1	4.67589528076852e-12	-2.48639821957956	0.464	0.859	7.47535378536464e-08	TRUE
Gpi1	4.79184989260661e-12	0.756937646602492	0.768	0.465	7.66073042331019e-08	TRUE
Rpl13-Ps3	4.84086993584286e-12	1.0046596790579	0.971	0.935	7.73909876643198e-08	TRUE
Arf2	4.87735450293754e-12	-1.1883625855751	0.29	0.735	7.79742664384625e-08	TRUE
Hsp90b1	4.96214048008112e-12	1.11927675876694	0.797	0.576	7.93297398550569e-08	TRUE
Riok3	5.49909546814755e-12	-0.976913052905522	0.406	0.812	8.79140392492749e-08	TRUE
Srsf6	6.00895483657236e-12	-1.11594679623421	0.623	0.906	9.60651609722823e-08	TRUE
Tpx2	6.22202303848135e-12	-1.46953750380022	0.043	0.476	9.94714823162013e-08	TRUE
Nt5c2	6.76483852427434e-12	-0.962735177597632	0.217	0.688	1.08149473487574e-07	TRUE
Sfn	7.90091819629412e-12	1.93034256082886	0.812	0.512	1.26311979204154e-07	TRUE
Tmem50a	8.18806286225062e-12	0.845829394579546	0.739	0.524	1.30902560978801e-07	TRUE
Hba-A2	8.19860251946858e-12	0.608840020844204	0.449	0.059	1.31071058478744e-07	TRUE
Bcar1	8.58906685418716e-12	-0.982877254277527	0.159	0.635	1.3731341179789e-07	TRUE
Diaph3	9.01794296906501e-12	-1.09982789365843	0.101	0.559	1.44169854246442e-07	TRUE
Mgst3	9.84652719347282e-12	1.03742003806674	0.783	0.394	1.5741643024205e-07	TRUE
Sfpq	1.00962309243707e-11	-1.04502303591792	0.609	0.9	1.61408443787914e-07	TRUE
Nop56	1.07946855750363e-11	-1.11262662081221	0.42	0.824	1.72574638288106e-07	TRUE
Ctps	1.10008982306345e-11	-1.2003562706101	0.232	0.682	1.75871360013153e-07	TRUE
Sec62	1.23379863110182e-11	-0.977872222729375	0.841	0.959	1.97247387154248e-07	TRUE
Hnrnpa2b1	1.3037478709825e-11	-0.960868077980686	0.957	0.994	2.08430172133973e-07	TRUE
Snrnp48	1.34966140022422e-11	-0.896699675752946	0.304	0.741	2.15770368053846e-07	TRUE
Dbp	1.35436572551611e-11	-2.37496053583609	0.087	0.524	2.16522448538261e-07	TRUE
Tra2a	1.46519732698914e-11	-0.993689449640237	0.58	0.924	2.34241096665754e-07	TRUE
Rps15	2.52462889560288e-11	0.754864602815398	0.986	1	4.03612421540032e-07	TRUE
Vps37a	2.54745682465216e-11	-0.605403478421243	0.13	0.6	4.07261922557141e-07	TRUE
Rps21	2.58191709585753e-11	0.893005567237853	0.971	0.941	4.12771086114744e-07	TRUE
Mrps18b	2.6670097513206e-11	-0.890224980137216	0.391	0.818	4.26374848943624e-07	TRUE
Ube2k	2.98057423745537e-11	-0.890609616128204	0.638	0.918	4.76504403341989e-07	TRUE
Wdr89	3.09038578085951e-11	0.931825884628397	0.971	0.976	4.9405997478601e-07	TRUE
Pim3	3.14862296409015e-11	-1.0370512542645	0.304	0.747	5.03370353269092e-07	TRUE
Relb	3.43484077917737e-11	-1.37454419341142	0.29	0.724	5.49127995367086e-07	TRUE
Ankrd1	3.86038643127462e-11	-1.52804283211141	0.029	0.429	6.17159978767874e-07	TRUE
Rrp9	3.87340739022777e-11	-0.806373875017936	0.159	0.624	6.19241639475713e-07	TRUE
Tgfb2	3.98310039496207e-11	-0.715374331577049	0.043	0.453	6.36778260142585e-07	TRUE
1810013l24rik	4.13526434915414e-11	-0.891394038877045	0.261	0.706	6.61104711499273e-07	TRUE
Chka	4.53052948703445e-11	-1.28697177433674	0.594	0.912	7.24295749092198e-07	TRUE
Zkscan14	4.63012441393452e-11	-0.722889951778103	0.043	0.447	7.40217990055712e-07	TRUE
Snhg6	4.68774251205121e-11	-1.15200590306179	0.478	0.853	7.49429395401626e-07	TRUE
Carf	4.69360557044419e-11	-0.642578081457927	0.116	0.565	7.50366722546912e-07	TRUE
Tnk2	5.22383670281221e-11	-0.771293477783719	0.087	0.529	8.35134773678587e-07	TRUE
Qk	5.81941172867799e-11	-1.44642852075344	0.478	0.829	9.3034935306375e-07	TRUE
Tspan4	5.82723396028383e-11	-1.25044276674826	0.406	0.782	9.31599893230576e-07	TRUE
Lamtor2	6.13247501177474e-11	0.899727719273584	0.768	0.435	9.80398780132427e-07	TRUE
Ino80	6.28432042286716e-11	-0.540371452504281	0.014	0.394	1.00467430600377e-06	TRUE
Pxdc1	7.22860135274141e-11	-1.32247516544806	0.391	0.806	1.15563649826277e-06	TRUE
Rps20	7.86021253517042e-11	0.964455698131708	1	0.976	1.2566121779977e-06	TRUE
Arpc1a	8.09099894251616e-11	0.740578306499317	0.783	0.553	1.29350800094006e-06	TRUE
Snrpd1	8.28718384011004e-11	-1.15609170040157	0.725	0.935	1.32487208051839e-06	TRUE
Ldha	8.44024608974016e-11	1.02249641044645	0.957	0.741	1.34934214236676e-06	TRUE
Tuba1b	8.81362399071818e-11	1.05237389408249	0.71	0.341	1.40903406739611e-06	TRUE
Kansl2	8.94488660768341e-11	-0.777887501596766	0.217	0.682	1.43001902197035e-06	TRUE
Prkci	9.26879659945912e-11	-1.41050914313954	0.362	0.776	1.48180251235553e-06	TRUE
Dapk3	9.39656781312189e-11	-1.02273930611517	0.449	0.824	1.5022292962838e-06	TRUE
Mospd2	9.56374658514663e-11	-0.522547487613144	0.087	0.529	1.52895616656739e-06	TRUE
Pdia3	9.78397709350958e-11	0.82940370217485	0.754	0.671	1.56416441793938e-06	TRUE
Traf2	1.04307520782633e-10	-0.934024310144859	0.188	0.635	1.66756433475196e-06	TRUE
Dbi	1.07014530001343e-10	1.03629387907145	0.899	0.659	1.71084129113148e-06	TRUE
Crb3	1.07990539868299e-10	-0.988581365908828	0.841	0.941	1.7264447608745e-06	TRUE
Bag1	1.18006130488398e-10	0.843269546976924	0.797	0.535	1.88656400811801e-06	TRUE
2610001j05rik	1.31147537726315e-10	-0.914927015249884	0.623	0.894	2.0966556856306e-06	TRUE
Wdr75	1.35169028524725e-10	-0.669136771681108	0.145	0.6	2.16094725902478e-06	TRUE
Mrps36	1.37618633807219e-10	0.764158943788297	0.681	0.318	2.20010909867601e-06	TRUE
Hspb1	1.39540703214806e-10	1.52757324316013	1	0.918	2.2308372222951e-06	TRUE
Fh1	1.49902171479519e-10	-1.25299035501796	0.304	0.747	2.39648601544307e-06	TRUE
2810474o19rik	1.50613191014517e-10	-1.32709775707206	0.377	0.806	2.40785308474909e-06	TRUE
Zfp131	1.63242713457014e-10	-0.732439759897941	0.174	0.624	2.60976126003728e-06	TRUE
Polb	1.6691667824474e-10	-0.87620532903732	0.246	0.694	2.66849693509865e-06	TRUE
Micu3	1.68423779619201e-10	-0.760088468232481	0.116	0.553	2.69259096477217e-06	TRUE
Psme1	1.80256956781663e-10	0.879878643190968	0.855	0.565	2.88176796806844e-06	TRUE
Tnfsf15	1.82061513532204e-10	-0.6186240897228	0.014	0.376	2.91061741683934e-06	TRUE
Baz1a	1.84553300991831e-10	-0.873506823952908	0.261	0.718	2.9504536229564e-06	TRUE
Mpp5	1.86406978431637e-10	-1.00930222281311	0.246	0.694	2.98008836418658e-06	TRUE
2010111i01rik	1.92566550969922e-10	-1.18196482710457	0.333	0.753	3.07856145035614e-06	TRUE
Rab5a	1.96455785541509e-10	-0.712459355994117	0.449	0.859	3.1407386434521e-06	TRUE
Sgk1	1.98390311109978e-10	-1.26328401708756	0.217	0.624	3.17166590371522e-06	TRUE
Hnrnpdl	2.01778076560057e-10	-0.966043104284501	0.638	0.9	3.22582610996563e-06	TRUE
Hsd17b10	2.16920163575416e-10	0.860168599546291	0.797	0.488	3.46790265508017e-06	TRUE
Tmsb10	2.21327901984707e-10	1.14964120692844	0.986	0.894	3.53836916902951e-06	TRUE
Dynlrb1	2.30424449878581e-10	0.816124096758566	0.928	0.729	3.68379568020887e-06	TRUE
Nkx2-1	2.3832944394428e-10	1.06740444242269	0.754	0.459	3.8101728203372e-06	TRUE
Myl12a	2.41405056909938e-10	-0.954556606526972	0.986	1	3.85934264481917e-06	TRUE
Atpif1	2.57125013261676e-10	1.03724466031161	0.942	0.771	4.11065758701441e-06	TRUE
Selenoh	2.67263209578383e-10	0.941264450403001	0.536	0.282	4.27273693152961e-06	TRUE
Rac3	2.67715318755122e-10	0.962532966780775	0.551	0.171	4.27996480093813e-06	TRUE
Son	2.71675260502916e-10	-0.852664056396716	0.797	0.959	4.34327238966012e-06	TRUE
Oser1	2.96278086584143e-10	-1.0335508605279	0.391	0.788	4.7365977702207e-06	TRUE
Ftl1	3.18095051658303e-10	0.892706654658814	1	0.994	5.08538559086129e-06	TRUE
Sprr1a	3.21615941687955e-10	-2.89368780551049	0.145	0.594	5.14167405976534e-06	TRUE
Rps23	3.28133961422151e-10	0.816315389142469	1	0.988	5.24587764125593e-06	TRUE
Ptpn14	3.33126514842765e-10	-1.64423342735194	0.145	0.571	5.32569359279128e-06	TRUE
Ing3	3.44186140608662e-10	-0.653715932542522	0.101	0.529	5.50250382991068e-06	TRUE
Tardbp	3.45564553333911e-10	-0.857795796701621	0.435	0.806	5.52454051414924e-06	TRUE
Taldo1	3.47139363738995e-10	0.813148498818656	0.884	0.606	5.54971700809532e-06	TRUE
2810428i15rik	3.61776032197914e-10	0.641850056819327	0.623	0.435	5.78371342674805e-06	TRUE
Pnpla2	3.78627806243736e-10	-1.12192232335181	0.362	0.788	6.0531227384186e-06	TRUE
Gsta4	3.83835942937377e-10	1.18184893510138	0.493	0.171	6.13638521973984e-06	TRUE
Phlda1	4.15729939746993e-10	-1.39916152642108	0.87	0.994	6.64627454673517e-06	TRUE
Emc6	4.29652483203955e-10	-0.873325009016543	0.725	0.935	6.86885424898163e-06	TRUE
Rbm3	4.38158677127657e-10	-0.931170918865756	0.696	0.929	7.00484277123986e-06	TRUE
Sdf2l1	5.23906752200985e-10	0.573923486117267	0.362	0.047	8.37569724743715e-06	TRUE
Slc25a4	5.26204186766493e-10	0.982239473175944	0.87	0.635	8.41242633383592e-06	TRUE
Cdk12	5.6043434183656e-10	-0.643161540110083	0.145	0.588	8.95966382294108e-06	TRUE
Rpl22	5.89248821893379e-10	0.778010292127429	0.971	0.941	9.42032091560945e-06	TRUE
Mettl7a1	6.06584780728928e-10	1.19833109821876	0.594	0.235	9.69747088951338e-06	TRUE
E2f4	6.30732574686771e-10	-0.664327330752822	0.145	0.588	1.00835216715174e-05	TRUE
Taf1d	6.54101663972971e-10	-1.005486923605	0.551	0.853	1.04571233019359e-05	TRUE
Osbpl9	6.54870474906944e-10	-1.0083068016733	0.609	0.906	1.04694142823373e-05	TRUE
Fosl1	8.22141935138249e-10	-1.43346921363797	0.145	0.553	1.31435831170552e-05	TRUE
Dnttip1	8.31666947795426e-10	-0.795724204301905	0.319	0.735	1.32958594944055e-05	TRUE
9430076c15rik	8.44596215654684e-10	-1.00956574991084	0.087	0.476	1.35025596996714e-05	TRUE
Brix1	9.6230608674472e-10	-0.67991247984782	0.319	0.753	1.53843874087878e-05	TRUE
Top1	9.67673632358994e-10	-0.709533080188015	0.754	0.935	1.54701983605232e-05	TRUE
Scfd1	9.8662295684786e-10	-0.736109901883613	0.217	0.653	1.57731412111267e-05	TRUE
Hist1h4i	1.0115633806683e-09	-2.45823898362066	0.188	0.571	1.6171863766744e-05	TRUE
Gm8186	1.11324945564437e-09	0.680937471107762	0.797	0.694	1.77975190473865e-05	TRUE
Gstm1	1.12250081026338e-09	1.56748849760675	0.667	0.365	1.79454204536807e-05	TRUE
Tm9sf4	1.14980950227108e-09	-0.628181007762968	0.13	0.559	1.83820045128078e-05	TRUE
Cltb	1.24078649639619e-09	-0.686783760445717	0.754	0.982	1.98364537178859e-05	TRUE
Epb41l4aos	1.25532972613643e-09	-0.879099098094909	0.29	0.724	2.00689563317432e-05	TRUE
Epha2	1.28038021914491e-09	-1.16071726732117	0.42	0.771	2.04694385634697e-05	TRUE
Syt12	1.37649672257944e-09	-0.632864571732252	0.058	0.441	2.20060531038776e-05	TRUE
Uqcrh	1.44420887896369e-09	0.688928262271742	0.986	0.929	2.30885673479925e-05	TRUE
Trip6	1.51018896116152e-09	-0.892618697582515	0.319	0.729	2.41433909220892e-05	TRUE
Luc7l	1.51835713281656e-09	-0.770172683314619	0.29	0.712	2.42739754823383e-05	TRUE
Dcaf8	1.52830721274667e-09	-0.707113183002106	0.203	0.641	2.44330474101809e-05	TRUE
Aldh2	1.54040536559267e-09	1.01017038878104	0.71	0.453	2.46264605797301e-05	TRUE
Poc1a	1.62003959037367e-09	-0.898339674993214	0.087	0.494	2.58995729313039e-05	TRUE
Cox20	1.69096673196275e-09	-0.881586184048903	0.333	0.741	2.70334851438886e-05	TRUE
Zfp110	1.70001863136508e-09	-0.548845094197833	0.072	0.471	2.71781978596335e-05	TRUE
Eif4e	1.7193102597479e-09	-0.929819270474791	0.623	0.888	2.74866131225897e-05	TRUE
Apbb1	1.81190130114651e-09	0.759143611779097	0.551	0.188	2.89668661014292e-05	TRUE
Calm3	1.84909754342567e-09	0.877746130029605	0.667	0.371	2.95615224267462e-05	TRUE
Nedd4l	1.8657021728735e-09	-0.541343993522648	0.145	0.571	2.98269806377286e-05	TRUE
Eva1b	1.87718138433227e-09	0.814730154814947	0.565	0.182	3.001049879132e-05	TRUE
Nr1d2	1.89366049361147e-09	-0.987498272298131	0.174	0.594	3.02739503113665e-05	TRUE
Prosc	1.90601727997622e-09	-0.632508157299397	0.29	0.729	3.04714982549798e-05	TRUE
Sdc1	1.90707726736909e-09	1.19802758515139	0.725	0.565	3.04884442734296e-05	TRUE
Psmd8	1.91243451539909e-09	-0.990756071396689	0.855	0.971	3.05740905976852e-05	TRUE
Polr2f	1.92214327166723e-09	0.86925125000295	0.768	0.582	3.0729304484144e-05	TRUE
Erh	1.92426964265312e-09	0.671347878303061	0.739	0.576	3.07632987770954e-05	TRUE
Ankrd12	1.95549142231138e-09	-0.834325247949315	0.261	0.688	3.12624413684921e-05	TRUE
Rab3gap2	2.02507673108331e-09	-0.581173266827537	0.058	0.435	3.23749016998288e-05	TRUE
Amn1	2.08207502552126e-09	-0.752802472507489	0.246	0.676	3.32861334330084e-05	TRUE
Zfp330	2.10487823173517e-09	-0.602263872108973	0.188	0.618	3.36506882907501e-05	TRUE
Epc1	2.1802481564309e-09	-0.661680199377203	0.145	0.559	3.48556272768607e-05	TRUE
Ptp4a1	2.27030973521335e-09	-1.01477086484122	0.71	0.935	3.62954417368558e-05	TRUE
Cxcl1	2.46180958171887e-09	-1.68995197295833	0.565	0.9	3.93569497829396e-05	TRUE
Sf3b1	2.49308079316343e-09	-0.59729153289391	0.899	0.924	3.98568826403037e-05	TRUE
Prelid1	2.59796252847712e-09	0.920624908370907	0.783	0.606	4.15336269427637e-05	TRUE
Sertad1	2.62524388988602e-09	-1.25867042506254	0.478	0.753	4.19697740676079e-05	TRUE
Bc005561	2.64187225870184e-09	-0.780887481708576	0.275	0.694	4.22356117998663e-05	TRUE
Sbds	2.6992909771891e-09	-0.81725516029638	0.594	0.888	4.31535648523222e-05	TRUE
Tecr	2.94675421388371e-09	0.676583862985371	0.609	0.488	4.71097596173588e-05	TRUE
Rpl13a	3.02558367139394e-09	0.707549566385638	0.812	0.853	4.83700061545749e-05	TRUE
Cox6c	3.2411844818462e-09	0.759625537449754	0.971	0.947	5.18168163112752e-05	TRUE
Zfp57	3.26707814299891e-09	-0.562058651244852	0.159	0.582	5.22307782721236e-05	TRUE
Limd2	3.377184775161e-09	0.738493421411622	0.652	0.271	5.39910530004989e-05	TRUE
Rpp38	3.4308973987334e-09	-0.740248961843267	0.087	0.471	5.48497567135509e-05	TRUE
Sept7	3.71549242584062e-09	-0.875300200408405	0.565	0.859	5.93995774119141e-05	TRUE
Hist1h2bc	3.72313493286825e-09	-1.7801243506352	0.638	0.918	5.95217581717648e-05	TRUE
Fbxw8	3.72343485755506e-09	-0.782846529478498	0.348	0.765	5.95265530677327e-05	TRUE
Jun	4.04065823060676e-09	-1.89542152605789	0.884	0.971	6.45980031327103e-05	TRUE
Prpf40a	4.11358076949542e-09	-0.686584354749535	0.42	0.782	6.57638157619232e-05	TRUE
Cep78	4.27548206538015e-09	-1.02389013375229	0.043	0.4	6.83521317792325e-05	TRUE
Ubxn4	4.43270911367311e-09	-0.843540891186766	0.696	0.888	7.0865720600292e-05	TRUE
Anxa3	4.61566566457305e-09	-0.941888722885543	0.899	0.965	7.37906469795293e-05	TRUE
Hcfc1r1	4.80577100217235e-09	0.860015062697364	0.754	0.441	7.68298610117294e-05	TRUE
Atp5d	4.8152819202635e-09	0.69506167600085	0.942	0.894	7.69819120592526e-05	TRUE
Rps8	4.90711877117413e-09	0.662072881352606	1	1	7.84501077947607e-05	TRUE
Txnip	4.93450399526376e-09	-2.57142728651915	0.623	0.824	7.88879153722817e-05	TRUE
Ccnd1	4.99106455343499e-09	0.978406743138747	0.71	0.365	7.97921490157651e-05	TRUE
Maea	5.21321203561833e-09	-0.801007722161271	0.565	0.812	8.33436208134302e-05	TRUE
P4hb	5.40665076314548e-09	0.738809121947572	0.652	0.582	8.64361257504067e-05	TRUE
1810058i24rik	5.42619612923818e-09	-1.10702914209495	0.652	0.876	8.67485975181308e-05	TRUE
Mgst1	5.60974778523028e-09	1.08249124262161	0.739	0.471	8.96830378424765e-05	TRUE
Cd9	5.78459936432003e-09	0.848662276762871	0.913	0.959	9.24783900373844e-05	TRUE
Pgs1	6.08636952484491e-09	-0.829283279149531	0.638	0.876	9.73027895936956e-05	TRUE
Ddit3	6.0986052894508e-09	-0.963543538593435	0.319	0.735	9.749840276245e-05	TRUE
Etf1	6.17188816630205e-09	-0.717480139221096	0.507	0.835	9.86699761146709e-05	TRUE
Pole4	6.18092421995206e-09	-0.796971340932383	0.551	0.859	9.88144355043736e-05	TRUE
Rbm39	6.25303300860039e-09	-0.780190178619015	0.986	0.994	9.99672387084944e-05	TRUE
Tank	6.2757869859948e-09	-0.829473281141078	0.159	0.559	0.000100331006545099	TRUE
Ap2m1	6.37864974499366e-09	0.697541179844454	0.783	0.729	0.000101975473473214	TRUE
Ptgs2	6.62920662163702e-09	-1.71312008702952	0.319	0.706	0.000105981126260111	TRUE
Ppp2r2a	6.73942470077297e-09	-1.03808033847822	0.609	0.835	0.000107743182691257	TRUE
Rpp30	6.8288543353727e-09	-0.57981189868592	0.145	0.553	0.000109172894259603	TRUE
Fubp1	7.28982622610948e-09	-0.643189887708144	0.493	0.871	0.000116542451876812	TRUE
Pafah1b1	7.34437861764496e-09	-0.797686021765214	0.652	0.888	0.00011741458096029	TRUE
Smc4	7.44157131736715e-09	-0.659931214545313	0.29	0.718	0.000118968400650749	TRUE
Anapc7	7.56226633647828e-09	-0.512175911215609	0.145	0.559	0.000120897951921278	TRUE
Fnip1	7.76806634989182e-09	-0.624032763492828	0.174	0.594	0.00012418807673572	TRUE
Rpl7l1	7.91784216819261e-09	-0.741152901984274	0.464	0.841	0.000126582542742895	TRUE
Dctpp1	8.9365179125314e-09	0.626443472383547	0.449	0.118	0.000142868111867639	TRUE
Rplp1	8.97325171482059e-09	0.718448548264182	1	1	0.000143455375164837	TRUE
Phpt1	9.04826400482379e-09	0.63438164049757	0.522	0.253	0.000144654596645118	TRUE
Nfyc	9.92772508572938e-09	-0.773152399460161	0.304	0.718	0.000158714540945556	TRUE
Clpx	1.00420414298503e-08	-0.544860884697468	0.13	0.535	0.000160542116339016	TRUE
Ccar1	1.01006861423797e-08	-0.714290519251709	0.319	0.724	0.000161479669358224	TRUE
Hspa1b	1.0670692656748e-08	1.53910649643576	0.725	0.441	0.00017059236350343	TRUE
Tbc1d15	1.09819191027584e-08	-0.764639401204686	0.246	0.647	0.000175567940695798	TRUE
Srsf5	1.11208646103533e-08	-0.686651659473143	0.667	0.935	0.000177789262525718	TRUE
Ppig	1.11585560001406e-08	-0.730766066104846	0.551	0.865	0.000178391834774248	TRUE
Zfp655	1.11752170189126e-08	-0.605892008889641	0.159	0.565	0.000178658194481356	TRUE
Rnd1	1.12643093848132e-08	-1.15463179219677	0.101	0.482	0.000180082514135008	TRUE
Apoe	1.14306869842852e-08	1.6879583441998	0.841	0.547	0.000182742392817768	TRUE
Tom1	1.16950728714034e-08	-0.581970333010237	0.145	0.553	0.000186969129995126	TRUE
Rpl7a-Ps5	1.1776304702726e-08	0.685904827793404	0.841	0.782	0.00018826778328248	TRUE
Dazap1	1.19385430253196e-08	-0.825784693601141	0.623	0.871	0.000190861487345785	TRUE
Ptprm	1.24135941168757e-08	-1.2420338883459	0.217	0.594	0.000198456129146492	TRUE
Gpx4	1.25330915936234e-08	0.744537462342726	0.957	0.947	0.000200366535307257	TRUE
Gadd45g	1.32801426286286e-08	-1.82377130655607	0.739	0.912	0.000212309640203885	TRUE
Cfl1	1.34118939299107e-08	0.633426742788648	0.986	0.965	0.000214415948257482	TRUE
Wbp11	1.34213998730882e-08	-0.554223257891956	0.261	0.682	0.000214567919771061	TRUE
Snw1	1.38961897981367e-08	-0.720456830782684	0.493	0.794	0.000222158386302812	TRUE
Akap8l	1.39866133536941e-08	-0.714462524653183	0.203	0.612	0.000223603987685508	TRUE
Phldb2	1.40539855052833e-08	-0.853734413702255	0.435	0.794	0.000224681066272965	TRUE
Rpl27-Ps3	1.42670034188196e-08	0.679034594718084	0.971	0.959	0.000228086583656669	TRUE
Hnrnph1	1.42776246664751e-08	-0.725713704694413	0.536	0.841	0.000228256385542938	TRUE
Mnat1	1.51633831622495e-08	-0.772291876138971	0.449	0.8	0.000242417006614883	TRUE
Crip1	1.55220553811052e-08	0.984811919292432	0.942	0.753	0.000248151099377729	TRUE
Grcc10	1.58316881796644e-08	0.713843683158877	0.594	0.335	0.000253101198928294	TRUE
Anxa1	1.60793104689229e-08	-1.31199515037598	0.957	0.988	0.000257059936466671	TRUE
Arl6ip1	1.6237986837708e-08	0.839772958381471	0.638	0.612	0.000259596695574437	TRUE
Rest	1.74022746107611e-08	-0.515184926601705	0.13	0.529	0.000278210164202238	TRUE
Eea1	1.74559180035097e-08	-0.527992905340195	0.13	0.529	0.00027906776112211	TRUE
Smim22	1.88967545705289e-08	0.931533363879368	0.667	0.365	0.000302102415319045	TRUE
Slc12a4	1.88972880722703e-08	-0.541147446961276	0.174	0.582	0.000302110944411385	TRUE
Usp18	1.92560481034763e-08	-1.01116952889818	0.058	0.412	0.000307846441030276	TRUE
Srsf7	1.93258197199501e-08	-0.847716662544315	0.609	0.871	0.000308961879862842	TRUE
Edn1	1.96279223950473e-08	-1.14242465298257	0.232	0.635	0.000313791595329622	TRUE
Ccr4	2.0250382350574e-08	-0.773384697878451	0.188	0.588	0.000323742862638626	TRUE
Mirt1	2.11410721463384e-08	-0.894475976247496	0.029	0.335	0.000337982320403512	TRUE
Rpl23a	2.13923307987512e-08	0.744629083317742	1	0.994	0.000341999192479635	TRUE
Rpl11	2.22298103552903e-08	0.650367696338835	1	0.994	0.000355387978150026	TRUE
Ip6k2	2.22921234029195e-08	-0.664235689109747	0.232	0.635	0.000356384176842474	TRUE
Tsr3	2.30822060096359e-08	-0.527212598279601	0.232	0.647	0.000369015227476049	TRUE
Mrpl32	2.32922830763056e-08	-0.826397937856485	0.71	0.918	0.000372373729540898	TRUE
Dnttip2	2.44489313127291e-08	-0.55258602445625	0.261	0.676	0.0003908650648966	TRUE
Pum1	2.46144783928571e-08	-0.546767071313122	0.261	0.676	0.000393511666066606	TRUE
Gm9844	2.55632519759232e-08	0.913977926993233	0.58	0.229	0.000408679709339084	TRUE
Dusp8	2.56557681375603e-08	-0.783985397282603	0.232	0.641	0.000410158765215177	TRUE
Ebp	2.63044229534493e-08	0.652454149830374	0.536	0.176	0.000420528809756794	TRUE
Rps27rt	2.66222423385626e-08	0.659097268611138	0.986	0.988	0.000425609788266601	TRUE
Atp5j	2.68935239823823e-08	0.626299119020211	0.971	0.924	0.000429946767906345	TRUE
Eva1a	2.69573303899753e-08	-0.871489982610668	0.232	0.618	0.000430966840944535	TRUE
Prr15l	2.72500380733489e-08	0.822084087328835	0.536	0.165	0.000435646358678628	TRUE
Macc1	2.73330891114403e-08	-0.616837319264292	0.087	0.459	0.000436974095624596	TRUE
Rabggtb	2.74945778684799e-08	-0.870860430231539	0.435	0.759	0.000439555816383388	TRUE
Calr	2.92385449244567e-08	0.92394640274771	0.841	0.812	0.00046743661770729	TRUE
Rpl21	2.98828279504539e-08	0.689869479857955	1	0.994	0.000477736770443906	TRUE
Smc6	3.00184555169993e-08	-0.810649472554514	0.304	0.688	0.000479905048350268	TRUE
Fam134b	3.12020638915028e-08	-0.695201798587675	0.261	0.665	0.000498827395433456	TRUE
Nup50	3.1409955305152e-08	-0.705973238183064	0.275	0.653	0.000502150955463465	TRUE
Prpf38b	3.17952783378784e-08	-0.801720191839117	0.435	0.771	0.000508311114787662	TRUE
Filip1l	3.24428203026988e-08	-0.897298890591131	0.159	0.547	0.000518663368179245	TRUE
Lmbrd1	3.25462785029739e-08	-0.821828591247255	0.246	0.641	0.000520317354427044	TRUE
Stra13	3.32563284319551e-08	0.6621443823988	0.522	0.235	0.000531668922641666	TRUE
Ppil4	3.3685290847978e-08	-0.519324732090539	0.159	0.559	0.000538526744786624	TRUE
Gnl3	3.4212290758377e-08	-0.899442700442079	0.435	0.771	0.000546951892354173	TRUE
Sgms2	3.55482684259146e-08	-0.741219526591451	0.116	0.476	0.000568310167325096	TRUE
Myof	3.5996827669424e-08	-0.700800374340141	0.391	0.759	0.000575481283951081	TRUE
Rpl15	3.94167711166646e-08	0.686822131279317	0.971	0.971	0.000630155919842117	TRUE
Arg1	4.10760275212744e-08	-1.01896749303534	0.609	0.871	0.000656682451982614	TRUE
Tnfaip3	4.11733730495767e-08	-0.86781028817721	0.13	0.506	0.000658238714943583	TRUE
Hp	4.26867681480119e-08	2.06571174822119	0.638	0.494	0.000682433362382266	TRUE
Dnajb9	4.34025858918926e-08	-0.958275905572094	0.362	0.712	0.000693877140653687	TRUE
Zwint	4.58149522985425e-08	-1.0033902230525	0.42	0.729	0.000732443642396798	TRUE
Chchd4	4.61985540385466e-08	-0.839583414273666	0.449	0.776	0.000738576283414244	TRUE
Glrx	4.67855809327656e-08	0.842393390816747	0.478	0.318	0.000747961082372124	TRUE
Samhd1	4.98222501556721e-08	-1.27300098137978	0.29	0.665	0.000796508313238729	TRUE
Sra1	5.12251987506898e-08	-0.932909993373928	0.623	0.853	0.000818937252427278	TRUE
C3	5.3037939490471e-08	-0.779869073224692	0.232	0.624	0.000847917538634159	TRUE
Retnla	5.4853742821724e-08	-1.42899637967956	0.377	0.071	0.000876946786490901	TRUE
Brd4	5.53212939272251e-08	-0.69670688679544	0.435	0.782	0.000884421526014548	TRUE
Rbm25	5.8655515697633e-08	-0.722493536276169	0.623	0.894	0.000937725729458059	TRUE
Fbxo6	6.07196715447517e-08	-0.773435357231993	0.362	0.741	0.000970725388985946	TRUE
Igkc	6.30082137597121e-08	0.995161409386198	0.507	0.171	0.00100731231337652	TRUE
Hmha1	6.33169246245243e-08	-0.705048732266554	0.348	0.747	0.00101224767397227	TRUE
Iqgap1	6.50851674174988e-08	0.616825517480554	0.71	0.682	0.00104051657150355	TRUE
Utp11l	6.59026633374352e-08	-0.881547778361164	0.522	0.824	0.00105358587877558	TRUE
Timm8b	6.69717900782753e-08	0.619387595004374	0.739	0.724	0.00107067800798139	TRUE
Pkn2	6.80051719963261e-08	-0.593265832215198	0.304	0.706	0.00108719868470527	TRUE
Zfp622	6.84738670265693e-08	-0.736192889451162	0.478	0.765	0.00109469171215376	TRUE
Ppm1g	6.95289851604434e-08	-0.584079513002029	0.449	0.806	0.00111155988576001	TRUE
Atp5h	7.10903893004225e-08	0.674539140020065	0.971	0.947	0.00113652205374585	TRUE
Atp6v0b	7.11409056797954e-08	-0.897998760413824	0.87	0.959	0.00113732965910289	TRUE
Rela	7.28214263021575e-08	-0.849905636396472	0.435	0.788	0.00116419614229259	TRUE
Hnrnpu	7.28597654952876e-08	-0.64771384593377	0.754	0.912	0.00116480907097316	TRUE
Nbeal1	7.63549590636066e-08	-0.589502714361564	0.246	0.647	0.00122068673054988	TRUE
Eef2	7.65045676650548e-08	0.712591825104153	0.971	0.994	0.00122307852326123	TRUE
Mfsd7b	7.98322427286752e-08	-0.545335959723006	0.058	0.394	0.00127627806450333	TRUE
Pla2g1b	8.00331543345851e-08	0.968750374213467	0.507	0.224	0.00127949003834701	TRUE
Srp9	8.30733951671442e-08	0.665705792136871	0.797	0.6	0.00132809436853713	TRUE
Frat2	8.55034663131396e-08	-0.696762993975214	0.275	0.676	0.00136694391594816	TRUE
Cd81	8.92400153427003e-08	1.08110055181258	0.812	0.735	0.00142668012528375	TRUE
Eif3d	9.6537931277186e-08	-0.692556274270673	0.449	0.782	0.00154335190732837	TRUE
Rp9	9.92525461882396e-08	0.77181473990977	0.551	0.271	0.00158675045591139	TRUE
Gprc5a	9.98228536904895e-08	-0.796200057081874	0.754	0.953	0.00159586796194986	TRUE
Hadh	1.02910874448391e-07	0.7647170153967	0.493	0.153	0.00164523614980642	TRUE
Skp1a	1.03949743197413e-07	0.713445441823066	0.855	0.647	0.00166184454449704	TRUE
Tpm3	1.10297449531916e-07	0.728519378149142	0.841	0.753	0.00176332532566674	TRUE
Gtpbp4	1.13568420538558e-07	-0.571018372170287	0.362	0.747	0.00181561833914993	TRUE
Ccdc68	1.13970190940448e-07	-1.08666822461878	0.29	0.635	0.00182204144256495	TRUE
Pfdn4	1.14390248204811e-07	-0.73855326745307	0.42	0.776	0.00182875689805031	TRUE
Rps12	1.15943623780028e-07	0.803729729796951	1	0.976	0.0018535907133713	TRUE
Npc2	1.22093745410151e-07	0.72412805067551	1	0.924	0.00195191270787208	TRUE
Lamtor4	1.22118502280035e-07	0.720786799561922	0.681	0.412	0.00195230849595092	TRUE
Nop14	1.31561965935306e-07	-0.604847382514026	0.232	0.624	0.00210328114940773	TRUE
Amotl2	1.33190171529535e-07	-0.617205863005371	0.188	0.576	0.00212931127224268	TRUE
Rnps1	1.35223802195297e-07	-0.559575316503031	0.304	0.694	0.00216182292569621	TRUE
Ifi27	1.36574512322059e-07	-1.58856863091307	0.797	0.935	0.00218341672849275	TRUE
Wfdc2	1.36764677122219e-07	0.871916773635675	1	0.965	0.00218645689315292	TRUE
Cited2	1.45379681988879e-07	-1.55565811644978	0.449	0.759	0.00232418497595621	TRUE
Fam204a	1.51622369412893e-07	-0.521999826473744	0.217	0.606	0.00242398681980391	TRUE
Bloc1s1	1.52469985617529e-07	0.513285752653457	0.449	0.124	0.00243753766006743	TRUE
Upf3a	1.55087453621154e-07	-0.575632626234502	0.304	0.694	0.00247938312104138	TRUE
Mien1	1.57206028690972e-07	0.689048464813012	0.768	0.559	0.00251325278068257	TRUE
Cpn1	1.65484514006198e-07	-0.580683134840889	0.029	0.329	0.00264560092541708	TRUE
Eif4ebp1	1.71930978711651e-07	0.880471458395029	0.478	0.159	0.00274866055666317	TRUE
Gng11	1.76120516407581e-07	0.5226118126513	0.493	0.194	0.002815638695808	TRUE
Ptgr1	1.77036689230652e-07	0.802792854719815	0.507	0.235	0.00283028555073043	TRUE
Eny2	1.79762762109981e-07	-0.637696657512834	0.681	0.935	0.00287386727785227	TRUE
Pdcd5	1.81367656614736e-07	0.712732212882033	0.768	0.6	0.00289952472629979	TRUE
Dcxr	1.84398939107867e-07	1.05809207614097	0.594	0.312	0.00294798583951746	TRUE
Ywhae	1.87045685430469e-07	-0.683664864032415	0.913	0.988	0.00299029937297691	TRUE
Anapc11	1.87788880671999e-07	0.731706491876587	0.739	0.471	0.00300218083530326	TRUE
Hist1h1c	1.91223144672921e-07	-1.75820173859202	0.449	0.747	0.00305708441388598	TRUE
Zfp207	1.95292394714365e-07	-0.784670705339397	0.507	0.782	0.00312213951429856	TRUE
Ccdc174	1.99686042776488e-07	-0.536129560239416	0.29	0.676	0.00319238076586771	TRUE
Eno1b	1.9981145165421e-07	0.633661141087592	0.464	0.153	0.00319438567759585	TRUE
Anapc5	2.01700545055129e-07	0.650283163816732	0.536	0.265	0.00322458661379635	TRUE
Gabpb1	2.09685100991276e-07	-0.568368117957177	0.159	0.529	0.00335223570954753	TRUE
Snrpd2	2.12507038130636e-07	0.575729437100138	0.855	0.794	0.00339735001859448	TRUE
Gm10320	2.17783122579194e-07	0.597532507389716	0.377	0.112	0.00348169878067357	TRUE
Ptpn1	2.29346951438968e-07	-0.527515764385637	0.319	0.706	0.00366656971265478	TRUE
Wdr43	2.30595235838138e-07	-0.690075961430697	0.304	0.676	0.00368652603534431	TRUE
Nsmce2	2.34340674499014e-07	-1.0369096457578	0.42	0.759	0.00374640436321574	TRUE
Hmgcl	2.42955877880415e-07	-0.505340138649349	0.145	0.512	0.0038841356196742	TRUE
Tjap1	2.47141988784277e-07	-0.659884627403699	0.174	0.524	0.00395105897469424	TRUE
Strn3	2.4998591239053e-07	-0.681198904331752	0.333	0.694	0.0039965247813874	TRUE
Cldn18	2.55085668723442e-07	1.78707128518058	0.783	0.682	0.00407805458588167	TRUE
Stx11	2.57336760531055e-07	-0.790749651887005	0.116	0.453	0.00411404279060997	TRUE
March7	2.60208471024758e-07	-0.562487113862238	0.362	0.741	0.0041599528262728	TRUE
Malsu1	2.62350969804108e-07	-0.542934677805949	0.333	0.718	0.00419420495425828	TRUE
Ppp2r1a	2.7332047434963e-07	-0.505755363838111	0.536	0.865	0.00436957442342753	TRUE
Kif5b	2.74596707917251e-07	-0.705814380201857	0.609	0.9	0.00438997756947309	TRUE
Ier2	2.76541395108312e-07	-1.40851743789404	0.725	0.871	0.00442106728359658	TRUE
Rpl6	2.78993662974464e-07	0.55452084801671	1	0.994	0.00446027168997276	TRUE
Zmynd15	2.88508424741081e-07	-0.580619885348569	0.014	0.276	0.00461238418633566	TRUE
Gpx2	3.11255783043444e-07	0.822324943161886	0.29	0.035	0.00497604620351553	TRUE
Ddx39	3.28303272590094e-07	-0.532806241939148	0.362	0.741	0.00524858441889783	TRUE
Actn4	3.28457184115248e-07	-0.774737299024137	0.551	0.865	0.00525104500245047	TRUE
Isg15	3.48486650507199e-07	-2.09683291337344	0.174	0.524	0.00557125608165858	TRUE
Rbm18	3.52828790853445e-07	-0.677030219279626	0.304	0.665	0.00564067387937402	TRUE
Tulp4	3.54995072779301e-07	-0.519777318437819	0.174	0.541	0.00567530622852268	TRUE
Hist3h2a	3.69088810911875e-07	-0.768317718127612	0.29	0.665	0.00590062282004815	TRUE
Acot7	3.71612463698259e-07	0.740246845632947	0.623	0.429	0.00594096845714407	TRUE
Ier3	3.73549987512877e-07	-1.70166624339668	0.652	0.876	0.00597194365036836	TRUE
Bloc1s2	3.84065376749457e-07	-0.639430421026448	0.406	0.759	0.00614005317809357	TRUE
Mrps33	3.94154947690517e-07	0.635154138425117	0.725	0.476	0.00630135514872829	TRUE
Myc	4.15358609708171e-07	-1.10300638069546	0.29	0.629	0.00664033809340453	TRUE
Anp32a	4.20644576245001e-07	0.594645663135171	0.884	0.682	0.00672484484042883	TRUE
Serpinh1	4.22806289590483e-07	1.12394309080098	0.768	0.453	0.00675940415168306	TRUE
Klf13	4.37898605823143e-07	0.846541088302756	0.565	0.276	0.00700068501129458	TRUE
Optn	4.42400837628485e-07	-0.505900293615789	0.145	0.506	0.00707266219116659	TRUE
Fus	4.52869050983325e-07	-0.651049196449456	0.667	0.918	0.00724001751807042	TRUE
Mthfd1	4.73457738372711e-07	-1.51482635322514	0.29	0.624	0.00756916886336452	TRUE
Ece1	4.75993226813349e-07	0.679119666993934	0.551	0.394	0.00760970371706501	TRUE
Egfl7	4.79782841130135e-07	0.633890600485635	0.449	0.176	0.00767028828114747	TRUE
U2af2	5.02325261787538e-07	-0.500312671297168	0.362	0.735	0.00803067396019737	TRUE
Bcl10	5.12499239134729e-07	-0.747630958015618	0.551	0.8	0.00819332533604692	TRUE
Tmem171	5.24846308190552e-07	-1.11946429603456	0.116	0.441	0.00839071792904235	TRUE
Hnrnph2	5.35226731644317e-07	-0.728299741472913	0.406	0.706	0.00855666975879769	TRUE
Errfi1	5.47323081574303e-07	-0.992828438933519	0.652	0.847	0.00875005410512839	TRUE
Tcp11l2	5.50090578906794e-07	-0.593722490281877	0.101	0.441	0.00879429808498292	TRUE
Gnai2	5.64718532629063e-07	0.720854681693516	0.739	0.629	0.00902815518114083	TRUE
Asf1a	5.68709997155143e-07	-0.506093064308031	0.217	0.588	0.00909196672451928	TRUE
Tial1	5.75929887100825e-07	-0.66835444799549	0.333	0.688	0.00920739110508089	TRUE
Hnrnph3	5.88919797781147e-07	-0.753928860778573	0.377	0.718	0.0094150608071272	TRUE
Rpl39	5.9879726075983e-07	0.574249696483033	0.986	0.982	0.0095729718077674	TRUE
Cebpa	6.04802056231328e-07	0.64655691437954	0.449	0.347	0.00966897047297025	TRUE
Krt19	6.07280629946989e-07	-1.27545111157647	0.928	0.988	0.00970859543096251	TRUE
Rassf1	6.10695784191871e-07	-0.723505437591931	0.478	0.812	0.00976319350187544	TRUE
Pttg1ip	6.11958347506752e-07	-0.857454413125142	0.493	0.812	0.00978337810159044	TRUE
Sh3bgrl	6.40287598420127e-07	0.546749950989422	0.464	0.206	0.0102362778359426	TRUE
1810062g17rik	6.43146624665205e-07	-0.524928766682327	0.072	0.388	0.0102819850885226	TRUE
Clk1	6.56406462649454e-07	-0.79907201927793	0.493	0.771	0.0104939701183768	TRUE
Cbx3	6.62490497231217e-07	0.742258784254135	0.594	0.294	0.0105912355792355	TRUE
Txndc17	6.85026881876845e-07	0.667901025134065	0.812	0.535	0.0109515247605651	TRUE
Kdm5a	6.87095801995525e-07	-0.519461395610513	0.275	0.647	0.0109846005865025	TRUE
Serpinb6a	6.87596267222162e-07	0.723861570569385	0.826	0.653	0.0109926015240807	TRUE
Eif4h	6.87839349780843e-07	-0.724242224133288	0.812	0.959	0.0109964876849463	TRUE
Cdc42ep1	7.01349832561474e-07	-0.719201618439474	0.319	0.594	0.0112124797731603	TRUE
Junb	7.22424918313834e-07	-1.45821583327523	0.841	0.971	0.0115494071690833	TRUE
Cyld	7.27856681697283e-07	-0.534597976461898	0.174	0.518	0.0116362447702945	TRUE
Gabarapl1	7.32889166365599e-07	-0.938298384141597	0.609	0.835	0.0117166991026868	TRUE
Ssbp4	7.3393316166259e-07	0.666584864243796	0.435	0.153	0.0117333894554998	TRUE
Eef1g	7.41611989784731e-07	0.697475694433386	0.913	0.882	0.0118561508806885	TRUE
Chd6	7.52402350418076e-07	-0.550617990884984	0.174	0.529	0.0120286563761338	TRUE
Nmd3	7.56322962297871e-07	-0.547058782297081	0.246	0.6	0.0120913351982561	TRUE
Serf1	7.80127617351072e-07	0.613812619273183	0.406	0.141	0.0124719002185916	TRUE
Trp53bp2	7.82541760670404e-07	-0.608644143138972	0.101	0.435	0.0125104951278377	TRUE
Acot9	7.83508174997261e-07	-0.698262909841859	0.464	0.782	0.0125259451936812	TRUE
Mmp15	7.98817142287079e-07	0.558031472039438	0.348	0.071	0.0127706896537435	TRUE
Serinc1	8.09329927083578e-07	-0.538211007372821	0.493	0.835	0.0129387575442852	TRUE
E030030i06rik	8.10005050664144e-07	-0.566061412809959	0.13	0.471	0.0129495507449677	TRUE
Ramp2	8.3384451275512e-07	0.626278498268574	0.435	0.165	0.0133306722254161	TRUE
Gm44658	8.39307799092549e-07	-0.510997529600436	0	0.2	0.0134180137840926	TRUE
Kmt2e	8.40146984229486e-07	-0.615252445175031	0.348	0.718	0.0134314298368768	TRUE
Strap	8.66981199048462e-07	-0.588162433895188	0.507	0.824	0.0138604284291878	TRUE
Trp53	8.78240854251646e-07	-0.538633847044528	0.188	0.547	0.0140404365369211	TRUE
Gnas	9.26029857731438e-07	0.58146954643238	0.971	0.959	0.0148044393355525	TRUE
Hspd1	9.26278174969611e-07	0.950793352430839	0.696	0.582	0.0148084091832392	TRUE
Tkt	9.49511296390273e-07	0.558306175877636	0.609	0.406	0.0151798370953913	TRUE
Tmem106b	1.06369963874693e-06	-0.508267549898055	0.159	0.512	0.0170053661246472	TRUE
Bsdc1	1.07577055975765e-06	-0.558511504754552	0.203	0.541	0.0171983439388456	TRUE
Car2	1.07639632474952e-06	-1.06008977926071	0.348	0.653	0.0172083480437706	TRUE
Srsf10	1.13343670970439e-06	-0.698046319894097	0.58	0.847	0.0181202526780441	TRUE
Ralbp1	1.17230442943577e-06	0.70780911841678	0.797	0.6	0.0187416309133897	TRUE
Slc44a2	1.17834944563136e-06	0.784204530172413	0.594	0.453	0.0188382725873085	TRUE
Atg101	1.17859085124407e-06	-0.654354902087539	0.449	0.765	0.0188421319388389	TRUE
Srrm1	1.20710241380933e-06	-0.568509631281054	0.522	0.835	0.0192979462895698	TRUE
Mcts1	1.253762755657e-06	-0.573259258714344	0.333	0.606	0.0200439051746885	TRUE
Zranb2	1.29137962764532e-06	-0.681421493040348	0.507	0.818	0.0206452861071657	TRUE
Esd	1.30131819417261e-06	0.773451449131428	0.783	0.612	0.0208041739702375	TRUE
Rgs10	1.36465501889857e-06	0.69031040482317	0.478	0.265	0.0218167397871315	TRUE
Bsg	1.40983966491694e-06	0.638446730453305	0.899	0.947	0.0225391067230271	TRUE
Ctla2a	1.47320299371173e-06	0.805181674475003	0.565	0.253	0.0235520962604694	TRUE
Zdhhc3	1.52441922991408e-06	0.590342115529015	0.507	0.412	0.0243708902286364	TRUE
Hspe1	1.54962128946021e-06	0.819189363764885	0.855	0.906	0.0247737955546004	TRUE
Hprt	1.60903065837183e-06	-0.598967366591373	0.507	0.829	0.0257235731353904	TRUE
Dap	1.61990876363435e-06	0.66837795481815	0.464	0.253	0.0258974814042224	TRUE
Nenf	1.62507343871999e-06	0.663366396659899	0.739	0.447	0.0259800490648164	TRUE
Rnf181	1.67291937300896e-06	-0.611376950762172	0.609	0.894	0.0267449620162943	TRUE
Hmga1	1.67433011502487e-06	0.509268683594564	0.304	0.082	0.0267675155489026	TRUE
Rtn3	1.73623069257538e-06	0.601713645859	0.696	0.629	0.0277571200822026	TRUE
Uqcrc1	1.7592069527848e-06	-0.651438980874516	0.652	0.859	0.0281244415541706	TRUE
Irf2	1.78260132816027e-06	-0.558074477534521	0.29	0.647	0.0284984474332983	TRUE
Puf60	1.78597229867251e-06	-0.624728207098555	0.696	0.859	0.0285523391388773	TRUE
Pkp2	1.8058883674361e-06	-0.62386174487285	0.304	0.653	0.0288707373302009	TRUE
Serpine2	1.84474483516843e-06	0.643240086603045	0.493	0.265	0.0294919356798376	TRUE
Mbnl1	1.85847540903398e-06	-0.765758189923355	0.507	0.806	0.0297114463642262	TRUE
Tomm7	1.86493217350652e-06	0.711507197821777	0.928	0.806	0.0298146706578487	TRUE
Dusp1	1.94805543590465e-06	-1.38147907590478	0.725	0.924	0.0311435622538077	TRUE
Rraga	2.00860559712059e-06	-0.546485063916749	0.435	0.765	0.0321115776811669	TRUE
Rnd3	2.01716625390403e-06	-0.518673650309253	0.087	0.388	0.0322484369011637	TRUE
Cdc34b	2.04468891860997e-06	0.512975006239861	0.652	0.429	0.0326884417418175	TRUE
Atox1	2.06647319392792e-06	0.80577546456902	0.913	0.824	0.0330367069513257	TRUE
Cttn	2.07802646063431e-06	0.570494514233738	0.696	0.453	0.0332214090261608	TRUE
Ddt	2.08764841347244e-06	0.639961706764477	0.638	0.482	0.0333752351861839	TRUE
Tmem256	2.1055668897525e-06	0.604547060426606	0.739	0.653	0.0336616978664733	TRUE
Ogfr	2.13838672778708e-06	-0.542360195520937	0.29	0.629	0.034186388617132	TRUE
Bdnf	2.21457198413862e-06	-0.800412195312755	0.043	0.294	0.0354043623104241	TRUE
Mrpl34	2.34206121927554e-06	0.543638091818885	0.565	0.3	0.0374425327125581	TRUE
Eif6	2.35694456165712e-06	-0.647627279624017	0.696	0.912	0.0376804727072124	TRUE
Prdx1	2.3965355464045e-06	0.737642277037036	0.986	0.959	0.0383134137803688	TRUE
Wdfy1	2.42499031802806e-06	-0.545442662563851	0.217	0.565	0.0387683202143146	TRUE
Arpc4	2.46669477655845e-06	0.526115878877522	0.58	0.435	0.03943504939284	TRUE
Ube2g1	2.54955390057535e-06	-0.640071742293245	0.377	0.688	0.0407597182084982	TRUE
Lpp	2.57999914273524e-06	-0.58257934447395	0.203	0.553	0.0412464462949082	TRUE
Pnrc1	2.62034068015833e-06	-1.10862485141456	0.783	0.918	0.0418913864536913	TRUE
Brd7	2.73786212821507e-06	-0.555541873147816	0.333	0.688	0.0437702018437744	TRUE
Prr7	2.79211716787696e-06	-0.514815720577791	0.072	0.371	0.044637577162849	TRUE
Slc39a4	2.80727046251297e-06	0.882504265545255	0.522	0.253	0.0448798328841949	TRUE
Rcc2	2.84058169636833e-06	0.594485539472452	0.478	0.247	0.0454123795798405	TRUE
Mif	2.88070454886506e-06	0.853529386171677	0.841	0.812	0.0460538236227058	TRUE
Tppp3	2.88126476079095e-06	1.89539463082515	0.536	0.253	0.0460627797307649	TRUE
Gm5786	2.90071871865696e-06	0.578673141503286	0.551	0.429	0.0463737901551689	TRUE
Fn1	2.93130357489143e-06	-1.43744390061963	0.232	0.5	0.0468627502517892	TRUE
Mt-Nd1	2.94558678864248e-06	1.09904596884634	0.884	0.806	0.0470910959900273	TRUE
H2-Q6	3.08676730294862e-06	-1.38105255719097	0.29	0.559	0.0493481488722396	TRUE
Gsn	3.11956715663164e-06	-0.912577721993451	0.971	0.959	0.04987252013307	TRUE
