# Supplementary material for: Conserved transcriptional connectivity of regulatory T cells in the tumor microenvironment informs new combination cancer therapy strategies
Source: Nat Immunol. 2023 May 1;24(6):1020–35. doi: 10.1038/s41590-023-01504-2 (PMC10232368; doi:10.1038/s41590-023-01504-2)
Supplement: Supplementary file 16 — Scrna_tumor_de_fgsea [file 41590_2023_1504_MOESM16_ESM.csv]

pathway pval padj log2err ES NES size
Cluster 1 2.33893568177752e-07 1.40336140906651e-06 0.690132458796796 -0.652129315212353 -2.7185769289285 25
Cluster 10 0.0255541287603103 0.0766623862809309 0.352487857583619 -0.540260384034128 -1.68322759392422 10
Cluster 11 0.368965517241379 0.513966480446927 0.0875697115548511 -0.449541189641225 -1.08551992816014 5
Cluster 12 0.784591194968553 0.855917667238422 0.04577044581081 -0.192319413929611 -0.733064358697109 19
Cluster 2 0.111374407582938 0.267298578199052 0.206587922696891 0.560126582278481 1.41320901527847 5
Cluster 3 0.385474860335196 0.513966480446927 0.114266502484433 0.222324526625567 1.04056656535453 21
Cluster 4 0.221238938053097 0.432929782082324 0.137250779610133 0.531337323080131 1.24835849782746 4
Cluster 5 1.19448637102083e-05 4.7779454840833e-05 0.593325476396405 -0.459782283948057 -2.34862482908086 53
Cluster 6 0.998466257668712 0.998466257668712 0.0334561741060507 -0.121228172355694 -0.429318746184263 15
Cluster 7 0.252542372881356 0.432929782082324 0.109250039480711 -0.43858998716586 -1.20662767531174 7
Cluster 8 0.428571428571429 0.514285714285714 0.108820126769161 0.250825610236392 1.00945708345649 15
Cluster 9 1.97465682072171e-15 2.36958818486605e-14 1.00731795687447 0.683870297622495 4.17797259153891 41
