# Supplementary material for: Conserved transcriptional connectivity of regulatory T cells in the tumor microenvironment informs new combination cancer therapy strategies
Source: Nat Immunol. 2023 May 1;24(6):1020–35. doi: 10.1038/s41590-023-01504-2 (PMC10232368; doi:10.1038/s41590-023-01504-2)
Supplement: Supplementary file 17 — Ic_de_wilcox [file 41590_2023_1504_MOESM17_ESM.csv]

gene	p_val	avg_log2FC	pct.1	pct.2	p_val_adj	significant	highlight
F3	2.58593969773527e-115	0.629515572974511	0.999	0.934	4.8450166176768e-111	TRUE	FALSE
Anxa1	2.62473650721778e-109	0.442469097100621	1	0.98	4.91770631992322e-105	FALSE	FALSE
Pf4	3.23930893320666e-103	-1.17034396790997	0.46	0.87	6.069169217256e-99	TRUE	TRUE
Ptgs2	5.21237787042955e-103	0.851646255749053	0.941	0.531	9.7659111780368e-99	TRUE	TRUE
Dlk1	1.13380353411492e-102	-1.27508004085095	0.298	0.826	2.12429430151772e-98	TRUE	TRUE
Ctsh	4.0500920343981e-102	-0.259446745398389	0.997	1	7.58825243564828e-98	FALSE	FALSE
Gkn2	6.56292689194507e-101	-1.16161316020959	0.316	0.835	1.22962998247483e-96	TRUE	TRUE
Id2	1.09802312839152e-96	-0.709475724886482	0.645	0.945	2.05725613335435e-92	TRUE	FALSE
Plin2	6.49598917451184e-96	0.599239904087198	0.987	0.866	1.21708853173654e-91	TRUE	FALSE
Il6	3.1659286405553e-94	0.885631480433391	0.817	0.229	5.93168390094441e-90	TRUE	TRUE
Sprr1a	3.91349469801892e-94	0.907067573416311	0.956	0.586	7.33232366620824e-90	TRUE	TRUE
Itgav	1.42788866414677e-90	0.594029963577788	0.968	0.731	2.67529220114538e-86	TRUE	FALSE
Cxcl3	1.07724198882537e-89	0.951123804910436	0.869	0.392	2.01832059026322e-85	TRUE	TRUE
Cxcl1	2.20256956917917e-89	0.825250504282141	0.912	0.533	4.12673434481409e-85	TRUE	TRUE
Apoc1	5.49948473572982e-89	-0.774864165437848	0.363	0.883	1.03038346008634e-84	TRUE	TRUE
Egr1	1.07760029416625e-88	0.555926841174147	0.996	0.927	2.01899191114989e-84	TRUE	FALSE
Phlda1	1.36540571673228e-88	0.387302390717311	0.999	0.976	2.5582241508696e-84	FALSE	FALSE
Lgals3	2.58987203706232e-88	0.390874480929416	1	0.971	4.85238424863996e-84	FALSE	FALSE
Fosl1	2.13400011426419e-85	0.752347178709792	0.835	0.326	3.99826261408539e-81	TRUE	TRUE
Col18a1	1.4127860583845e-84	-0.699471698504542	0.628	0.894	2.6469959589892e-80	TRUE	FALSE
Epha2	5.72786499729528e-83	0.459907587059186	0.978	0.859	1.07317278589324e-78	FALSE	FALSE
Krt7	6.9260908877491e-83	0.320320616062833	1	0.998	1.29767238872867e-78	FALSE	FALSE
Tnfrsf12a	5.27675989782824e-80	0.350379900674487	1	0.978	9.88653734457099e-76	FALSE	FALSE
Areg	2.18173890733059e-78	0.540263970850294	0.963	0.795	4.0877060167746e-74	TRUE	FALSE
Junb	1.32587469453663e-77	0.493712660171815	0.982	0.894	2.48415882768382e-73	FALSE	FALSE
Errfi1	2.24439411885277e-77	0.331916286912671	0.996	0.969	4.20509682108255e-73	FALSE	FALSE
Ptprn	3.86602635457041e-76	0.740125732590937	0.81	0.337	7.24338697792311e-72	TRUE	FALSE
Scd2	8.40355504042203e-76	-0.579392124099295	0.532	0.934	1.57449007237347e-71	TRUE	FALSE
Krt18	2.70523395894129e-74	0.3397217064161	0.999	0.989	5.0685263454724e-70	FALSE	FALSE
Thbs1	7.89546585677013e-72	0.504103331794045	0.975	0.76	1.47929448292445e-67	TRUE	FALSE
Pmvk	1.36098591025164e-71	0.70812513521751	0.888	0.553	2.54994320144747e-67	TRUE	FALSE
Mgst1	1.91250391457811e-70	-0.467887185044215	0.795	0.967	3.58326733435355e-66	FALSE	FALSE
Cxcl16	5.19466232364369e-70	0.385336620103579	0.991	0.925	9.73271932957881e-66	FALSE	FALSE
H4c8	1.40671201001445e-69	0.592634023643692	0.954	0.716	2.63561562196307e-65	TRUE	FALSE
Ifrd1	6.59927287423088e-69	0.479380490151845	0.997	0.958	1.2364397657159e-64	FALSE	FALSE
Actn1	8.23149003471959e-69	0.330775350926545	0.991	0.941	1.54225197290506e-64	FALSE	FALSE
Sox9	9.6911070319782e-68	-0.490754921134716	0.122	0.597	1.81572581351144e-63	FALSE	FALSE
Ppp1r15a	2.76922280906834e-67	0.587967255207905	0.891	0.604	5.18841585507045e-63	TRUE	FALSE
Cxcl2	7.27238967670173e-67	0.739756909469179	0.768	0.315	1.36255492982684e-62	TRUE	FALSE
Nedd4	8.94237762856565e-67	-0.453191725331317	0.724	0.96	1.67544387248806e-62	FALSE	FALSE
Ptpn14	1.57818876939798e-66	0.648849266768504	0.802	0.381	2.95689447834406e-62	TRUE	FALSE
Lpcat1	1.8603828151001e-66	-0.516454112943379	0.69	0.963	3.48561324237155e-62	TRUE	FALSE
Nkx2-1	2.52553605574893e-66	-0.557888373896694	0.473	0.866	4.7318443540512e-62	TRUE	FALSE
Ier5	5.10183756103705e-66	0.524239193483015	0.941	0.694	9.55880285435901e-62	TRUE	FALSE
Ywhaq	1.07744350181003e-65	-0.39146630827818	0.845	0.974	2.01869814499126e-61	FALSE	FALSE
Ldhb	6.30100341350202e-65	-0.59634543394139	0.345	0.78	1.18055599955374e-60	TRUE	FALSE
Dpp4	1.14422193689961e-64	-0.540327256164903	0.308	0.753	2.1438142209751e-60	TRUE	FALSE
Bpifa1	2.02308440769516e-64	-0.645259317545753	0.122	0.573	3.79045094625764e-60	TRUE	FALSE
Gtf2i	3.03903590013852e-64	-0.476018727451525	0.566	0.89	5.69393766249954e-60	FALSE	FALSE
Il4ra	7.69408473695216e-64	0.486959205584235	0.904	0.542	1.44156371631536e-59	FALSE	FALSE
Fkbp4	1.93027993721228e-63	-0.397052273101269	0.826	0.978	3.61657249036093e-59	FALSE	FALSE
Ereg	1.58688121669599e-61	0.613447887374553	0.799	0.421	2.97318064760161e-57	TRUE	FALSE
Dusp1	8.22206780732268e-61	0.433406729569627	0.957	0.808	1.54048662437998e-56	FALSE	FALSE
Klf6	1.09493219626479e-57	0.324745222579317	0.993	0.969	2.05146496292171e-53	FALSE	FALSE
Lgi3	3.24521152875959e-57	-0.529333803699149	0.515	0.863	6.08022832028397e-53	TRUE	FALSE
Cxcl10	3.41009453714957e-57	0.671131340600399	0.808	0.419	6.38915312480343e-53	TRUE	FALSE
Meg3	1.23491624088736e-56	-0.595132337142812	0.429	0.824	2.31373906892656e-52	TRUE	FALSE
Selenop	3.29623974713846e-56	-0.406269839317998	0.748	0.96	6.17583479023861e-52	FALSE	FALSE
Fosl2	8.05907209809898e-56	0.456836424515686	0.85	0.518	1.50994774829982e-51	FALSE	FALSE
Dram1	7.01176658461714e-55	-0.437425972427039	0.704	0.949	1.31372458729387e-50	FALSE	FALSE
Csrnp1	3.04091018609095e-54	0.489809486247106	0.832	0.469	5.69744932466001e-50	FALSE	FALSE
Atf3	3.4171157384687e-54	0.531900819570548	0.876	0.676	6.40230804759496e-50	TRUE	FALSE
Maff	3.74107990156227e-54	0.478406396199965	0.954	0.784	7.00928730356707e-50	FALSE	FALSE
Slc25a25	5.03677884996677e-54	0.411901396244218	0.973	0.844	9.43690885329774e-50	FALSE	FALSE
Zfyve21	1.26302109060536e-53	-0.449750507907848	0.181	0.601	2.3663963153582e-49	FALSE	FALSE
Gm19990	3.72488219156078e-53	-0.47712721155439	0.143	0.546	6.97893927410827e-49	FALSE	FALSE
Cdkn2a	4.22446062861309e-53	-0.484053613958359	0.291	0.705	7.91494943376949e-49	FALSE	FALSE
Dhrs7	5.11188463206868e-52	-0.444780601675241	0.212	0.628	9.57762704664387e-48	FALSE	FALSE
Lce3f	1.09273702154752e-51	-0.435677628285284	0.055	0.419	2.04735208357144e-47	FALSE	FALSE
Maged1	1.94949404761928e-51	-0.432320355397508	0.558	0.846	3.65257204761948e-47	FALSE	FALSE
Cebpb	2.53843695652649e-51	0.313895286735226	0.982	0.903	4.75601548174804e-47	FALSE	FALSE
Slc6a14	2.65318397432642e-51	0.461402904192232	0.889	0.632	4.97100549429799e-47	FALSE	FALSE
Sat1	1.3215917827793e-50	0.282765329061176	0.996	0.963	2.4761343642153e-46	FALSE	FALSE
Zkscan5	1.50680465536118e-50	0.496129579581075	0.82	0.537	2.8231492022847e-46	FALSE	FALSE
Sbno2	2.32215823487287e-50	0.424753453775688	0.855	0.553	4.35079566885781e-46	FALSE	FALSE
Rasd2	6.54524146755061e-50	-0.404638471032008	0.131	0.526	1.22631644136028e-45	FALSE	FALSE
Lmna	7.04404682132994e-50	0.358748905419949	0.957	0.789	1.31977261244438e-45	FALSE	FALSE
Crip2	1.35795083350162e-49	-0.375241936811952	0.76	0.949	2.54425668164864e-45	FALSE	FALSE
Lif	1.41596515150794e-49	0.518103351352385	0.633	0.227	2.65295230786528e-45	TRUE	FALSE
Gzme	1.55098377645076e-49	-0.479096896389965	0.111	0.498	2.90592320355815e-45	FALSE	FALSE
Pdia6	1.88905917647689e-49	-0.336578505811902	0.85	0.969	3.5393412730471e-45	FALSE	FALSE
Anxa4	1.90336052432339e-49	-0.26921700344231	0.92	0.98	3.56613627837231e-45	FALSE	FALSE
Btg3	1.95156139082828e-49	0.306119450744635	0.978	0.934	3.65644542185586e-45	FALSE	FALSE
Fgf1	2.64024349221045e-49	-0.435510600936165	0.277	0.683	4.94676020700549e-45	FALSE	FALSE
Parm1	2.96492104827248e-49	-0.458748457043498	0.294	0.694	5.55507607604332e-45	FALSE	FALSE
Lpin2	4.38109925517645e-49	0.424064951928429	0.891	0.617	8.20842756449859e-45	FALSE	FALSE
Neat1	5.47274966564711e-49	0.358989359864094	0.978	0.837	1.02537437735564e-44	FALSE	FALSE
Rab27a	5.73481592740372e-49	-0.461664262737656	0.268	0.661	1.07447511215836e-44	FALSE	FALSE
Fam107b	8.92758682449467e-49	0.557348273280733	0.799	0.485	1.67267266743732e-44	TRUE	FALSE
Noct	1.94916439282207e-48	0.477867579631511	0.736	0.383	3.65195440639142e-44	FALSE	FALSE
Edn1	6.04661690220925e-48	0.454080170700304	0.823	0.515	1.13289414279793e-43	FALSE	FALSE
Malt1	6.06867404300439e-48	0.518899080671088	0.788	0.487	1.1370267686973e-43	TRUE	FALSE
Ptgs2os2	8.60695717193356e-48	0.490384445719161	0.68	0.297	1.61259949573347e-43	FALSE	FALSE
Plaur	1.22839766676723e-47	0.506220268811205	0.805	0.498	2.30152586845507e-43	TRUE	FALSE
Pxdc1	2.06430733883864e-47	0.449525864297763	0.814	0.438	3.86768623004808e-43	FALSE	FALSE
Nr4a3	2.25754142940795e-47	0.524689960751394	0.667	0.269	4.22972962213873e-43	TRUE	FALSE
Bex4	4.29794685305511e-47	-0.483013754290774	0.327	0.7	8.05263322388405e-43	FALSE	FALSE
Timp1	8.28161194619328e-47	0.543758964608021	0.788	0.474	1.55164281423877e-42	TRUE	FALSE
Gclc	1.34178767245267e-46	0.413639318299925	0.894	0.626	2.51397338310732e-42	FALSE	FALSE
Sdc1	1.81779880682363e-46	-0.254109740823552	0.953	0.991	3.40582784446475e-42	FALSE	FALSE
Nfkb2	3.52745516079839e-46	0.415032642008845	0.826	0.513	6.60903998927186e-42	FALSE	FALSE
Rabgap1l	4.70075333955423e-46	-0.439051439027769	0.386	0.762	8.8073314569888e-42	FALSE	FALSE
Dag1	6.72324459860558e-46	-0.412301130523263	0.529	0.866	1.25966710799474e-41	FALSE	FALSE
Soat1	7.6631631588956e-46	-0.429349426429796	0.521	0.833	1.43577024945068e-41	FALSE	FALSE
Lamb3	8.13971837975891e-46	-0.378366157406826	0.755	0.923	1.52505763563163e-41	FALSE	FALSE
Slc3a2	1.25429083136282e-44	0.404545359110069	0.938	0.8	2.35003930164137e-40	FALSE	FALSE
Ccl9	3.64914341319556e-44	0.555413186315331	0.755	0.436	6.83703509896321e-40	TRUE	FALSE
Prkci	7.01411939949949e-44	0.328391477869688	0.979	0.907	1.31416541069022e-39	FALSE	FALSE
Pcbd1	7.16166256584673e-44	-0.406366928036657	0.268	0.643	1.34180909833704e-39	FALSE	FALSE
Tpcn2	7.79172018793701e-44	0.497064422367207	0.686	0.317	1.45985669441188e-39	FALSE	FALSE
Cat	1.23553925404668e-43	-0.384294505657578	0.656	0.89	2.31490634638186e-39	FALSE	FALSE
Cebpd	1.44761289208069e-43	0.394623704230232	0.912	0.749	2.71224751460238e-39	FALSE	FALSE
Ier2	1.53474068854277e-43	0.355787473801727	0.962	0.872	2.87549015405373e-39	FALSE	FALSE
Tle5	1.78192809205664e-43	-0.265049521861753	0.922	0.998	3.33862047327731e-39	FALSE	FALSE
Sel1l	2.10383547574663e-43	-0.44150884230166	0.409	0.756	3.94174614735888e-39	FALSE	FALSE
Sfta2	4.0178345301768e-43	-0.344576023556958	0.81	0.98	7.52781477573924e-39	FALSE	FALSE
Mbip	4.1298870755791e-43	-0.404693913571301	0.414	0.756	7.73775642480501e-39	FALSE	FALSE
Sntb2	6.18470935136497e-43	0.459777176256699	0.853	0.608	1.15876714407174e-38	FALSE	FALSE
Tspan11	1.35165290021456e-42	-0.453310264984084	0.463	0.826	2.53245687384199e-38	FALSE	FALSE
Cebpa	1.63302502586637e-42	-0.389632539751115	0.618	0.877	3.05963568846323e-38	FALSE	FALSE
H2bc4	6.37098564385198e-42	0.335139536010347	0.965	0.848	1.19366787023211e-37	FALSE	FALSE
S100a14	8.19403216046707e-42	0.331828851483883	0.981	0.932	1.53523386558511e-37	FALSE	FALSE
Il24	1.20346339541887e-41	0.525941576097154	0.504	0.132	2.2548090176568e-37	TRUE	FALSE
Il1rn	2.25589021487017e-41	0.495655674536736	0.656	0.291	4.22663590658075e-37	FALSE	FALSE
Gls	2.31726676803431e-41	0.395988750685153	0.857	0.619	4.34163101658908e-37	FALSE	FALSE
Lrrk2	3.16549563389764e-41	0.440478677254856	0.839	0.586	5.93087261967063e-37	FALSE	FALSE
Gm47283	4.41530662564632e-41	0.367058492770856	0.973	0.879	8.27251849381094e-37	FALSE	FALSE
Cldn2	8.34356563399079e-41	-0.358527405279055	0.145	0.504	1.56325045718451e-36	FALSE	FALSE
Akr1c19	1.0380323381665e-40	-0.383366119770879	0.164	0.515	1.94485738878875e-36	FALSE	FALSE
Gas6	1.17617428529789e-40	-0.41358787861902	0.255	0.623	2.20368014093413e-36	FALSE	FALSE
Litaf	1.61535291347738e-40	0.364020185787334	0.898	0.692	3.02652521869121e-36	FALSE	FALSE
Nr4a1	1.7442863589106e-40	0.443808679736742	0.695	0.335	3.2680949220549e-36	FALSE	FALSE
Cald1	1.95098710790299e-40	-0.373944308535152	0.699	0.89	3.65536944536704e-36	FALSE	FALSE
Myo5c	2.02554880186886e-40	-0.374645175790775	0.468	0.811	3.79506823518149e-36	FALSE	FALSE
Coq10b	2.99567309756882e-40	0.351575712391724	0.926	0.778	5.61269311560495e-36	FALSE	FALSE
Bspry	4.94426939009652e-40	-0.372197414714626	0.332	0.687	9.26358312928483e-36	FALSE	FALSE
Hhex	6.24920511330791e-40	-0.366165826583366	0.196	0.564	1.17085107002937e-35	FALSE	FALSE
Ccl6	7.02351964057159e-40	0.389467039177694	0.971	0.874	1.31592663985749e-35	FALSE	FALSE
Fzd7	8.99292684344839e-40	-0.335193284693251	0.13	0.478	1.68491477338849e-35	FALSE	FALSE
Mcl1	9.94352748576807e-40	0.260843365104407	0.966	0.877	1.86301930973351e-35	FALSE	FALSE
Alb	1.10535132189087e-39	-0.397439266435131	0.063	0.368	2.07098623669474e-35	FALSE	FALSE
Abca3	1.396572006259e-39	-0.352598359767354	0.764	0.958	2.61661731092687e-35	FALSE	FALSE
AA467197	1.58317626380112e-39	0.508765878810887	0.695	0.363	2.96623904785778e-35	TRUE	FALSE
Il33	1.62427973131812e-39	0.400248560186179	0.869	0.61	3.04325050459762e-35	FALSE	FALSE
Cbx6	1.65245634226461e-39	-0.388380494987675	0.354	0.731	3.09604220286697e-35	FALSE	FALSE
Cdkn1a	2.95930628470364e-39	0.445011522817717	0.732	0.383	5.54455625502074e-35	FALSE	FALSE
Ly6a	4.20622117528933e-39	0.509965267438022	0.928	0.65	7.88077599402209e-35	TRUE	FALSE
Grb7	4.81490039677441e-39	-0.372767869761258	0.258	0.612	9.02119738339653e-35	FALSE	FALSE
Lgmn	6.40389865881428e-39	-0.344221442555249	0.717	0.896	1.19983445271544e-34	FALSE	FALSE
Mycn	7.24031711513991e-39	-0.321690149136169	0.09	0.414	1.35654581469261e-34	FALSE	FALSE
Crlf1	8.29533867422383e-39	-0.37400793804033	0.659	0.861	1.55421465400258e-34	FALSE	FALSE
Isg20	1.00394831725906e-38	0.411235312675398	0.754	0.434	1.88099756721657e-34	FALSE	FALSE
Nisch	1.27643560206134e-38	-0.321100495818695	0.733	0.919	2.39152974402213e-34	FALSE	FALSE
Cd44	2.77161187827985e-38	0.321961315579481	0.914	0.771	5.19289201514512e-34	FALSE	FALSE
Cltb	4.98564298941669e-38	0.333568871309431	0.903	0.709	9.34110070497111e-34	FALSE	FALSE
Tnfaip3	5.77046201402442e-38	0.425624757377892	0.791	0.5	1.08115376294762e-33	FALSE	FALSE
Tnip3	6.27855841753719e-38	0.463873242995405	0.563	0.203	1.17635070510977e-33	FALSE	FALSE
Cltrn	6.83062179327423e-38	-0.265180854405991	0.028	0.295	1.27978529918786e-33	FALSE	FALSE
Acly	9.57382956196711e-38	-0.339820115993896	0.649	0.888	1.79375270673016e-33	FALSE	FALSE
Jun	1.30046117429575e-37	0.300431988969421	0.991	0.947	2.43654405616053e-33	FALSE	FALSE
Myc	1.64758420201187e-37	0.370463574893947	0.835	0.606	3.08691376088945e-33	FALSE	FALSE
Laptm4a	1.91895426288004e-37	-0.293992113052025	0.814	0.978	3.59535270693204e-33	FALSE	FALSE
Elf5	1.97041750031963e-37	-0.337456574659377	0.164	0.507	3.69177422859886e-33	FALSE	FALSE
Wdr45	2.27278199459578e-37	-0.347431839589921	0.609	0.868	4.25828434507465e-33	FALSE	FALSE
Aass	3.37925077840817e-37	-0.283414219070728	0.056	0.346	6.33136425842555e-33	FALSE	FALSE
Arg2	4.52828487744421e-37	-0.395854941615997	0.481	0.793	8.48419454637947e-33	FALSE	FALSE
Me1	5.22993507750112e-37	-0.301477683522041	0.767	0.901	9.7988063612061e-33	FALSE	FALSE
Angptl4	7.31283636350431e-37	0.466358426019202	0.64	0.295	1.37013302106617e-32	FALSE	FALSE
Gstt1	8.65287079348124e-37	-0.391442027671364	0.386	0.756	1.62120187186664e-32	FALSE	FALSE
Psma3	1.17350487011875e-36	-0.250713192771638	0.86	0.941	2.19867872465449e-32	FALSE	FALSE
Fmod	1.21581578958574e-36	-0.28405416304656	0.053	0.337	2.27795246336784e-32	FALSE	FALSE
Bex2	1.24053857415859e-36	-0.427352594687799	0.257	0.59	2.32427307254353e-32	FALSE	FALSE
Mettl7a1	1.45164823310461e-36	-0.405194964552464	0.339	0.705	2.7198081295448e-32	FALSE	FALSE
Chp1	1.57031027711549e-36	0.343200746869855	0.883	0.678	2.94213333520359e-32	FALSE	FALSE
Bcl6	2.06084415896688e-36	0.396409576351303	0.729	0.423	3.86119761624035e-32	FALSE	FALSE
Arl4c	4.72387855617669e-36	0.353661021276347	0.822	0.579	8.85065886285264e-32	FALSE	FALSE
Mlana	4.766789630107e-36	-0.375975683748542	0.249	0.59	8.93105705096847e-32	FALSE	FALSE
Tgfbi	5.2287170722755e-36	0.413446679340352	0.782	0.485	9.79652430661538e-32	FALSE	FALSE
Fasn	6.51515916322965e-36	-0.358551157140394	0.761	0.974	1.22068022082271e-31	FALSE	FALSE
Gaa	1.12941391204684e-35	-0.352548375311087	0.531	0.806	2.11606990561096e-31	FALSE	FALSE
Tgm1	1.18805653026519e-35	0.382469433724283	0.643	0.308	2.22594271510485e-31	FALSE	FALSE
Camk1	1.46296297496808e-35	-0.353128160714387	0.475	0.773	2.7410074299002e-31	FALSE	FALSE
Serpinf1	1.74032577875897e-35	-0.340950656314013	0.121	0.434	3.26067437908281e-31	FALSE	FALSE
Pkdcc	1.91171176093631e-35	-0.321739581163235	0.147	0.48	3.58178315529027e-31	FALSE	FALSE
Ccnl1	3.11190125841061e-35	0.340336105989265	0.888	0.727	5.83045819775812e-31	FALSE	FALSE
Habp2	3.13911917696068e-35	-0.250579160346216	0.016	0.251	5.88145368995352e-31	FALSE	FALSE
Bcr	3.49736946980505e-35	0.378393280124697	0.853	0.676	6.55267143862675e-31	FALSE	FALSE
Slc40a1	4.28074118060373e-35	-0.310421945675272	0.119	0.434	8.02039667597914e-31	FALSE	FALSE
Dbi	5.27176721432283e-35	-0.272106006282195	0.826	0.971	9.87718305275526e-31	FALSE	FALSE
Wdr6	5.45085418132971e-35	-0.346977001402061	0.274	0.621	1.02127203941393e-30	FALSE	FALSE
C3	6.14866455440584e-35	0.368032843261415	0.945	0.681	1.15201379091348e-30	FALSE	FALSE
Zdhhc3	1.0721267720773e-34	-0.360094792398749	0.636	0.896	2.00873672016403e-30	FALSE	FALSE
Cpsf3	1.93195905913303e-34	-0.362094432078058	0.342	0.663	3.61971849319165e-30	FALSE	FALSE
Fdx1	2.99849423846365e-34	0.339359320582793	0.885	0.678	5.61797880518549e-30	FALSE	FALSE
Sgk1	3.1026352984194e-34	0.373829048153975	0.799	0.515	5.81309749511859e-30	FALSE	FALSE
Pnrc1	3.1514370590493e-34	0.331735175106573	0.937	0.848	5.90453247383477e-30	FALSE	FALSE
Atp6v0e2	3.47328298779808e-34	-0.266754567846188	0.065	0.346	6.50754300593849e-30	FALSE	FALSE
Relb	3.86252433956502e-34	0.347562517360698	0.886	0.67	7.23682560260903e-30	FALSE	FALSE
Egfl6	5.34632243056055e-34	-0.383802902038786	0.382	0.705	1.00168697058982e-29	FALSE	FALSE
Fgfr2	6.44482518377785e-34	-0.356129984993107	0.49	0.784	1.20750244643262e-29	FALSE	FALSE
Scnn1a	8.01977887755412e-34	0.374405255305958	0.855	0.542	1.50258577049854e-29	FALSE	FALSE
Zfp36	8.68734293629494e-34	0.376688482535977	0.76	0.474	1.62766057254422e-29	FALSE	FALSE
Trf	1.23777718483302e-33	-0.288843430746703	0.932	0.982	2.31909933350315e-29	FALSE	FALSE
Spr	1.88025001646375e-33	-0.340905416238369	0.497	0.769	3.52283643084649e-29	FALSE	FALSE
Gch1	2.31453879506392e-33	0.3823777074353	0.723	0.449	4.33651988643177e-29	FALSE	FALSE
Ifitm3	2.5611669519709e-33	0.354168823423118	0.934	0.747	4.79860240121268e-29	FALSE	FALSE
Srgn	2.56957935962829e-33	0.453172190844767	0.708	0.421	4.81436388819956e-29	FALSE	FALSE
Rnase4	3.37835236761014e-33	-0.374634040149436	0.693	0.923	6.32968099595435e-29	FALSE	FALSE
Col14a1	5.57052422883854e-33	-0.2931484193209	0.084	0.368	1.04369341951519e-28	FALSE	FALSE
Fbln5	7.23557110825458e-33	-0.366690534370852	0.246	0.575	1.35565660284258e-28	FALSE	FALSE
Nr1d1	7.33616531297926e-33	0.308392696370904	0.985	0.934	1.37450393303979e-28	FALSE	FALSE
Cdk4	7.51507886513714e-33	-0.303608511075365	0.692	0.883	1.40802517617209e-28	FALSE	FALSE
Cd14	8.25651291887154e-33	0.406828542123511	0.704	0.39	1.54694026047977e-28	FALSE	FALSE
Ccn1	8.92408954757983e-33	0.318174785277814	0.973	0.879	1.67201741763456e-28	FALSE	FALSE
Hdc	1.13983522141118e-32	-0.385101295746528	0.534	0.824	2.13559527083598e-28	FALSE	FALSE
Crct1	1.45553719872449e-32	-0.466767339901507	0.283	0.641	2.72709449553021e-28	FALSE	FALSE
Ptov1	2.00772801119252e-32	-0.332271960608259	0.556	0.815	3.76167920177031e-28	FALSE	FALSE
Ly6c1	2.38228580214761e-32	0.271107905857738	0.981	0.896	4.46345067890376e-28	FALSE	FALSE
S100a16	2.39597063059969e-32	0.310295858304979	0.94	0.819	4.48909057349158e-28	FALSE	FALSE
Nfkbib	2.81062030689093e-32	0.369855863446941	0.789	0.544	5.26597820699085e-28	FALSE	FALSE
Cmtm8	3.76258786025034e-32	-0.327797156930096	0.363	0.694	7.04958461496503e-28	FALSE	FALSE
Slpi	4.45616008022948e-32	0.31187515432085	0.935	0.877	8.34906152631795e-28	FALSE	FALSE
Gja1	4.81386691554315e-32	0.344776655035871	0.829	0.588	9.01926105296165e-28	FALSE	FALSE
Cldn4	6.71319585152195e-32	0.430136280410671	0.704	0.438	1.25778437474115e-27	FALSE	FALSE
Socs3	7.49944968476976e-32	0.340716819642278	0.674	0.337	1.40509689293846e-27	FALSE	FALSE
S100a8	8.05104521048692e-32	0.552762276495521	0.715	0.425	1.50844383063683e-27	TRUE	FALSE
Fh1	9.13648546949999e-32	0.344223628423735	0.892	0.738	1.71181191756552e-27	FALSE	FALSE
Plk2	1.00965765629515e-31	0.307604471193126	0.904	0.771	1.89169458483459e-27	FALSE	FALSE
Fosb	1.10284979663698e-31	0.3614594322767	0.562	0.236	2.06629937897905e-27	FALSE	FALSE
Rbms1	1.22953750451137e-31	0.315291978917985	0.879	0.692	2.3036614684525e-27	FALSE	FALSE
Zfp36l1	1.2415994485611e-31	-0.28277039279514	0.748	0.91	2.32626072682408e-27	FALSE	FALSE
Mthfd1	1.30645820392677e-31	-0.32158262198521	0.678	0.907	2.44778009087719e-27	FALSE	FALSE
Adi1	1.44028376372344e-31	-0.318645764072332	0.23	0.555	2.69851565971224e-27	FALSE	FALSE
Idh2	1.87501412262954e-31	-0.321035926197686	0.476	0.771	3.51302646015871e-27	FALSE	FALSE
Ptges	1.97387362097693e-31	0.350349235376882	0.599	0.258	3.69824961626238e-27	FALSE	FALSE
Aif1l	2.41731358409687e-31	-0.272741524291267	0.097	0.383	4.5290787311639e-27	FALSE	FALSE
Gstm1	2.58581887692449e-31	-0.366964800512826	0.304	0.619	4.84479024780573e-27	FALSE	FALSE
Rasgef1b	2.91242896444282e-31	0.329629882045468	0.855	0.696	5.45672690778007e-27	FALSE	FALSE
Isg15	6.90602929082114e-31	0.47531491583111	0.689	0.348	1.29391364792825e-26	FALSE	FALSE
Grcc10	7.18308461457473e-31	-0.319037069138884	0.341	0.656	1.34582273338672e-26	FALSE	FALSE
Abcg2	8.27442439950811e-31	-0.28344112058438	0.109	0.394	1.55029615549184e-26	FALSE	FALSE
Klhdc2	8.43706865607439e-31	-0.332517025955303	0.363	0.652	1.5807691834021e-26	FALSE	FALSE
Aldh2	8.66064785246791e-31	-0.323917736928786	0.67	0.927	1.62265898163839e-26	FALSE	FALSE
1810013L24Rik	9.61961760333483e-31	0.313129684490921	0.824	0.621	1.80233155416081e-26	FALSE	FALSE
Pbx1	1.10764052602854e-30	0.348052107844088	0.754	0.482	2.07527528956707e-26	FALSE	FALSE
Cldn18	1.14919399756772e-30	-0.295495834134138	0.814	0.956	2.15312987384288e-26	FALSE	FALSE
Fam102b	1.21960150106474e-30	-0.327398425758629	0.237	0.557	2.2850453723949e-26	FALSE	FALSE
Neo1	3.4176729782586e-30	-0.302075628603676	0.205	0.522	6.40335209206531e-26	FALSE	FALSE
Nipsnap1	3.81526033432698e-30	-0.286786664364932	0.134	0.425	7.14827176239503e-26	FALSE	FALSE
Fis1	5.08682840514742e-30	-0.265137438907055	0.755	0.916	9.53068169988421e-26	FALSE	FALSE
H4c9	6.113116884772e-30	0.370431058173883	0.733	0.474	1.14535357953088e-25	FALSE	FALSE
Sypl	6.18874875725355e-30	-0.296648028531003	0.665	0.863	1.15952396715902e-25	FALSE	FALSE
Cish	7.24358854373027e-30	0.290524904537148	0.914	0.786	1.3571587495533e-25	FALSE	FALSE
Pla2g1b	8.08957729514118e-30	-0.314818170491973	0.221	0.54	1.51566320201765e-25	FALSE	FALSE
Sgms2	1.07930432185583e-29	0.404428877049056	0.543	0.233	2.02218457742908e-25	FALSE	FALSE
Chka	1.48855104439396e-29	0.285144346524248	0.981	0.925	2.78894923677652e-25	FALSE	FALSE
Sptlc2	1.52364960034433e-29	-0.290372298235784	0.692	0.888	2.85470989120514e-25	FALSE	FALSE
Per1	1.5260922538666e-29	0.324110619266172	0.824	0.645	2.85928644684446e-25	FALSE	FALSE
Riok3	1.55025367972251e-29	0.318118891634585	0.839	0.601	2.9045552943281e-25	FALSE	FALSE
Wbp1	1.68226676337249e-29	-0.324055337845274	0.285	0.588	3.1518950078547e-25	FALSE	FALSE
Rela	3.25263808839812e-29	0.285246999338467	0.889	0.753	6.09414272242272e-25	FALSE	FALSE
Pttg1ip	3.32889835059471e-29	0.32318667155892	0.844	0.683	6.23702394967425e-25	FALSE	FALSE
Map2k3	3.82585079741802e-29	0.29662338843902	0.841	0.656	7.1681140540424e-25	FALSE	FALSE
Capg	4.12098030406312e-29	0.351494206047156	0.765	0.48	7.72106869769265e-25	FALSE	FALSE
Casp4	4.6896716692545e-29	0.384292015585831	0.549	0.227	8.78656883951523e-25	FALSE	FALSE
Wfdc21	9.09931735254896e-29	0.393470046121955	0.627	0.326	1.70484809917357e-24	FALSE	FALSE
Ggcx	9.29815840352708e-29	-0.322462842249398	0.299	0.601	1.74210295848483e-24	FALSE	FALSE
Sertad1	1.0420161486227e-28	0.30399317898543	0.857	0.639	1.95232145605948e-24	FALSE	FALSE
Hopx	1.18891823382147e-28	-0.297501284557913	0.805	0.943	2.22755720288791e-24	FALSE	FALSE
Prss22	1.20624065752324e-28	0.38219951142246	0.534	0.231	2.26001249593554e-24	FALSE	FALSE
Gm50419	1.29353925864925e-28	0.278213877719692	0.308	0.04	2.42357515500524e-24	FALSE	FALSE
Guca2a	1.62290155720903e-28	-0.312761902613429	0.016	0.211	3.04066835758684e-24	FALSE	FALSE
Marco	1.64948983517479e-28	0.387999282768836	0.513	0.203	3.0904841551835e-24	FALSE	FALSE
Bmp3	2.03594584189865e-28	0.318185092901535	0.484	0.172	3.81454812938132e-24	FALSE	FALSE
Pik3r3	2.19430899472851e-28	-0.257421437473283	0.117	0.394	4.11125733252333e-24	FALSE	FALSE
Bmp4	2.34458346322378e-28	-0.29845499390177	0.704	0.899	4.39281157669608e-24	FALSE	FALSE
Rdh10	2.35712810772016e-28	0.365405623622961	0.537	0.231	4.41631522262449e-24	FALSE	FALSE
Zfp637	2.50741353438157e-28	-0.296676286282566	0.204	0.502	4.69788999801731e-24	FALSE	FALSE
Resf1	2.94035739445518e-28	0.318470611195207	0.869	0.665	5.50905361425123e-24	FALSE	FALSE
Iah1	3.70920212850551e-28	-0.316349593551427	0.32	0.634	6.94956110796793e-24	FALSE	FALSE
Tpx2	6.08390151041407e-28	0.36317117636264	0.673	0.403	1.13987978699118e-23	FALSE	FALSE
Jup	6.76353170627883e-28	-0.261856335339495	0.776	0.916	1.2672153004884e-23	FALSE	FALSE
Glrx5	8.2811956889847e-28	-0.293324300637094	0.556	0.791	1.55156482428817e-23	FALSE	FALSE
Prps2	9.27107217527938e-28	-0.289120185893782	0.226	0.531	1.73702808276034e-23	FALSE	FALSE
Morrbid	1.16705201190779e-27	0.389269029748488	0.566	0.282	2.18658864951043e-23	FALSE	FALSE
Bc1	1.31871515324653e-27	0.456873281867619	0.835	0.634	2.47074471112269e-23	FALSE	FALSE
H1f2	2.023302699294e-27	0.321780837718185	0.851	0.619	3.79085993739723e-23	FALSE	FALSE
Nt5e	2.41570806127925e-27	0.355935327464123	0.534	0.227	4.52607062361281e-23	FALSE	FALSE
Cdh16	2.55992336046671e-27	-0.283579042940992	0.143	0.421	4.79627240817043e-23	FALSE	FALSE
Lgals9	2.9177586362803e-27	0.348800436598176	0.838	0.573	5.46671258093477e-23	FALSE	FALSE
Ptprf	3.93205659987789e-27	-0.292854615666815	0.752	0.956	7.36710124553121e-23	FALSE	FALSE
Ak1	4.90571238814101e-27	-0.282464025747985	0.158	0.438	9.191342730421e-23	FALSE	FALSE
Slc15a2	6.17015237400285e-27	-0.334548216201066	0.335	0.619	1.15603974879317e-22	FALSE	FALSE
Maob	6.52653854591435e-27	-0.287572116587773	0.177	0.458	1.22281226196251e-22	FALSE	FALSE
Gsta4	8.60895993843743e-27	-0.354332708698663	0.361	0.652	1.61297473406564e-22	FALSE	FALSE
Spp1	1.06717876845297e-26	0.450617878836673	0.885	0.722	1.99946614057349e-22	FALSE	FALSE
Rgs16	1.07663715297287e-26	0.346377428615353	0.624	0.326	2.01718736980997e-22	FALSE	FALSE
Naxd	1.44804179917351e-26	-0.269387536092793	0.676	0.859	2.71305111493148e-22	FALSE	FALSE
Acot1	1.4764298259145e-26	-0.268213581248064	0.168	0.454	2.76623892183341e-22	FALSE	FALSE
Gsap	2.4429374032429e-26	-0.299272327122005	0.518	0.786	4.5770875187159e-22	FALSE	FALSE
Selenoh	2.50714817133138e-26	-0.294481965036193	0.465	0.742	4.69739281380648e-22	FALSE	FALSE
Mical1	2.84250993699857e-26	-0.291890885326234	0.291	0.588	5.32572661796053e-22	FALSE	FALSE
Wincr1	3.32515253383595e-26	0.334683370825383	0.317	0.059	6.23000578739503e-22	FALSE	FALSE
Cxcl17	5.91069148310503e-26	0.344780988587772	0.574	0.242	1.10742715627456e-21	FALSE	FALSE
Pccb	7.19913833273508e-26	-0.274479597498328	0.218	0.511	1.34883055802125e-21	FALSE	FALSE
Erh	7.75224738712559e-26	-0.300595929092315	0.432	0.681	1.45246107045185e-21	FALSE	FALSE
Fxyd5	8.43925585106388e-26	0.316955940979008	0.869	0.634	1.58117897625533e-21	FALSE	FALSE
Chd3	8.88919276613832e-26	-0.292372685803406	0.31	0.604	1.66547915666368e-21	FALSE	FALSE
Cyp1b1	9.84246672105915e-26	-0.257081787502005	0.103	0.355	1.84408456485764e-21	FALSE	FALSE
Fmc1	1.07006123819944e-25	-0.294622367597259	0.437	0.698	2.00486673589048e-21	FALSE	FALSE
Cxcl14	1.1279464414911e-25	0.331174536307088	0.796	0.564	2.11332045277772e-21	FALSE	FALSE
Tnc	1.15546120560513e-25	0.361209694423628	0.491	0.205	2.16487211482178e-21	FALSE	FALSE
Itga9	1.30885845954288e-25	-0.320237437918261	0.363	0.648	2.45227720979954e-21	FALSE	FALSE
Mvp	1.43962843852405e-25	0.284577779389253	0.799	0.555	2.69728784241866e-21	FALSE	FALSE
S100a9	1.89565830769889e-25	0.52163263210706	0.67	0.41	3.55170540530463e-21	TRUE	FALSE
Bag2	1.92006004444069e-25	-0.292774712057156	0.249	0.526	3.59742449926407e-21	FALSE	FALSE
Snx4	2.2214254538407e-25	-0.294720379560425	0.544	0.773	4.16206273031594e-21	FALSE	FALSE
Tst	2.23872601491516e-25	-0.296867348959011	0.382	0.663	4.19447706154504e-21	FALSE	FALSE
Yy1	2.30101316492477e-25	-0.259314029227788	0.676	0.848	4.31117826580305e-21	FALSE	FALSE
Car4	2.86924320480519e-25	0.364715459384175	0.676	0.423	5.37581406852301e-21	FALSE	FALSE
Skil	2.94203124160126e-25	0.310317598373147	0.698	0.452	5.51218973426412e-21	FALSE	FALSE
Fkbp3	2.99762801324355e-25	-0.283202867798046	0.243	0.526	5.61635584561311e-21	FALSE	FALSE
Bcar1	3.10809814005176e-25	0.295671300643923	0.754	0.513	5.82333267520099e-21	FALSE	FALSE
Rasl11a	4.00295424709029e-25	-0.312903513811457	0.471	0.725	7.49993507734837e-21	FALSE	FALSE
Lztr1	4.5896323689136e-25	-0.300242712246038	0.4	0.663	8.59913520639653e-21	FALSE	FALSE
Tecr	4.64658377906954e-25	-0.29796037468247	0.488	0.74	8.70583936846469e-21	FALSE	FALSE
Vim	5.3256948518079e-25	0.25494511267843	0.926	0.833	9.97822187434727e-21	FALSE	FALSE
Exosc7	6.27596190720866e-25	-0.301765829281055	0.451	0.705	1.17586422293462e-20	FALSE	FALSE
Rtkn	6.34460606337045e-25	-0.308814786088591	0.381	0.643	1.18872539203309e-20	FALSE	FALSE
Csf1	7.50759766791975e-25	0.33243843149416	0.602	0.315	1.40662349906144e-20	FALSE	FALSE
Anxa6	7.56370092789376e-25	-0.272738909867497	0.63	0.835	1.41713500585017e-20	FALSE	FALSE
Il6st	8.01603817842796e-25	0.281772483469068	0.835	0.619	1.50188491311026e-20	FALSE	FALSE
Dnajc5	8.94518986720346e-25	0.274207080479421	0.934	0.808	1.67597077351924e-20	FALSE	FALSE
Malat1	9.26870123588807e-25	0.343937278807501	0.92	0.747	1.73658386355599e-20	FALSE	FALSE
Kdm6b	9.7992164171515e-25	0.311124200627886	0.668	0.412	1.83598118791751e-20	FALSE	FALSE
Camk2d	1.11419367573579e-24	0.274300466080906	0.866	0.718	2.08755327085857e-20	FALSE	FALSE
Fcer1g	1.23317306559867e-24	0.34376153902705	0.791	0.581	2.31047305570567e-20	FALSE	FALSE
Txndc5	1.36251512446216e-24	-0.274517172231265	0.625	0.828	2.5528083371923e-20	FALSE	FALSE
Porcn	1.38930061357667e-24	-0.264640116576933	0.142	0.403	2.60299362959724e-20	FALSE	FALSE
Adcy6	1.76031758268353e-24	-0.255143437436334	0.196	0.474	3.29813102291586e-20	FALSE	FALSE
Hspa1b	1.98708581970728e-24	0.408657011584807	0.586	0.319	3.72300399180356e-20	FALSE	FALSE
Marcksl1	2.0183275573004e-24	-0.306805848341118	0.348	0.621	3.78153851135804e-20	FALSE	FALSE
Far1	3.08151591859874e-24	0.306893001619875	0.749	0.557	5.77352822508659e-20	FALSE	FALSE
Tgm2	3.32919039896534e-24	0.269113895248515	0.886	0.72	6.23757113150146e-20	FALSE	FALSE
Zfand2a	4.36429587753797e-24	0.327608595271923	0.509	0.236	8.17694475615515e-20	FALSE	FALSE
Tc2n	5.06307495825169e-24	-0.306756363196436	0.304	0.566	9.48617724178037e-20	FALSE	FALSE
Cyld	5.29581331223043e-24	0.297300329372699	0.695	0.421	9.92223582179493e-20	FALSE	FALSE
Lrg1	5.34332934509281e-24	0.3536394614702	0.872	0.674	1.00112618609659e-19	FALSE	FALSE
Gm44658	5.98362487449573e-24	0.319387032861087	0.448	0.174	1.12109195648552e-19	FALSE	FALSE
Tmem158	6.01181875978581e-24	0.286570680169088	0.488	0.196	1.12637436283347e-19	FALSE	FALSE
Pgk1	6.46459220950966e-24	0.256955864205747	0.876	0.731	1.21120599637373e-19	FALSE	FALSE
Serpinb6b	6.72857262334774e-24	0.309765723841678	0.737	0.476	1.26066536671043e-19	FALSE	FALSE
Itm2c	7.6561031197084e-24	-0.270802563917528	0.671	0.883	1.43444748050857e-19	FALSE	FALSE
Vsig2	7.73780961981759e-24	-0.270039761252375	0.217	0.504	1.44975601036902e-19	FALSE	FALSE
Cox6a2	9.72358869029844e-24	-0.282026538948946	0.158	0.419	1.82181157701432e-19	FALSE	FALSE
Mocs1	9.94650680117546e-24	-0.282494920080785	0.276	0.544	1.86357751426823e-19	FALSE	FALSE
Rnf5	1.1521329892146e-23	-0.277468620801299	0.295	0.575	2.15863636859247e-19	FALSE	FALSE
H2az2	1.22197009078742e-23	-0.263081225187649	0.643	0.819	2.28948316209931e-19	FALSE	FALSE
Bzw2	1.3995362617671e-23	-0.283642646588592	0.28	0.551	2.62217114004684e-19	FALSE	FALSE
Dock4	1.56672031391131e-23	-0.268869848062606	0.258	0.535	2.93540718014423e-19	FALSE	FALSE
Dcakd	1.77666315634099e-23	-0.279523522336737	0.386	0.652	3.32875608972047e-19	FALSE	FALSE
Tcf7l1	2.23296262989683e-23	-0.252140095657744	0.181	0.447	4.18367878337471e-19	FALSE	FALSE
Dusp5	2.37274452570285e-23	0.318734755488023	0.656	0.425	4.44557414335686e-19	FALSE	FALSE
Pvr	2.41043242636052e-23	0.265127279476078	0.81	0.623	4.51618619402907e-19	FALSE	FALSE
Rapgef2	2.69267308834756e-23	0.318028701863681	0.572	0.302	5.04499229832798e-19	FALSE	FALSE
Ddah2	2.825296745006e-23	-0.280581414504244	0.308	0.581	5.29347598144324e-19	FALSE	FALSE
Vcan	3.63415978861624e-23	-0.272048600010554	0.122	0.361	6.80896177995138e-19	FALSE	FALSE
Creb3l1	4.12608865235844e-23	-0.270808241521361	0.209	0.478	7.73063969905877e-19	FALSE	FALSE
Cxcl5	4.47135576877548e-23	0.462667991347585	0.676	0.432	8.37753216837775e-19	FALSE	FALSE
Csf2rb	5.28221767767389e-23	0.313924912216293	0.639	0.37	9.89676304088981e-19	FALSE	FALSE
Slc34a2	6.06482517723583e-23	-0.31160862117205	0.811	0.991	1.1363056452069e-18	FALSE	FALSE
G930009F23Rik	6.64431103496805e-23	0.275282925554435	0.416	0.145	1.24487811551161e-18	FALSE	FALSE
Birc3	9.76561410142302e-23	0.289313875274044	0.569	0.282	1.82968545804262e-18	FALSE	FALSE
Tyrobp	1.00748253449473e-22	0.300427120883031	0.864	0.72	1.88761927662932e-18	FALSE	FALSE
Scnn1g	1.22199386824302e-22	-0.282176475512871	0.311	0.581	2.28952771154013e-18	FALSE	FALSE
Atp2a3	1.38440222214297e-22	-0.306379894220532	0.289	0.553	2.59381600340706e-18	FALSE	FALSE
Sox4	1.63685958595608e-22	-0.292897010127799	0.5	0.725	3.06682012024732e-18	FALSE	FALSE
Snhg15	1.74637618389991e-22	0.253121907670668	0.94	0.866	3.27201041815488e-18	FALSE	FALSE
Slfn2	1.77956286654499e-22	0.320093314429681	0.541	0.262	3.33418898675869e-18	FALSE	FALSE
Dusp8	1.81215534005876e-22	0.324366638981823	0.737	0.498	3.3952542451341e-18	FALSE	FALSE
Wsb1	2.18757175183106e-22	0.27133786164182	0.879	0.74	4.09863443423067e-18	FALSE	FALSE
Irx1	2.40788725131823e-22	0.322903734503561	0.634	0.368	4.51141755406983e-18	FALSE	FALSE
Cd53	2.55687478709782e-22	0.31085428566233	0.553	0.275	4.79056060110647e-18	FALSE	FALSE
Lamtor3	2.88427264027333e-22	0.276576913186632	0.864	0.718	5.40397321881611e-18	FALSE	FALSE
Pnkd	3.02999236527882e-22	-0.263443098666666	0.35	0.617	5.6769936955864e-18	FALSE	FALSE
Smim6	4.03949619775387e-22	-0.278685718609264	0.279	0.553	7.56840007611165e-18	FALSE	FALSE
Car8	4.71445096684962e-22	-0.281395534406953	0.285	0.573	8.83299533148946e-18	FALSE	FALSE
Ifit1	6.64102440443943e-22	0.38196193496246	0.435	0.172	1.24426233241577e-17	FALSE	FALSE
Dtnb	7.19461090012686e-22	-0.258175263249578	0.285	0.551	1.34798229824777e-17	FALSE	FALSE
Stk39	8.37883283079019e-22	-0.276415229372094	0.456	0.672	1.56985811917685e-17	FALSE	FALSE
Akirin2	8.62819130703846e-22	0.262082438572068	0.857	0.694	1.61657792328673e-17	FALSE	FALSE
Gpc1	1.13288816520518e-21	0.27617742093178	0.425	0.165	2.12257926632842e-17	FALSE	FALSE
Adamtsl4	1.55750732254208e-21	0.275327836493072	0.494	0.227	2.91814571951484e-17	FALSE	FALSE
Il1b	1.65924836502089e-21	0.336366468189228	0.432	0.176	3.10876773670315e-17	FALSE	FALSE
Fam3c	1.80630780148364e-21	-0.282411347478645	0.476	0.703	3.38429829685974e-17	FALSE	FALSE
Hspa1a	2.00117759690253e-21	0.361760490860035	0.512	0.264	3.74940634555658e-17	FALSE	FALSE
Kcnc3	2.45980589613693e-21	-0.275660042031215	0.524	0.771	4.60869232700216e-17	FALSE	FALSE
Ing4	2.67441945417226e-21	-0.253026127418258	0.304	0.57	5.01079228933714e-17	FALSE	FALSE
Krt80	3.22163914478594e-21	0.275262506783267	0.676	0.412	6.03606310167094e-17	FALSE	FALSE
Itgb1bp1	3.70419411523768e-21	-0.252518573013072	0.345	0.61	6.94017809430931e-17	FALSE	FALSE
Nabp1	3.96134875923803e-21	0.282652428030779	0.578	0.313	7.42198303530836e-17	FALSE	FALSE
Clec4n	4.24923202068716e-21	0.320813363220311	0.718	0.465	7.96136111395946e-17	FALSE	FALSE
Aldh1a7	5.4000523728577e-21	-0.261766505688603	0.327	0.595	1.01175381257862e-16	FALSE	FALSE
Cdkn2b	5.52594173337754e-21	-0.271280783178162	0.378	0.617	1.03534044316562e-16	FALSE	FALSE
Adk	6.64593460175532e-21	-0.25595890420344	0.544	0.758	1.24518230698488e-16	FALSE	FALSE
Ampd3	7.52960313001594e-21	0.290939628513014	0.441	0.192	1.41074644243979e-16	FALSE	FALSE
Cd68	9.03877243970824e-21	0.310238825168588	0.698	0.43	1.69350440430373e-16	FALSE	FALSE
Fam83a	9.51580790339313e-21	-0.2533053953451	0.224	0.476	1.78288176877974e-16	FALSE	FALSE
Traf1	9.88544379398886e-21	0.294945453408839	0.482	0.229	1.85213674924175e-16	FALSE	FALSE
Rin1	1.02386034378527e-20	0.260456441619097	0.432	0.176	1.91830474011607e-16	FALSE	FALSE
Rrad	1.02735989713216e-20	0.306996644224002	0.45	0.2	1.92486150326681e-16	FALSE	FALSE
Etv5	1.12773869705979e-20	-0.27966521298911	0.46	0.74	2.11293122281121e-16	FALSE	FALSE
Igha	1.16422758061265e-20	-0.306095674154729	0.106	0.328	2.18129679503587e-16	FALSE	FALSE
Snx25	1.27942810231776e-20	-0.262706592216052	0.389	0.641	2.39713649250255e-16	FALSE	FALSE
Hp	1.28644075571197e-20	0.329724809389231	0.875	0.703	2.41027539990195e-16	FALSE	FALSE
Slc26a4	1.85974212893895e-20	0.299005761603647	0.6	0.344	3.48441285278003e-16	FALSE	FALSE
Ccl4	1.91077637140819e-20	0.264712123081812	0.261	0.048	3.58003060947039e-16	FALSE	FALSE
Fmo2	1.95105514489158e-20	-0.276710332724568	0.292	0.551	3.65549691946886e-16	FALSE	FALSE
Mxd4	3.22800869061586e-20	-0.264693814717188	0.367	0.632	6.04799708273787e-16	FALSE	FALSE
Rnf19b	3.27547348442728e-20	0.280954786572834	0.637	0.394	6.13692712042295e-16	FALSE	FALSE
Cybb	3.36131283361826e-20	0.333294460735628	0.584	0.333	6.29775572506717e-16	FALSE	FALSE
Tmem50b	6.07341052326378e-20	-0.272768459356495	0.456	0.692	1.1379141956387e-15	FALSE	FALSE
Tlr2	7.71951488062183e-20	0.286805143924244	0.518	0.269	1.44632830803331e-15	FALSE	FALSE
Clec4d	1.00634143965385e-19	0.254345852812076	0.327	0.099	1.88548132133545e-15	FALSE	FALSE
Gem	1.16987161772677e-19	0.283510338548118	0.46	0.211	2.19187146297288e-15	FALSE	FALSE
Akr1b8	1.48073889380334e-19	0.266769302447784	0.735	0.579	2.77431239142994e-15	FALSE	FALSE
Rcan1	1.61556727698617e-19	0.310906592499998	0.771	0.608	3.02692685016129e-15	FALSE	FALSE
Gdnf	2.05113608644502e-19	0.266442517342958	0.516	0.267	3.84300857156338e-15	FALSE	FALSE
Gpcpd1	2.78281468426241e-19	0.252109027759335	0.531	0.275	5.21388159243405e-15	FALSE	FALSE
Ecm1	3.92817036773578e-19	0.379580702280099	0.656	0.476	7.35982000098975e-15	FALSE	FALSE
Oaz2	4.47648487065341e-19	-0.254297228270524	0.559	0.758	8.38714205365623e-15	FALSE	FALSE
Npw	4.85511474105664e-19	-0.25327016783113	0.327	0.584	9.09654297884373e-15	FALSE	FALSE
Sdcbp2	5.68257127992686e-19	0.446386224535075	0.472	0.269	1.0646865550071e-14	FALSE	FALSE
Cd177	6.03253505860864e-19	-0.299363805766488	0.313	0.604	1.13025576858092e-14	FALSE	FALSE
Gjb4	6.32002200831854e-19	0.270158032012825	0.481	0.244	1.18411932347856e-14	FALSE	FALSE
Selenon	8.11037315665821e-19	0.282172776684929	0.782	0.663	1.51955951463148e-14	FALSE	FALSE
Gsto1	8.81834821429269e-19	0.365862866684245	0.643	0.443	1.65220572142988e-14	FALSE	FALSE
Wfdc17	1.09675481866436e-18	0.319392284655469	0.77	0.595	2.05487982824954e-14	FALSE	FALSE
Runx1	1.10032320500398e-18	0.252026622094297	0.664	0.441	2.06156555689546e-14	FALSE	FALSE
Stk40	1.35797541602809e-18	0.254921615292721	0.639	0.414	2.54430273947024e-14	FALSE	FALSE
Slc25a24	1.39808652098211e-18	0.256292820605283	0.599	0.361	2.61945490571209e-14	FALSE	FALSE
Foxq1	1.43677432001365e-18	0.266551528701515	0.552	0.317	2.69194036597757e-14	FALSE	FALSE
Vps37b	1.99562398994101e-18	0.257548187681896	0.506	0.271	3.73900110755347e-14	FALSE	FALSE
Gda	2.00148591749743e-18	0.254845440838121	0.535	0.284	3.74998401502319e-14	FALSE	FALSE
Limd2	2.74561758349282e-18	-0.253591949812705	0.376	0.608	5.14418910443215e-14	FALSE	FALSE
A2ml1	3.13885501311826e-18	-0.334232089001934	0.211	0.441	5.88095875257837e-14	FALSE	FALSE
Wipi2	3.53199983965208e-18	0.255207239229712	0.65	0.445	6.61755489957213e-14	FALSE	FALSE
Bmp1	4.91029995307215e-18	-0.250330316164945	0.457	0.674	9.19993799207598e-14	FALSE	FALSE
Homer1	5.00145048401254e-18	0.320042059073624	0.586	0.379	9.37071762684589e-14	FALSE	FALSE
Ankrd13c	5.15442493813472e-18	0.254608419250361	0.698	0.502	9.65733056408921e-14	FALSE	FALSE
Lpl	7.33907177446746e-18	0.308183044820538	0.621	0.385	1.37504848766422e-13	FALSE	FALSE
Ceacam1	8.31741511117596e-18	0.262169578432168	0.605	0.388	1.55835089522993e-13	FALSE	FALSE
Ccnd2	1.02448428019174e-17	-0.30731577697463	0.347	0.562	1.91947374736725e-13	FALSE	FALSE
Idh1	1.34405840095884e-17	-0.260166748147025	0.345	0.573	2.51822782003647e-13	FALSE	FALSE
Rsad2	1.72760171520497e-17	0.319553258349966	0.332	0.119	3.23683457360803e-13	FALSE	FALSE
Ckb	2.3382514762095e-17	-0.261178291711616	0.308	0.524	4.38094796582613e-13	FALSE	FALSE
Acp5	2.35207024044565e-17	0.275812703951305	0.625	0.421	4.40683880249896e-13	FALSE	FALSE
Zswim4	4.81042521351573e-17	0.27221785568622	0.555	0.337	9.01281268004308e-13	FALSE	FALSE
Acot7	6.74582441109611e-17	0.258347735319535	0.692	0.478	1.26389766166297e-12	FALSE	FALSE
Msln	3.40921998345811e-16	0.362231035321215	0.398	0.185	6.38751456100711e-12	FALSE	FALSE
Ndrg1	3.42011607870249e-16	0.273543710029767	0.528	0.322	6.40792948505698e-12	FALSE	FALSE
Laptm5	3.58045108677786e-16	0.285162449337402	0.699	0.511	6.70833315618700e-12	FALSE	FALSE
Gm49890	3.70752335710779e-16	0.262023641115634	0.422	0.211	6.94641576187715e-12	FALSE	FALSE
Rap2b	4.36492198899774e-16	0.25425055940884	0.389	0.176	8.17811783858617e-12	FALSE	FALSE
Ifit3b	4.99001201072877e-16	0.252986856208862	0.289	0.093	9.34928650330142e-12	FALSE	FALSE
Mpeg1	1.14526977650726e-15	0.274084653404092	0.729	0.559	2.145777453264e-11	FALSE	FALSE
Ifitm1	1.56009143162575e-15	0.258349356550108	0.476	0.262	2.92298730629401e-11	FALSE	FALSE
Retnla	2.08198161225642e-15	0.293072059066921	0.786	0.553	3.90080074872362e-11	FALSE	FALSE
Itih2	2.8978696750322e-15	-0.286827719416066	0.249	0.443	5.42944862314032e-11	FALSE	FALSE
Ccl2	3.1640866222315e-15	0.259042455623582	0.41	0.194	5.92823269541294e-11	FALSE	FALSE
Pmaip1	6.33959245204026e-15	0.263979229271448	0.261	0.081	1.18778604181426e-10	FALSE	FALSE
Afp	7.6140279500642e-15	0.283129224564534	0.751	0.663	1.42656427672403e-10	FALSE	FALSE
Hilpda	1.46472555661843e-14	0.291162362420219	0.435	0.244	2.74430980288029e-10	FALSE	FALSE
Plac8	1.64004716197874e-14	0.293416617469513	0.528	0.322	3.07279236268336e-10	FALSE	FALSE
Dmkn	1.79784007377356e-14	-0.27177129418108	0.69	0.866	3.36843316222214e-10	FALSE	FALSE
Dcn	2.77618002056652e-14	0.284884310631926	0.588	0.401	5.20145088653342e-10	FALSE	FALSE
Nupr1	8.05677899631136e-14	0.330611582550009	0.726	0.573	1.5095181127489e-09	FALSE	FALSE
2900009J06Rik	1.00568139091874e-13	0.281994743303824	0.42	0.233	1.88424465402536e-09	FALSE	FALSE
Ifit3	1.20051202763898e-13	0.326593819972944	0.468	0.269	2.2492793349844e-09	FALSE	FALSE
Irf7	2.01569479610151e-13	0.272657398726687	0.466	0.26	3.7766057699758e-09	FALSE	FALSE
Myh7	2.33815812983172e-13	-0.257045978135994	0.36	0.546	4.38077307205271e-09	FALSE	FALSE
Mmp12	4.27462696305413e-13	0.258169849001227	0.655	0.498	8.00894107797822e-09	FALSE	FALSE
Phgr1	2.39275280881548e-12	-0.315488533181839	0.296	0.474	4.48306166259669e-08	FALSE	FALSE
Ear2	2.46885253321861e-12	0.257098982177652	0.643	0.471	4.62564210623839e-08	FALSE	FALSE
P2rx7	1.41640406020787e-11	0.285963355875709	0.438	0.271	2.65377464720546e-07	FALSE	FALSE
Ccl5	2.33647570930773e-11	0.276921428391854	0.375	0.205	4.37762088895895e-07	FALSE	FALSE
Tm4sf1	4.57957804723975e-11	0.328230836879886	0.608	0.427	8.58029742930839e-07	FALSE	FALSE
Itga2	1.75925096246546e-10	0.316783287842408	0.563	0.478	3.29613260327528e-06	FALSE	FALSE
Serpinb2	1.89736359165047e-10	0.262231044590266	0.33	0.174	3.55490042531633e-06	FALSE	FALSE
Rbp4	4.37486228316808e-09	-0.313191927986136	0.445	0.542	8.19674197374371e-05	FALSE	FALSE
Ltf	7.10864084755342e-07	0.292677555387269	0.248	0.134	0.0133187494919761	FALSE	FALSE
