# Supplementary material for: Conserved transcriptional connectivity of regulatory T cells in the tumor microenvironment informs new combination cancer therapy strategies
Source: Nat Immunol. 2023 May 1;24(6):1020–35. doi: 10.1038/s41590-023-01504-2 (PMC10232368; doi:10.1038/s41590-023-01504-2)
Supplement: Supplementary file 18 — Table_S16_Sample composition [file 41590_2023_1504_MOESM18_ESM.xlsx]

## Sheet: Sheet1
Mouse KP
Sample name	Number of cells	Number of genes	Median total counts
2_DT_1_CD45plus	3379	15357	2955
2_DT_1_CD45minus	4644	18002	3857
2_DT_2_CD45plus	2610	15199	2898
2_DT_2_CD45minus	2211	16815	1626
2_DT_3_CD45plus	3249	15512	4383
2_DT_3_CD45minus	1850	16262	1052
2_ctl_1_CD45plus	4227	15745	2908
2_ctl_1_CD45minus	2679	16622	2605
2_ctl_2_CD45plus	3400	15554	3067.5
2_ctl_2_CD45minus	901	13225	155
2_ctl_3_CD45plus	2017	15139	3306
ctl_3_CD45minus	1695	15810	2096
Mouse lung injury
Sample name	Number of cells	Number of genes	Median total counts
5_DT_1_CD45minus_Bl	3816	16962	396
5_DT_1_CD45plus_Bl	4684	16185	2901
5_DT_1_EPCAM_Bl	4603	18575	10331
5_CTRL_1_CD45minus_Bl	2998	17597	738
5_CTRL_1_CD45plus_Bl	5217	17852	3526
5_CTRL_1_EPCAM_Bl	6456	18889	8445
Patient LuAD
Sample number	Number of cells	Median total counts
13	451	5096
24	583	7282
9	1018	7132
14	1650	5053
10	1726	4753
15	1916	4945.5
4	2029	3277
11	2032	6394
12	2137	5832
8	2869	3363
20	2888	2669.5
5	2951	4077
6	3043	4962
22	3132	4135
7	3174	4791.5
1	3819	5547
16	3843	6848
23	3875	3279
25	3933	4188
3	4286	3272
21	4336	4315
26	4382	3242
18	4515	3193
19	7896	1040.5
17	12425	1931
