# Supplementary material for: Conserved transcriptional connectivity of regulatory T cells in the tumor microenvironment informs new combination cancer therapy strategies
Source: Nat Immunol. 2023 May 1;24(6):1020–35. doi: 10.1038/s41590-023-01504-2 (PMC10232368; doi:10.1038/s41590-023-01504-2)
Supplement: Supplementary file 19 — Tumor_sample_info [file 41590_2023_1504_MOESM19_ESM.csv]

sample_number	Gender	Ethnicity	Race	Smoking.Status	Pack.Years	Stage.at.Dx	Tissue.Type	ProcedureType	Treatment.Status	Tissue.Site	hta_id
1	Female	Non-Spanish; Non-Hispanic	White	Former	7.5	IIB	Primary	Resection	Treated	L Lower Lung	HTA8_1033_1
3	Female	Non-Spanish; Non-Hispanic	White	Never	0	IA	Primary	Resection	Na•ve	R Lower Lung	HTA8_1034_1
4	Female	Non-Spanish; Non-Hispanic	White	Never	0	IA	Primary	Resection	Na•ve	R Upper Lung	HTA8_1001_1
5	Female	Non-Spanish; Non-Hispanic	White	Former	30	IIB	Primary	Resection	Na•ve	R Upper Lung	HTA8_1002_1
6	Female	Non-Spanish; Non-Hispanic	White	Former	15	IA	Recurrence	Biopsy	Na•ve	R lung	HTA8_1035_1
7	Male	Non-Spanish; Non-Hispanic	White	Former	25.5	IIB	Primary	Resection	Treated	R Upper Lung	HTA8_1005_2		note: HTA8_1005_1 and HTA8_1005_2 are two different pieces of the same tumor
8	Male	Non-Spanish; Non-Hispanic	White	Former	25.5	IIB	Primary	Resection	Treated	R Upper Lung	HTA8_1005_1
9	Male	Non-Spanish; Non-Hispanic	White	Former	25.5	IIB	Metastasis	Biopsy	Treated	R Upper Lung	HTA8_1005_3
10	Male	Non-Spanish; Non-Hispanic	White	Current	45	IIIA	Primary	Resection	Treated	L Upper Lung	HTA8_1006_1
11	Female	Non-Spanish; Non-Hispanic	White	Current	32.9	IIB	Primary	Resection	Na•ve	R Upper Lung; Lymph Node (level unknown)	HTA8_1007_1
12	Male	Non-Spanish; Non-Hispanic	White	Never	0	IIIB	Primary	Biopsy	Treated	L Lung	HTA8_1009_1
13	Male	Non-Spanish; Non-Hispanic	White	Current	62	IV	Primary	Biopsy	Na•ve	R Upper Lung	HTA8_1011_1
14	Male	Unknown whether Spanish or not	White	Former	30	IIIA	Primary	Resection	treated	R upper lobe	HTA8_1036_1
15	Male	Non-Spanish; Non-Hispanic	White	Former	20	IIIA	Primary	Resection	Treated	R upper lobe	HTA8_1037_1
16	Female	Non-Spanish; Non-Hispanic	White	Former	10	IV	Metastasis	Resection	Treated	R Lower Lobe	HTA8_1028_1
17	Male	Non-Spanish; Non-Hispanic	White	Never	0	IIIB	Primary	Resection	Na•ve	R upper lobe	HTA8_1029_1
18	Male	Non-Spanish; Non-Hispanic	White	Never	0	IV	Metastasis	Biopsy	Treated	L lung	HTA8_1030_1
19	Female	Non-Spanish; Non-Hispanic	White	Former	5	IIIA	Metastasis	Biopsy	Treated	R lung	HTA8_1031_1
20	Female	Non-Spanish; Non-Hispanic	Asian-Far East/Indian Subcont	Never	0	IA	Primary	Resection	Na•ve	L Lung	HTA8_1013_1
21	Female	Non-Spanish; Non-Hispanic	White	Former	30	IA	Primary	Resection	Na•ve	L Upper Lung	HTA8_1014_1
22	Female	Non-Spanish; Non-Hispanic	Asian-Far East/Indian Subcont	Never	0	IV	Primary	Resection	Na•ve	L Lower Lung	HTA8_1016_1
23	Female	Non-Spanish; Non-Hispanic	White	Current	40	IB	Primary	Resection	Na•ve	R Upper Lung	HTA8_1017_1
24	Female	Non-Spanish; Non-Hispanic	White	Current	15	III	Primary	Resection	Treated	R Upper Lung	HTA8_1032_1
25	Male	Non-Spanish; Non-Hispanic	White	Former	100	IA	Primary	Resection	Na•ve	R Middle Lung	HTA8_1019_1
26	Female	Non-Spanish; Non-Hispanic	White	Current	15	IA	Primary	Resection	Na•ve	L Upper Lung	HTA8_1020_1
