# Supplementary material for: Conserved transcriptional connectivity of regulatory T cells in the tumor microenvironment informs new combination cancer therapy strategies
Source: Nat Immunol. 2023 May 1;24(6):1020–35. doi: 10.1038/s41590-023-01504-2 (PMC10232368; doi:10.1038/s41590-023-01504-2)
Supplement: Supplementary file 20 — LuAd_factors_(all lineages) [file 41590_2023_1504_MOESM20_ESM.xlsx]

## Sheet: endo_schpf_cellScores
	X1	X2	X3	X4	X5	X6	X7	X8	X9	X10	X11	X12	X13	X14	X15	X16	X17	X18	X19	X20	X21	X22
165945548126637	4.25411e-05	0.000371399	0.113714	0.0272845	0.0743757	2.45329e-05	0.0047502	2.2389e-05	0.978907	0.176823	0.190174	2.60826e-05	0.390248	4.66833	0.113761	0.355275	0.459635	2.83304e-05	0.0461151	4.89308e-05	1.49881e-05	9.80379e-06
133992843266484	0.0195876	0.597173	0.166369	0.0476334	0.805943	0.241671	6.38015e-05	0.0660044	1.92674	0.353145	0.359205	0.0103176	0.783989	0.10592	0.185412	0.110697	0.46836	0.810878	5.38107e-05	9.59439e-05	2.91892e-05	0.540683
191705258780382	0.156412	0.987215	0.000158771	0.0190191	0.706725	0.136396	0.000120388	8.14397e-05	0.87714	0.00861858	0.100084	0.297675	0.782247	0.229048	0.481169	0.47338	0.287138	1.47836	9.60376e-05	0.000179896	5.43188e-05	0.578634
135622829165813	0.0800195	0.8639	0.000168723	0.00731286	0.175312	0.199378	0.000131373	0.121401	1.80598	0.0631182	0.245099	0.00912828	0.301024	0.331001	0.711353	0.000248656	0.671921	1.2615	0.00010552	0.0974969	0.0249201	0.629425
122298767105268	0.174743	0.298355	0.20559	0.101801	0.0394301	0.255769	8.81414e-05	0.0222603	0.744404	0.135091	0.307032	0.020312	1.60153	2.34362	0.00384597	0.29453	0.54243	0.257656	0.103098	0.148308	4.06622e-05	2.72538e-05
226829527862636	1.18436	0.836929	0.000124658	0.00269828	0.000106811	0.0578003	9.53032e-05	0.000487741	3.42079	8.81897e-05	0.125435	7.72512e-05	0.000122842	0.563183	0.924253	0.102827	9.82876e-05	0.273008	0.00275503	0.00014406	0.0498614	0.0547181
134034868549470	0.0817762	1.23044	0.177824	0.407988	0.0268616	0.109453	0.00014854	9.98619e-05	0.845087	0.168093	0.237337	0.000121366	0.0228364	0.130254	1.20285	0.685475	0.600599	1.11731	0.164197	0.000218784	6.63925e-05	0.390896
129660475856740	0.221622	0.499187	0.000162088	0.0229093	0.400113	0.13257	0.000122002	0.0904979	0.57183	0.102331	0.191471	9.96973e-05	0.604118	2.36352	0.285187	0.593322	0.394697	0.799812	9.71187e-05	0.000183276	0.0235323	0.302558
156022965950684	0.0059198	0.0237325	0.000144398	0.00822346	0.01229	8.77879e-05	0.848816	7.50323e-05	0.000189453	0.122585	0.0901934	8.86446e-05	0.000139597	0.000309273	0.150875	5.65942	0.57332	9.48388e-05	9.84023e-05	0.000164413	5.05117e-05	0.103138
170866372921117	0.267767	0.597229	0.572147	0.164467	1.03472	0.000114632	0.000139584	9.79438e-05	0.848994	0.763896	0.28432	0.353717	1.86928	0.068312	0.000165333	0.43736	0.259979	0.000121252	0.000124828	0.076878	6.49884e-05	4.36768e-05
231821341310238	0.000139288	0.0861726	0.534645	0.0571839	0.122366	0.214289	0.000106048	7.33345e-05	1.18517	0.193208	0.130363	8.59025e-05	0.879176	3.3714	0.000123663	0.161933	0.638406	9.01113e-05	0.0247789	0.000161717	4.98265e-05	3.25214e-05
192650313131757	0.000190822	0.798832	0.000389987	0.00109909	0.0578656	0.243507	0.000144216	9.73615e-05	2.08303	0.0826807	0.072117	0.0514528	0.000184097	0.839892	1.98821	0.512612	0.208439	0.322965	0.00891962	0.0816644	6.60677e-05	0.24558
120786758297446	0.0139108	0.000191748	0.653915	0.188088	0.798662	0.128939	0.000154896	0.0959289	1.13674	0.687506	0.514131	0.000127941	2.27852	0.468669	0.000184926	0.000300812	0.404548	0.000133515	0.0190107	0.058865	7.19271e-05	0.151331
160990873898277	0.231238	0.291937	0.000245903	0.00222652	0.00312097	0.333985	0.000186165	0.125026	1.17991	0.167151	0.097145	0.000153303	1.0406	0.00791882	0.637808	0.894381	0.708003	1.382	0.000155381	0.000279777	8.4858e-05	0.496366
227920825767716	0.149608	2.1352	0.000222219	0.121899	0.0979102	0.420838	0.000168592	0.000115002	1.32633	0.000154852	0.383641	0.44	0.209549	0.0374533	1.0001	0.0606121	0.000172562	1.11379	0.00870727	0.000253538	7.82803e-05	0.0931258
196524346336988	0.0448122	0.0557049	0.000201723	9.98896e-05	0.000163159	0.260467	0.000155586	0.000104751	2.16427	0.0965045	0.0247666	0.000128635	0.0521115	0.00118174	2.80336	0.806301	0.550618	0.515618	0.0751459	0.012371	0.00658909	0.129262
165239937948972	0.0388023	0.000197948	2.15052	0.000209634	0.164704	0.000138128	0.000165178	0.000111134	0.917143	0.859476	0.355484	0.000132776	0.000208049	0.0220798	1.22293	0.777271	0.712082	0.0835821	0.0680127	0.000247091	7.41574e-05	0.226358
232242502323125	0.0254932	0.000198725	2.09859	0.0730422	0.0203073	0.148252	0.000162444	0.000109419	1.7799	0.423699	0.438685	0.000131892	0.196138	0.000459013	0.936298	0.429768	0.772455	0.101021	0.000190874	0.000244034	7.42038e-05	0.154708
192859665454885	0.483756	0.395985	0.000206525	0.0074768	0.0251489	0.056792	0.000158481	0.00010701	2.28928	0.000143231	0.131043	0.000128625	0.000201417	1.03621	1.06183	0.174486	0.299191	0.968082	0.000130363	0.417061	7.22721e-05	0.252435
130213152438582	0.24691	0.592656	0.000285974	0.0277013	0.215088	0.146602	0.000216867	0.17142	1.06246	0.520068	0.228831	0.0801461	0.288887	0.000614876	0.871583	0.18507	0.879682	1.54329	0.000175017	0.000322929	9.89476e-05	0.537791
121963875065131	0.0946121	0.695909	0.00022699	0.0511133	0.291834	0.162588	0.000171996	0.0779362	2.40958	0.0726437	0.148754	0.000141919	0.481216	0.520781	1.01451	0.000331378	0.337451	0.75315	0.00015852	0.251825	7.93114e-05	0.234909
240550894328612	0.176711	0.000151255	0.77207	0.0446315	0.000131803	0.107077	0.000121887	8.32406e-05	1.14386	0.108072	0.396308	0.000100413	0.000156108	3.01682	0.775662	0.729675	0.256561	0.0268932	9.86158e-05	0.000183962	5.66236e-05	0.0445181
135692442097508	0.00026656	0.546975	0.0418554	0.000132453	0.569227	0.206475	0.000201396	0.112605	1.14578	0.254566	0.184868	0.440386	1.79498	0.462024	0.0233652	0.000384601	0.449436	0.989819	0.000160247	0.000298532	0.029255	0.34685
226273436784934	0.0478314	1.39582	0.000282422	0.00515001	0.64016	0.135856	0.000213385	0.227011	0.688961	0.12759	0.292549	0.0584125	0.479854	0.347414	0.308104	0.53362	0.454519	1.29007	0.000177459	0.00031963	9.71939e-05	0.565897
232370457692892	0.0125604	1.66241	0.000248143	0.0710238	0.192992	0.269435	0.000185856	0.000128541	1.75906	0.0284058	0.164193	0.332952	0.177342	0.0030095	0.710431	0.468905	0.289713	1.15353	0.118872	0.000280357	8.60981e-05	0.18416
230817424596190	0.000227001	0.000209942	0.614581	0.257831	1.03317	0.134201	0.00307841	0.00011745	1.50442	0.450277	0.214607	0.000138903	1.91397	0.727883	0.000201018	0.0873422	0.279283	0.000147795	0.0963727	0.115095	7.8661e-05	0.166693
191072018807716	0.000303872	1.54233	0.000300878	0.0772191	0.431365	0.188081	0.000227941	0.000154258	1.11587	0.000203529	0.415626	0.653681	0.447061	0.101452	0.323385	0.0228049	0.196392	1.35753	0.135986	0.000345034	0.00010457	0.589474
122292190734757	0.451899	1.0244	0.000211486	0.0136804	0.0569336	0.146242	0.0145275	0.0846459	1.23393	0.125269	0.232195	0.109297	0.745196	1.41835	0.385443	0.503249	0.312395	0.617189	0.000130954	0.000241958	7.48565e-05	0.124422
129524078889388	0.181243	0.691148	0.000262534	0.046739	0.595075	0.000162147	0.000198546	0.1084	0.329265	0.000183899	0.329286	0.203539	0.612987	1.82994	0.074011	0.302744	0.38085	1.4406	0.000173443	0.000295662	9.00673e-05	0.472723
160911819229997	0.000202707	0.000186238	0.000199581	0.0772069	0.0705112	0.000119637	0.676863	0.000104765	0.000264269	0.238235	0.0610634	0.000122576	0.000196695	1.7327	0.000179572	3.52708	0.873896	0.0249797	0.0344066	0.0204201	6.98465e-05	0.260921
129509031884598	1.53869	0.000230555	1.93076	0.314708	0.0550712	0.0761304	0.000189759	0.000128753	1.21984	0.394492	0.295501	0.000155077	0.649019	0.0382644	0.000218523	0.00870602	0.5779	0.0683495	0.192048	0.000284317	8.64497e-05	0.239139
200005578581742	0.0831525	0.88152	0.000251392	0.00196048	0.586808	0.058751	0.000191881	0.186081	1.46383	0.000180373	0.140197	0.000156939	0.855882	0.54589	0.741448	0.367757	0.322018	1.09098	0.0049071	0.00029103	8.77673e-05	0.267575
155911418242979	0.000308602	0.421861	0.000316368	0.105927	0.479098	0.284335	0.000235292	0.0518938	1.01208	0.650446	0.0347636	0.301889	1.20483	0.000660551	0.251845	0.140803	0.831677	1.24717	0.0357056	0.000353594	0.139343	0.404359
204746148235163	0.000234407	1.25027	0.0401278	0.0118664	0.654993	0.356969	0.000178912	0.000131767	2.26653	0.562984	0.147173	0.00828176	0.217133	0.210699	0.166789	0.565081	0.122201	0.90166	0.0604	0.056086	8.16009e-05	5.50744e-05
200994198837989	1.58823	0.146829	1.19885	0.250773	0.000200875	0.0433685	0.000179077	0.0227793	2.46312	0.486629	0.310373	0.00014663	0.130376	0.0639796	0.00020666	0.000344637	0.451736	0.373128	0.000145334	0.00026898	8.2131e-05	0.0681782
135478767904566	0.000263063	0.740216	0.000263694	0.0233431	0.55517	0.286708	0.000199561	0.0718388	1.69947	0.252894	0.344124	0.000163103	1.14307	0.269664	0.555488	0.474991	0.327943	0.427718	0.0144687	0.0953228	9.05071e-05	0.316508
133855270263723	0.0360365	0.0469882	0.00408557	0.0564601	0.000185481	0.000129103	2.07242	0.000114385	0.000287879	0.159705	0.075444	0.000136625	0.042709	0.19332	0.000197536	4.3224	0.264013	0.000145305	0.182469	0.000256685	7.71181e-05	0.142337
197057070353653	0.578109	0.000203188	2.00009	0.000144858	0.0768896	0.13554	0.000168027	0.000117881	2.94694	0.412584	0.49648	0.000138589	0.443314	0.000477343	0.000193021	0.000649964	0.350368	0.000149422	0.156986	0.00025322	7.67509e-05	5.15946e-05
155828725922140	0.966393	0.335987	0.00021691	0.000106748	0.000178924	0.000132767	0.000166021	0.000113381	3.85055	0.0315829	0.247514	0.000133459	0.000213887	0.0618763	1.09978	0.741311	0.0913993	0.0356265	0.010782	0.0127749	7.61845e-05	0.113013
231281548770139	0.258398	0.319746	0.189073	0.000122065	0.360071	0.000142015	0.000179007	0.0952134	0.000302294	0.178502	0.421508	0.356859	2.06543	0.786477	0.000207085	1.86379	0.303098	0.00015556	0.048539	0.219035	0.0985716	0.0345065
125247350295461	0.217889	2.09738	0.000322778	0.391556	1.11841	0.000196721	0.000244263	0.139507	0.897611	0.000221534	0.45502	0.284545	0.866779	0.104076	0.000289554	0.0308107	0.000245619	0.462069	0.0930226	0.000362779	0.000110992	0.43923
126150233155365	0.000332578	1.05059	0.000329963	0.330225	0.89391	0.000199589	0.000253497	0.000170799	1.19701	0.0200346	0.320392	0.572059	0.513807	0.114626	0.00699556	0.115727	0.704084	1.33841	0.000213803	0.000375238	0.000115143	0.420033
196087379052851	0.189884	0.903132	0.00032459	0.0353181	0.389607	0.194038	0.000249772	0.054642	0.383316	0.368116	0.351604	0.000202434	0.992869	0.254795	0.198689	0.710598	0.797448	1.25879	0.000201534	0.0169282	0.000113009	0.49903
130118783285468	0.0233812	0.828989	2.06295	0.269215	0.203504	0.251977	0.00018592	0.000127292	1.2142	0.108638	0.356268	0.00015242	0.325816	0.430533	0.715371	0.323022	0.281909	0.000161536	0.000156072	0.203212	8.71185e-05	5.85571e-05
122292158970676	0.299878	0.000248446	1.17911	0.139185	0.0482733	0.148051	0.00019976	0.196794	0.688072	0.371357	0.266898	0.206421	2.97209	0.192303	0.000236409	0.265217	0.44747	0.000173813	0.177478	0.000302739	9.25207e-05	6.17223e-05
129997315423603	0.000290408	0.0707734	0.6404	0.355097	1.2973	0.227924	0.00021763	0.000150253	0.961965	0.490649	0.674084	0.135714	2.06786	0.0967809	0.000255212	0.000421264	0.346787	0.000188769	0.0940696	0.0180423	0.000101803	0.12083
166477740304179	0.031065	1.09904	0.000282305	0.000140716	0.187092	0.283238	0.000224755	0.21599	1.37385	0.296195	0.10825	0.00017915	0.264099	0.520102	1.00927	0.571174	0.305968	1.10905	0.000178691	0.000329001	0.000100753	0.224084
130074652403446	0.19951	0.773863	0.000254158	0.046536	0.0215492	0.000144754	0.000193532	0.101659	1.1728	0.0997184	0.0796296	0.00392363	1.32803	1.63177	0.0512043	0.339056	0.810545	0.668794	0.000158735	0.0861881	0.0315213	0.152861
230586672167348	1.39283	0.0850491	1.559	0.359383	0.111559	0.141127	0.000206181	0.000138474	1.99895	0.147101	0.432841	0.000165252	0.631657	0.00510855	0.000239729	0.103618	0.373843	0.000178446	0.0266324	0.0536731	9.36443e-05	0.176526
165191531584220	1.76457	0.000262429	1.34636	0.0712155	0.000231979	0.166231	0.000213898	0.000145386	1.62712	0.135561	0.572126	0.000176426	0.68165	0.000608109	0.000251467	0.0521627	0.902291	0.000185834	0.043338	0.000323976	9.92415e-05	0.234784
130529132658084	0.100066	1.06406	0.000302142	0.109776	0.129827	0.170091	0.000231246	0.000157096	2.55964	0.087046	0.147331	0.000189401	0.00029364	0.165331	1.13949	0.000445378	0.472362	1.10227	0.0721123	0.000345576	0.000106321	0.278425
204763079326950	0.000293294	1.43609	0.00029903	0.00251911	0.278057	0.254105	0.000227664	0.00138853	1.82762	0.0343575	0.0914073	0.109467	0.801933	0.0620762	0.135683	0.395908	1.13759	0.826555	0.000189974	0.000337911	0.0726849	0.131115
125804802665254	0.604792	2.28461	0.00032113	0.0837982	0.00972593	0.451058	0.000242807	0.135806	0.371536	0.000223982	0.139203	0.285579	0.163124	0.45148	0.536255	0.340098	0.451617	1.03849	0.0157908	0.000367612	0.000112282	0.235665
195562300423403	0.000331934	1.44363	0.000325405	0.00016111	0.431898	0.123007	0.00700374	0.283683	1.49742	0.0709917	0.127861	0.000203304	0.306403	0.311323	0.8161	0.131974	0.000260481	1.71353	0.000205874	0.000374999	0.000113828	0.333096
120769861576550	0.623994	1.99148	0.000318055	0.118902	0.187744	0.270694	0.000242953	0.00821805	1.43444	0.000222543	0.141773	0.66239	0.873173	0.161903	0.00028872	0.112243	0.000247538	0.692642	0.0467693	0.000367927	0.000111941	0.271732
157071984716196	0.000665843	0.000244627	0.000265842	0.0538286	0.33864	0.000165534	1.26971	0.000140245	0.000339158	0.417745	0.20392	0.000161869	0.000254158	0.627322	0.000236969	4.0849	0.206896	0.000173475	0.131246	0.000302809	9.13701e-05	0.262659
156572828232550	0.0147854	0.10413	1.11574	0.000190759	0.634336	0.0809927	0.000246316	0.18247	1.98824	0.110822	0.349959	0.431646	0.340564	0.285655	0.532516	0.000477833	0.543738	0.157383	0.000194236	0.3193	0.000115324	0.406396
135562668141853	0.0068969	2.32732	0.000349246	0.0419864	0.691522	0.277418	0.00026254	0.0671865	1.04326	0.0146386	0.526713	0.197849	0.229461	0.168437	0.000314253	0.22837	0.219143	1.14172	0.0607066	0.000392011	0.000120657	0.355819
122436428973813	0.000250147	0.000236378	0.705809	0.177561	0.377759	0.0772038	0.000189674	0.000131818	0.580633	0.308046	0.347323	0.000155557	1.44112	2.89186	0.000225021	0.0253398	0.437184	0.000171462	0.0529125	0.0414054	0.0118915	0.122508
160372398451436	0.000281796	0.88922	0.120589	0.102186	0.317941	0.259179	0.000217063	0.000148888	0.638127	0.0984647	0.37513	0.132236	0.0383259	2.99142	0.0164765	0.21392	0.545092	0.538086	0.0469844	0.000371473	9.7871e-05	0.275416
240559733566812	0.000367741	1.71213	0.0675546	0.238008	0.990516	0.274576	0.000278021	0.000193507	1.03793	0.10487	0.579166	0.189956	0.000354293	0.301138	0.323192	0.161145	0.000287095	1.14461	0.108258	0.000418622	0.00012535	0.364807
125050614367973	0.00025036	0.000232567	0.000254999	0.0377594	0.000207446	0.104654	0.472572	0.189279	0.000319936	0.398197	0.0821835	0.000152258	0.000239221	2.55506	0.000224649	3.08607	0.407164	0.000164373	0.0355786	0.000286811	0.000159008	0.228908
169081786252190	0.000279257	0.805869	0.000273187	0.00351172	0.000225382	0.0879191	2.11344	0.00014282	0.000358541	0.000184687	0.000263486	0.00016886	0.000269653	0.000595341	0.000248635	3.56926	0.992315	0.0239071	0.000196663	0.000319714	9.83909e-05	6.69822e-05
164693552262443	0.49989	1.90196	0.000380688	0.151842	0.256654	0.289917	0.000287129	0.000197952	0.273905	0.000259105	0.336444	0.463384	0.924319	0.00085674	0.457622	0.000553676	0.744748	0.987603	0.000231197	0.000427726	0.000132021	0.308258
120788100176620	0.190896	0.0610922	0.000262768	0.00241581	0.000208072	0.0591144	1.51609	0.000135921	0.000333259	0.000173443	0.137884	0.000159692	0.000251981	0.000561034	0.000238253	4.82007	0.703582	0.035266	0.000155307	0.000295453	9.2641e-05	0.0706341
226212279696669	0.000329027	0.604171	0.000336823	0.000171936	1.08086	0.299676	0.000256873	0.000174082	0.994802	0.555368	0.145943	0.000209309	1.69177	0.167949	0.000292784	0.506549	0.388684	0.968166	0.000244213	0.000379594	0.114091	0.0794643
231350000630054	0.000340772	0.742286	1.51169	0.586883	0.759945	0.159248	0.000255808	0.000175897	0.591991	0.672603	0.20699	0.0981806	1.43165	0.526184	0.000300528	0.0887793	0.000263596	0.000224838	0.0287857	0.00456709	0.00011731	0.18843
122436474324918	0.00028054	0.264223	0.000273411	0.00359971	0.000230947	0.106686	1.6124	0.000144831	0.000364775	0.490262	0.000274405	0.000169622	0.000267875	0.000603311	0.0867382	4.00613	0.883438	0.000184022	0.143156	0.000318594	9.89269e-05	6.50935e-05
134592140631261	0.405846	1.10851	0.000368775	0.00573342	0.0506217	0.0975543	0.000274073	0.134259	0.968483	0.000259452	0.310015	0.376071	1.13664	0.0424144	0.306436	0.544355	0.372404	1.44404	0.000224058	0.000412624	0.000125701	0.29483
120703455541980	0.228131	0.000283909	0.448143	0.000168711	0.0902288	0.619978	0.00023186	0.000160155	0.803266	0.194761	0.434436	0.1768	2.9067	0.388728	0.000266146	0.485314	0.405791	0.000202708	0.15389	0.208298	0.054044	7.24025e-05
191621909104366	1.30297	0.021979	0.0268891	0.128261	0.154353	0.176591	0.000215335	0.000144127	1.98643	0.41847	0.0773383	0.0563106	1.09611	1.35927	0.000249037	0.0124446	0.383484	0.0455702	0.318313	0.000325409	0.0341248	6.57491e-05
240695044126637	0.653436	2.26024	0.000401678	0.22747	0.137467	0.222026	0.000306981	0.159525	1.19683	0.000277348	0.388207	0.427073	0.000392271	0.230236	0.359369	0.0949462	0.000318545	0.556282	0.107874	0.000464144	0.000141725	0.576579
125262275762413	0.0239821	0.106119	1.28382	0.156355	0.65135	0.062721	0.000282815	0.000192173	1.37779	0.467031	0.433437	0.0796807	0.597412	0.417758	0.624157	0.000545867	0.496324	0.264995	0.000225933	0.0824535	0.000129489	0.47312
157612122979163	0.000345842	0.173823	0.671944	0.118653	0.000282248	0.157544	0.000260951	0.10549	1.44135	0.0679483	0.17775	0.437216	2.64886	0.00476983	0.35378	0.000502206	0.640472	0.563968	0.00021573	0.00039032	0.000118942	0.0342004
201542880946077	0.2724	0.353157	0.748707	0.101788	0.669581	0.251057	0.000295296	0.000201911	0.306104	0.804749	0.492529	0.000242103	2.1205	0.120097	0.000350686	0.0554068	0.531186	0.471091	0.000251827	0.000452018	0.000133393	0.299592
122487995231150	0.660425	0.000363646	1.1868	0.000231546	0.000316562	0.106847	0.0320606	0.134492	1.43028	0.000276407	0.637437	0.000242281	1.06521	0.000832402	0.532419	0.000572682	0.627015	0.722489	0.000242446	0.00044168	0.00013461	0.460739
120718456470755	0.153374	0.000343398	0.219639	0.168718	0.760701	0.119831	0.00029006	0.000196382	0.000472141	0.40557	0.664847	1.07512	1.66485	0.86921	0.000331908	0.589186	0.403326	0.000249106	0.219104	0.0364827	0.000129335	0.247903
134583312861981	0.000292609	0.540158	0.000286938	0.0648688	0.000242706	0.31346	0.000222235	0.0429076	2.3312	0.181733	0.127595	0.000179811	0.676054	0.933074	0.57254	0.863178	0.278031	0.450141	0.000175445	0.223388	0.000103206	6.91514e-05
120849050265451	0.000432838	1.1834	0.173167	0.347285	1.09449	0.17909	0.000326748	0.000222537	1.25653	0.000303375	0.496145	0.000268749	0.286336	0.0116423	0.000388234	0.588397	0.24704	1.03267	0.135117	0.000484992	0.000146814	0.565977
134376303748980	1.20722	0.397435	1.03765	0.306146	0.327267	0.151312	0.000259882	0.000175781	2.26289	0.765156	0.281219	0.000210879	0.000333709	0.117736	0.000299814	0.182786	0.283632	0.0470508	0.126869	0.000392136	0.000118498	0.10372
155914222393644	0.00619584	0.0698202	0.000284685	0.0201912	0.0232255	0.000176107	1.20755	0.00014843	0.000369153	0.615465	0.220976	0.00017307	0.000272487	0.331486	0.000255563	4.52857	0.411659	0.00018747	0.162405	0.000327071	9.93374e-05	6.72402e-05
192308984339372	0.673459	0.000352515	0.636251	0.115376	0.000316735	0.00021912	0.000289985	0.000197526	2.04958	0.758858	0.542137	0.000235886	0.00140794	0.000820616	1.40155	0.000560715	0.318386	0.559146	0.000228376	0.21213	0.000132053	0.328241
204359574075827	0.60305	0.498337	0.200922	0.000210888	0.000354043	0.23738	0.000318981	0.143627	0.40015	0.000298997	0.465479	0.0633534	1.04364	0.000905832	0.367417	0.812104	0.958323	1.37451	0.00026511	0.00047173	0.000145016	0.428597
121416419564854	0.000290531	0.000260928	0.000289767	0.0103601	0.000241392	0.0454076	0.709254	0.125519	0.000376562	0.0841825	0.23722	0.000173891	0.000278248	0.088772	0.000254206	5.81865	0.261553	0.000187976	0.000192898	0.0366693	9.97239e-05	0.179672
226952087820709	0.286869	0.414259	0.000291866	0.00394143	0.000227944	0.0800028	1.23648	0.000146922	0.000365758	0.000197708	0.000279147	0.000177878	0.00027458	0.476115	0.698922	3.93401	0.387397	0.000189421	0.0792489	0.000331261	0.00010278	6.93968e-05
121254253082548	0.000330843	0.00295397	0.000322655	0.246199	0.0351417	0.000196404	1.19713	0.000165041	0.000423669	0.682922	0.0304438	0.000196672	0.000312423	0.11508	0.00028393	4.88031	0.185869	0.00259248	0.000203926	0.000368711	0.000110164	0.218338
197145251965238	0.000439144	0.41679	0.000443027	0.00794984	0.000357422	0.294508	0.000329361	0.000224246	1.44538	0.000348555	0.199565	0.000269065	0.000423674	0.000927426	2.13043	0.000634098	1.43221	1.31792	0.000259566	0.00048805	0.0106195	0.339334
192788797995942	0.226051	0.000443859	0.128577	0.170284	0.589574	0.13842	0.000361263	0.200456	0.000616317	0.505191	0.732539	0.125285	2.56879	0.00102066	0.000429924	0.148643	0.845526	0.648726	0.000295481	0.000546033	0.000165012	0.5679
156034508438253	0.271214	0.761738	0.100821	0.306497	1.33277	0.0979093	0.00036032	0.000251349	0.434306	0.182134	0.552322	0.117183	0.486449	0.17585	0.000430117	0.416133	0.646623	0.923606	0.198876	0.000537079	0.000163917	0.593665
130615925168949	0.0858273	2.01555	0.000457289	0.126632	0.403234	0.126954	0.000348349	0.000237785	0.918223	0.000314094	0.311353	0.488634	0.289779	0.000966396	0.0953128	0.29997	0.517758	1.21923	0.293691	0.0258961	0.000158349	0.379316
241030019333406	0.179522	0.141448	0.000329754	0.00640466	0.000274293	0.000211352	1.65686	0.000175455	0.000455916	0.000225177	0.0214021	0.000208299	0.000351077	0.000731954	0.0491028	3.84844	1.56031	0.0543861	0.000199767	0.000395146	0.000120178	0.0783412
129978418248429	0.000519233	0.000482887	0.000524543	0.00948436	0.000417135	0.318242	0.000390841	0.0825398	0.00068911	0.000346572	0.196228	0.000325469	0.840333	1.10511	0.03984	0.421093	2.47122	1.03729	0.000317564	0.000598244	0.29314	0.780689
227295666232550	1.00253	0.000309999	1.69183	0.0955715	0.000284498	0.115685	0.000252344	0.0177158	2.69587	0.0670307	0.46325	0.000207706	0.548745	0.000720554	0.000292535	0.000485386	0.732283	0.000220564	0.0267535	0.139651	0.000119162	7.88254e-05
161537454103853	1.48037	0.000351998	1.91265	0.126984	0.298128	0.00022221	0.000286467	0.020208	1.91313	0.563576	0.475491	0.000236395	0.163544	0.00145101	0.000337935	0.000557276	0.390617	0.000250611	0.000229473	0.00662457	0.0848039	0.159821
169588473116515	0.386001	0.000333848	0.683799	0.193721	0.493396	0.000209628	0.00027337	0.000185859	0.642076	0.330854	0.567217	0.137237	2.90268	0.367363	0.000317974	0.105931	0.381634	0.000236802	0.0379261	0.36828	0.000125893	8.28062e-05
240550042876763	0.000460481	0.00043453	0.843663	0.54712	1.05857	0.223672	0.000349631	0.000240229	0.612317	0.467379	0.473894	0.000292082	1.72819	0.14497	0.000416499	0.00067978	0.606383	0.00030995	0.163124	0.25885	0.000161346	0.468371
165878561126196	0.000441301	0.000410447	0.837038	0.673751	0.313286	0.168975	0.000330894	0.000230319	1.03305	0.723187	0.540179	0.156148	2.24952	0.000952727	0.00039134	0.000641833	0.255716	0.24924	0.176258	0.000503709	0.000152829	0.219454
231900112444275	0.0576246	0.000319753	0.000342161	0.0232608	0.186223	0.000211144	1.52992	0.000180576	0.000442582	0.546032	0.0760708	0.00021138	0.000335526	0.000744094	0.000307475	4.5285	0.427484	0.000224728	0.0626256	0.0225161	0.000120558	0.136197
192248721128869	0.0361361	0.470023	0.000459908	0.0347238	0.0980608	0.222821	0.000349776	0.000240036	1.38281	0.479804	0.115212	0.000283923	0.516678	0.294628	0.278733	0.318576	1.59741	1.2623	0.000280477	0.00143332	0.134053	0.354821
164830708915491	0.491375	0.000406655	0.410378	0.253129	0.554006	0.180192	0.000325956	0.000234671	0.90425	0.422899	0.640214	0.000265389	2.17442	0.245728	0.000382532	0.195237	0.674305	0.0869006	0.000301723	0.000491835	0.00828619	0.356123
121405279685046	0.000295466	0.000273177	0.615866	0.028474	0.0564156	0.329364	0.000220209	0.000151567	0.537057	0.21157	0.164144	0.000184389	1.48156	3.52744	0.000261163	0.0588659	0.49039	0.000191489	0.0376755	0.000331148	0.0591	6.76089e-05
235551789271276	0.283711	0.94644	0.000420143	0.0200899	0.00193155	0.0779699	0.000591525	0.00022121	0.532154	0.00028722	0.032322	0.000269368	0.427729	0.000916293	1.78443	1.39089	0.947619	0.756377	0.000258406	0.000482063	0.153065	0.241685
240152489651115	0.410815	0.193944	0.213641	0.0242489	0.000432147	0.254825	0.000406476	0.000280497	0.000688748	0.0327993	0.0922918	0.0830747	1.13767	0.150468	0.161449	0.575977	1.76274	1.80637	0.0167702	0.000639614	0.000184315	0.680108
165878546482995	0.000449676	0.000414795	1.50249	0.624761	0.648128	0.132286	0.000334349	0.0818376	0.432785	0.622887	0.579213	0.0343978	1.98415	0.30579	0.000399081	0.000647912	0.312857	0.0002964	0.0394852	0.0643773	0.000153813	0.231704
156051975825715	0.171815	0.600524	0.000459444	0.000227486	0.000377654	0.360806	0.000355132	0.000243448	0.587806	0.000313404	0.179572	0.000290257	2.19849	0.000990191	0.0333927	0.0493732	1.66373	1.52209	0.000313223	0.000525829	0.000162585	0.227981
169151741507805	0.0322914	0.475269	0.138619	0.00703987	0.0658328	0.343011	0.000331529	0.218101	0.890059	0.138714	0.296061	0.314763	1.46822	0.00115245	0.859216	0.137477	0.717258	1.36318	0.132511	0.000496183	0.000151549	0.000102173
191139679955766	0.0874627	2.2298	0.0787865	0.113659	0.965101	0.104142	0.00032101	0.000223338	0.465033	0.000302314	0.188965	0.544948	0.308234	0.921537	0.394864	0.393435	0.125945	0.0239339	0.321696	0.0406796	0.000147227	0.290638
120769862125291	0.3493	0.674979	0.271505	0.034796	0.000396281	0.271317	0.00779249	0.000248018	0.135932	0.0618076	0.808597	0.430262	0.900128	0.191151	0.585428	0.350564	0.43127	1.8209	0.000300893	0.000537174	0.000163528	0.27247
230799393274293	0.633419	0.000371938	1.24088	0.197142	0.445249	0.0829681	0.000303898	0.000209097	1.47032	0.752513	0.713245	0.000244953	1.37517	0.000868044	0.000357829	0.224333	0.269887	0.000268045	0.000258725	0.0238087	0.000139591	0.167905
191098997074677	0.000387474	0.000347513	0.36409	0.107806	0.105129	0.000246645	0.000286157	0.000193925	1.23669	0.139956	0.618075	0.253944	3.13132	0.167572	0.000330646	0.000550295	0.593498	0.000245069	0.0739382	0.805047	0.000130083	8.51765e-05
196525331269342	0.193999	0.220925	1.75923	0.290034	0.794526	0.000247312	0.000309483	0.00021002	1.12108	0.157284	0.64682	0.000253439	0.255571	0.604193	0.476435	0.154301	0.389138	0.000267482	0.100688	0.208743	0.000140458	0.225466
199944362153907	0.000366965	0.13059	0.000370131	0.0937536	0.0289826	0.000206303	1.443	0.00018955	0.000468294	0.352637	0.139357	0.000223295	0.000357356	0.000784942	0.000323821	4.7507	0.357195	0.000241114	0.145219	0.000415178	0.000125145	0.154379
165739005699877	0.000340412	0.000317441	0.0187911	0.00372649	0.0555758	0.000202879	1.47375	0.000174125	0.00043989	0.103645	0.0598532	0.000206465	0.19546	0.000725189	0.000300178	5.14598	0.403074	0.000220893	0.0345613	0.000387397	0.000116538	0.102041
130127265454877	0.000326421	0.000300592	0.45689	0.000173151	0.000262458	0.159919	0.000242596	0.000171748	0.128416	0.0353024	0.222951	0.137885	0.940081	3.605	0.00926678	0.102113	1.03976	0.730939	0.000198814	0.00036833	0.0292493	7.56686e-05
226331312109365	0.0906424	0.000323999	0.000333767	0.032565	0.0871546	0.000191727	0.846509	0.0928512	0.000422357	0.468353	0.0278467	0.000204311	0.0003196	0.0569821	0.00029154	5.76449	0.000279219	0.000217192	0.00020618	0.000379026	0.000114812	0.129209
157680554338022	1.03065	0.000377341	1.21149	0.151886	0.000329172	0.137396	0.000305456	0.000207562	2.35066	0.394454	0.670135	0.000250525	0.511817	0.0734411	0.000358026	0.460495	0.311107	0.0566559	0.000279314	0.000461474	0.00014009	0.236972
162069999205797	0.044948	0.239332	0.00042712	0.000214132	0.000352337	0.192249	0.000330561	0.000221915	2.3855	0.547673	0.0504191	0.000272309	0.000421341	0.000939392	2.31854	0.280192	0.745406	0.335921	0.240636	0.000520024	0.000151786	0.215181
226833152568044	0.000463138	0.0201243	0.165019	0.339967	1.21601	0.0636783	0.000349278	0.000238214	1.15117	0.268538	0.810914	0.00028851	2.3845	0.175348	0.000409764	0.000677048	0.671484	0.0003018	0.000281856	0.00279086	0.000159342	0.327135
196664871795421	0.128469	0.862557	0.249224	0.565834	1.624	0.34185	0.000401897	0.000278182	0.000702141	0.1521	0.496838	0.504088	0.208388	0.00114069	0.000475886	0.414159	0.693507	0.984298	0.061411	0.000605393	0.00018419	0.309312
239543678056755	0.000499355	1.82137	0.128911	0.100163	0.637495	0.798224	0.000376497	0.000253531	0.804696	0.0965572	0.136105	0.0342626	0.000475523	0.374569	0.401668	0.000719258	0.764237	1.1001	0.184587	0.000562054	0.00017015	0.213845
169658278955437	0.000466651	0.2674	1.00193	0.499719	0.0957927	0.162251	0.000348952	0.0860016	1.05592	0.321308	0.170913	0.493738	2.29793	0.000994651	0.392896	0.000669856	0.27559	0.321933	0.0264211	0.000525414	0.000159206	0.126939
227425427549403	0.000610817	0.179543	0.800724	0.305006	0.928661	0.299319	0.000361697	0.000248891	0.00062611	0.530063	0.754217	0.000299111	2.3585	0.102732	0.000431143	0.244715	0.458116	0.127337	0.000300433	0.2339	0.000167451	0.27396
228040696519965	0.169455	0.789409	1.8425	0.423149	0.0933168	0.119384	0.000345432	0.000234699	1.73971	0.198848	0.26554	0.00183827	0.000437478	0.00096835	1.05982	0.000662115	0.203845	0.473211	0.000268088	0.00051868	0.000158882	0.216229
164750358628588	0.610335	0.0618025	0.866315	0.571637	0.134118	0.000271134	0.000349032	0.254063	0.606784	0.560183	0.442481	0.562449	2.09033	0.00097996	0.301842	0.000671789	0.433215	0.000307679	0.100918	0.000530248	0.000160122	0.000110452
130665317620531	1.17848	0.000431739	2.03385	0.000312942	0.000382083	0.0885271	0.000357453	0.000243724	1.16439	0.000350073	0.292086	0.000289633	0.938193	0.00100062	0.467589	0.000694843	0.769913	0.168277	0.000279778	0.0764735	0.00016383	0.417553
125050586852764	0.977572	0.000382139	1.54179	0.207875	0.0588091	0.000253929	0.000310752	0.000210537	1.83206	0.651938	0.649353	0.000252581	0.287824	0.20072	0.000366359	0.588058	0.407569	0.0263134	0.0475765	0.000469765	0.000141632	0.120021
134585683200237	0.000369244	0.000343559	0.000371467	0.0283755	0.000302676	0.000207177	1.83196	0.0956823	0.000463255	0.239452	0.0573048	0.000226036	0.000356025	0.000780823	0.000327978	4.78399	0.348528	0.000243653	0.209956	0.000423239	0.000127173	8.78803e-05
226952088021235	0.824939	0.107985	0.228062	0.0348748	0.000361416	0.144252	0.023187	0.000230002	2.44335	0.0114213	0.720182	0.000272768	0.000429474	0.000951114	1.11638	0.670266	0.558715	0.433498	0.000268321	0.000504856	0.000155392	0.279567
160999643475316	0.000509338	0.320466	0.000521086	0.0837812	0.18163	0.366697	0.000385733	0.000273562	1.57488	0.495848	0.260944	0.196715	1.86966	0.00109971	0.000454223	0.000764354	1.06282	0.706713	0.242067	0.000596492	0.00017699	0.232826
200015229406044	0.451782	0.311553	0.000594872	0.000289308	0.00047379	0.00034835	0.000453056	0.411762	0.0007851	0.000398618	0.441855	0.0444571	1.79009	0.00126701	0.605166	0.000873674	1.45838	1.6041	0.000345782	0.000665773	0.000207169	0.473946
205913459484974	0.000448952	0.00040948	1.30602	0.000223082	0.000359637	0.28729	0.000335284	0.000233177	2.87226	0.305952	0.224142	0.000273698	0.299214	0.000959276	0.537117	0.259978	0.535203	0.800747	0.000296621	0.0665808	0.000153904	0.101652
135066450782646	0.000430303	0.000407671	1.91499	0.377269	0.4718	0.0667815	0.000327391	0.000224739	1.24479	0.509703	0.667276	0.000270851	1.44971	0.485615	0.000388973	0.000627406	0.0254593	0.000279333	0.15169	0.23156	0.000152204	0.000101468
160372444813171	0.108448	0.000447742	1.70343	0.0770164	0.0800763	0.12368	0.000359815	0.000245161	1.35693	0.473445	0.226193	0.0916323	0.000460141	0.0178762	2.52362	0.0426472	0.469237	0.000317819	0.000341327	0.156042	0.000164346	0.147233
165800209210100	0.000591324	0.00445754	0.87851	0.696493	0.474308	0.00035223	0.000438234	0.000307273	0.000768067	0.993973	0.699146	0.451655	1.80529	0.0012911	0.000529259	0.000855098	0.750443	0.324367	0.236649	0.000659132	0.000200933	0.278523
164693552782621	0.000359721	0.000329934	0.831529	0.0187415	0.0914892	0.000216312	0.000267917	0.0638035	0.846518	0.0935647	0.290955	0.0626974	1.36067	2.67305	0.000313538	0.363407	0.784803	0.000232006	0.0154385	0.101294	0.000124921	8.03948e-05
196498710453532	0.000571167	0.908127	0.896495	0.976807	0.739096	0.0472838	0.000421193	0.000294477	0.602682	0.389658	0.598594	0.169261	1.83862	0.00982862	0.000502406	0.000816489	0.000435434	0.000373044	0.0963446	0.000639454	0.00019524	0.322768
200983461870005	0.101421	0.000383655	0.000419892	0.0749409	0.115079	0.000260739	0.5992	0.000217007	0.000528667	0.479541	0.0755958	0.000255687	0.000402698	0.311899	0.000361123	5.2163	0.239443	0.000274061	0.0670936	0.000471484	0.000144166	0.31563
170866373211894	0.146816	0.00043137	1.39205	0.000246387	0.000408215	0.000281889	0.000355454	0.0105902	1.93044	0.161695	0.362027	0.000286982	0.000454975	0.00100888	1.80242	0.0215163	0.602675	0.267887	0.000287002	0.719143	0.000164634	0.178655
164759036192483	0.212248	0.00039513	0.000410793	0.0411723	0.0694235	0.000257301	1.60184	0.000219907	0.000537209	0.521781	0.000406888	0.000256937	0.000399086	0.0213818	0.000394092	4.54604	0.447958	0.0133596	0.000284891	0.000483386	0.000145804	0.120473
227915456768350	0.173348	0.000478604	0.674529	0.0349192	0.000421255	0.202367	0.000386393	0.373385	0.000659306	0.000350383	1.15664	0.250154	2.26623	0.102495	0.464853	0.585763	1.1855	0.000341302	0.000304679	0.000576438	0.00017389	0.125949
134954915913060	0.177805	0.00038479	0.000423263	0.0132572	0.0379184	0.0521897	1.18063	0.000218259	0.000540603	0.332994	0.142798	0.000254342	0.000400009	0.0437928	0.000369665	5.03043	0.335412	0.0421109	0.000284749	0.000478418	0.000144655	0.207021
155843804117748	0.400892	0.000421159	1.14713	0.122163	0.132981	0.104355	0.000346009	0.000234842	0.7248	0.000313165	0.828502	0.133009	3.31529	0.399401	0.00040238	0.000657203	0.187337	0.000299271	0.000275747	0.000526213	0.100416	0.000105293
169156962827037	1.17532	0.000439806	2.02998	0.102709	0.000383578	0.000272457	0.000355077	0.000242243	1.97401	0.000330153	0.398198	0.0346736	0.929514	0.000997883	0.289253	0.000686232	0.462692	0.000307551	0.0040727	0.000535709	0.000162753	0.194713
122506919988573	0.000625602	0.370912	0.0370182	0.490754	1.09924	0.116783	0.000472564	0.000323631	0.819038	0.298982	0.56178	0.815104	0.585329	0.00132742	0.000554901	0.175217	0.597196	1.04863	0.24591	0.000707064	0.000214511	0.333677
165945566977333	0.694334	0.320639	0.00171606	0.0039182	0.000366514	0.478626	0.0285861	0.000232551	1.47859	0.700156	0.232806	0.000269655	0.0437831	1.17347	1.08712	0.802233	0.170678	0.381319	0.000271761	0.000493685	0.000151847	0.000103099
227911847263667	0.000532969	0.00049085	1.24801	0.414322	0.506234	0.209894	0.000401391	0.000271217	0.741061	0.370651	0.652132	0.134417	2.57564	0.095021	0.000467254	0.0403929	0.190748	0.000348452	0.281644	0.000599052	0.000184297	0.13637
200015215019875	1.08721	0.785166	0.0616201	0.0123002	0.000469579	0.155919	0.000437099	0.000293722	0.372765	0.00038504	0.514806	0.059154	2.27931	0.00124965	0.000514151	0.0597003	1.48309	0.315887	0.000351259	0.000669198	0.000198194	0.408313
235000990971822	0.0827652	0.00038566	0.000414297	0.00473248	0.040731	0.000251251	1.26865	0.000220066	0.00052997	0.761509	0.122162	0.00025564	0.000402169	0.730446	0.000376326	3.78265	0.328216	0.000276746	0.474158	0.000480791	0.000149208	9.86117e-05
126267419413293	0.0749511	0.000502997	0.551252	0.000289798	1.26824	0.000327667	0.000414737	0.152687	0.200734	0.185239	0.463014	0.0337272	2.77586	0.3761	0.000487423	0.000797559	0.694231	0.494393	0.000320732	0.0903414	0.000187997	0.235719
134590829644643	2.17942	0.000465909	1.69295	0.291172	0.000416636	0.133263	0.000380675	0.000258075	1.05463	0.135695	0.653727	0.000307031	0.312979	0.00107542	0.00044136	0.448254	0.450923	0.00033141	0.0003103	0.00056812	0.0521937	0.190065
197137721150190	0.694373	0.168135	2.37678	0.000291868	0.000418267	0.0721671	0.000385428	0.000261587	0.74245	0.0859935	0.677438	0.193048	0.783404	0.0865482	0.57037	0.000747214	0.835918	0.125975	0.000333451	0.000578616	0.000177429	0.184037
164779318172595	0.000403871	0.000375237	1.08845	0.0639671	0.0478668	0.286458	0.000301791	0.000207785	1.00376	0.0884373	0.170936	0.000249488	1.91427	2.42657	0.000360018	0.0831122	0.327376	0.000262682	0.000392814	0.000455609	0.0444517	0.0511982
134060503944092	0.0775114	0.000400452	0.000438864	0.00907573	0.000361379	0.000253701	1.49395	0.000225843	0.00055832	0.34447	0.196048	0.000265225	0.000425429	0.140823	0.000383832	4.6301	0.48421	0.00955674	0.0675224	0.000492783	0.000148746	0.142631
197051821541741	0.000541083	0.890767	1.00462	0.419844	0.296338	0.248583	0.000409061	0.00027869	0.599005	0.234845	0.320515	0.175727	3.06793	0.00115166	0.000467743	0.107858	0.000412836	0.000349674	0.0868769	0.000613787	0.00018656	0.142509
130665344821611	0.0447501	0.119233	0.000439697	0.0487699	0.0234362	0.000255608	1.73327	0.000233976	0.000566065	0.624528	0.144942	0.00027289	0.000425393	0.0587526	0.000399046	4.0607	0.362405	0.000293449	0.375409	0.00051285	0.000156014	0.000107677
191088305789747	1.46211	0.000492089	1.74031	0.345459	0.462274	0.110178	0.000409284	0.000276127	0.957404	1.04692	0.684726	0.078042	0.000522686	0.0288145	0.000474276	0.226326	0.310838	0.000351744	0.000379646	0.000611446	0.000184405	0.142725
191087097833763	0.36903	0.000464127	0.476289	0.000269286	0.322546	0.14052	0.00037764	0.000257256	0.834895	0.668777	0.379504	0.234268	3.3178	0.0981709	0.000433918	0.0744084	0.237222	0.000322301	0.262086	0.181904	0.000172188	0.000115125
199954863380782	0.000575787	0.000530439	1.18196	1.03741	0.888142	0.163944	0.000444386	0.000311361	0.000733102	0.916687	0.69488	0.000358972	2.15387	0.0012734	0.000514206	0.0171243	0.376074	0.000386786	0.163571	0.000669652	0.000205448	0.000144122
130691236476854	0.222114	0.000396171	0.000417221	0.0249595	0.000336713	0.000245872	1.68327	0.000215883	0.000547943	0.000278325	0.215754	0.000256665	0.000407157	0.000903534	0.000397192	4.52836	0.893869	0.0261507	0.00026418	0.000477227	0.000142417	9.51318e-05
169012813031219	0.608592	0.000443783	2.60422	0.000299285	0.000384919	0.178962	0.000360437	0.101112	1.18227	0.000314753	0.708051	0.00029562	1.46644	0.00101918	0.000428727	0.000693473	0.744539	0.00030744	0.00028831	0.000542809	0.000165848	0.000110212
155973324265381	0.000451164	0.000420392	0.000451879	0.0832641	0.153097	0.000256755	0.597936	0.0303724	0.000582966	0.393393	0.0999348	0.00027213	0.000436504	0.320997	0.000402476	5.10978	0.368788	0.0746723	0.000283659	0.1044	0.000156002	0.259504
164640683911413	0.000633904	0.000587593	1.56289	0.337053	0.31858	0.23014	0.000475023	0.110675	0.000824981	0.74159	0.464146	0.000395431	2.04648	0.00135228	0.000584434	0.000912842	1.01836	0.307357	0.102913	0.000719545	0.000219046	0.352903
191689600723806	0.119656	0.00049554	1.65776	0.0925182	0.706044	0.000332596	0.000410863	0.0108141	0.472656	0.30865	1.1158	0.0836002	2.02004	0.00371457	0.202744	0.000788282	0.348827	0.000358056	0.00034416	0.268372	0.000190819	0.185706
227922838243630	0.000555621	0.000519813	1.01674	0.357851	1.43613	0.139204	0.00041773	0.000288003	0.277194	0.780663	0.187184	0.393349	2.37873	0.128884	0.000487624	0.000804048	0.236653	0.000360894	0.00149864	0.261981	0.000195732	0.000132242
130143761651563	1.78345	0.000463085	1.16335	0.000295167	0.000398469	0.000301254	0.000374405	0.0520243	0.705143	0.000331011	0.327819	0.000310348	2.151	0.198356	0.000437757	0.358113	0.722579	0.0384122	0.000291181	0.000642519	0.000172352	0.0955668
206061367147253	0.000461949	0.000442715	0.000471563	0.0110815	0.000395728	0.000276093	1.04853	0.111782	0.000605146	0.000317409	0.217426	0.000288127	0.0793488	0.000970752	0.000404736	5.38486	0.476073	0.000304705	0.00026844	0.000521019	0.000160489	0.264857
160301814597541	0.565151	0.368647	1.61344	0.460904	0.000458244	0.000330089	0.000428554	0.134645	0.66661	0.000397006	0.364187	0.000351056	2.83589	0.024115	0.000511093	0.000827634	0.332279	0.000368057	0.000338099	0.000643962	0.000197336	0.229096
197074397817187	0.000591633	0.572298	1.97825	0.550689	0.257292	0.159261	0.00044543	0.000309349	0.0259624	0.849047	0.326623	0.619739	1.5441	0.001247	0.000526579	0.000863561	0.385292	0.000393696	0.325848	0.00067466	0.000208073	0.000141988
125786518141876	0.454874	0.000488364	0.000535118	0.0120562	0.00560078	0.405473	0.000399434	0.000270839	0.540575	0.000354712	0.763468	0.271828	3.19617	0.0942425	0.000461338	0.627637	0.578604	0.115272	0.000326336	0.412596	0.11847	0.000122379
192186309851867	0.0899111	0.59217	2.3215	0.415334	0.000467076	0.000311586	0.000413179	0.000280065	0.881361	0.373352	0.202319	0.000334282	0.901151	0.637661	0.701593	0.000798105	0.183489	0.000367188	0.0457415	0.000630026	0.00018911	0.250447
130050212642204	0.000447031	0.0636486	0.000445815	0.0315571	0.000390085	0.392269	0.678451	0.000233482	0.00058832	0.402829	0.0336563	0.000278757	0.000438793	0.00990513	0.000399463	4.70965	1.06342	0.00030274	0.210134	0.000540139	0.000160163	0.000106484
165371874499422	0.000430359	0.237874	0.000427655	0.0251043	0.000343348	0.109778	0.604403	0.0242777	0.000558173	0.107297	0.149328	0.000264072	0.000414054	0.000920122	0.000384316	5.46697	0.71977	0.030571	0.000282732	0.000490492	0.119865	0.000100845
204882367081395	1.08602	0.000410424	1.24776	0.119178	0.000378641	0.070982	0.0003341	0.0560035	1.54166	0.72001	0.566857	0.000268005	0.000436177	1.39294	0.000393962	0.532969	0.255146	0.000286785	0.0002978	0.00725846	0.000155565	0.000106766
169014052638052	0.671534	0.000475111	2.02019	0.0875285	0.000426747	0.256257	0.000389871	0.000266313	1.66711	0.13488	0.503258	0.000321773	0.981133	0.0685182	0.000459601	0.141649	0.865762	0.000340152	0.130573	0.000584616	0.000179094	0.0679886
232252165438380	0.434711	0.278531	0.00042279	0.00280192	0.000351271	0.00025443	0.829858	0.00409829	0.000543636	0.197893	0.000404593	0.00026193	0.000408918	0.000907717	0.709717	4.82419	0.293825	0.000279739	0.0196566	0.000487609	0.00014977	0.000101293
196499945446301	0.000622159	0.000583721	0.88267	0.471774	0.681595	0.000374005	0.000469068	0.000364325	0.671025	0.796009	0.586559	0.000382631	2.12069	0.254558	0.000554979	0.000913434	0.703696	0.000412431	0.0329638	0.041069	0.000237169	0.352263
239594426494316	0.0673176	0.000399427	0.0841624	0.000229108	0.0446218	0.000269214	1.18427	0.000228615	0.087186	0.470693	0.194361	0.000267215	0.000417242	0.000922505	0.00037974	5.1784	0.121762	0.000282246	0.162946	0.000496827	0.000151117	0.000101098
197254785718107	0.0767315	0.13912	0.000464147	0.0102931	0.000395138	0.1154	1.97847	0.000230042	0.000591339	0.000338242	0.0444598	0.000283704	0.000434837	0.000983541	0.000406931	4.52671	0.703162	0.000295539	0.000290666	0.000524576	0.000156222	0.000104075
231821327060390	0.0777487	0.401277	2.82183	0.43639	0.000461338	0.20252	0.000423095	0.149573	1.50692	0.000382541	0.745942	0.000345071	0.00054668	0.00119458	0.772612	0.00203878	0.307661	0.000366346	0.00034404	0.0677228	0.000197026	0.103324
130143774271917	0.355553	0.162343	0.593334	0.0737039	0.000542698	0.000399635	0.000489489	0.159082	0.000842908	0.218735	0.292417	0.000402366	3.49905	0.236771	0.000579649	0.335687	0.738918	0.503911	0.000403144	0.000730181	0.000220563	0.425668
157684178800036	0.000664908	0.000614719	0.953157	0.0532206	0.000559263	0.425704	0.000500357	0.000357326	1.52729	0.173914	0.371406	0.000404692	0.250753	0.117317	0.503257	0.361285	1.29117	1.03052	0.000409745	0.104637	0.000244803	0.4324
164640683640542	0.40639	0.416489	0.000597285	0.0366762	0.000489563	0.228216	0.000468607	0.0134343	1.75185	0.0311474	0.33032	0.000379585	0.131332	0.310164	1.22189	0.264176	1.10082	0.97861	0.0199434	0.000694307	0.163539	0.192163
122298767207325	0.000451207	0.164323	0.000444245	0.00150981	0.000356589	0.216084	0.770584	0.00023209	0.000608168	0.000308766	0.0185719	0.000274991	0.000481252	0.000950407	0.00134701	5.71794	0.506033	0.000294733	0.0002663	0.000507771	0.151937	0.0463455
121812477668715	0.61556	0.290582	0.000585017	0.0033067	0.000444253	0.290425	0.000428321	0.000288749	2.81912	0.196196	0.147081	0.000349696	0.210446	0.0217343	1.30646	0.247208	0.725846	0.452157	0.0588337	0.0447778	0.000195329	0.167798
240147148491061	0.0342495	0.309545	0.000446741	0.00142534	0.000363214	0.000298146	1.09043	0.000232025	0.000592311	0.00030448	0.0144864	0.000276918	0.000435771	0.000972909	0.000406998	5.02653	1.11752	0.000291974	0.000267573	0.000507204	0.000157074	0.000103597
192308970121581	0.0914299	0.000503382	2.46592	0.175983	0.0400934	0.000311315	0.000407579	0.000275838	1.06467	0.12643	0.311765	0.238499	2.73934	0.00113877	0.000477392	0.000781858	0.327028	0.000346871	0.000340303	0.000605103	0.013361	0.000120496
130133995961779	0.661479	0.440554	1.02579	0.000274814	0.000413967	0.00029828	0.000383177	0.0668395	1.73052	0.0427216	0.678931	0.000313444	0.165787	0.00108367	1.34962	0.990128	0.308556	0.000334631	0.000313019	0.0777246	0.000177079	0.0575915
206061367053542	0.00067079	0.000613226	1.12135	0.318519	0.000532654	0.429309	0.000498916	0.000340326	1.83998	0.000469641	0.441976	0.000407752	1.05938	0.00142523	0.764383	0.000971567	0.588222	0.597612	0.000402823	0.000754499	0.0002294	0.431732
156022938196405	0.166619	0.000523445	2.20249	0.543051	0.230611	0.0281002	0.000431725	0.000291617	1.18209	0.258841	0.895438	0.000349125	0.215214	0.602224	0.21136	0.046141	0.908301	0.000370861	0.000376503	0.000654126	0.00019711	0.106141
130213138287523	0.000568724	0.000513865	0.397924	0.000284851	0.0129978	0.688827	0.000419703	0.000287497	0.590648	0.000387545	0.555008	0.000350567	3.27104	0.223199	0.000482735	0.805333	0.581057	0.000359349	0.000347857	0.316841	0.152812	0.00012816
165714278868765	0.000594994	0.000553386	0.127743	0.469258	0.585049	0.155634	0.000446188	0.000334976	1.00188	0.434004	0.210623	0.000368757	3.192	0.00124921	0.000520952	0.000852167	0.782659	0.000394496	0.0627534	0.572516	0.000231984	0.000142211
125744654170924	0.228781	0.193464	0.51273	0.0651046	0.000490711	0.0702814	0.000448385	0.136395	0.773806	0.000391287	0.519795	0.0338104	3.40763	0.00123764	0.000524083	0.000857334	1.35761	0.232685	0.000344704	0.000671861	0.000204817	0.0625363
133924258494308	0.105659	0.0181702	0.000498095	0.0164551	0.000454349	0.19083	1.64721	0.0623036	0.000652409	0.000349639	0.0475586	0.000311869	0.000482952	0.00107591	0.0725087	4.73122	0.58652	0.034377	0.000304616	0.000569612	0.000175622	0.0821509
232252165213108	0.000591463	0.000553444	1.84063	0.273771	0.104166	0.159585	0.000443272	0.137777	0.757171	0.596216	0.355495	0.064757	2.3356	0.420151	0.000520018	0.000854602	0.43933	0.000384857	0.0300006	0.00890325	0.000205942	0.0726993
197066465917750	0.000662844	0.000608764	1.41588	0.569316	0.0911117	0.000413715	0.000497693	0.000341763	1.17674	0.594149	0.658107	0.000405925	0.582906	0.313308	0.169793	0.254703	0.741989	0.731828	0.0284466	0.000746332	0.000226748	0.267593
200982536350635	0.457495	0.000632263	0.958393	0.556141	0.353007	0.000447019	0.000516923	0.0833607	0.361267	0.971468	0.435597	0.279361	2.13355	0.00146634	0.000612453	0.00100612	0.469272	0.181014	0.148043	0.0244458	0.000237775	0.182441
161942492100340	0.000697614	0.000634808	1.57598	0.0552592	0.000559972	0.274246	0.000522484	0.000358793	0.921713	0.0580389	0.306131	0.403006	1.39857	0.00147676	0.562384	0.00101162	1.62923	0.000464223	0.0161768	0.000792143	0.000240737	0.392279
135080705670051	1.05406	0.00058431	0.000622775	0.0336298	0.000504529	0.157431	0.000478467	0.000324035	0.477692	0.00043891	0.48496	0.148442	3.10624	0.379642	0.000543544	0.368623	1.00139	0.0357082	0.0748533	0.000718792	0.037213	0.235694
192677397556139	0.73194	0.000566206	2.3517	0.0828783	0.00051066	0.0903299	0.000469079	0.000321981	1.32719	0.197997	0.550257	0.000377743	0.586139	0.186988	0.08959	0.0994412	0.875277	0.0719131	0.0748177	0.000710664	0.000215452	0.28017
126700284197597	0.517335	0.000610277	2.47392	0.000373858	0.000531804	0.0003837	0.000496613	0.0934424	0.630992	0.000437916	0.572995	0.111674	1.28125	0.00139242	0.888336	0.000953698	0.591562	0.000436345	0.000386895	0.000752676	0.0991238	0.332398
230610160740597	0.0391301	0.160786	0.0190453	0.00141831	0.000414971	0.0875715	1.43039	0.000260158	0.000639922	0.000354447	0.0604149	0.000311009	0.000482253	0.00106988	0.000451536	4.99183	0.681777	0.0399054	0.018184	0.000568373	0.000176702	0.0646499
157562564986789	0.104854	0.000466147	0.000486503	0.0126067	0.0621776	0.000294335	0.946294	0.0408874	0.000630629	0.720332	0.147984	0.000307643	0.000472523	0.182842	0.00044591	4.71506	0.443499	0.000324525	0.218975	0.000600826	0.000178683	0.000117552
130529114152235	0.000617383	0.000564436	1.45318	0.0765342	0.631733	0.000371688	0.000459212	0.000315276	0.925581	0.573065	0.72827	0.000379042	2.49487	0.00131348	0.000541258	0.000885976	0.319633	0.000396774	0.0557825	0.187411	0.000213281	0.147684
197264020008230	0.000584239	0.000536333	1.37677	0.200898	0.000488363	0.278141	0.000437411	0.128894	0.901309	0.25647	0.544077	0.000364792	3.07727	0.285019	0.000511039	0.00521615	0.305542	0.0607127	0.000372357	0.175854	0.000202383	0.000135133
195548195511011	0.637248	0.000518688	1.54696	0.100843	0.0702981	0.000326489	0.000416834	0.0830867	1.26609	0.41525	0.0987285	0.114629	2.39819	0.583204	0.000489254	0.000796686	0.101728	0.000356219	0.171874	0.00846942	0.000193282	0.000129052
191148403604189	0.298693	0.000624915	0.621939	0.13814	0.215883	0.171108	0.000503267	0.0571598	0.961682	0.387525	0.357399	0.157196	2.52344	0.00141906	0.000596681	0.328719	0.848656	0.000444752	0.247968	0.000762637	0.000230725	0.279685
130615000021749	0.986442	0.375759	1.66495	0.151359	0.000466289	0.000351243	0.000444055	0.237925	0.618829	0.000403861	0.261563	0.227797	2.02499	0.0300383	0.134033	0.304127	0.554528	0.0244055	0.000370876	0.000675691	0.000205611	0.000137704
129593884175774	1.85699	0.000514896	1.62701	0.000305631	0.000448194	0.0816692	0.000421378	0.000292406	1.88042	0.000381422	0.526353	0.000337675	0.721815	0.0389856	0.000491783	0.158197	0.60533	0.000368598	0.000379426	0.000641509	0.000197005	0.0982521
165945535577318	0.925245	0.000558718	1.62918	0.000314383	0.000476228	0.145495	0.000456744	0.0240763	1.73841	0.000404184	0.530215	0.0114533	1.12921	0.00128974	0.198457	0.029539	0.822817	0.290322	0.000397223	0.000681812	0.000209247	0.120597
195402178714467	0.000518696	0.323939	0.000518508	0.00843806	0.000413562	0.0690588	1.31161	0.000266492	0.000690254	0.000348685	0.0642864	0.000320144	0.000495243	0.00108188	0.00044971	5.05976	0.655215	0.000343813	0.000318965	0.000581822	0.00018017	0.100992
228044333075229	0.362561	0.000613174	0.579311	0.0282909	0.019551	0.38816	0.000501191	0.000341666	0.828588	0.142047	0.592279	0.000409959	2.8733	0.0433281	0.000595361	0.437422	0.902481	0.149787	0.000413898	0.000744543	0.000225344	0.248827
129446800418526	0.280876	0.23566	0.857842	0.535874	0.543794	0.254403	0.00056022	0.000386995	0.000955215	0.867861	0.171806	0.223231	2.02363	0.00155489	0.000657873	0.00108344	0.979407	0.321504	0.137104	0.00083603	0.000254887	0.160473
231133488503525	0.458518	0.000548386	0.6842	0.000376991	0.00048575	0.000382619	0.000436248	0.139668	1.49342	0.302808	0.11644	0.270695	2.4769	0.383906	0.35762	0.0973392	0.379122	0.000375277	0.138298	0.297926	0.000204164	0.000137596
197075202598643	1.21104	0.000527464	1.57217	0.000295591	0.000451671	0.000354166	0.000422973	0.000285739	2.2503	0.000374353	0.397238	0.000345045	0.259363	0.176202	0.370216	0.66524	0.599582	0.000370431	0.000339856	0.000641223	0.000193755	0.0938636
201129490041691	0.000642446	0.406512	0.000646841	0.000323452	0.000534668	0.25454	0.000482707	0.000333769	1.20492	0.000437537	0.0744383	0.190118	2.30512	0.0429781	0.000574404	0.589207	2.03157	0.473207	0.022077	0.000755652	0.000217271	0.000144827
162072312080182	0.0112188	0.000632523	3.4124	0.213524	0.000572235	0.293107	0.000511827	0.000353791	0.448021	0.640283	0.836235	0.0433521	0.541157	0.0014578	0.456696	0.000997832	0.356707	0.000454368	0.216525	0.000768946	0.000235258	0.124563
192189919022005	0.131975	0.00048803	0.000504158	0.000254022	0.000429198	0.170458	1.28619	0.000273198	0.000672779	0.151461	0.000498394	0.00031592	0.000495071	0.167101	0.000464941	4.97517	0.599415	0.097392	0.0153506	0.000608877	0.000185365	0.000122535
125168055086308	1.65563	0.0227613	1.86399	0.000341489	0.000546714	0.000394808	0.000503073	0.000336119	0.670102	0.000454801	0.342757	0.000409459	0.0319288	0.0758582	0.970813	0.442649	1.07231	0.223172	0.000401188	0.000739251	0.000227539	0.223452
231220211276507	0.148962	0.000477013	0.000518255	0.018819	0.0358191	0.126148	1.48609	0.0002657	0.000658587	0.0932456	0.0232069	0.000312652	0.000502164	0.00111772	0.000462353	5.07346	0.553711	0.000340796	0.0348089	0.000592806	0.000180582	0.000120504
230610192455525	0.111295	0.000477113	0.000513904	0.000248177	0.0296924	0.304993	0.887523	0.000269665	0.000660675	0.0560687	0.370246	0.00031959	0.000488722	0.00107506	0.000453693	5.39032	0.238686	0.000333284	0.205304	0.000567124	0.000178533	0.000114126
120778617476979	0.000673828	0.000623289	1.04543	0.148729	0.000539215	0.352974	0.000505327	0.0865397	1.46711	0.000482524	0.266403	0.116875	1.96469	0.00141043	0.554287	0.000984875	1.05829	0.456033	0.000405369	0.000768449	0.000234639	0.0757954
201446693459869	0.00054817	0.000500944	0.000539587	0.125092	0.00044357	0.000329857	0.417654	0.000282834	0.000688378	0.549387	0.0762436	0.00032736	0.000516198	0.976328	0.000483245	4.54992	0.342219	0.000355447	0.393193	0.000619179	0.000189796	0.163959
160243576884084	0.0746821	0.00050796	0.000552245	0.00174446	0.000448667	0.0606299	0.750871	0.000282631	0.00070607	0.000379886	0.0199574	0.00033607	0.000535743	0.00116232	0.000481547	5.88697	0.555938	0.0186939	0.000326355	0.00061752	0.000194013	0.223801
201119827081059	0.525518	0.656227	0.000729737	0.0816709	0.000592763	0.231223	0.000549688	0.000380601	1.9461	0.000498807	0.349924	0.303985	0.768948	0.001543	0.000650138	0.0494614	1.51235	0.973987	0.0205477	0.000828085	0.000251758	0.173787
165251795871964	0.658019	0.000529025	2.15734	0.0006549	0.000447703	0.00033722	0.000433636	0.000297148	1.68621	0.0636	0.266603	0.00034714	0.308229	0.65147	0.592676	0.0113173	0.786372	0.000374437	0.000349222	0.413862	0.000200956	0.000138069
170875874633957	0.101022	0.57493	0.000552229	0.0219695	0.000454848	0.0881147	1.59113	0.000294694	0.000712475	0.000393136	0.00862079	0.000345185	0.000543884	0.0307675	0.000518618	4.33069	0.820864	0.0265387	0.000373257	0.000645328	0.000196907	0.000132932
134592153217956	0.636465	0.0172892	0.515268	0.0309019	0.000665317	0.273916	0.000612353	0.000440198	0.323478	0.000557485	0.282683	0.00671407	2.49601	0.00174652	0.000728298	0.200841	1.54193	0.853326	0.000497643	0.000912403	0.000286268	0.414454
240162199427998	0.000736518	0.391482	0.000728069	0.00228693	0.000580522	0.350971	0.000552867	0.000372752	1.09603	0.0106165	0.00327363	0.000453035	0.729558	0.00154072	1.32931	0.579308	1.91986	1.15075	0.000426852	0.000814075	0.000249029	0.0298651
157131054476590	0.0734505	0.000452394	0.902386	0.00024067	0.000376186	0.455438	0.000354332	0.000246458	0.056561	0.000338508	0.338185	0.000297475	0.000478146	4.07187	0.38516	0.636219	0.667079	0.000318677	0.000279759	0.000533685	0.00946884	0.000112023
192797280685365	0.656488	0.040723	0.695851	0.334496	0.00066593	0.105678	0.000601111	0.0370321	0.00101603	0.000567138	0.297908	0.451308	2.7539	0.00168245	0.000719829	0.236843	1.24814	0.590626	0.00049923	0.000900433	0.000274107	0.143817
239381826459563	0.000629937	0.000566251	0.000621487	0.0100449	0.000492479	0.00036114	0.945587	0.0979708	0.000787132	0.193975	0.000616092	0.000376138	0.000598227	0.00131232	0.000554896	5.20301	0.450611	0.36879	0.0740456	0.0524447	0.000222269	0.196173
240153831786932	0.270175	0.0806809	1.03331	0.286157	0.000587534	0.141074	0.000540309	0.0195249	1.11281	0.000482576	0.463872	0.000447123	3.37267	0.00153168	0.000635716	0.001046	0.664048	0.000470494	0.0108181	0.000808434	0.000249313	0.137821
231365389471149	0.0481158	0.000500636	0.000577934	0.000261042	0.000452661	0.0797162	1.46615	0.0211149	0.000690429	0.000388686	0.0508861	0.000326812	0.000518889	0.195439	0.000496494	5.54898	0.133558	0.0503985	0.000332713	0.000604115	0.000190388	0.000129724
197145264306925	0.737391	0.000690644	0.000767812	0.0120751	0.000629003	0.000474852	0.00057789	0.0221819	0.0980886	0.0005215	0.728362	0.000475053	3.6411	0.409989	0.000665209	0.392685	0.942475	0.136393	0.0596168	0.000865839	0.256008	0.157718
241109220382515	0.413036	0.000735193	1.48231	0.0922976	0.000641068	0.000542239	0.000605637	0.000412331	0.801303	0.035814	0.545781	0.141462	1.8261	0.00170555	0.310546	0.00117627	1.27542	0.246853	0.000480584	0.0911234	0.00027879	0.331096
192718916967142	1.04765	0.000633716	1.66508	0.0817166	0.000553252	0.133101	0.00051793	0.000355581	1.7317	0.000513944	0.296471	0.000418648	1.11706	0.414934	0.000606561	0.257891	0.673501	0.000450397	0.000499932	0.000790895	0.0179898	0.157345
160439387707190	0.043796	0.000530834	0.000565905	0.00745667	0.000454781	0.000337456	1.01068	0.18686	0.000728416	0.000389679	0.000549454	0.000348646	0.000564255	0.00123214	0.229168	5.53993	0.487537	0.0873332	0.000344181	0.000658053	0.000205014	0.00013965
157560314224027	0.000558788	0.000533464	0.0229771	0.00869696	0.000461565	0.000372432	0.984375	0.000297442	0.000752942	0.329192	0.0680451	0.000349533	0.000552082	0.00123822	0.000520791	5.60517	0.444327	0.000369558	0.130049	0.000648608	0.000196204	0.000130635
236770336587116	0.439781	0.191803	0.594642	0.130241	0.000625925	0.226413	0.000580747	0.0761149	0.00099308	0.000535326	0.676801	0.40728	3.61199	0.00163821	0.000684022	0.00112302	0.81448	0.422211	0.000500684	0.000861987	0.00026486	0.000179134
157605499976948	2.16836	0.000642155	1.29282	0.0791528	0.000569507	0.109104	0.000531381	0.000368867	1.00073	0.000489209	0.736025	0.000432295	1.00597	0.00150644	0.00061847	0.406767	0.613727	0.0577394	0.00041259	0.000807614	0.000245809	0.122746
157680527686005	0.65984	0.000692303	2.80005	0.101864	0.000608838	0.121559	0.000571657	0.0337048	0.95526	0.450908	0.781857	0.00045799	0.000728455	0.156117	0.628346	0.00108993	0.563008	0.000485843	0.230524	0.000851274	0.000258681	0.110971
160381121976542	1.23235	0.0006871	2.62565	0.000446022	0.000607168	0.174471	0.000567904	0.0003902	0.689234	0.000504368	0.770658	0.00046981	0.326847	0.00160532	0.851088	0.121831	0.603686	0.000491557	0.00048071	0.00085529	0.000261614	0.196562
122285057862565	0.000551334	0.000516754	0.148629	0.000332136	0.000451876	0.0408897	0.687173	0.155081	0.000715168	0.071911	0.142906	0.000338999	0.000536623	0.00118043	0.000487475	6.04698	0.255355	0.000370338	0.000333001	0.000629921	0.000193304	0.0442567
192677397256101	1.67526	0.000730347	1.06418	0.0195141	0.000634347	0.523536	0.0101225	0.000384788	0.540782	0.000530094	0.685255	0.000494866	1.50287	0.133094	0.000646377	0.321084	0.919029	0.0468853	0.000431325	0.0596716	0.000264716	0.0943522
170251137444789	0.000679341	0.000620321	0.000666144	0.309715	0.0860441	0.000432619	0.556868	0.00035055	0.000854068	0.635251	0.198803	0.00041682	0.000649953	0.00145617	0.000593835	4.92177	0.564198	0.0544928	0.0849953	0.00079585	0.000237145	0.179887
156941807901932	0.000724731	0.000613192	1.86741	0.000367311	0.048089	0.0872649	0.000487367	0.000338097	2.57506	0.000461289	0.598793	0.00041196	1.16517	0.00139229	0.000570827	0.585224	0.51386	0.00042054	0.0261971	0.126549	0.000228706	0.000151959
161461199355165	0.236885	0.867266	0.000571012	0.000282936	0.0159404	0.000347272	1.03038	0.0561071	0.000720048	0.000414251	0.000558649	0.000361251	0.000553002	0.202781	0.000518855	4.88454	0.296261	0.000376861	0.00395074	0.000658068	0.000203545	0.000136654
130194930321715	0.000611427	0.000558314	0.000618001	0.00567972	0.000533715	0.237626	1.48575	0.00033183	0.164157	0.109465	0.0955246	0.00037229	0.000587558	0.00128946	0.000539335	5.06775	0.388297	0.000398846	0.0386551	0.000702763	0.000215335	0.000142463
135132264217379	0.149747	0.318806	0.761702	0.132769	0.000606236	0.312829	0.000569056	0.120062	0.921199	0.0194901	0.397952	0.00046671	3.05944	0.00160012	0.000673015	0.462524	0.857022	0.000498452	0.000458739	0.00085102	0.000259872	0.0802284
125813227109302	0.685624	0.000669744	2.22032	0.105226	0.000579869	0.000469006	0.000548492	0.00037904	2.1029	0.136848	0.259324	0.000442022	0.231156	0.00155862	0.000634524	0.170761	1.57732	0.000472852	0.000526958	0.000818552	0.000257831	0.102921
240147167079724	0.000579362	0.431572	0.000579877	0.00362033	0.000461516	0.211753	0.851112	0.000289375	0.000728723	0.000382274	0.00054798	0.000364351	0.0374323	0.00121235	0.000512879	5.66056	0.396391	0.000377288	0.000371149	0.000635004	0.000196362	0.000130834
226949759618355	0.000709543	0.559917	0.000682012	0.000346714	0.000554937	0.565081	0.00053963	0.000389684	2.73817	0.000468596	0.0600736	0.000433333	0.197459	0.401961	1.01049	0.371372	1.68894	0.00048312	0.00042075	0.000825429	0.000273935	0.000179957
135005247846619	0.153083	0.00053114	0.000560347	0.00191694	0.000458697	0.000333662	0.923854	0.000294466	0.221031	0.00043391	0.000536378	0.000342613	0.00054154	0.149476	0.000501062	5.74231	0.321501	0.0808175	0.000326307	0.000641389	0.000196606	0.00013286
166333961844580	0.296392	0.000718436	1.40821	0.167178	0.0679222	0.265456	0.000590257	0.316419	0.428471	0.000558401	0.498718	0.000485714	3.06925	0.133573	0.000693323	0.00113207	0.710624	0.000517373	0.000555564	0.231829	0.000270324	0.000182255
170728683952933	0.192112	0.595813	0.000665148	0.069718	0.000523401	0.000371269	1.35955	0.000338091	0.000828883	0.000433687	2.18473	0.000404259	0.000631091	0.00140771	0.000587958	3.1892	0.000532239	0.000433285	0.00039071	0.000733616	0.000223228	0.000149937
191208130799350	0.056819	0.000698825	1.07461	0.139169	0.000634955	0.115216	0.000564232	0.0411947	1.18083	0.119425	0.480976	0.000465899	2.61598	0.881051	0.000673277	0.0015018	0.62653	0.000492859	0.0991175	0.000846461	0.000259944	0.162692
165714263755117	0.433333	0.000673936	2.59261	0.000381647	0.000590992	0.0694232	0.000554285	0.193686	1.48781	0.177029	0.957863	0.000447658	0.0776822	0.27161	0.325815	0.339929	0.578611	0.000478978	0.012136	0.000818785	0.000251537	0.0780236
240618655114990	1.8512	0.00075259	1.79409	0.0977467	0.000668496	0.000495314	0.000617589	0.000418659	1.1495	0.225463	0.374938	0.000501811	0.897555	0.0184761	0.000714683	0.00120246	0.901778	0.000540488	0.0218355	0.000929442	0.000280678	0.260018
205990633860380	0.00914281	0.000761648	1.31626	0.0773969	0.000677797	0.128287	0.000626312	0.00042964	1.99575	0.762632	0.736339	0.00050906	0.235989	0.00178027	0.991486	0.495535	0.289383	0.000556855	0.000520803	0.201802	0.000283607	0.353576
170120256317875	0.000786116	0.000713826	1.21745	0.2364	0.000623001	0.263483	0.000585922	0.00040709	1.57817	0.000554246	0.453296	0.232084	2.73607	0.0941339	0.000661405	0.0965099	0.613075	0.000487677	0.0729232	0.000877679	0.000288386	0.000170816
192667761196460	0.244106	0.000763484	1.63057	0.000402145	0.000661935	0.000488418	0.000631231	0.451413	0.920333	0.000543945	0.635755	0.0169334	0.475733	0.00174519	1.47057	0.526672	1.06309	0.000554771	0.000479817	0.000921766	0.000285862	0.157071
192739567429989	1.29743	0.000783309	1.44318	0.000429485	0.000702988	0.304725	0.000667264	0.000446517	0.77729	0.000570972	0.352534	0.000544179	0.000839108	0.0018215	1.53634	0.00126379	1.28845	0.355165	0.000502605	0.0368751	0.000299297	0.198856
195547421162931	0.635218	0.000685429	2.84636	0.000410417	0.000584593	0.000448798	0.000556172	0.0607456	1.49247	0.000478162	0.49982	0.000452061	0.555065	0.0552036	0.892488	0.10837	0.37167	0.000488248	0.000504671	0.000849358	0.000259103	0.0766271
134448003369908	1.63923	0.000702908	2.18562	0.000761911	0.000613882	0.0566372	0.000569722	0.000394668	1.33313	0.000525683	0.330469	0.0004722	0.67804	0.168879	0.00066526	0.550009	0.441422	0.000502076	0.000482506	0.000858163	0.000261545	0.209505
236245158149357	0.904426	0.000706568	1.38781	0.000386834	0.000640064	0.240551	0.00057266	0.000409573	0.000966386	0.930724	0.780372	0.000469568	0.000728961	0.38279	0.706385	1.10401	0.161574	0.000495038	0.517058	0.478211	0.000270176	0.000191338
134945401059686	0.619909	0.000716817	1.72551	0.289932	0.234289	0.000448778	0.000580349	0.000417354	1.40951	0.589042	1.37906	0.000477357	0.000749565	0.00163683	0.829533	0.00112448	0.4228	0.000503708	0.0921683	0.000883719	0.000271521	0.000176539
196019687374051	2.71602	0.0007574	1.31353	0.252278	0.000641186	0.000506305	0.000615485	0.000421151	1.1035	0.000536679	0.410643	0.000498023	0.641051	0.0702332	0.000725807	0.374279	0.377145	0.000536946	0.000527135	0.000919112	0.118449	0.21591
121416373877094	0.770587	0.0762855	1.72647	0.000458455	0.000602543	0.000471929	0.0116414	0.000405589	1.40015	0.000494394	0.100097	0.119086	1.95823	0.00157078	0.000683453	0.00110317	1.42917	0.000493748	0.00046044	0.000855231	0.000268379	0.000167581
200968831425451	1.25966	0.000706033	1.41077	0.0382834	0.000652568	0.000508827	0.000579028	0.0493285	1.61827	0.000526042	0.613244	0.000470271	1.33662	0.00163489	0.000668008	0.111247	1.05549	0.00051217	0.000475714	0.000883879	0.000267838	0.098935
192110462127533	0.405265	0.665749	0.552481	0.363715	0.00081499	0.199264	0.000761052	0.000511274	0.40727	0.109429	0.175591	0.371142	1.95432	0.00211245	0.000891326	0.0529421	1.45645	0.444398	0.099972	0.00113889	0.00034316	0.335106
235007414484382	0.000689568	0.000637948	0.000721814	0.0113029	0.000596758	0.123101	0.527324	0.0451277	0.000889311	0.000510754	0.0625679	0.000427496	0.000663621	0.00144905	0.000608111	5.42252	1.16024	0.108108	0.0249682	0.000778632	0.000237414	0.10631
134377511467430	0.969479	0.000767421	1.54783	0.000700171	0.000671529	0.228151	0.000620047	0.0441215	0.475543	0.00056851	0.279485	0.111372	2.63464	0.00176237	0.000735819	0.0631456	0.882319	0.310718	0.000586598	0.000923565	0.000278378	0.0453085
157534947587820	2.01772	0.000676303	1.51492	0.000446793	0.000606386	0.0725505	0.000554892	0.0575426	1.83394	0.000490883	0.318082	0.000455101	1.34653	0.00156176	0.000640861	0.00107334	0.429787	0.000484091	0.000430144	0.000835957	0.00025768	0.000175854
156598196165851	0.000847054	0.000776276	1.07722	0.000520922	0.000693991	0.32504	0.000628034	0.105913	0.665801	0.000583763	0.724853	0.000514603	3.37583	0.317358	0.000742246	0.254998	0.559427	0.000548234	0.000514306	0.000955331	0.000286731	0.185668
192718871059302	0.339197	0.000742512	1.30905	0.0821556	0.103527	0.000519195	0.000612423	0.00042009	0.762018	0.240909	0.609232	0.248451	2.92547	0.00173549	0.000715255	0.00117217	0.942944	0.000526331	0.0289431	0.000918423	0.000282831	0.000183385
161461172124573	0.00072396	0.000619678	0.000676273	0.00862462	0.000556314	0.0873131	1.2806	0.154671	0.000849501	0.140909	0.000649108	0.000412538	0.00064629	0.00144533	0.00060001	5.30376	0.447237	0.0646111	0.103713	0.000763662	0.000234799	0.000160655
192868121270621	1.71077	0.000770524	0.264649	0.0325782	0.000643017	0.305894	0.000613974	0.000416367	1.71537	0.00055262	0.335769	0.000519441	1.93184	0.0813375	0.000695061	0.292424	0.723194	0.057055	0.000471293	0.000918814	0.02107	0.122189
191697876314925	0.539993	0.000785365	1.8919	0.0722583	0.000697126	0.00055898	0.000642139	0.000441948	0.250049	0.35204	0.411987	0.0754682	0.000825158	0.00179534	1.97404	0.985953	0.881222	0.000563329	0.00061136	0.000960036	0.000292543	0.156639
204214665361189	0.00092523	0.00083754	1.34562	0.000459843	0.000725144	0.401168	0.000692057	0.000481188	0.606933	0.000628108	0.0692808	0.000554548	0.155756	2.56064	0.0909749	0.00134494	1.57775	0.000608322	0.000552123	0.00103584	0.108541	0.674185
134043605067564	0.00064103	0.710847	0.0778275	0.0079393	0.00052246	0.00041326	0.548893	0.000347839	0.000835172	0.000436379	0.0468166	0.000402071	0.000625831	0.0013514	0.000571524	5.15766	1.04173	0.000424313	0.00039969	0.000727378	0.000220927	0.000146528
235688972212644	1.45478	0.000738411	2.32447	0.000483733	0.000628622	0.000485062	0.000597482	0.000405347	1.85718	0.000673291	0.368644	0.000490535	0.751879	0.0911697	0.000712465	0.00115669	0.533845	0.000515458	0.000477339	0.000899036	0.117562	0.0919431
134515802106270	1.22931	0.000725719	2.1982	0.00039931	0.000612247	0.381541	0.00058539	0.104122	1.01361	0.00052226	0.419516	0.000470555	0.000751426	0.00168339	1.17931	0.710839	0.355248	0.000501147	0.000461123	0.000879363	0.000278468	0.000184999
197137748355315	0.000808223	0.000747696	0.516227	0.192712	0.000661875	0.214122	0.000602056	0.000410136	1.7826	0.0663913	0.531181	0.281879	3.0306	0.381793	0.000694375	0.00115948	0.594709	0.000515705	0.000546137	0.000923405	0.000275623	0.000181505
205441786898276	2.50447	0.327278	0.310647	0.000407669	0.00060524	0.000434777	0.000579951	0.068531	2.31459	0.000493885	0.0174042	0.000465921	0.732023	0.187891	0.0837999	0.00111183	1.04676	0.000500187	0.000449268	0.000860071	0.000264253	0.00017964
197120319183276	1.50363	0.000780213	1.7573	0.000473915	0.000675289	0.242812	0.000641779	0.000439587	1.15469	0.000570546	0.305642	0.000519606	0.927519	0.00181517	0.20593	0.00125982	0.946713	0.447268	0.000518206	0.000971127	0.000291724	0.0992576
122285076663541	0.38095	1.6482	0.000986558	0.0400115	0.180751	0.689652	0.000740557	0.000513547	0.990592	0.117798	0.111591	0.000610833	0.393554	0.299224	0.265828	0.0856315	1.14968	0.884227	0.143888	0.00112346	0.000344817	0.213774
131227046336812	0.103665	0.000643287	0.10761	0.0319968	0.000564066	0.000422644	1.23163	0.000355702	0.000899678	0.000466111	0.139409	0.000426369	0.000663989	0.00154629	0.000612587	4.95244	1.02438	0.000451794	0.000413791	0.000779837	0.000237011	0.000158512
125804770946293	0.000740962	0.000678449	0.000756028	0.0189527	0.000595101	0.113378	2.31436	0.000375773	0.000969688	0.000493634	0.000731772	0.000449829	0.0466158	0.00156585	0.0674838	4.41017	0.61926	0.000481796	0.000441081	0.000828304	0.000251985	0.000165545
240162152769372	0.000945382	0.000890777	1.22224	0.071352	0.046255	0.577711	0.000700554	0.000492956	0.00122163	0.126927	0.69622	0.000584131	3.19263	0.00202125	0.00083299	0.227521	0.970134	0.375824	0.000610198	0.00106835	0.000317882	0.0831851
157053730638189	0.769079	0.000849477	1.28861	0.0788808	0.000750124	0.251255	0.000693695	0.0930781	0.445893	0.000628871	0.436907	0.000576486	3.00739	0.00194213	0.000809512	0.00134118	1.12059	0.000598904	0.000557096	0.0010416	0.000315096	0.0979129
130143793400107	1.70265	0.159286	1.7055	0.136523	0.000714563	0.222446	0.000670686	0.0302516	0.631743	0.000655213	0.471901	0.000548709	0.799109	0.00186257	0.000779102	0.260744	1.43258	0.000588246	0.000554908	0.00100129	0.000311396	0.0392841
165713592903907	0.000687958	0.000635649	0.000684235	0.00614486	0.000541309	0.17459	0.960294	0.000370735	0.000883742	0.000462324	0.0315299	0.000416816	0.000668674	0.18892	0.000611904	5.55678	0.608576	0.065311	0.000458716	0.000781712	0.000246308	0.000169764
239596290894053	0.00103435	0.000951397	1.23256	0.265767	0.19039	0.271535	0.000782624	0.000535078	0.00132042	0.559808	0.523115	0.000638559	3.04912	0.109288	0.000900266	0.493392	0.376672	0.000681544	0.219891	0.00116287	0.000352235	0.299762
192129386362732	0.639414	0.000810112	2.4302	0.000437135	0.000713375	0.00052831	0.000658461	0.178948	1.19409	0.000577051	0.519125	0.0352257	1.39866	0.00184266	0.553927	0.00127868	0.570825	0.000581384	0.00059593	0.000988201	0.000306299	0.0699722
130050244143454	0.181184	0.000834106	1.50675	0.0929372	0.145566	0.238827	0.000679778	0.190467	0.415617	0.00065014	0.657521	0.0293859	3.46458	0.00192664	0.000792437	0.0013183	0.667906	0.000594332	0.000598024	0.00103525	0.000315065	0.000210806
165851836868405	0.591786	0.000807082	2.91183	0.000470447	0.00069906	0.000548241	0.000671827	0.0660022	1.19861	0.000576181	0.238878	0.000544104	0.471157	0.00187052	0.484195	0.55837	0.819389	0.114454	0.000511848	0.000995917	0.000301823	0.137034
191072065742620	0.720664	0.000817804	1.95122	0.105885	0.000721702	0.167088	0.000653831	0.0777163	0.23501	0.000657763	0.599561	0.000542478	0.188644	0.00194851	0.912857	2.11665	0.341158	0.000576304	0.000522884	0.00101057	0.000307538	0.175495
161408961334636	0.14418	0.000918382	1.76095	0.000492724	0.00082011	0.109124	0.00074868	0.000535346	0.942258	0.000731075	0.278398	0.350088	0.00332575	0.00215212	1.53242	0.265768	1.37887	0.737351	0.000801401	0.00111727	0.000344374	0.0882687
130529132202350	1.06127	0.000751912	1.73066	0.000457196	0.000649566	0.000524237	0.000618419	0.000441872	2.76126	0.00053071	0.536852	0.00050187	0.855822	0.00172227	0.000702344	0.00119174	0.643244	0.000531925	0.0005754	0.000947123	0.000289393	0.00018656
134602622134619	0.071301	0.000669136	0.0287028	0.0173953	0.000634902	0.200648	0.922695	0.000389808	0.000979059	0.136104	0.300558	0.000445819	0.000703679	0.517904	0.000646008	5.02449	0.34765	0.000478702	0.0260947	0.000840513	0.000258091	0.000171323
227499945639212	0.0791247	0.000864969	2.71184	0.000474385	0.000744505	0.00060644	0.000713056	0.00049483	0.649797	0.000620213	0.310583	0.00057792	0.471338	0.00201225	1.13825	0.699795	1.1464	0.243986	0.000554592	0.00106726	0.000328084	0.139513
232370438781221	0.000808961	0.000759633	0.000862116	0.0201536	0.000639125	0.000568458	2.30124	0.000417731	0.00109573	0.000539469	0.0225955	0.000498292	0.000791872	0.00169072	0.0136236	4.31607	0.915014	0.000528026	0.000475772	0.000902524	0.00027045	0.00017703
197254785718067	0.000888072	0.149888	1.10734	0.15376	0.000726443	0.16128	0.000670218	0.0912946	1.00903	0.000655392	0.263121	0.00055196	2.89458	0.692396	0.000787791	0.201616	0.842001	0.000581538	0.0270152	0.0010099	0.000305762	0.000206417
240550875085222	0.214525	0.000863696	1.02294	0.000489475	0.000783172	0.279874	0.000706155	0.0299863	0.693516	0.0708302	0.490726	0.136208	3.60943	0.00199224	0.000822821	0.113242	0.443627	0.000606676	0.113289	0.374694	0.000328134	0.00021527
228067705772270	0.0743244	0.00708882	0.000723937	0.000358098	0.00061907	0.218477	0.511054	0.000421324	0.000967669	0.633394	0.000685094	0.000460748	0.000693592	0.372281	0.00065938	5.54793	0.000594678	0.000484442	0.000507444	0.227603	0.000260965	0.000169083
156514578515804	0.50285	0.000789938	0.000893222	0.0406519	0.000694957	0.121877	0.425241	0.00045195	0.0010835	0.000586399	0.221155	0.000532977	0.000835654	0.00183992	0.000751182	5.23824	0.726593	0.000570438	0.0176235	0.0009671	0.000299724	0.295185
157064495748963	0.487981	0.000871704	0.498004	0.034606	0.0205715	0.000594083	0.000709942	0.0718113	1.04839	0.00064492	0.643857	0.0585857	3.1383	0.0952687	0.000807373	0.00136542	1.12554	0.000606984	0.000652245	0.369983	0.000328303	0.000214359
191012722130349	0.000964624	0.000880661	2.41441	0.00047669	0.000759015	0.15137	0.0250195	0.000512748	0.920724	0.000687562	0.635174	0.000616172	2.35949	0.00215316	0.000841901	0.120322	0.962465	0.000621461	0.000597337	0.00106921	0.000330326	0.000206409
166273832139627	0.479547	0.000966273	1.52659	0.000601312	0.000818728	0.175654	0.000789655	0.0906725	0.442218	0.000679631	0.244116	0.000656724	0.61556	0.002224	1.36553	0.255156	2.08748	0.22777	0.000611653	0.00120285	0.000364726	0.0804438
134405321276837	0.000893646	0.000825313	2.10212	0.000501043	0.17333	0.160745	0.00067314	0.00045986	0.810123	0.0631087	0.755717	0.000555839	2.1104	0.664828	0.000792238	0.331521	0.305394	0.0715128	0.0446827	0.00100478	0.000309199	0.000207238
205932364418406	0.000730997	0.00068488	0.000738799	0.0234312	0.0006028	0.00046036	0.956256	0.000383426	0.000958582	0.0870391	0.000730113	0.000450156	0.000703974	0.00155335	0.000645895	6.18019	0.34191	0.000476283	0.000573882	0.000818434	0.000251792	0.000167603
165310953843998	0.888992	0.000984701	1.83347	0.000594357	0.000884597	0.331784	0.000816177	0.000559228	0.329432	0.169127	0.469025	0.000662951	0.00103828	0.00230374	1.29531	0.562213	1.4692	0.000703041	0.0783933	0.00121979	0.0223778	0.140553
134393229620972	0.001136	0.001067	1.67393	0.280041	0.0009603	0.295436	0.00086415	0.0747183	0.306018	0.0837506	0.28736	0.151991	3.22093	0.00242624	0.00100949	0.00166394	0.956251	0.0519896	0.0214546	0.00128657	0.000396441	0.184947
133967222359860	0.00094606	0.000908318	3.04566	0.000480621	0.000760577	0.17122	0.000717337	0.00049458	1.6141	0.000611281	0.431264	0.00061491	0.900127	0.0145731	0.535685	0.337864	0.516447	0.000622588	0.000590929	0.00110585	0.0246775	0.000215743
239611753682734	0.0784771	0.00102154	1.64724	0.000926448	0.000920925	0.431472	0.000850415	0.166245	0.719612	0.166243	0.822894	0.000689283	1.74776	0.00238395	0.561949	0.114702	0.706557	0.146171	0.125933	0.00127043	0.000389782	0.155918
156024146934500	0.244214	0.0010192	0.366588	0.0558681	0.0485818	0.445372	0.000835303	0.000559218	0.66064	0.000803432	0.59688	0.000689816	3.09635	0.0786454	0.00095193	0.133843	1.76966	0.000716866	0.000664597	0.00125473	0.0648377	0.0306642
192722494769509	0.949348	0.00100637	1.29043	0.044542	0.000878224	0.210299	0.000823293	0.0005679	0.0477683	0.00072312	0.35585	0.000680567	3.096	0.00232223	0.000963254	0.13318	1.34505	0.000719304	0.000644211	0.00121608	0.0357764	0.0808467
129455121876853	0.280053	0.000981718	1.32437	0.0117291	0.000881268	0.323591	0.000807743	0.0872162	0.677752	0.000723048	0.581612	0.000662456	3.37839	0.00225965	0.000953668	0.0646462	0.597012	0.000708528	0.000633527	0.17133	0.000373786	0.0929658
195547402198308	2.05706	0.00104771	1.02259	0.13654	0.000890136	0.000687347	0.000843005	0.00058224	1.19893	0.000749735	0.605362	0.000683294	0.624966	0.00237938	0.000977522	0.289872	1.37116	0.000731277	0.000667865	0.00124789	0.0214946	0.260159
192186322369318	0.200663	0.000944379	3.20075	0.000513927	0.000818648	0.000658188	0.000770116	0.000535468	0.84637	0.000680532	1.07208	0.000620179	0.187327	0.00216817	0.924741	0.392687	0.668962	0.000669607	0.000599795	0.00114876	0.000358293	0.0955968
196576839580468	0.415699	0.00115878	0.672721	0.0480113	0.0010519	0.000677177	0.000967379	0.115529	0.00162646	0.171523	0.674058	0.000788045	3.55828	0.209817	0.00113766	0.00183309	0.92696	0.000819148	0.00087217	0.247684	0.127406	0.420968
204882379492142	0.725278	0.000915705	1.23445	0.000594971	0.000792352	0.00061214	0.000748092	0.000526458	2.32882	0.000647278	0.260543	0.000628262	1.22755	0.00208569	0.000864666	0.00147425	1.6781	0.0986079	0.00064139	0.0352132	0.000342553	0.000231067
133906809343211	0.00105028	0.598401	0.716475	0.2332	0.348431	0.656049	0.000826329	0.000553646	1.34648	0.0921268	0.720281	0.0946284	2.34612	0.00225666	0.00093161	0.146972	0.29166	0.000691585	0.000697843	0.00120213	0.000368563	0.000243056
170120243436779	0.00105796	0.000934888	2.25661	0.000504437	0.000807161	0.226526	0.000773431	0.000536628	2.22557	0.000660859	0.577057	0.000626955	0.927111	0.00220466	0.439991	0.00150688	0.837591	0.000682734	0.000599764	0.00118316	0.000360478	0.0967627
230612576422636	0.632851	0.455204	1.23855	0.26933	0.000890619	0.00066127	0.000833246	0.000541534	1.04373	0.118801	0.212148	0.159117	2.10152	0.00227142	0.000938279	0.00156109	1.35755	0.000684842	0.000656153	0.00119949	0.000364837	0.000240476
131105432136491	1.47701	0.000986483	2.48598	0.000612316	0.000881467	0.234262	0.000837877	0.000572515	0.581032	0.00072396	0.549154	0.000675717	0.121286	0.00231742	0.629988	0.445061	0.856257	0.000708457	0.000637284	0.0447002	0.0505254	0.115432
134405309218076	0.0728198	0.000872714	0.000914585	0.000459989	0.00076227	0.280791	1.58511	0.0935052	0.00116866	0.000614502	0.0155808	0.000570919	0.000912167	0.00199941	0.000819796	4.76119	0.778786	0.000619373	0.000556303	0.00107619	0.000334188	0.000226631
155828771273460	0.000821696	0.0390477	0.00083302	0.00272706	0.000684538	0.000515931	0.827333	0.000439005	0.00108632	0.100498	0.000786856	0.000501783	0.000799878	0.00218975	0.0834482	5.88435	0.639081	0.000549393	0.0125875	0.000949977	0.000295382	0.000200675
196095803054373	0.65432	0.000886095	0.00100126	0.0451673	0.000790945	0.000570155	0.76301	0.063179	0.00123306	0.00072539	0.000967637	0.000595403	0.00094072	0.00209614	0.000873113	5.17136	0.652689	0.00064376	0.0172669	0.00111099	0.000344056	0.2199
129574544731563	0.531619	0.187517	1.51566	0.00073683	0.000968774	0.000611192	0.000852863	0.000623244	0.161752	0.000807932	0.294431	0.598363	3.49225	0.00238617	0.00102296	0.00161929	0.804978	0.000759366	0.000715868	0.00129285	0.000393335	0.000265611
134463410882277	0.678186	0.00100221	2.22667	0.000534251	0.000872524	0.37073	0.000817421	0.000562468	0.230806	0.000733829	0.46107	0.000664285	0.00107723	0.00236199	1.36347	0.939669	1.31721	0.000715591	0.000647933	0.00121825	0.000365669	0.000246422
134936708468059	0.926886	0.627968	2.39478	0.383647	0.000981117	0.274219	0.000907341	0.000623286	0.566888	0.000829732	0.339797	0.152719	0.0869951	0.00254587	0.479368	0.162958	0.854149	0.340565	0.000711237	0.00136427	0.000416015	0.000283337
164822433590107	0.000947782	0.000854095	0.000932333	0.0317577	0.000764718	0.125771	0.902574	0.151911	0.00117607	0.000639302	0.208855	0.000579044	0.000911351	0.00197894	0.000833856	5.44225	0.621979	0.102778	0.00055657	0.0010789	0.000337397	0.000226236
130615971605214	1.94227	0.00105131	1.99537	0.000571608	0.000910392	0.593314	0.000861221	0.000605778	0.0613468	0.00076579	0.688874	0.000698643	0.00112298	0.00245749	1.05947	0.511922	0.734619	0.000746629	0.000710806	0.00127993	0.000387054	0.000260535
239517103183733	0.0012014	0.00111127	3.46431	0.80715	0.000977129	0.21056	0.000896105	0.00060469	1.55194	0.187591	0.835281	0.000724035	0.1027	0.0025369	0.00109005	0.00176901	0.121991	0.000779257	0.304362	0.00134902	0.000404083	0.000267811
195488065218356	0.0011233	0.41561	2.11364	0.000568579	0.000877095	0.00062045	0.0008428	0.000553918	2.7596	0.000778841	0.00106957	0.000701783	0.830599	0.00235216	0.0010039	0.0016001	1.46489	0.000702319	0.000672767	0.00122143	0.000365601	0.000238273
205932383562677	0.604055	0.00120597	3.08609	0.000764029	0.307876	0.413384	0.000997937	0.299872	0.00170164	0.398472	0.905647	0.000980157	0.881136	0.00282618	0.335156	0.00192268	0.283878	0.00087949	0.000788937	0.00148037	0.000453655	0.0699934
196662885571292	0.641698	0.163533	1.50414	0.00114325	0.00107639	0.000700633	0.000962221	0.248871	0.123425	0.000914761	0.459479	0.413292	3.10529	0.00270826	0.00114846	0.00184437	0.749541	0.176829	0.000796378	0.00144215	0.000441187	0.000296258
161547086620523	0.001032	0.000948253	0.00104898	0.000502189	0.000832609	0.175237	0.97579	0.179529	0.00134499	0.000693614	0.000968332	0.000617661	0.000999103	0.00220037	0.000907266	5.46217	0.791732	0.000679723	0.000631984	0.00117213	0.000365458	0.000250595
170265198844205	0.0013107	0.00120853	0.741733	0.142985	0.00106631	0.000924233	0.00098516	0.000715411	1.32162	0.0885133	0.121083	0.000835017	2.85229	0.00322822	0.00117555	0.101601	1.94357	0.223441	0.000785954	0.00147292	0.000503743	0.048517
235058926410468	1.64608	0.00108949	1.44002	0.000622031	0.000941976	0.330329	0.000875675	0.132594	0.382451	0.000781353	0.179984	0.000706496	0.00112284	0.00251343	1.22579	1.8971	0.353125	0.000764953	0.000691296	0.00132865	0.000412099	0.000289132
227304378160869	0.425537	0.00123303	1.46694	0.392041	0.00110746	0.277383	0.00101913	0.252347	0.173432	0.00094041	0.752713	0.0775259	3.28563	0.0028641	0.00121264	0.00194057	0.481656	0.000893226	0.000796883	0.00153306	0.000482395	0.000319114
121829764283821	0.00129952	0.00117714	1.49623	0.000882548	0.00108206	0.780185	0.000962188	0.000625773	0.678565	0.000970194	0.72098	0.000801369	2.65652	0.0027046	0.00110853	0.466646	0.785069	0.000814349	0.000834074	0.00141281	0.000423451	0.000276215
200570488339677	1.07257	0.00113639	2.78243	0.000600004	0.000988964	0.470171	0.0009176	0.000669798	0.511765	0.000821554	0.981322	0.000751339	0.00120206	0.0026123	0.900297	0.496495	0.37096	0.000809634	0.00102022	0.00135991	0.00041517	0.000273665
205990587946861	1.27013	0.00118862	2.15486	0.000673652	0.00102157	0.000791638	0.000972657	0.000679389	1.18431	0.000848662	0.70653	0.000793907	0.970887	0.00272027	0.00114101	0.246919	0.743898	0.15092	0.000775992	0.0014338	0.0200916	0.137981
231753024190884	0.00128092	0.00117529	2.85084	0.000885548	0.315247	0.000832735	0.000978478	0.115817	0.00168741	0.41346	1.05231	0.0801851	0.470159	0.808339	0.518989	0.00188569	0.907599	0.000860434	0.000770645	0.00145508	0.054521	0.000305397
226273464540451	1.24928	0.00115264	1.79782	0.000861882	0.0009841	0.255547	0.000967146	0.000652353	1.46858	0.000820103	0.529312	0.000788336	0.847845	0.00265623	0.00111635	0.0018374	1.31295	0.123513	0.000778392	0.00139873	0.000432958	0.000284526
165380330309356	0.00142985	0.00132175	1.91055	0.631607	0.146776	0.857451	0.00107746	0.00073442	0.96081	0.427852	0.329547	0.000896213	1.76413	0.00307117	0.00126912	0.00210705	0.398077	0.00092321	0.157502	0.00159001	0.000481333	0.000316593
200967503863141	0.0013134	0.0503068	0.970039	0.0435987	0.00113371	0.000897713	0.00100148	0.000704889	0.829154	0.000876887	0.410404	0.335163	2.91572	0.00305823	0.00115752	0.00190452	2.02902	0.000894293	0.000915438	0.00151267	0.000466119	0.000309714
226760915533086	0.00136748	0.0328427	1.4479	0.393835	0.00118817	0.542682	0.00101254	0.00073781	1.59785	0.000939227	0.855146	0.0702578	1.38555	0.00290348	0.0012136	0.00197274	1.25808	0.00089106	0.000857054	0.00154005	0.000463747	0.00031557
192118695311597	0.610551	0.00120603	3.49531	0.000745835	0.00110502	0.296591	0.00100045	0.000725877	0.244814	0.000906176	0.602061	0.15555	0.46284	0.00284577	0.924365	0.00192813	0.792919	0.000898157	0.000859803	0.00153367	0.000469937	0.000337497
161332472691997	0.00102149	0.000946103	0.131861	0.00051519	0.000817988	0.000653908	0.6483	0.000551545	0.00137432	0.000694246	0.000949178	0.000619371	0.000981849	0.00228707	0.026067	5.90529	0.873681	0.000663433	0.00060558	0.00116858	0.000361708	0.000252207
192306984181148	0.466926	0.00137099	2.30757	0.000770938	0.00119172	0.203425	0.00115323	0.0757765	0.00197817	0.00102825	0.45187	0.000932566	0.997732	0.59332	0.868454	0.00225534	1.27748	0.00103064	0.000984116	0.00172784	0.000537148	0.341972
160921497521589	0.00107273	0.000981172	0.00107476	0.000523436	0.000856966	0.000667674	0.874505	0.00053809	0.201851	0.000727708	0.0948181	0.000713079	0.0010363	0.0022269	0.000923754	5.82117	0.592802	0.000670105	0.000621706	0.00127611	0.00035194	0.000236185
164693584264499	0.439572	0.00123609	3.11497	0.000673461	0.0010798	0.241857	0.00106073	0.000735388	0.690797	0.000888126	0.662127	0.000859222	0.319458	0.00289071	0.948405	0.477647	0.691279	0.000891843	0.00078015	0.00153094	0.000484919	0.000323775
131163579366763	0.673411	0.00127981	2.71247	0.000696722	0.00109787	0.221157	0.0010489	0.000774097	0.711531	0.000916353	0.30038	0.000847555	0.106579	0.00290079	1.20565	0.505661	1.14898	0.000908691	0.000830582	0.0015806	0.000512445	0.000329797
160783775419302	0.630774	0.00128633	2.82051	0.000814791	0.00113879	0.20685	0.00108639	0.000753922	0.394103	0.00096555	0.119953	0.000862277	0.923607	0.00304515	0.669349	0.0020782	1.57103	0.000939711	0.000911576	0.248615	0.000505524	0.000344204
204770978450166	0.00141519	0.00130028	0.240898	0.0348581	0.00120554	0.670155	0.00107757	0.000721473	0.00181149	0.00098793	0.266937	0.178156	2.01465	0.440052	0.130066	1.2514	0.421954	0.320206	0.00565037	1.61523	0.000485082	0.000324159
227434286238053	0.143102	0.00113041	0.0012272	0.00783317	0.000990028	0.000770536	1.06924	0.00065231	0.00152689	0.000820368	0.00120853	0.000757058	0.00115565	0.00258275	0.00110112	5.00808	1.35381	0.000807317	0.000719411	0.00136459	0.000426922	0.000281693
126268640775539	0.00140329	0.00126833	3.34877	0.000685076	0.00106827	0.276244	0.00103325	0.000723561	2.31122	0.000913906	0.499327	0.00084245	0.235138	0.00289455	0.411846	0.00201757	0.491408	0.000909077	0.000899101	0.00156681	0.0090601	0.000306543
239586941721507	0.00157429	0.168719	1.38248	0.087584	0.00123515	0.334699	0.00116333	0.000814451	0.896151	0.00106611	0.298565	0.00097697	2.48414	0.0032492	0.171963	0.00219703	1.70023	0.00100999	0.000994018	0.0597752	0.000542404	0.000364021
227362372238565	0.341805	0.00139777	2.32506	0.000771179	0.00140639	0.28821	0.00117556	0.005364	1.22589	0.00104378	0.541215	0.000945043	0.670582	0.00326061	0.433104	0.533017	1.01143	0.0517655	0.000974889	0.00175258	0.0365788	0.122742
192317739972459	0.00132246	0.00121324	0.00134938	0.00375758	0.00121464	0.328319	0.967148	0.000683759	0.00179585	0.00101587	0.272	0.000791557	0.00128926	0.00281122	0.00118786	4.75601	1.25367	0.000873694	0.000820272	0.00151317	0.000458792	0.000310076
197137767557348	0.282806	0.00139633	2.58778	0.105062	0.00119877	0.142845	0.00113655	0.000765374	1.17921	0.00100168	0.0488093	0.000940218	1.57825	0.00316244	0.00136622	0.51223	1.14714	0.000999582	0.000878591	0.00166708	0.000514213	0.000346081
231772352302501	0.785657	0.00138149	0.641909	0.000769627	0.00119957	0.294912	0.00112968	0.000771011	2.27314	0.00107795	0.202712	0.000904766	0.00147096	0.195511	1.46113	0.257799	1.28542	0.188895	0.000876654	0.00194739	0.0005234	0.000354392
230609252928237	0.152038	0.00142436	0.342879	0.000915706	0.188201	0.000899158	0.00116889	0.000802721	1.38081	0.393046	0.128394	0.198607	3.7412	0.00326052	0.00133196	0.168579	0.311358	0.0010066	0.00093798	0.480128	0.102141	0.000362479
133984146550123	0.00134438	0.140107	0.00132464	0.036082	0.0011047	0.42779	0.77502	0.000679975	0.00174417	0.172723	0.134923	0.000823522	0.00128398	0.00282857	0.00118203	5.05046	0.814176	0.000858075	0.0328476	0.00149104	0.000460149	0.000299812
192318661126382	0.0016439	0.00147326	1.37155	0.000816792	0.00127706	0.76483	0.00122271	0.104593	1.9918	0.00111415	0.111217	0.000987388	0.411348	0.00355257	0.777713	0.250753	1.30911	0.399108	0.000965981	0.0934064	0.000584233	0.000389976
156022953328035	0.00119377	0.00120356	0.00125689	0.0652863	0.0010088	0.193465	0.268027	0.000637311	0.00165378	0.244939	0.0378201	0.000786272	0.00119441	0.00265854	0.00108102	6.05726	0.614854	0.0007913	0.102435	0.00135409	0.000410532	0.000272211
191697117637867	0.0113512	0.00107152	0.234716	0.0221718	0.000974899	0.159045	0.696876	0.000596398	0.00153203	0.000776614	0.137067	0.000706383	0.00113134	0.00243786	0.00102616	6.32386	0.000922554	0.000746486	0.000676324	0.00128027	0.000387381	0.000253845
130132634975069	0.00105671	0.000977895	0.103961	0.000522505	0.000861637	0.000703106	0.0767996	0.000573435	1.39689	0.000713068	0.125447	0.000652124	0.00103461	0.00228714	0.00095071	5.88222	0.000842207	0.000683865	0.000629781	0.00120828	0.000381122	0.000239316
161943431040348	0.00164553	0.128489	2.14456	0.000824695	0.00123114	0.0010089	0.00136448	0.000806006	2.23363	0.00105137	0.245523	0.000973695	0.793296	0.00346996	0.00144471	0.00240942	2.0331	0.00104966	0.000944007	0.00174666	0.000541746	0.000366351
166273817434533	0.266392	0.0014488	2.85966	0.000789351	0.0012232	0.351268	0.0011792	0.000814462	0.623231	0.00104771	0.545804	0.000994384	0.972219	0.00330856	0.285053	1.06669	0.613727	0.00103065	0.000965029	0.00173643	0.000535009	0.000376463
135022723615660	0.0017995	0.00150722	3.98993	0.00102332	0.00128823	0.175467	0.00125403	0.00085019	1.29976	0.563352	0.697476	0.00104371	0.00158138	0.00348648	0.00153756	0.0661505	0.232949	0.00107008	0.555221	0.00179232	0.000561028	0.000365619
196498737715638	0.746414	0.00138059	2.33109	0.000745738	0.001213	0.229209	0.00113292	0.000798727	0.136732	0.00102023	0.626776	0.000921994	0.682334	0.00322211	0.852329	1.87901	0.100659	0.000994394	0.000910589	0.00171892	0.00051697	0.000361348
191646651866341	0.00180767	0.190397	0.396091	0.0453651	0.114366	1.16239	0.0013875	0.000921708	2.62934	0.742108	0.0550168	0.00111729	0.00183146	0.00416589	0.00160933	0.00280446	2.22619	0.00119288	0.0180738	0.00215052	0.00061451	0.000412691
228067659430299	0.00232385	1.91344	0.00234757	0.11867	0.558469	0.292422	0.00177164	0.00120964	0.708115	0.258583	0.191788	0.244949	1.30233	0.561313	0.00205444	0.00338544	0.00181101	0.781014	0.0131668	0.00263596	0.000798363	0.636626
126748590500150	1.56168	0.00771656	1.58297	0.844215	0.00166254	0.00104613	0.00146353	0.00105019	0.00250339	0.00128582	0.00188194	0.421905	2.41221	0.00406101	0.00171343	0.00275007	0.734758	0.0012949	0.00978438	0.00223272	0.000694182	0.000472095
166265542367091	0.00175976	0.440837	0.255066	0.0012454	1.31904	0.943819	0.0013574	0.000908025	2.59503	0.345045	0.00181608	0.00109849	0.00178697	0.00390539	0.00158023	0.00274363	1.67692	0.00115741	0.00116072	0.00207001	0.000611269	0.00039952
236107987072867	0.581552	0.00170319	2.04632	0.00103257	0.0014777	0.243228	0.00140584	0.188031	1.06504	0.00126687	0.122951	0.00113863	1.00059	0.00394547	1.48229	0.00272246	0.848884	0.00126035	0.00130154	0.00212397	0.000655123	0.000461934
169588458973412	0.00154124	0.109328	0.00157848	0.00466578	0.00125777	0.215755	0.807119	0.000794655	0.00199082	0.00124516	0.0970155	0.000950177	0.00149833	0.00329725	0.25009	5.23859	0.858211	0.00101866	0.0009145	0.00173453	0.000526072	0.000355051
134945413487324	1.78951	0.00167182	1.14108	0.000900157	0.00142303	0.00122238	0.00137549	0.000925414	1.89088	0.00123404	0.453017	0.001149	1.03216	0.00389079	0.308828	0.00263519	0.891255	0.00121659	0.00109476	0.00206414	0.0714174	0.000444904
191020359936227	0.00209218	0.001887	1.38415	0.122942	0.00172337	0.00151109	0.00155384	0.00111393	0.00266297	0.00137444	0.745243	0.137867	2.7948	0.00445398	0.00185554	0.00308795	2.34342	0.0013565	0.00129303	0.0437083	0.000727372	0.000475055
195424700484397	0.35673	0.00182604	1.51972	0.144932	0.00155856	0.213107	0.00150445	0.00102443	0.685789	0.0013069	0.684956	0.0347569	2.59768	0.00424417	0.00173271	0.00288802	1.33975	0.0013037	0.00115943	0.00223176	0.000681631	0.000454626
205315097418093	0.00227815	0.00178243	2.09441	0.00100021	0.00147344	0.00125435	0.00156101	0.00100598	1.98752	0.00125748	0.505864	0.00142404	1.27143	0.00414212	0.00169805	0.00279282	1.52879	0.00130185	0.00109342	0.186131	0.000701446	0.000463334
135005274859750	0.00191424	0.00179172	1.58717	0.00133568	0.00155969	0.00122055	0.00145063	0.00099753	2.02085	0.00124463	0.400162	0.00127318	2.22915	0.00403147	0.00168496	0.00275145	1.33516	0.00123368	0.00116463	0.00212994	0.000652479	0.00042788
231358946568107	0.00169199	0.00166016	0.00183132	0.000867839	0.00141883	0.94226	0.240984	0.000855978	0.00259349	0.73725	0.00172259	0.00105063	0.0017355	0.00404369	0.00153806	4.99572	0.22947	0.00112445	0.42864	0.00197661	0.000572995	0.000380193
166288896486699	1.2853	0.00186494	3.1333	0.00102277	0.00157768	0.713574	0.00155683	0.00107467	0.708552	0.00134213	0.29871	0.00123946	0.565868	0.00435167	0.0018747	0.00302131	0.869086	0.00134643	0.0012005	0.00227655	0.000709387	0.000469001
200991407532453	0.00165836	0.00155124	0.00163354	0.0111247	0.00140048	0.409824	0.918043	0.000863654	0.00211581	0.00110054	0.206835	0.00102442	0.00160364	0.00348065	0.00145807	5.66454	0.36632	0.00108611	0.000979615	0.00184783	0.000571363	0.000385166
166477721986907	0.00206182	0.00180492	3.184	0.000975287	0.00188566	0.308588	0.00146842	0.000993194	1.38684	0.00126909	0.623635	0.00119957	0.298685	0.00424921	0.500414	0.487032	0.788523	0.00128275	0.00115596	0.00219114	0.000647674	0.000442638
200015261382573	0.00208103	0.310777	0.475913	0.0458251	0.166732	0.0011351	0.00155329	0.00104317	1.09386	0.343978	0.161008	0.00128207	3.51444	0.00431917	0.00177538	0.237225	0.446359	0.00134371	0.0012688	0.715598	0.0713324	0.000477623
200994226296684	0.00214537	0.00197967	3.17587	0.00103001	0.00166583	0.00147433	0.00158949	0.0010713	1.65875	0.001377	0.925666	0.00131597	0.00204375	0.00441054	0.00201716	0.223077	1.58772	0.00137042	0.00129097	0.00227516	0.000695455	0.00046781
135080677894571	1.40214	0.00189186	2.37252	0.00105727	0.00167372	0.626949	0.00158063	0.00112253	0.745625	0.00138522	0.710609	0.00128254	0.0020402	0.00455163	0.00193087	1.09966	0.617071	0.00138341	0.00124677	0.00236816	0.000721338	0.00049256
160432796326710	0.00220896	0.00196315	0.00208453	0.00744586	0.10412	0.00133448	0.800769	0.100941	0.00264013	0.00147876	0.0021085	0.00134442	0.00207902	0.385969	0.00189347	4.73643	1.14025	0.0951389	0.0130027	0.00242683	0.000765971	0.192891
169560824211891	0.00314514	1.72164	0.00309268	0.126651	0.578766	0.177167	0.00238276	0.257394	1.14159	0.120762	0.286061	0.158946	0.883115	0.421925	0.00278724	0.266006	0.00245892	0.784693	0.00190804	0.00357776	0.00109528	0.653802
126912872799652	0.0024332	0.00231419	1.88964	0.00128968	0.00196666	0.305116	0.00185442	0.00126482	2.07011	0.00163935	0.488966	0.00153101	1.63099	0.00524264	0.00219746	0.282963	0.902318	0.00159792	0.00144646	0.00281151	0.000892743	0.000593346
126278156859302	0.566018	0.0023827	2.29695	0.00130819	0.00208563	0.00174051	0.00200917	0.19146	1.03496	0.00170954	0.270994	0.0016128	0.633746	0.00569594	0.59952	0.00388567	1.83971	0.00174452	0.00152449	0.138451	0.000938425	0.00066819
201104138066268	0.785772	0.00270381	2.66916	0.00153936	0.00239696	0.635749	0.00228298	0.00166308	0.790853	0.00192948	0.70607	0.0018286	0.207518	0.00641828	0.280287	0.00442262	1.4894	0.00205215	0.00174466	0.00340878	0.00105059	0.000735649
235550834649949	0.00279195	0.00255749	2.08973	0.00150921	0.00213127	0.22442	0.00204848	0.00140776	1.69513	0.00180063	0.162748	0.00167173	0.453783	1.00072	0.738638	0.27977	0.930195	0.00177509	0.00158982	0.00307169	0.00094758	0.000644071
235060832877492	0.00336269	0.00301877	1.9972	0.00199935	0.00301528	0.44633	0.00250605	0.00176049	1.20504	0.0024128	0.251897	0.00204798	2.21196	0.00712869	0.00300621	0.0790902	1.26427	0.00223678	0.00232151	0.00373217	0.0011571	0.103386
201448687266734	0.26379	0.00306645	1.59233	0.00165558	0.00271888	0.319443	0.0672842	0.00186456	0.932913	0.00218059	0.337447	0.00213862	2.50688	0.00714699	0.00291858	0.00491154	1.50817	0.00217797	0.00201326	0.00372322	0.00119941	0.0329247
162097007581430	0.00348737	0.00323751	1.61842	0.00178031	0.00269499	0.337812	0.00257347	0.0952784	0.357525	0.00271417	0.63874	0.00216617	2.8176	0.00728722	0.00309845	0.74154	0.952827	0.00224403	0.00198776	0.00387263	0.00118393	0.000804763
161342014510883	0.0043224	0.00382795	3.29834	0.002614	0.211754	0.00261405	0.00325041	0.654868	0.00553091	0.402979	1.11619	0.105252	0.522787	0.00899292	0.751492	0.00623035	0.337718	0.00287281	0.00252037	0.00475064	0.00152222	0.14814
192186341078764	0.0238907	0.00397219	2.80221	0.141802	0.00337993	0.00235191	0.0848461	0.00234823	0.00538801	0.00295262	0.6552	0.10646	0.989553	0.00874329	0.909081	0.00585619	1.74596	0.00278024	0.00245768	0.00472014	0.0936219	0.00100133
122369615288731	0.529537	0.00359266	3.33377	0.00230095	0.00309356	0.284864	0.00298304	0.00208193	0.893371	0.00258965	0.330071	0.00245501	1.49622	0.00829134	0.00350922	0.00572934	0.682273	0.0029593	0.00228567	0.00440492	0.00139146	0.000922691
230809862032109	0.395833	0.00366843	0.686649	0.00250563	0.051558	0.00228015	0.00304062	0.00209281	0.445617	0.178386	0.209816	0.00256926	3.91182	0.897345	0.0034625	0.00574651	0.272598	0.00260329	0.00232248	0.477007	0.0408029	0.00094311
232303571450715	1.66014	0.00494606	1.09419	0.00262509	0.0042794	0.00291978	0.00402511	0.00280622	0.00676831	0.0034801	0.542191	0.00324341	0.00524858	0.642977	1.29747	0.53116	1.09398	0.00351511	0.00312964	0.00596891	0.00193475	0.681194
170139168459483	0.00495202	0.00458022	1.48958	0.00276534	0.00385867	0.466989	0.00367115	0.00266195	0.465404	0.00321486	0.703866	0.219183	3.15215	0.0100831	0.0044286	0.00686477	1.03921	0.00318345	0.00337135	0.00548146	0.00169689	0.00117251
131148500814070	4.04871	0.00544827	0.722327	0.431677	0.15838	0.00335391	0.00487242	0.0033234	0.00792857	0.143927	0.220724	0.00402721	0.006586	0.549838	0.00550017	0.00892464	0.00468643	0.00408703	0.00372407	0.467959	0.289115	0.502772
122369615781171	0.00752948	2.42817	0.00716286	0.104937	0.644324	0.00410931	0.00569169	0.311033	0.0869142	0.338426	0.00668565	0.00459848	2.74106	0.114093	0.00655087	0.0103482	0.00571832	0.00491043	0.00417947	0.00807277	0.00264949	0.750394
230741457386925	0.000294769	0.000265176	0.000290044	0.0179182	0.0325175	0.000182228	0.442352	0.239258	0.000373705	0.206512	0.00027677	0.000176975	0.187265	2.30296	0.0582166	2.48417	0.230295	0.000188247	0.034463	0.0412954	0.715853	0.604769
160928730606444	0.101482	0.000363775	0.000419853	0.004938	0.000332943	0.0305299	2.5936	0.0941642	0.000505106	0.278686	0.000366175	0.000237171	0.000375944	0.303997	0.000349973	2.55555	0.158377	0.000256189	0.333038	0.146396	0.720587	0.27532
120786773202660	0.000484662	0.000436567	0.62503	0.00029931	0.0373216	0.339032	0.00035224	0.18322	0.818492	0.245932	0.103309	0.00028851	0.000452063	2.93383	0.477437	0.000684619	0.306232	0.000304167	0.126768	0.641091	0.477936	0.280912
232328266964404	0.000745802	0.392099	0.2441	0.0272025	0.000639417	0.697822	0.000564056	0.631488	1.25282	0.428198	0.0327987	0.0687003	0.416689	0.00160726	0.323171	0.00108983	0.434209	0.000496275	0.193048	1.09758	0.506536	0.848139
120726924487582	0.305648	0.000859576	0.436387	0.0461554	0.0651568	0.325456	0.000721456	0.476317	2.08801	0.339967	0.0792758	0.000589131	0.000935006	0.00204357	0.971518	0.00137519	0.204021	0.000636731	0.580625	0.589145	0.563573	0.521265
165164956637619	0.000921022	0.000851066	0.000894602	0.0732812	0.0288385	0.245643	0.928381	0.51433	0.00114204	0.569792	0.000898428	0.000556694	0.00086869	0.165728	0.000818962	3.70161	0.131241	0.000597116	0.000559544	0.0840203	0.787951	0.360768
161462648784693	0.00139107	0.59926	0.2762	0.097965	0.407989	0.498079	0.00105892	0.000713161	0.586846	0.17844	0.00129333	0.760646	1.35525	0.56102	0.00121217	0.00200162	0.83215	0.000913367	0.285761	0.145713	0.847287	0.158345
192729622632805	2.1619	0.00120404	0.940394	0.237136	0.531528	0.000874276	0.00101006	0.341252	0.605531	0.447564	0.479829	0.000822607	0.267846	0.264192	0.00117406	0.00198454	0.301916	0.000881301	0.215823	0.0896731	0.543918	0.163104
240498368728428	0.522419	0.00126492	0.404575	0.000695801	0.00109428	0.0849279	0.0010496	0.112818	1.52551	0.000912109	1.08585	0.000853315	0.193247	0.00290547	2.01261	0.00200968	0.728294	0.000918455	0.000835691	0.00157108	0.757772	0.157409
130134934769075	0.00135468	0.00124452	0.00133333	0.0370683	0.12718	0.24411	0.71725	0.0311504	0.00168101	0.00101225	0.00160476	0.000810064	0.00127101	0.0804799	0.151237	4.66221	0.342832	0.000871961	0.0583065	0.00154044	1.01568	0.119324
227930504026403	2.68678	0.00124144	0.694593	0.175491	0.00111922	0.0323267	0.00101607	0.273581	1.79183	0.0175432	0.00127931	0.000839669	0.607502	0.00295562	0.0011888	0.00193922	0.486492	0.000887517	0.000794038	0.158369	0.66147	0.000312031
169082619283309	2.25127	0.00126477	1.60248	0.128393	0.0011614	0.000818644	0.00103701	0.186761	1.90688	0.000929823	0.00132673	0.000846801	0.128474	0.00290946	0.00121219	0.00201285	1.0563	0.000890639	0.000858325	0.00156335	0.321835	0.000315817
205518947379053	1.31792	0.00165883	1.24597	0.000903635	0.00152362	0.120914	0.00138719	0.568825	0.48451	0.00127703	0.179836	0.00113356	1.07757	0.527821	1.02531	0.00263777	0.0551259	0.00119653	0.00108526	0.00206443	0.673971	0.306747
121879171086755	0.00264823	0.00237147	1.11925	0.152967	0.0020789	0.349272	0.00193739	0.00132888	0.571081	0.00182098	0.0887727	0.00159992	2.34637	1.26293	0.00222344	0.00369356	0.977873	0.00164339	0.124224	0.390297	0.194206	0.000569422
230816752785308	0.00363161	0.00301002	2.5382	0.00176135	0.00256018	1.69816	0.00253927	0.00190839	1.41862	0.0022554	1.08907	0.00208293	0.00313095	0.00735985	0.00303075	0.487575	0.168349	0.00210869	0.157587	0.0038695	0.00130667	0.000818665
157072011160478	0.819816	0.00336031	2.42582	0.00179732	0.0028908	0.340478	0.002852	0.503979	1.34473	0.00243448	0.710798	0.00232223	0.00358385	0.00813397	0.00333818	0.523536	0.746035	0.00241374	0.00213968	0.00412629	0.143339	0.000847666
226394663173555	1.28131	0.000433927	0.882769	0.410217	1.56141	0.278499	0.000361061	0.000255889	0.392818	0.15816	0.000448921	0.000296053	0.000466402	0.00104216	0.000423515	0.000687151	0.000344927	0.000311434	0.87553	1.75375	0.000175729	0.000125323
134522332211635	0.0639885	0.621423	0.000197115	0.00115372	0.301801	0.536004	0.000150073	0.966204	1.70716	0.000134278	0.0350925	0.000123429	0.647783	0.475952	0.216374	0.025166	0.000151245	0.650295	0.000128744	0.00923808	0.767179	0.574238
122308412200732	0.00686572	0.563082	0.000209868	0.00433678	0.0769921	0.434372	0.000162959	1.22872	0.94738	0.000146889	0.313769	0.160116	0.000210214	1.06584	0.851659	0.161836	0.000160664	0.612409	0.000134541	0.000244956	0.913109	0.258174
155911449406374	0.165444	0.777971	0.000285788	0.0582884	0.358575	0.533471	0.000222626	1.06973	0.266943	0.000195567	0.00027535	0.000180341	0.758806	0.260065	0.569154	0.0600835	0.0287533	1.07306	0.00312139	0.449914	0.485421	0.679936
205922719677686	0.323346	1.06873	0.0002521	0.00116153	0.077844	0.446684	0.000194484	1.17801	0.939453	0.0225824	0.000240842	0.686186	0.000245195	0.342813	0.968045	0.232617	0.000187914	0.651973	0.0832758	0.0477278	0.145042	0.383309
235070752413532	0.888719	0.602343	0.000287536	0.000411058	0.000244831	0.150412	0.000223258	0.999385	0.909248	0.0132004	0.0140717	0.13866	0.634723	0.314033	0.938676	0.000429368	0.000219217	0.931051	0.0453551	0.000335718	0.698685	0.319188
231754934704028	1.11537	0.216238	0.000290449	0.00135025	0.0959835	0.259672	0.000226257	1.1461	0.80315	0.000210673	0.000278728	0.118505	0.778824	0.650591	0.484477	0.351466	0.000215568	0.588785	0.000180259	0.000337156	0.747657	0.239991
165945548323116	0.000414809	0.938826	0.000401202	0.0371406	0.00278766	0.406952	0.000314363	1.12961	0.000541804	0.000290526	0.0003872	0.111566	0.508529	0.897596	0.508837	0.000602669	0.111004	0.726847	0.021947	0.105159	0.681635	1.40848
156933485971315	2.64903	0.745423	0.000248967	0.0294669	0.000201083	0.365403	0.00019451	0.622796	0.000332124	0.000169702	0.159655	0.289391	0.000243783	0.434473	1.87151	0.000373539	0.000188087	0.0684492	0.00580965	0.000283249	0.356219	5.81019e-05
236650123946910	0.893183	0.701642	0.000271346	0.000899515	0.000217699	0.373134	0.00780818	0.724241	0.000354188	0.000190533	0.000266178	0.163865	0.000267233	0.151362	3.21218	0.000402514	0.325144	0.799181	0.00460374	0.000311985	0.240319	6.22135e-05
122436475119965	2.41213	0.466204	0.000259138	0.00126725	0.244131	0.295744	0.000200307	0.557881	1.47987	0.000181235	0.000249956	0.000162163	0.000249937	0.57704	0.655482	0.000384698	0.000197529	0.134329	0.000162005	0.100111	0.569769	0.103909
133982151980902	0.237725	0.499316	0.000345494	0.00954109	0.616812	0.686321	0.000265439	1.15588	0.793758	0.000240682	0.000331764	0.0516935	0.30101	0.364871	0.468996	0.101575	0.000260469	1.0556	0.00307066	0.249815	0.424933	0.577522
231917024045790	0.000449711	0.00041622	0.000449234	0.0241528	0.37287	0.197728	0.000339168	2.24002	0.307711	0.164998	0.0618421	0.000279073	1.02361	0.0746123	0.0625543	0.000655677	0.215093	0.979159	0.00033024	0.23956	0.437838	1.19519
197135485823221	0.780788	0.571808	0.000348366	0.0272048	0.567266	0.377296	0.000295689	1.22245	0.664409	0.000244393	0.110186	0.0831464	0.846252	0.593893	0.000319956	0.000538225	0.000267643	0.361622	0.000225278	0.0258026	0.874549	0.490971
231907628607405	0.512603	0.519306	0.000404981	0.0185379	0.432169	0.4892	0.0273782	0.799989	0.744266	0.000285182	0.000390148	0.10056	0.988288	0.465485	0.000369195	0.000607397	0.000312702	0.237449	0.00902025	0.048596	1.32075	0.883892
197188186761651	0.0667462	0.506107	0.000385095	0.0148206	0.663673	0.35131	0.000299805	1.29612	1.19372	0.0665903	0.000378114	0.0394491	0.568834	0.437566	0.218219	0.000574182	0.000300626	0.549755	0.00758686	0.207254	0.415043	0.995145
129978437101427	0.168328	0.225101	0.000418707	0.00983669	0.722577	0.376951	0.000314152	1.38335	0.296592	0.000294314	0.236315	0.000261047	0.956354	0.295019	0.0929912	0.000610595	0.0689026	1.21135	0.00346354	0.11362	0.512515	0.924694
205510774799147	0.000465911	0.0518377	0.125737	0.00026634	1.3931	0.279116	0.000351814	1.32953	0.549429	0.000324942	0.0250818	0.000287524	0.202056	0.367675	0.000412904	0.352191	0.117824	0.645862	0.000283168	0.198584	0.383894	1.57555
204358278602164	0.0621996	0.815638	0.000404501	0.037129	0.0322495	0.496424	0.000312239	1.0607	0.560525	0.265516	0.000399229	0.000256625	0.480623	0.221654	1.22616	0.450825	0.000312158	0.279341	0.000279621	0.000469451	0.640014	0.968436
126293994818780	0.236494	0.81775	0.000342044	0.000169721	0.135784	0.413696	0.000266102	1.93107	0.764951	0.147125	0.128319	0.283363	0.252949	0.193705	0.498321	0.000508212	0.000269005	1.27025	0.0553024	0.0766163	0.36996	0.0226742
239448249223092	0.645822	0.631646	0.00026636	0.00371155	0.000237097	0.36725	0.000207166	1.20278	0.799863	0.000184361	0.656637	0.0223907	0.000259898	1.2096	1.78174	0.000396642	0.000203812	0.174458	0.000175453	0.000308359	0.101706	6.2271e-05
170327461715245	2.29815	0.273415	0.00030942	0.105731	0.102646	0.260802	0.000244262	0.372324	2.19269	0.0416064	0.0124505	0.000191021	0.000302613	0.215078	0.473164	0.119297	0.0278302	0.0598594	0.00637368	0.000364479	0.711051	0.326017
226901469285211	0.287705	0.580759	0.000288128	0.000148723	0.000245742	0.421104	0.00022571	0.404463	1.39731	0.0272537	0.00212122	0.000181158	0.00028205	1.81632	1.65386	0.000432358	0.000224402	0.000196315	0.0038792	0.000337576	0.910288	0.0922707
226901442120109	0.0322683	0.452922	0.000467833	0.000274275	0.599369	0.43856	0.000359657	1.29369	0.870751	0.208995	0.000459767	0.0513226	0.68339	0.00101883	0.0531932	0.222058	0.184357	0.37474	0.000288173	0.206286	0.780811	1.14426
160447828191467	0.000461814	0.00043178	0.179164	0.000284629	2.61359	0.623811	0.000345107	1.21379	0.522888	0.0671494	0.0923767	0.0838329	0.000447044	0.000986236	0.000402932	0.220182	0.113696	0.505916	0.000303175	0.000521077	0.327213	1.03205
196715472411371	0.00048354	0.418886	0.000480949	0.00682023	0.600462	0.643082	0.00962546	1.13201	0.584521	0.0645105	0.000466859	0.109505	0.47419	0.00105247	0.00330892	0.000720087	0.418014	0.854167	0.0267049	0.444382	0.717918	1.08853
169158827203892	0.0312724	1.35095	0.000390986	0.00019505	0.395711	0.546284	0.0224346	1.16312	1.08828	0.000279466	0.0869793	0.14406	0.27325	0.301223	0.269916	0.0566612	0.000309439	0.615485	0.0709411	0.0478482	0.941005	0.193278
199865979553645	1.07368	0.26783	0.000325213	0.000178819	0.0852019	0.399004	0.000257186	0.969451	0.828774	0.0344684	0.272823	0.000205466	0.0286598	1.32305	1.10057	0.183264	0.000256889	0.224306	0.000212874	0.000371858	0.806916	7.63446e-05
126776224640347	0.134222	0.491548	0.000390485	0.0363092	1.00548	0.747429	0.000295023	1.23331	1.51778	0.0795987	0.0407211	0.000240294	0.460897	0.284299	0.257648	0.261379	0.0514217	0.000259254	0.0547147	0.200986	0.164941	0.575991
156024174164381	0.284177	0.975537	0.000301874	0.00153941	0.153547	0.00504684	0.000234008	0.54023	1.01611	0.000206955	0.000294875	0.110408	0.0738267	1.73823	1.02061	0.459578	0.186222	0.212085	0.0014776	0.000346955	0.819818	7.03539e-05
130754465127268	0.294471	0.000427376	0.000462014	0.0265384	0.987767	0.272679	0.000346171	1.36424	0.000597462	0.000321842	0.0928797	0.245633	1.06204	0.125878	0.000410576	0.30603	0.214572	0.772871	0.000278875	0.770192	0.0306654	1.03055
126364087933684	0.0216331	0.712859	0.000420083	0.0408534	0.660303	0.38233	0.0136707	1.25622	1.51447	0.000293196	0.000411477	0.00236999	0.244231	0.609605	0.373202	0.00061411	0.00032142	0.529163	0.00523207	0.00389792	0.630849	0.596911
121202296411892	0.000413329	0.355371	0.000421082	0.000225349	1.47239	0.619568	0.00674039	1.00033	0.707165	0.000287462	0.000402307	0.197469	1.29282	0.0478561	0.134369	0.00061107	0.041877	0.218391	0.0067789	0.456899	0.73373	0.30575
236167177324262	0.000494499	0.526194	0.000488941	0.0002405	0.745963	0.317158	0.000376858	1.53809	0.616669	0.000350996	0.293864	0.0245586	0.000479253	0.309908	0.185056	0.0586675	0.429648	1.13693	0.000301705	0.0861082	0.239016	1.08927
169793570397469	0.178342	0.507138	0.00039052	0.00801365	0.42403	0.584415	0.000303313	0.94828	1.70948	0.230514	0.0582513	0.000243904	0.701012	0.000845648	0.111974	0.157696	0.275813	0.556949	0.00578688	0.215499	0.716439	0.208455
205381669603181	0.722853	0.712645	0.000342503	0.000173555	0.0362828	0.328775	0.000264512	1.44946	0.564032	0.000242269	0.000334804	0.194337	0.671198	0.997482	0.0884655	0.252988	0.000265068	1.1218	0.0084142	0.210757	0.238695	8.09559e-05
226949787409115	0.400808	0.439316	0.0295763	0.0443479	0.679811	0.817132	0.000336401	1.15665	1.17873	0.0685417	0.000420612	0.0136603	0.124065	0.19851	0.0642071	0.37068	0.000335721	0.962143	0.129603	0.0724938	0.0999426	0.748543
161411794647469	0.333733	0.000449918	0.000476143	0.0641573	2.15328	0.303119	0.000362302	1.04092	0.625837	0.000330288	0.000460858	0.114837	1.05694	0.00103259	0.000431212	0.0411225	0.115015	0.293041	0.000290286	0.0718385	0.550444	0.831727
240634645364067	0.462564	0.000414802	0.000427591	0.000213495	0.000356931	0.242313	0.000326319	1.30325	1.31923	0.151215	0.0423819	0.302698	0.000410009	0.699435	1.86078	0.000626862	0.000328473	0.153694	0.0452306	0.0843082	0.1695	0.760158
236288361281318	0.0365346	0.000444248	0.140889	0.253892	2.3658	0.211259	0.000366602	1.50473	0.1805	0.118144	0.205328	0.000299497	0.720516	0.00103606	0.000431073	0.278335	0.0641096	0.222681	0.000294159	0.251157	0.172685	0.870414
131309576833371	0.256691	0.658233	0.000445473	0.0221146	0.195813	0.26862	0.000346872	1.01274	0.935633	0.26687	0.000430174	0.149078	0.493445	0.0835481	1.0366	0.13269	0.000336555	0.687231	0.000277283	0.0750779	0.884931	0.438698
134522331883427	0.185751	0.783729	0.000454448	0.00148971	0.406681	0.605895	0.0089537	1.63701	0.563937	0.00031594	0.000438125	0.000288495	0.695979	0.607643	0.000417075	0.120849	0.000356414	0.804786	0.0142062	0.0349806	0.539683	0.586004
191553875078062	0.750933	0.593885	0.000443105	0.00199956	0.506174	0.639453	0.000342773	0.961862	0.958071	0.00030937	0.000440148	0.000278637	0.620718	0.518121	0.000405432	0.0912925	0.000351539	0.48081	0.0121446	0.0329591	0.950675	0.478181
161890965346654	0.000506848	0.692262	0.00050634	0.0172645	0.510315	0.537977	0.00038505	1.76869	0.000655928	0.254577	0.0300346	0.0887456	1.07267	0.00108711	0.000452477	0.139955	0.115169	1.17497	0.0325746	0.121691	0.347795	0.691541
135064438065003	0.689125	0.543746	0.000486702	0.000240601	0.296926	0.457485	0.000367943	1.25722	0.762069	0.0766972	0.000476213	0.324288	0.0293116	0.380926	0.123783	0.0105462	0.0259784	0.882749	0.00552159	0.555186	0.285785	0.890924
121202323863403	0.000513402	0.000484564	0.000514669	0.0947898	1.51146	0.573751	0.000384519	1.40455	1.31399	0.000364368	0.0528182	0.000323024	0.740813	0.0300696	0.139129	0.000744159	0.000396613	0.000340342	0.0284923	0.181174	0.567981	0.95675
129457519479667	0.000453908	0.266517	0.000452948	0.0127962	0.662761	0.266325	0.000342153	1.48244	0.6737	0.0443833	0.000432066	0.372062	0.139837	0.513056	0.990004	0.13458	0.00034249	1.124	0.0447335	0.265516	0.00015664	0.604957
231270811326245	0.000521472	0.334997	0.000520032	0.44056	0.7686	0.438243	0.000393476	1.1472	1.63121	0.071542	0.000496551	0.000324743	0.000508557	0.00113642	0.50239	0.000755021	0.129426	0.687798	0.000312911	0.079586	0.315131	1.04817
121338005670772	0.854148	0.488415	0.000484143	0.0482078	0.58262	0.225574	0.000371155	1.79857	0.812042	0.0275509	0.107819	0.000309458	0.953361	0.0221448	0.000445289	0.177615	0.000372074	0.318735	0.0149605	0.0454217	0.429547	0.691128
125745313209700	0.392837	0.000446607	0.000478287	0.077442	0.222021	0.373173	0.000370795	1.12992	0.000609989	0.482713	0.000455875	0.532447	2.13607	0.21051	0.0749951	0.237612	0.119285	0.737819	0.0504371	0.0291931	0.140519	0.650484
121338037197029	0.0164897	0.312772	0.000507865	0.000280753	0.67871	0.421493	0.000387078	1.58178	0.560239	0.0448497	0.0344081	0.659182	0.393443	0.370688	0.149349	0.138708	0.00039707	0.915135	0.0177857	0.207408	0.40211	0.693707
235695835663708	0.0973548	0.719899	0.00054156	0.367471	1.00134	0.9809	0.000407891	1.09706	0.957839	0.0659428	0.000517367	0.000334137	0.472502	0.0236656	0.000477901	0.000790291	0.104312	0.171058	0.00115664	0.136014	0.501338	0.898896
155971445438766	0.000501014	0.181437	0.000486032	0.000242111	1.29272	0.439147	0.000385972	1.50879	0.000642634	0.12356	0.000475613	0.549687	1.28408	0.24577	0.000446687	0.181197	0.0528988	0.574209	0.0422477	0.332997	0.119897	0.668019
134377557875499	0.493246	0.069792	0.000440715	0.000236544	0.000353724	0.674842	0.000333162	1.39326	0.627469	0.242996	0.18167	0.125103	1.44871	0.000939427	0.720349	0.000637956	0.547759	0.776271	0.00791103	0.0196837	0.0174844	0.25037
121742703683933	0.511765	0.492697	0.0521089	0.000258335	0.000345866	0.24887	0.000327205	1.78562	0.000552296	0.0149412	0.0352177	0.37983	1.50873	0.00091342	0.587108	0.246191	0.164796	1.51096	0.0578887	0.000490236	0.000149246	9.86911e-05
204351817313115	0.410415	0.339813	0.000446535	0.0243797	0.295817	0.356476	0.000343731	1.15727	0.30611	0.484329	0.00043316	0.279407	1.24732	0.207017	0.492843	0.562749	0.000338797	0.780129	0.0330595	0.108546	0.200813	0.311798
235763032504670	0.000524208	0.817788	0.000514379	0.033268	0.623556	0.739619	0.000412108	0.739097	0.000693094	0.139874	0.000504551	0.000328374	0.000510618	1.09067	0.318156	0.271332	0.474699	0.427232	0.00826441	0.388871	0.811171	0.712747
130761029732125	0.375958	0.799838	0.000449022	0.0336665	0.612454	0.480859	0.000344941	1.00135	1.29547	0.000307894	0.000435548	0.000286584	1.20625	0.346947	0.018287	0.0576955	0.000356682	0.331875	0.0136564	0.000526424	0.694346	0.328486
236221655014198	0.509692	0.000536714	0.000567877	0.0664913	0.000464372	0.444147	0.000436586	0.944144	0.468888	0.443187	0.000546857	0.196184	0.268686	0.13854	1.0305	0.000832337	0.316452	0.982826	0.000362816	0.00065159	1.11726	0.668421
191691461090525	0.464066	0.128705	0.00037443	0.0858736	0.0755605	0.466647	0.000286118	0.620807	0.000494021	0.17573	0.000357085	0.0826803	0.679236	0.808435	0.0222063	0.366543	0.143503	0.185833	0.0298375	2.83775	0.17265	0.252302
236639608813414	0.000576163	0.165003	0.000575365	0.384254	1.7663	0.645109	0.000424183	0.908579	0.733813	0.139794	0.0851818	0.000351065	0.666663	0.189605	0.000497788	0.000819353	0.148385	0.000378607	0.00037456	0.329896	0.377602	1.05563
200570519316851	0.000387927	0.000366265	0.349604	0.198915	1.00044	0.28742	0.00029306	0.795949	0.000506795	0.260855	0.193345	0.32552	2.13675	0.218798	0.000351976	0.821582	0.252882	0.73286	0.0223846	0.000441755	0.000134649	8.91542e-05
232318603048803	0.000476548	0.000446278	0.000487426	0.0605356	1.80045	0.530654	0.000361097	1.38249	0.887433	0.134705	0.023191	0.0822407	0.731124	0.00100438	0.0142119	0.144544	0.315888	0.768604	0.00031367	0.122412	0.347694	0.250583
126681615362845	0.610707	0.000473595	0.105044	0.161286	0.449869	0.283557	0.000385675	1.75244	0.000667093	0.498527	0.205369	0.000316145	1.99287	0.00110511	0.000453119	0.000744712	0.416011	0.252998	0.0340691	0.0341225	0.404537	0.394274
129565699225845	0.500344	0.0834847	0.00044225	0.00949912	0.236179	0.355881	0.000349361	1.39522	0.000588225	0.134088	0.0214758	0.577862	1.48429	0.322456	0.315856	0.471622	0.0504991	1.20912	0.000278059	0.000507949	0.429698	0.000104683
200899053181355	0.106016	0.760967	0.000472511	0.00662881	0.930391	0.424814	0.000366185	1.07519	0.925001	0.0817682	0.000465847	0.000296182	0.694834	0.416199	0.000430695	0.524249	0.000369289	0.539508	0.00466219	0.000550697	0.663727	0.442935
231760572366246	0.185834	0.000539	0.000593949	0.000290239	0.111754	0.333168	0.000438855	1.60707	0.000762062	0.191246	0.0416684	0.262553	1.75092	0.00131993	0.000518297	0.000840943	0.249984	1.30466	0.000358566	0.274273	0.488804	0.792218
204403375729461	0.0325952	0.00058161	0.340352	0.266469	2.57868	0.600632	0.000481112	1.35432	0.000843001	0.0895518	0.221481	0.000393048	0.000623417	0.00138158	0.000558601	0.000928054	0.108693	0.000419273	0.000389473	0.389995	0.293308	1.31711
192121079286126	0.195624	0.00301713	0.00051631	0.000255239	0.00043489	0.162825	0.000387597	1.68631	0.000664796	0.0998088	0.124465	0.473223	2.17762	0.00110124	0.0669832	0.000747939	0.281138	1.67445	0.000327307	0.087896	0.237659	0.324367
157004338457500	0.185047	0.194129	0.000547197	0.000295939	0.0750285	0.355506	0.000431976	1.17389	0.000729177	0.000402879	1.30637	0.44455	0.510339	0.210506	0.366427	0.000825886	0.363386	0.701834	0.000346007	0.000639359	1.34625	0.362334
164753414240099	0.120669	0.494045	0.000550445	0.000265586	1.08655	0.527834	0.000421741	1.39704	0.000713897	0.124376	0.0355399	0.0996053	0.810765	0.00117097	0.000485195	0.209524	0.344384	0.983337	0.0541782	0.36766	0.296791	0.643916
231917051590446-1	1.9709	0.688166	0.000338624	0.00192409	0.0999094	0.24154	0.00025996	0.275818	2.928	0.000238578	0.000330002	0.000210089	0.000331335	0.283933	0.52675	0.112735	0.000270277	0.000227959	0.000213789	0.000395448	0.467315	7.86988e-05
161462648781678	0.0891072	0.000566263	0.000609481	0.377402	1.90401	0.368513	0.000462367	1.3584	0.302419	0.000425552	0.0513187	0.221661	1.13934	0.001327	0.000536902	0.0181844	0.0658841	0.000406015	0.000363927	0.224492	0.354504	1.11987
205392393923491	0.0920378	0.0157521	0.00052359	0.0310114	1.32013	0.530409	0.000404391	1.18611	1.29379	0.0981533	0.0842235	0.000329312	0.369138	0.00116238	0.00047805	0.112737	0.161851	0.651629	0.000366781	0.560391	0.329256	0.759934
121202323941670	0.212566	0.0512392	0.000551239	0.0686011	0.230519	0.535278	0.000426281	1.30623	1.75977	0.287245	0.000535092	0.0182415	0.010936	0.00121464	0.712074	0.219352	0.000431111	0.678778	0.0222924	0.0936856	0.631251	0.758602
239407461226275	0.200385	0.259312	0.000539938	0.000266296	1.59469	0.586546	0.000426485	1.10567	0.817938	0.0175597	0.0484	0.000344689	0.661838	0.229986	0.000481609	0.190697	0.218717	0.373529	0.000328552	0.0359717	0.531822	0.724368
126765620972267	0.000548595	0.931435	0.000545834	0.102028	0.769596	0.252996	0.000420358	1.1751	0.349557	0.000369083	0.000522147	0.459905	0.0210621	0.630242	0.00760161	0.597403	0.368264	0.533506	0.00201229	0.255342	0.389061	0.752304
204358232500955	0.000535822	0.180486	0.000531374	0.154736	0.390071	0.728973	0.000405133	1.20134	0.615537	0.27763	0.0116146	0.0107585	1.09421	1.04265	0.000469598	0.000774171	0.406329	0.362812	0.00740139	0.0441319	0.438452	0.62997
205922688449782	0.13985	0.000516326	0.00102093	0.0217839	0.528945	0.571533	0.000424445	1.88322	0.00071228	0.82001	0.000531163	0.0263089	1.21979	0.00121163	0.202785	0.224962	0.258597	1.14716	0.0674315	0.000626994	0.0827382	0.399667
231907675195742	0.00056739	0.351757	0.58473	0.210309	1.19018	0.50576	0.00042396	0.922825	0.802045	0.000389599	0.0132213	0.000352989	1.32924	0.00121467	0.000506897	0.000819477	0.00043209	0.000373124	0.000356544	0.209778	0.909675	0.564855
134447975524788	0.594196	1.35562	0.000349755	0.0265986	0.000321033	0.927092	0.000270977	0.253366	0.761287	0.000247854	0.0184073	0.0364218	0.000345325	2.21172	0.977433	0.0414212	0.000279005	0.000237913	0.108705	0.000408512	0.285081	8.12083e-05
235697669335900	0.287726	0.000574313	0.000615301	0.00305824	0.458231	0.6359	0.000461884	1.76833	0.68654	0.524236	0.000589202	0.00038186	0.4993	0.00130665	0.140732	0.401508	0.209066	0.576601	0.0173157	0.241276	0.275197	0.870854
231907675229558	0.0616974	0.00054278	0.000594944	0.212034	1.12022	0.450049	0.000452969	0.856038	0.000749709	0.892667	0.00056301	0.261142	1.6184	0.00126702	0.000527869	0.000868023	0.22127	0.000394287	0.339305	0.26482	0.856974	0.439229
131089728392500	0.000498815	0.000458513	0.000500054	0.0206548	0.280839	0.398188	1.58254	1.07319	0.000639523	0.000341076	0.177567	0.000301446	0.00046894	0.142384	0.000442798	2.88764	0.000381176	0.000320979	0.105536	0.186365	0.313101	0.427468
232450554284891	0.000476334	0.405235	0.155321	0.0397209	0.306831	0.783488	0.000366235	1.09512	1.1923	0.175858	0.000450453	0.351269	1.31649	0.00104514	0.583271	0.00070199	0.122881	0.57103	0.000311112	0.202274	0.272167	0.023234
165860339050932	0.121334	0.3825	0.00054842	0.0337978	0.683467	0.398706	0.000419257	1.66006	0.410017	0.397776	0.000525599	0.115203	1.20036	0.00118545	0.000490571	0.00080653	0.158405	1.48154	0.0655986	0.0704053	0.180241	0.236433
164761064392555	0.166039	0.66351	0.00057163	0.0633547	1.01152	0.245803	0.000444565	1.20789	0.287549	0.284921	0.000552724	0.0658811	1.43841	0.00125503	0.000519203	0.000857131	0.000449074	0.79735	0.0535057	0.202994	0.720659	0.385773
166469253323995	2.74843	0.000399226	0.000435097	0.00316968	0.167801	0.408228	0.000317396	0.337045	2.53416	0.0490541	0.000396104	0.000260581	0.000405592	0.523161	0.000379388	0.000618758	0.0815759	0.000280424	0.00640406	0.050878	0.531827	0.154636
169727105330076	0.0494322	0.000642264	0.094799	0.187587	1.78447	0.515866	0.000522813	1.58028	0.403555	0.142671	0.000659972	0.00042999	0.818539	0.0014904	0.000607197	0.0796985	0.0680536	0.354266	0.000477117	0.102699	0.221246	1.19178
226343110756781	0.000554107	0.000494695	0.545501	0.247579	2.47359	0.398567	0.000410627	1.1029	0.000691516	0.45017	0.286419	0.000335366	1.19332	0.0011692	0.000477657	0.000789481	0.081901	0.274752	0.000335645	0.143078	0.0190184	0.377767
125719957952798	0.110102	0.000582083	0.000630948	0.0132703	0.201011	0.609638	0.000471907	1.47516	0.778469	0.15677	0.103812	0.000388816	1.4106	0.00134581	0.000554494	0.000910594	0.437412	1.00104	0.000418952	0.229856	0.419821	0.64752
197256817818462	0.431385	0.401119	0.000553454	0.137784	1.4308	0.497291	0.000423255	1.13527	0.74181	0.00039596	0.109272	0.000344351	0.50341	0.512108	0.291059	0.0657604	0.0691268	0.000372284	0.0114154	0.279264	0.475514	0.505334
157690325527396	0.234661	0.136045	0.000423605	0.00255756	0.000335162	0.165452	2.473	0.79904	0.000530312	0.000274278	0.0604222	0.0002585	0.000404464	0.156791	0.362729	3.00884	0.0537635	0.000273305	0.000243742	0.000471651	0.143257	9.62494e-05
204825336895324	0.138029	0.413894	0.0457455	0.000357491	0.18686	0.376021	0.000419542	1.69722	0.320307	0.000378208	0.0667357	0.24221	0.557144	1.50055	0.217733	0.378949	0.00041984	0.857054	0.00417422	0.000624585	0.000189568	0.594803
135571511826206	0.147263	0.00057725	0.10099	0.0944721	1.09456	0.650346	0.000471746	1.38459	0.717881	0.580275	0.339623	0.000385565	0.864687	0.00132526	0.000548339	0.161425	0.177098	0.260264	0.000387244	0.034608	0.393561	0.594467
165858440832886	0.206749	0.059748	0.000627065	0.00481902	0.000515198	0.570624	0.00048042	1.28056	0.000815268	0.000438748	0.0803864	0.157664	0.268716	0.561241	1.08154	0.000914128	0.856354	0.968304	0.00037002	0.0242463	1.44801	0.02667
157486628661555	0.297156	0.135836	0.000616419	0.000323335	1.65374	0.704652	0.000488883	1.24148	0.9789	0.0255986	0.000589551	0.000390232	0.86231	0.0013529	0.000555301	0.000922758	0.073536	0.341322	0.00160041	0.000717208	0.746114	0.531596
155972606585197	0.122892	0.253515	0.00057983	0.0561713	2.38664	0.541622	0.000433575	0.981711	1.01335	0.000393202	0.535083	0.000360233	0.601278	0.00123924	0.00500473	0.000840482	0.0525722	0.000383307	0.000367931	0.0342692	0.673256	0.337846
164818763037603	0.32209	0.22481	0.000630338	0.0713682	0.0249727	0.83139	0.000468812	1.26141	0.000806043	0.282867	0.000595564	0.0911094	1.60572	0.00133725	0.529692	0.307737	0.0693605	1.03436	0.112656	0.000700911	0.328098	0.49762
197206064917214	0.000585991	1.19204	0.000579596	0.0159931	0.707543	0.851206	0.000442396	0.849894	0.885674	0.00038897	0.00054819	0.0965904	0.907197	0.00126538	0.000519	0.312012	0.203984	0.454326	0.000359507	0.0602507	0.707206	0.351203
135149129493412	0.000540427	1.14885	0.000519739	0.00036511	0.315737	0.742531	0.000404505	0.76878	1.79355	0.00038585	0.000508744	0.000333611	0.618331	0.45447	0.35009	0.000783269	0.000402498	0.404465	0.00329158	0.000616207	0.820894	0.173975
130754452511659	0.307687	0.522504	0.000582996	0.032728	1.86702	0.344131	0.000454193	1.00909	0.398111	0.476977	0.0403455	0.000375028	0.584462	0.491475	0.000528325	0.000874593	0.11219	0.419524	0.000388557	0.000677038	0.517859	0.471814
191215646469403-1	0.224467	0.000599909	0.357676	0.000341974	2.39342	0.480536	0.000492901	1.47344	0.000832974	0.644557	0.0277728	0.000403237	0.388612	0.00140915	0.00057271	0.310902	0.146853	0.274358	0.00050112	0.0638941	0.0202738	0.787877
169151760553701	0.000744549	0.000685866	0.34933	0.130217	1.54354	0.546266	0.000559783	1.30159	0.754659	0.458022	0.000715552	0.000458834	0.175218	0.00162616	0.000647899	0.00108524	0.251565	0.000492292	0.000444372	0.435032	0.34845	1.29841
126681615650150	0.454839	0.000597341	0.792018	0.279478	0.347921	0.369616	0.0004945	1.38625	0.490384	1.15761	0.237129	0.0919968	0.72747	0.00142133	0.262751	0.000952856	0.0300496	0.000439284	0.000435311	0.000744702	0.21391	0.753276
192806931778477	0.000701426	0.902623	0.000691863	0.186734	1.3742	0.442715	0.000541	0.836588	0.000913664	0.000484985	0.000682454	0.297768	0.974666	0.291021	0.0611512	0.00756447	0.00135195	0.234262	0.000442781	0.18053	1.06764	0.736497
235007433357109	0.153126	0.787218	0.000576274	0.000292746	0.235645	0.686709	0.000445284	1.76571	0.822974	0.226167	0.0424578	0.244248	0.715093	0.359047	0.000522269	0.000852399	0.0269629	0.922763	0.0570672	0.000683088	0.432383	0.118864
122293379591413	0.000612576	0.00054299	0.000613916	0.0866734	1.96258	0.574604	0.000451468	1.55879	0.00078798	0.372992	0.414129	0.121207	0.803949	0.00129884	0.000527159	0.225624	0.141245	0.854705	0.0817402	0.0645083	0.0865542	0.245672
165858441050406	0.19902	0.000520885	0.0698975	0.0402108	0.292475	0.379134	0.000430914	1.88731	0.000726073	0.296407	0.000548852	0.263042	2.92195	0.00123118	0.000512224	0.121363	0.0783787	0.651336	0.0968098	0.000654992	0.283719	0.0141375
191645443086125	0.000681479	0.567027	0.000662591	0.0172701	0.661193	0.357631	0.000520518	1.59989	0.000875681	0.783625	0.000630208	0.0931531	0.794966	0.00147401	0.223107	0.000984226	0.297862	1.26508	0.12463	0.125662	0.00466884	0.678191
170265211165085	0.300702	0.000593303	0.000630794	0.029153	0.414007	0.407775	0.000481989	1.41004	0.800685	0.763851	0.000597538	0.125875	1.2337	0.00137651	0.00056996	0.0140671	0.0596211	1.23789	0.0210877	0.10974	0.127868	0.539488
121879202581916	0.53664	0.000493706	0.590627	0.000319168	0.174259	1.37475	0.000399171	0.761243	1.4174	0.294033	0.000500619	0.265195	0.223386	0.00114788	0.555924	0.000764007	0.427906	0.847686	0.0298257	0.0399491	0.039955	0.0174173
235601986180837	0.192739	1.04211	0.000630997	0.0220998	0.288886	0.507372	0.000481663	1.19037	1.06304	0.060386	0.000620987	0.000390195	0.236087	0.27191	0.45361	0.121599	0.000497723	0.60286	0.04253	0.232787	0.890932	0.377849
204763047348525	0.0073712	0.0635694	0.000482685	0.00438675	0.0518017	0.213137	3.0211	0.82988	0.000625612	0.570962	0.0468692	0.00030418	0.000479876	0.33141	0.000436924	1.94321	0.127504	0.0092586	0.20435	0.00056235	0.172022	0.000114488
236846753437404	0.297062	0.000575039	0.000621432	0.0538632	2.07565	0.476162	0.000472982	0.911707	0.689692	0.0318545	0.126468	0.000387462	1.12212	0.132604	0.000548005	0.000912542	0.228246	0.418926	0.000400381	0.164715	0.302722	0.564081
161548562781996	0.0193615	0.36919	0.000747682	0.00465346	1.06107	0.519457	0.000553909	1.17506	0.872622	0.0383348	0.140037	0.000452009	0.385589	0.332641	0.0006511	0.0010777	0.367894	0.5434	0.0602307	0.0904426	0.580523	1.03577
235548446254964	0.17044	0.286067	0.012745	0.000404828	0.265281	0.520198	0.000533489	1.48558	0.468621	0.474371	0.000680701	0.0407862	1.11919	0.00152483	0.537792	0.065677	0.172569	0.766003	0.0263582	0.108472	0.319319	0.75715
166290890279653	0.371022	0.000503642	1.66776	0.000281662	0.000446969	0.591992	0.000409421	1.44433	0.000695215	0.167596	0.564503	0.0155068	1.80302	0.00116629	0.496529	0.0124072	0.31158	0.000359235	0.044301	0.000619078	0.000185237	0.104602
161893265918389	0.000746469	0.0858473	0.000734782	0.000358241	0.0766017	0.730053	0.000555799	1.20884	0.95218	0.527511	0.180847	0.000455316	0.324873	0.00157281	0.291315	0.162255	0.368876	0.938245	0.016893	0.472628	0.318713	0.939659
166332067896219	2.33638	0.000454821	0.000487845	0.00508576	0.392148	0.570652	0.000375007	0.96615	2.27239	0.36536	0.0366457	0.000313201	0.000475783	0.00106498	0.00042694	0.000714272	0.343256	0.247319	0.000378332	0.000553463	0.0590969	0.000111188
231291315181429	0.128664	1.19271	0.000661311	0.0255265	0.799197	0.600203	0.000506968	1.18103	0.708257	0.000468322	0.0993126	0.000415665	1.08094	0.00142876	0.190588	0.112056	0.00051212	0.269567	0.000411376	0.000766853	0.724201	0.482349
235122009422772	0.000656363	0.00061658	0.38013	0.19258	1.99083	0.45514	0.000497977	0.725375	1.03215	0.0490167	0.00063229	0.000410074	1.15523	0.0632736	0.000586325	0.000965651	0.230389	0.000432856	0.000406992	0.000754592	0.868592	0.451118
239946748017460	0.000699754	0.334664	0.000701698	0.207601	0.380234	0.561393	0.000531148	1.70345	1.21746	0.103863	0.149003	0.000441127	0.324926	0.00150387	0.284928	0.00103063	0.000544098	0.00047103	0.00647543	1.1009	0.475331	0.743612
121339897367779	0.228239	0.000700747	0.000749048	0.221645	1.29886	0.488559	0.000566977	0.965746	0.662701	0.26121	0.236849	0.0583022	0.647129	0.219523	0.000666314	0.0781341	0.318815	0.000501067	0.0246062	0.437208	0.365918	1.08312
205392407387372	0.503711	0.000739914	0.705011	0.0455141	0.341321	0.320115	0.000607108	1.59571	0.00103915	0.534132	0.000746129	0.000497076	0.710214	0.00173897	0.32855	0.00116773	0.359615	0.869273	0.0632378	0.00704289	0.0832455	1.1265
240498368268637	0.000720367	0.000652506	0.000723131	0.0710534	0.808537	0.342376	0.000541825	1.80774	0.111917	0.687577	0.0966709	0.121002	1.82916	0.00152183	0.000625443	0.0010303	0.390741	0.387691	0.163729	0.000815429	0.288442	0.486501
134540451564341	0.000706971	0.398939	0.000711191	0.205535	1.39126	0.314304	0.00052777	0.743975	1.13636	0.000484849	0.000682546	0.000434028	0.925237	0.00151818	0.000618498	0.233052	0.119786	0.395119	0.15674	0.21135	0.715969	0.646454
160903095564708	0.231608	0.0138828	0.000768502	0.00897594	0.519046	0.465181	0.000584855	1.59847	1.58629	0.0982328	0.196319	0.000472985	0.0710205	0.00166786	0.077862	0.275077	0.319469	0.596504	0.000479942	0.207139	0.207954	1.12274
200441268230452	0.000756963	0.000697988	0.000742618	0.101623	0.000600206	0.785713	0.000587158	1.08078	0.000960765	0.223455	0.000707026	0.113031	1.26479	0.00162689	0.000669544	0.578391	0.917317	1.11326	0.0295136	0.000860333	0.94121	0.442462
157486597715699	0.000668638	0.165553	0.000676751	0.0399803	1.54025	1.11997	0.000509155	0.982571	0.531845	0.000483411	0.00063389	0.000414486	1.47573	0.00144458	0.000593439	0.0472698	0.312939	0.181061	0.00041463	0.273873	0.505402	0.417498
200570488347956	0.317001	0.563591	0.00067765	0.0124919	0.23388	0.118739	0.000515011	1.31167	0.000888965	0.468026	0.0688964	0.207185	2.00877	0.17141	0.000610438	0.0915065	0.167367	1.06639	0.0133039	0.000775886	0.340091	0.435987
204213410720051	0.329509	0.000723964	0.0857942	0.126134	0.154769	0.559443	0.000588796	1.21294	0.00102129	0.230216	0.125061	0.000484454	1.54502	0.00171568	0.275082	0.00114116	0.606611	0.931216	0.0937182	0.0795599	0.510813	0.72818
231890180298995	0.335659	0.655054	0.000616205	0.00030606	0.000519397	0.45574	0.000484179	1.45189	0.678297	0.215623	0.0558848	0.110093	1.03085	0.126768	0.649681	0.117694	0.150471	1.09084	0.0055834	0.000701941	0.466895	0.000144584
161548575652579	0.000703254	0.334429	0.000690425	0.0003452	0.737183	0.610868	0.00052718	1.29546	0.00090296	0.86035	0.27426	0.130458	1.22616	0.268928	0.184386	0.00101147	0.300637	0.594256	0.0620786	0.128292	0.245722	0.342128
226394635463022	0.000626495	0.863269	0.000626278	0.000309925	0.401793	1.31919	0.000477813	1.05236	0.802287	0.0630062	0.251	0.179399	0.575469	0.00134909	0.000557872	0.570638	0.206173	0.465197	0.357395	0.190232	0.298299	0.000142215
226806174504868	0.000662239	0.831458	0.000660294	0.108382	0.93505	0.573518	0.000493408	1.41408	0.745579	0.0932566	0.185825	0.0766799	0.48071	0.158824	0.110873	0.388248	0.125995	0.581256	0.0134566	0.340103	0.126217	0.30846
191691460864756	1.02473	0.428348	0.000589555	0.0237275	0.000482692	0.428236	0.00045294	1.21238	0.280838	0.000406452	0.0679855	0.148345	1.90667	0.248078	0.313017	0.000858925	0.377896	1.01074	0.000382836	0.0104529	0.115054	0.000137834
226205953084189	0.269195	0.0667617	0.000637697	0.208996	0.0253211	0.403676	1.6419	1.35775	0.000830912	0.380369	0.393609	0.000409076	0.000619882	0.00143272	0.299881	1.36256	0.298603	0.000425278	0.344745	0.000737594	0.541175	0.000149654
134531742293286	0.0627326	0.155105	0.000696736	0.000355541	0.638883	0.582498	0.000536049	1.3482	0.678031	1.06202	0.000682566	0.203358	1.06062	0.00153511	0.00062423	0.00103435	0.19955	0.647061	0.197159	0.184447	0.305353	0.26927
239382644348644	0.240836	0.000622959	0.000657817	0.0390172	0.00052778	0.891511	0.000504121	0.683128	1.00295	0.825234	0.000652891	0.000410623	0.00063789	0.00142545	2.05092	0.0734146	0.507165	0.269845	0.251038	0.0747161	0.613336	0.0712264
231897696693549	0.000632751	0.00057905	0.00463309	0.139851	0.000516556	0.702662	0.000474566	0.581056	1.90509	0.285506	0.000591593	0.000392213	0.000611929	0.00134649	2.03317	0.000920858	0.25796	0.376668	0.00682768	0.629688	0.541434	0.129182
125719958669726	0.327964	0.37366	0.0628797	0.000476544	0.498648	0.476737	0.000500176	1.15529	0.299536	0.803735	0.0357594	0.000411649	1.43159	0.167316	0.000586099	0.00096335	0.485486	0.877384	0.1022	0.145078	0.179253	0.174325
122293366971099	0.792635	0.30521	0.000720781	0.00694578	0.0246842	0.650698	0.000556378	1.31265	0.678854	0.0311138	0.0378664	0.000452635	1.47831	0.0635285	0.000648693	0.409467	0.139848	0.399165	0.145882	0.000824304	0.845792	0.273915
169174262794075	1.28706	0.026277	0.000767056	0.00037153	0.509402	0.898241	0.00057649	1.41765	1.37203	0.0476128	0.218326	0.000467724	0.000741135	0.290666	0.000661963	0.00110911	0.20775	0.183608	0.0487615	0.0396042	0.24664	0.801425
231692908051677	0.000642305	0.000596747	0.419376	0.302655	1.56043	0.591666	0.000492974	0.844104	0.379548	0.000440274	0.0481823	0.000402461	2.32788	0.00140394	0.000571106	0.110781	0.000487631	0.000423075	0.000411699	0.379518	0.629626	0.000149724
165302261964195	0.568678	0.920367	0.000700262	0.000352692	0.000589785	0.50087	0.00053677	1.01839	1.48297	0.0281982	0.000698376	0.0131913	0.359809	0.52225	0.372159	0.0010432	0.000548097	0.441976	0.00559303	0.000811813	1.05201	0.308026
231279504870107	0.231392	0.000988307	0.000738579	0.000381924	0.0272263	0.80507	0.000571356	0.975894	0.000971709	0.0663661	0.000706677	0.232896	2.31332	0.00162594	0.13841	0.164935	0.499803	1.02045	0.0868973	0.202865	0.433643	0.3946
204911357908790	0.000675225	1.24156	0.000663301	0.102645	0.132416	0.80581	0.000515898	1.03904	1.23447	0.213944	0.000630037	0.000419083	0.746445	0.273391	0.122127	0.104738	0.155269	0.585019	0.0889739	0.234421	0.239321	0.277289
204351803878174	0.000711204	0.335035	0.000699696	0.000341422	0.229635	0.354634	0.000535183	1.49268	0.336812	0.474746	0.0202587	0.160882	1.51577	0.00151936	0.363975	0.262327	0.0826158	1.27224	0.000449228	0.384701	0.0316169	0.277581
235007401645862	2.60886	0.767342	0.000503113	0.00109671	0.0104169	0.406328	0.000391867	0.000285088	2.65245	0.000348216	0.182544	0.000311343	0.000489653	0.00109296	0.488586	0.141631	0.000415601	0.0120611	0.0003092	0.000603615	0.323657	0.000113862
126218846030236	0.480265	0.000626925	0.0840275	0.000359013	0.000544722	0.18224	0.000516296	2.33996	0.000872144	0.00044548	0.71723	0.334914	2.27431	0.00146532	0.567306	0.00099789	0.215845	0.396268	0.000419815	0.000774094	0.000234654	0.000151889
227425442248990	0.000843983	0.000780054	0.000876073	0.0296558	0.543637	0.655448	0.000651676	1.01825	0.00109368	0.662676	0.000813675	1.04816	1.4877	0.00185739	0.00078169	0.00123955	0.386096	0.675224	0.350221	0.00096082	0.203374	0.529378
157004365515494	0.4132	0.640439	0.000790279	0.0198651	0.000643515	0.399504	0.000597169	1.46068	0.261136	0.602993	0.0679122	0.000487575	1.28921	0.00169667	0.273699	0.128422	0.367533	0.900711	0.0571829	0.128832	0.00163324	0.58258
165851882810675	0.000833578	0.305166	0.000836821	0.0453993	1.20558	0.348861	0.000643123	1.78283	0.00111041	0.266678	0.0209821	0.022644	0.785354	0.00177781	0.0214562	0.00121715	0.680283	0.933227	0.0844966	0.51907	0.0317119	0.539565
130736345733915	0.171553	0.000780487	0.000844252	0.11033	0.213818	0.484671	0.000641411	1.44209	0.00108146	0.328324	0.000810082	0.0666343	0.940344	0.00184008	0.366499	1.17825	0.203509	1.02975	0.01597	0.192014	0.157037	0.692931
165741421575414	0.152724	0.401043	0.121413	0.350834	1.40665	0.410102	0.000551276	1.14351	1.25304	0.000523467	0.0139409	0.000453235	1.37999	0.00156808	0.000655027	0.00107113	0.0722291	0.000487045	0.0244054	0.130012	0.580178	0.154378
192729635284854	0.000820023	0.00074717	0.134016	0.0559786	0.80218	0.314235	0.000609091	1.17295	0.181281	0.318767	0.00077957	0.000506281	3.04116	0.00176517	0.000714333	0.00117487	0.156169	0.0977947	0.000572519	0.237032	0.659683	0.420796
130194227510516	1.94334	0.373625	0.000703575	0.0659111	0.0933214	0.682071	0.000538623	0.661466	1.41353	0.313047	0.131502	0.135919	0.00068434	0.00154194	0.697096	0.0681811	0.0145485	0.186472	0.0505407	0.0669691	0.437925	0.26083
133854510672747	0.477075	0.393918	0.000828344	0.027061	0.208841	0.729626	0.00062999	1.18769	1.18008	0.269974	0.000815615	0.000514132	1.30019	0.00180322	0.000743899	0.00122193	0.0652056	0.534527	0.00983501	0.0397147	0.729248	0.44018
240498415097573	0.693516	0.00187247	0.000764801	0.00323267	0.000635157	0.360961	0.000590558	1.1181	0.000982222	0.000550674	0.000747502	0.0858576	1.48947	0.515111	0.109471	0.185515	0.589367	1.58432	0.00869985	0.0524396	0.63147	0.166068
191647291455206	1.54978	0.106341	0.000706604	0.000351147	0.000588328	0.177226	0.0222782	1.0698	0.549593	0.000489053	0.18904	0.000448731	1.65828	0.00388793	0.912795	0.00105254	0.460189	0.179293	0.00620293	0.0390784	0.486701	0.185642
235559336700851	0.15781	0.000808886	0.000873885	0.0462003	1.04982	0.45826	0.000650089	1.18417	0.597502	0.458102	0.160149	0.000526665	1.51252	0.00184806	0.000769231	0.0794872	0.193347	0.547562	0.0692358	0.0159781	0.443433	0.620665
236177543878939	0.877968	0.580045	0.000854719	0.005747	0.0320599	0.596708	0.000663541	0.725242	0.00116973	0.321588	0.00085292	0.000535897	0.923891	0.176114	0.767257	0.247571	0.418683	0.629374	0.0382828	0.0854683	0.379484	0.790151
196174306564507	0.000709527	0.000652081	0.756172	0.000352421	0.284803	0.477274	0.000545879	1.21908	0.000895978	1.49811	0.0787105	0.0862242	2.50669	0.00153344	0.000641417	0.10093	0.0356006	0.292877	0.175699	0.0818527	0.000246719	0.00016725
121879156414196	0.698024	0.000622861	0.808499	0.36811	0.414993	0.379195	0.000525638	1.05754	0.00090164	0.437201	0.469091	0.315008	1.63516	0.521011	0.31998	0.00101693	0.000505631	0.000456074	0.000431679	0.0529292	0.0131192	0.105446
235119995907419	0.351675	0.61301	0.000911349	0.000451031	0.776142	0.502133	0.000696853	1.42714	0.631718	0.14962	0.000889135	0.181635	0.614947	0.00858502	0.000832395	0.00135142	0.153811	0.492748	0.308435	0.237329	0.516334	0.629297
196043623750574	0.000866065	0.227409	0.000859515	0.000423598	0.152404	0.844274	0.000653658	0.931373	0.727715	0.387833	0.000828493	0.000524928	1.70072	0.001837	0.277128	0.276195	0.0324136	0.413585	0.000561247	0.345463	0.919991	0.356652
191691460925164	0.000855884	0.650695	0.273725	0.210816	0.867318	0.391513	0.00064391	1.1667	0.00110327	0.361759	0.000800255	0.249679	0.612824	0.00181094	0.124055	0.00583895	0.52379	1.74758	0.143789	0.000958415	0.000289912	0.263178
197060143540573	0.474413	0.000839523	0.000921672	0.000445181	0.022498	0.510394	0.000692313	1.3912	0.00118514	0.000654332	0.000869686	0.0661517	1.15843	0.311227	0.190878	0.237791	0.948875	1.30475	0.0157667	0.00103106	0.540529	0.420156
165325569640180	0.621989	0.0319711	0.000911452	0.0327587	0.233772	0.934459	0.000702022	1.0064	0.00121682	0.200254	0.00088219	0.000574221	1.67725	0.142636	0.000805443	0.00134369	0.406878	1.11036	0.147421	0.0521052	0.591374	0.403632
165946206410980	0.000832327	0.272323	0.206608	0.170921	1.0692	0.359326	0.000622542	1.56188	0.783971	0.256253	0.522718	0.0005103	0.987309	0.00178646	0.000730924	0.00120095	0.180719	0.247189	0.0732335	0.386027	0.290463	0.225911
204360513404331	0.260425	0.00079683	0.000859038	0.000525336	0.287109	0.639525	0.000644197	1.36909	0.878963	0.0451539	0.000826633	0.000526959	2.57042	0.115958	0.000760892	0.00124171	0.195775	0.268686	0.103177	0.000983743	0.507118	0.35115
236785383651180	0.484566	0.0736423	0.000813554	0.0105416	0.0337998	0.42501	0.00061164	1.30549	0.145088	0.201972	0.000768015	0.000504076	2.70052	0.00171424	0.452483	0.00117287	0.360138	0.971097	0.000489563	0.0532164	0.205671	0.170423
240482289409382	0.381873	0.000803812	0.000876832	0.138414	0.00614856	0.605213	0.00066123	1.57151	0.00110628	0.960888	0.176077	0.117977	1.35467	0.00182996	0.000765116	0.132765	0.569291	1.19127	0.184014	0.000995795	0.000301113	0.202264
169158202517812	0.00102137	0.000958951	0.00106251	0.242492	1.99485	0.609594	0.000785348	0.990352	0.817833	0.000718005	0.0833061	0.000648386	0.746979	0.112273	0.000919191	0.00148843	0.132637	0.000669611	0.000641129	0.24277	0.675362	0.942299
197185785489691	0.525171	0.00100615	0.173712	0.0442415	0.347232	0.14201	0.000825085	1.58924	0.651098	1.23224	0.00102959	0.000663248	0.596869	0.00231992	0.0708566	0.00160516	0.335408	0.479896	0.000731175	0.00123503	0.322591	1.07966
161451911113964	0.00101106	0.000952747	0.00100749	0.000581231	0.499112	0.910902	0.000766513	1.32899	0.00134685	1.0019	0.000995362	0.088638	0.833941	0.00218191	0.000885905	0.00147138	0.601234	0.755243	0.476071	0.434744	0.1124	0.545289
162078857484020	1.99093	0.000724736	0.39237	0.000397424	0.164515	1.10247	0.000582541	0.399439	1.08101	0.431873	0.000722097	0.00048937	0.8453	0.00161408	0.0963539	0.00111759	0.402205	0.0338556	0.133681	0.199464	0.320454	0.00017319
239477267523379	0.193961	0.239083	0.000941729	0.0458574	0.339682	1.06997	0.000714315	1.42004	0.924157	0.604267	0.0254054	0.000578245	1.21643	0.00204624	0.00082844	0.159843	0.291198	0.0582339	0.000611019	0.452646	0.0628338	0.490361
134377539024732	0.229145	0.000934508	0.00103937	0.00354459	0.0653324	0.309761	0.0007812	1.98	0.00130785	0.000750567	0.233308	0.109079	1.67947	0.00219073	0.000902851	0.00150326	1.41446	0.749134	0.0187189	0.00118332	0.422028	0.37508
166469284772150	0.244963	0.0874749	0.000938311	0.043276	0.103082	1.07321	0.00072069	0.504055	0.00122714	0.239168	0.0343488	0.0399072	1.07892	0.765526	0.0863348	0.174087	0.486439	1.04495	0.534502	0.0654626	0.900771	0.0903218
196527747882405	0.977978	0.00101053	0.00112244	0.0522553	0.293731	0.671871	0.000861504	0.990787	1.08237	1.09354	0.222922	0.000682961	0.00105399	0.00237134	0.00100264	0.00157119	0.331971	0.000727046	0.110509	0.513077	0.215414	1.03281
231822830754076	0.000953895	0.000878069	0.103145	0.170971	1.77123	0.319713	0.000711746	0.853248	1.23068	0.24704	0.000902535	0.000582521	1.4251	0.0020201	0.000842691	0.00138127	0.0785311	0.000622244	0.0170789	0.424883	0.524309	0.424854
155972653242676	0.401102	0.293554	0.000893327	0.128445	0.474098	0.39772	0.000705005	1.05434	0.626435	1.07307	0.000847883	0.397677	0.944102	0.637716	0.000806043	0.123233	0.271965	0.000607915	0.217571	0.00102747	0.330095	0.223688
235550880971636	0.428371	0.38528	0.00115341	0.0073665	0.000980967	1.09242	0.000878591	1.56398	0.00154881	0.0158747	0.270568	0.000735143	0.723019	0.00304066	0.265688	0.00170825	0.382221	0.616905	0.0326028	0.0554037	1.57731	0.172547
131293455964588	0.235519	0.0777891	0.000897107	0.0292377	0.0007004	0.484922	0.000674591	1.51582	0.578976	0.0955375	0.143912	0.000547806	1.36514	0.00188272	0.543128	0.649152	0.525373	0.688002	0.000519774	0.286488	0.36931	0.00618071
126707819469085	0.00106745	0.00100428	0.00107695	0.0534301	0.0310721	0.723813	0.000824039	1.47609	0.00138602	0.450549	0.00101596	0.299484	2.27463	0.00231093	0.000963696	0.208391	0.282203	0.512165	0.118733	0.22319	0.644378	0.29187
166290863344476	0.241128	0.521025	0.00104494	0.000544563	1.56992	0.783963	0.000785373	0.967255	0.415106	0.69136	0.00102977	0.000636871	0.00104121	0.0022819	0.000910907	0.00153011	0.32641	0.344923	0.31548	0.309992	1.10304	0.000242465
197135485037877	0.248438	0.2204	0.00116664	0.0349928	0.026884	0.618643	0.00090149	1.41365	0.00152165	0.568195	0.0647888	0.202353	0.85873	0.00254427	0.615431	0.0743417	0.66417	0.874669	0.116736	0.0013335	0.303235	0.686489
192306956102894	0.807442	0.97673	0.00101016	0.000566846	0.115395	1.52003	0.000787264	0.799693	0.491622	0.639844	0.0267412	0.107213	0.778985	0.0645185	0.000901358	0.00150038	0.32141	0.000684077	0.128865	0.00117058	0.602339	0.212209
133982133541108	0.379564	0.00097099	0.00105023	0.000521676	0.000864939	0.518273	0.000790327	1.29366	0.00137039	0.000724206	0.00101126	0.477016	2.66766	0.00225108	0.000938974	0.190185	0.262436	0.902087	0.000642219	0.0399182	0.718772	0.138945
200974065855276	0.392497	0.000864805	0.34381	0.07836	0.354836	0.519406	0.000697993	1.53655	0.00118305	0.476928	0.177724	0.263964	2.84145	0.00197321	0.244932	0.0309842	0.204379	0.000613375	0.0372471	0.00103953	0.000321254	0.0899356
200994198866662	0.00118676	0.00107364	0.00114738	0.0176554	0.000970594	0.721282	0.000911794	1.36977	0.00149061	0.396131	0.0011679	0.176087	2.16571	0.0025438	0.00106877	0.228188	0.539654	0.866656	0.0385924	0.0290775	0.300958	0.738278
226273436487086	0.433483	0.00104592	0.0789428	0.000591047	0.0162143	0.642757	0.00085101	1.62142	0.00141551	0.219632	0.0559765	0.394897	1.3394	0.00241121	0.00100158	0.00162848	0.616209	1.42658	0.0279834	0.00126009	0.598566	0.117364
232321046924702	0.239282	0.00114419	0.00123896	0.00797053	0.0148135	0.739402	0.000967042	1.42356	0.00156998	0.442041	0.00118454	0.000778563	1.41558	0.00266656	0.0946365	0.259394	0.74668	0.944101	0.122864	0.00140278	0.27889	0.859428
196043624601438	0.240625	0.469112	0.00107051	0.0652778	0.0822271	1.07609	0.000816398	0.745103	0.734303	0.167601	0.00103212	0.0629278	1.37406	0.00229629	0.26723	0.00157752	0.691605	0.876467	0.0100741	0.0809653	0.14348	0.505705
201523553220973	0.00121286	0.144202	0.00120611	0.0152137	0.104749	0.592375	0.000914598	1.05601	0.478949	0.619796	0.00115583	0.0395322	1.89126	0.00256913	0.00108683	0.00178717	0.45243	0.856777	0.0972835	0.00136901	0.642811	0.596906
162078856694620	0.44961	0.61944	0.00104094	0.0146072	0.0229493	0.762164	0.000806201	0.929101	0.751925	0.183772	0.00100937	0.000663992	1.57801	0.402818	0.0719279	0.00156344	0.0828296	0.62969	0.0208548	0.00121505	0.880371	0.193273
166351395834717	0.230231	0.174156	0.00110206	0.012042	0.000903346	0.656026	0.000809804	0.675898	0.00137748	0.445719	0.0398088	0.963319	2.02546	0.002373	0.000943613	0.232673	0.786048	0.392641	0.000641288	0.106496	0.850728	0.000245997
131242065541867	0.616001	0.192357	0.00117396	0.0889517	0.000947201	0.815436	0.000900629	1.34245	0.00148826	0.000820027	0.00112866	0.000751525	0.832379	0.00252702	0.00105989	0.00175144	1.88894	0.531783	0.000706259	0.00132746	1.27646	0.000274932
235678503463659	0.317845	0.975036	0.184779	0.0220398	0.432217	0.275656	0.0977051	0.000374491	0.873901	0.000462973	1.19259	0.283886	0.000671795	2.60169	0.00061987	0.00102283	0.000549278	0.000454984	0.000471703	0.000756909	0.336888	0.000152067
166288090642270	0.190029	0.0507151	0.00111962	0.00356059	0.00107241	1.96687	0.000866913	0.419262	0.00152562	0.000756248	0.156214	0.000703527	1.42213	0.00249947	0.439816	0.319712	1.16139	0.365795	0.000682085	0.00130041	0.990035	0.103569
191645424212406	0.385891	0.00116699	0.00121045	0.00438734	0.00100925	0.670095	0.000932342	1.47212	0.00155088	0.201934	0.00120576	0.00108186	1.43048	0.00259267	0.193614	0.440147	0.781462	0.856703	0.063241	0.261642	0.0724604	0.754666
197068894390118	0.341426	0.000942558	0.122749	0.0168249	0.129439	0.323182	0.00076644	1.39333	0.00129885	0.364821	0.0732468	0.0866237	3.15914	0.00213301	0.000897377	0.171871	0.5203	0.642375	0.0680849	0.00112878	0.0141292	0.164963
227990511442788	0.729459	0.830792	0.000959646	0.000475918	0.000772084	0.542807	0.00076193	1.10144	0.52443	0.0102368	0.000936101	0.0717722	1.85479	0.00208824	0.410135	0.00142564	0.367817	0.609486	0.0669628	0.114136	0.357775	0.000219429
131089728947997	0.0012871	0.714243	0.00129086	0.00619072	1.15138	0.769084	0.0010039	1.14816	0.00169466	0.683325	0.00128257	0.000802258	1.02567	0.00284614	0.00114507	0.00191682	0.381995	0.328892	0.244523	0.00148747	0.270292	0.861059
228042051340588	0.478656	0.0288386	0.00111389	0.000569525	0.000905115	0.665029	0.000851935	1.4235	0.00143144	0.133735	0.0171384	0.384221	2.11018	0.00238404	0.106678	0.225757	1.09469	0.501038	0.00066547	0.00130578	0.0544858	0.366451
134447975290614	0.00120361	0.00113026	0.00120329	0.0682231	0.246308	1.03755	0.000908461	1.88339	0.00159856	0.296147	0.00116758	0.000746018	1.89297	0.00263368	0.00107109	0.363849	0.169188	0.950102	0.000921867	0.199408	0.000425616	0.479453
235199318354356	0.000968321	2.36336	0.000977281	0.0323439	0.161381	1.63404	0.000732517	0.000587553	0.853387	0.138453	0.00101084	0.000617312	0.451953	0.0020825	0.536315	0.0231406	0.000786647	0.000671617	0.240143	0.713179	0.332154	0.111387
131175237474667	1.97561	0.000774711	1.6872	0.000430797	0.000678771	0.36526	0.000656869	0.837298	0.118507	0.000557982	0.484825	0.000516604	0.000829405	0.00185889	1.25395	0.75433	0.089042	0.000541449	0.000493296	0.0258737	0.000299142	0.000193159
205449180597491	0.00132451	0.26978	0.00129952	0.278717	1.32124	0.759735	0.000997097	0.705755	1.38478	0.0688208	0.00127027	0.000825751	0.123815	0.106109	0.275502	0.00192181	0.354789	0.539512	0.000795692	0.0231953	0.454426	0.924949
122308431329070	0.511602	0.00120669	0.00131287	0.0335912	0.00107223	0.896229	0.000982068	1.70202	0.00166754	0.0775183	0.220833	0.000815025	1.51713	0.00272868	0.414272	0.00187783	0.483436	0.635339	0.00084126	0.00147425	0.767009	0.32661
162078842117406	0.00123891	0.44893	0.00123696	0.0215206	0.220216	1.21666	0.000932402	1.12032	0.634207	0.189954	0.0847325	0.000760885	0.255042	0.236918	0.234769	0.00179846	0.592406	0.999614	0.287317	0.0499662	0.908041	0.0930077
204359601641244	0.328166	0.00128703	0.00137962	0.00423321	0.0011327	0.619513	0.00106279	1.11231	0.00180991	0.0664227	0.117173	0.000863044	2.04741	0.00306475	0.00124901	0.26453	0.439924	0.631495	0.00523264	0.00160401	1.5929	0.356773
240094642124637	2.1778	0.000973197	0.00101188	0.00536473	0.000889091	0.858022	0.000766337	0.532214	0.930346	0.000688879	0.000981975	0.000618758	0.000961839	0.00215726	2.11298	0.0490396	0.322603	0.000652975	0.00456098	0.0575801	0.539224	0.000227593
125728279385965	0.00137524	0.00123573	0.00135469	0.0444998	1.89896	0.436417	0.0010172	0.984747	0.00175009	0.842543	0.0012682	0.0008311	0.785295	0.00290003	0.00118054	0.259747	0.67647	0.000903664	0.124007	0.364284	0.569984	0.59878
121202324130102	0.12431	0.00116995	0.125426	0.0523802	0.00105871	1.20235	0.000958722	1.13206	0.00162572	0.20061	0.00123365	0.291059	1.74578	0.354049	0.0011311	0.00184818	0.908574	0.672742	0.056736	0.00144618	0.540638	0.182391
200570520161701	1.15784	0.000925584	1.62097	0.000504765	0.131136	0.388449	0.00075439	0.931659	0.266035	0.231196	0.489715	0.171527	1.74164	0.00214406	0.000891263	0.00144939	0.318598	0.000656712	0.000581145	0.00113975	0.141628	0.000226674
126706311420260	0.389386	0.890232	0.00120428	0.179981	0.369112	1.21812	0.000927641	0.563112	0.745414	0.711401	0.00115396	0.000748919	0.00120068	0.00265042	0.116573	0.279781	0.551139	0.426497	0.560682	0.00141063	0.588588	0.000278135
120786758350622	0.00112015	0.889438	0.00112947	0.0040437	0.444919	1.6815	0.000862611	0.000639305	0.780158	0.688342	0.00106414	0.000718202	0.00112402	0.00260939	0.122377	0.467577	1.18501	0.00078496	0.394951	0.499461	0.431535	0.00026555
230654438131547	0.297415	0.170761	0.00128106	0.00683094	0.0136223	0.601369	0.000990962	0.935161	0.00167102	0.000866641	0.00121089	0.148706	1.5279	0.434962	0.00116193	0.208879	1.40652	0.785731	0.000823608	0.0014764	1.01777	0.034464
195622417610669	0.00163955	0.00147576	0.00168662	0.00424239	0.00134135	0.535489	0.00121032	1.40385	0.00211319	0.116207	0.416475	0.000986654	0.869617	0.003402	0.0811969	0.0023611	1.71099	0.711877	0.0611133	0.108283	0.687346	0.876554
165945548593396	0.99145	0.0357261	0.00125413	0.000630524	0.00109756	1.19004	0.000977872	1.24287	0.00166098	0.000879521	0.35377	0.0649725	0.799851	0.216443	0.441308	0.00189666	1.15781	0.358752	0.000961319	0.00144627	0.735483	0.000289476
165946219744029	0.00148184	0.00141149	0.00152269	0.23481	1.882	0.224725	0.00113781	1.061	0.931325	0.00105154	0.00140799	0.000953717	1.39963	0.00317452	0.00132395	0.00215356	0.294883	0.000996926	0.000894394	0.00173517	0.706119	0.845762
156515966806251	0.00114681	1.37848	0.00112045	0.0137328	0.0184108	1.31152	0.000879728	0.363385	0.761733	0.169504	0.00106058	0.000713982	0.481713	0.0024934	0.713012	0.25424	1.34301	0.383807	0.116266	0.158688	0.102085	0.0226242
192806944889758	1.20682	0.00121803	0.00130526	0.121863	0.429397	0.377743	0.000962493	1.28121	1.53165	0.247741	0.487006	0.000785719	0.00121074	0.739844	0.00114032	0.00187137	0.000945477	0.000821763	0.000775887	0.465578	0.0808362	0.618845
231754888866667	0.264944	0.0678487	0.00118931	0.000581992	0.00096392	1.83582	0.000914427	0.421239	1.17673	0.000867642	0.00114928	0.000740109	0.306928	0.336684	1.11645	0.244519	1.30726	0.19895	0.000720941	0.00133833	0.313496	0.000272631
205449153600758	0.792986	0.00116171	0.152654	0.0109341	0.0681658	0.960103	0.000931722	0.930919	0.00157104	0.0488928	0.00119406	0.858863	2.63014	0.00273223	0.00110974	0.00178788	0.837779	0.294833	0.000734315	0.0013908	0.000429222	0.000279646
125719976991475	0.35437	0.00111542	0.001481	0.000586119	0.000992127	0.3502	0.000926749	1.7628	0.0015675	0.00083512	0.59917	0.305072	3.52985	0.0025991	0.00111832	0.115206	0.366886	0.000810127	0.00077356	0.20254	0.000412769	0.000280854
235070783936934	0.00148365	0.507786	0.00145092	0.221912	1.07192	0.394567	0.00112099	0.818199	1.85253	0.00106284	0.0805573	0.000913762	0.0014403	0.00319082	0.0094894	0.22974	0.00111583	0.482937	0.00093064	0.737607	0.451641	0.727917
130134903741748	1.80521	0.0010701	0.341841	0.201587	0.127548	0.49375	0.000893335	1.20216	0.00148459	0.0515963	0.138126	0.131972	2.64598	0.267233	0.00103732	0.00170351	0.182872	0.000777947	0.000735423	0.00134688	0.000412726	0.000268811
204825310181235	0.00143554	0.427539	0.0679079	0.00073782	0.104365	1.59171	0.00106485	0.604525	0.00182141	0.248954	0.00141557	0.000881084	1.77264	0.254626	0.00131216	0.0973349	1.3252	0.627586	0.0487261	0.00165339	0.266043	0.152056
230749732727094	0.00138351	0.00127662	0.118785	0.0363632	0.788515	1.33803	0.00105634	0.517314	0.00178224	0.0783372	0.255485	0.00086096	0.00146279	0.61031	0.00121799	0.319829	0.339146	0.000930074	0.0128616	2.31252	0.556805	0.30527
125677966608747	1.28756	0.570322	0.00114787	0.00391385	0.00447201	0.329998	0.000882305	0.476725	0.814897	0.0282782	0.00111006	0.000720332	1.32112	0.86489	0.856669	0.00200755	0.592987	0.000766136	0.000691666	0.00128227	0.438915	0.000260976
236650078067036	0.0821653	0.00108872	0.00118089	0.00898871	0.00109229	0.219609	2.11042	1.1482	0.0015014	0.000802473	0.0936717	0.000753755	0.00113436	0.00247142	0.276787	2.71261	0.933586	0.000782368	0.000713074	0.00138852	0.00040326	0.000263184
204762120670630	0.00138217	1.16352	0.00135357	0.000874259	0.433219	1.01454	0.00105671	0.591424	1.02422	1.05796	0.00131762	0.000851387	0.656414	0.00309466	0.00123911	0.0020421	0.640961	0.484886	0.139573	0.00156597	0.377737	0.000317093
126680929856283	1.12517	0.689512	0.00105966	0.0903653	0.521586	1.25976	0.00081632	0.000588886	3.17363	0.184186	0.00102724	0.000669352	0.0010348	0.00241656	0.000948813	0.0825907	0.460792	0.00072521	0.000862446	0.00124889	0.000402218	0.000245426
134540498197427	0.00148152	0.00139847	0.00152637	0.000726641	0.49977	1.59962	0.00116401	0.80174	0.54447	0.447632	0.00140214	0.00105369	1.47936	0.00323549	0.00146437	0.3637	1.1211	0.00102565	0.313813	0.0621059	0.047332	0.304382
227844232723244	0.255816	0.00143477	0.625302	0.297091	1.9323	0.185841	0.00120603	1.13786	0.00203555	0.124649	0.158992	0.000969151	1.43391	0.00342736	0.49054	0.181559	0.00117988	0.00103973	0.000931371	0.00180948	0.208872	0.552708
134033691531172	0.81435	0.00130122	0.00143828	0.000700332	0.00112676	1.15204	0.0010766	0.777168	0.00177791	0.150422	0.0519473	0.573213	2.79006	0.00296106	0.0012457	0.349875	0.726	0.134195	0.000922671	0.00159746	0.0658007	0.000316421
125042399788275	0.00123218	0.439929	0.00127717	0.0609265	0.0271926	1.20193	0.000958267	0.000843127	2.29752	0.458151	0.0581867	0.000787305	0.00121789	0.0027436	1.22398	0.326248	0.72632	0.000860358	0.0668907	0.486235	0.215859	0.000300669
169174290090804	0.952829	0.0368682	0.00155935	0.109145	0.210555	0.910578	0.00118111	1.12171	0.223778	0.634677	0.00150831	0.000987219	0.927924	0.0868473	0.374166	0.75227	0.354542	0.00102663	0.232457	0.00179407	0.662712	0.000364283
231917038811379	0.00145685	0.777615	0.00152284	0.000967897	0.408583	0.765583	0.0011391	0.854736	1.17377	0.513019	0.00141461	0.000940985	0.315994	0.00332245	0.0596028	0.336778	1.31039	0.857014	0.0641667	0.0330595	0.000499221	0.117938
236169980983212	0.268067	0.00138075	1.16001	0.149132	0.104865	0.517521	0.0452453	1.7561	0.134019	0.254573	0.439995	0.0339005	2.10841	0.00313488	0.00129716	0.266435	0.200618	0.000963488	0.0218058	0.0355947	0.0961143	0.000331951
197185785707364	0.271113	0.00165981	0.00176258	0.0311947	0.00151845	0.720735	0.00135463	0.749778	1.04424	0.387464	0.209266	0.0921389	0.00184745	0.00378984	0.367061	0.193729	1.6871	0.226674	0.264955	0.00201218	1.24395	0.0960567
130624829410717	0.001814	0.00166423	0.00185646	0.104724	0.0014539	0.781272	0.00135069	1.13774	0.00238906	0.0601486	0.00167893	0.00109359	1.51945	0.00386065	0.756163	0.355165	1.19969	0.817791	0.0806037	0.00200959	0.46713	0.300363
161411795209501	0.00195494	0.306178	0.00183548	0.0121266	0.00157505	0.880524	0.00141086	0.49122	0.00246516	0.69986	0.00180319	0.0032791	1.34728	0.00395287	0.00169028	0.00275982	1.19326	0.553094	0.77998	0.00210528	1.31059	0.000431207
226343123107189	0.425223	0.00185605	0.0019519	0.080616	0.256076	1.44977	0.00150695	1.07865	0.00255188	0.0845681	0.00195358	0.00124552	1.54089	0.00421722	0.00176805	0.00290987	0.799698	0.383917	0.0202598	0.00224053	1.45701	0.000461717
170265184165158	2.79263	0.00149257	0.00168273	0.0472311	0.00128591	0.000878035	0.00123122	0.785277	0.855836	0.00115053	0.00151642	0.000987793	0.953303	0.00347605	0.00146735	0.00234988	0.395415	0.599118	0.00113486	0.278319	0.710782	0.16289
134377538964203	0.00186159	0.00168865	0.00184279	0.0254492	0.0398733	0.891343	0.00140031	1.5016	0.00232536	0.246313	0.00172106	0.00115801	1.67124	0.00390001	0.461735	0.168014	1.5561	0.508388	0.00689022	0.155496	0.143606	0.20744
201474341460910	0.938673	0.215525	0.00171697	0.000851242	0.00146539	0.780524	0.00132853	0.918886	0.00226886	0.00113587	0.0821832	0.00109377	2.00376	0.249169	0.00154273	0.00259756	1.27243	0.6032	0.00100993	0.00202759	0.517632	0.00039429
231770101234995	0.00183451	0.19493	0.00176182	0.0784633	0.119282	1.01352	0.00136415	0.424492	0.00233401	0.560565	0.00169963	0.221035	2.41903	0.00392186	0.00161014	0.276622	1.2401	0.00119509	0.143851	0.310108	0.512453	0.0692245
236650123869595	0.00164256	0.27951	0.00163144	0.00080133	0.00129776	0.99103	0.00124304	0.970604	1.23331	0.00116483	0.00152968	0.00102139	1.44648	0.00368893	0.771137	0.710486	0.661439	0.438991	0.000987757	0.00189641	0.000574136	0.0789929
166416921024284	0.00184444	0.634986	0.00196189	0.00105998	1.30087	1.6154	0.00140962	0.00148536	0.952187	0.304526	0.00173521	0.00121107	0.0018357	0.00391602	0.0016416	0.00269845	2.013	0.00135051	0.00109393	0.409324	0.144647	0.201201
122310425472293	0.319797	0.00211047	0.00217896	0.0169278	0.00188267	2.29856	0.00169527	0.883357	0.00279059	0.00153131	0.00210879	0.00140588	1.48621	0.375814	0.0020087	0.00324638	0.496112	0.660307	0.00137383	0.00249388	0.87358	0.163781
226874778598764	0.366193	0.00209434	0.00230474	0.0193133	0.718139	0.22821	0.00176586	1.61045	0.59905	0.964411	0.322875	0.00142737	0.999506	0.00497989	0.00201428	0.00326743	0.254406	0.675278	0.00148578	0.0025434	0.226695	0.592847
227305214864307	0.00158009	0.884818	0.00155935	0.0867175	0.817903	1.68813	0.00120331	0.000911396	1.30751	0.0369104	0.00149476	0.000983019	0.00155852	0.00347874	0.00143817	0.673577	0.860721	0.00105759	0.0624641	1.16449	0.0005939	0.000374538
197060170735013	0.00190664	0.661452	0.00192806	0.0529251	0.913679	1.16834	0.00142408	0.00102056	0.00263509	1.34006	0.0284314	0.00114096	0.0018944	0.236805	0.00169684	0.652437	1.18233	0.00124122	0.949472	0.00223057	0.395865	0.000438846
226806174529438	0.501722	0.702769	0.00199809	0.0134517	0.00172069	1.52076	0.00153516	0.465517	0.00264385	0.131174	0.00194697	0.00125984	1.7596	0.00435754	0.0095394	0.546623	0.627125	0.328904	0.226667	0.258103	0.491456	0.000454479
169768847273307	1.14788	0.00162163	1.42445	0.00119696	0.0545813	0.627749	0.00133571	0.77349	0.0985749	0.170777	0.635595	0.473531	2.0381	0.0037406	0.00160709	0.00260083	0.137318	0.00115779	0.00106746	0.00201898	0.000614219	0.000393048
126149025482603	0.829086	0.157	0.00223483	0.0479857	0.11335	0.94477	0.00171457	1.59625	0.00287828	0.307204	0.00219827	0.00139867	1.69893	0.00496065	0.00205075	0.00325905	0.927465	0.859238	0.0573143	0.00256084	0.0368796	0.000524371
135150470839021	2.45653	0.00168039	0.946264	0.051691	0.0078854	0.829644	0.00139919	0.627267	0.448545	0.00158505	0.384894	0.00114043	1.4067	0.00410234	0.00159848	0.00266801	0.214962	0.00121195	0.00110465	0.147211	0.0608674	0.000426859
157690371464502	0.00242809	0.00226937	0.00259479	0.0106081	0.380206	1.92269	0.00186409	0.00141232	0.00319388	0.430604	0.460632	0.00152383	0.00265432	0.00544752	0.00216172	0.00358117	3.04774	0.638296	0.288045	0.00278887	0.38789	0.000564533
126707788008293	2.28928	0.00192084	1.12059	0.0817589	0.00172307	0.452669	0.00158963	0.793705	1.57573	0.00151798	0.00209076	0.00129555	0.29277	0.00451983	0.00190736	0.00307968	0.234633	0.00138463	0.00128071	0.00778589	0.727554	0.000495384
232327461418781	0.00222042	0.00206085	0.0022741	0.0132864	0.002036	2.25175	0.0017013	0.00129028	0.00298691	0.323521	0.00210659	0.00138022	1.18139	0.00504294	0.00200976	1.33109	1.99347	0.00154997	0.0567176	0.169507	0.0989678	0.152896
125042445703405	0.00207586	0.00190701	0.455552	0.0299559	0.102224	1.34978	0.00155308	0.00115329	0.863139	0.0278281	0.00201647	0.00127608	2.7568	0.00454493	0.00184655	0.00298432	1.17875	0.00136276	0.00123275	0.494811	0.318013	0.000494906
170327461542261	0.0027813	0.00253038	0.0027408	0.00137864	0.00233695	0.531213	0.00226916	0.763791	0.00348878	0.00188596	0.00266877	0.00177795	1.60468	0.00619211	0.00254826	0.00410644	2.83563	1.03179	0.00164727	0.00324103	0.404902	0.385459
200363927291756	0.00293921	0.0026679	0.00298875	0.00141197	0.290674	0.276817	0.00219024	1.60756	0.564584	1.05564	0.00279632	0.00179549	1.5024	0.875504	0.00259512	0.0042834	0.00224127	0.655055	0.00225165	0.00326937	0.000996842	0.738366
192180148132764	0.937187	0.00249068	0.00282716	0.00130755	0.00213737	1.1706	0.00210348	1.02052	1.52822	0.0017922	0.219774	0.00171598	0.466557	0.00570493	0.393233	0.00389604	1.11784	0.378553	0.00155597	0.00305396	0.0500254	0.288003
226265813961115	0.00288834	0.00271154	0.00286509	0.0224905	0.00256609	1.0804	0.00217029	1.30979	0.00365661	0.139579	0.417855	0.364219	2.43521	0.00622886	0.00254244	0.286471	0.198731	0.929916	0.00173596	0.00329359	0.383051	0.000670135
200416660188004	0.00270266	0.00246708	0.00266143	0.00132434	0.0472179	1.00454	1.17622	0.424539	0.00345687	0.421042	0.268443	0.00165605	0.00260068	0.00569732	0.00238597	2.47112	1.11384	0.00177885	0.076511	0.00301112	0.565277	0.000612316
130693146724211	0.00486309	2.23674	0.00473068	0.0681764	0.819019	0.00297457	0.0035759	1.47161	0.00618457	0.278858	0.00445104	0.00292052	0.617932	0.0105966	0.004171	0.295294	0.568909	0.727677	0.0926174	0.0053167	0.0476089	0.324206
197066497080683	0.833969	0.309493	0.000247058	0.000634303	0.00939582	0.181037	0.000191088	0.290391	0.000323929	0.0795484	0.0629526	0.000156631	3.0243	0.0955877	0.000226254	0.138566	0.176012	1.58311	0.0702342	0.00028569	0.0800616	0.663187
192237968931253	0.664442	0.181535	0.00029494	0.00144232	0.0266114	0.297083	0.000225155	0.227735	0.342521	0.254177	0.406697	0.0208891	3.13768	0.0525871	0.000265768	0.271133	0.000224153	0.950435	0.08337	0.000334973	0.0456234	0.634599
192868121229548	2.01626	0.000343096	0.446501	0.000179298	0.080735	0.389449	0.000275904	0.0378418	1.09686	0.0849803	0.313832	0.000225737	2.02399	0.000776649	0.361234	0.0753522	0.139731	0.36359	0.000241795	0.000413837	0.0796569	0.0874105
227304390941483	0.291063	0.000301277	0.000317484	0.00214462	0.00025752	0.101821	1.52234	0.000167664	0.000411049	0.0710894	0.025268	0.00019385	0.000313395	0.000686979	0.116906	5.24954	0.000264474	0.0208175	0.0423071	0.000365638	0.000115199	0.153205
125804756556533	0.0152692	0.000302521	0.000323294	0.000160697	0.0256514	0.144522	0.530784	0.0401502	0.000420427	0.22342	0.0258221	0.000200371	0.0261012	0.524549	0.218216	5.43107	0.000262162	0.000216821	0.036935	0.000375258	0.152091	0.20305
129440058883372	0.63105	0.000269715	0.580794	0.00014547	0.000236326	0.296008	0.000220219	0.000155517	0.000383297	0.000196651	0.443569	0.000176981	0.000288393	3.54143	1.0848	0.787893	0.111061	0.000191254	0.000172499	0.000332797	0.120456	6.89094e-05
227373216845213	1.62251	0.000363466	0.386125	0.000217501	0.0163033	0.481709	0.000294896	0.000202497	0.253281	0.000276405	0.486356	0.000244728	2.87915	0.297098	0.000346289	0.877342	0.157824	0.000256595	0.000264248	0.000444964	0.139167	9.07882e-05
120856566421749	1.29616	0.000425912	0.79688	0.000227946	0.000374406	0.251255	0.000350662	0.157755	1.07785	0.000323003	0.430884	0.000284361	0.211031	0.00100099	2.57832	0.323782	0.20972	0.00030636	0.000280513	0.00052628	0.0501172	0.211995
239594427272116	1.10145	0.000453542	0.633321	0.000243561	0.000390685	0.129062	0.000376887	0.179955	0.991791	0.0003298	1.35221	0.000304567	0.429057	0.00104384	2.11945	0.00072964	0.227326	0.015065	0.000302584	0.000576991	0.18862	0.227775
191553070067116	0.540711	0.000577098	0.249495	0.00031928	0.0005078	0.291001	0.000473802	0.150596	0.626807	0.0407532	0.691949	0.000384673	4.01245	0.00135117	0.000567747	0.000918586	0.284798	0.000409729	0.0339976	0.00423873	0.188852	0.478638
230746960382891	1.09	0.00050218	1.39154	0.000262659	0.000436453	0.374329	0.00039772	0.172723	0.136334	0.149945	1.16538	0.000328783	0.000524658	0.00115329	1.40525	1.65189	0.00041724	0.000344109	0.0571438	0.000598652	0.000183956	0.000121092
134945386117542	1.29813	0.000556407	0.512381	0.000317487	0.0413788	0.279506	0.000465257	0.000718897	0.000784271	0.080833	0.198122	0.000375941	4.22055	0.00131745	0.000534778	0.238505	0.0826414	0.00040084	0.0275268	0.305873	0.130553	0.17832
227509463075229	0.853354	0.227933	0.000699182	0.000336968	0.000552512	0.177176	0.000523962	0.000346688	0.888668	0.000500141	0.0829799	0.193546	3.6172	0.00146649	0.000604768	0.196062	0.351109	0.257554	0.0595364	0.079323	0.214975	0.395327
239939082894181	0.518368	0.000491327	0.00052987	0.00177938	0.0479384	0.000308219	0.219972	0.113717	0.000659975	0.107506	0.120562	0.00033178	0.612015	0.164459	0.000476201	4.99471	0.213098	0.0161911	0.0341932	0.000604657	0.210438	0.221471
161341986991533	2.06131	0.000584374	0.643643	0.00030998	0.158452	0.299999	0.000470224	0.000329427	0.757555	0.08902	1.64538	0.000395264	1.08362	0.045723	0.000554476	0.746396	0.0360784	0.000406974	0.000382197	0.000698341	0.0283388	0.000137711
165723168258997	0.172029	0.000681189	1.33257	0.000374232	0.000595333	0.127374	0.000556927	0.198456	0.850957	0.000501517	0.221337	0.000450337	1.28122	0.00157363	2.77724	0.3419	0.13351	0.000492427	0.0147145	0.000831963	0.00025877	0.142124
192256236443947	0.000942926	0.000815417	0.00094062	0.000435206	0.000718207	0.501682	0.000677639	0.124385	0.904645	0.000616709	0.358064	0.000554591	1.5644	0.00186264	3.22548	0.0330089	0.436238	0.22978	0.00052295	0.00100337	0.0785641	0.134372
165379552013045	1.41866	0.000833233	0.305554	0.00045015	0.000724814	0.534599	0.00067936	0.000477763	1.32512	0.000618417	0.231749	0.000555483	1.45297	0.00207714	1.59605	0.401176	0.267981	0.000594666	0.000714039	0.00103484	0.0568721	0.000214863
134402878597916	1.58525	0.000956481	1.30333	0.000507658	0.000843094	0.000647627	0.000831634	0.238442	0.00132522	0.318961	1.10979	0.000663367	0.00100024	0.00229952	2.12451	0.693245	0.145784	0.000667289	0.0572359	0.00117335	0.0119512	0.000240508
227295638703534	0.757624	0.00103366	1.50703	0.000545756	0.000920921	0.179866	0.000838143	0.304977	0.340615	0.000748213	0.504841	0.000679983	1.01667	0.00240519	1.95531	0.908209	0.11396	0.000750097	0.0006863	0.00127203	0.000392537	0.00026627
196707165353716	0.2723	2.58911	5.76144e-05	0.086928	0.548826	0.0742577	4.40043e-05	0.0518983	0.598223	0.040723	0.0389083	0.236018	0.634395	1.56048	0.36344	0.181905	4.36997e-05	3.78868e-05	0.0444272	0.0225119	0.216122	0.0393237
228052672862574	7.82068e-05	2.87494	0.0141181	0.112967	6.44282e-05	0.36751	5.91007e-05	4.0531e-05	0.553965	0.0363636	7.61152e-05	0.198246	7.59821e-05	2.04629	0.768079	0.27938	5.82438e-05	5.16883e-05	0.0783853	8.90552e-05	2.71574e-05	0.269108
157604560693676	8.77743e-05	0.694548	8.78398e-05	0.0351503	0.0184631	0.323676	0.00138795	4.65458e-05	0.000111368	0.192138	0.0511619	0.036686	0.744996	2.14826	0.111414	0.47733	0.440363	0.203796	0.023281	1.83853	0.0149835	0.243474
235671093631718	0.104212	1.12815	0.391204	5.60708e-05	7.7748e-05	5.9132e-05	7.01863e-05	4.75357e-05	0.756892	0.0926134	8.8403e-05	5.73145e-05	9.04799e-05	1.16566	2.34447	0.898894	0.323259	6.10939e-05	0.00870473	0.0417243	0.0818558	0.26172
135143000829291	0.000118193	1.64827	0.000113863	0.00507317	9.56824e-05	0.191548	8.79613e-05	6.02234e-05	2.46143	0.161946	0.0763436	7.21804e-05	0.000110206	0.000250636	2.25581	0.00016881	8.98722e-05	0.587751	0.100715	0.000138809	0.109741	2.69805e-05
192788844112299	0.000162625	0.960047	0.000162613	0.00082285	0.086433	0.305801	0.000122705	0.194102	0.50819	0.289694	0.000152569	0.00597309	1.35941	0.0482641	0.370692	0.19313	0.876487	1.77516	0.141201	0.000183327	0.0170523	0.466704
201542927014813	0.000159871	1.11204	0.000952795	0.00151375	0.000126622	0.233408	0.000120762	8.24514e-05	1.10472	0.334833	0.000149459	0.0305629	0.23308	0.180269	1.44349	0.006717	1.16986	1.37726	0.123734	0.000181634	0.113653	0.133033
121889774070699	0.173585	1.78605	0.000124535	0.00519444	0.000103107	7.74513e-05	1.5804	0.0596897	0.000162954	0.151309	0.000123507	7.79291e-05	0.000122735	0.267496	0.217636	3.20656	0.000100113	0.00029854	0.0598008	0.000144057	0.0300271	0.0608644
227929327267244	0.000183847	3.60797	0.0157781	0.185193	0.165151	0.547966	0.0079519	9.31811e-05	0.544981	0.132877	0.000170024	0.651776	0.000183171	0.452708	0.000158613	0.298182	0.0001361	0.000117036	0.299636	0.0897112	0.182546	0.416473
227312730815339	0.000174261	1.27686	0.000173601	0.00343451	0.000138465	0.207597	0.000132857	9.08785e-05	0.446074	0.000118795	0.000167695	0.0125234	0.779865	0.167739	0.950577	0.0840741	1.73742	1.77098	0.00328961	0.000199463	0.150987	0.00732995
121963893673324	0.721491	3.15824	0.000165605	0.204889	0.0357044	0.404	0.000127463	8.69779e-05	0.845821	0.0512073	0.000158479	0.587008	0.323649	0.404995	0.112413	0.349338	0.00012573	0.000111317	0.0949075	0.000191719	0.0828728	0.222442
122307579366813	0.000133438	0.966311	0.000131236	0.00590549	0.0574175	8.50718e-05	0.719793	6.80358e-05	0.000172554	0.281709	0.000127827	8.1003e-05	0.000130307	0.265543	0.0754689	4.70742	0.145707	0.0766943	0.0582138	0.00688035	0.0177322	0.214228
164710464286107	0.292623	2.78118	0.000168668	0.105736	0.0292636	0.367689	0.000130262	0.000312803	1.24458	0.1403	0.000160927	0.0785227	0.0311749	0.16154	1.17827	0.304746	0.000127037	0.539266	0.0376158	0.000193352	0.0439364	0.262405
156988232623979	0.470298	0.987999	0.000150206	0.0376463	0.000121146	8.68004e-05	1.40162	7.87542e-05	0.000191508	0.000101858	0.00747747	9.45434e-05	0.000148711	0.000324736	0.277414	3.26597	0.586533	0.334172	9.8495e-05	0.000172109	0.069642	0.159615
125050614868254	0.203225	2.53858	0.0388239	0.181811	0.488002	0.25113	0.000118122	8.16893e-05	1.61513	0.143517	0.00014749	0.264256	1.2038	0.543428	0.000135743	0.0616151	0.000111733	9.99083e-05	0.0104734	0.00017798	0.0552506	3.66331e-05
169707689920366	0.370959	1.84582	0.109613	0.0321738	0.000121901	0.204752	0.000114013	7.69207e-05	0.115216	0.000106315	0.123199	0.413256	0.800214	2.73196	0.000128984	0.216713	0.535038	9.61618e-05	9.50027e-05	0.00016731	0.0242346	0.0758969
201446693386014	0.000158283	1.38651	0.00015356	0.00334721	0.000125581	0.15991	0.528336	8.02988e-05	0.0887439	0.241225	0.000149895	9.56666e-05	0.000150003	0.137123	0.0405079	4.65907	0.000116129	0.0112354	0.182273	0.000175117	0.0105815	0.149876
240617715284406	0.134426	2.22174	0.652199	0.160677	0.000168647	0.000133057	0.000156695	0.000104831	1.24907	0.121326	0.106267	0.344591	0.271451	0.0758278	1.40297	0.000301378	0.000158866	0.0369777	0.104828	0.212502	0.207584	0.296465
226833139186035	0.0682117	2.10127	0.000211566	0.0213716	0.199595	0.403955	0.000162428	0.0411459	1.14184	0.107855	0.0128345	0.000132807	1.45135	0.248936	0.00930965	0.175545	0.330913	0.818477	0.0910155	0.0002447	0.0227101	0.352842
201119853829467	0.142618	0.653205	0.000169003	0.0016725	0.000140642	0.000104561	0.678005	8.90771e-05	0.000218639	0.210966	0.000164562	0.000105288	0.000166118	0.000371585	0.0867698	4.83984	0.53511	0.0843274	0.0831484	0.000194169	0.135648	0.146907
134936676682659	0.680049	1.94734	0.864483	0.10217	0.00924011	0.000119107	0.00014632	9.78437e-05	2.61587	0.0137801	0.000183185	0.000120015	0.41781	0.000418605	0.21016	0.0161802	0.000150193	0.405482	0.00432788	0.10283	0.119145	0.0898312
120850243282741	0.0406543	1.24014	0.000215445	0.0126821	0.000168318	0.241393	0.000160366	0.000109649	1.3033	0.00734267	0.0283481	0.000132448	0.000205851	0.000456393	2.92166	0.390895	0.655266	0.533255	0.00526805	0.000243461	0.173818	0.0442238
231684155861790	0.292373	0.222225	0.000205015	0.11232	0.000165353	0.198047	0.000154409	0.109156	2.76086	0.387674	0.928725	0.000125605	0.000196255	0.000443282	1.63893	0.00300877	0.285732	0.53002	0.000142216	0.000237741	0.0517258	0.0774667
196596601051997	0.0303226	1.68985	0.000171689	0.00580072	0.000139812	0.0824129	1.28484	9.03126e-05	0.0353826	0.000119008	0.000165627	0.000106992	0.0001703	0.333533	0.107437	3.68195	0.19959	0.00453196	0.00010863	0.000197115	0.120699	0.0223257
169156995078069	0.309661	2.46488	0.00024504	0.0260495	0.000197962	0.385845	0.000185865	0.0577394	1.08837	0.108903	0.000236284	0.000152183	0.0666293	0.667545	1.05515	0.290349	0.000189904	0.428687	0.133167	0.000278002	0.0610099	0.454443
232250152765227	0.000186933	2.07566	0.000185351	0.0378748	0.000146563	0.236313	0.747504	9.69232e-05	0.000236913	0.111238	0.000173996	0.000115149	0.000179933	0.000400605	0.019004	4.17754	0.000146399	0.0184443	0.0445983	0.000212029	0.129646	4.32787e-05
156024173910820	0.103745	3.62349	0.000261387	0.0298833	0.017114	0.000167589	0.000200347	0.110176	0.381385	0.000176764	0.000258866	0.372179	0.0283114	0.398873	0.806346	0.50261	0.00019887	0.598702	0.0259824	0.000296881	0.0149267	0.584632
204772965202164	0.075752	1.30877	0.000296943	0.165877	0.103142	0.389719	0.000228115	0.000152746	0.000389104	0.497324	0.000283989	0.281317	1.0882	0.0683332	0.158498	0.285879	1.53688	0.766693	0.24192	0.000341233	0.261024	0.368882
129586367977766	0.825847	1.27863	1.20192	0.340042	0.000173146	0.0912644	0.000165422	0.000108496	0.192545	0.126532	0.000205571	0.231369	0.000206536	0.453012	1.01941	0.61641	0.293944	0.000138621	0.181584	0.746292	7.44883e-05	4.8853e-05
122490832412062	1.14845	2.16303	0.839037	0.0398373	0.0823055	0.337599	0.000151205	0.000101541	2.65963	0.0594857	0.017691	0.000126261	0.00019721	0.11806	0.000178621	0.0437114	0.000157675	0.000128347	0.0897067	0.000228122	6.88108e-05	4.39807e-05
240135624641892	0.235647	3.80866	0.000266999	0.000136113	0.279346	0.419616	0.00553662	0.000138648	0.944192	0.0454864	0.000264445	0.554315	0.000261977	0.327135	0.000234437	0.343172	0.000196792	0.148001	0.0745497	0.000299193	9.10554e-05	0.412361
162070011529964	0.0212365	1.19113	0.000214071	0.0044789	0.000178625	0.438036	0.807594	0.000110355	0.000275924	0.000157167	0.000206802	0.000134229	0.0513031	0.000468481	0.215648	4.08945	0.413967	0.000143404	0.0126319	0.000250209	0.225076	0.127238
192118649117494	0.231523	0.96256	0.000216435	0.00875549	0.00689092	0.0760829	1.36089	0.0426024	0.000274012	0.16206	0.000205945	0.000136109	0.0157856	0.000464626	0.000192394	3.89622	0.514174	0.11758	0.000134404	0.000248402	0.0888587	0.114069
191148388891995	0.000221356	1.56641	0.000211919	0.00634871	0.000178289	0.10095	0.944932	0.0001112	0.000280784	0.0270343	0.000205597	0.000136628	0.000212046	0.000473155	0.128668	4.04023	0.314884	0.115607	0.000141081	0.00024937	0.287146	0.0652991
157689520503213	0.0950253	1.17771	0.000229648	0.0369556	0.000190306	0.175223	0.728971	0.000121409	0.000299073	0.0786083	0.000222193	0.000145494	0.000226866	0.045462	0.0269708	4.21674	0.385802	0.00015679	0.0262942	0.000268037	0.34061	0.263692
129645290407732	0.350003	1.33514	0.000262759	0.00616577	0.00021589	0.281007	0.000204658	0.000138646	1.76895	0.0349957	0.000254746	0.00016531	0.000258648	0.000573172	1.67012	0.000390113	0.926488	0.927136	0.0335316	0.000306039	0.13948	0.124124
164642012650286	0.000224001	2.42383	0.000222544	0.00521415	0.000188292	0.169421	1.91343	0.000119795	0.220532	0.000154162	0.000212497	0.000136466	0.000218784	0.443329	0.000199751	2.10857	0.00017881	0.000147999	0.313206	0.00025947	8.02771e-05	5.45651e-05
195424700546396	0.000201253	1.3518	0.0468606	0.000122839	0.000163455	0.171396	1.02289	0.0801832	0.268406	0.0129852	0.000191887	0.000123866	0.0108829	0.0176654	0.000180305	4.61373	0.000156604	0.000132914	0.00151061	0.00023555	6.93446e-05	4.65488e-05
131080096761645	0.0326144	1.26072	0.000248406	0.000126774	0.000209677	0.195837	0.522632	0.000132269	0.000322233	0.000183389	0.000244242	0.000163157	0.000249671	0.000562712	0.434178	3.40112	1.19072	0.221887	0.0365826	0.000294053	0.217523	0.0833692
170740610918174	0.000226702	1.83571	0.000226207	0.00932947	0.000183673	0.409478	0.431386	0.000120309	0.840146	0.0318913	0.000214618	0.000145352	0.000222474	0.0087213	0.000202474	3.56108	0.412726	0.000147322	0.0445793	0.00026472	0.0128659	5.279e-05
125798179589493	0.000240776	1.85587	0.000237172	0.000139607	0.000197425	0.000157022	1.75994	0.000122287	0.0980572	0.000175751	0.000223576	0.000143674	0.000230289	0.13461	0.000211806	3.6667	0.000190008	0.000154821	0.000146862	0.000269934	0.0292521	0.0526478
201104169326372	0.154364	1.05068	0.000245474	0.00299202	0.000231072	0.431334	0.378887	0.0845006	0.000322097	0.000175422	0.0909509	0.000153256	0.131488	0.000534785	0.00022377	4.39865	0.674725	0.000164178	0.0377338	0.000285893	0.140523	0.020754
204351789194142	0.000220788	1.60586	0.000218777	0.00332115	0.000180366	0.200168	0.225706	0.000116195	0.251329	0.0814855	0.000206832	0.00013722	0.000216594	0.000485874	0.00019885	4.79712	0.388712	0.000145818	0.000142905	0.000257627	0.0436485	5.12371e-05
165173232004523	0.584154	1.35065	0.000268469	0.00160865	0.000213409	0.162705	0.000201801	0.000138937	2.2745	0.000192362	0.0322903	0.00016459	0.000256964	0.00057567	2.56735	0.214351	0.197925	0.20773	0.00418182	0.000298847	9.13346e-05	6.03405e-05
196525312302509	0.000283961	2.12593	0.000273207	0.000137187	0.000221098	0.229443	1.9468	0.0584765	0.000358719	0.000193944	0.00026319	0.000170847	0.000266654	0.0267293	0.120183	2.88072	0.000229804	0.000186574	0.0456979	0.000319941	0.0562687	0.106755
134463425501619	0.000361839	4.97159	0.128876	0.0943025	0.375443	0.327112	0.000272749	0.000188827	0.405816	0.000261801	0.000342217	0.710899	0.000361292	0.0809505	0.000321696	0.176579	0.000283436	0.00024019	0.0351844	0.000417901	0.00419609	0.285876
121751112367533	0.000255698	0.75856	0.000260454	0.00255942	0.000208019	0.000165388	0.949367	0.000136449	0.000336143	0.000183349	0.000245663	0.000158856	0.000249752	0.000556154	0.000231076	5.33523	0.396085	0.000170513	0.000154568	0.000295072	0.0370413	0.117464
205315069889268	0.000336931	2.74712	1.16787	0.286935	1.46309	0.34007	0.000249618	0.000167939	0.00042205	0.0744645	0.0241387	0.181912	0.67823	0.484584	0.000294767	0.000478719	0.000249798	0.000219657	0.0488097	0.000378193	0.099797	7.83497e-05
135143760489756	0.0129474	0.635672	0.000346481	0.00524945	0.000274085	0.717248	0.000262848	0.000178138	2.23896	0.339742	0.00032831	0.000209603	0.000337251	0.0889586	1.33838	0.518258	0.856293	0.482025	0.0997688	0.000387584	0.113473	0.150593
192248706185501	0.306853	1.3132	0.549397	0.147097	0.048209	0.399789	0.000299897	0.000209763	0.271446	0.114781	0.000376834	0.177988	2.88392	0.000853157	0.000352756	0.000579807	0.365656	0.531636	0.0711407	0.000448083	0.00188928	0.413745
205294964427509	0.00027062	2.51266	0.000267768	0.0024827	0.000221822	0.000179082	1.07486	0.0272596	0.111024	0.000188544	0.000255337	0.000165725	0.000260566	0.326941	0.0382155	3.47487	0.000218109	0.000180403	0.000174516	0.000310284	0.0288487	6.39043e-05
126820531424035	0.660473	1.86101	1.90779	0.00128067	0.000268985	0.16744	0.000236413	0.000161613	1.46781	0.291772	0.0267134	0.000201951	0.00031601	0.18253	0.895566	0.0383309	0.000231276	0.000199358	0.0756402	0.000348748	0.0215125	7.00658e-05
240497474824029	0.000315879	0.601201	0.000303156	0.00203178	0.000265559	0.568146	0.422274	0.000161839	0.000394764	0.359159	0.00029515	0.000188431	0.000297542	0.000683042	0.000280175	4.79991	0.457738	0.00020646	0.0357666	0.0342137	0.213312	0.102753
192662364907371	0.000281165	1.37125	0.000283398	0.00414604	0.000336606	0.212646	0.772146	0.000143477	0.140223	0.000191455	0.000262712	0.000176177	0.0471923	0.000611695	0.000252083	4.5799	0.363249	0.00984646	0.000185026	0.000318106	0.0962046	6.49703e-05
227509494495603	0.000322141	1.3783	0.000330718	0.00150694	0.000257006	0.0974245	1.51892	0.125206	0.000411313	0.000221271	0.000314012	0.00019855	0.000312138	0.0879127	0.165361	3.8934	0.000250992	0.0949071	0.0235731	0.000366383	0.000110849	0.210293
160361944075635	0.000360805	1.77264	0.000359828	0.0216703	0.00029512	0.19436	0.000273449	0.106831	1.41225	0.608423	0.0918881	0.0180123	0.59524	0.0981842	0.294281	0.867443	0.635232	0.535807	0.1753	0.0481281	0.0129236	0.10998
135083779807588	0.77796	2.22858	0.233814	0.143208	0.000408773	0.000271474	0.000380408	0.000257792	0.000633805	0.000370419	0.136714	0.108675	0.0780709	0.00106928	2.37007	0.000724939	0.000415538	0.379266	0.00590057	0.000580861	0.751097	0.38136
239589223937964	0.00045877	1.72902	0.000457098	0.00716626	0.000371003	0.414128	0.000344883	0.000236563	0.500311	0.0781648	0.000446618	0.000283801	2.60425	0.156145	0.000402739	0.132895	0.701779	0.824199	0.000275379	0.000519652	0.00800802	0.439989
157553853392622	0.000339397	2.85585	0.000340651	0.106084	0.000274194	0.191371	0.823228	0.000179482	0.000439359	0.000240463	0.000320793	0.000211374	0.00032602	0.0767629	0.000300722	3.33695	0.000268154	0.000220573	0.048539	0.130056	0.0275012	7.87866e-05
129978436803998	0.000476267	0.227185	0.193963	0.0100102	0.000391853	0.310423	0.000361396	0.000248025	1.6941	0.169631	0.000459736	0.000288794	0.757608	0.11896	0.641955	1.12039	0.839567	0.987553	0.0833751	0.000544758	0.046859	0.395486
135475995240883	0.000478793	1.07759	0.00049095	0.06916	0.000369364	0.829917	0.000356618	0.000246506	1.89291	0.301103	0.000441846	0.000292551	0.000453202	0.0010416	1.44413	0.100174	1.06027	0.554719	0.264866	0.000554523	0.00016888	0.000110965
192188603653347	0.000428105	0.607152	0.000421342	0.00672442	0.000354778	0.205684	1.25856	0.000223669	0.000547042	0.164984	0.00041684	0.00026164	0.000420101	0.000924013	0.000381398	3.72886	1.10836	0.0572406	0.189531	0.000486885	0.169599	0.0982939
199877553511347	0.0005565	2.2207	0.191536	0.519194	0.956192	0.88834	0.149409	0.000285337	0.65602	0.587738	0.00053104	0.0003494	0.000539098	0.00119632	0.000480369	0.000799186	0.623377	0.000375086	0.399806	0.0502349	0.245057	0.1071
164642026122076	0.612971	1.14912	0.000490324	0.139917	0.000399305	0.506849	0.000383455	0.000256261	1.36785	0.078011	0.000472396	0.000305525	0.000481154	0.0598445	1.63751	0.00073836	1.55473	0.0237063	0.00712744	0.000577783	0.372831	0.085256
230747733874933	0.219898	2.16495	0.000456469	0.0053635	0.000376935	0.142869	2.00963	0.000237338	0.000574649	0.0567952	0.000430294	0.000282961	0.000441752	0.000997177	0.000405207	2.39096	0.473453	0.000303377	0.00665698	0.000523783	0.000161546	0.124084
160439387219763	0.00045701	0.8822	0.000446767	0.0104324	0.00035554	0.378909	0.629338	0.000228206	0.000564215	0.210749	0.000422909	0.000276761	0.000428397	0.122714	0.045414	4.40104	0.351709	0.000294185	0.348715	0.00050691	0.0487389	0.165915
196166702255331	0.000549701	2.6734	0.00052631	0.0402246	0.000445697	0.744188	0.000413755	0.000271759	1.98812	0.506361	0.000511666	0.000328482	0.000514963	0.00121008	0.384228	0.000802117	0.927092	0.000351076	0.329351	0.000614965	0.000189671	0.000123617
240618673498926	0.000446248	0.864217	0.000449006	0.0151534	0.000366593	0.353976	0.478899	0.000232124	0.000585204	0.000339024	0.00041942	0.000273932	0.000433389	0.000968109	0.251864	4.91283	0.479885	0.000294788	0.104337	0.000517552	0.13326	0.000105205
239406507514093	0.000583726	2.3611	1.2471	0.209932	0.000480965	0.000358657	0.000459232	0.000310238	1.18154	0.0405757	0.000570322	0.0345011	0.000553157	0.0012342	0.417443	0.000840313	0.940561	1.01434	0.00676314	0.140219	0.000203807	0.000132708
230601824325045	0.00044917	1.10294	0.000446358	0.00278713	0.000377845	0.000286735	0.49863	0.00023416	0.000597373	0.000306741	0.0213274	0.000273054	0.000435735	0.100335	0.143281	4.79601	0.895017	0.000291043	0.000325859	0.000529411	0.0348746	0.000102341
160301846317277	0.000638013	0.807134	0.00697945	0.00535666	0.000495732	0.361194	1.16144	0.000320889	0.000833853	0.0004929	0.000606886	0.000378792	0.000597728	0.00136897	0.000558989	3.7946	1.14821	0.000407872	0.0889028	0.000705084	0.175784	0.0427849
165738066921204	1.50214	1.28063	0.636493	0.478435	0.000644397	0.295752	0.0469103	0.000410038	1.39505	0.725127	0.36825	0.000483211	0.000732123	0.103142	0.17268	0.00112906	0.00058639	0.000513104	0.1717	0.00088671	0.000270832	0.417772
241030019897068	0.862019	0.97759	0.373869	0.385649	0.124243	0.642725	0.000953848	0.000649975	2.44528	0.717535	0.0341594	0.000779567	0.00120897	0.3984	0.00114029	0.0018459	0.480562	0.00083269	0.147951	0.00145987	0.000440362	0.000285131
134994525087526	0.00219937	0.999182	0.00207023	0.00709001	0.00170312	0.0011753	2.67069	0.142036	0.00268365	0.00141901	0.00201454	0.00129782	0.00209715	0.00451056	0.00199199	0.00327889	1.99976	0.00145099	0.00128523	0.00244165	1.43394	0.314947
192718870362974	1.22216	2.5907	0.495881	0.916212	0.00157336	0.00103438	0.00143632	0.000981365	0.00241658	0.00143976	0.00182169	0.183853	1.17927	0.164145	0.00173331	0.0027559	0.00154332	0.00125576	0.00114753	0.00218553	0.481089	0.344726
129567968357110	0.00250528	0.0023214	0.00252689	0.00123487	0.0549521	0.0887768	0.00186525	0.001292	3.59348	0.00174995	0.0398369	0.00151979	0.00248814	0.00592379	0.00227239	3.02678	0.580158	0.00174743	0.015677	0.00287128	0.128894	0.040274
191774111680413	0.445188	0.217241	7.72926e-05	0.0198532	6.62663e-05	0.293384	6.16772e-05	0.0571497	0.345909	0.213914	7.5443e-05	0.173325	0.0614012	2.25604	1.18398	0.0427721	6.03611e-05	0.196331	0.107163	1.21694	0.504487	0.264551
121879183678749	0.504008	0.184356	0.0002203	0.00010854	0.000180666	0.0001299	0.0297477	1.31116	0.000286342	0.0507196	0.446181	0.509265	0.766539	0.365263	1.00823	0.000325746	0.000172118	1.22186	0.000145577	0.000254763	0.623321	0.577456
166416894085981	0.516089	0.193964	0.000189467	0.00204743	0.0417111	0.292439	0.000139812	0.498985	0.397189	0.113609	0.020175	0.000114538	0.924825	2.61753	0.296961	0.0432874	0.0163894	0.241179	0.0993112	0.0121765	0.666875	0.604754
130142317010230	0.000197896	0.000180825	0.000194363	0.00226879	0.00785545	0.0841746	1.33614	0.026593	0.000252337	0.2954	0.00018613	0.000119849	0.000192331	0.171431	0.403988	3.62403	0.000146999	0.000129708	0.235576	0.000226036	0.672293	0.738359
121339870079797	1.30925	0.171669	0.000183473	0.0111161	0.0117407	0.242729	0.00014151	0.474315	1.11696	0.2071	0.013771	0.000115187	0.00018015	0.00279242	2.59039	0.000271544	0.000143864	0.619654	0.0796084	0.0778055	0.581894	0.0881119
240634645310260	0.569921	0.000182795	0.00019821	0.0103419	0.138839	0.386644	0.00366355	0.393021	0.000251964	0.328215	0.0541043	0.0689624	1.7451	2.28395	0.118371	0.182992	0.000150322	0.000128329	0.234121	0.014834	0.585024	0.480922
130754464836510	1.29195	0.458498	0.000230856	0.0237199	0.109254	0.200523	0.000177519	0.155911	0.47346	0.265445	0.000221092	0.171915	1.01227	0.25298	0.971339	0.455418	0.000173159	0.313147	0.0625919	0.0163043	0.681099	0.683295
192678115039595	0.0309691	0.575437	0.000259378	0.00292776	0.220693	0.267714	0.000203074	0.309527	0.45486	0.438145	0.000250784	0.12617	1.06429	0.197403	0.851302	0.211879	0.000200474	1.45304	0.227421	0.000297719	0.868975	0.297946
162090668115828	0.357863	0.505748	0.0495932	0.0176694	0.0358006	0.327488	0.000196923	0.245561	0.853992	0.242154	0.0611011	0.0789736	0.684833	0.000567639	2.13584	0.00038187	0.000202215	0.62743	0.0551648	0.000297244	0.978196	0.340862
204359574436636	1.29406	0.294168	0.000237603	0.00262704	0.000200177	0.738456	0.000183338	0.241428	0.492407	0.123958	0.000231691	0.066342	0.816684	0.221428	2.17822	0.000346967	0.000183051	0.269055	0.0947547	0.189383	0.575517	5.69691e-05
204351790049508	1.2974	0.227903	0.000255791	0.000125225	0.000205912	0.207785	0.000195113	0.00489749	1.41228	0.000190035	0.000250617	0.000157878	0.000250616	0.0116312	3.14429	0.000377367	0.125459	0.247826	0.000182262	0.0635718	0.693821	0.160858
160447828217075	0.879341	0.341769	0.000330835	0.000170661	0.000272798	0.516981	0.00025561	0.517457	0.000433223	0.0261119	0.000320484	0.229358	1.65883	0.268552	0.763904	0.000535835	0.0421364	1.05855	0.00229072	0.000387365	0.583203	0.708695
204882366618524	0.000312271	0.0166668	0.000317821	0.0178651	0.000248794	0.000179234	2.29758	0.144753	0.000386288	0.188965	0.00029256	0.000185186	0.0275015	0.000654152	0.527413	2.85244	0.000237958	0.0104205	0.0944852	0.000343826	0.84538	0.573267
226829528066484	0.488316	0.297374	0.000372618	0.0236992	0.180067	0.4709	0.0061005	0.39609	0.758513	0.241786	0.0695494	0.00023204	1.27244	0.405308	0.256762	0.144416	0.000284259	0.509892	0.116823	0.000427709	0.856464	1.10406
226343123110709	0.0914302	0.000267988	0.000284593	0.00746519	0.0197839	0.27845	1.73518	0.268166	0.000370085	0.401032	0.000279793	0.000175279	0.00431294	0.0322913	0.115592	3.2848	0.000219358	0.000189892	0.301141	0.000330248	0.6974	0.360741
226265801583987	0.000293137	0.00026953	0.000282572	0.00451269	0.000232263	0.18742	2.50303	0.139928	0.160705	0.590873	0.000281647	0.000175171	0.000281745	0.261831	0.000260192	2.70622	0.000218395	0.000188544	0.303159	0.0538103	0.538892	0.147038
226953398736622	0.908169	0.20705	0.000349127	0.00630344	0.0342125	0.392958	0.33328	0.288595	0.713089	0.33821	0.000335548	0.000210208	0.568794	0.825198	1.31332	0.0988772	0.0444575	0.501874	0.0836874	0.046404	0.485536	0.408972
230800332797869	0.352866	0.350918	0.000386007	0.000192132	0.1836	0.650585	0.000315966	0.241111	0.813178	0.414506	0.0813051	0.000240224	1.46912	0.215458	0.604167	0.282771	0.000300209	0.346562	0.324122	0.000450864	0.773472	0.494245
169793589504291	1.85815	0.430961	0.000331274	0.0062496	0.0375977	0.478151	0.000255307	0.213205	0.497686	0.224113	0.00109277	0.00020878	2.49428	0.130882	0.0224382	0.174684	0.000255575	0.0448239	0.304219	0.000390847	0.594849	0.0850605
236169981451485	1.24105	0.000318628	0.000340051	0.00821702	0.000303938	0.322907	0.000257624	0.32077	1.72656	0.29574	0.00032318	0.0153649	0.000331893	0.0726099	2.47592	0.000495119	0.000261273	0.424761	0.0657798	0.000390449	0.478915	0.148272
200562869496164	1.24415	1.13707	0.00038217	0.0364426	0.0465843	0.410478	0.000294211	0.0524025	0.00049998	0.0972476	0.000373202	0.0776331	2.40358	0.089246	0.636749	0.000565974	0.000297532	0.139473	0.164881	0.000441602	0.894223	0.166846
169027845667638	0.705709	0.110385	0.000389118	0.000190245	0.000311264	0.359301	0.000297288	0.213819	0.724342	0.12267	0.000376737	0.000239576	0.0717242	0.000851353	3.72242	0.23396	0.246732	0.0812997	0.0366436	0.000445102	0.733481	0.234284
226273464634083	1.41504	0.000326921	0.000351558	0.000169134	0.000278504	0.474355	0.00026301	0.259094	1.1884	0.148858	0.220305	0.0762031	0.0306238	0.123623	2.82497	0.000507389	0.000272683	0.307913	0.0814502	0.0996127	0.347193	8.03499e-05
122282763770158	1.30964	0.341164	0.000482927	0.015249	0.000405796	0.369932	0.000379812	0.54775	0.000637032	0.103362	0.0355293	0.000306306	1.50763	0.50593	0.18516	0.250467	0.000380783	0.644208	0.102698	0.0236269	0.855232	0.799662
131097946933683	0.000380005	0.000337351	0.00035332	0.00429686	0.000300238	0.292705	1.31921	0.090638	0.000472358	0.168993	0.000336579	0.000216306	0.0003515	0.00077413	0.421271	4.25226	0.000270974	0.000235685	0.145561	0.0398696	0.621989	0.239061
161340135750515	0.522341	0.000354227	0.287797	0.000189316	0.000308348	0.0479694	0.000289792	0.804571	0.000494484	0.13835	0.466606	0.000234825	0.00037324	3.01477	1.03635	0.000565793	0.266863	0.000253049	0.0168531	0.000448229	0.533535	0.460358
199934550358822	0.387253	0.000386987	0.000416991	0.00167119	0.0300287	0.121284	2.54752	0.209238	0.000531559	0.226907	0.000391325	0.000251962	0.10297	0.135123	0.000373521	2.80158	0.000314949	0.000488633	0.154253	0.000467011	0.737197	0.141218
226283281369899	0.925886	0.385642	0.000576976	0.0072402	0.00046395	0.0789895	0.000510213	0.139543	0.789813	0.000442446	0.0701101	0.00036206	0.438469	0.454289	1.50962	0.498992	0.000467204	0.0671748	0.000371424	0.000671611	1.51126	0.718912
120864516717853	2.18715	0.268584	0.000498634	0.00024468	0.000407102	0.337559	0.000380496	0.203518	2.74233	0.00561856	0.176651	0.000311354	0.000499002	0.0010823	0.748262	0.0555913	0.0916967	0.230036	0.0317633	0.000575511	0.516951	0.00011762
133895294667052	1.25608	0.0280652	0.000764657	0.0912026	0.233353	0.470492	0.0113659	0.387216	0.000998018	0.267029	0.213042	0.000487177	2.76514	0.144423	0.000695138	0.00111895	0.106985	0.000512095	0.0136265	0.000873711	1.01207	0.594204
204358232266462	1.63762	0.000822215	0.000902795	0.00235259	0.00074162	1.46966	0.0122576	0.0231347	0.00120187	0.129037	0.24029	0.000556957	0.000912575	0.351252	0.631913	0.00132849	0.188413	0.753132	0.046283	0.00103301	1.49485	0.612007
227510387657013	0.921023	0.359079	0.0798104	0.0297992	0.133899	0.000590477	0.000641294	0.115461	0.132969	0.158507	0.000795434	0.000526387	2.96019	0.0520932	0.000745559	0.970346	0.000656392	0.00056137	0.0123933	0.000968867	1.27752	0.391142
230654452293029	0.379384	0.467978	0.000766291	0.0186266	0.000626145	0.151118	0.000587141	0.0276684	1.45287	0.239086	0.112172	0.000478988	0.0381542	0.00166913	3.15277	0.00113048	0.200226	0.146959	0.116595	0.100852	0.875281	0.114743
120703424251763	1.7167	0.729456	0.000798198	0.00815851	0.0309238	1.17758	0.0121289	0.115434	0.00105577	0.0922357	0.000779697	0.000513376	1.90675	0.00173772	0.247286	0.00120181	0.476202	0.305573	0.00631739	0.00092197	0.767778	0.000189594
240498414607141	0.206885	0.103284	0.000733861	0.000359472	0.420234	0.285759	2.61143	0.165474	0.000946858	0.000533166	0.0649263	0.000456478	0.000726644	0.00158327	0.139593	3.21613	0.216454	0.000488393	0.000485938	0.000828498	0.162277	0.000167406
126836649646875-1	0.00129455	0.951722	0.00129323	0.00808293	0.188193	0.278319	0.000988006	0.110204	1.16143	0.221375	0.0536908	0.000804146	1.5508	0.00281028	0.0194972	0.00192649	0.00104044	0.11422	0.277794	0.280678	1.43997	0.933433
235550861650340	0.000823454	0.709494	0.000845444	0.00498829	0.0745689	0.256284	0.000635713	0.00044719	0.00112353	0.535195	0.210748	0.000503346	0.936866	3.05956	0.112976	0.250841	0.186337	0.000568888	0.218802	0.234995	0.709059	0.0940632
130736333118875	0.594331	1.25881	0.00136261	0.00765205	0.00107978	0.000755585	0.00101875	0.0373819	0.0017524	0.843078	0.268781	0.000828929	0.00131764	0.00290735	2.15445	0.00196334	0.00110239	0.804615	0.221715	0.00154782	0.918492	0.474598
235198527723822	0.00154505	0.00145202	0.426336	0.0438049	0.00129025	0.00135667	0.00115747	0.206385	0.650559	0.320521	0.00147264	0.102604	0.299989	0.00339889	3.47811	0.00223933	0.799791	0.464841	0.244949	0.00176126	0.545564	0.000360041
205381656828333	0.739643	0.439643	0.00181907	0.000891957	0.0014875	0.645944	0.00136697	0.30321	1.02376	0.477979	0.331307	0.00115663	2.00366	0.00401275	0.206948	0.00264217	0.379933	0.0012167	0.23331	0.00202767	0.797009	0.000412736
239468515903798	0.861172	0.31875	0.00225474	0.0070237	0.00179607	0.00122229	0.00169018	0.401646	0.00293953	0.00160694	0.181704	0.00138976	0.561446	0.00467788	2.54685	0.00320815	0.00179629	0.295758	0.00139339	1.5875	0.532496	0.280928
192678082755499	0.712455	0.0485962	0.00415817	0.00198465	0.00323279	0.00265139	0.00300227	0.531509	0.00551763	0.00267959	0.00409726	0.00250479	0.577825	0.00868047	0.0037493	0.00583309	1.49587	0.00273496	0.0025255	0.5495	2.32612	1.30341
129497369332956	1.49126	0.352816	0.00313254	0.00159997	0.00258295	0.00180182	0.00250484	0.569105	0.00406096	0.00217194	0.00306955	0.00202948	1.93784	0.181412	0.00289835	0.00466912	0.597944	0.00216199	0.00192096	0.00367527	1.82527	0.604971
235737692883822	0.738564	0.00253814	0.346718	0.0307969	0.00218178	0.165657	0.00203494	0.524584	0.00350555	0.240629	0.00266629	0.15214	0.34944	0.00568974	3.44013	0.00397479	0.408808	0.650654	0.0933191	0.00313573	0.431284	0.000639765
205511430691059	0.182137	0.00261869	0.313697	0.0367972	0.0022588	0.331856	0.00212106	0.481673	0.0036545	0.45645	0.00266081	0.00173716	0.89536	0.0060099	3.35432	0.00413354	0.0633827	0.802995	0.130037	0.00320579	0.521294	0.000662436
232328281897205	0.404252	0.00307112	0.00329419	0.0103377	0.0299287	0.00190084	2.20495	0.373217	0.00420918	0.26993	0.00326394	0.00204194	0.00331394	0.00742032	0.612746	2.51703	0.209229	0.00224087	0.0346523	0.00392378	0.688899	0.209013
170745967339444	0.00408443	0.00360891	0.00392296	0.0582651	0.00303817	0.263944	0.00292697	0.731136	0.417131	0.408025	0.105785	0.00234994	0.757131	0.00792753	3.60146	0.00556929	0.157354	0.637916	0.0379291	0.00426311	0.384099	0.000867285
135149175106347	0.00422192	0.15257	0.00400227	0.0128683	0.0486437	0.00238693	1.23079	0.928653	0.00515051	0.133127	0.00381413	0.00255031	0.00408968	0.325952	0.79603	2.56014	0.00331778	0.00277883	0.00254697	0.726405	0.64756	0.00100601
156515966598516	3.69651	0.173272	0.00485988	0.0294512	0.00381837	0.00261438	0.00364351	0.369087	0.370435	0.0210909	0.00463554	0.00299787	0.0047307	0.00990837	0.895162	0.00691356	0.757994	0.00319292	0.00306156	0.00561211	1.22829	0.00109951
130144733456621	0.00436261	0.188046	0.00418044	0.0131965	0.0725937	0.00241172	2.033	0.270181	0.00547556	0.00296453	0.187931	0.00259375	0.00419776	0.009228	0.518442	3.12535	0.00329735	0.00282598	0.047167	0.402888	0.524533	0.173684
156453536127710	0.336406	0.00453825	0.0049833	0.0187215	0.0897157	0.00308035	2.14891	0.900966	0.00617105	0.0994404	0.00471225	0.00331116	0.00472988	0.0104198	1.19276	2.05738	0.00360805	0.00319008	0.0443165	0.00616709	0.653663	0.00116662
204756751964900	0.00489787	0.861899	0.0048176	0.00238568	0.00404204	0.18442	0.0036476	0.00265887	1.35716	0.00350513	0.00465495	0.00303038	0.673447	0.598159	0.615383	0.824801	0.960003	0.00331537	0.331646	0.00547924	1.14785	0.00114534
231270765414317	0.612599	0.00549734	0.00579229	0.00298343	0.00676666	0.00333734	1.7181	0.213288	0.00764584	0.231111	0.00570262	0.00370229	0.00609026	0.0985893	0.00555468	2.70044	0.00432493	0.00403405	0.305656	0.00686598	0.797156	0.852705
241057681303846	0.00486059	0.00433404	0.00477237	0.0292968	0.00387788	0.474046	2.07193	0.520922	0.00616459	0.246471	0.158442	0.00299563	0.00474239	0.0101435	0.00433017	3.05029	0.00342387	0.00320118	0.100147	0.151717	0.741042	0.00120701
235189029686643	0.00548728	1.2264	0.00550735	0.00273369	0.225643	1.91745	0.00418971	0.00300511	1.45959	0.00414022	0.00510605	0.00346659	0.00547053	0.534052	0.558018	0.285311	0.00465635	0.00379118	0.130544	0.00620382	1.20603	0.00131586
161864243395811	0.0053904	0.00495915	0.00579419	0.00266837	0.118536	0.00347868	1.66026	0.00357021	0.00821322	0.365839	0.00513432	0.0879181	0.00518271	0.0110934	0.00486406	3.25508	0.00419824	0.00361213	0.562936	0.0060281	1.47217	0.00123418
196527715993382	1.10969	0.00586529	0.00616482	0.0384446	0.041299	0.0726834	4.03067	0.525441	0.00795963	0.289182	0.00601395	0.00384528	0.00624059	0.0131916	0.00573416	0.00998584	0.0048246	0.579314	0.0461841	0.00709983	0.470866	0.317185
126835192445149	0.844061	0.00456762	0.00461379	0.0712192	0.00396141	0.00275561	1.87876	0.575245	0.0060149	0.0035581	0.00466914	0.00301385	0.00467597	0.8401	0.00431617	2.34212	0.00395401	0.388412	0.0383996	0.00574232	0.567088	0.00114511
160440043588845	0.498481	0.0060426	0.00655506	0.00323408	0.00518524	0.00385786	2.4439	0.0034911	0.00833199	0.23089	0.2517	0.00405238	0.00680392	0.013907	1.0361	1.84734	0.00511087	0.0243299	0.064286	0.076015	0.507561	0.550584
126834252900196	0.888206	0.00739633	0.00803776	0.00397728	0.0775306	0.00508787	0.163009	0.941489	0.729515	0.343056	0.00765429	0.556365	1.03174	0.0168202	0.00744921	0.150436	0.00599381	0.212893	0.16477	0.781845	0.72839	0.765598
131242078680924	0.00619629	1.07615	0.00610315	0.00307688	0.0636231	0.349518	0.00475199	0.00335135	1.81409	0.181525	0.00592368	0.00379488	0.192719	0.790175	0.466051	0.00923009	0.696651	0.635222	0.147602	0.00704047	1.13356	0.00151229
125042445961973	0.817251	0.0060581	0.0063241	0.00327393	0.0766922	0.00372537	2.09555	0.246493	0.00851316	0.00507812	0.00636267	0.0040324	0.00650675	0.0138927	0.00597091	2.4283	0.00503903	0.00438223	0.00423398	0.680822	0.808885	0.360365
170344419350366	0.752983	0.00576823	0.00599285	0.0205539	0.00487226	0.00379416	2.7618	0.581841	0.00777825	0.0914936	0.00606222	0.00404579	0.0059089	0.76581	0.00565441	1.71279	0.00432305	0.00414243	0.0774957	0.00737366	0.765898	0.00152426
165738959460147	0.559281	0.00588754	0.00641419	0.0190059	0.0892549	0.30515	2.13546	0.490454	0.0081883	0.00488049	0.0063405	0.00398088	0.00638284	0.0134241	0.00585198	2.98089	0.00467005	0.00432818	0.00401888	0.00743921	0.644887	0.291598
122436428385702	0.00597858	0.00590824	0.00611754	0.00302664	0.0792838	0.15483	0.993404	0.120015	0.00799199	0.257348	0.00573235	0.00373352	0.0059405	0.0126722	0.00538047	4.24702	0.00475495	0.00395634	0.528883	0.00678048	1.13772	0.00141876
129978405927659	0.81304	0.00651485	0.0071573	0.0150368	0.00571594	0.237957	0.00531686	0.773386	0.00907013	0.309154	0.00658392	0.324871	0.656137	0.015561	3.6482	0.0102328	0.00530583	0.00473954	0.10748	0.00800381	0.626475	0.00167661
165860306966883	0.624705	0.00616532	0.400046	0.0168386	0.00616621	0.305396	0.00525108	0.00363544	0.00893831	0.218822	0.00646872	0.00436486	1.18494	0.0139002	3.77464	0.00989697	0.00504097	0.00468167	0.146964	0.00790419	0.841197	0.00168965
205510759868213	0.00661458	0.00657298	0.00653022	0.021282	0.0620141	0.00428335	1.59382	0.00355669	0.00875663	0.392173	0.006246	0.00413383	0.00641448	0.0150105	0.1297	3.58029	0.00723596	0.00426631	0.445639	0.00743233	1.28415	0.00158351
230609252900124	0.651276	0.559066	0.0287898	0.00433684	0.0164722	0.115072	7.29959e-05	4.88925e-05	2.20592	0.0430389	0.0221018	5.98996e-05	1.47636	0.0651358	2.02182	0.00974297	0.107139	0.0755998	0.042488	0.0145608	0.140843	2.23303e-05
157140449618165	0.100389	1.20643	0.000129969	0.00166911	0.00559193	0.29327	0.000100757	0.00840385	0.580426	0.258288	0.000841878	8.13259e-05	1.83321	0.000611147	0.915635	0.247565	0.000105108	1.49398	0.143551	0.000151164	0.153086	0.356435
165808886986987	0.935313	0.575266	0.000129966	6.51068e-05	0.0808049	0.221685	0.000101061	0.146912	0.638096	0.185122	0.000128073	8.14538e-05	2.03262	0.0616225	0.657292	0.172935	0.000106016	1.43346	0.156644	0.000153487	0.0651138	0.2363
165806620134755	0.151434	0.48978	0.00013459	6.61538e-05	0.235428	0.389086	0.000103909	6.98716e-05	0.128963	0.159834	0.000129827	8.38968e-05	2.6652	0.0939311	0.804094	0.486966	0.128482	1.39233	0.14798	0.000155254	0.0275105	0.298195
129524078860134	1.43872	1.77974	0.000120845	0.000406818	0.0658061	7.58238e-05	9.27228e-05	0.0583154	0.463881	0.015165	0.000116371	0.0708108	0.733558	1.43113	0.251211	0.264213	9.49522e-05	0.674602	0.0606984	0.000137017	0.291034	2.82961e-05
192788039331037	0.543657	0.316964	0.000151934	0.0111912	0.443641	0.149385	0.000118811	7.80446e-05	0.000197436	0.278661	0.0200793	0.184309	3.4431	0.21657	0.395541	0.43612	0.000117208	0.621623	0.0334614	0.000173295	0.122662	0.38215
232303598397749	0.771074	0.590187	0.0636362	7.08427e-05	0.0283749	0.215476	9.09294e-05	6.26137e-05	0.346659	0.298872	0.094241	7.38687e-05	0.000115637	0.507068	3.01008	1.49231	9.50005e-05	7.80903e-05	0.181189	0.000137662	4.1807e-05	2.76451e-05
192815669328182	0.6042	0.941655	0.000141304	0.0132643	0.351965	0.116619	0.000108815	7.24755e-05	0.316634	0.41693	0.0201546	0.0580777	3.36161	0.169127	0.000127045	0.678521	0.00010856	0.135446	0.161528	0.000162094	0.0723095	0.181187
126834206170405	1.52467	0.572304	0.511436	0.013151	0.0137648	0.070882	9.91802e-05	6.72884e-05	1.58967	0.0783511	0.220575	8.07116e-05	0.709275	0.000280381	1.62519	0.189252	0.295383	8.57537e-05	0.0741721	0.0319934	0.0792424	3.03864e-05
196524345834270	0.576077	0.380035	0.000138224	0.00526904	0.0322164	0.201077	0.000104118	7.04469e-05	1.22375	0.00696993	0.000130044	8.3998e-05	2.47207	0.113811	1.14364	0.313612	0.491385	0.289742	0.0238904	0.206298	0.11955	3.225e-05
129998538827683	0.13277	0.999677	0.000163413	0.00041429	0.0172565	0.461124	0.000126247	8.31029e-05	0.972079	0.00495981	0.000155504	0.000100353	2.92047	0.0296124	0.847466	0.101873	0.000131041	0.666697	0.0242397	0.000188057	0.179469	0.240888
196157038054126	0.589367	0.582488	0.000221179	0.000108025	0.0449684	0.207141	0.000171356	0.0739689	0.327024	0.0717537	0.000212927	0.000136946	2.00731	0.000473179	0.305506	0.0541029	0.502742	2.10256	0.0276647	0.000250336	0.0931412	0.608622
205861485132134	0.742742	0.677519	0.000209476	0.0017833	0.135486	0.307637	0.000162877	0.0147238	0.225797	0.636631	0.0995944	0.000133505	2.33	0.00438857	0.00019222	0.0929674	0.520748	0.882116	0.418168	0.00023981	0.105721	0.402965
165806605450139	0.87079	0.379129	0.00016353	7.65293e-05	0.000129488	0.066516	0.000118536	0.0202804	1.9047	0.000104635	0.10448	9.57527e-05	0.443422	0.160233	2.74494	0.904175	0.000124034	0.000103726	0.000100239	0.000178713	5.52113e-05	3.79521e-05
192129414098278	1.15291	0.800126	0.000216515	0.000108342	0.0381393	0.132972	0.189241	0.000114211	0.486967	0.000150325	0.000212001	0.141755	3.25336	0.0706905	0.000198699	0.000326739	0.303746	0.599982	0.0343715	0.000250975	0.236555	0.157534
192868120476012	1.02927	0.000227104	0.702578	0.000123773	0.129188	0.0683816	0.00018952	0.0473509	0.000315947	0.140499	0.320769	0.150913	3.6463	0.000529179	0.343771	0.000362304	0.489694	0.239928	0.106626	0.000284263	0.182552	5.85197e-05
165309477440307	0.239407	0.952709	0.000290137	0.000145629	0.000242893	0.37906	0.000228183	0.0651199	0.257871	0.000208207	0.000285083	0.117033	2.58841	0.0271521	0.234318	0.300964	0.639909	1.49578	0.0786853	0.000339145	0.0693273	0.15242
226829528164134	0.406571	0.0188849	0.230892	0.0200127	0.111179	0.406114	0.000229985	0.000153585	0.770583	0.076884	0.000289039	0.229695	3.05478	0.000636778	0.159663	0.0859452	0.987791	0.790333	0.000179941	0.000339313	0.0202872	0.228461
165851883064246	0.519307	0.898127	0.000291371	0.000145492	0.0523156	0.401373	0.000225984	0.0818726	0.797741	0.000206588	0.000289415	0.000184731	3.0978	0.00467672	0.00026653	0.000435056	0.248162	1.20314	0.0154146	0.000339714	0.0728373	0.204749
200975945460964	0.296375	0.111674	0.985342	0.000139629	0.134227	0.000162636	0.000211129	0.000142214	0.188703	0.107697	0.115277	0.000173435	1.63235	0.405604	1.6867	0.000401696	1.26162	0.00756987	0.0822993	0.377415	0.107156	0.09866
204902619306916	0.743492	0.196861	0.000255466	0.00153375	0.000208815	0.000154335	0.000193325	0.000129869	1.44438	0.091287	0.0369252	0.00015567	3.20082	0.423166	0.503965	0.446064	0.000199429	0.202509	0.00762847	0.0790526	0.133538	0.0874064
239611741099933	0.0694021	0.231082	0.000315798	0.000152715	0.0102697	0.193386	0.00023896	0.135407	0.24222	0.121275	0.000302837	0.698514	4.14617	0.0159527	0.514311	0.000457649	0.672228	0.523212	0.0234471	0.000364342	0.00111504	7.2808e-05
164693584079278	1.14798	0.172171	0.0329236	0.000172959	0.0203852	0.253545	0.000246091	0.00016331	0.710482	0.00021399	0.0318149	0.0569178	3.90437	0.000689191	0.000283306	0.300365	0.358576	0.158708	0.0295875	0.070113	0.125652	0.224531
134396853828899	0.702036	0.000272534	1.16725	0.000143175	0.000237006	0.102705	0.000226635	0.065357	0.962684	0.0301144	1.05887	0.000178685	0.003934	0.000632598	2.19504	0.588257	0.686291	0.000188163	0.00221188	0.0331038	0.000104438	6.81281e-05
121869089819947	1.53029	0.476935	0.000435403	0.000218385	0.0221662	0.101354	0.000338081	0.177761	0.35207	0.000293945	0.03216	0.000275695	2.6822	0.000951557	0.000397077	0.000651755	0.000336578	1.21319	0.0237705	0.000495253	0.270542	0.713015
157469181143964	0.137762	0.505571	0.349497	0.000176573	0.000290686	0.275049	0.000271185	0.000185124	0.825205	0.000244037	0.000340958	0.0119732	2.28866	0.0716918	1.91036	0.266304	0.704098	0.186719	0.0021782	0.063093	0.000126887	8.3566e-05
236107972328158	1.53761	0.100309	0.665963	0.000234933	0.0518658	0.185874	0.000363495	0.000246333	0.86795	0.420411	0.0829641	0.000298597	2.80518	0.00102817	0.000432029	0.0894559	0.508856	0.000311983	0.000330769	0.000541824	0.16455	0.11506
165173278161781	0.476129	0.258797	0.000569353	0.000282757	0.082141	0.546778	0.112479	0.000300067	0.646495	0.000423081	0.000553313	0.433642	2.93718	0.133955	0.00052018	0.0821557	1.77547	0.0003829	0.0251609	0.000658798	0.0855995	0.000132945
135083792223476	1.83955	0.0318845	0.325298	0.0002746	0.0756499	0.246695	0.000412478	0.000275752	1.06431	0.0694527	0.715667	0.000330181	2.17032	0.00116669	0.000485804	0.313119	0.599623	0.000354416	0.000332278	0.000617381	0.0103586	0.133638
161959791221477	1.68984	0.00049062	1.04584	0.000256754	0.000420138	0.311071	0.000393848	0.000284431	0.375707	0.000376802	0.445785	0.000320961	0.000516558	0.00113512	1.70406	1.4455	0.576258	0.000341756	0.000319793	0.000593058	0.000184669	0.000121505
205915440496030	0.923966	0.000505164	0.00067672	0.000263651	0.00747125	0.204407	0.000412105	0.000281723	1.27933	0.000365481	0.846068	0.000335459	0.000529118	0.00116209	2.5156	1.59873	0.218121	0.000348105	0.000326869	0.000608999	0.00018715	0.000124418
134385054928100	1.27641	0.000545626	1.65955	0.000293002	0.000482439	0.157975	0.000447506	0.0514692	1.23478	0.000390482	0.58539	0.00035863	0.922242	0.00126405	0.74057	0.216743	0.65478	0.000385065	0.000353541	0.000667647	0.0945704	0.000139228
157684197353772	0.168686	0.18639	1.19099	0.000288758	0.000473206	0.35447	0.000438777	0.000297778	3.33474	0.000387597	0.13622	0.000367323	0.289525	0.00132102	1.11052	0.161596	0.661395	0.000368977	0.000348765	0.000653465	0.00019715	0.000125849
157623933655462	0.0858372	0.361205	0.575375	0.000419823	0.000652519	0.000454132	0.000605901	0.00041155	0.835809	0.000576095	0.0465824	0.000495276	2.27406	0.00173068	2.05067	0.107877	0.946874	0.153076	0.000489291	0.000909865	0.155437	0.000183523
130675161648421	0.207568	0.392387	0.0010826	0.000549686	0.157936	0.883081	0.000844998	0.000572575	0.00150944	0.000762768	0.0010624	0.000671433	1.99302	0.00241714	0.285734	0.764924	1.86406	0.552087	0.0216293	0.00126586	0.298202	0.168258
227509462579934	0.00100084	0.291014	0.842462	0.000489328	0.000785147	0.000584324	0.000750837	0.000511438	2.65445	0.000725131	0.336941	0.000599839	1.07681	0.00213956	1.43673	0.257674	0.617629	0.000641869	0.021237	0.00110493	0.0551666	0.00022863
239451631643867	0.00162387	0.404282	0.2781	0.000796518	0.00124677	0.00084406	0.00118129	0.00080644	1.63288	0.00107141	0.196386	0.000942989	1.26942	0.00338867	2.79956	0.0136074	0.934186	0.00100372	0.00737529	0.00181585	0.0486034	0.000360125
120718468470517	0.00321234	0.138063	0.00307495	0.011875	0.00283187	0.00172547	0.00240615	0.00159092	0.45494	0.00205395	0.00296932	0.00193923	0.495805	0.527408	2.34452	0.00456323	1.90987	0.00214189	0.0019875	0.00367817	1.27815	0.404131
241184504461734	0.00223196	0.223829	0.00222252	0.000963089	0.00160908	0.0011267	0.00152357	0.00100506	3.14615	0.267029	0.182761	0.00122781	1.30036	0.35131	0.00176598	0.492576	1.5709	0.00127133	0.04605	0.00230409	0.000684265	0.000434419
204342125848933	3.17033	0.00222032	1.0641	0.00122138	0.00203683	0.00136339	0.00190981	0.00134941	0.00319265	0.0016557	1.15164	0.00151041	0.00245249	0.381826	1.7026	0.100647	0.00174758	0.00161618	0.00146851	0.00280568	0.000881984	0.000588417
204358278399845	0.222516	0.304012	0.208722	0.00020098	0.000347524	0.578356	0.00468393	0.923266	0.0852682	0.52886	0.00039368	1.15763	2.04278	0.000898943	0.000369861	0.000600745	0.199531	1.23801	0.0220261	0.000466697	0.0808266	9.39121e-05
241114562082732	0.000476904	1.2598	0.0553064	0.359709	0.777074	0.827735	0.000355891	0.630384	0.478427	0.264885	0.067656	1.61794	0.000460915	0.00103271	0.0478445	0.000687471	0.085628	0.440247	0.0369491	0.000541324	0.388952	0.257746
196113264502509	0.720351	0.678474	0.270948	0.0918953	0.206341	0.306136	0.000357595	0.472447	0.125174	0.811139	0.000459891	0.786066	0.981301	0.295564	0.00041704	0.0218265	0.230538	0.549344	0.0141786	0.000538401	0.716063	0.320282
235199364491123	0.367263	0.000415504	0.36376	0.138983	0.205946	0.461172	0.00033114	0.636674	0.371692	0.584555	0.390489	0.652043	1.6918	0.000972128	0.154038	0.0153641	0.000338768	1.08242	0.000271808	0.000500892	0.374546	0.106278
165232449273181	1.55322	0.206467	0.000702385	0.0234343	0.000554369	0.414933	0.000509989	0.884805	0.602239	0.509874	0.0199068	0.856371	0.000652475	0.00154102	0.927682	0.000976142	0.57043	0.533757	0.00044052	0.00077373	0.422592	0.0679094
232450585193900	0.247816	0.422872	0.000925622	0.00491541	0.934522	0.707435	0.000683357	0.459801	0.00117908	0.330268	0.000875576	1.78723	0.000909507	0.00200468	0.000806669	0.00132859	0.813362	0.000606781	0.000623915	0.00104018	1.35609	0.524397
235548465327462	0.232751	0.000733642	0.408321	0.000384164	0.000648133	0.799575	0.000590867	0.730024	0.000986905	0.460784	0.000756549	1.13784	0.459132	0.381181	0.1709	0.00115205	0.677211	1.5405	0.0479627	0.0627222	0.15991	0.325677
195562300161243	2.28795	0.000527925	2.601	0.000319866	0.000712173	0.148108	0.000438861	0.447065	0.686363	0.158712	0.27525	0.000359407	0.479796	0.00134008	0.00050831	0.00083978	0.217884	0.087773	0.0406141	0.000669063	0.163441	0.000134593
126218817882926	0.000853728	1.14873	0.000854285	0.674634	1.15855	0.532974	0.000621331	0.141397	0.697005	0.196766	0.00079941	1.00529	0.000860871	0.587989	0.000735819	0.00120664	0.000652827	0.000544304	0.0518907	0.237039	1.04548	0.11485
227284928612085	0.000626292	0.000569223	0.000643187	0.00586405	0.00049616	0.427917	2.11482	0.491983	0.397419	0.117086	0.000604623	0.000385031	0.000606638	0.335109	0.000544465	3.35129	0.0943161	0.000410852	0.0742483	0.000711159	0.183995	0.000145549
157684197346091	0.371726	0.805763	0.0659001	0.000487551	0.000761958	1.07382	0.00069349	0.578556	0.228004	0.179624	0.00086953	1.37056	0.000910537	0.449797	0.000824775	0.274156	0.565963	0.877663	0.0265502	0.00105539	0.523845	0.202171
200922554387171	0.128188	0.000838122	1.8031	0.000453698	0.000733318	0.342117	0.000700455	1.07134	0.00118375	0.131574	0.695007	0.000566552	1.4319	0.00201358	1.31638	0.00134143	0.326234	0.000619414	0.000544981	0.00109305	0.149694	0.194075
120864498105078	1.18796	0.000968594	2.39337	0.485402	0.204668	0.33729	0.000807929	0.193265	0.275704	0.520591	0.826939	0.000646388	0.00105174	0.00241746	0.000938919	0.00156737	0.135486	0.000690606	0.000635389	0.194139	0.45009	0.385017
226874747172790	0.832572	0.000906738	3.46737	0.256892	0.000808228	0.274379	0.000741606	0.179353	0.512388	0.000704703	0.524758	0.000606713	0.000957275	0.312202	0.660105	0.00143915	0.123674	0.000650573	0.000719706	0.00111578	0.447103	0.000230926
121965772990309	1.26492	0.00103359	2.95423	0.141166	0.000874027	0.597158	0.000823712	0.000634047	0.00137838	1.03083	0.47495	0.000675116	0.00103447	0.00238416	0.00105831	0.00160099	0.000795574	0.000687891	1.12153	0.00121445	0.000415237	0.000240362
204954173553075	0.00133569	0.00125594	1.33449	0.000653227	0.0010664	1.07398	0.00100591	0.430728	0.363771	0.000965255	0.0761388	1.05661	1.01108	0.00285995	0.56989	0.0019391	0.782294	0.40978	0.0164788	0.102653	0.36027	0.000305411
196019733804846	0.391072	0.323027	0.00125158	0.00421745	0.00105929	1.3096	0.00097323	0.000662709	1.9108	0.22256	0.00120228	0.000821751	0.00122132	0.00282551	1.57622	0.136947	0.525285	0.669151	0.10395	0.00146335	0.414971	0.000287775
227357125130092	0.467244	0.00135385	1.65068	0.494153	0.418472	0.286698	0.00109052	0.000793061	0.00184972	0.170512	0.248634	1.03844	1.15927	0.00314833	0.00129013	0.00211427	1.18225	0.000952221	0.00110807	0.222265	0.246865	0.000317097
165851837425907	1.79995	0.00131149	2.56781	0.355568	0.156616	0.263067	0.00107408	0.35666	0.0987303	0.439665	0.106391	0.000882178	0.769987	0.00306738	0.00123037	0.00208956	0.233029	0.000934249	0.0164059	0.00164782	0.423068	0.000331603
164753398684006	1.67759	0.00127731	3.36947	0.000767054	0.00110319	0.48188	0.00104701	0.488766	0.00178976	0.117167	0.38525	0.000842797	0.00135307	0.00310764	0.523603	0.215911	0.00111532	0.000899661	0.292201	0.00156527	0.0325088	0.000320383
157004353620723	2.09781	0.00126649	3.36137	0.000710396	0.0861218	0.000792685	0.001048	0.189395	0.609098	0.00106471	0.22273	0.00086741	0.120176	0.00301478	0.555404	0.00198852	0.181916	0.000903429	0.0258534	0.00154186	0.136164	0.000306348
192788798036211	0.002483	0.967242	0.80181	0.0553499	0.316575	1.09911	0.00187725	0.00127767	2.09069	0.421222	0.00235749	0.00153649	0.00256014	0.00570482	0.00226305	1.21907	0.383243	0.00159674	0.192121	0.00290139	0.0276137	0.000554638
197213553878942	0.832139	0.00316157	1.16614	0.455732	0.00283142	0.00182987	0.00253473	0.302584	0.00428628	0.159152	0.00317783	0.0851434	2.77554	0.00768289	0.00312652	0.0047294	0.392766	0.00221312	0.0438912	0.7627	0.586742	0.000770915
131217382071140	1.54928	0.00716462	0.374919	0.0731299	0.00629593	0.00434523	0.00595659	0.875668	0.00934793	0.00621107	0.373287	0.00508412	0.00736766	0.015995	1.31749	0.0109623	1.64299	0.133633	0.12276	0.00899753	0.720092	0.32632
192718871096229	7.94617e-05	7.33942e-05	0.0348616	0.174385	6.65287e-05	0.271342	0.865581	0.358136	0.000100686	0.0857916	0.0296864	4.91649e-05	7.58464e-05	3.65604	0.0111145	1.09871	0.067373	5.12821e-05	0.0290767	8.98388e-05	0.666537	0.250753
195623388669789	0.00795589	0.113791	0.0284309	0.0231048	0.0161191	0.340363	0.0072904	0.453331	0.457939	0.49105	0.000118453	1.23818	0.426349	0.8255	1.05326	0.0701945	0.10976	0.52231	0.269161	0.0547679	0.485365	0.605623
169727151270763	0.594887	0.249131	9.04043e-05	0.0643099	0.00525487	0.171982	0.00518643	4.6327e-05	0.000115483	6.27837e-05	0.00234548	0.625667	8.67722e-05	0.458955	1.45638	0.152569	6.8261e-05	0.0403507	0.00696244	3.57368	0.191819	2.03559e-05
236846721652587	0.030688	0.000116302	0.0207631	0.0285332	0.0122369	7.6812e-05	2.89155	0.12552	0.0001593	9.03759e-05	0.00011828	7.75229e-05	0.000120536	2.22527	0.450754	0.716403	9.68712e-05	0.0129182	0.0038083	0.000139246	0.755922	0.324597
121202310863076	0.000150408	0.26714	0.00495593	0.107398	0.0580374	9.34737e-05	2.76281	0.0322583	0.0273933	0.000100308	0.000142285	9.27024e-05	0.000144177	0.939983	0.450714	1.42513	0.000112596	9.86932e-05	0.0148717	0.0101222	0.669652	0.828556
166469284579629	0.00611504	0.340737	0.0241578	0.454615	0.000113196	0.0345734	3.45874	0.0677732	0.000176721	0.0485363	0.00013054	0.0188895	0.000132856	1.94972	0.021124	0.4554	0.000106098	8.95305e-05	0.0125153	0.000154803	0.451071	0.255087
204954205347163	0.000162752	0.000157411	0.000162031	0.281938	0.292516	0.251869	4.53976	8.45894e-05	0.0588156	0.0130287	0.000155341	0.0001037	0.000161639	0.290815	0.0001466	0.372821	0.000130531	0.000107921	0.0236481	0.522301	0.576135	0.374925
134539674016564	0.000143983	0.0001372	0.017613	0.397566	0.000120433	0.142919	3.13461	0.0822085	0.000187957	0.0643789	0.000137647	9.10298e-05	0.0508732	1.29467	0.000129806	1.48381	0.000113721	9.52622e-05	0.013811	0.0216013	0.691695	0.203028
231891388557540	0.000124128	0.000117276	0.00413809	0.026254	0.0278099	0.122124	1.64498	0.155167	0.000158412	0.0452179	0.0242113	7.71403e-05	0.00011831	3.92867	0.0700569	0.598387	9.79712e-05	8.01906e-05	0.0127718	0.000142065	0.561279	0.377973
205381656594356	0.441399	0.746166	0.000188649	0.177307	0.150275	0.537997	0.00646751	0.358796	0.512243	0.000128619	0.0132796	1.32329	0.000183334	0.853705	0.616127	0.000276345	0.000143254	0.335569	0.114907	0.000216082	0.625453	0.78582
226874732689694	0.392125	0.000156781	0.262659	0.173666	0.847639	0.250171	0.0139735	0.339145	0.805555	0.109855	0.000161043	1.25733	0.885181	0.0135199	0.74209	0.000247058	0.162097	0.310379	0.0609491	0.0801096	0.68367	0.209262
235559290791726	0.203792	0.000175377	0.0183716	1.23725	0.0126806	0.000121162	0.0205794	0.306264	0.538249	0.268396	0.000171106	0.328762	0.000171724	0.000384909	3.25595	0.221044	0.000147401	0.000118885	0.0553326	0.0962236	0.647319	0.388434
231917070432565	0.324903	0.65763	0.000153009	0.108375	0.184238	0.294097	0.0133624	0.234411	0.123282	0.000105528	0.0173353	0.878221	0.000150067	2.71443	0.271996	0.143698	0.062387	0.391633	0.0485441	0.0468664	0.518766	0.565364
170198343768363	0.0979279	1.00767	0.000185076	0.964703	0.302388	0.000114816	0.000143637	0.373071	0.0566948	0.000123929	0.00611179	1.57766	0.000182569	0.583046	0.724903	0.160037	0.000141468	0.800588	0.0380753	0.000212694	0.363265	0.542692
126886685398748	0.000188617	0.0773302	0.000187444	0.168895	0.630195	0.137111	1.75269	0.347315	0.257771	0.065418	0.000177313	0.185097	0.139444	0.49491	0.0515132	0.760456	0.361758	0.220216	0.063502	0.456201	0.665991	0.763569
135150471604014	0.105001	0.000160797	0.000170375	0.0280603	0.00014206	0.0552197	3.15311	8.97032e-05	0.000219395	0.13387	0.000161277	0.440578	0.000166526	0.0242203	0.245847	1.93619	0.000127978	0.0406484	0.05551	0.000194821	1.12113	0.259128
170199732607387	0.192595	0.489366	0.000156769	0.00518243	0.0205003	0.0622529	3.23549	0.0403881	0.000198972	0.000105115	0.000147486	9.8327e-05	0.000150349	0.670891	0.813196	1.00633	0.0697123	0.000103347	0.00869519	0.000178356	0.731693	0.252518
134531774007195	0.000174229	0.000164817	0.0456726	0.759805	0.0344321	0.162665	4.51708	0.062535	0.000223779	0.159507	0.000163174	0.000107622	0.000170961	0.106596	0.000154955	0.988042	0.000136576	0.000113576	0.0544269	0.0001971	0.332929	0.37464
236846753371996	0.178939	0.890655	0.000213171	0.361346	0.049515	0.168539	0.00435654	0.125059	0.0380158	0.00014625	0.000210184	2.31341	0.0438337	0.563745	0.659019	0.233217	0.000161562	0.092277	0.0545647	0.000249965	0.815311	1.00714
131293471000877	0.000171041	0.234725	0.000172762	0.0345245	0.0118003	0.0337837	4.44897	0.0527641	0.0545489	0.0443554	0.00016363	0.000108185	0.000166706	0.353593	0.0387332	1.09164	0.000133026	0.0440119	0.0434867	0.0169633	0.706186	0.388937
157562577737949	0.000169519	0.250128	0.000167501	0.0205452	0.0039609	0.117667	4.3357	0.0195871	0.00021873	0.00012389	0.00016116	0.0716231	0.000164172	0.561056	0.254775	0.950245	0.000129137	0.000110881	0.0104624	0.000195525	0.618635	0.384118
121896082462502	0.00014573	0.000136775	0.0545856	0.0189226	0.153487	0.139289	1.94089	0.122646	0.000187168	0.0607058	0.000140026	9.15701e-05	0.000142002	2.66425	0.109972	1.20823	0.00011247	9.5901e-05	0.00888961	0.000165184	0.651491	0.465379
191226683971310	0.116143	0.0595235	0.000236757	0.00631652	0.0841884	0.109477	0.0214418	0.511014	0.686541	0.0422959	0.000225135	0.880571	0.000228925	0.219775	1.69181	0.000344688	0.101651	0.90397	0.0159399	0.0289843	0.91532	1.20392
166264168953574	0.00017431	0.000166766	0.000170866	0.199567	0.000142469	0.0489332	5.21169	0.0669656	0.330326	0.0055635	0.000169681	0.00010767	0.000168424	0.306466	0.086085	0.494527	0.000136628	0.000114799	0.00211389	0.0244656	0.568335	0.253556
200363940145582	0.000194467	0.000179139	0.000192543	1.51142	0.253933	0.000122301	3.70583	0.000101592	0.000258817	0.000139936	0.000186065	0.000119797	0.000191318	0.172565	0.00017113	0.979767	0.000141635	0.000126579	0.0100124	0.000220997	0.597387	0.36668
201595521718556	0.00018434	0.252247	0.000178152	0.0149382	0.000154499	0.00010415	4.3161	0.0501405	0.0519404	0.000124611	0.000170369	0.000112528	0.000177485	0.309361	0.479539	0.963326	0.000141413	0.0229793	0.00219046	0.000209646	0.805732	0.329888
129497400723828	0.16085	0.439736	0.000252169	0.930663	0.310596	0.253491	0.0129173	0.659031	0.305763	0.000175974	0.0142879	1.62717	0.109714	0.0545935	0.286376	0.0294251	0.00019342	0.560915	0.0961146	0.00028849	0.801714	0.945644
157684179097900	0.000168715	0.467654	0.000165429	0.012594	0.0370849	0.097336	4.19388	0.00445079	0.176831	0.0411125	0.000159236	0.204531	0.000161885	0.686132	0.0690201	0.908285	0.000124452	0.000109772	0.0491615	0.000192316	0.329856	0.32093
200441221528869	0.00020178	0.0280628	0.00674864	0.0543973	0.000171909	0.0412313	4.75464	0.000106839	0.000270286	0.000148766	0.000195628	0.166152	0.0390003	0.073648	0.000184379	0.746543	0.0522664	0.00013669	0.0350886	0.145373	0.966712	0.488651
169158842202852	0.000193047	0.142465	0.000192599	0.0282917	0.0308263	0.0592349	4.94533	0.0859469	0.000247346	0.000138139	0.000186715	0.000121228	0.000186822	0.270703	0.145639	0.860457	0.0123347	0.000126735	0.0132978	0.000221618	0.614855	0.388942
134936676649820	0.000163895	0.173471	0.000167375	0.00410368	0.000135723	9.9761e-05	3.14383	8.53142e-05	0.000212937	0.0262047	0.000155795	0.355244	0.00016028	2.22189	0.000146487	0.682342	0.000127622	0.000106903	0.00267672	0.016057	0.704222	0.26834
170198371092828	0.0643292	0.631457	0.000239183	0.699717	0.267447	0.288568	0.00559748	0.399979	0.0457587	0.000165453	0.00023396	2.37242	0.24355	0.54616	0.185368	0.0210574	0.000186591	0.283892	0.0344059	0.000274122	0.699076	0.810035
239382616726326	0.283978	0.43603	0.000168745	0.0250391	0.000138471	0.0661209	3.65747	0.190446	0.000215218	0.000114077	0.000165333	0.148691	0.000163224	0.492758	0.227421	1.41794	0.000124689	0.000111461	0.00148935	0.000191929	0.425808	0.225363
126707819277621	0.310356	0.35375	0.000256148	0.166098	0.000207744	0.280487	0.000194298	0.469945	0.000329293	0.0748278	0.000241833	1.7917	0.32388	0.236433	0.694899	0.142402	0.0353601	0.936714	0.0267884	0.000288429	0.846232	0.908527
191096729844587	0.546485	0.714016	0.000236285	0.130491	0.573872	0.208481	0.0114782	0.594037	0.155582	0.000163989	0.000228216	1.59862	0.000227279	0.486522	0.450064	0.000344514	0.0635033	0.695331	0.120672	0.000268039	0.518311	0.730987
235000990710045	0.0252911	0.61654	0.000257721	0.00619923	0.191722	0.000155757	0.0051231	0.544332	0.529196	0.000178342	0.000244191	1.59953	0.0405629	0.493379	0.461547	0.224795	0.00019672	0.980489	0.0433105	0.000291718	0.675327	1.16124
226822401743581	2.12445	1.13789	0.000189964	0.626551	0.000157814	0.0698295	0.047462	9.76369e-05	0.790337	0.000132515	0.0709459	0.562392	0.000181293	0.369523	0.862372	0.000288751	0.00014206	0.000124253	0.0410737	0.000217335	0.591097	0.304481
121955392055195	0.000199041	1.17311	0.000194055	1.26294	0.696041	0.154552	0.0115961	0.30825	0.000253961	0.000131344	0.000187079	0.78911	0.000187883	1.56994	0.722148	0.0948983	0.000150242	0.0420228	0.0696427	0.000222667	0.521052	0.183098
205511445395876	0.696772	0.737523	0.000186778	0.753989	0.693758	0.000123614	0.000144698	0.108042	0.0323849	0.000133217	0.000178214	1.14775	0.000184241	1.96745	0.16484	0.460625	0.000138964	0.0650229	0.0200138	0.00021391	0.242683	0.507775
195967088802164	0.0302597	0.127532	0.000248908	0.164261	0.000201714	0.000155387	4.62469	0.0354212	0.000325936	0.000191827	0.000241394	0.000152345	0.0497006	0.468065	0.172868	0.000373908	0.199449	0.000163221	0.00956742	0.000281207	1.12703	0.588733
192101737482021	0.548765	1.06051	0.000273658	0.410047	0.000219965	0.000141592	0.014011	0.0387581	0.000336239	0.000180897	0.000247862	1.16963	0.000257848	1.02811	0.991313	0.000380234	0.000192824	0.258632	0.0605429	0.0472557	1.03663	0.933477
120772948347246	0.508954	0.297843	0.000197766	0.28932	0.000160989	0.0689225	2.99757	0.0185646	0.000250414	0.00651871	0.000188622	0.000125954	0.000193304	0.0653656	0.115124	2.14587	0.000153456	0.0639802	0.000126574	0.00656227	0.799246	0.214704
227982982634854	0.839024	0.0927753	0.243615	0.605301	0.475787	0.0339466	0.0216033	0.0358343	0.142552	0.0314867	0.000253062	2.87836	0.000258809	0.20875	0.0217445	0.31306	0.000210848	0.00147502	0.113817	0.000300677	0.870553	0.669209
130184161966838	0.172715	0.460876	0.000257057	0.437692	0.449764	0.382419	0.00537809	0.347098	0.8317	0.00936894	0.000249634	1.483	0.0110925	0.164588	0.362448	0.375712	0.000192801	0.593772	0.0676658	0.000295748	0.723608	0.720017
192806944464100	0.178345	0.000256429	0.00026422	1.55725	0.54759	0.000175918	0.0239889	0.55698	0.62718	0.00304972	0.000254923	1.90189	0.000254905	0.332182	0.280435	0.000388896	0.000207014	0.40416	0.0568812	0.000299719	0.578091	0.549788
226273451755373	0.518669	0.497125	0.0846159	0.304589	0.122874	0.00015353	0.0138087	0.351773	0.000335464	0.000182544	0.901461	0.97929	0.000249987	0.143889	1.62604	0.000373398	0.000207953	0.156721	0.00016373	0.121993	1.2492	0.526192
170344372386541	1.4638	0.272869	0.000203546	0.106233	0.028378	0.1257	0.0655752	0.583939	0.680862	0.000140917	0.000194052	0.382919	0.000193589	2.20264	0.373585	0.000293095	0.000154968	0.278463	0.0285881	0.016782	0.374165	0.614255
204882366654694	2.61537	0.0334307	0.701826	0.53572	0.0754025	0.186587	0.0221762	0.000115949	0.508301	0.000163579	0.000215367	0.809587	0.212832	0.188069	0.0333724	0.000330131	0.000176151	0.540002	0.00366231	0.000257014	0.721442	0.410882
169768874862837	0.307272	0.000251366	0.067838	0.171419	0.584915	0.101083	0.000207598	0.30908	0.757051	0.000191734	0.0185303	1.73359	0.263344	0.0421635	1.07815	0.000392481	0.0257902	0.314085	0.0468041	0.0228208	1.11216	0.642769
134592140560157	1.25837	0.83849	0.348532	0.651737	0.852366	0.111709	0.000185126	0.26377	0.366983	0.019734	0.000235581	0.881716	0.000239751	0.413443	0.0787735	0.0568295	0.000186522	0.12815	0.0477761	0.00488642	0.726918	0.548893
165858441381731	0.00029039	0.389739	0.000289821	0.192054	1.64375	0.252354	0.00530067	0.53789	0.426541	0.000204785	0.000272362	1.21161	0.108417	0.0378968	0.000255771	0.147652	0.0391772	0.813724	0.11089	0.0188071	0.760204	0.902582
201474342041332	0.075066	0.164352	0.561767	0.25043	0.171352	0.0314961	0.0180573	0.763299	0.483716	0.000154166	0.000216515	2.29582	0.490214	0.38174	0.43814	0.00032916	0.000169338	0.484559	0.115608	0.280839	0.592547	5.2951e-05
231754916612827	0.000322835	0.248835	0.000322741	0.0107553	0.363573	0.000206928	0.0386988	0.878865	0.219068	0.0513703	0.0378156	1.12479	0.000311277	0.313769	1.11287	0.000470248	0.24531	0.538888	0.0483145	0.0312747	1.01184	1.32222
166332094928605	0.069997	0.847193	0.000269693	0.506674	0.136825	0.326374	0.0259138	0.172508	0.193481	0.000181622	0.000261111	2.48223	0.000267954	0.852931	0.256849	0.175909	0.000207544	0.0459796	0.0584834	0.000313216	0.566998	0.880061
165738974164844	0.000277997	0.263037	0.000270928	1.40998	0.0456516	0.000183676	0.00848532	0.603691	0.685834	0.0504458	0.000260832	0.638886	0.000261278	0.00058927	1.15219	0.000398179	0.544867	0.530913	0.0307518	0.187698	1.10328	0.341966
230611637192429	0.000313484	0.000286984	0.000310871	0.0802582	1.28473	0.180164	0.000236676	0.920799	0.0770248	0.000206811	0.000294659	1.4805	0.462756	0.0405433	0.00027664	0.156016	0.239465	0.658121	0.245614	0.0311077	0.621471	1.1194
234992266598643	0.28283	0.000210935	0.000225502	0.654739	0.549579	0.409411	0.0416149	0.444647	0.00028863	0.17164	0.00021703	0.924375	0.000220615	0.818019	0.315978	0.000332185	0.134416	0.471843	0.0219154	1.7304	0.299401	0.327618
197058263632307	0.000229839	0.000210497	0.000233675	0.00305389	0.0610632	0.211576	3.82915	0.116394	0.000295745	0.0623682	0.000217302	0.000138527	0.000215813	0.0643341	0.0488688	1.82653	0.0540346	0.000149394	0.212948	0.135967	0.545069	0.426875
239408834898228	0.000276078	0.000261805	0.241741	0.00789932	0.600696	0.195166	0.00758933	0.484089	0.000359897	0.000193908	0.000265722	2.79288	0.55653	0.00059754	0.317614	0.232921	0.143338	0.403353	0.240506	0.000319714	0.922208	0.451104
125239699859355	0.250013	0.179369	0.453472	0.000132933	0.0841412	0.171451	0.077712	0.213379	0.700662	0.00018838	0.000254244	1.69393	0.000257044	0.594898	1.36803	0.00958238	0.0504956	0.000172862	0.0255055	0.096522	0.989958	0.639784
126836668291892	0.0556884	0.384711	0.000217071	0.0233002	0.0224219	0.120947	0.000163855	0.445605	0.000279891	0.000147467	0.0296928	1.23873	0.000209392	3.75489	0.10421	0.021984	0.204412	0.000142113	0.00578756	0.000241762	0.446531	0.739617
231692879940845	0.186375	0.000206079	0.0340024	1.14093	0.107867	0.115828	0.00885115	0.60891	0.234766	0.0341377	0.0346108	0.375283	0.000209121	2.85252	0.654275	0.0404296	0.000165693	0.38743	0.0292602	0.000247593	0.212664	0.540968
231270765221661	0.00022743	0.223573	0.000229145	0.0512475	0.000194242	0.143173	4.14021	0.160424	0.000292722	0.103353	0.000219034	0.000142811	0.026786	0.151788	0.000204373	1.62971	0.000176527	0.000150571	0.0120589	0.00025924	0.5875	0.367999
235678475873627	2.12606	0.0807106	0.397513	0.0353777	0.000168984	0.000138296	0.0478608	0.298691	0.000265647	0.128254	0.267535	1.18404	0.000200324	0.546996	0.670168	0.000304082	0.234788	0.00163903	0.00012456	0.843165	0.735882	4.84786e-05
231822849095542-1	0.0238196	0.000183699	0.000200856	0.00499143	0.000160405	0.270983	1.9034	0.282537	0.000256495	0.0924487	0.0121161	0.000123089	0.000361996	2.33918	0.00821189	1.53793	0.0392015	0.000128385	0.102329	0.000224727	0.664502	0.316646
205527717461364	0.0572272	0.892964	0.000302464	0.842679	0.211082	0.178186	0.0536403	0.247937	0.0003981	0.000211717	0.000294324	1.85508	0.000297477	0.511191	0.637496	0.000452151	0.000236615	0.281523	0.0625842	0.000350171	0.971058	0.794705
231897696431006	0.0719254	0.547578	0.0381261	0.232381	0.0363062	0.40991	0.000177504	0.203841	0.718962	0.278883	0.000222239	1.04137	0.000220281	0.00148761	1.20075	0.000335395	0.000173585	0.253337	0.0779791	1.80965	0.328044	0.348262
130203904503196	0.375495	0.000304192	0.000306696	1.09426	0.840222	0.475814	0.31096	0.11464	0.100232	0.000205604	0.000295195	1.34523	0.000294596	0.000675411	0.610932	0.000452606	0.000254319	0.632598	0.235469	0.000352381	0.632399	0.828509
165327878605749	0.137873	0.462304	0.000279702	0.00156701	0.0433699	0.0982139	0.00896143	0.713666	1.12186	0.111404	0.000268278	0.871165	0.000600723	0.246806	1.12563	0.0293118	0.000214756	1.16847	0.0372266	0.000323624	0.649537	0.770844
196019733313821	0.387718	0.434617	0.15034	0.220008	0.043111	0.193277	0.00357012	0.00496466	1.33818	0.0245122	0.00022977	0.99646	0.000228172	0.393206	1.98747	0.000341984	0.0824915	0.00164353	0.130163	0.164036	0.658293	0.38506
134539646289717	0.727905	0.428783	0.301971	0.635819	0.283252	0.174839	0.000193959	0.11598	0.521392	0.000174139	0.000243184	2.16614	0.6437	0.359758	0.231579	0.0535438	0.000189621	0.000166499	0.0746942	0.000287997	0.604816	0.274488
164753445672798	0.173474	0.593243	0.000320508	0.191131	0.222751	0.201424	0.0052694	0.324408	0.131592	0.000214623	0.000309361	1.99158	0.236171	0.550965	0.237991	0.116173	0.000246753	0.669913	0.108189	0.000367588	0.688608	1.15555
169158854490981	0.0752836	0.0283635	0.208437	0.0357215	0.74489	0.000165772	0.000236665	0.0203997	0.361668	0.000210347	0.000283581	1.74445	1.18797	0.00657898	0.914998	0.000440896	0.137976	0.16977	0.125317	0.00571186	1.06405	0.766974
130184161216885	0.449033	0.67061	0.0105695	0.968823	0.318294	0.10307	0.000200106	0.431198	0.373276	0.000178409	0.0695707	0.548246	0.000251539	0.503259	1.69859	0.000383987	0.000196975	0.2245	0.116764	0.151721	0.483217	0.477962
228042050825459	0.000262332	0.321679	0.000260476	0.0114553	0.0189892	0.244008	3.34391	0.000136667	0.114672	0.0598337	0.000249938	0.000166082	0.000256573	0.0273439	0.000234931	1.75263	0.164985	0.000174315	0.0434906	0.000299591	0.993741	0.501133
164698952420763	0.270389	0.374207	0.000835014	1.12229	0.125373	0.118707	0.000234273	0.4232	0.617372	0.0649056	0.000300598	1.55265	0.000300884	0.0834759	1.23317	0.000450567	0.000242463	0.000204594	0.0273253	0.000355867	0.981196	0.602706
169572487030637	0.000283103	0.000260045	0.000276227	0.0216301	0.000233321	0.179488	4.75508	0.0139251	0.00036049	0.224746	0.000267291	0.000173029	0.000268129	0.000609293	0.0731265	0.403923	0.23198	0.000183897	0.252745	0.000320304	1.04514	0.394893
169794778127270	0.000289519	0.000274462	0.000286566	0.102978	0.000243065	0.000186389	3.11586	0.018714	0.000373048	0.000216394	0.000281532	0.410206	0.000316642	0.17573	0.000258525	1.61479	0.000226022	0.161072	0.0212266	0.0429927	1.25191	0.681472
232450539567861	4.29998	0.357563	0.349899	0.484309	0.000193186	0.0628025	0.000179036	0.00981285	0.000307114	0.053847	0.000223209	0.520111	0.000229138	0.369739	0.000213225	0.000346206	0.000179416	0.000155376	0.0349465	0.00027341	0.83613	0.21848
126149024705774	0.000329715	0.000305355	0.000330541	0.000165708	0.393993	0.406182	0.00024749	0.831162	0.354369	0.0827215	0.0352985	1.92029	0.320227	0.0483027	0.00500495	0.181232	0.120753	1.22015	0.0944728	0.000376417	0.845117	0.738862
231760526232412	0.000258809	0.0002399	0.000259499	0.0182964	0.0933771	0.0552625	6.24304	0.133647	0.122047	0.108585	0.0260557	0.0304098	0.000254157	0.000555319	0.000225404	0.000386478	0.0712969	0.00016832	0.0192945	0.000294228	0.398282	0.277682
165325568956187	0.000320802	0.452243	0.000319943	0.388074	0.129888	0.38105	0.00694131	0.695649	0.399315	0.191897	0.000297854	1.6031	0.612238	0.0357032	0.350585	0.00550094	0.000240305	0.923759	0.0313824	0.000361159	0.721305	0.669727
156515920172836	0.000266903	0.000249666	0.00026953	0.190184	0.0576513	0.088462	5.68758	0.125923	0.22993	0.120506	0.000257611	0.000165922	0.00026363	0.17835	0.000231308	0.000395978	0.000209829	0.000174434	0.0527087	0.000302673	0.545659	0.320171
130624783768309	2.4854	0.000239827	0.489652	0.491909	0.541482	0.000158594	0.0149232	0.000131584	0.401647	0.307401	0.000244193	1.11001	0.000247272	0.67431	0.000223972	0.000372223	0.000193251	0.000165578	0.157624	0.000287891	0.40704	0.516253
120864516302636	0.000328644	0.623893	0.000327865	0.177593	0.02073	0.492468	0.000254496	0.671862	0.500903	0.000235788	0.000318435	1.65172	0.384551	0.420811	0.00602039	0.440596	0.000254734	0.288044	0.134079	0.103573	0.480908	1.20042
130736319020318	0.000236867	0.185112	0.000234987	0.0163934	0.0658005	0.192052	5.34324	0.0590216	0.0830546	0.192835	0.00022435	0.000144816	0.000226099	0.245347	0.000210813	0.718079	0.000181073	0.000153439	0.0162232	0.000266085	0.370303	0.110584
126707773847348	0.421064	0.000282875	0.554225	0.282424	0.145088	0.539271	0.000231649	0.240176	0.043782	0.197852	0.0237237	1.48314	1.18341	0.000643491	0.750693	0.0172499	0.0868444	0.121432	0.0511723	0.000346792	0.988159	0.468687
205381669903587	1.26266	0.191718	0.307854	0.830793	0.140067	0.306663	0.000237522	0.652285	0.359537	0.124625	0.000303581	0.756203	0.0125526	0.000676991	0.834472	0.000456505	0.102974	0.155304	0.0164255	0.0662789	0.827406	0.650403
134531754911539	0.276747	0.896286	0.000298809	0.428584	0.0715343	0.369246	0.0193331	0.00200426	1.04949	0.000205268	0.000287118	1.1298	0.0674053	0.332792	1.19284	0.000441436	0.000231296	0.0172986	0.0480512	0.000341659	1.00297	0.693716
192859710799149	0.0225343	0.852327	0.000313856	0.00151107	0.0376116	0.169932	0.00924067	0.848784	0.241309	0.025108	0.000296808	1.62763	0.280128	0.0146473	0.642371	0.332523	0.000239829	1.10727	0.125968	0.000355726	0.613705	0.646082
200994198576052	0.000382976	0.0419901	0.000387834	0.000192245	0.830132	0.487583	0.000290107	0.947216	0.154661	0.000270274	0.000362515	1.22854	0.000371955	0.000828605	0.100591	0.000561473	0.280408	1.36885	0.14794	0.000437383	0.549549	1.45833
230799438691574	0.00026467	0.222055	0.000267082	0.122862	0.0233187	0.143293	4.46608	0.0241832	0.000337922	0.0757712	0.000255521	0.000165589	0.0281948	0.000570757	0.0955392	1.24064	0.00020386	0.0473226	0.0256019	0.000298558	0.773029	0.309661
204954159144157	0.000366949	0.544005	0.000362458	0.0588618	0.471209	0.275892	0.000276629	0.95032	0.184826	0.000247732	0.00980339	1.75209	0.436871	0.0395969	0.00587329	0.183312	0.0312553	0.510506	0.334433	0.00041599	0.504393	1.30497
232301335338230	0.0899175	0.0939855	0.000277695	0.0303232	0.0263171	0.00015655	2.21261	0.10995	0.000352888	0.000197325	0.000264899	0.000174321	0.0283296	0.113524	0.480245	1.65116	0.0778735	0.00464352	0.00847291	0.936283	1.23187	0.502987
230749778893611	0.000237937	0.000234056	0.000237622	0.00414047	0.288699	0.000152744	4.52019	0.0370749	0.412865	0.000169686	0.000226823	0.000149454	0.000232379	0.846416	0.000215794	0.691596	0.000182732	0.000156691	0.010521	0.000351356	0.428519	0.357348
230652439022900-1	0.178887	0.66337	0.000308033	2.20257	0.221092	0.155731	0.0153446	0.40623	0.000398212	0.000213219	0.000295381	0.503434	0.000295715	0.380186	1.08069	0.000450095	0.000231455	0.558648	0.127817	0.097885	0.727193	0.278623
166416894048676	0.290087	0.19189	0.218506	0.06751	0.189514	0.486716	0.0067343	0.265932	0.334259	0.0421132	0.0103311	1.65433	0.517704	0.11435	0.785177	0.000454134	0.176422	0.733586	0.0395504	0.0753671	0.904762	0.494602
204954158648037	0.247916	0.484129	0.0279421	0.45914	0.0290309	0.0552138	0.00632535	0.0951214	1.20732	0.0648208	0.00027541	1.34747	0.000281572	0.215424	1.67589	0.000422856	0.000222908	0.246136	0.0304031	0.000332571	0.966701	0.439397
164698953275621	0.0330127	0.647127	0.000285253	0.188999	0.831615	0.315195	1.14932	0.772666	0.0847741	0.000199309	0.000274702	1.19111	0.226454	0.000609959	0.0755623	0.792217	0.15933	0.271736	0.160542	0.000323601	0.289403	0.409148
129663562890077	0.163657	0.857583	0.000350938	0.565985	0.148858	0.404123	0.00866026	0.419978	0.272023	0.000246489	0.000345367	1.84769	0.000347448	0.112778	0.409108	0.0886078	0.000277647	0.427762	0.0865097	0.000407021	0.990848	0.79374
205510787161309	0.597681	0.281947	0.000253879	0.00419591	0.0294359	0.397296	1.92748	0.182718	0.000324215	0.103598	0.000243764	0.000159113	0.000247312	0.103094	0.000228338	2.83719	0.000193224	0.000167583	0.0201774	0.0577149	0.528854	0.526717
240634599258476	0.100262	0.000241873	0.000260916	0.00917036	0.000206915	0.0551631	3.59421	0.04264	0.000331489	0.000171587	0.000247816	0.000166638	0.000256448	0.0303918	0.725533	1.95224	0.000197648	0.0184032	0.000171529	0.0248281	0.682871	0.361945
201523599981276	0.000335078	0.416867	0.134551	0.79526	1.16446	0.000182126	0.000252462	0.410226	0.000425117	0.0002352	0.000315304	1.79588	0.682998	0.000705562	0.596857	0.000482543	0.000257605	0.000219055	0.112996	0.181883	0.693317	0.61119
226901441537947	0.000251574	0.0687967	0.00025023	0.00880122	0.000208331	0.219482	3.9228	0.0486876	0.156208	0.0673354	0.000240479	0.000154337	0.000247898	0.0335745	0.168098	1.91655	0.1192	0.0292687	0.0451135	0.000290482	0.498064	0.296292
236167208819045	0.588088	0.303406	0.00105454	0.0597997	0.0311197	0.0002169	0.00986678	0.894017	0.277396	0.135031	0.000356594	1.06967	0.148884	0.000804967	0.530676	0.000547159	0.271781	1.24279	0.00503914	0.000425017	1.09105	0.937868
197185798063845	0.000316189	0.000288695	0.000318929	1.3122	0.0141079	0.000182886	2.92055	0.000166545	0.000401293	0.186866	0.000303129	0.000195472	0.17496	0.000689388	0.00027982	1.15544	0.180189	0.144109	0.0310332	0.000361462	1.1441	0.33282
169174308902749	2.14883	0.000270797	0.279343	0.0301464	0.421437	0.000189684	0.000224326	0.0613234	0.650632	0.341733	0.000283663	1.03777	0.000283008	0.809214	0.00025737	0.000425294	0.178222	0.00019276	0.0444866	0.0190964	1.04801	0.527522
131310516582765	0.000284414	0.419313	0.000282598	0.0311094	0.000232476	0.000181474	3.76818	0.063656	0.000365729	0.00019856	0.000269641	0.000176507	0.000274102	0.393068	0.0941303	1.52811	0.000222208	0.000186936	0.0206214	0.000325023	0.789585	0.489135
192306983365477	0.408239	0.759027	0.000318756	0.85215	1.88963	0.229159	0.0130786	0.484355	0.109775	0.00021049	0.000300019	1.57759	0.000309467	0.228442	0.086664	0.0420635	0.000237187	0.000209633	0.0894018	0.00036393	0.289395	0.538975
240136786398062	0.000259844	0.000242798	0.000257419	0.00364852	0.0194249	0.0263088	4.13417	0.271596	0.248995	0.218611	0.00024871	0.000160669	0.153448	0.0423737	0.380532	1.4275	0.000201867	0.000169841	0.0968015	0.000293326	0.413672	0.160999
134448021359540	0.0139024	0.000246606	0.000262742	0.00990174	0.114122	0.182101	3.56002	0.170564	0.000335434	0.285378	0.000248341	0.000162247	0.000252037	0.254697	0.123114	1.9465	0.000198225	0.000170547	0.225393	0.000302228	0.381052	0.33099
231891434396061	0.463309	0.000338996	0.149659	1.0369	0.000296748	0.0790643	0.000275394	0.489039	0.723264	0.261142	0.00035113	0.435165	0.000350836	0.000771697	1.47425	0.000529298	0.184895	0.194348	0.0743986	0.000415205	1.47822	0.552895
231770055921060	0.100247	0.132177	0.000265979	0.0180763	0.000220338	0.0464912	5.52384	0.01064	0.0509374	0.0175217	0.000254175	0.000165201	0.000259066	0.000580499	0.100529	0.677152	0.141222	0.000177604	0.000967203	0.0844516	0.659308	0.034427
165860319578918	0.444685	0.143873	0.000314702	0.772979	0.0002569	0.000170006	3.39636	0.0905692	0.000399631	0.0333971	0.000295702	0.000195791	0.00127947	0.000681941	0.00028299	0.890136	0.000242486	0.108719	0.280437	0.000362221	1.1891	0.245152
170344387144542	0.000300013	0.000279905	0.000309424	0.0126856	0.131874	0.0807876	3.11756	0.162864	0.000385786	0.0625162	0.000289962	0.000189587	0.000289632	0.0544871	0.0184438	2.48063	0.0630421	0.000195812	0.00240385	0.000340642	0.744828	0.665193
240482262669557	0.040977	0.000266945	0.000291589	0.0136904	0.000241371	0.057079	2.88845	0.174826	0.000363288	0.0793159	0.000269759	0.000180769	0.000276063	0.311582	0.38374	1.98798	0.221642	0.10215	0.0677357	0.00032717	0.897183	0.371332
165946218953126	0.20919	0.807398	0.0003258	0.211881	0.0221312	0.000208518	0.000248943	0.47872	1.05398	0.000234499	0.000309509	0.500865	0.000313533	0.0474807	2.10993	0.000476189	0.000256642	0.51343	0.00873757	0.0672435	0.960956	0.605566
195615872208284	0.434718	0.851712	0.000362352	0.0190374	0.507902	0.197723	0.0266263	0.508135	0.456125	0.000242413	0.033996	1.54093	0.000359092	0.282626	0.540293	0.0128563	0.000276416	0.440099	0.0629602	0.000415328	0.71863	0.96385
170276726950749	0.000313545	0.167793	0.000309361	0.0143389	0.00845765	0.0679604	4.09074	0.0606144	0.000399585	0.225423	0.00029557	0.000202492	0.000303442	0.199387	0.201848	0.987641	0.0183882	0.000206785	0.0501002	0.000356271	1.16062	0.344203
239596318616477	0.0647017	0.000337376	0.000364785	0.294795	0.891864	0.264124	0.00912825	0.225318	0.0952624	0.0965295	0.00035866	2.87996	0.509691	0.118234	0.369104	0.20278	0.123833	0.000239158	0.048759	0.0138425	0.710727	0.679927
227982995799262	0.00037117	0.000342224	0.145343	0.466131	1.54919	0.11046	0.0189705	0.367925	0.000470382	0.000261497	0.000350648	2.05255	0.801277	0.000782091	0.000331235	0.000545149	0.169997	0.38751	0.0980353	0.000418031	0.700798	0.727826
134033673181468	0.000276993	0.203206	0.000271043	0.0885751	0.0580608	0.0775786	3.27919	0.0833407	0.000352819	0.0166889	0.000262021	0.000172487	0.000266266	0.275366	0.181311	2.10177	0.0694605	0.0604061	0.00990111	0.000314015	0.876793	0.216349
162078870059766	0.276548	0.182732	0.0951923	0.0137329	0.000239715	0.207426	2.52456	0.111348	0.000376629	0.200103	0.000274834	0.077382	0.00027919	0.113388	0.519519	1.75272	0.136877	0.0404401	0.246824	0.000335106	0.730304	0.369299
200562869157291	0.0736509	0.254146	0.000266934	0.150304	0.000223139	0.0429889	3.28305	0.00013787	0.116309	0.0417934	0.356696	0.000163803	0.000259142	0.000573072	0.00192618	2.09411	0.145824	0.000174905	0.108256	0.000303267	0.928691	6.1863e-05
239932667812774	0.168012	0.0324237	0.000307299	0.0641927	0.0152736	0.00018625	3.36719	0.157484	0.000382919	0.207263	0.000281749	0.000195208	0.0003006	0.0199969	0.490135	1.85542	0.000235039	0.00020005	0.0838625	0.000344566	0.634522	0.501687
239468515835189	0.000294971	0.254009	0.000293302	0.0493515	0.033242	0.000180349	3.15551	0.0387158	0.000375812	0.000204441	0.000274514	0.000184034	0.0906604	0.166867	0.165105	2.33888	0.00022575	0.0133858	0.000201035	0.000333818	0.88565	0.40596
239587881859293	0.0615557	0.714717	0.000388779	0.548171	0.701997	0.611032	0.0160701	0.210173	0.264175	0.000270876	0.000395799	1.20312	0.000376663	0.251552	0.0401129	0.000565883	0.349908	0.622788	0.151272	0.000438535	1.16444	0.686349
157613969824477	0.000343109	1.12493	0.000341215	1.90055	0.138102	0.000193282	0.0180773	0.597093	0.434627	0.000225506	0.000330242	1.37907	0.000329184	0.234879	0.328878	0.000499094	0.000258665	0.506136	0.392646	0.000387302	0.223211	0.318775
204816881215413	0.381711	1.13195	0.00035884	0.327661	0.991453	0.263426	0.00891507	0.479413	0.276793	0.000251158	0.000351792	1.75299	0.000355139	0.234412	0.18558	0.0994201	0.000277537	0.000241189	0.0761627	0.000414529	0.645456	0.742282
191210578394331	0.000441475	0.000405651	0.000435321	0.0634206	0.92584	0.573391	0.00716137	0.30199	0.000566206	0.000304084	0.150556	1.30454	0.000425111	0.491823	0.000391862	0.000642754	0.387168	0.733678	0.170103	0.0833797	1.08132	1.32187
130057594662132	0.000303322	0.000783877	0.000309236	0.079606	0.0818394	0.274696	3.03496	0.0270241	0.000393097	0.109755	0.000288175	0.000192681	0.000294195	0.079926	0.000268533	1.84482	0.380849	0.0577432	0.362336	0.0432207	1.02858	0.191706
156933486495964	2.75436	0.000248067	0.165559	0.58343	0.955029	0.0302816	0.00485452	0.000132457	1.16437	0.00017934	0.000248141	0.629124	0.000246994	0.688526	0.000229346	0.000372228	0.000197357	0.000167858	0.0423823	0.000295705	0.393782	0.1859
197058279139691	0.162807	0.000403436	0.000441021	0.0046646	0.043543	0.294098	0.0381226	0.716936	0.380403	0.208328	0.000413605	2.01208	0.000415425	0.000914592	0.370827	0.000631321	0.0530643	0.958577	0.105813	0.000490321	1.41832	0.828565
197135438829996	0.406119	1.47137	0.254044	0.5789	0.39184	0.138023	0.0130693	0.300093	0.000422241	0.197322	0.000306148	1.41257	1.05414	0.0769323	0.000294638	0.000482713	0.229574	0.000216493	0.0310393	0.0677032	0.667799	0.307623
126765621263773	0.000366684	0.000335175	0.948584	0.218771	0.169595	0.217743	0.00762098	0.53989	0.570754	0.0514857	0.0363554	1.6547	0.0446902	0.000777148	1.25261	0.00052586	0.124043	0.0259916	0.00722846	0.100063	1.18799	0.439759
230741410699163	0.593897	0.00574023	0.000291707	0.310411	0.000238942	0.26032	0.00787095	0.0691831	0.147898	0.426102	0.000274959	0.627186	0.000277836	0.000633826	1.36182	0.000421446	0.251962	0.716926	0.00319622	2.1577	0.43103	0.226526
166288059647859	0.000397322	0.000369824	0.114949	0.532506	0.480244	0.0497223	0.000307137	0.208705	0.338419	0.000283005	0.000384861	3.18008	1.02719	0.000851095	0.000356668	0.000582339	0.000317158	0.000261697	0.072858	0.000451864	0.844293	0.746339
121202324196059	0.000320651	0.000298935	0.00031363	0.0215559	0.010958	0.0461797	6.10816	0.000169152	0.000409687	0.308787	0.000299726	0.000200758	0.000309627	0.0174335	0.00028761	0.000464796	0.162794	0.000213968	0.0768968	0.000365239	0.593429	0.250043
130194240846069	0.0622402	0.391777	0.000349678	0.745726	1.06678	0.211163	0.00832482	0.301302	0.878085	0.000235949	0.000326968	1.32849	0.492483	0.192813	0.354478	0.000537973	0.000261927	0.130412	0.166019	0.000396895	0.975459	0.29222
239475375368932	0.00033747	0.00031694	0.000331465	0.016494	0.000275493	0.160858	4.38101	0.13055	0.000434793	0.158541	0.00032095	0.00020626	0.000329749	0.000725437	0.000303505	1.38009	0.000270309	0.000224348	0.0505773	0.097791	0.553283	0.666618
231291315666332	0.000331835	0.000307742	0.0266461	0.237096	0.0425922	0.000184998	3.74079	0.0830204	0.000417018	0.000222907	0.000310274	0.000206728	0.05986	0.255158	0.176846	1.52434	0.0353579	0.155053	0.000683973	0.000374498	0.835614	0.424482
165741375932275	0.363779	0.163071	0.00031379	0.235597	0.000254834	0.113407	0.00689309	0.497748	0.702575	0.000211618	0.000300404	0.925311	0.000300631	0.000658058	1.014	0.000452679	0.000239284	0.218953	0.00179001	2.60326	0.248695	0.502082
126132140587739	3.78079	0.127163	0.499725	0.345994	0.0242597	0.289542	0.0452883	0.000159748	0.655709	0.108431	0.000294419	0.299942	0.131582	0.000664389	0.000271451	0.000447555	0.2825	0.00020324	0.000259953	0.000353428	0.645164	0.361154
170199686494556	0.0622685	0.246702	0.000419537	0.0182648	0.0473951	0.290192	0.229783	1.01784	0.000548012	0.146809	0.000401778	0.971189	0.000404289	0.000882109	0.741873	0.000614511	0.362587	1.25432	0.152583	0.261078	1.4187	0.375014
120797898950364	0.078385	0.664059	0.0704797	0.278022	0.636858	0.30498	0.0164725	0.577877	0.44684	0.0179267	0.000398828	1.63243	0.000398079	0.236541	0.324559	0.0158541	0.135784	0.679989	0.162491	0.0424296	0.187307	1.08978
196638162766198	0.000341538	0.000313381	0.00034091	0.0231242	0.0128443	0.0519028	4.7903	0.222758	0.000434173	0.272699	0.00032304	0.125769	0.0803401	0.00530859	0.000301103	0.877202	0.0653723	0.0516117	0.0774641	0.000383431	0.53116	0.40959
191080757913372	3.15325	0.514862	0.158372	0.0151781	0.335545	0.191861	0.000198068	0.000135193	1.16642	0.130013	0.0231311	0.77237	0.000250924	0.564421	0.000234063	0.000383013	0.0610718	0.000171972	0.0107913	0.000298948	0.360532	0.140425
226283234704291	0.522116	0.114071	0.0912561	0.000207909	0.451175	0.210427	0.0609394	0.376963	0.000478339	0.0962359	0.000347038	3.30397	1.24656	0.000797792	0.000333421	0.000548339	0.177337	0.0435297	0.00127154	0.000424388	0.483362	0.417527
227982982692203	1.30166	0.0213541	0.0834374	0.322418	0.989897	0.0591518	0.00942042	0.439027	0.000432289	0.194923	0.000322235	1.5297	1.54849	0.000727842	0.000303913	0.000500939	0.0943389	0.000225098	0.0414134	0.0382343	0.767599	0.156312
230799407962340	1.11478	0.000331692	0.576727	0.360717	0.000292313	0.000219121	0.00810641	0.88346	0.000461683	0.0204715	0.000349579	0.717057	0.000353385	0.000770479	1.16582	0.000519652	0.29981	1.02884	0.000219262	0.134286	1.2862	8.45313e-05
166332083161819	0.000331603	0.470528	0.000322089	0.0147341	0.000271315	0.15647	4.28677	0.145248	0.000423682	0.0744907	0.000307442	0.0611791	0.000317139	0.000708477	0.000293295	1.34994	0.0200091	0.000215206	0.0338185	0.000371567	0.630828	0.352313
231822849660766	0.0276945	0.000374074	0.406666	0.511225	0.161634	0.4972	0.0067037	0.458638	0.512223	0.160581	0.0594561	1.95364	0.00039029	0.000861576	1.20714	0.000587391	0.124542	0.113617	0.113755	0.000460596	0.529803	0.752678
170198343826286	0.180062	0.164216	0.000324212	0.0109057	0.000279683	0.0469389	4.21901	0.00784778	0.00041785	0.0573869	0.00031486	0.000205539	0.000318305	0.163844	0.0764433	0.891584	0.468313	0.000219223	0.0136159	0.000379811	1.15818	0.139078
241106402040172	0.000330351	0.181211	0.000329079	0.0217728	0.0278073	0.000183941	4.88466	0.0452554	0.000418986	0.000263728	0.000307309	0.000202782	0.0304657	0.187642	0.0245198	0.871028	0.2583	0.0266935	0.000209229	0.000374824	0.816926	0.220994
161890965014885	0.274417	0.000417631	0.0658889	0.222029	0.0315832	0.264821	0.562602	0.83689	0.000578455	0.0359086	0.00042778	1.01675	0.000430115	0.000954453	0.420098	0.000638696	0.77349	1.13219	0.00246997	0.0344781	1.11225	0.810531
227853865764654	0.000385317	0.000363121	0.000395287	0.00870456	1.66494	0.711811	0.00543989	0.367674	0.00050268	0.312033	0.000367742	1.10926	0.000378259	0.000824683	0.057481	0.000572648	0.76175	1.09195	0.226426	0.0751418	0.996723	0.206741
134936662817116	0.36224	0.000414781	0.000443246	0.00317092	0.0227623	0.157165	0.01445	0.812297	0.761128	0.158944	0.0827286	1.46087	0.000423428	0.000945845	0.79711	0.000642302	0.191831	0.78727	0.0286016	0.000505492	1.04231	0.913603
235198513625907	0.000540455	0.0107484	0.000551141	0.0153201	0.226178	0.000404227	0.000403968	0.541074	0.404709	0.0713641	0.000517314	1.85836	0.000523576	0.00114831	0.0610959	0.000786906	0.464935	0.778833	0.0471016	0.0282171	1.4801	1.60691
126834206959899	2.45294	0.49396	0.000341268	0.104817	0.205284	0.441549	0.000263382	0.000174843	0.166775	0.238698	0.0843235	1.51368	0.000327559	0.427081	0.239249	0.000497925	0.000264231	0.000227108	0.214598	0.00039148	0.589334	0.425102
239477267814646	3.12509	1.18781	0.044146	0.35246	0.000292378	0.250416	0.0397798	0.0185453	0.305893	0.0206643	0.000313467	0.0967051	0.000320115	0.000720636	0.343687	0.000487446	0.377787	0.246317	0.0063406	0.000382884	0.903318	0.27842
195426088085230	0.65304	0.000227991	0.591126	0.0434538	0.00019962	0.264845	0.00019216	0.199241	0.0146263	0.141395	0.000237875	0.319895	0.292854	2.63847	1.28133	0.000361646	0.179972	0.403128	0.00264375	0.094875	0.47775	5.79848e-05
121826186291507	0.394263	0.352353	0.00042417	1.93107	0.24611	0.286839	0.00881136	0.383336	0.381069	0.000298508	0.000400684	0.641968	0.000406783	0.000899021	0.834755	0.000616212	0.171404	0.503905	0.0372027	0.000477565	1.01891	0.404347
161548594436517	0.427923	0.232167	0.000311196	0.344351	0.000257355	0.0431272	3.57362	0.000167469	0.000411592	0.0318856	0.000305466	0.000201997	0.000311588	0.0538664	0.000292324	1.75395	0.0683104	0.000213684	0.00234552	0.000364057	0.922337	0.143176
160785164319532	0.252474	0.404635	0.000469753	0.00806677	0.939695	0.185268	0.0189548	0.746808	0.301019	0.000312028	0.000440491	1.04487	0.000450011	0.104114	0.282981	0.164952	0.192432	0.978856	0.0430352	0.0192389	0.678008	1.23277
227357111306588	0.371241	0.120619	0.000376779	0.0140678	0.702429	0.236286	0.0129784	0.584368	0.636204	0.0209354	0.000351281	1.772	1.0836	0.175002	0.488033	0.095002	0.000285649	0.000246248	0.0962352	0.00185045	0.757636	0.430133
120864485624675	0.00145135	0.000293565	0.000312948	0.0760737	0.000264706	0.0900483	3.20227	0.0900175	0.000405737	0.231935	0.000297612	0.253162	0.000305375	0.363601	0.222563	2.0734	0.000235084	0.000266126	0.0436056	0.0196134	0.679793	0.249979
169793589758692	0.0315888	0.000451729	0.000502136	0.17807	1.35594	0.49865	0.0250664	0.413953	0.000627244	0.260828	0.109072	0.857244	0.000471037	0.0010451	0.000435956	0.000713319	0.519557	0.653518	0.210227	0.000553377	1.60518	0.876144
230654483552540	0.370482	0.731983	0.000369607	0.16159	0.816964	0.207667	0.000280125	0.295211	1.20011	0.000252877	0.000344912	0.986291	0.778221	0.295663	0.00032857	0.000539761	0.0376444	0.161897	0.0883221	0.125556	0.874549	0.465612
126885792270771	0.00034304	0.000310093	0.000341125	0.868651	0.000268102	0.000211241	2.46817	0.0393129	0.000437012	0.0894434	0.000319648	0.000202697	0.0893342	0.000719298	0.154841	2.4904	0.109249	0.000222135	0.100792	0.000388966	1.08542	0.100509
235550880983331	0.438503	0.427744	0.0652126	0.100854	0.0734817	0.000208766	0.000260131	0.811938	0.930022	0.0910558	0.000321608	0.687111	0.0703081	0.402996	1.5177	0.000501027	0.0558487	0.745108	0.0188995	0.132181	1.02955	7.98136e-05
130675142682910	0.000315342	0.501922	0.0639857	0.0349628	0.000258905	0.000182134	4.75608	0.0299938	0.000402918	0.00022875	0.000296021	0.0159893	0.114871	0.000686211	0.146262	1.17408	0.000245338	0.102089	0.0377901	0.000357839	0.527537	0.0913649
235069825792421-1	0.000426956	0.000385119	0.000407237	1.79194	0.000349369	0.000306268	2.04713	0.00021519	0.000524428	0.174293	0.000397067	0.00025634	0.000397913	0.000903195	0.000367541	1.22867	0.465754	0.000272812	0.083245	0.000482478	1.60585	0.197285
239932687440292	0.00166783	0.277297	0.000341043	0.00603392	0.0760961	0.0643592	4.87864	0.241615	0.0772704	0.145938	0.000318743	0.000209558	0.00032378	0.000719331	0.02438	0.963547	0.000256099	0.000218124	0.124684	0.000381101	0.554385	0.161209
157613955079004	0.000381734	0.000366774	0.0471202	0.156258	0.000310588	0.167039	3.36162	0.0537324	0.000489244	0.154472	0.000358537	0.000237737	0.000365716	0.0672941	0.00376734	2.05215	0.000304864	0.000251143	0.05669	0.0376256	0.672802	0.766236
169158170818974	0.000315227	0.50022	0.000314148	0.0114635	0.0299464	0.000184714	4.17871	0.343946	0.283762	0.0695567	0.0594726	0.018412	0.000300752	0.11221	0.000277082	1.41656	0.00024142	0.000203441	0.00359017	0.000358089	0.466468	0.103384
230611649193830	0.486664	0.000259802	0.418016	0.399283	0.0672762	0.433172	0.00021985	0.132794	0.000363057	0.0794124	0.000275774	0.168447	0.000273881	3.65328	0.000253114	0.000423733	0.558566	0.000192542	0.0290425	0.071327	0.910088	0.19027
157690371881262	0.000434944	0.536933	0.000428634	0.256681	0.415782	0.337447	0.000326308	0.532425	0.542858	0.00708967	0.000407969	1.76851	0.937479	0.00117726	0.0366917	0.0591178	0.0448162	0.646599	0.0156156	0.00048865	0.883375	0.575176
232318649157556	0.000352878	0.0623704	0.000354665	0.834858	0.161531	0.395448	4.3156	0.000184343	0.141853	0.211296	0.000333041	0.000219034	0.000345825	0.000766534	0.00031501	0.416562	0.116024	0.000234487	0.210596	0.000405478	0.730145	8.36149e-05
157486628887467	0.000424854	0.489017	0.000423727	0.00217361	0.20321	0.228311	0.0166313	1.0047	0.294888	0.113106	0.00040725	2.47032	0.0504226	0.000893548	0.454136	0.000618923	0.153388	1.11379	0.0928715	0.0591965	0.390707	0.46023
200974112865627	0.342401	0.189583	0.000475554	1.62199	0.30326	0.297126	0.00914822	0.362431	0.00062048	0.122281	0.000453781	1.06873	0.115611	0.00101284	0.000429494	0.000695929	0.405008	0.852974	0.222742	0.000537509	1.2613	0.421036
131309577328541	1.0935	0.000413525	0.230342	0.617174	0.000395605	0.0965693	0.0413693	0.145179	0.000568819	0.080463	0.000439172	1.8861	0.101165	0.000976716	0.517382	0.00065834	0.392934	0.380341	0.00183278	0.000515162	1.66546	0.346073
204763032316716	0.000299298	0.405594	0.0230102	0.00954457	0.202479	0.137598	4.90835	0.00239553	0.117109	0.000210013	0.000288135	0.000184511	0.00028577	0.886456	0.0377845	0.570905	0.000229343	0.000192409	0.03969	0.000341275	0.117793	0.13916
130754484328694	0.120593	0.0285816	0.30091	0.00025734	0.40133	0.417069	0.0185296	0.757322	0.0645903	0.367219	0.0131533	1.79155	0.303886	0.203567	0.0800965	0.000702693	0.512492	0.348844	0.119128	0.000547586	0.865899	0.883575
232450539800989	0.111341	0.879635	0.000429991	0.134296	0.0138549	0.497574	0.0003221	0.670429	0.401117	0.0295017	0.000410782	0.546209	1.47395	0.114611	0.225856	0.000623007	0.000327726	0.777637	0.0286666	0.000482951	1.33591	0.35668
166416893757299	0.000357406	0.163223	0.000362825	0.0296633	0.0882037	0.0959233	3.37588	0.0944994	0.000463191	0.000258019	0.000343476	0.000227182	0.0871501	0.141182	0.000319325	2.13558	0.000274829	0.125124	0.0220374	0.000409453	0.853615	0.384789
134936677010230-1	1.42642	0.0002432	1.06199	0.660719	0.226624	0.119419	0.000198579	0.247042	0.000336976	0.168	0.03911	0.000165112	0.000248814	3.1079	0.000231836	0.000376954	0.000201447	0.000168117	0.0639806	0.00427155	0.367751	0.104509
200426619038515	0.905967	0.154362	0.000500757	0.069518	0.10307	0.12742	0.0079811	0.554026	0.587994	0.000333331	0.000483316	1.39584	0.000485775	0.341306	0.296214	0.000723713	0.23602	0.574058	0.0281093	0.000567574	1.03722	1.17763
226205925328756	0.00037052	0.228833	0.000364376	0.0284085	0.000304465	0.000232883	3.84987	0.0159021	0.0319661	0.203814	0.000356038	0.000235058	0.000353348	0.000789373	0.000758863	1.95883	0.0556697	0.00023743	0.0540359	0.000417955	0.780719	0.387404
239468530752347	0.00045416	0.000422061	0.0598029	0.490539	1.42237	0.139378	0.0240351	0.277239	0.000580679	0.00490852	0.000432411	2.28889	0.964557	0.00097162	0.278419	0.000667053	0.000348521	0.000302459	0.118106	0.0900656	0.766713	0.670646
170180404493726	1.79105	0.126212	0.332302	0.0954748	0.000336503	0.152222	0.010821	0.597911	0.580668	0.112623	0.000379163	0.874478	0.000379528	0.0929568	0.264898	0.000574818	0.208039	0.624784	0.0341599	0.375707	1.12769	0.196205
236169981282158	0.000470082	0.951066	0.000461361	1.25604	1.51399	0.334954	0.0700112	0.738419	0.000591792	0.000326946	0.000453727	0.781626	0.000445369	0.00101397	0.00041855	0.000676647	0.0398931	0.318485	0.244467	0.000527986	0.79885	0.546657
169158202570598	0.0947049	0.837523	0.00046251	0.642088	0.92052	0.488699	0.000353896	0.000244997	0.000596701	0.000307444	0.00046016	1.95163	0.000453324	0.884404	0.124866	0.000683563	0.000366001	0.000311304	0.193496	0.000529797	0.243355	1.21378
200511195041126	0.000425057	0.000386296	0.000409123	0.0236593	0.000334444	0.191064	5.32054	0.126346	0.000525342	0.153294	0.000392832	0.000255201	0.000397187	0.000898563	0.000370761	0.000615007	0.294258	0.000271916	0.209153	0.0167221	0.931603	0.327936
162001532610867	0.071905	1.10838	0.00046661	1.08151	0.0866328	0.406082	0.000356053	0.277486	0.000610431	0.000317882	0.0744759	2.56393	0.0004603	0.0990885	0.00042325	0.119172	0.372939	0.000312331	0.151495	0.0630679	0.410327	0.710408
134447975852780	0.000487081	0.522472	0.000475949	0.786303	1.62946	0.47501	0.00897984	0.326614	0.106745	0.000322692	0.000454644	1.54497	0.000467263	0.00103238	0.000426209	0.000703201	0.552377	0.000316522	0.235708	0.000540296	0.833433	0.572543
134936662489516	0.000372585	0.000353315	0.000370574	0.228974	0.347292	0.0320978	3.63763	0.105972	0.000482277	0.1221	0.179088	0.000233262	0.000362951	0.000804254	0.000333678	1.92633	0.000288845	0.00024425	0.0289366	0.000422241	0.653696	0.333483
195623388658414	0.235266	2.32475	0.00035952	0.884732	0.195861	0.498784	0.000251335	0.000172786	0.782169	0.000221461	0.000316035	0.000212201	0.000331973	0.798725	1.01431	0.11212	0.00025593	0.000227423	0.14342	0.000428371	0.606893	7.75383e-05
191756812540843	0.0515372	0.170822	0.000421067	0.0244825	0.000349112	0.251136	4.94961	0.000217558	0.000562433	0.000294069	0.000407949	0.000265451	0.000413034	0.000908298	0.298103	0.000632467	0.306049	0.000281495	0.0120576	0.000486994	1.53072	9.77681e-05
164761049356139	0.663989	0.158169	0.144305	0.485035	0.000333492	0.212125	0.017846	0.364216	0.832676	0.190335	0.000378402	0.572185	0.000386809	0.119719	1.99762	0.000583845	0.071201	0.687829	0.00302079	0.14714	0.729298	0.201477
130675115747677	0.444841	0.14107	0.000368396	0.0596653	0.00030633	0.037504	3.50269	0.000189672	0.000467043	0.000256603	0.000347834	0.000233139	0.000362884	0.000799118	0.021863	1.71573	0.27283	0.334089	0.000940287	0.000420473	1.06482	8.62735e-05
201523568012597	0.000542575	0.000488679	0.0272579	0.107657	1.22509	0.355461	0.000410475	0.253824	0.310987	0.252552	0.0135812	1.96954	0.381604	0.00112872	0.000472191	0.000780158	0.190696	0.000352069	0.56516	0.000606485	1.14814	0.793491
161478647659739	0.172721	0.824097	0.000490965	0.979704	0.140938	0.382501	0.0159614	0.441237	0.000643752	0.0487496	0.0267398	2.15328	0.000479443	0.376592	0.631799	0.000723509	0.000376237	0.000329311	0.0791439	0.000565795	0.781655	0.541108
170343479045548	0.000436478	0.0444222	0.000442163	0.00881412	0.0506217	0.0980167	5.293	0.000227804	0.000563538	0.418942	0.000410136	0.000269476	0.000420789	0.0538567	0.000386268	0.000640511	0.414798	0.000283397	0.126822	0.00049661	0.853615	0.232374
239475361496356	0.000378996	0.368905	0.000370128	0.0162798	0.102906	0.119208	4.21572	0.000192326	0.000480752	0.0991048	0.000354787	0.000226605	0.00035619	0.815716	0.000332656	0.686478	0.101573	0.000243698	0.118347	0.0624739	0.850876	0.039358
192306956060573	0.256791	0.000474195	0.0960314	0.0487858	1.70129	0.574496	0.000382442	0.370286	0.0842078	0.0638345	0.000478911	1.44909	0.000507177	0.00106845	0.000450841	0.000748118	0.386866	0.378429	0.528983	0.106694	1.05377	0.496162
164769519488436	0.00039292	0.000355613	0.0501486	0.193178	0.061009	0.359398	0.0116556	0.000199341	0.000487237	0.19933	0.000362973	1.35511	0.789318	0.55964	0.114238	0.000575491	0.492611	0.26149	0.158035	2.13912	0.853128	8.81679e-05
170198390236956	0.654135	0.000446378	0.259025	0.000244174	0.222702	0.215497	0.0195213	0.000260397	0.000628048	0.136493	0.000477976	2.78752	1.46468	0.00106227	0.000433568	0.000725363	0.299095	0.000328312	0.00678074	0.000570039	0.891134	0.638078
162001533425908	1.05017	0.404787	0.219255	0.348684	0.427725	0.352934	0.000352282	0.85096	0.000591582	0.186117	0.009572	0.465088	0.806148	0.000976282	0.0731854	0.478221	0.0303791	0.437512	0.0389735	0.226695	0.787378	0.404141
201670683969957	0.392577	0.744691	0.000525688	1.11759	0.885259	0.287844	0.00915295	0.405901	0.185583	0.00037114	0.000504713	1.86247	0.000502231	0.089179	0.000468289	0.000776817	0.142601	0.0211483	0.0773251	0.000587791	0.789875	0.584896
160903141739430	0.0889082	0.153285	0.000397251	0.0136498	0.000328596	0.0634552	2.77414	0.0669023	0.00051513	0.235779	0.000379362	0.000251807	0.000385638	0.291281	0.634337	1.74346	0.141897	0.000266214	0.0708183	0.000472101	1.03157	0.287386
200994199030629	0.000466402	0.000429299	0.241338	0.000237907	1.77972	0.0772223	0.00884375	0.0106857	0.158667	0.000312859	0.000437041	2.54986	0.943563	0.000988647	0.000413427	0.000676857	0.17056	0.000302839	0.547947	0.0391125	0.761429	0.306634
201111653698996	0.000407913	0.000371916	0.000395484	0.505128	0.000332205	0.304899	4.28102	0.000209982	0.0005177	0.127383	0.000390967	0.000249675	0.277585	0.233491	0.000344226	0.866116	0.126662	0.000258174	0.102576	0.000453237	0.770986	9.06977e-05
236768069601699	0.69541	0.00041328	0.498429	0.0318783	0.0178634	0.2043	0.000338808	0.800975	0.654218	0.437699	0.00042933	0.570692	0.000427921	0.000950912	1.68346	0.000647091	0.227731	0.411167	0.00984162	0.227049	0.86381	0.262116
227983013927717	0.00055523	0.000524101	0.000577737	0.253759	0.997332	0.000367164	0.00660161	0.722939	0.647189	0.00585764	0.000522388	1.96908	0.000546904	0.00119035	0.000495164	0.000818842	0.509211	0.635651	0.206929	0.000633494	0.707748	0.931281
156933486239014-1	0.00043568	0.208339	0.000439568	0.00989437	0.00036001	0.000294053	4.58154	0.161796	0.000569997	0.0335415	0.000417835	0.000278054	0.000420003	0.138286	0.0341559	0.941986	0.238693	0.00028742	0.113577	0.000505197	0.773113	0.360929
227305195486070	0.246723	0.000523696	0.108989	0.0296016	1.16316	0.241377	0.000432815	0.0808834	0.000726646	0.000384084	0.000537716	1.57468	1.00163	0.00119955	0.372063	0.0644722	0.15058	0.000372515	0.184518	0.000637909	1.61375	0.762569
236288388028125	2.4404	0.000393497	1.38353	0.0860953	0.000345759	0.391441	0.000330732	0.598925	0.000561027	0.194621	0.000413126	0.0002729	0.000420453	0.000919254	0.236028	0.000631795	0.251642	0.804622	0.00025805	0.12145	0.857018	0.229536
135571558033262	0.0158969	0.544256	0.000544804	0.358011	0.778704	0.363117	0.00877671	0.639272	0.000700028	0.000372869	0.000509599	1.62155	0.655746	0.0011691	0.000486397	0.276909	0.151225	0.469477	0.19498	0.000608387	0.770981	0.746532
227990511402227	0.000377441	0.196207	0.00037401	0.06016	0.000298468	0.000223856	3.53681	0.0491202	0.149859	0.285334	0.00035376	0.000234439	0.000361509	0.000813472	0.000335737	2.18674	0.103053	0.159105	0.254716	0.032164	0.429368	0.15386
239468561980331	0.0879715	0.742572	0.000574044	0.351327	1.3337	0.187629	0.000412014	0.744383	0.496882	0.0656262	0.000517697	1.22518	0.0343525	0.00116739	0.364699	0.0628155	0.000411433	0.418909	0.125699	0.00060763	0.388369	0.966007
191645424466723	0.128259	0.907999	0.000531511	0.265183	0.469382	0.127129	0.00937992	0.696583	0.615242	0.0906052	0.0447854	1.68536	0.00051705	0.0548627	0.4605	0.0701093	0.00279053	0.404203	0.022849	0.000608078	0.869872	0.673073
191647291435371	0.346195	1.4569	0.000453378	0.306597	0.837536	0.225933	0.000362156	0.589285	0.42231	0.000331819	0.00044824	1.87771	0.000450046	0.208971	0.000419068	0.375722	0.000345662	0.000308115	0.219655	0.000525346	0.223762	0.505625
195967119670110	0.632805	0.000517046	0.664176	0.873153	0.144908	0.000331951	0.000422204	0.000283891	0.000717825	0.000379968	0.00052206	2.68097	0.732845	0.0011781	0.000500228	0.000800122	0.172279	0.00036405	0.00937667	0.0618462	1.22499	0.396457
157536941689196	0.00038679	0.625241	0.000392724	0.00502763	0.0193989	0.000224227	5.98728	0.000203662	0.434122	0.0252529	0.000367419	0.000241794	0.000372559	0.0481715	0.252429	0.000568343	0.0002909	0.000254068	0.0135782	0.000440437	0.18554	9.05141e-05
165188413864285	1.89316	0.000464171	0.388371	1.97804	1.12896	0.000311646	0.0198505	0.344829	0.000618064	0.186861	0.0512025	0.672039	0.000454512	0.0010317	0.000425834	0.000688359	0.000426523	0.000314133	0.233538	0.000549317	0.69759	0.000113545
205527698827509	0.380196	0.270826	0.0005435	0.787434	1.09364	0.149316	0.00041566	0.430947	0.379291	0.0403693	0.0125061	0.845924	0.298968	0.141297	0.000489917	0.140241	0.251296	0.5513	0.135607	0.000626523	1.3598	0.328784
235697696619419-1	0.101318	0.985561	0.000534404	0.00263092	0.424779	0.435927	0.000404434	1.05401	0.731364	0.000361128	0.000511885	1.63943	0.000519973	0.0472813	0.410138	0.027139	0.000409348	0.583145	0.172821	0.00586266	0.458144	0.517533
200363912575397	2.20806	0.444096	0.0477903	0.00686597	0.374635	0.521392	0.000280947	0.316039	1.99881	0.153989	0.000343809	0.701312	0.000351853	0.154638	0.0209726	0.000538101	0.00027734	0.229907	0.0385425	0.138956	0.241989	8.64291e-05
157477590388078	0.000598458	0.608653	0.00058056	2.3733	0.613972	0.358306	0.000451141	0.477641	0.000744582	0.0153606	0.000570493	0.869486	0.000569759	0.0550111	0.275085	0.000861857	0.286691	0.364196	0.085051	0.000668584	0.857124	0.354877
126834233470307	0.149998	0.174156	0.000546489	0.021783	2.19675	0.454453	0.000411959	0.605144	0.249998	0.000367399	0.000529115	1.62464	0.422886	0.162699	0.000488627	0.000794116	0.324424	0.00036083	0.176764	0.000617725	0.31245	0.719553
125745325533470	0.192848	0.000403798	0.000430747	0.00435032	0.1069	0.000259246	5.03178	0.107214	0.000556663	0.000326335	0.000422242	0.000267106	0.000420566	0.000943284	0.000400383	1.07403	0.285427	0.000376661	0.00274618	0.000494373	0.789154	0.000101126
130693146753908	1.87892	0.686903	0.407732	0.0630528	0.000299752	0.129458	0.0190514	0.000189765	1.36419	0.050392	0.000348975	0.846777	0.000352373	0.248987	1.13987	0.000532628	0.000277737	0.139189	0.0197633	0.301501	0.30201	8.66179e-05
236768055381421	3.09728	0.949288	0.00045083	0.170181	0.689331	0.207065	0.00725978	0.0298933	0.780741	0.0263405	0.114081	0.479232	0.000421083	0.000956587	0.000389259	0.000641571	0.000349252	0.000286032	0.0953889	0.000511804	0.636038	0.313726
226958766926764	0.000567435	0.000528412	0.0284871	0.0701344	0.544347	0.514797	0.0258007	0.699392	1.63071	0.0876449	0.000555112	1.08057	0.128755	0.00121637	0.333675	0.0363152	0.195529	0.7889	0.0368821	0.0217556	0.625695	0.747556
227981806188829	0.000563841	0.000511825	0.572276	0.789589	0.823855	0.241395	0.000426312	0.00115609	0.000709933	0.227401	0.00054391	1.6482	1.28791	0.00119031	0.000493176	0.000810424	0.138574	0.000370293	0.364518	0.000640024	1.26146	0.237211
125239699887908	0.214529	0.000519316	0.0947003	0.0606322	0.190251	0.778221	0.0237166	0.450833	0.000716215	0.298356	0.000539849	1.61868	0.535009	0.00118535	0.960298	0.000808254	0.327687	0.840412	0.00036907	0.000634794	0.993651	0.208065
155842595703724	1.9689	0.000500718	0.986522	1.07572	0.267548	0.000357824	0.0242272	0.137656	0.000678484	0.0772149	0.0171079	1.15656	0.000518294	0.00115012	0.378814	0.000778056	0.000442663	0.000355408	0.000524894	0.000619781	1.35312	0.150503
170344373204851	2.19973	0.50985	0.0829951	0.0424257	0.181231	0.86437	0.000340711	0.000232116	0.280078	0.461145	0.000415003	0.382597	0.00042164	0.000937732	0.913066	0.000649018	0.355567	0.578887	0.0740983	0.0221309	0.648582	0.000101393
161548562487531	0.000433705	0.000401303	0.000434134	0.159078	0.0534322	0.634653	3.00081	0.0995336	0.000552942	0.0476334	0.0108257	0.000267945	0.000418578	0.206546	0.00038646	1.14485	0.675271	0.000284283	0.0103586	1.04301	0.292788	0.21788
226901441566452	0.000417866	0.000388182	0.000420171	0.00609426	0.000351768	0.131729	2.2549	0.759015	0.00053026	0.293974	0.00039517	0.0863036	0.000405805	0.077392	0.0474204	2.93086	0.0320046	0.0657135	0.0854939	0.147705	0.67825	9.83274e-05
133854465059188	0.000523563	0.000485864	0.372908	0.125684	0.42622	0.197188	0.0122771	0.211128	0.506275	0.0539391	0.000492888	1.26684	2.33209	0.208233	0.0451714	0.118496	0.355159	0.000343899	0.00305997	0.00976001	0.95222	0.401332
165851836631340	2.85321	0.000445236	0.211892	1.18919	0.675357	0.000286318	0.00746833	0.000244369	0.491152	0.607969	0.0243511	0.488854	0.00046224	0.00101386	0.000415061	0.000697167	0.000388473	0.000307862	0.243015	0.000540311	0.802479	0.000108838
200570501258547	0.000569828	0.872615	0.0437343	1.00821	2.05522	0.137002	0.000431126	0.295192	0.000736112	0.000379641	0.000534012	1.21833	0.000560135	0.00122231	0.110418	0.000833562	0.501148	0.334987	0.212402	0.000647334	0.147744	0.6569
195606477171614	0.537794	0.000450533	1.15095	0.0902877	0.000411809	0.23105	1.79884	0.667386	0.000637158	0.595787	0.0249445	0.149494	0.000480091	0.00104854	0.487652	0.000707869	0.453498	0.48033	0.193187	0.000563179	0.734217	0.000115186
166402846743283	0.0979332	0.123494	0.000456794	0.00449395	0.000377631	0.160709	3.29358	0.144732	0.000606069	0.000335896	0.000437553	0.000281585	0.000440282	0.000980271	0.0556403	2.47598	0.122866	0.000302951	0.0616519	0.0687401	0.659764	0.326051
232328281341173	1.26184	0.000504951	0.498235	1.30003	0.000442352	0.00030147	0.0225074	0.0491617	0.000703499	0.0738371	0.00051566	1.43098	0.000523343	0.00115617	0.838379	0.000775187	0.304031	0.648114	0.0634181	0.00062125	1.10361	0.000124488
135081913108326	0.0561242	0.162728	0.000510396	0.0221565	0.000413397	0.000306956	5.48041	0.0518358	0.419719	0.117454	0.000502717	0.000315688	0.0582329	0.071363	0.000458773	0.000765098	0.000397788	0.116894	0.000304441	0.000582847	0.81903	0.219328
204213410774261	3.32614	0.000381919	0.922433	0.412545	0.00035287	0.441005	0.00590219	0.473264	0.407336	0.469042	0.000394812	0.363035	0.000397004	0.000859639	0.439416	0.000586751	0.178592	0.157234	0.000247541	0.000465417	0.000143017	9.37562e-05
129497369855926	0.000648003	0.316714	0.000656016	0.417631	1.76801	0.259599	0.0532006	0.000339147	0.000822462	0.0258399	0.0778488	2.20947	0.426025	0.001435	0.000570079	0.000944592	0.09597	0.000427092	0.193938	0.000738219	0.9442	0.804754
204427112662773	0.000481633	0.0480428	0.000456509	0.091064	0.000377656	0.482744	3.14922	0.000246034	0.000593056	0.353478	0.000440477	0.337419	0.000457069	0.00101583	0.000418647	2.01248	0.143906	0.00031247	0.171084	0.000540193	0.634647	0.170425
235069813177059	0.0119281	0.503112	0.000444612	0.0121346	0.000367318	0.126561	2.40461	0.121548	0.000562604	0.0814145	0.000432848	0.00028694	0.000431519	0.0289264	0.00040875	3.12008	0.000349874	0.000299942	0.101305	0.000518774	0.775375	0.30875
227982995515683	0.28649	0.000505104	0.408344	0.000300984	0.0432912	0.515722	0.00360385	0.263564	0.000686088	0.153546	0.000510448	2.69826	1.28757	0.00116823	0.197272	0.422978	0.357608	0.0429257	0.000337248	0.000622779	0.580373	0.334142
134938050812715	0.000532401	0.665723	0.185726	0.578442	0.76069	0.45907	0.00927659	0.187012	0.113457	0.000360482	0.00050025	1.80778	1.17285	0.00114653	0.000470543	0.000774292	0.300758	0.000349754	0.190203	0.372109	0.65433	0.138257
130134888900974	0.000632445	0.000579524	0.000627108	0.0313827	0.000505026	0.433654	0.000473426	1.29115	0.0008071	0.36969	0.000593458	1.51848	0.557833	0.00132246	0.226288	0.00091323	0.28529	1.80054	0.157675	0.000713755	0.604105	0.316533
157477617158941	0.000543732	0.00049885	0.000538903	0.327365	0.000442189	0.101055	5.4362	0.136936	0.000683564	0.550615	0.000525029	0.000332996	0.000514387	0.00115564	0.000480633	0.000787807	0.240132	0.00035372	0.0550747	0.0289483	0.495663	0.220969
200563789616876	0.273791	0.000558541	0.835481	0.844562	0.183941	0.000346492	0.00607561	0.537888	0.000776687	0.163335	0.000578336	1.06964	1.92618	0.0013048	0.274967	0.000893739	0.0570502	0.0134774	0.0295529	0.00069718	0.82618	0.552523
197206037687524	0.536837	0.000616287	0.000658174	0.433691	2.16737	0.498886	0.000494687	0.293534	0.000850827	0.238883	0.000614034	1.20213	0.000657961	0.00139167	0.00057564	0.000964431	0.315673	0.000432849	0.342189	0.000753312	0.860956	0.70162
227973453015779	0.000511435	0.391067	0.000534165	0.0605239	0.040342	0.209538	4.31538	0.000269381	0.000679565	0.19173	0.000492096	0.000325545	0.000509259	0.00113578	0.0004721	0.993571	0.261256	0.00144364	0.037441	0.0925134	0.750063	0.250033
170258473573812	2.09729	0.000507553	0.848594	1.12324	0.000453014	0.374736	0.077911	0.285563	0.000707745	0.0534526	0.0117081	1.20506	0.000529591	0.00120653	0.00050458	0.000803681	0.324653	0.218858	0.00496677	0.000631832	0.968305	0.000129908
165860338974060	0.000512524	0.000468483	0.000501292	0.0110213	0.000405274	0.168282	5.53436	0.000262055	0.000651448	0.498039	0.00048239	0.0564899	0.000489339	0.0219514	0.000451211	0.000745322	0.49071	0.000331291	0.358901	0.000577998	0.454082	0.000117002
197135485286238-1	0.546651	0.000439695	0.000474244	0.00733532	0.0252233	0.000267449	4.16806	0.679714	0.000607968	0.250404	0.0145332	0.000292652	0.000455509	0.00429719	0.000419358	1.30045	0.139008	0.0312126	0.0880722	0.000533505	0.341281	0.000110804
134600596018908	0.04967	0.000519115	0.000586882	0.0335897	0.00045857	0.277659	3.84023	0.210361	0.000718673	0.000380514	0.000535097	0.000361546	0.000547798	0.00120792	0.0140272	1.56999	0.159091	0.0607242	0.00033508	0.000646779	0.97404	0.404129
170660098698547	0.145709	0.757573	0.000627977	0.240254	0.717032	0.827457	0.000477311	0.426468	0.802241	0.0281545	0.0006048	0.679066	0.741712	0.00133671	0.0400158	0.138502	0.00047864	0.593461	0.0202615	0.00070719	0.773198	0.664455
235189010884533	3.35078	0.181258	1.01036	0.457763	0.148635	0.139186	0.010842	0.000273974	0.160766	0.247361	0.000505029	0.679309	0.000513928	0.105851	0.000471963	0.000766287	0.0847629	0.000348129	0.000388956	0.000603557	0.604388	0.414692
130126479735651	3.33398	0.291043	0.248887	0.400223	0.113409	0.123267	0.000462493	0.0699165	0.182465	0.031437	0.00058456	0.696504	0.000590982	0.00130559	0.000541967	0.000888931	0.0337956	0.000401851	0.0112655	0.335184	1.09088	0.632764
161478667287981	0.2777	0.000588076	0.320397	0.0837432	0.187076	0.238981	0.00969735	0.281399	0.000805181	0.444007	0.00059483	2.29185	1.53463	0.00133571	0.338964	0.200932	0.0152137	0.000414629	0.0502715	0.000720446	0.917104	0.403365
241106402265517	0.000588326	0.0307742	0.000598149	0.176277	0.0871774	0.414679	3.81269	0.0483083	0.000760728	0.000422815	0.000553187	0.00036579	0.000578733	0.00127262	0.000536967	1.12073	0.363614	0.000393521	0.000349528	0.0546084	1.20871	0.275818
200348255349019	0.000541711	0.387952	0.000538507	1.40269	0.0363949	0.110828	3.99732	0.000282253	0.000685821	0.000503376	0.000514693	0.000330362	0.000523396	0.716615	0.000477865	0.000790004	0.361137	0.000358091	0.00035575	0.000622687	0.580231	0.000127813
240634599495460	0.355672	0.000520628	0.000547717	0.0765747	0.000473783	0.0569176	4.40511	0.000292419	0.000697397	0.27787	0.000544265	0.000336885	0.000536042	0.232152	0.201713	0.58652	0.221355	0.000363432	0.000415684	0.0681499	0.892929	0.220125
235602017992038	0.0622054	0.000556659	0.000629223	0.032303	0.0157108	0.112451	3.64398	0.250942	0.00075055	0.000635323	0.000576971	0.000373387	0.000588671	0.00129472	0.000541384	1.44229	0.297373	0.17413	0.000357001	0.00069472	1.26808	0.293337
196174352079603	0.433906	0.347212	0.000562482	0.178231	0.0526219	0.148015	2.04805	0.0381149	0.000696468	0.326566	0.000538492	0.000363701	0.000536227	0.607343	0.000517898	1.06816	0.397324	0.000373692	0.322551	0.000646161	1.62734	0.000133607
166402800700278	0.830358	0.000501515	0.770572	0.297538	0.000437635	0.000367188	0.000411866	0.285581	0.477504	0.194262	0.000516977	0.151285	0.000524629	0.00114893	2.55614	0.00078593	0.161896	1.09253	0.000426301	0.116366	0.369784	0.290881
122436455652196	0.000515633	0.404682	0.000501299	0.0334456	0.000414494	0.000286114	3.94062	0.0475874	0.000657672	0.238783	0.000477659	0.000311591	0.0004942	0.103806	0.000450211	1.49557	0.443937	0.000331932	0.258224	0.000568464	0.628053	0.000116548
162078888486747	0.000653408	0.000582282	0.371103	0.000341428	0.000534612	0.235964	0.00970619	0.150937	0.000804616	0.0988856	0.000613842	3.19801	1.88381	0.00137479	0.000573163	0.00092895	0.440845	0.111889	0.000396196	0.000749907	0.819176	0.271899
130675129891102	0.000595097	0.00388265	0.000605567	0.20304	0.0100547	0.0676215	4.4779	0.000306626	0.114988	0.000420929	0.000560959	0.000375592	0.0487344	0.0910089	0.0231764	1.02448	0.347598	0.000385284	0.000348762	0.000675288	1.05203	0.131011
239932686908702	2.79219	0.000516241	0.684457	0.627853	0.763605	0.232213	0.000405078	0.000274909	0.572803	0.000378116	0.000508099	0.941285	0.000506758	0.296285	0.000470436	0.000768836	0.000420448	0.000345687	0.100807	0.0655047	0.32705	0.191174
169579780618550	0.00071448	0.000653891	0.000716691	0.93413	3.05484	0.463657	0.000528309	0.284493	0.000918118	0.0112944	0.000675842	0.914852	0.000690653	0.36592	0.000628291	0.00101178	0.271534	0.000457482	0.0817819	0.000778666	0.731202	0.478296
135064484001709	0.000686639	0.157771	0.502046	0.190288	1.16461	0.000378389	0.000519923	0.000351723	0.696425	0.00047334	0.000638838	1.8589	1.29054	0.00144449	0.000606007	0.000984647	0.000521236	0.000442754	0.160616	0.000775843	1.26304	0.307705
125042445933294	0.000580696	0.000533331	0.0571263	0.00706487	0.000468202	0.142626	2.54926	0.000302669	0.000741167	0.132871	0.000547989	0.388171	0.000563634	0.00123881	0.000513941	2.8382	0.0441511	0.00038137	0.0189521	0.000670246	1.41471	0.000134327
134447975222062	0.000606619	0.000557858	0.000604672	0.0735554	0.478032	0.000362864	3.03352	0.112439	0.000776102	0.414646	0.000574676	0.000370867	0.000583247	0.549411	0.000550231	1.39063	0.362166	0.00924659	0.0109153	0.140592	0.47515	0.54451
204224176184108	0.0728968	1.16929	0.000686228	0.459318	0.506293	0.0939876	0.0298836	0.000353341	0.773039	0.0328062	0.000661796	1.02805	0.604484	0.261933	0.43988	0.192745	0.301817	0.00045152	0.000406876	0.000779008	1.23805	0.391962
191553888536419	0.000671039	0.0216418	0.000715291	0.141602	0.000545717	0.481602	4.77522	0.0830651	0.000920953	0.148008	0.000653659	0.00042198	0.000673951	0.00145129	0.053883	0.00100843	0.479638	0.000452268	0.193694	0.000789996	1.21295	0.000158934
197145237019547	0.000578483	0.000510893	0.000568961	0.0129658	0.0102462	0.568114	3.00523	0.332729	0.000713782	0.429149	0.00054391	0.000336359	0.00053305	1.19899	0.000490579	0.749646	0.686896	0.000358492	0.00632706	0.000636274	0.594121	0.000129685
166288090651046	0.000694591	0.000645752	2.77505	0.516163	0.000559311	0.000393528	0.000522641	0.571372	0.00087368	0.335017	0.000658611	1.35557	0.000667492	0.00145478	1.03363	0.000999647	0.107151	0.000451122	0.000415572	0.000780393	0.317145	0.579558
169793542871988	0.000519817	0.451322	0.000526842	0.00490247	0.182934	0.537785	2.52611	0.000268001	0.000666776	0.232934	0.000481773	0.000323609	0.000495539	0.0011095	0.000453391	2.93341	0.06398	0.000341361	0.0486978	0.000590433	0.611856	0.000119831
226953384019877	0.000590037	0.0830502	0.000593378	0.013132	0.000515647	0.377055	4.57751	0.241568	0.000767111	0.099874	0.000572502	0.000377533	0.000579654	0.00126176	0.000525261	0.867655	0.496468	0.245917	0.070636	0.000690832	0.520323	0.000138558
169158873934107	0.704593	0.000566641	0.000632628	1.00093	0.000498992	0.406574	2.63374	0.0590097	0.000784244	0.000423139	0.000604442	0.000384949	0.000607676	0.00133799	0.000555699	1.56865	0.000475691	0.337984	0.00381982	0.000714298	0.876761	0.000148159
241106389429605	0.000817123	0.648409	0.0352183	0.143774	0.978172	0.533364	0.0103804	0.729674	0.277598	0.000575847	0.000794073	1.20688	0.000809257	0.00179302	0.000724141	0.00119776	0.764767	0.367853	0.336216	0.0902048	0.524259	0.946244
240490733268318	1.25762	0.000602657	0.538889	0.200843	0.0704882	0.311392	0.00049125	0.300429	1.21504	0.336119	0.00062283	0.427968	0.000620277	0.00140026	1.35081	0.00093419	0.245414	0.000432485	0.0295325	0.0691171	1.00926	0.231758
227363567627564	0.982366	0.000618122	0.0554747	0.317009	0.616391	0.256553	0.0124643	0.491726	0.000846328	0.000475752	0.000635661	2.09987	1.07694	0.00140767	0.00059935	0.124085	0.830886	0.000444073	0.00328948	0.000755943	0.726793	0.000151062
191647322926379	0.000724794	0.292428	0.000711966	0.0106326	0.000562003	0.000394919	4.86225	0.000366663	0.000919777	0.197886	0.000663029	0.000434296	0.203288	0.00151177	0.000638075	0.00105658	0.336612	0.000464753	0.176112	0.000800298	1.51114	0.000163222
200983508073260	0.724362	0.696427	0.000795791	0.557473	0.409813	0.103469	0.0336903	0.328467	0.000986266	0.000566529	0.000769194	1.89839	0.000770784	0.00165772	0.000689988	0.00114773	0.909233	0.386486	0.000481442	0.000882739	1.54301	0.000177628
165741421514139	1.6694	0.396243	0.793498	0.107647	0.000483498	0.328952	0.0101538	0.434091	0.367766	0.16882	0.05722	0.736607	0.000579988	0.00125701	1.7896	0.000865286	0.0983509	0.0647224	0.000349859	0.00067624	0.529362	0.0431526
195547374926774	0.869035	0.000655392	0.000747305	0.000355837	0.000576683	0.686317	0.0371872	0.540516	0.000877653	0.204731	0.000697923	1.35524	0.000690856	0.0305723	1.90435	0.00103416	0.825323	0.000462513	0.00041814	0.0255198	1.1143	0.00016004
165945547832683	0.000670613	0.222708	0.00066237	0.0305593	0.000535869	0.0991946	4.68717	0.000343153	0.00084714	0.000471898	0.000625538	0.000416075	0.000663579	0.00142454	0.542377	0.000990306	1.00188	0.000429127	0.170956	0.000748268	0.835952	0.000149552
236768101623580	0.866852	0.237799	0.479761	1.19994	0.215749	0.0867184	0.0407984	0.0287402	0.000893069	0.146092	0.0189295	1.61849	0.880888	0.22012	0.513615	0.0010255	0.000549342	0.000464452	0.000415789	0.0776134	0.964158	0.000161618
191553860650925	0.000775282	0.544496	0.000766289	0.152571	0.634002	0.000497651	0.000578013	0.863375	0.138772	0.0667226	0.000731662	1.58314	1.27057	0.00164613	0.000682366	0.269063	0.138962	0.528835	0.209789	0.0398987	0.930552	0.223319
135700004366133	0.000902574	0.3013	0.251713	0.687746	0.000725998	1.05323	0.101615	0.44274	0.0011821	0.096849	0.000862404	0.598508	0.0275761	0.00190574	0.987963	0.00130991	0.2246	0.670451	0.000527329	0.0689032	1.63864	0.440447
135150486309108	0.0557404	0.107905	0.000684351	0.00654029	0.000554034	0.138595	5.19088	0.0150419	0.000888818	0.0442344	0.000659588	0.0004249	0.00066581	0.00149133	0.000640105	0.00103081	0.953132	0.162712	0.00465911	0.000803005	0.912324	0.000159692
239458074151780	0.000620177	0.000582818	0.000612941	0.0312336	0.000515042	0.491455	4.3307	0.000320319	0.000815684	0.000448974	0.000587754	0.254267	0.731919	0.00137199	0.000549221	0.503297	0.856571	0.000412391	0.00291838	0.000717706	0.389736	0.000141568
169151741217069	0.000638451	0.632683	0.000631726	0.0118271	0.0987037	0.0726116	3.68198	0.000328574	0.000832074	0.113529	0.000599955	0.000387099	0.000612755	0.00136848	0.000570824	1.58319	0.318067	0.000418092	0.12442	0.000729662	0.955507	0.000147261
122428792695067	0.237207	0.1301	0.11384	0.0786456	0.5898	0.000551599	0.0134402	0.33521	0.0967483	0.000584109	0.000812965	2.44136	1.39339	0.00182099	0.000768142	0.0596094	0.214728	0.000563487	0.000535134	0.00154149	1.52582	0.362637
240094668805980	0.371588	0.000696148	0.000759516	0.00722402	0.000604994	0.000483607	3.5196	0.247968	0.00095259	0.0385039	0.0300495	0.0004684	0.0007286	0.00160287	0.000684819	1.60217	0.181115	0.000501177	0.000578274	0.000874619	1.08331	0.509276
133982120954740	0.000768793	0.000724936	0.000742915	0.0405782	0.147814	0.000437925	3.07665	0.000395477	0.000941364	0.899852	0.000721766	0.00048842	0.000732273	0.00168067	0.000703455	0.00111062	0.70292	0.000505101	1.264	0.000882177	1.45691	0.000180223
161889642040091	0.00062023	0.0463871	0.00062596	0.144564	0.000505995	0.335425	4.02738	0.000321266	0.000815069	0.000522988	0.000594755	0.000373124	0.000611212	0.0013549	0.000541953	1.4029	1.11924	0.000400775	0.0041491	0.0348391	0.477469	0.000144314
166290862754227	1.13208	0.000577074	1.04349	0.114629	0.000515193	1.00483	0.000465727	0.000322836	1.46271	0.253889	0.00058908	0.165707	0.00060859	0.00132413	0.55075	0.000895524	1.22037	0.000411063	0.049088	0.000701837	0.595704	0.000140739
236082083347756	2.13108	0.000638464	1.51309	1.04123	0.972979	0.000389658	0.00051515	0.000361576	0.302773	0.379035	0.0121126	0.42103	0.000652855	0.00154054	0.000603239	0.00097096	0.000520249	0.000436246	0.103823	0.000784832	0.416972	0.298228
131310502395171	1.73984	0.000558574	1.24035	0.000293676	0.000502078	1.13432	0.000437724	0.000299898	0.000747444	0.0943639	0.0272898	0.253706	0.000555389	0.30802	2.00195	0.308824	0.124632	0.000375511	0.00602647	0.000681113	0.355899	0.000135789
170199713213356	0.000746873	0.000698227	0.000737345	0.0423384	0.0282888	0.514583	4.68505	0.000385148	0.00096353	0.505574	0.0110415	0.00045789	0.000729979	0.0015938	0.000658489	0.00113478	0.432662	0.000491712	0.274479	0.000843739	1.09611	0.000174265
170276726921956	0.244832	0.83218	0.116986	0.512304	1.40757	0.350617	0.000562465	0.00038659	0.405682	0.188714	0.000688986	0.987778	1.18247	0.00155329	0.000659128	0.00108295	0.151103	0.000492201	0.0677918	0.000845323	0.99393	0.151515
130194227489718	0.000736271	0.000683503	0.117631	0.126913	0.282532	0.576801	1.86975	0.566736	0.000948431	0.0232009	0.00069381	1.01717	0.513534	0.00158015	0.000652287	0.551674	0.471197	0.787405	0.0387492	0.000833276	0.650171	0.000170891
196163837049710	1.0035	0.233303	0.335145	0.0594421	0.210603	0.731208	0.222304	0.00037234	0.000933795	0.00049893	0.000686114	2.20276	0.764173	0.0489665	0.000653187	0.00105319	1.05021	0.0783957	0.000473069	0.000823253	0.471897	0.182355
200562823346014	1.04308	0.000848147	0.585242	0.228928	0.023211	0.475161	0.0152561	0.432685	0.0011513	0.186539	0.0381154	1.69619	0.95259	0.00194069	0.000824785	0.00131824	0.000707262	0.00059835	0.000532426	0.00104088	1.35886	0.554873
196180794625398	1.53255	0.000646807	1.47802	0.542416	0.000570751	0.589895	0.000529362	0.0347094	0.000906517	0.218071	0.000664412	0.430795	0.518308	0.00147404	1.08292	0.0010057	0.146291	0.256651	0.000413064	0.000803273	0.761951	0.000164891
133895281404643	0.0009984	0.785786	0.000957254	1.19069	0.387611	0.977094	0.000742334	0.000492522	0.00121811	0.0103592	0.000903836	2.41257	0.000926959	0.0020414	0.000860463	0.00139414	0.415465	0.000630881	0.00438025	0.110255	0.655706	0.638602
165851864689499	0.000950489	0.81515	0.000917359	2.76039	0.000791421	0.517681	0.000702513	0.754617	0.00117233	0.000623267	0.000880973	0.392398	0.000886789	0.0019805	0.000848311	0.00134672	0.52058	0.728813	0.0175895	0.00104386	1.08012	0.000215429
231770102061419	2.06812	0.000684091	1.40274	0.211128	0.0992404	0.000423121	0.010725	0.425062	0.000952304	0.326877	0.000694157	0.741993	0.0007177	0.00155471	0.790377	0.00105172	0.376164	0.427847	0.000538069	0.000831942	0.512993	0.199043
126218864876774	0.846575	0.00211056	0.532802	0.170432	0.566985	0.573145	0.0171171	0.131603	0.00104434	0.000565191	0.000770929	1.61057	0.840881	0.00169756	0.292697	0.00118109	0.304787	0.541528	0.00305319	0.000912625	1.15908	0.000190169
126886699981155	0.000652748	0.000605817	0.000650311	0.0155592	0.00053522	0.167223	4.27664	0.301016	0.000812631	0.341748	0.000625838	0.000401879	0.000626423	0.00142471	0.000583334	1.963	0.0809078	0.000427272	0.000422308	0.0437788	0.401984	0.000151287
134600595458908	0.205947	0.946634	0.000936151	1.59107	0.000756192	0.751233	0.000727659	0.381964	0.00117446	0.000679913	0.000915771	0.376923	0.000911155	0.00203378	0.000842371	0.00135006	1.20425	0.522994	0.0380615	0.00106302	1.569	0.000215906
226394635099563	2.44243	0.677476	0.000704363	0.24918	0.00591699	1.24561	0.000514781	0.000361456	1.023	0.0506231	0.000646323	1.02404	0.000650348	0.00146029	0.000605734	0.00100081	0.236118	0.353173	0.0075948	0.000788145	0.277718	0.000160427
235763033040755	0.000610201	0.476982	0.00061961	0.0561951	0.00049556	0.742394	1.91773	0.00031912	0.000800126	0.0004231	0.000597441	0.000382664	0.000598979	0.00128987	0.000553483	3.25137	0.710506	0.00040229	0.00380458	0.000702679	0.432876	0.00014059
204825324635997	0.00092482	0.114067	0.000914574	1.1064	0.000753179	0.308336	0.000693266	0.33848	0.920752	0.435321	0.000893119	0.000574031	0.107974	0.00192361	1.08162	0.00132312	0.866219	0.622933	0.229076	0.00103844	1.45927	0.000210068
227354828723998	0.239003	0.000647486	0.535472	0.000354723	0.00056572	0.319551	0.000529346	0.607443	0.746368	0.618142	0.000669612	0.981307	0.000672714	0.0014678	2.79748	0.00101451	0.224003	0.523458	0.000436414	0.00078229	0.000242111	0.000159849
205510805515115	0.912439	0.000795946	1.34652	0.900539	0.000737943	0.000536543	0.000665661	0.518005	0.00112638	0.268719	0.112683	0.488338	0.211238	0.0018546	1.10901	0.00126209	0.365074	0.000590143	0.000533178	0.0567843	1.09916	0.203091
120726896897246	0.622682	0.00084557	0.192547	0.62779	0.430308	1.17944	0.000706341	0.000472704	0.00115049	0.0544403	0.000864876	1.57497	1.04816	0.00194549	0.000804683	0.00134473	0.573317	0.0275423	0.000547024	0.0010463	1.13783	0.120933
231917024307420	2.79613	0.000811382	0.744796	0.648398	0.17438	0.616148	0.142618	0.000445359	0.00115454	0.0551666	0.000833542	0.000558754	0.000876019	0.00185086	0.000761919	0.00126504	0.653831	0.000574829	0.0462085	0.00102929	1.71167	0.000201745
161478621149995-1	3.2549	0.000675319	1.98472	1.24666	0.000579929	0.15818	0.000554703	0.000371878	0.000942427	0.238143	0.000678787	0.000451985	0.00068363	0.00152147	0.288682	0.00103518	0.000596738	0.000467804	0.000415829	0.000823184	0.418507	0.000166321
235550880950646	1.90901	0.0996813	0.358308	0.320384	0.115937	0.580635	0.0225309	0.360869	0.674293	0.18902	0.00064859	0.47627	0.000653628	0.00146552	1.48621	0.000994214	0.205965	0.472531	0.000405827	0.323549	0.000242914	0.00016091
155911417878883	0.544928	0.000897232	1.46358	0.485524	0.282236	0.575634	0.000741536	0.041699	0.00123436	0.0361985	0.000965774	1.13817	0.000952303	0.0020724	0.658653	0.00139892	0.617613	0.000656736	0.00265126	0.00112427	1.30361	0.43914
166288044803950	2.79694	0.000765356	1.35742	0.853623	0.000686363	0.593965	0.000632067	0.000435353	0.118163	0.190068	0.0439019	0.295347	0.000818128	0.00175995	0.000745193	0.00120257	0.0850757	0.140818	0.000492412	0.024521	1.09215	0.00019618
131309589968798	0.00102942	0.000962051	0.0010404	0.0369653	0.000850159	0.391071	3.85027	0.000540146	0.00133993	0.553171	0.000988978	0.000647318	0.00102816	0.00219094	0.000904251	0.00154873	0.381354	0.000688267	0.360002	0.00117629	1.76831	0.243573
236170027363236	0.726331	0.659221	0.0952638	0.00839057	0.391256	0.620014	0.0141971	0.490547	0.471601	0.000589936	0.000774873	0.867842	1.36151	0.00178718	0.000737127	0.00120952	0.565136	0.788201	0.000490968	0.000939232	0.481086	0.0525981
121965742045468	2.05253	0.000765337	0.609218	0.586719	0.000659644	0.966284	0.000615279	0.180484	0.00102685	0.374038	0.000773829	0.762253	0.000793926	0.00172575	0.847174	0.00116813	0.586952	0.308453	0.000488704	0.000920903	0.316493	0.000187169
164753413716267	0.000906728	0.950701	0.355325	0.627622	0.000781963	0.000497855	0.000677474	0.509608	0.437172	0.000641705	0.000848032	0.826823	0.169769	0.00189945	1.27095	0.00128859	0.377037	1.05101	0.000530294	0.205577	0.698306	0.111732
239587835623198	1.53469	1.15369	0.00081422	0.398115	0.170942	0.125864	0.0119366	0.0004179	0.867787	0.0557086	0.000788495	0.994898	0.000753684	0.342097	0.743724	0.00118657	0.000594618	0.000529273	0.058141	0.219624	0.779714	0.137707
129497400785331	2.49021	0.000856913	0.694609	0.273239	0.000779646	0.11762	0.000723882	0.582504	0.00119521	0.230706	0.000923974	0.409294	0.000932526	0.00202925	0.312131	0.00136851	0.539587	0.385297	0.000558722	0.00108131	1.50349	0.0505424
169795583699291	0.284456	0.324053	0.00114927	0.139068	1.0311	0.649379	0.0315232	0.752451	0.00144479	0.000790067	0.00112147	1.21856	0.00109734	0.00237602	0.00100862	0.00167849	0.894932	0.570497	0.0234677	0.00128955	1.06674	0.601446
227975344646558	0.000979619	0.000908277	1.772	1.61735	0.495319	0.377938	0.000728991	0.181172	0.00124127	0.000669441	0.119364	1.20725	0.612962	0.0020393	0.000885978	0.00138836	0.18716	0.000639822	0.00062636	0.0806077	0.938218	0.000225092
170180404787046	0.52195	0.0011966	0.635632	0.0854039	0.0010321	0.000702501	0.000969283	0.753061	0.00163523	0.000953388	0.0012285	1.46028	0.0012712	0.00270472	0.885251	0.00183398	0.135263	0.419178	0.000771182	0.00147189	1.63084	1.05694
241114577226462	0.00109724	0.000993326	0.00107953	0.70111	0.893268	1.28485	0.000799217	0.41503	0.0533882	0.0601219	0.00104148	1.09891	0.918183	0.00224695	0.00094337	0.00154759	0.897702	0.00070787	0.00335547	0.00118468	1.06508	0.197011
170180373333798	0.00107661	0.000977962	0.194349	0.463312	0.369104	1.0716	0.00080756	0.175924	0.00133499	0.141564	0.104297	0.998448	1.35639	0.002266	0.000960038	0.00152818	0.782914	0.000706985	0.000769718	0.266536	1.59032	0.0744589
156463322019558-1	0.00114032	0.00101548	0.00110103	2.17385	2.02841	0.299979	0.000849621	0.000624421	0.00138739	0.0607224	0.00113691	0.765049	0.00107664	0.00234161	0.000989014	0.00160536	0.9043	0.000748259	0.0788894	0.00125349	1.02577	0.24739
230799407173044	0.00102797	0.312554	0.000984208	0.0129212	0.000811369	0.268085	3.38542	0.000512105	0.00129442	0.335381	0.000956087	0.000609867	0.000973349	0.00219746	0.000901773	0.00154273	1.57723	0.000658159	0.101882	0.00114379	1.59234	0.000233901
192788844633509	0.114253	0.268126	0.000824255	0.0251833	0.000638873	0.202634	2.51375	0.0730518	0.0010512	0.000539474	0.000837957	0.000502096	0.000790235	0.00171722	0.00073858	2.91883	0.302766	0.000536019	0.00116459	0.000926371	1.17067	0.000189975
240136831781227	0.0767529	0.000771854	0.000878357	0.023788	0.000678147	0.237196	3.04466	0.0272683	0.00105099	0.000578168	0.000769049	0.000503699	0.000794106	0.00176306	0.118501	2.57411	0.452166	0.000542857	0.00428535	0.000929508	1.03155	0.000191849
195546181975286	0.00131434	0.295218	0.00129214	1.37998	0.00113989	0.894719	0.00100968	0.0232544	0.00164688	0.257548	0.00126291	0.986392	0.00126661	0.00281116	0.00117759	0.00193492	0.995127	0.000894392	0.398517	0.0015489	1.80102	0.550472
239407474326245	0.000989112	0.000916142	0.00100473	0.00303375	0.000793603	0.000603096	5.49675	0.0166211	0.00131911	0.000676573	0.000966059	0.000600542	0.000980535	0.00213581	0.135525	0.00149995	0.641834	0.00255191	0.0353535	0.00112361	1.25416	0.000234798
157072011681181	0.00119624	0.297001	0.00113931	1.09184	1.85843	0.153447	0.0978631	0.146716	0.00150014	1.01814	0.0011105	0.515464	0.00115238	0.00243771	0.00103683	0.00165901	0.7651	0.000776263	0.3007	0.0012976	1.34136	0.000264242
239477267843822	0.665777	0.0008687	0.511909	0.000500167	0.000769391	0.322136	0.000731122	0.536211	0.00121262	0.407752	0.000904957	1.03063	0.000923111	0.00205906	2.97195	0.00138575	0.104628	0.428107	0.000591377	0.00107544	0.609327	0.00022421
121955438673252	0.166935	0.9353	0.996989	0.350752	0.0943659	0.161429	0.0337516	0.0931716	0.611764	0.000713652	0.000915476	0.669823	0.711445	0.00210728	0.962518	0.077128	0.387058	0.000647862	0.00671699	0.141817	1.1941	0.000224089
205449168381741	0.00106094	0.000946482	0.00104563	0.0151883	0.000887716	0.39722	3.77353	0.000539644	0.00131767	0.150925	0.000983279	0.000636472	0.00102312	0.00219162	0.00090149	1.17939	0.68638	0.000685224	0.0305868	0.00117868	1.3528	0.000236917
130203923410292	0.00130489	0.240318	0.00126895	0.430407	0.0592294	0.862441	0.020669	0.000666382	0.00167974	0.702488	0.00123494	0.72617	0.00123088	0.00272051	0.102282	0.0018557	1.70792	0.499765	0.488232	0.00144229	1.55495	0.191297
192653687474012	0.776956	1.43596	0.00123719	0.722308	0.888389	0.982533	0.000923137	0.109168	0.00153856	0.155195	0.00118439	0.940445	0.00121665	0.00257502	0.00108543	0.0018125	0.000944754	0.000799559	0.00675752	0.00138363	1.43133	0.135847
134041189403886	1.9412	0.000950689	0.675961	0.499813	0.00084387	0.000637466	0.000779252	0.0211838	0.00131417	0.257343	0.000979439	0.288011	0.00100199	0.0896791	2.34707	0.00148304	0.138483	0.381742	0.000756336	0.00118624	0.710198	0.239042
125239726922014	0.00133982	0.00121119	0.0013047	0.299191	1.35239	0.48741	0.00099038	0.211199	0.00162791	0.449049	0.0012742	0.879505	0.00126134	0.00287928	0.00115018	0.00186473	1.3085	0.0008929	0.609624	0.00148582	1.82637	0.159045
200983488456628	0.00108072	0.00098299	0.00104119	0.00508701	0.000879373	0.46786	5.35233	0.000562235	0.00135789	0.0402721	0.00102079	0.000666684	0.00102888	0.00225959	0.000930186	0.00157219	0.761845	0.000701195	0.0148096	0.00120849	0.941897	0.000247932
164761049413357	0.00112381	0.253311	0.00114575	0.201772	0.000939834	0.520464	0.000863441	0.000585498	0.566305	0.114528	0.00107923	1.4863	1.88691	0.00240652	0.00100305	0.561577	0.664359	0.000759114	0.0102244	0.00128349	1.09993	0.222759
195606445677787	0.00119037	0.392772	0.00115046	0.565438	1.19024	0.96225	0.000864637	0.443228	0.59003	0.330044	0.144056	0.619462	0.531212	0.00249373	0.00102416	0.0870705	0.282052	0.000772171	0.422487	0.00130912	1.0302	0.000267927
230741437954485	0.0318551	0.00112785	1.61202	0.54234	0.219459	0.433824	0.000903863	0.363799	0.00156001	0.000876762	0.00116662	1.29914	0.711736	0.00251611	0.822707	0.00175028	0.505123	0.000802978	0.000759979	0.0426915	0.640274	0.363168
231291300469094	0.0233034	0.851763	0.00115418	0.228864	0.0688179	0.170697	1.50959	0.042247	0.00144063	0.154158	0.00112602	0.000718082	0.00108919	0.00247145	0.00102356	2.09681	0.376171	0.000749982	0.160811	0.00129558	1.85511	0.0502077
169174289804012	0.00105365	0.228504	0.0010503	0.150519	0.000892504	0.470513	2.57308	0.000545708	0.00138453	0.00296961	0.00103363	0.000645614	0.0010227	0.00231265	0.00093795	2.05131	0.758907	0.000693032	0.107104	0.00126075	1.24366	0.000244424
169794751085867	0.00109157	0.0173605	0.00107575	0.0376014	0.037952	0.153379	3.19517	0.000563203	0.00138638	0.542978	0.249001	0.00065928	0.00105196	0.00231578	0.00094861	1.64587	0.215842	0.000701593	0.207824	0.00126212	1.28535	0.000250813
161960508745438	1.26306	0.00110859	0.656377	1.28179	0.000945379	0.647753	0.000902605	0.449898	0.00156172	0.000863507	0.00112481	0.164959	0.00114845	0.00251675	1.48749	0.00172588	0.396007	0.512178	0.000709407	0.00135956	0.447429	0.278692
227305182910254	0.340868	0.00123683	0.00138045	0.901189	0.33971	0.348553	0.00101759	0.209347	0.00169133	0.526076	0.00128341	1.27994	0.00130724	0.00279244	0.00123525	0.00195846	1.87193	0.000880866	0.339564	0.00150759	1.42579	0.000299736
235122055629084	0.00136796	0.835079	0.00138032	0.0790573	0.534707	0.000733331	0.0275659	0.0775257	1.44569	0.0376669	0.0297627	0.698732	0.962094	0.00289403	0.631243	0.00200345	0.0010372	0.000920956	0.126663	0.00153889	1.40472	0.69716
126835191827380	0.00143812	0.0569885	0.00138816	0.989596	0.369972	0.62671	0.00107801	0.000746872	0.00181052	0.684043	0.00133768	0.469853	0.00138209	0.0030968	0.00129667	0.00206741	1.938	0.000994077	0.709793	0.00161061	1.73599	0.000329
235069813249844	0.225663	1.63495	0.00116782	1.10601	0.343463	0.111767	0.0563007	0.00063107	0.00148999	0.000860541	0.111967	0.598846	0.00112767	0.00256914	0.947752	0.00175543	1.09036	0.0008044	0.239709	0.228561	0.893569	0.000275941
160440043563820	0.00122998	0.00113435	0.00125101	0.143097	0.219547	0.000843181	2.23389	0.721159	0.00157716	0.0502219	0.00117769	1.07471	0.650481	0.00258042	0.00108694	0.00179347	0.960166	0.789306	0.0163905	0.142223	0.585436	0.00028601
197060143212388	0.00239341	0.00102408	1.18046	0.179842	0.192707	0.707051	0.000783494	0.208677	0.551675	0.000754006	0.0494668	1.44408	0.000991183	1.15937	1.317	0.00149971	0.000798388	0.000684524	0.0423776	0.104853	0.273182	0.179982
197188201965347	0.00177125	0.0016487	0.00172471	0.924844	0.0014896	0.33108	0.0013274	0.237099	0.00223897	0.0618181	0.00169626	1.27448	0.00172579	0.00374839	0.00156677	0.00248857	1.14236	0.577475	0.00110207	0.00199367	2.64281	0.382921
130194240814430	0.00115514	0.686367	0.00113376	0.846765	0.000913405	1.65451	0.92488	0.000579166	0.00147214	0.000776956	0.00104907	0.000701015	0.00110614	0.00243234	0.00102756	2.25292	0.60327	0.000752329	0.000677688	0.00128103	0.615573	0.000266132
235559290849515	0.0012855	0.0815222	0.00126937	0.064464	0.0181965	0.507377	2.70405	0.000653218	0.00162315	0.376301	0.00119721	0.000780852	0.00124806	0.00270675	0.142971	1.35725	0.723037	0.000834414	0.394148	0.00141724	1.21696	0.000285618
231760525637982	0.151946	0.334511	0.517033	1.0266	0.00109901	0.454743	0.0010478	0.000694226	0.00171271	0.187173	0.00133333	1.50598	0.00133381	0.00288735	0.32798	0.00196425	2.26649	0.00090246	0.000817833	0.00153169	0.811457	0.000306372
122308411702645	0.052269	0.0012124	0.872455	0.489575	0.00108637	0.926091	0.00100735	0.542138	0.00169352	0.288407	0.00126711	0.945826	0.868715	0.00282066	0.846624	0.00191052	0.878713	0.000890017	0.000858773	0.00151663	0.874166	0.000310057
155911431015835	0.470825	0.00130195	0.00144471	0.506131	0.0012313	0.94061	3.27314	0.000739199	0.00184383	0.103002	0.00134969	0.000867871	0.00140138	0.136266	0.00126093	0.0021684	0.602514	0.000925826	0.00531095	0.00164265	1.54521	0.000333886
235737711799212	0.852373	0.00127816	0.923287	0.857707	0.0011831	0.81647	0.00107201	0.113569	0.00175949	0.118822	0.00132629	1.32316	0.00136583	0.172279	0.00126277	0.00201546	1.02473	0.277449	0.00083892	0.0016228	1.10564	0.000320226
231279536323421	0.00119131	0.615998	0.00118289	0.03404	0.000963853	0.332079	3.4201	0.000617066	0.0015341	0.000846021	0.00112139	0.000736656	0.00116506	0.00262	0.0010691	1.15781	1.10686	0.000778641	0.0936961	0.0013589	0.823563	0.000272276
231711832160628	3.237	0.00110337	0.653444	0.387815	0.0851559	0.884957	0.0424296	0.000624053	1.05647	0.0727297	0.0388811	0.224532	0.00117442	0.00262452	0.00104091	0.00173408	0.13462	0.000788395	0.000694885	0.00135266	0.770145	0.000283679
230749746616108	0.629736	0.137812	0.00143478	0.0238206	0.00112919	1.34645	0.00108638	0.154713	0.355412	0.0731325	0.0013712	1.09606	0.00137114	0.00299314	0.787998	0.00204669	1.50634	0.898654	0.00869228	0.00164523	0.567305	0.000330133
232302645799709	0.00135795	0.00129852	0.00137931	0.0956606	0.00112626	0.192886	5.71936	0.0963975	0.00177134	0.0549117	0.00133404	0.000839942	0.00132492	0.00295368	0.0012365	0.00205798	0.927676	0.000904512	0.000837147	0.00157562	0.492333	0.000315445
157072030059316	0.0014447	0.0013461	0.0014252	0.026241	0.00121926	0.230007	1.42576	0.000747667	0.00187142	0.00122808	0.00136999	0.000881684	0.00141728	0.00310795	0.00129394	2.44641	1.46902	0.000958837	0.000859689	0.108111	1.87445	0.00033597
200561527470382	0.00146879	0.00133464	0.00147688	0.0112323	0.00115053	1.13297	3.133	0.000737638	0.00185482	0.199075	0.001476	0.000863358	0.00137857	0.00300308	0.00126179	0.976489	1.19504	0.000914814	0.0906505	0.00161937	0.842196	0.000322087
232327489476958	0.00126951	0.0420889	0.00127585	0.0191756	0.00108649	0.434831	1.81792	0.000649444	0.00162575	0.374406	0.00118171	0.000782565	0.00123254	0.00282304	0.00112287	2.29151	1.69303	0.000827825	0.305745	0.00145541	0.605237	0.000290349
130693100059051	3.08479	0.00111493	1.44892	0.147012	0.00102291	0.000815252	0.000936523	0.207383	0.00154473	0.000872598	0.971546	0.000759611	0.00114317	0.00262089	0.698513	0.00179036	0.481562	0.000781444	0.000773686	0.0890522	0.456356	0.000279566
129583031707493	0.33405	0.00163307	0.00177209	0.807451	0.00147397	0.606804	0.00137847	0.00091267	0.00218086	0.0917055	0.0017335	1.69348	0.891301	0.00370562	0.00156643	0.0025777	1.72605	0.00116945	0.00102424	0.00196841	1.42508	0.000403307
204911357938916	0.455814	1.17497	0.113259	0.0355744	0.12857	0.796204	0.00107743	0.000716564	0.00184652	1.71787	0.00141766	0.000872668	0.0013201	0.00324385	1.2043	0.00208647	0.73961	0.000895822	0.949152	0.00168001	0.268736	0.000315565
227853864913756	0.00256242	0.00231522	0.00247795	0.0285629	0.00204787	0.00136676	0.00185376	0.895403	0.00314625	0.001641	0.00243878	0.39718	0.00242742	0.00524271	0.506675	0.00353432	1.22902	0.00170337	0.0161041	0.00284223	4.49002	0.000588729
164818790562101	0.00188686	0.00169856	0.00191897	0.316065	0.305533	0.689368	0.142182	0.159837	0.00245416	0.17151	0.00178173	2.06567	0.983298	0.00394982	0.00167315	0.0027291	0.941353	0.396438	0.00115209	0.00211837	1.40633	0.000435277
196715471883163	0.267598	0.256409	0.00144705	0.0200022	0.0012604	0.521168	3.18026	0.00075294	0.00182939	0.000985817	0.00135803	0.0308489	0.00140718	0.0032133	0.0846702	1.06112	1.43345	0.000957999	0.0258129	0.00167913	0.702939	0.000334077
126776271133925	0.00190337	0.00183495	0.00186511	2.00292	0.843872	1.70463	1.38256	0.000980432	0.00238224	0.00127645	0.00179456	0.00117576	0.00183497	0.00422049	0.00168399	0.0028813	0.772768	0.00124121	0.10935	0.00215945	0.75557	0.000448485
134530788383603	0.00132758	0.566	0.00133731	0.00434239	0.00107046	0.689409	2.31301	0.000681186	0.00178191	0.000967973	0.00126651	0.000804856	0.00130164	0.00314567	0.00118324	2.76268	0.958722	0.000864613	0.0613788	0.00150452	0.226469	0.000299686
134539646285731	0.0249429	0.655481	0.0704422	0.0735296	0.00174317	0.00115069	4.42146	0.00479423	0.00268201	0.00153028	0.00200833	0.0013187	0.00203448	0.00443375	0.00195416	0.00315247	0.00185043	0.00140713	0.0147648	0.00245766	2.30564	0.000506325
227991470131116	1.11408	0.00171825	1.41717	0.798613	0.00155353	0.387518	0.00137755	0.0596396	0.985405	0.00133962	0.0016961	0.385664	0.141007	0.00382537	0.114623	0.00266698	0.287822	0.00122524	0.0131647	0.518892	1.35997	0.000423487
204358246909750	0.856632	0.00263085	0.00267219	1.66226	0.312629	0.00152963	0.00217522	0.00147709	0.00358949	0.00200816	0.00266162	1.34834	0.00268118	0.769713	0.00266977	0.00404632	0.00194284	0.0018675	0.0863673	0.00315133	0.778627	1.74938
235129974446302-1	0.873815	0.265864	0.247195	0.00106612	0.00119652	0.108121	0.0271986	0.0007779	0.849261	0.0377712	0.00137571	0.265369	0.00144584	0.00320025	3.86821	0.00220359	0.769758	0.000973922	0.000917131	0.00173611	0.271706	0.000336804
226822433720565	0.00208725	0.00187915	0.00205278	0.686372	0.221418	0.0012905	5.07595	0.00116744	0.0394422	0.185479	0.00192716	0.00132474	0.00198837	0.00436483	0.00183567	0.00297607	0.00151624	0.00136399	0.0736107	0.00232755	1.28843	0.000489979
201474323212148	1.89394	0.00187854	0.556524	1.76898	0.857272	0.584671	0.0218279	0.00107572	0.00263374	0.342141	0.00194678	0.199639	0.00204622	0.00435923	0.00185966	0.00295247	0.341716	0.00134305	0.02215	0.00244231	0.987442	0.000472775
204213426215157	0.00149216	0.173309	0.00147902	0.526423	0.00121387	0.22792	2.78804	0.00076485	0.00193591	0.0398598	0.00143929	0.00091216	0.00145797	0.00308438	0.398508	2.67127	0.755957	0.00096863	0.00090605	0.00166598	0.000558788	0.000334472
230592340704157	0.648167	0.00171388	1.82078	0.256725	0.00149068	1.60555	0.0626817	0.00100119	0.00244335	0.133323	0.00181121	0.855571	0.00182972	0.00400296	0.894613	0.00267572	0.840533	0.00125856	0.00111234	0.00211812	0.45954	0.000431144
129565698710837	2.15878	0.00225361	0.00235198	0.00122364	0.00196752	0.0013396	0.00187307	0.00129727	0.00295891	0.00160304	0.00229761	0.00154297	0.0022934	0.00510917	0.91235	0.00345903	1.20781	0.00165622	0.00145091	0.00278593	3.28219	0.00057361
226958767156654	0.0023508	0.00216372	0.680307	0.780046	0.616285	0.722698	0.00180859	0.00121213	0.00296655	0.474769	0.00219824	1.34137	0.00238383	0.139948	0.00209356	0.0035859	1.27816	0.00155781	0.00938344	0.00277343	1.53061	0.000556625
204765462915870	0.00209486	0.0019579	0.560976	0.0708914	0.00166239	0.533306	0.00157112	0.183366	0.829288	0.0014878	0.00200629	0.857581	0.00201811	0.00449503	1.69366	0.00301894	1.67087	0.00136428	0.00960931	0.00244174	1.16517	0.000475146
227991470426907	0.00227602	0.198222	0.00240726	0.17014	0.118798	0.988223	0.0275513	0.00119318	0.00321289	0.429369	0.00214996	0.189048	0.00227803	0.00489208	0.230905	0.00346366	2.79163	0.625815	0.232383	0.211818	1.36291	0.000532101
125728252160821	0.00205667	0.00701013	0.00200327	0.0322191	0.00159925	0.261456	2.75785	0.00104605	0.00255797	0.00138793	0.00197518	0.00122861	0.00199322	0.00433139	0.00179884	1.80661	1.35934	0.00133436	0.00980871	0.00227228	1.33898	0.000462836
131310516353827	0.566822	0.00221014	1.45343	1.4453	0.0264686	0.332297	0.0430224	0.558971	0.00314123	0.225265	0.0023229	0.681242	0.00247292	0.00505162	0.00221953	0.00361586	0.888486	0.00167734	0.00142354	0.00275991	1.35044	0.000561663
165738959826164	0.00249256	0.00228377	0.202369	2.62466	1.39553	0.505867	0.0308667	0.00132184	0.00312039	0.0017098	0.0025184	0.830542	0.00247448	0.0052966	0.00221789	0.003557	0.933033	0.00167055	0.00144317	0.00280848	1.0428	0.000581336
169027831184307	0.00188315	0.00176566	0.00188967	0.0182237	0.00166491	1.04031	1.87741	0.000976406	0.00244799	0.00126836	0.00176745	0.00115114	0.00183649	0.00399065	0.00170302	2.0947	1.82883	0.00122532	0.00111924	0.00214194	0.712624	0.0004368
135699958746347	1.5418	0.00163207	1.70994	0.297583	0.00142295	0.648049	0.00133816	0.000976055	0.409387	0.175355	0.0278594	0.580384	0.00175174	0.00389131	1.74914	0.00254041	0.325821	0.0011803	0.00107441	0.00218932	0.115684	0.000408723
235069798247324	0.00222829	0.432526	0.440108	0.696905	0.80847	0.0016455	0.00162384	0.14482	0.00284952	0.997839	0.00205916	0.325733	1.25296	0.00447906	0.00199149	0.00319205	1.38888	0.00142699	0.346127	0.0998074	0.643114	0.000495091
130675130190580	0.00225764	0.702175	0.0022511	0.0229914	0.00184077	0.00140809	2.96887	0.00113888	0.00289093	0.0459187	0.00215232	0.00136435	0.00213643	0.00482287	0.290184	0.00342138	2.52992	0.00145032	0.00139983	0.00257367	1.00758	0.000501258
191708928031157	0.0023021	0.905199	0.00232428	0.0704954	0.00181919	0.285065	0.00169269	0.00117767	1.02216	0.231927	0.00212586	0.412986	0.00216561	0.00484337	0.999492	0.00321114	2.10403	0.335002	0.0655887	0.0936264	1.05151	0.000510059
240482277092195	0.815573	0.00223241	0.929296	1.50842	0.00198472	0.928645	0.00184065	1.00282	0.003119	0.160786	0.00236425	0.37017	0.00240088	0.00511472	1.52439	0.00348188	0.329123	0.00160387	0.00143695	0.00286928	0.000923622	0.000585696
170198343802212	0.721406	0.247435	1.63257	0.999621	0.522508	0.00246067	0.0021919	0.00147942	0.00373509	0.173712	0.00275602	0.73074	0.00288176	0.00596667	0.00261776	0.0042786	0.913826	0.00187445	0.00170749	0.00320963	1.6214	0.000657664
205527698225589	0.00296759	0.00282417	0.00282802	1.01571	1.50257	0.557111	0.00225716	0.00153616	0.00368205	0.00224448	0.088217	0.498963	0.00282316	0.00611454	0.00259427	0.00423059	2.35448	0.50623	0.00178369	0.00331824	1.03584	0.000680169
191645412408547	0.003339	0.1615	0.00338267	1.0217	0.0031392	0.810386	0.00238887	0.404368	0.00411036	0.130984	0.00304779	0.803202	0.00343775	0.00680476	0.00273748	0.00454823	3.01262	0.00212527	0.0151865	0.00373211	1.19545	0.000729311
200363958529251	0.00239502	0.0022494	0.00234514	0.00761116	0.00199568	0.741595	1.86482	0.00119313	0.00312155	0.722967	0.00224906	0.00142295	0.00232416	0.00500725	0.00211882	1.78965	1.78139	0.00152409	0.261818	0.00266396	0.398194	0.00053216
161864228658397	0.00216199	1.80867	0.00239633	0.0125437	0.00221888	2.22485	0.00167216	0.00111989	1.5363	0.00160193	0.00207928	0.00134594	0.00212194	0.362426	0.126502	0.00322237	1.30139	0.00147609	0.0671408	0.1367	0.000771816	0.000516757
192315323738011	0.00303556	0.197226	0.801566	0.598732	0.00250436	0.341833	0.00231582	0.00158985	0.00390582	0.0960694	0.00285579	0.00195966	0.00293352	0.0065093	1.86493	0.00439051	2.51151	0.00205427	0.00184019	0.00342183	1.14711	0.000689188
201585845520813	0.00295274	0.00271061	0.00296393	0.00916488	0.00251349	0.166756	4.15434	0.173619	0.00385736	0.834284	0.124789	0.00180362	0.00282737	0.00612175	0.00262021	0.00449961	0.82826	0.00190455	0.778393	0.00330494	0.490645	0.000669078
165851864615854	0.00351349	1.00385	0.00334531	1.15924	1.62943	0.774089	0.00256134	0.00179588	0.00441681	0.282526	0.00321708	0.00224072	0.00340191	0.00717859	0.00302642	0.00478933	1.76142	0.00223348	0.346817	0.00483351	0.594189	0.000752317
236639624022381	0.00407982	0.203962	0.765879	1.40936	0.00312044	0.951267	0.377692	0.0019534	0.00532925	0.768418	0.00367699	0.00241905	0.00354826	0.00852202	0.00359643	0.00538993	1.88593	0.00244498	0.430804	0.00438851	0.756099	0.000877579
200899065998748	1.37257	0.00310524	1.60343	0.753865	0.00276841	0.942365	0.00263284	0.556405	0.00435804	0.13072	0.00329719	0.631439	0.00333314	0.00712507	0.00313938	0.00495727	1.25976	0.0022371	0.0020475	0.00383447	0.304667	0.000780767
156024161652083	2.89768	0.00316274	1.30679	1.39289	0.00287445	0.459558	0.00266573	0.00214227	0.00435413	0.152876	0.00337847	0.120427	0.00339448	0.0072414	0.00334022	0.00507064	0.595531	0.00228618	0.00215448	0.00398517	0.626221	0.000795856
120797913115052	0.99922	0.00422506	0.820477	1.20852	0.00377701	0.442542	0.0880171	0.00240312	1.00774	0.00347735	0.18207	0.763371	0.00442227	0.00951179	1.17109	0.00654314	0.276264	0.00301213	0.00259839	0.00516983	0.592989	0.00104927
240617703192821	0.00604275	0.00568544	0.00621556	0.827453	0.725963	0.00348644	0.141507	0.00315088	0.00741219	0.00440199	0.00573716	0.629084	0.00598674	0.0130114	0.00527795	0.00866126	2.30187	0.00406159	0.119139	0.350001	2.42242	0.00139426
122428777983270	1.22646	0.00397743	1.79057	0.00226662	0.00357603	1.5896	0.00325568	0.00237294	1.03189	0.480847	0.00406301	0.00285586	0.00411997	0.00901587	1.13253	0.00616909	0.292123	0.00284412	0.00258131	0.0048801	0.00155799	0.000989121
236634018269926	1.81452	0.238724	0.317484	0.992549	0.0054315	0.00373021	0.00516106	0.0548971	0.00898127	0.00462224	0.00638097	0.00442061	0.00668465	0.0144114	0.00622528	0.00975134	1.52983	0.00470865	0.00396727	0.00773583	2.55582	0.00161399
125197065272043	0.00919749	0.00836494	0.239188	1.15322	0.00725965	0.00492868	0.00687192	0.629532	0.0121495	0.151853	0.00986234	0.00588555	0.00889883	0.0183064	1.95489	0.0125453	0.00687634	0.00593794	0.00564644	0.0102717	2.93361	0.401597
200994213514142	1.44072	0.00989711	0.0104458	1.85952	0.0129511	0.00607507	0.00886493	0.00592462	0.0132933	0.0073444	0.0101959	1.23593	0.0103497	0.0229878	0.00998884	0.0174691	0.00780252	0.00732613	0.0429774	0.0121357	0.516023	2.3279
196524345517814	0.216059	1.30496	2.50532	5.04273e-05	6.94299e-05	0.318031	6.40901e-05	0.000908377	0.935085	0.323239	0.216273	0.352079	0.639257	0.000180379	7.5476e-05	0.000123245	0.342205	0.120264	5.06261e-05	9.50353e-05	0.0234237	0.302165
157623914514347	0.468552	0.827171	2.76999	0.513379	0.33928	4.95589e-05	6.55223e-05	4.39659e-05	1.26278	0.707984	8.19996e-05	5.33632e-05	8.37502e-05	0.000183397	7.63107e-05	0.000124877	0.188368	0.116178	5.1401e-05	0.0858292	0.0482673	0.27138
226884442613595	0.000101722	2.50795	0.192706	0.250651	0.585971	0.299773	7.95919e-05	5.26899e-05	0.27853	0.498576	0.0575646	0.308819	1.36795	0.0180734	9.18725e-05	0.369303	7.64221e-05	0.362781	6.2601e-05	0.000117114	3.51741e-05	0.500701
204968385690349	0.295269	0.0768417	1.96133	0.110982	0.035412	7.5923e-05	9.15249e-05	0.00724575	1.44243	0.428315	0.398879	7.48578e-05	0.523903	0.000257183	0.50276	0.0249902	1.14353	0.0982603	7.52583e-05	0.000137029	0.0417122	0.507393
135693696613211	0.000119616	1.636	0.979103	0.203676	0.838448	0.289814	8.98711e-05	0.0159991	1.04649	0.715183	0.021989	0.0796795	1.25574	0.000254571	0.0288739	0.00151553	0.0737388	7.95484e-05	7.14841e-05	0.000135283	0.0661242	0.346829
164750312295212	0.00011049	0.388916	0.231881	0.166836	8.82193e-05	6.29405e-05	8.33503e-05	5.61628e-05	1.43003	0.629273	0.0152073	6.70228e-05	0.00010654	0.000237166	1.09848	0.230048	1.20161	0.308675	6.87876e-05	1.89807	3.84519e-05	2.57076e-05
166273864022822	0.0578922	1.21447	1.31589	0.336493	0.707302	0.218047	0.000131777	0.00305836	0.643178	0.573544	0.236858	0.000108662	1.34127	0.000370017	0.000157227	0.000254347	0.296631	0.170704	0.000102968	0.000199234	0.018198	0.465082
161342002223843	0.302868	0.974695	3.39673	0.419188	1.09431	0.0238958	0.000127365	8.4896e-05	0.234485	0.470772	0.113554	0.000102463	0.000156778	0.000351109	0.288867	0.000238999	0.0114978	0.000107226	0.000101196	0.0372732	0.0322529	0.19828
133846948341606	0.000173369	0.947922	1.44958	0.185684	1.25284	0.361482	0.00278112	0.0877192	0.485649	0.531279	0.0226994	0.222696	1.94052	0.000370093	0.00015331	0.000254809	0.000136266	0.000114962	0.00376973	0.000198712	6.119e-05	0.103852
121254284848052	0.000204378	0.497376	1.815	0.323847	0.000169111	0.431571	0.000154936	0.00010696	1.03086	0.958028	0.0070465	0.0102936	1.40617	0.000441547	0.310786	0.0514	0.575427	0.000137752	0.000122221	0.0068172	7.16422e-05	0.173902
236700558023596	0.000241343	0.0458618	1.99257	0.128354	0.038967	0.192306	0.000182519	0.000206635	0.673883	0.792006	0.000230755	0.000150194	1.42823	0.000520579	0.429536	0.0653328	0.765003	0.39397	0.000155501	0.00167026	0.00688641	0.643657
192728964217142	0.000246739	0.141343	0.493309	0.000131704	0.417526	0.357172	0.000186408	0.0842149	0.399664	1.1798	0.0403448	0.000153614	2.28119	0.0774941	0.00021958	0.64687	0.570251	0.270317	0.000155738	0.0387362	8.61468e-05	0.600503
200511177017053	0.19503	1.10667	0.9419	0.000138033	0.568419	0.148748	0.000182617	0.151846	0.658052	0.858905	0.0201305	0.0455914	0.829291	0.00767174	0.497847	0.251128	0.343994	0.513913	0.000145507	0.000274036	8.38113e-05	0.459963
161538777406310	0.000278727	0.510678	0.454209	0.000147685	0.226034	0.228371	0.000209275	0.143593	0.701922	1.38508	0.00026559	0.160284	1.83351	0.000616382	0.107305	0.057845	0.391877	0.77977	0.000167349	0.00031535	0.00382125	0.613605
134530788120885	0.025004	0.734795	0.403867	0.000137449	0.499569	0.137394	0.000203308	0.138045	0.943955	1.0538	0.135074	0.00501815	1.44414	0.000576086	0.000240687	0.0177768	0.965908	0.584	0.000160884	0.00030578	9.32294e-05	0.509846
134377511696227	0.999627	1.19635	2.2129	0.494424	0.208713	0.199145	0.000185045	0.000121248	1.44887	0.392096	0.0115077	0.000152249	0.000234542	0.000514896	0.00020853	0.00999593	0.000184102	0.000159034	0.000143829	0.0600478	0.0822395	0.282091
129430407469814	0.0068238	0.259154	1.10527	0.0447234	0.000222529	0.362261	0.000206943	0.000142119	1.16682	0.98326	0.0455077	0.000171819	0.239937	0.000587698	0.962329	0.000401238	1.91998	0.0984404	0.00016716	0.00031153	0.0470259	0.356168
227373244398837	0.000256379	0.980109	0.195689	0.14732	0.733045	0.157919	0.000194458	0.000132439	0.589292	0.899947	0.27567	0.00267688	2.61617	0.023673	0.00022773	0.256977	0.205464	0.000167223	0.00015581	0.180619	0.113678	0.22053
134994556766942	0.000285829	1.2068	1.78228	0.525316	0.000245911	0.207699	0.000218519	0.031047	0.254561	0.592985	0.00027179	0.0412062	1.6208	0.000612964	0.000258973	0.000421032	0.629499	0.16557	0.000173524	0.000328023	0.0859111	0.45341
135503644055860	0.000293207	1.65067	0.427199	0.0418541	0.643398	0.447415	0.000221443	0.128288	0.448049	0.947319	0.104212	0.0701899	1.7532	0.000641911	0.000260432	0.121366	0.354079	0.000196766	0.000177615	0.00033427	0.000100817	0.460432
195402178909998	0.000316696	0.0931738	0.982148	0.379899	0.136758	0.384144	0.000237326	0.00016174	0.0416705	0.588921	0.000303322	0.000196276	3.10415	0.000671592	0.000280392	0.000460793	1.26933	0.000212664	0.000189137	0.0119705	0.000109603	0.604589
204359588534195	0.195066	0.000269988	2.07885	0.000172518	0.424759	0.247377	0.000214169	0.000146818	0.291057	0.524121	0.0316288	0.0751355	2.78333	0.000613224	0.000254788	0.000414563	0.3784	0.000187725	0.000177398	0.000324458	0.19184	0.375566
165371920407453	0.000302538	0.865092	1.48239	0.135618	0.382122	0.272772	0.000230097	0.000157489	0.00039484	1.04351	0.0367105	0.303267	2.20068	0.000651001	0.000268819	0.000442905	0.28888	0.181997	0.000183098	0.000345898	0.0531399	0.350735
130074639783795	0.114702	0.0975262	1.87212	0.246967	0.115418	0.10589	0.000246069	0.0329319	0.993271	1.07741	0.0162929	0.000198186	0.387979	0.000679308	1.13833	0.0401988	0.592921	0.206411	0.000189609	0.00347999	0.100264	0.456474
156598242327899	0.000284366	2.54596	0.797113	0.424827	0.985805	0.472568	0.000218143	0.000151196	0.662386	0.0303296	0.271619	0.114296	1.13514	0.000622232	0.000254324	0.0388348	0.000225874	0.000192251	0.000170546	0.000322918	9.88431e-05	0.118484
160301814508467	0.4668	0.331236	2.23631	0.536363	0.000253552	0.0814871	0.000237071	0.00016167	1.45836	0.216429	0.199236	0.000193551	0.000304371	0.00066603	0.710216	0.00045686	0.688717	0.0316119	0.000191344	0.114587	0.0576455	0.468433
204770951715100	0.00020068	0.50737	0.000203939	0.00129458	0.000165932	0.148139	0.885174	0.000106953	0.125666	0.152065	0.000192766	0.000123821	0.000198352	0.000440903	0.0485418	5.51645	0.212996	0.000133692	0.000122048	0.000231153	7.20734e-05	4.7844e-05
134387873535908	0.146037	1.07443	2.46108	0.000131141	0.0468282	0.22612	0.000192612	0.000137146	1.24253	0.280968	0.328913	0.0950897	0.000242698	0.00054521	1.64165	0.0081607	0.000196562	0.000165717	0.0460462	0.000291445	9.13932e-05	6.26284e-05
236220493482917	0.244388	0.171367	0.866711	0.0846704	0.000242423	0.254906	0.000234849	0.000158936	2.10605	0.579774	0.00028695	0.000189033	0.00029571	0.100305	0.777188	0.206081	1.18229	0.648495	0.000179776	0.000351734	0.000106663	0.375627
231282335213292	0.000311895	3.79828	0.286618	0.033021	0.519014	0.723966	0.000232612	0.000160383	0.183518	0.233556	0.41058	0.602237	0.000312474	0.000675879	0.000278901	0.24272	0.000245755	0.000204828	0.000185965	0.320843	0.000108033	0.242827
226970309932892	0.0468187	1.55914	1.13425	0.3404	0.000255314	0.482459	0.014477	0.000162422	1.51458	0.201994	0.000303866	0.0249117	0.000302192	0.000665518	0.73202	0.000462536	0.781554	0.489325	0.0001845	0.000353859	0.000108776	0.275166
241097697093404	0.000316286	1.10879	2.3852	0.603664	0.000251328	0.377206	0.000237102	0.000161197	0.928757	0.00021502	0.000291484	0.163606	0.0147806	0.000669219	0.814011	0.000458066	0.818105	0.12974	0.000192688	0.000353109	0.000110651	0.252774
231365388913574	0.00034032	0.420756	1.19462	0.0467456	0.0407393	0.408777	0.000258057	0.000175424	1.32905	0.550954	0.0194856	0.00705831	1.36576	0.000751556	0.336752	0.487562	0.340249	0.432274	0.000231291	0.00038258	0.000118069	0.616853
230677838227316	0.000314104	1.42259	1.74989	0.000235402	0.773454	0.250771	0.000238391	0.00299951	0.384692	0.552369	0.000303736	0.110426	1.54993	0.000664614	0.000281608	0.000457673	0.465452	0.000209287	0.000210533	0.000357654	0.190063	0.143985
162078857513710	0.77106	0.318537	0.601913	0.000167857	0.000276029	0.241369	0.000257999	0.21639	1.05586	0.47358	0.169765	0.0166507	1.45661	0.000724659	0.000302739	0.0661625	1.34975	0.56594	0.000215809	0.000389981	0.0119674	0.282001
170113786309941	0.000329388	1.10012	1.62689	0.356837	0.0688045	0.402263	0.000251856	0.00017232	0.2285	0.840858	0.000316607	0.10959	2.15192	0.00070423	0.000293723	0.000485841	0.556114	0.000222786	0.000250536	0.000381429	0.000116384	0.154473
191766891219382	0.000337778	1.1291	0.626852	0.0817402	0.000275715	0.464925	0.000252934	0.000172877	2.00663	0.150617	0.000309246	0.30061	0.00032365	0.0007201	0.75213	0.0313923	1.26484	0.61582	0.000195665	0.0257536	0.000116965	0.146784
129978391029996	0.000361105	0.535111	1.75166	0.00027613	0.465492	0.138116	0.000271673	0.000185354	0.000464573	0.331886	0.55075	0.729505	1.2707	0.000762177	0.718854	0.000524492	0.739322	0.0688022	0.000231403	0.000411247	0.000125361	0.296068
227304390186797	0.000368368	0.600315	1.10712	0.143237	0.356463	0.160171	0.000282401	0.112473	0.000486173	1.10696	0.000347477	0.148885	2.70961	0.000803558	0.000337014	0.00054905	0.777754	0.000252574	0.000228307	0.000427684	0.000130633	0.372676
227921630807788	0.000390009	0.00036007	2.207	0.262068	0.000319407	0.149752	0.000294354	0.000205102	0.890383	0.424201	0.124021	0.000240163	0.407072	0.000834873	0.657614	0.000569325	1.07026	0.0251857	0.000236202	0.695525	0.000135355	0.683209
197185786010339	0.000350032	2.33094	0.210041	0.277525	1.06161	0.321438	0.000267187	0.000181471	0.000458078	0.245483	0.000328561	0.252766	1.59848	0.000735787	0.000312667	0.000517388	1.05844	0.160253	0.000206213	0.000398323	0.000120907	0.0790216
165379525233966	0.313172	0.000279234	0.467486	0.152041	0.000245622	0.351466	0.000228472	0.0986511	4.05733	0.345246	0.000291554	0.000184776	0.000292476	0.000636563	1.09327	0.00850097	0.366621	0.09518	0.000181239	0.101064	0.000107394	0.147432
196500635666653	0.000239208	0.716169	0.000240263	0.00237728	0.0302529	0.000144367	0.731888	0.0584934	0.000307644	0.453916	0.000224907	0.000145984	0.000229152	0.000524188	0.0288323	5.57502	0.000186667	0.000157118	0.000149689	0.000275648	8.67888e-05	5.73667e-05
157689565899692	0.000334789	0.493806	2.62399	0.497072	0.000279147	0.262148	0.000252294	0.000173702	1.33963	0.330462	0.000317652	0.0636103	1.17774	0.000716715	0.000302906	0.000489042	0.445516	0.266693	0.00020698	0.000383292	0.000116023	0.0956434
157623887489771	0.000402769	0.216432	1.37883	0.768929	0.562336	0.227786	0.000302755	0.0788063	0.00050703	1.30362	0.000377421	0.00396289	2.36758	0.000841509	0.000361603	0.000578425	0.40493	0.000263218	0.000258265	0.000449289	0.000142033	0.282173
129509031558387	0.0645427	0.000355651	2.09916	0.000212368	0.000314928	0.271935	0.000292037	0.120864	0.96243	0.578311	0.0488543	0.000238535	1.01628	0.000838299	0.940966	0.417968	0.505384	0.0118112	0.00023007	0.000448542	0.000134862	0.558295
125236640181557	0.000344588	1.11256	0.552215	0.15042	0.531606	0.399256	0.000264715	0.000179783	0.823694	0.712532	0.000332765	0.00021934	2.52304	0.000745853	0.000303623	0.000507596	0.648234	0.000229763	0.000240893	0.0747968	0.00527692	0.0628849
226394681850086-1	0.000392262	2.0629	2.86733	0.339909	0.000333971	0.262168	0.000295704	0.000202927	0.940781	0.2525	0.123978	0.20617	0.0823279	0.000831631	0.000354578	0.00057921	0.000303232	0.000265983	0.000236025	0.000441992	0.000135909	0.457432
231900127021980	0.288578	1.53542	3.14143	1.31339	0.330619	0.255646	0.000304004	0.000202454	0.000515384	0.0647331	0.440278	0.000245241	0.000378157	0.000868949	0.000369973	0.000585296	0.000297073	0.000260437	0.000240487	0.0441256	0.000136792	0.181243
122359119502134	0.000398078	1.02678	0.000413047	0.0461655	0.750939	0.511582	0.000302498	0.000208902	0.520127	0.908918	0.000491472	0.000253726	2.20093	0.000844536	0.000353595	0.0606742	1.23058	0.000270093	0.000256558	0.000458193	0.119739	0.219187
236718677973726	0.000364573	0.632599	1.40742	0.0824174	0.000306196	0.190636	0.000273198	0.00746372	0.322408	0.230897	0.000351939	0.378827	3.86554	0.000756402	0.000315697	0.000528431	0.296396	0.000239993	0.000213423	0.000409415	0.0691849	0.112332
121254284580725	0.0917215	0.446181	0.923389	0.0962424	0.000303986	0.253453	0.0559107	0.000196517	2.30106	0.0428479	0.0610511	0.000235162	0.173632	0.000811679	0.974885	0.0398714	1.4356	0.394175	0.000227774	0.000437745	0.0238408	0.283805
235619332077987	0.0562808	0.241462	2.23024	0.270892	0.000329233	0.119996	0.000304019	0.000207561	0.929624	0.000278601	0.000390137	0.129714	1.4076	0.000856049	0.41008	0.000592142	1.35865	0.000270431	0.000241183	0.000456262	0.0494379	0.391972
235058954131166	0.396791	0.5226	1.34457	0.177396	0.00422981	0.682425	0.000329693	0.000226515	0.226756	0.731219	0.0135759	0.0106728	1.88765	0.000936377	0.198355	0.000638226	0.884757	0.000288551	0.000282245	0.000494047	0.116958	0.398707
157013914635501	0.263327	0.437092	0.85849	0.000236445	0.000361404	0.521041	0.000342489	0.000230845	0.437945	0.120174	0.0509737	0.000277792	1.06445	0.000948716	0.267791	0.202044	1.94604	1.08223	0.000263634	0.000510329	0.000154795	0.344933
235668705033132	0.000468622	1.81903	0.822834	0.457846	0.517304	0.349284	0.000354179	0.000240442	0.251064	0.424034	0.000439559	0.814822	1.22966	0.00104458	0.000418009	0.000681173	0.53306	0.000312164	0.000336598	0.000536416	0.000164015	0.375905
170257579985692	0.152925	0.14749	2.82075	0.493625	0.00034471	0.0600284	0.0327009	0.0360601	0.515195	0.680125	0.0531039	0.000258578	0.864596	0.000881968	0.553136	0.000600141	1.00655	0.0166198	0.000248581	0.00047342	0.000144334	0.164008
125049796684187	0.000451598	0.417922	2.38859	0.219679	0.232247	0.211748	0.000338324	0.000234303	0.690324	0.55467	0.000431344	0.244625	0.000440547	0.000959051	0.576595	0.000649658	0.868668	0.882652	0.000265918	0.000512608	0.0363261	0.271519
231357516527334	0.853278	0.349272	2.31111	0.832186	0.0170848	0.261345	0.00030043	0.000205096	1.97645	0.447205	0.222199	0.00024635	0.093847	0.000856347	0.000349984	0.000579459	0.117895	0.000258235	0.0002336	0.000451344	0.00013904	0.114377
191621936662246	0.171114	0.203029	1.05624	0.084037	0.000340307	0.392014	0.000321523	0.107753	2.0233	0.174427	0.0649055	0.000262626	0.0655362	0.000907066	0.598855	0.137772	1.58811	0.679119	0.000360428	0.000480997	0.105456	0.145519
231849378109798	0.357108	0.326401	3.3206	0.322888	0.000390161	0.335535	0.00035055	0.01095	0.198574	0.127038	0.000444612	0.0571265	0.602374	0.000980896	0.395934	0.00067584	0.73163	0.255197	0.000270773	0.135769	0.000162353	0.419443
240628318754541	0.235543	0.434886	1.53536	0.439495	0.000346681	0.000259626	0.000329363	0.112543	1.3725	0.453399	0.0711106	0.000272533	0.431005	0.000962934	1.10399	0.000638119	0.982702	0.167862	0.00027077	0.000494738	0.000154375	0.255734
227920840177453	0.700027	0.000403963	1.74011	0.000222249	0.000377198	0.163479	0.00033428	0.0163019	1.33581	0.658238	0.0218752	0.0002683	0.000432166	0.000963937	1.04073	0.527545	0.786247	0.162052	0.0483173	0.000501758	0.000153809	0.395469
196515667799326	0.153564	0.000397634	3.44882	0.645087	0.000354724	0.0468319	0.000325277	0.000224882	0.699687	0.000319108	0.668216	0.000258421	0.117015	0.000918868	0.793384	0.000627538	0.652267	0.000284348	0.00026783	0.172314	0.000150659	0.198544
231151728975276	0.000318507	0.227088	0.000322879	0.0092832	0.000267356	0.215373	0.589741	0.000161708	0.0527808	0.000247137	0.000299977	0.000193817	0.0513415	0.000676404	0.000282353	5.73145	0.587183	0.000208037	0.000190265	0.000360677	0.0538267	0.0782979
231703511231717	0.376159	0.902629	1.56106	0.526691	0.000383364	0.174192	0.000347642	0.000234837	0.884256	0.518624	0.177447	0.0575023	0.000441005	0.00098451	1.18989	0.000663732	0.807959	0.255138	0.000268126	0.000521046	0.000157222	0.164292
164750312466348	0.000439154	0.445658	1.94682	0.000381193	0.751413	0.181587	0.000334564	0.000231393	0.000577897	0.693166	0.000420388	0.0436229	2.56729	0.000931654	0.00038771	0.000638133	0.787447	0.000291114	0.000272812	0.000504167	0.110656	0.0667809
170328447142325	0.000427703	0.637764	3.06366	0.802366	0.156277	0.204798	0.000324845	0.000228452	0.952765	0.152755	0.0360363	0.000268234	0.000416982	0.000912962	0.515874	0.00062887	1.07306	0.000283546	0.000266704	0.000493039	0.000150328	9.97301e-05
191164510258987	0.154112	0.000457532	2.05056	0.000286376	0.000393881	0.335195	0.000381058	0.000257616	0.933098	0.610226	0.00048033	0.00030518	0.246996	0.00107769	1.54894	0.187573	0.626067	0.000330707	0.356249	0.0268661	0.0284408	0.491541
195536683456796	0.590334	0.078913	2.36488	0.449988	0.000386429	0.15604	0.000361858	0.000247128	1.4022	0.340525	0.000446573	0.000291791	0.000466062	0.00101662	0.889864	0.257812	0.627375	0.000314557	0.000287173	0.000542273	0.000168945	0.437384
121322601569581	0.000391673	1.27892	2.47093	0.19146	0.467185	0.20136	0.00029704	0.00020444	1.34729	0.104837	0.0753189	0.0337599	1.16432	0.000830805	0.000349154	0.0005759	0.260659	0.00025497	0.000240695	0.000455454	0.000137185	9.00815e-05
196500589307691	0.000514312	0.0720149	1.76407	0.373866	0.000421616	0.196149	0.000390669	0.000270041	1.54306	0.374435	0.000491088	0.000315751	0.0815691	0.00110231	1.39848	0.0236108	1.05215	0.209854	0.000370056	0.00895633	0.000181653	0.497547
205441798694636	0.000503251	0.446682	1.30574	0.239355	0.000408403	0.304766	0.000376158	0.0627274	0.966563	0.28632	0.000473076	0.136999	2.19244	0.116978	0.000451242	0.0725757	1.16982	0.00667021	0.000295177	0.000563909	0.0409247	0.248204
160364237810412	0.00047963	1.13006	0.873398	0.18296	0.170035	0.482283	0.000369905	0.000254086	0.000629357	0.259308	0.000467732	0.481901	2.71745	0.00103069	0.000428474	0.000703274	1.29662	0.000318011	0.00029402	0.000556007	0.000171088	0.000112619
134378182367989	0.000469881	1.74547	0.971379	0.234921	1.79265	0.403374	0.000354523	0.00024601	0.756948	0.0216155	0.000450517	0.223412	1.02543	0.000977078	0.000411827	0.000675636	0.419661	0.000300892	0.000275983	0.000534171	0.000171371	0.000108464
239586941786870	0.000447455	0.504866	2.53417	0.461014	0.000371285	0.0238043	0.000338319	0.000225222	2.83824	0.396156	0.0266216	0.000274378	0.000430086	0.000929717	0.323168	0.000640404	0.293802	0.0621452	0.000260211	0.00200635	0.000155023	0.129783
191088287214821	0.000480574	0.882217	2.30424	0.479095	1.33913	0.238751	0.000371815	0.000253725	0.525544	0.198393	0.000466745	0.000307459	1.25062	0.00103945	0.000425259	0.000706678	0.262016	0.000318124	0.000287552	0.000552937	0.0365493	0.0780682
129447740726492	0.00054321	0.492263	0.86359	0.000275332	0.00044943	0.000343922	0.000405422	0.157635	1.22982	0.133432	0.000511557	0.289561	0.930271	0.00112242	0.18854	0.000786558	2.2669	0.80569	0.000324369	0.000614586	0.000187253	0.236557
162011077630181	0.000432763	0.692842	1.72692	0.125624	0.000348753	0.0696025	0.000329327	0.000227411	2.92733	0.0929305	0.0123865	0.000270272	0.942527	0.00092256	0.0874563	0.0885971	0.741623	0.000287644	0.000299463	0.000493143	0.000154315	0.0882431
166273863576419	0.500664	0.652043	2.63223	0.265121	0.000420596	0.335596	0.000394489	0.207092	0.000673649	0.336675	0.000506636	0.000323079	1.00331	0.00110871	0.68071	0.000763516	0.630672	0.256564	0.000334079	0.000590127	0.000182998	0.0938504
135080692869427	0.000577436	1.18367	1.14917	0.92999	1.5238	0.463775	0.000440414	0.000306372	0.000736681	0.000431366	0.000607592	0.641844	0.830772	0.00124215	0.000514839	0.000847301	0.646971	0.000389665	0.000351057	0.000666816	0.000203927	0.22249
196115518405430	0.000520271	0.885471	3.3889	0.531266	0.000439473	0.2559	0.00039885	0.000264469	0.827128	0.231971	0.0578448	0.000318681	0.00050457	0.00783367	0.489583	0.120156	0.601239	0.000341341	0.000361427	0.000588244	0.000181747	0.198617
201463707094246	0.000495264	0.295277	3.91467	0.317731	0.000414314	0.179354	0.000368665	0.000252477	1.42426	0.123434	0.00413856	0.000301862	0.0212268	0.00103982	0.540121	0.000702566	0.655822	0.000324247	0.000286762	0.000556242	0.000171793	0.118891
240153832078574	0.000514093	0.315789	1.36712	0.000300347	0.106586	0.505712	0.000395265	0.000264604	0.807394	0.565846	0.000480895	0.299142	1.67545	0.00109722	0.0118066	0.000763916	1.84235	0.0976131	0.000313622	0.000591395	0.000178903	0.000117769
121751139961627	0.000367941	0.0368084	0.000365917	0.000180027	0.000293818	0.000224878	0.532564	0.000198499	0.300067	0.000247743	0.000354907	0.00022177	0.000356492	0.000780951	0.131056	5.61561	0.979003	0.000301206	0.000233124	0.000419797	0.000136679	8.79667e-05
129508138470235	0.0603911	0.718563	3.74525	0.647736	0.558369	0.100094	0.000393614	0.000262003	0.623624	0.0884536	0.0191021	0.000315598	0.000484065	0.0567559	0.848478	0.000733337	0.129331	0.000327146	0.000298414	0.000574994	0.000180444	0.000117062
239451604707165	0.000570945	0.470539	3.08518	0.934531	0.313717	0.130247	0.000431598	0.000297254	0.000762603	0.545315	0.0479901	0.000360281	0.471259	0.00122896	0.482642	0.000840241	0.690624	0.356149	0.000341154	0.000658582	0.000198643	0.0659288
122436428163301	0.0110245	1.89097	0.00427037	0.0133973	0.0578986	0.20076	0.355542	0.0500737	0.000528379	0.0899574	0.000391178	0.137797	0.000393857	0.0194549	0.00038083	4.71571	0.000306527	0.000270287	0.00025234	0.000475135	0.000144343	0.0498593
160361956425051	1.09539	0.139027	1.76762	0.182068	0.000451046	0.0898936	0.000425103	0.000291606	1.19146	0.536452	0.120063	0.000351311	0.0286969	0.337308	0.609163	0.000827812	0.958975	0.000371948	0.000337167	0.164752	0.0648634	0.311024
240617703028979	0.000502021	0.557594	0.98234	0.0714642	0.01794	0.209984	0.000383043	0.000267923	1.23003	0.298591	0.00048678	0.0986356	2.99901	0.00109427	0.00044724	0.000736083	1.09978	0.000341256	0.000311326	0.000577431	0.000178474	0.0291283
232328281832238	0.113633	0.000519307	1.79828	0.000292294	0.000451553	0.203239	0.000419571	0.064054	1.35761	0.199113	1.5125	0.000344714	0.131464	0.0012016	0.664478	0.000819821	1.04006	0.322822	0.000339448	0.000633658	0.0194197	0.168122
130118810496372	0.451449	0.00701832	2.13783	0.410122	0.000489279	0.338136	0.000436123	0.0496115	1.4902	0.462705	0.0123445	0.185629	0.0295554	0.00124926	0.821888	0.000848118	0.781761	0.269498	0.000338622	0.0244862	0.000202432	0.12401
200923749201756	0.000592718	1.04963	1.24374	0.790431	2.55492	0.252112	0.00045039	0.00032484	0.48552	0.115185	0.195302	0.000384339	0.000592551	0.00124177	0.000526499	0.000861904	0.906191	0.000398337	0.000366121	0.000671876	0.000218447	0.000137613
227312699821286	0.00058046	3.27187	0.165644	0.311667	2.38411	0.518629	0.000453022	0.000317437	0.00075216	0.189953	0.000563923	0.000389682	0.000579022	0.0012544	0.000516293	0.0008525	0.724809	0.000394908	0.0254041	0.000701741	0.00021699	0.000140375
130194930809245	0.000499773	0.804124	2.17166	0.2462	0.000408008	0.18647	0.000378468	0.000261512	2.5229	0.0961115	0.000472382	0.000309509	0.218078	0.00107072	0.972819	0.000733033	0.375833	0.000333789	0.000293372	0.000574688	0.000174798	0.000122938
165853193497956	0.000725718	1.19471	0.990732	0.00042486	0.000607677	0.348744	0.000562759	0.000382553	0.000963178	0.621417	0.000686122	0.0259619	0.618376	0.00168291	0.379088	0.00109231	2.44075	0.296894	0.000443826	0.000835317	0.0318968	0.642777
135083765458733	0.000628565	0.618903	1.29172	0.363658	0.725777	0.509304	0.0162535	0.000327453	0.000810551	0.213042	0.000603161	0.0694872	2.54477	0.00132976	0.00055592	0.000912504	1.05571	0.000416684	0.00038529	0.000714086	0.000223361	0.184261
240633674652397	0.00365489	0.0926741	2.90888	0.194163	0.000484253	0.178667	0.000445936	0.0851824	0.239732	0.477081	0.000565544	0.115152	2.11099	0.00123837	0.238837	0.000857073	0.883469	0.0663621	0.00034285	0.000683385	0.000204297	0.00013803
239611740896548	0.000605969	1.30239	2.06726	0.385384	1.83702	0.395801	0.000470457	0.000321849	0.000820595	0.000498839	0.000647361	0.329698	0.000627644	0.00130298	0.000556883	0.000913673	1.26982	0.000421833	0.0041573	0.000706546	0.000217182	0.000144836
240633659714291	2.28193	0.000576153	0.773893	0.125561	0.000512523	0.00039008	0.000468274	0.033143	1.16496	0.434535	0.000585404	0.130044	0.000606889	0.0013448	1.07433	0.000913135	1.01319	0.341633	0.00037329	0.000702177	0.000218955	0.219876
197271832128821	0.183679	0.219852	1.92549	0.339487	0.000501486	0.0954741	0.000472109	0.0295517	1.27168	0.0975315	0.0669582	0.000386438	0.367918	0.00132464	0.79991	0.000911763	1.66926	0.376119	0.000363597	0.0007058	0.000218015	0.152007
205315085024053	0.000610156	0.203119	2.5014	0.145611	0.0073014	0.374457	0.000455128	0.000312152	2.33829	0.389529	0.0579997	0.00037055	0.000596228	0.00133597	0.417705	0.000887149	0.892645	0.000399776	0.000359395	0.000697853	0.0314446	0.234267
196114204257012	2.01733	0.101061	0.553478	0.0336506	0.0116871	0.117751	0.0520412	0.000302083	2.7731	0.0420735	0.000554558	0.000349923	0.000550917	0.101234	0.467894	0.334634	0.688494	0.000378747	0.000368459	0.000649637	0.00930124	0.292923
196166670829940	0.732093	0.000554974	2.57402	0.000305588	0.000472573	0.561579	0.000456677	0.01176	1.66919	0.123592	0.178347	0.000370718	0.231409	0.00126418	0.923698	0.0008735	0.468608	0.00039133	0.000349189	0.000672139	0.0206949	0.0990998
192189965167022	1.40926	0.000610281	3.42241	0.000359658	0.000570373	0.584664	0.000504782	0.000345687	0.00086019	0.287504	0.0730227	0.000415857	0.472215	0.184524	0.000604065	0.000981675	0.612671	0.261533	0.000390457	0.0335085	0.000230802	0.252594
191139679988003	0.235099	0.182112	0.99946	0.361777	0.0763813	0.422908	0.000552727	0.000384651	0.0345664	0.414846	0.000694439	0.438846	2.50645	0.00156377	0.000659573	0.00106669	1.63462	0.0487813	0.000440101	0.0213818	0.000261566	0.216902
126913529633629	0.40585	0.491125	3.71142	0.568257	0.000558518	0.000387922	0.000507004	0.000355963	0.000845048	0.624879	0.0543776	0.000413561	0.000627997	0.0013924	0.68026	0.000940286	1.0556	0.000427104	0.000402005	0.00076331	0.000237284	0.000154639
126216027354910	0.000781954	1.20699	0.641463	0.343263	0.816033	0.669394	0.000587554	0.000407812	0.00100688	0.0928803	0.000796762	0.661658	1.57352	0.00165066	0.000696305	0.00113765	1.31635	0.000528619	0.000467469	0.000901104	0.000280019	0.268936
134393229331356	0.920402	0.158772	3.60293	0.19313	0.000496763	0.235997	0.000465412	0.00032054	0.675359	0.173629	0.0537559	0.000382773	0.000599767	0.00131224	1.11435	0.0361631	0.429896	0.000404575	0.000380805	0.000691931	0.000212122	0.000140885
195975959403750	0.000708211	0.57979	3.83577	0.262701	0.000561406	0.520512	0.000522502	0.000358183	0.994235	1.25969	0.0210549	0.000425345	0.000662148	0.0014563	0.000637309	0.00100831	0.117656	0.000452259	0.000412523	0.000768717	0.00023579	0.00015345
169039925205875	0.457293	0.000614719	4.0538	0.17549	0.000531296	0.0846525	0.000502339	0.000338288	1.1558	0.000450029	0.257418	0.000404753	0.334089	0.00140002	0.323507	0.000969716	0.653394	0.02705	0.0090547	0.000743439	0.00022862	0.06205
239597526596468	0.000638386	0.374626	2.53791	0.163032	0.266392	0.258805	0.000481901	0.000319724	2.7068	0.756587	0.000605275	0.000398669	0.00063212	0.00136155	0.0167702	0.000953303	0.5116	0.000415486	0.000383412	0.000711061	0.00021479	0.000142187
169560855669036	1.07141	0.401021	2.25728	0.000457596	0.000512015	0.257705	0.000487556	0.000328266	2.42118	0.115533	0.0228161	0.000398865	0.000621064	0.00137821	0.188038	0.00093254	0.740724	0.000418618	0.000378734	0.0469843	0.0710267	0.000153335
157606888205222	0.000696716	0.625093	3.50831	0.000531041	0.000613063	0.000410376	0.000532411	0.000368929	2.03695	0.207814	0.248893	0.000433267	0.10913	0.00158784	0.000623078	0.00101993	0.760697	0.000470477	0.000413855	0.000811547	0.0941885	0.00017746
130615925127414	0.507899	0.000818512	2.31809	0.190213	0.000722964	0.267074	0.000682927	0.0156017	1.45238	0.0804973	0.000838335	0.000553729	0.114455	0.00187194	0.574491	0.00129339	1.6229	0.289269	0.000536952	0.00100484	0.000309874	0.158213
156024173652197	0.000933145	0.452607	2.27926	0.838944	0.000789681	0.353889	0.000722646	0.000473218	0.739881	0.136486	0.000874959	0.11904	0.40797	0.630932	0.41574	0.0759102	0.69607	0.000620802	0.000550281	0.10741	0.123635	0.216952
156598223132892	0.00100357	0.00103528	1.70561	0.178304	0.000782052	0.491838	0.000735146	0.000504289	1.98145	0.105237	0.000919509	0.000604929	0.00094501	0.00206046	0.756259	0.00449108	1.8655	0.285963	0.000578973	0.0011125	0.000334811	0.214402
125049782005022	0.5123	0.153648	2.35206	0.27008	0.000746732	0.0985143	0.000700388	0.000522074	1.83139	0.000634249	0.533857	0.000574573	0.000891527	0.00196765	0.642965	0.0013391	1.19464	0.000626087	0.000565255	0.0011048	0.00033155	0.000229763
157004338157430	0.000957934	0.246025	1.50104	0.0330002	0.0285585	0.343279	0.000737196	0.000485804	2.5442	0.687946	0.000927921	0.000598554	0.000948615	0.00211909	0.000885784	0.00144798	2.03082	0.000629314	0.173383	0.00111481	0.000333116	0.000228747
169707658984350	0.00109542	0.357366	3.07432	0.000661607	0.000902486	0.000636451	0.000816923	0.000569153	1.44071	0.107841	0.107788	0.108148	1.25882	0.00234012	0.214626	0.0840987	0.740194	0.000729799	0.000646569	0.00123271	0.0294686	0.0666339
231289973071270	0.00119204	2.59976	0.2336	0.147616	0.585712	0.61504	0.000933538	0.000635227	0.152421	0.140581	0.00113918	0.438261	1.63383	0.0609332	0.00106149	0.00177826	0.977226	0.000789228	0.00498998	0.00137259	0.000433967	0.000285884
226746044966627	0.00119419	1.55775	1.86755	0.512492	0.000969668	0.193648	0.000893888	0.000612288	1.87033	0.134171	0.00112097	0.156183	0.00114259	0.00250913	0.00107956	0.00174955	1.23929	0.000780447	0.0006929	0.00133547	0.000406299	0.0537035
192747083578140	0.000963953	0.2621	1.18602	0.00050046	0.000788034	0.000581371	0.000734525	0.000506639	4.04972	0.000661938	0.000946583	0.000607341	0.209219	0.00204759	0.000894359	0.38536	1.49509	0.000669362	0.000584334	0.00111222	0.000335343	0.000225251
126913575545075	0.00127908	0.15718	0.965662	0.000687083	0.731005	2.08946	0.000994335	0.000661562	0.764022	0.782856	0.00131861	0.000810011	0.00138837	0.00285858	0.00116736	0.00199892	2.09223	0.0008682	0.000848022	0.00149779	0.000440995	0.000300218
191088274128164	0.832372	0.00125331	2.16237	0.437983	0.00109511	0.000742981	0.00104973	0.000718388	1.26032	0.651158	0.00132776	0.394416	0.00134342	0.00293008	1.52679	0.0019913	0.000962857	0.000905421	0.000807992	0.00156804	0.00047987	0.316964
134462249323228	0.334417	0.00152009	2.08421	0.000838569	0.00130036	0.476796	0.00121708	0.00084586	1.67412	0.00112416	0.00154282	0.00102277	0.491945	0.00337143	0.663492	0.0023763	1.85452	0.00107099	0.000991822	0.0018059	0.000560087	0.000377676
235197351803635	0.000135209	0.601286	2.23104	7.27511e-05	0.000112857	0.266819	0.00010263	6.98553e-05	1.8709	0.0804425	0.0306619	0.041401	2.00352	0.000294277	0.000118758	0.050549	0.385895	8.64607e-05	0.0066105	0.000153789	0.0296534	2.99914e-05
170122108386588	0.104192	0.00024604	1.41296	0.000136436	0.000212654	0.381144	0.000202438	0.000145058	0.15852	0.000207307	0.221227	0.00016324	0.000259736	4.19488	0.164211	0.222945	0.380553	0.000175671	0.000161204	0.000301741	0.133647	0.223422
231282354842926	0.0069658	0.000333349	3.037	0.000172656	0.00030525	0.198175	0.000262997	0.000181153	1.41265	0.000251213	0.127941	0.057778	0.389768	0.000763772	1.32929	0.567601	0.395897	0.000230754	0.000223948	0.000399271	0.0736125	8.05405e-05
125583565905205	0.357394	0.0108625	3.14576	0.000253792	0.00034468	0.309762	0.000320021	0.0802543	0.684552	0.000294543	0.13524	0.196212	2.17637	0.000908572	0.180227	0.000616588	0.308988	0.000275554	0.010492	0.000480586	0.000151247	9.74336e-05
230816752748406	0.00045788	0.000428306	2.51075	0.000224243	0.000358455	0.432478	0.000344439	0.000233327	2.08035	0.000307823	0.00186374	0.000287837	0.683286	0.000984887	0.871659	0.271771	0.431184	0.146793	0.00253435	0.163285	0.000161452	0.000106721
121817865541934	0.000413422	0.408183	0.000418046	0.0415635	0.000338182	0.000237202	0.194914	0.032395	0.000541701	0.0895074	0.000395037	0.000253581	0.000404862	0.266836	0.0989225	5.99477	0.184271	0.000270004	0.000254934	0.00046723	0.155704	0.128805
165309462731510	0.000405462	0.0774905	0.000421768	0.00122529	0.000343819	0.00026121	0.338369	0.00021684	1.19464	0.0114197	0.000396949	0.000255494	0.000405792	0.000960619	0.000366555	5.22324	0.748199	0.000268495	0.000262059	0.000471075	0.000143349	9.40003e-05
197137720829851	0.000584801	0.000530938	4.66232	0.00614662	0.000462088	0.470727	0.000437126	0.000313436	0.472668	0.000484786	0.226544	0.00035077	0.399036	0.00129296	0.430421	0.735235	0.190493	0.000378262	0.000347784	0.000671383	0.000215303	0.000151064
162096961509805	0.000611112	0.000574567	3.49291	0.000294335	0.00048679	0.228107	0.000453532	0.000315699	1.84333	0.000427766	0.000580123	0.000371511	0.301011	0.00127176	0.987959	0.000879413	0.520141	0.218657	0.000368705	0.000685697	0.000212695	0.000142487
170120275515100	0.196239	0.411422	3.10126	0.151899	0.00049926	0.142762	0.000468388	0.0798927	1.79867	0.0451642	0.000594603	0.000381017	0.000591137	0.00140571	1.18119	0.000905741	0.113899	0.339998	0.031489	0.00069903	0.000216581	0.000141903
120703409114028	1.48545	0.000579871	3.08213	0.000341873	0.00051812	0.203722	0.000479106	0.000329023	0.922515	0.000437341	0.438514	0.000385202	0.447409	0.00137887	0.000557577	0.443834	0.320809	0.118846	0.000367417	0.000713786	0.0540058	0.0764582
122379412887963	1.71829	0.000643195	3.0562	0.000388793	0.000600298	0.216452	0.000529138	0.00036203	0.576336	0.304148	0.0662051	0.000427136	0.227445	0.0675757	0.000606729	0.308008	0.826384	0.000461636	0.00045462	0.0307668	0.00024082	0.197237
121802813782245	1.86993	0.000634011	3.26585	0.000406663	0.000555647	0.114811	0.000508855	0.00321684	0.681291	0.000478998	0.149466	0.332929	0.26582	0.00147888	0.000610034	0.000983724	0.520406	0.31177	0.00039768	0.000772566	0.0773	0.000159691
192318648544477	0.000771538	0.000692236	1.75381	0.000405018	0.314642	0.271419	0.000571676	0.000388272	0.0009691	0.205835	0.000696155	0.000465864	3.36286	0.242449	0.000646615	0.608503	0.413013	0.121251	0.000442783	0.0691749	0.230566	0.000177866
232313281234676	0.482053	0.000667458	4.34461	0.000353282	0.000582249	0.489185	0.000534044	0.000362073	0.87181	0.102932	0.00461931	0.000435325	0.000668074	0.00157924	0.821584	0.338046	0.107139	0.000457304	0.0309518	0.00079235	0.00024377	0.000163872
134044516735734	0.000670399	0.000623957	2.44064	0.000326162	0.000547505	0.34427	0.000500614	0.000357702	2.03195	0.000492277	0.034981	0.00042292	0.000645669	0.00146218	0.829272	1.14237	0.744463	0.000434506	0.000396144	0.000762341	0.0240384	0.000157266
230663189129973	0.521425	0.000675713	3.95008	0.000396893	0.000592504	0.195647	0.000556736	0.000373732	1.17895	0.000528239	0.473994	0.000447017	0.000707045	0.00165946	0.467454	0.396259	0.192767	0.000471085	0.000445785	0.000823346	0.111747	0.103756
135143787281844	0.0007735	0.000719442	4.09942	0.198297	0.21232	0.306438	0.000578947	0.000418205	0.80164	0.000551619	0.126035	0.164101	1.342	0.00175438	0.12605	0.00111702	0.215125	0.000502001	0.000565874	0.000874992	0.000286377	0.000174036
191648499354859	0.000721487	0.000662838	3.73335	0.000358906	0.0005684	0.326554	0.000553803	0.000365287	1.71966	0.000505703	0.12407	0.000438644	0.000708065	0.00155164	0.89052	0.424938	0.372119	0.000469907	0.000427116	0.000803712	0.000247739	0.000165013
227921676912371	0.605135	0.000803615	3.29199	0.000420014	0.000694229	0.526267	0.000665465	0.00045586	0.825478	0.000577685	0.101356	0.000544872	0.00083811	0.00189436	0.712826	1.03387	0.483773	0.000565378	0.0101112	0.00095893	0.000290704	0.000195297
205930485374251	0.897408	0.000826638	4.26391	0.0004668	0.000727642	0.257545	0.000694766	0.000482772	0.994426	0.000606244	0.13752	0.000552262	0.000885327	0.00211898	0.397109	0.282593	0.359063	0.000598341	0.000559742	0.00104405	0.000328462	0.000233558
201587084966118	1.19349	0.000990717	3.04625	0.32441	0.000897482	0.239895	0.00080978	0.000561899	0.624479	0.20026	0.248339	0.000660345	0.59104	0.0023236	0.000946327	0.00157211	0.865726	0.0876463	0.000652909	0.00122823	0.000378616	0.167088
169156975941411	0.392887	0.000935896	2.99942	0.000489618	0.00079635	0.202679	0.000752461	0.0852702	1.42507	0.000710195	0.125228	0.000608404	0.000966614	0.00218779	1.30589	0.296801	0.73646	0.000656542	0.0201441	0.00112331	0.00035489	0.000239489
169220314118876	0.624791	0.00087902	3.86109	0.000453056	0.0007635	0.00053558	0.000700256	0.000524003	1.42145	0.000783421	0.396971	0.000582412	0.00089366	0.00209537	0.556833	0.546138	0.181468	0.000592774	0.000573836	0.00104554	0.000323311	0.000208185
125102543977268	0.900524	0.000946672	3.0279	0.000485206	0.000849231	0.320398	0.000738659	0.00056692	0.00127635	0.00070349	0.664045	0.0450045	0.000935161	0.369008	0.764802	1.14958	0.348995	0.000633942	0.000594991	0.00110361	0.000358066	0.000223014
134044544579893	0.000932584	0.000879846	2.51883	0.00045296	0.000752329	0.2931	0.00071306	0.00049868	1.85891	0.000702993	0.0606379	0.00057434	0.000910558	0.00225632	0.440611	1.92162	0.494556	0.000602689	0.000549122	0.00105088	0.000334004	0.000212633
162072292878707	0.558745	0.00102201	3.525	0.00057824	0.000827366	0.416464	0.000831437	0.000643982	1.32415	0.000725092	0.348639	0.000667678	0.10092	0.00229351	0.861705	0.173731	0.252603	0.000697542	0.0272997	0.00117254	0.000687109	0.000247681
134954943691171	0.00112469	0.461508	4.65025	0.000588562	0.000900404	0.424506	0.000827926	0.000570069	0.684978	0.000772392	0.364235	0.00069188	0.00106852	0.00235332	0.790988	0.0015983	0.197976	0.000715887	0.0121481	0.00121089	0.000373111	0.000244709
135622024410854	0.00106192	0.000949268	3.68417	0.000500465	0.000810545	0.661738	0.000764045	0.000518594	1.52207	0.000670694	0.0805979	0.000644079	0.000992099	0.00222585	0.000962048	1.38466	0.253163	0.000658851	0.000792802	0.00113027	0.000347288	0.00022776
169727120260380	0.470279	0.00104408	4.19748	0.000555608	0.000931207	0.374258	0.000849641	0.000606151	0.151959	0.00075805	0.427697	0.000697422	0.0010686	0.00245833	0.493862	0.566182	0.905554	0.00072673	0.000724967	0.00126874	0.000400179	0.000270422
196105452829421	0.807145	0.00111529	3.84349	0.000603879	0.0211601	0.457342	0.000928903	0.000674798	0.00157747	0.000840966	0.347062	0.000770403	0.00119083	0.00266888	0.685335	0.983749	0.440037	0.000819595	0.000962119	0.00141721	0.000418997	0.000280525
231901079132515	0.694604	0.00121464	3.67542	0.000627716	0.00112451	0.50741	0.00095483	0.000657252	0.319661	0.0010212	0.32385	0.000805637	0.00123722	0.00276777	1.04928	0.44342	0.571699	0.000851398	0.000790264	0.00144906	0.00043287	0.00029085
134387846527731	0.00167492	0.00151903	4.20001	0.000823666	0.00128281	0.524654	0.00124781	0.00082032	1.69039	0.00108877	0.480524	0.00100649	0.0016036	0.00356967	0.00156416	0.522443	0.160451	0.00109832	0.000960993	0.00179875	0.000558613	0.000366397
160364257500582	0.00176484	0.00164192	4.11742	0.000897514	0.00137644	0.426112	0.00136475	0.000889286	1.30763	0.00113921	0.498294	0.0010828	0.00170462	0.00367356	0.513418	0.51669	0.199203	0.00115257	0.00103453	0.00192592	0.000595177	0.000399081
200967516539230	0.00211765	0.00183923	4.08309	0.000964	0.00161284	0.793952	0.00149012	0.00103156	0.287731	0.00167137	0.0753928	0.00121598	0.001854	0.00436284	0.698579	0.986862	0.638342	0.00129388	0.0125822	0.00222995	0.000678131	0.000451145
170797806839524	0.976472	0.00200621	2.3631	0.00106588	0.00171937	0.564361	0.00164922	0.00113811	0.417681	0.00148269	0.00210946	0.00135305	0.00211482	0.00479851	0.00201346	2.93134	0.31842	0.00142495	0.00130691	0.00244901	0.000755054	0.000505329
125049809004443	0.694109	0.00212303	2.90959	0.00112262	0.00184707	0.642954	0.00173595	0.0012207	0.399537	0.00154715	0.056172	0.00141768	0.0022682	0.00529804	0.00213851	2.61935	0.249947	0.00149493	0.00140087	0.00262705	0.000798655	0.000530471
130539717279149	0.00334013	0.00348902	0.00363277	0.00175334	0.0585042	0.00206071	0.00270492	0.00232744	2.917	0.00251783	0.00338413	0.00235639	0.00347563	0.00816023	0.00305343	4.56801	0.00261643	0.00240382	0.00211183	0.00387211	0.00122007	0.000798251
230738055064820	0.218646	0.0856685	1.50548	0.0571425	0.182854	0.0932067	6.15728e-05	4.13045e-05	1.46753	0.86531	0.0640028	0.0663575	0.783862	0.0166169	1.48222	0.000129882	0.370089	5.29612e-05	0.0225547	0.0321893	0.0761703	0.20979
191097681959709	1.26799	0.951266	8.79103e-05	0.00356039	0.116581	0.0879842	0.112501	0.00384447	1.68767	0.215309	0.0351681	0.159582	0.461333	0.000191652	1.10815	0.0956046	0.234301	0.644354	0.00618332	9.85904e-05	3.02423e-05	0.408178
192318679182635	0.0212927	0.588214	9.40415e-05	0.0102271	0.00687267	0.340071	7.21497e-05	0.0644968	2.52636	0.465862	0.329422	5.85958e-05	9.2771e-05	0.0141443	1.88819	0.0662639	0.448248	0.509683	0.00726829	0.0142424	3.26755e-05	0.298764
166265496201629	0.23159	1.49696	0.000119003	5.80196e-05	0.0576221	0.530128	9.02221e-05	0.164531	0.669184	0.397806	0.000112283	0.118804	1.14164	0.000251492	0.52199	0.16915	0.192711	1.59951	7.95012e-05	0.000133183	0.0212398	0.286253
165248440100645	0.279835	1.21113	0.000133531	0.000845294	0.00110195	0.454357	0.000100662	0.263761	1.85391	0.0884679	0.0257403	8.23195e-05	2.08833	0.000280198	0.200842	0.301252	0.490121	0.213036	0.0193769	0.000148994	4.60737e-05	0.107053
165180748777259	0.000436365	0.967926	0.000172425	0.0112779	0.000141473	0.457337	0.000132614	0.125845	0.485824	0.201176	0.000167042	0.000996294	1.33408	0.000369791	1.2858	0.504485	0.230922	1.46229	0.00955921	0.000195145	0.0305609	0.490253
164779330058147	0.868072	0.89242	0.0001387	0.00352131	0.000113868	0.396661	0.000106807	0.0907581	1.17467	0.0471318	0.0155391	0.118966	0.000136485	0.000302471	3.16447	0.237628	0.000109906	0.495725	0.000100066	0.000159712	0.0931936	3.27793e-05
126913543794083	0.123276	1.69861	0.000190394	0.000109563	0.0526522	0.391511	0.000146067	0.189508	1.52248	0.290933	0.00018697	0.0322753	1.206	0.0306225	0.351484	0.0167201	0.000152659	0.917018	0.0180352	0.000219486	6.71925e-05	0.757739
235678521548003	0.0634899	0.93235	0.000179516	9.48702e-05	0.33141	0.244999	0.000135156	0.342871	1.0921	0.387847	0.00941538	0.0361742	1.65425	0.000380476	0.338781	0.0795215	0.38821	1.33769	0.000109372	0.000202364	6.20755e-05	0.359665
204770978445686	0.000410956	1.01945	0.000192991	9.38138e-05	0.000160042	0.378004	0.000146026	0.13871	0.561265	0.56548	0.000185565	0.030281	1.57457	0.000412955	0.0934957	0.329076	0.927566	1.42136	0.0170589	0.000216487	6.70541e-05	0.541727
241176080440093	0.000173146	0.520436	0.198799	8.58199e-05	0.0583164	0.366446	0.000130703	0.173569	1.61729	0.491551	0.0326658	0.000106272	2.40435	0.000360888	0.000151563	0.0344988	1.00524	0.488863	0.138566	0.000192432	5.86122e-05	0.0680915
170678306126245	0.00449465	0.0350097	0.000140734	0.00300303	0.000115085	8.60601e-05	0.704482	7.15189e-05	0.299393	0.195835	0.000137558	8.83299e-05	0.127034	0.000299676	0.0416479	5.50036	0.243793	9.2359e-05	0.150895	0.000158157	0.179762	0.113052
122427481676012	0.000227163	1.31028	0.152505	0.000111457	0.000178274	0.212142	0.0271991	0.000108907	0.325897	0.330168	0.000198929	1.00806	2.75807	0.000462963	0.000193094	0.212048	0.395484	0.000143042	0.000141028	0.145751	0.289601	0.430962
169560836598643	0.266948	0.711339	0.000234915	0.00011419	0.286664	0.235084	0.000173111	0.555703	0.000297344	0.532104	0.429556	0.0192801	0.946122	0.000491133	0.78808	0.469739	0.496768	1.30789	0.0348561	0.000258041	7.91432e-05	0.518139
134594453268766	0.000213323	1.11114	0.310325	0.0437805	0.000174537	0.306397	0.00016178	0.00847641	1.67538	0.385521	0.000204412	0.00105616	0.753678	0.000452511	1.82071	0.00906578	0.0859825	0.529017	0.013621	0.000241655	8.34169e-05	0.544237
131223708982060	0.978118	2.18081	0.000206595	0.000110095	0.00840072	0.259708	0.000155772	0.0381047	0.70387	0.216585	0.000194064	0.229994	1.53996	0.0217021	0.487358	0.407152	0.000160066	0.000134974	0.000126536	0.000232656	0.117957	0.408892
133967253793635	3.39651	0.322421	0.000186176	0.0153827	0.000151301	0.306052	0.000142638	9.70007e-05	1.41414	0.0237853	0.000181312	0.000115446	0.734793	0.000402363	0.00016863	0.390955	0.461953	0.172026	0.0013846	0.000212315	0.127731	0.231147
197075202664283	0.0994494	0.652875	0.000219275	0.000107283	0.0223552	0.363565	0.000168483	0.487888	1.09717	0.32438	0.000210558	0.150532	1.76129	0.000466898	0.548969	0.129337	0.315108	1.39156	0.000139689	0.000247149	7.66812e-05	0.253813
240617702701406	0.135388	0.733905	0.000222114	0.000114274	0.000178307	0.10179	0.000172392	0.40581	1.16909	0.0899314	0.0218605	0.0664725	0.888072	0.000474878	1.22298	0.213443	0.798571	1.44061	0.000136153	0.000253719	7.83769e-05	0.310366
129508106755436	0.406472	0.780381	0.000234131	0.00856307	0.0481039	0.102448	0.000177552	0.326874	0.460794	0.537051	0.0661564	0.0517412	2.71816	0.000498412	0.117328	0.0328668	0.553354	0.848546	0.000151578	0.000265313	0.0972862	0.44247
204902646533029	0.257892	0.17145	0.282811	0.000102096	0.000166887	0.000124184	0.000160979	0.000106924	0.643421	0.096486	0.000196398	0.000131878	0.334641	0.000447127	3.68156	0.817968	0.857002	0.0820408	0.0203518	0.000235134	0.0279523	0.324687
228052653992885	0.30274	0.868847	0.000198214	0.012472	0.00579416	0.479187	0.000149303	0.216848	2.02344	0.234271	0.0617359	0.000122298	1.17066	0.425935	0.924614	0.137066	0.152054	0.392486	0.0093697	0.0184736	6.86397e-05	0.163402
133906824875227	0.0951065	0.105474	0.132358	0.000114501	0.000170175	0.333576	0.000162175	0.0587438	1.66026	0.0380411	0.000204318	0.000132125	1.94657	0.000450895	1.6424	0.0360201	0.963635	0.284063	0.00312569	0.00024217	0.0972898	0.201782
191689554778468	0.000237187	1.50976	0.000236066	0.0113195	0.000195422	0.375327	0.000182502	0.336424	1.29727	0.319258	0.000229242	0.00231061	0.524246	0.0237099	1.19216	0.377454	0.527405	0.63176	0.015283	0.000270147	0.041059	0.41382
121339870112172	0.00130015	1.49343	0.000239723	0.000117403	0.00558922	0.393718	0.000181755	0.15273	1.24983	0.503803	0.000228864	0.00427474	1.24657	0.000517253	0.536637	0.58179	0.000190289	0.935244	0.0514875	0.00027188	8.35309e-05	0.441695
157013914597606	0.000241946	1.14008	0.000239281	0.0207207	0.0559499	0.19474	0.000184371	0.0650556	0.736141	0.619105	0.000230683	0.000149872	1.6624	0.000516729	0.179731	0.467488	1.19226	0.85572	0.0218678	0.00027759	8.54682e-05	0.386733
126216014064436	1.20768	0.0477485	0.582174	0.17427	0.00018222	0.000141429	0.0203461	0.000116808	0.422724	0.124895	0.0614042	0.69068	3.22622	0.209007	0.000196974	0.000328042	0.598367	0.000146973	0.000143712	0.000254311	0.0755411	0.15736
135693665196467	0.000265267	0.556864	0.000273488	0.000128404	0.18937	0.364682	0.000198822	0.161523	1.21361	0.769698	0.000253801	0.0270765	1.13107	0.000569452	0.260911	0.466937	0.710097	1.44746	0.000161013	0.000298836	9.10165e-05	0.298367
165251764374388	0.352826	0.120546	0.110202	0.000118871	0.000191468	0.0528901	0.000184268	0.000124003	0.648375	0.000164001	0.000225285	0.000149441	0.0923808	0.000508293	3.76236	1.14616	0.728732	0.286582	0.00369577	0.000268415	8.34735e-05	0.293155
197281482468148	0.000268537	1.30401	0.000268083	0.00132043	0.000211919	0.45305	0.000206536	0.000137374	0.484445	0.000188287	0.000251361	0.265836	1.8539	0.000564619	0.735929	0.355707	1.06771	0.75303	0.00336738	0.000304121	0.109514	0.209689
228052627569949	0.000304235	0.677088	0.000307177	0.00201289	0.262599	0.541107	0.000229594	0.2006	0.52532	0.432018	0.0374346	0.00288874	2.32313	0.000656112	0.313645	0.0736618	0.735397	0.793406	0.0929047	0.000343278	0.00214209	0.5827
135006469942174	1.00326	0.0908621	0.851487	0.162787	0.0636228	0.124477	0.00749286	0.317815	0.184173	0.403857	0.314634	0.263269	3.20149	0.0586572	0.000216622	0.000364857	0.335721	0.000162238	0.110305	0.000283282	0.104923	5.83924e-05
205441817564979	0.0953246	0.0168399	0.000216038	0.00132401	0.0139634	0.000128417	1.08636	0.0404615	0.000281208	0.450912	0.000212363	0.000131483	0.0996831	0.000465854	0.000197689	5.13193	0.176493	0.000143	0.116155	0.000246022	0.103666	0.264791
240018567085278	0.209597	0.396501	0.584473	0.00014039	0.124854	0.185446	0.000200927	0.143393	0.537645	0.513523	0.0002551	0.0875214	3.87154	0.00055974	0.000237159	0.0676664	0.587219	0.000174245	0.0133876	0.000298337	0.068283	0.207001
134533204109101	0.431988	1.07628	0.000302852	0.021247	0.0714263	0.347702	0.000229505	0.295768	1.18738	0.254852	0.00151693	0.137364	1.76132	0.000644012	0.182787	0.0130136	0.596843	0.741691	0.0571965	0.000342356	0.000106779	0.419894
192101752396124	0.327038	0.801682	0.000344543	0.0123837	0.144557	0.335711	0.000256077	0.129408	0.00044656	0.973373	0.000328998	0.00067194	1.25985	0.000723633	0.000305092	0.0859007	1.72248	1.13287	0.125135	0.000386292	0.000119255	0.545914
165260098496812	0.000235352	0.035057	0.000231821	0.00865507	0.000188162	0.260163	0.883674	0.000118444	0.000297099	0.216073	0.000222668	0.000140649	0.0116457	0.000494533	0.0254992	5.23538	0.390374	0.0523236	0.0385889	0.000261088	0.241341	0.198953
191141946518261	0.245332	0.440292	0.000343842	0.000171399	0.0883131	0.193314	0.000258192	0.0641834	0.626808	0.336006	0.106659	0.113757	1.46579	0.00842688	0.387784	0.132826	1.10246	1.60155	0.000216972	0.0257631	0.00150482	0.658129
130608321218918	0.000310233	0.818987	0.000304883	0.000150955	0.00641936	0.271831	0.000232908	0.19621	1.41142	0.51889	0.0617068	0.000190094	1.28243	0.000652773	0.557259	0.0690685	0.852571	1.04809	0.144791	0.000349837	0.000107184	0.357919
192729635220198	0.568002	0.2595	0.225395	0.00016329	0.100228	0.155996	0.000246178	0.000164896	0.251246	0.188593	0.000306026	0.317048	3.94967	0.00175534	0.000282656	0.503348	0.278227	0.000212131	0.0272854	0.000371522	0.163724	0.608124
161341987207909	0.571133	1.89074	0.000353031	0.00120736	0.0650141	0.321905	0.000271925	0.142419	0.000465315	0.315664	0.000342511	0.000222595	0.774844	0.000763195	0.65162	0.45804	0.577396	0.903779	0.0135467	0.000400728	0.289754	0.619997
170866345732902	0.000296044	0.802759	0.000296489	0.00286204	0.000255453	0.790779	0.000224953	0.0919838	1.82881	0.399925	0.000283979	0.000183363	1.27293	0.000635963	0.380269	0.0775518	0.866658	0.807108	0.0422632	0.000336135	0.10842	0.125069
121940386966235	0.756694	0.421113	0.000258199	0.000125725	0.0033479	0.0767209	0.00019479	0.000132768	3.60027	0.34604	0.000243746	0.000157793	0.000249422	0.000542678	1.42734	0.000376936	0.385094	0.374188	0.0354148	0.000293403	9.03418e-05	0.171029
200922541284084	0.000310803	0.767845	0.00031918	0.000170228	0.000248937	0.386652	0.000232783	0.190243	0.52913	0.0610134	0.000290841	0.222951	2.08317	0.14028	0.454049	0.266506	0.942122	1.35823	0.000182421	0.0228855	0.000107663	0.172954
157606856744291	1.27347	0.0105163	0.000287769	0.00174446	0.003967	0.121803	0.000217448	0.0843114	3.24961	0.000202925	0.104306	0.000175022	0.093806	0.000591474	1.28366	0.000408863	0.493708	0.589974	0.000166224	0.000315601	9.73272e-05	0.286561
204902646008172	0.263588	0.299601	0.000406452	0.000192468	0.00033062	0.314992	0.000297382	0.184867	0.278144	0.110041	0.000381558	0.000244813	2.65817	0.000835714	0.0802237	0.197968	1.01892	1.32698	0.025944	0.000448047	0.0464371	0.790862
156600477529907	0.453929	0.216857	0.000286528	0.000138336	0.000225784	0.0911674	0.000215117	0.000146326	3.1542	0.262637	0.000274623	0.000174474	0.000272015	0.000602989	2.32057	0.343766	0.240613	0.28326	0.00261425	0.00032033	0.0226784	0.204959
205933572472053	0.148348	0.587251	0.000331442	0.0128881	0.249039	0.426196	0.0002441	0.0776911	1.26456	0.791257	0.0341436	0.00959201	2.43261	0.000694792	0.000286379	0.175971	0.751447	0.503411	0.0238461	0.00036234	0.000111185	0.10961
129593903865251	0.00031695	0.254559	0.64661	0.0507415	0.000258155	0.121822	0.000240535	0.265281	0.553113	0.41762	0.000300323	0.150421	3.8572	0.000679612	0.301575	0.000465876	0.626782	0.310048	0.0413149	0.000359102	0.000110277	7.45865e-05
134515770223836	0.332361	0.489657	0.000396453	0.0245539	0.000323224	0.627322	0.000290437	0.000201343	0.711345	0.0258625	0.000371414	0.389433	2.05738	0.000820417	0.144787	0.000561748	1.78432	0.65964	0.00022979	0.000442235	0.000135789	0.349443
200897589594971	0.329544	2.58676	0.000372171	0.00110666	0.191768	0.168995	0.000243973	0.468739	0.000443867	0.000212425	3.69355	0.155033	0.000366528	0.000685328	0.000301238	0.000498087	0.000313752	0.000226962	0.000188341	0.000364542	0.000109117	7.27812e-05
204842758465389	0.780093	0.408922	0.35204	0.000157646	0.000261453	0.616609	0.000244957	0.000164134	2.28538	0.0477304	0.000301466	0.000198957	0.367269	0.000686795	0.0957482	0.373025	1.6643	0.601059	0.00515633	0.000365198	0.000108535	7.37176e-05
135022696357107	0.176616	0.964439	0.000375826	0.00251052	0.00030741	0.281326	0.000279037	0.0312241	0.659591	0.13317	0.00035073	0.052358	1.46752	0.000787069	0.376677	0.567116	1.22126	1.5387	0.000245557	0.000416364	0.000127619	0.124482
199944362450267	0.00046872	0.618624	0.000471172	0.00153895	0.0469781	0.092899	0.000350979	0.171172	0.77116	0.912583	0.00044525	0.0867893	1.44796	0.000970161	0.287477	0.000679266	0.789214	1.62423	0.015034	0.000522289	0.000162266	0.730118
200923749760222	0.000348938	0.319773	0.276118	0.000171291	0.000277033	0.244999	0.000261488	0.000188862	2.02157	0.000240456	0.000333175	0.000216457	0.0475767	0.000724455	1.77559	0.165334	1.60341	1.14196	0.000203023	0.000389472	0.000118013	7.94841e-05
170265184516892	0.0770743	0.0173818	0.406189	0.00017683	0.0864159	0.293351	0.000239316	0.0717991	2.54063	0.0621804	0.0183338	0.000194669	0.593026	0.000669552	1.68061	0.801985	0.876089	0.000209991	0.0211623	0.000358164	0.0517487	7.32476e-05
192120153131813	0.23708	0.000409226	0.284894	0.000249844	0.000355352	0.164629	0.000336013	0.211452	1.37359	0.0469546	0.000420957	0.000273809	0.920514	0.00094461	1.45301	0.072529	1.35	0.831031	0.00626255	0.00049957	0.000154997	0.644261
201542895619381	0.000394586	0.311642	0.206931	0.000193736	0.000321464	0.292189	0.000297352	0.323544	1.23404	0.143084	0.386745	0.000240871	0.00037856	0.000828868	2.38538	0.777337	0.800381	0.432335	0.000264582	0.000442943	0.000135163	0.30276
165248421260005	0.000350612	1.04998	0.802134	0.000184046	0.0122221	0.000213197	0.000262774	0.000184078	0.986744	0.0983755	0.165002	0.99818	2.21368	0.000760564	0.00031711	0.412092	0.858173	0.00022962	0.000220079	0.000389118	0.000117919	7.76888e-05
235214351034099	0.000392037	0.265755	0.000393954	0.00477689	0.000306219	0.483766	0.000293198	0.00416179	1.84074	0.0227009	0.00554317	0.000239849	0.453171	0.000816848	1.92692	0.349469	1.43694	0.648606	0.000228848	0.000439808	0.0488187	0.105392
201587084412829	0.000384914	0.506461	0.000395024	0.000185945	0.000316544	0.244932	0.000289747	0.139929	0.844486	0.00964027	0.000364065	0.256178	3.97803	0.0293371	0.513415	0.0547091	0.870615	0.000253706	0.000298449	0.000436045	0.0621685	0.0870525
155911417978292	0.000418947	0.412755	0.0004245	0.00263912	0.00033782	0.636768	0.000317957	0.0261103	1.51982	0.0046509	0.000403478	0.000261789	0.775352	0.000882992	0.983721	0.0503287	2.12152	0.912898	0.000250668	0.000478024	0.000146456	0.149379
227921631037804	0.000463268	0.597086	0.000465817	0.00549469	0.0165935	0.643882	0.000347665	0.0130006	0.816432	0.118121	0.000442705	0.238004	2.50679	0.000986155	0.158164	0.17065	1.16818	0.696702	0.0467316	0.000515399	0.0995492	0.301252
231849405856997	0.499432	0.377657	0.000474316	0.000234329	0.000383816	0.245267	0.000355765	0.150473	0.425119	0.0858786	0.106783	0.246458	2.47867	0.00100163	0.000426136	0.00069573	1.75473	0.935422	0.000295485	0.000532832	0.000163842	0.289387
120718441999206	0.000473533	1.15538	0.000465669	0.0082471	0.000381374	0.537917	0.000356595	0.265922	0.564755	0.107613	0.0391991	0.0475841	1.51062	0.00100453	0.615283	0.0772924	1.16088	1.31541	0.000284462	0.000532068	0.000163021	0.19008
226821179099892	1.0933	0.368257	0.000447892	0.000217075	0.000353773	0.377964	0.000336352	0.000231451	2.58994	0.163076	0.000429224	0.000278098	0.126564	0.000949695	1.04669	0.000648869	0.549249	0.991692	0.00886689	0.000503059	0.000155132	0.279702
157070642003187	0.000413498	0.00732001	0.000403759	0.000198703	0.000320516	0.561689	0.000307041	0.000207941	3.38504	0.0463165	0.00558362	0.000244982	0.000403479	0.000871425	1.28699	0.165078	1.65903	0.314098	0.000244531	0.000467094	0.114108	0.050533
164827648648949	0.223787	0.09752	0.394568	0.000251264	0.000371126	0.29935	0.000343388	0.0631795	0.423627	0.0778357	0.0493177	0.000285666	4.15927	0.000957109	0.130219	0.000663224	1.32511	0.109304	0.000278272	0.00051469	0.000157567	0.242944
196516991614318	0.000456174	1.6238	0.000453479	0.000223277	0.0668852	0.109744	0.000345797	0.208817	0.988464	0.444426	0.000503125	0.0239834	1.68011	0.000969966	0.407347	0.314392	0.691869	0.80787	0.0275869	0.000517359	0.000158668	0.200924
192662411372764	0.000474149	0.976369	0.000471463	0.00023314	0.000389476	0.732387	0.000361447	0.0759845	0.473038	0.136106	0.000460488	0.000299761	1.80847	0.00101411	0.000425475	0.0656481	1.90535	1.33569	0.0243862	0.000536567	0.00216264	0.059581
226394681593189	0.0951424	0.698777	0.000673447	0.000344722	0.00056384	0.000378597	0.000540003	0.212705	0.000884201	0.000459549	0.000662296	0.102975	0.304104	0.00148717	0.90589	0.00101559	2.12606	1.06916	0.00270196	0.000792174	1.2639	0.810543
121886450837364	1.23747	0.697963	0.000446682	0.00976511	0.000385684	0.499533	0.000332089	0.0352589	2.64825	0.517963	0.0690724	0.000271337	0.000423712	0.0559677	0.857291	0.000640217	0.356068	0.368948	0.000298973	0.000499702	0.000153961	0.242852
131106625183150	0.00043664	0.83873	0.000454495	0.000306356	0.187112	0.304864	0.00033547	0.000227524	1.56081	0.510529	0.000426411	0.02033	0.967496	0.000939119	0.737977	1.08912	0.379287	0.721602	0.0148781	0.000506401	0.000150713	0.263334
165395408481579	0.2565	0.0847221	0.571041	0.000217413	0.00902879	0.31892	0.000339021	0.24705	0.00256749	0.209719	0.0274254	0.479712	4.44053	0.000949217	0.000399367	0.000648552	0.71507	0.21695	0.017304	0.00050001	0.00015274	0.000103319
205294964784053	0.434883	0.000476673	0.483256	0.0374678	0.19082	0.181034	0.000395626	0.396988	0.000667088	0.438165	0.47705	0.0125667	3.10124	0.00110761	0.000461052	0.243555	1.00267	0.000346092	0.0982836	0.000593679	0.0928845	0.404912
239543692519852	0.000549941	0.641046	0.274853	0.000274452	0.00785494	0.534477	0.0004169	0.0958157	0.538547	0.486001	0.000531751	0.00431083	2.57847	0.00117342	0.000492945	0.0230196	1.14895	0.740403	0.131879	0.000622238	0.000190026	0.389937
135143760189796	1.82798	0.000428239	0.89119	0.000229168	0.0651317	0.198588	0.000350221	0.00024459	0.865271	0.240126	0.0194166	0.140718	1.87651	0.114631	0.000411532	0.00067213	1.11784	0.0361939	0.000296233	0.000535923	0.0285708	0.174505
192662365236524	0.57864	0.597469	0.000535992	0.000266445	0.000450744	0.541289	0.000411129	0.112806	0.451548	0.0744412	0.00052112	0.000340554	1.8763	0.00116736	0.105567	0.000803006	1.93929	1.04767	0.00222409	0.000615883	0.00165281	0.265812
157697975741726	0.000500546	0.0747768	0.243704	0.000246727	0.000400271	0.384008	0.00037318	0.156189	0.505915	0.0681889	0.000470825	0.363063	3.25393	0.00104136	0.208926	0.000721419	1.59597	0.735789	0.00476631	0.000563733	0.000172532	0.000115547
227862602210078	1.15959	0.195451	0.359545	0.000231139	0.000379477	0.135462	0.000353172	0.0873083	2.53605	0.0800353	0.0032102	0.000290338	0.302557	0.00100067	1.34965	0.000684877	0.827101	0.419943	0.000278578	0.000523362	0.000160792	0.140041
156600523438382	0.000511946	0.268195	0.718488	0.000252663	0.000432486	0.431371	0.000385108	0.282732	0.60472	0.19479	0.212325	0.226515	3.52323	0.00108957	0.000463281	0.183072	0.748442	0.000338755	0.0481792	0.00058418	0.000175513	0.153539
226746064033715	0.000504572	0.429643	0.415136	0.000246633	0.000422778	0.177212	0.000382842	0.000258084	2.01883	0.0371112	0.0516689	0.000309773	1.33224	0.00109154	1.07819	0.414621	1.16298	0.000331239	0.000301034	0.0846172	0.000176648	0.39356
161942504659165	0.928457	0.0158196	0.480717	0.000237659	0.000383075	0.180617	0.000359766	0.109791	2.36406	0.000321926	0.063625	0.000297133	0.896517	0.00100613	1.48392	0.000700258	0.806461	0.000317367	0.00029715	0.000538748	0.0993686	0.166023
135478782580963	0.000597485	1.86258	0.103458	0.0275888	0.336462	0.360107	0.000443473	0.000304267	1.52685	0.549519	0.0171749	0.0848828	1.4961	0.00125054	0.00052486	0.46122	0.00045596	0.000395248	0.0666145	0.000677796	0.000202118	0.702396
131227045808357	0.362641	0.331789	0.00052444	0.000257203	0.000415182	0.514967	0.000402726	0.186048	2.16551	0.000358591	0.0676591	0.000327455	0.000515195	0.00108857	0.967999	0.00077822	2.12385	0.793695	0.00030979	0.000587363	0.0183725	0.0617256
236245157604772	0.904714	0.000405367	1.88366	0.000216447	0.000356534	0.33052	0.000333819	0.0928503	0.475562	0.000298344	0.0687849	0.000272548	0.172411	0.000958585	1.82255	1.67277	0.171888	0.000285939	0.000262079	0.000495398	0.000154222	0.000102635
195615872145838	0.049305	0.000506524	0.000560212	0.0117354	0.000430831	0.164528	0.000418563	0.188303	1.95855	0.0373198	0.0713476	0.000333434	0.296421	0.001159	2.06966	0.251441	1.45411	0.794682	0.000372215	0.000623923	0.000190393	0.24782
157062469207979	0.455782	0.260504	0.000588458	0.000318738	0.00852451	0.136757	0.012413	0.339016	0.881814	0.000390283	0.177894	0.0638458	2.40791	0.00122243	0.000517421	0.000857068	1.93133	0.804071	0.000359003	0.000662324	0.000201688	0.114833
120726924487077	0.573007	0.176688	0.941492	0.000250681	0.000416791	0.228323	0.172744	0.000264099	1.31795	0.0717592	0.0345495	0.000328695	3.00268	0.0010655	0.000447403	0.000738972	1.07564	0.000323147	0.000312745	0.000566409	0.000173731	0.000111646
195613962123997	0.000594492	1.36481	0.000598269	0.00197847	0.0893905	0.349609	0.00045758	0.220272	1.01475	0.415137	0.107618	0.0206997	2.09975	0.00127649	0.475387	0.460708	0.000479019	0.689431	0.0386038	0.000681038	0.000209251	0.247361
134592171522971	0.731242	0.000540498	0.752862	0.1458	0.000468573	0.114204	0.000444749	0.197657	1.63698	0.000385554	0.0082929	0.000360054	0.498149	0.00124173	1.78072	0.000859932	1.15484	0.402462	0.0133334	0.000659798	0.000206337	0.158108
236847660690163	0.00060218	0.615009	0.000615619	0.000293011	0.000489096	0.287826	0.000458616	0.222399	1.20653	0.000488136	0.000574849	0.000376665	2.98851	0.00130344	0.434294	0.0688454	1.35952	0.270061	0.00448098	0.000683579	0.000210855	0.136222
120850243082150	0.224694	0.000547045	0.000615061	0.000291746	0.000474168	0.212266	0.000447895	0.000309474	2.31933	0.000448857	0.00055879	0.000358828	0.012736	0.0012435	3.06813	0.021419	1.13625	0.443915	0.000366209	0.000679156	0.000212615	0.154508
227905820118363	0.0902591	0.265029	0.000593609	0.00818167	0.000478557	0.000364956	1.47077	0.000310384	0.000753474	0.000398385	0.000568803	0.000366353	0.0005822	0.00128238	0.000547375	3.37803	1.69364	0.000395999	0.00310406	0.000673531	0.683319	0.000141575
164828829140781	0.000591446	0.768549	0.108045	0.00032887	0.186456	0.000376179	0.000449731	0.000311939	1.25304	0.560516	0.000572286	0.0166936	1.03335	0.0601588	0.771683	1.57571	0.276653	0.748123	0.00969314	0.00067113	0.000203647	0.227635
165738066852646	0.178514	0.20433	0.000693217	0.0214384	0.00053314	0.355075	0.000503618	0.121387	0.000858327	0.0350321	0.000635907	0.0784453	3.55148	0.00139916	0.358369	0.214254	1.48334	0.457222	0.000398528	0.425414	0.000253363	0.110195
201106048575772	0.00069313	0.426828	0.000699047	0.00196765	0.000587637	0.537891	0.000524177	0.000368344	0.32436	0.0501486	0.000662441	0.104386	3.40429	0.00148809	0.000606404	0.172637	1.97687	0.444407	0.00384895	0.00078812	0.000237958	0.145487
231754903702819	0.000719383	0.00066106	0.000772318	0.000345077	0.000575872	0.742763	0.000549774	0.129643	0.554335	0.0637095	0.000686168	0.428911	3.46178	0.0610475	0.157697	0.289532	1.50488	0.086401	0.00251941	0.000799007	0.000246401	0.111187
131227045452198	0.123155	0.144127	0.000881954	0.000488559	0.0199288	0.385425	0.000617252	0.300041	0.00106242	0.108249	0.75341	0.000516914	2.74465	0.00171156	0.000721353	0.00120084	2.14884	0.695921	0.00050398	0.000911393	0.000284682	0.167085
235668724206435	0.0224407	0.553597	0.000765356	0.000366688	0.000632677	0.415855	0.000577268	0.108966	1.06162	0.000528057	0.000714176	0.000480435	2.10427	0.00161104	0.276921	0.0999221	2.10123	0.7683	0.00612595	0.000858937	0.000260389	0.0737041
165173231828259	0.000766571	0.569085	0.000761755	0.000376949	0.000770297	1.02967	0.000582958	0.00040191	1.35447	0.000564775	0.464639	0.000475026	0.760462	0.00166288	0.414543	0.3554	2.24313	0.253786	0.000471654	0.000870778	0.0990577	0.0477973
192101784079726	0.000813715	0.0495554	0.000840451	0.000399436	0.000647024	0.23993	0.000608032	0.136395	0.391148	0.000584842	0.000781312	0.550144	3.05472	0.00167365	0.253915	0.00118114	2.41635	0.412983	0.000507558	0.000904153	0.000276547	0.0853693
169156963330859	0.294949	0.452974	0.000749695	0.000367465	0.00367472	0.1958	0.000561856	0.211229	2.18231	0.244338	0.000709254	0.000466453	0.639047	0.00155838	1.03372	0.00108974	1.57307	0.567368	0.102914	0.000839135	0.0918444	0.000173499
126150233474989	0.571905	0.198577	0.342885	0.0908402	0.000817063	0.312073	0.000710286	0.0538255	0.00122742	0.130738	0.000891126	0.000591031	3.08698	0.00198467	0.000850835	0.00136975	2.06398	0.000628795	0.000558181	0.00106915	0.310981	0.426208
129645289585382	0.0909836	3.1492	0.00101094	0.0403238	0.308621	0.000553197	0.000752467	0.0856507	0.595715	0.5794	0.000946064	0.0457474	1.73437	0.00211815	0.000894988	0.183691	0.000823665	0.000673055	0.0292144	0.00114276	0.000341374	0.747503
197051836128484	0.767626	0.000723528	2.51626	0.000405551	0.000637134	0.000541679	0.000598185	0.000408815	1.15182	0.000626004	0.00142955	0.000493753	1.96641	0.00169536	0.000702	0.00116127	1.0717	0.000526557	0.00720197	0.000905738	0.107673	0.00018781
169580969184677	0.000935261	0.164937	0.000961406	0.00911122	0.000756818	0.338469	0.000704274	0.0597241	1.65304	0.0456479	0.000887811	0.000591125	0.372162	0.00198051	1.31729	0.00134168	2.38923	1.20148	0.000551851	0.00104576	0.000323167	0.0385181
157491682983276	0.000946717	0.000880172	0.80086	0.000482073	0.000764678	0.859453	0.000710426	0.000490129	2.58686	0.409712	0.000922114	0.000582531	0.566269	0.00201697	0.91769	0.00679998	1.3491	0.000619964	0.0929212	0.00105944	0.000321909	0.00021401
156988232879005	0.620411	0.0519945	0.00127222	0.000632043	0.00103579	0.373936	0.000990415	0.00067289	0.469096	0.000901323	0.00128436	0.254934	2.7805	0.00275364	0.123764	0.00189521	2.31433	0.0718253	0.000763262	0.00146034	0.0985246	0.426588
195418272258275	0.154254	0.00132755	2.26911	0.00080493	0.00115143	0.000910957	0.00109225	0.000743638	1.19611	0.00114344	0.175647	0.108897	1.54815	0.00307287	0.680444	0.00207436	1.19023	0.000955829	0.000855177	0.00163511	0.191771	0.0691381
134583294224755	1.84356	0.00165768	0.00182019	0.000877884	0.00145729	0.00099013	0.00139282	0.000924685	0.654313	0.108574	0.00167829	0.00113622	0.106547	0.00386072	3.85954	0.00259211	0.0012504	0.00117929	0.099487	0.00203888	0.698863	0.205655
239451650583395	0.00226633	0.694881	0.00235927	0.00110263	0.00186442	0.565639	0.00171177	0.00116671	0.864039	0.100154	0.002212	0.350587	2.54595	0.207021	0.00202703	0.00328015	1.3902	0.572396	0.00134279	0.215386	0.000787663	0.0728794
195536665045411	4.88501	0.00212478	0.00246262	0.0011452	0.00187183	0.00127219	0.00194684	0.00124436	0.583129	0.207995	0.00226631	0.127813	0.00232432	0.00491422	0.990506	0.0033826	0.00167992	0.31684	0.00138329	0.00266295	0.0617529	0.395479
200501512583003	0.00243495	0.0705068	0.00263069	0.00119141	0.0020335	0.672112	0.00187904	0.00125438	0.503237	0.0959503	0.219259	0.474585	3.63031	0.00522133	0.00221098	0.00363674	1.5827	0.00163888	0.0123486	0.184851	0.000841022	0.128353
121829810682093	1.95059	0.394389	0.00350701	0.00160483	0.0028423	0.00179126	0.00248286	0.141268	1.40604	0.0024412	0.128359	0.00203652	0.00317994	0.00665334	1.02007	0.00472007	2.29792	0.002197	0.00193869	0.0037041	0.00113977	0.220038
157673010882396	0.293788	0.0061839	0.135761	0.00326064	0.0752157	0.00361567	6.29776	0.203338	0.00857047	0.00482628	0.00671829	0.00407589	0.00664944	0.0146317	0.00616981	0.010159	0.00483094	0.00447349	0.2896	0.00755222	0.00231118	0.208235
192739554777885	0.301801	0.226657	8.93972e-05	0.00574252	0.817527	5.2632e-05	6.82466e-05	4.53145e-05	0.000115769	0.486837	3.02915	0.0118449	8.59885e-05	0.153801	0.0683014	0.000129846	0.333126	1.89363	0.0373839	9.98968e-05	3.04725e-05	0.23345
122298767140779	0.0456319	0.16062	0.281722	0.0463244	0.42125	0.163215	5.1174e-05	3.40509e-05	0.148825	0.121489	2.11536	4.21554e-05	6.70367e-05	2.32643	0.304265	0.385941	0.000727313	4.48876e-05	0.0253822	1.05252	2.30444e-05	1.52398e-05
133906855521588	9.0047e-05	0.488772	9.01612e-05	0.0387172	0.862609	0.355518	0.00898744	4.58612e-05	0.567092	0.046642	1.52835	0.0255941	0.553025	0.374305	0.109758	0.00270124	6.95658e-05	0.810022	5.50783e-05	1.82748	3.11092e-05	2.10879e-05
240147167046500	0.00152169	0.34629	0.000114141	0.000718211	0.281868	0.0940866	8.8776e-05	0.00524596	0.00015074	0.506608	2.28229	0.192425	0.220046	0.0146604	0.117592	0.0880208	0.727215	2.33405	0.22806	0.00013257	0.00305176	0.155728
230681442400630	0.000124595	0.515074	0.000122059	0.00478115	0.21253	0.421499	9.49654e-05	6.40967e-05	0.350302	0.478985	1.96383	0.0444511	0.358254	0.000266311	0.400257	0.212032	0.525562	1.73432	0.228049	0.000142984	0.00124647	0.147976
157131054934261	0.758674	8.30451e-05	8.90869e-05	0.0360463	0.0362029	5.45066e-05	0.964503	4.78184e-05	0.000113139	0.213145	2.24966	5.69263e-05	8.79841e-05	0.000898738	8.07972e-05	3.20845	6.58362e-05	0.101602	0.0299549	0.00010396	3.21528e-05	2.18829e-05
191551069869941	0.054999	0.0525369	0.25938	0.0297857	0.357943	0.119685	5.93746e-05	3.94597e-05	0.216528	0.195925	1.85814	4.84754e-05	7.63113e-05	3.61393	0.0250713	0.147279	5.96814e-05	5.07175e-05	0.0586648	0.609725	2.64243e-05	1.75981e-05
161384131418869	1.22667	0.253245	0.000107481	0.0252424	0.06564	0.108217	8.55832e-05	5.60428e-05	1.16325	0.18544	1.92996	6.75736e-05	0.000105828	0.0424863	0.663042	0.000161313	8.51253e-05	0.800443	7.28512e-05	1.13552	3.80641e-05	2.54151e-05
126278157687003	0.000169386	0.479441	0.000167501	9.14573e-05	0.504232	0.159945	0.000130838	8.72774e-05	0.0002187	0.372686	2.45505	0.0782349	0.305946	0.000359947	0.184278	0.279205	0.188605	2.34792	0.00764463	0.000192701	5.87519e-05	0.235281
129663530847476	0.369616	0.0377267	0.260101	0.0679971	0.139958	0.193883	0.000109086	7.4016e-05	0.544349	0.268852	3.24369	0.0954864	0.0135518	0.169899	0.363943	0.000210564	0.132208	0.586743	0.122023	0.930177	4.92966e-05	0.059304
157632236304694	0.00082913	0.0182746	0.537385	0.039657	0.258013	0.22728	0.000104339	7.0353e-05	0.171372	0.314293	3.37757	0.118093	0.79946	0.0865319	0.25288	0.0345394	0.0262371	9.12515e-05	0.0796059	1.25759	4.6986e-05	3.11875e-05
240145121831267	0.145011	0.160005	0.806313	0.115023	0.0517612	0.270658	0.000107172	7.14609e-05	0.595978	0.448871	3.40231	8.78863e-05	0.000138854	0.000301097	0.596983	0.115836	0.000109042	9.39442e-05	0.149467	0.740749	4.77714e-05	3.2332e-05
121946414201267	0.000177831	0.208734	0.0775744	9.42803e-05	0.706611	0.339974	0.000134487	8.9423e-05	0.000228467	0.213619	1.86746	0.244108	0.938462	0.119699	0.21225	0.247991	0.189262	1.2972	0.789805	0.000198737	6.04648e-05	0.146208
169038985415925	0.060052	0.000148135	0.00541834	0.0693898	1.4172	0.241848	0.000121635	8.22365e-05	0.134026	0.381752	2.60165	0.000100188	2.01365	0.160512	0.000143311	0.000233492	0.035765	0.19412	0.112327	0.0635852	5.59021e-05	0.10776
204214618712475	2.24228	0.231891	0.000156234	0.0204186	0.0642253	0.333026	0.000116108	7.89969e-05	0.944237	0.243394	2.25583	9.64805e-05	0.000147835	0.000327524	0.0338237	0.319819	0.0822401	0.724012	0.103564	0.000175657	5.29644e-05	3.57026e-05
125059339081438	0.111579	0.225693	0.396811	0.109492	0.316779	0.217169	0.000131353	8.85624e-05	1.07537	0.36409	3.21021	0.000107469	0.0131936	0.0103828	0.975829	0.00210841	0.0391453	0.360267	0.000113961	0.0577096	5.99932e-05	0.11361
120850257996076	0.0614336	0.0036438	0.000197112	0.0207401	0.690853	0.096134	0.000150732	0.025089	0.000254073	0.286734	3.37308	0.19576	0.000193111	0.000425811	0.000174727	0.00028919	0.465319	2.22126	0.0987751	0.000224869	0.0328652	0.0263325
126681600715165	0.000128686	0.526525	0.134837	0.0343239	0.121864	7.94524e-05	0.00369511	6.54408e-05	1.23011	0.0857383	1.54648	7.97675e-05	0.000126157	1.96771	0.4425	0.2078	0.000101608	8.44913e-05	8.98528e-05	1.29754	4.4274e-05	2.9109e-05
200005578254574	0.111543	0.000159837	0.324893	0.0768183	0.883563	0.190781	0.000131926	8.88495e-05	0.122198	0.32199	2.93088	0.0913605	1.60101	0.137414	0.132484	0.00025323	0.000128305	0.000113876	0.0641827	0.60985	6.02241e-05	4.06526e-05
197264020008155	0.927093	0.00840517	1.12054	0.116396	0.0741237	0.197173	0.000133258	9.06448e-05	0.543929	0.38479	3.40654	0.000108204	0.00016975	0.000375893	0.333792	0.00025643	0.0725926	0.000115494	0.221641	0.191566	6.11772e-05	4.17467e-05
125583580096350	0.0240614	0.000165036	1.36577	0.0925699	0.248692	0.144439	0.000134393	9.03765e-05	0.946767	0.400887	3.20281	0.000110282	0.11677	0.000380023	0.824786	0.000259987	0.000132714	0.000116673	0.144196	0.0276291	6.13071e-05	0.0591182
160920053169499	0.069763	0.000174276	0.373428	0.0890382	0.693515	0.339313	0.000142141	0.0475078	0.369107	0.57899	2.78609	0.0363061	1.87132	0.0719039	0.000168995	0.000271976	0.109749	0.000122594	0.162701	0.000214241	6.52427e-05	4.35959e-05
157131040220965	0.219719	0.0197346	0.643422	0.0761068	0.139693	0.143353	0.000142242	9.4068e-05	0.000240317	0.148003	2.98814	0.000115333	0.0943168	0.402591	1.07971	0.137045	0.137161	0.0751066	0.0370341	1.25811	6.3767e-05	4.33285e-05
[truncated: 613 more rows]

## Sheet: endo_schpf_geneScores
	X1	X2	X3	X4	X5	X6	X7	X8	X9	X10	X11	X12	X13	X14	X15	X16	X17	X18	X19	X20	X21	X22
[truncated: 12,533 more rows]

## Sheet: fib_schpf_cellScores
	X1	X2	X3	X4	X5	X6	X7	X8	X9	X10	X11	X12	X13	X14	X15	X16	X17	X18	X19	X20	X21	X22
[truncated: 2,652 more rows]

## Sheet: fib_schpf_geneScores
	X1	X2	X3	X4	X5	X6	X7	X8	X9	X10	X11	X12	X13	X14	X15	X16	X17	X18	X19	X20	X21	X22
[truncated: 13,216 more rows]

[truncated: 2 more sheets: myeloid_schpf_cellScores, myeloid_schpf_geneScores]
