# Supplementary material for: Conserved transcriptional connectivity of regulatory T cells in the tumor microenvironment informs new combination cancer therapy strategies
Source: Nat Immunol. 2023 May 1;24(6):1020–35. doi: 10.1038/s41590-023-01504-2 (PMC10232368; doi:10.1038/s41590-023-01504-2)
Supplement: Supplementary file 21 — Glossary_of_Treg_compensatory_factors [file 41590_2023_1504_MOESM21_ESM.xlsx]

## Sheet: Sheet1
Lineage	KP mouse factor #	KP mouse factor name	Cell-types used for expression heatmap	Injury mouse factor #	Injury nouse factor name	Cell-types used for expression heatmap2	LuAd factor number	LuAd factor name
Endo	3,9	activated VEC	capillary-1 + inflammatory Capillary	15	activated VEC	capillary-1 + inflammatory capillary	5	inflamation, hypoxia
	8	angiogenesis	capillary-2 + artery Vein	12	inflamation, endMT, angiogenesis	capillary-2 + lymphatic	3	CAR4 VEC
	15	inflamation, hypoxia	capillary-2 + artery Vein	13	inflamation, hypoxia	capillary-2 + lymphatic	4,5	inflamation, hypoxia
	17	inflamation, endMT	capillary-2 + artery Vein	12	inflamation, endMT, angiogenesis	capillary-2 + lymphatic
	19	Ifn response	capillary-1 + capillary-2 + artery Vein + LEC + inflammatory capillary	13			11	Ifn response
Fib	9	Ifn response	col14A1 matrix, Pericyte, Myofibroblast, Col13a1+	not shown			21	Ifn repsonse
	14	ECM Matrix	col14A1 matrix, Myofibroblast	not shown
	21, 22	inflamatory cytokine	col14A1 matrix, Col13a1+, Myofibroblast	not shown			3,5,22	inflammatory cytokine
Mye	2	C1q+ macrophage	C1qa macrophage	6			19,23	SPP1/FOLR2 macrophage, C1Q macrophage
	5, 13	monocyte coagulation, Csf3r	monocytes + Csf3r monocytes	5,13	monocytes + Csf3r monocytes		16	CSF3R neutrophil/monocyte
	15	proliferation	alveolar macrophage	3	Arg1 Macrophage + C1qa macrophage + Retnla Macrophage		21	proliferation
	17	Ifn response	alveolar macrophage, monocyte, Arg1/C1qa macrophage	13	monocytes + Csf3r monocytes		18	Ifn repsonse
	21	monocyte, hypoxia	monocytes + Csf3r monocytes	0, 13	monocytes + Csf3r monocytes, macrophage + C1qa Macrophage + Retnla macrophage
	23	Arg1+ macrophage	Arg1 macrophage + C1qa macrophage	0, 15	monocytes + Csf3r monocytes, macrophage + C1qa Macrophage + Retnla macrophage
