# Supplementary material for: Conserved transcriptional connectivity of regulatory T cells in the tumor microenvironment informs new combination cancer therapy strategies
Source: Nat Immunol. 2023 May 1;24(6):1020–35. doi: 10.1038/s41590-023-01504-2 (PMC10232368; doi:10.1038/s41590-023-01504-2)
Supplement: Supplementary file 22 — Antibodies [file 41590_2023_1504_MOESM22_ESM.xlsx]

## Sheet: Sheet1
For immunofourecence, the following antibody conjugates were used:
Ab	supplier	cat #	dilution
GFP-AF488	ThermoFisher	A12311	1:50
CD3-AF532	ThermoFisher	58-0032-82	1:50
CD4-AF647	BioLegend	100530	1:50
TCRβ-PE	ThermoFisher	12-5961-83	1:10
GP38-PE-Cy7	BioLegend	127412	1:50
Lyve-1-APC	R&D Systems	FAB2125A	1:50
CD11c AF594	BioLegend	117346	1:100
F4/80-AF647	Tonbo Bioscience	#20-4801-U100	1:100
For flow cytometry, the following antibody conjugates were used:
Ab	supplier	cat #	dilution
CD45-BV510	BioLegend	103137	1:1000
CD45-BV570	BioLegend	103136	1:1000
TCRβ-PE-eFluor610	ThermoFisher	61-5961-82	1:400
CD3-PerCP-Cy5.5	Tonbo Bioscience	65-0031-U100	1:400
CD3-BV650	BioLegend	100229	1:400
CD4-PerCP-Cy5.5	Tonbo Bioscience	65-0042-U100	1:400
CD4-ef450,	ThermoFisher	48-0042-82	1:400
CD4-BV510	BioLegend	100553	1:400
CD8a-BV605	BioLegend	100744	1:400
CD8a-PE-e610	ThermoFisher	61-0081-82	1:400
CD8-BV711	BioLegend	100759	1:400
CD31-PE	BioLegend	102508	1:400
EPCAM-AF647	BioLegend	118212	1:400
GP38-PE-Cy7	BioLegend	127412	1:300
CD11b-BV605	BioLegend	101257	1:800
CD11b-BV480	BD Biosciences	566117	1:600
CD11c-APC	BD Biosciences	550261	1:400
CD11c-BV605	BioLegend	117334	1:200
GR1-FITC,	ThermoFisher	11-5931-82	1:600
GR1-AF532	ThermoFisher	58-5931-82	1:1000
MHCII-redfluor710	Tonbo Bioscience	80-5321-U100	1:600
TER-119-FITC,	ThermoFisher	11-5921-82	1:600
B220-BUV496	BD Biosciences	564662	1:400
F4/80-APC	Tonbo Bioscience	20-4801-U100	1:400
CD44-ef450	ThermoFisher	48-0441-82	1:400
CD62L-BV605	BioLegend	104438	1:600
KI67-AF700	BioLegend	652420	1:400
IFNg-ef450	Tonbo Bioscience	755-7311-U100	1:400
TNFa-BV605	BioLegend	506329	1:400
NK1.1-APC-eF780	ThermoFisher	47-5941-82	1:200
CD64-APC	BioLegend	139306	1:200
Ly6G-PE-Cy7	BioLegend	127618	1:500
CD19-PE-Cy5	BioLegend	115510	1:600
Ly6C-BV711	BioLegend	128037	1:1000
Siglec-F-BV421	BD Biosciences	562681	1:400
CCR8-AF-647	BioLegend	150303	1:400
CCR8-PE	R&D	FAB8324P025	1:400
For in- vivo experiments, the following antibodies where used
Ctrl IgG	BioXcell	BE0130
anti CCR8	BioLegend	150302
anti VEGF	R&D	AF-493-M
