# Supplementary material for: Conserved transcriptional connectivity of regulatory T cells in the tumor microenvironment informs new combination cancer therapy strategies
Source: Nat Immunol. 2023 May 1;24(6):1020–35. doi: 10.1038/s41590-023-01504-2 (PMC10232368; doi:10.1038/s41590-023-01504-2)
Supplement: Supplementary file 23 — Factor robustness. [file 41590_2023_1504_MOESM23_ESM.xlsx]

## Sheet: S1A_bottom_panel_endo_factor_3
	0	1	2	3	4	5	6	7	8	9	10	11	12	13	14	15	16	17	18	19
14	0.853394	0.897623	0.965895	0.889272	0.912224	0.888425	0.88468	0.726139	0.672953	0.887682	0.946082	0.907885	0.833701	0.750163	0.970327	0.879146	0.638303	0.923816	0.932266	0.906156
16	0.927662	0.858972	0.923733	0.893632	0.874259	0.908481	0.838313	0.974944	0.835608	0.931881	0.976446	0.948627	0.876933	0.770219	0.888578	0.861994	0.921835	0.887576	0.868158	0.934212
18	0.923521	0.975484	0.879936	0.937344	0.915003	0.889934	0.928	0.698727	0.870199	0.78642	0.903079	0.953396	0.871012	0.946553	0.873857	0.781974	0.80469	0.862876	0.967665	0.860478
20	0.91021	0.930129	0.888437	0.830928	0.926986	0.930226	0.830664	0.902134	0.817853	0.889369	0.907542	0.962041	0.911928	0.953255	0.979924	0.847692	0.961287	0.867959	0.853205	0.96692
22	0.711278	0.972233	0.917399	0.711935	0.837548	0.940771	0.949963	0.857178	0.791113	0.957193	0.836574	0.883928	0.916064	0.848664	0.978661	0.942751	0.83839	0.853857	0.830548	0.977081
24	0.835276	0.799273	0.87193	0.933353	0.884239	0.975053	0.921623	0.892097	0.932962	0.910857	0.721903	0.960302	0.875181	0.797515	0.904015	0.89992	0.644819	0.910622	0.91955	0.923591
26	0.920106	0.960335	0.906152	0.877994	0.932375	0.942704	0.954607	0.931644	0.930994	0.830391	0.941891	0.946292	0.869749	0.949696	0.949578	0.9299	0.97201	0.748803	0.925494	0.8438

## Sheet: S1A_bottom_panel_endo_factor_8
	0	1	2	3	4	5	6	7	8	9	10	11	12	13	14	15	16	17	18	19
14	0.566107	0.5587	0.584304	0.588578	0.507694	0.492538	0.496309	0.605542	0.621185	0.590505	0.570568	0.568003	0.565163	0.514848	0.494515	0.469667	0.629141	0.580521	0.57309	0.601457
16	0.418744	0.566375	0.53009	0.581833	0.600818	0.702252	0.586853	0.59467	0.515474	0.589126	0.588668	0.582975	0.654047	0.529477	0.568546	0.527751	0.605356	0.542323	0.46221	0.608036
18	0.595658	0.563583	0.65785	0.489597	0.545132	0.538102	0.555546	0.595278	0.552331	0.588395	0.582857	0.629825	0.556057	0.573524	0.604855	0.531699	0.684963	0.642343	0.552691	0.410406
20	0.639639	0.610414	0.581697	0.551035	0.675275	0.515964	0.554202	0.623277	0.609307	0.635769	0.587067	0.662539	0.601355	0.488267	0.699654	0.599659	0.543127	0.593869	0.499465	0.526466
22	0.60783	0.554805	0.624119	0.5867	0.554506	0.690547	0.513831	0.589443	0.562209	0.686772	0.468196	0.458698	0.594129	0.570667	0.482054	0.591152	0.684115	0.463657	0.513019	0.499954
24	0.538577	0.574927	0.428769	0.525385	0.491518	0.634945	0.604469	0.727165	0.621292	0.638669	0.622662	0.667875	0.544916	0.560488	0.704693	0.429514	0.708915	0.587137	0.614594	0.581097
26	0.51432	0.60702	0.65165	0.463804	0.595334	0.640583	0.487659	0.661007	0.611242	0.590132	0.672155	0.64505	0.454596	0.549257	0.581179	0.370286	0.398959	0.626998	0.401823	0.376542

## Sheet: S1A_bottom_panel_endo_factor_15
	0	1	2	3	4	5	6	7	8	9	10	11	12	13	14	15	16	17	18	19
14	0.297967	0.326452	0.601094	0.560797	0.313261	0.445606	0.26233	0.358468	0.285026	0.39067	0.473746	0.484429	0.432927	0.289484	0.303165	0.262719	0.262899	0.715583	0.315077	0.229234
16	0.45361	0.342309	0.439248	0.279659	0.553676	0.297329	0.636328	0.454899	0.533953	0.355134	0.562966	0.343495	0.276532	0.745752	0.282014	0.287718	0.443006	0.575599	0.265841	0.392528
18	0.369727	0.7246	0.460457	0.251046	0.427653	0.389143	0.371577	0.434868	0.800197	0.669626	0.244867	0.30483	0.420097	0.747647	0.462484	0.352472	0.439728	0.402731	0.638319	0.525828
20	0.687693	0.616167	0.487553	0.500778	0.757295	0.328734	0.727435	0.31441	0.60014	0.3479	0.350729	0.403533	0.747086	0.328988	0.523494	0.51633	0.551893	0.457193	0.570536	0.745936
22	0.42974	0.715345	0.561654	0.286843	0.449205	0.405735	0.562982	0.61285	0.328485	0.713833	0.512989	0.418717	0.652298	0.616041	0.634855	0.690252	0.414423	0.517917	0.379214	0.683084
24	0.567618	0.458722	0.563377	0.50799	0.598294	0.517866	0.680149	0.604436	0.354858	0.771015	0.349764	0.77481	0.335823	0.501889	0.635309	0.644233	0.513335	0.78861	0.318927	0.498917
26	0.68386	0.60672	0.424358	0.435492	0.329332	0.609197	0.496089	0.608429	0.585527	0.594665	0.758356	0.55271	0.742207	0.192932	0.686163	0.513832	0.469927	0.685241	0.730366	0.538778

## Sheet: S1A_bottom_panel_endo_factor_17
	0	1	2	3	4	5	6	7	8	9	10	11	12	13	14	15	16	17	18	19
14	0.514437	0.561765	0.620367	0.650179	0.551775	0.641655	0.499917	0.621345	0.468701	0.702358	0.655406	0.639241	0.601124	0.575418	0.66733	0.535205	0.623721	0.484149	0.732344	0.371245
16	0.641585	0.65865	0.527553	0.368439	0.502245	0.610193	0.5897	0.354367	0.604575	0.636841	0.614005	0.417804	0.417359	0.450363	0.500303	0.498507	0.455861	0.554022	0.611616	0.433521
18	0.542322	0.567795	0.437556	0.536766	0.553758	0.299448	0.673347	0.712941	0.521212	0.515743	0.580003	0.520673	0.490858	0.513814	0.490296	0.48392	0.530061	0.580747	0.480755	0.580783
20	0.65437	0.578441	0.383758	0.484257	0.423019	0.470756	0.434099	0.607386	0.571169	0.56244	0.597789	0.57563	0.501141	0.437179	0.609479	0.583972	0.660019	0.587883	0.589259	0.357915
22	0.46321	0.545618	0.495444	0.636877	0.438955	0.687	0.505733	0.418293	0.429203	0.642457	0.395832	0.67276	0.380706	0.387452	0.558832	0.325068	0.507874	0.374729	0.475549	0.433939
24	0.42827	0.575378	0.529091	0.462089	0.352126	0.482835	0.458643	0.596885	0.629813	0.574072	0.44139	0.448629	0.535112	0.42514	0.647879	0.464223	0.559809	0.540884	0.533901	0.365769
26	0.50597	0.425965	0.50594	0.446062	0.461424	0.582201	0.388501	0.456988	0.526298	0.410584	0.573366	0.423406	0.456211	0.444262	0.496251	0.492262	0.464988	0.527251	0.410961	0.372342

## Sheet: S1A_middle_panel_endo_factor_3
	0	1	2	3	4	5	6	7	8	9	10	11	12	13	14	15	16	17	18	19
14	0.939098	0.96159	0.985843	0.962674	0.968548	0.958104	0.954884	0.86782	0.847882	0.961278	0.976797	0.968854	0.940866	0.804149	0.979042	0.957756	0.819761	0.973942	0.959241	0.958796
16	0.976966	0.945026	0.967759	0.960445	0.950766	0.965031	0.937625	0.982721	0.941564	0.973347	0.991142	0.981305	0.949592	0.905018	0.956414	0.949557	0.963158	0.965648	0.947478	0.967899
18	0.969389	0.991105	0.956215	0.975991	0.973813	0.963162	0.963543	0.8672	0.953885	0.917191	0.961551	0.971059	0.948679	0.977256	0.958911	0.911385	0.925058	0.9482	0.992933	0.954066
20	0.961703	0.969193	0.967481	0.938008	0.969698	0.966678	0.937952	0.965864	0.903005	0.963876	0.9587	0.977033	0.972376	0.981956	0.991515	0.950174	0.987453	0.94983	0.936511	0.988927
22	0.853346	0.992243	0.971694	0.822584	0.940216	0.972939	0.980271	0.950289	0.890163	0.981822	0.946274	0.941964	0.95514	0.951089	0.992737	0.974851	0.910404	0.941147	0.945115	0.990403
24	0.914734	0.877156	0.96346	0.977062	0.941677	0.993102	0.968717	0.954176	0.96965	0.953264	0.846764	0.991005	0.947721	0.921477	0.95163	0.967392	0.84398	0.958935	0.966287	0.97157
26	0.963324	0.985659	0.965986	0.958718	0.973965	0.979685	0.985857	0.971465	0.978397	0.927272	0.984158	0.977963	0.941151	0.96883	0.979037	0.969251	0.982438	0.88687	0.967974	0.943393

## Sheet: S1A_middle_panel_endo_factor_8
	0	1	2	3	4	5	6	7	8	9	10	11	12	13	14	15	16	17	18	19
14	0.898168	0.908471	0.895215	0.905159	0.855815	0.860128	0.8495	0.927328	0.931554	0.907476	0.894407	0.912413	0.890534	0.855136	0.929248	0.88043	0.933451	0.91228	0.873027	0.917462
16	0.855261	0.88386	0.873924	0.928367	0.921874	0.96717	0.918485	0.896911	0.849226	0.908538	0.921992	0.89848	0.945	0.868118	0.90421	0.865472	0.887734	0.887871	0.883927	0.918643
18	0.890961	0.914681	0.952548	0.840671	0.875352	0.880978	0.876033	0.911505	0.896562	0.923824	0.92538	0.944694	0.811865	0.895532	0.911771	0.920765	0.949383	0.925803	0.889398	0.849144
20	0.951942	0.906561	0.901569	0.900229	0.937222	0.843408	0.879077	0.942917	0.937105	0.940925	0.890757	0.953726	0.896667	0.857025	0.96378	0.919408	0.886654	0.931509	0.90008	0.845936
22	0.923803	0.868395	0.936553	0.866329	0.861672	0.95921	0.867873	0.936824	0.885606	0.953259	0.822931	0.819149	0.910195	0.891732	0.846426	0.910306	0.964167	0.838224	0.852108	0.879184
24	0.860115	0.887714	0.829971	0.863548	0.846525	0.916555	0.92325	0.961667	0.934276	0.906233	0.945248	0.945218	0.878552	0.885183	0.952912	0.817729	0.963054	0.879347	0.918587	0.900066
26	0.859852	0.924264	0.92946	0.815005	0.897444	0.938678	0.849597	0.932342	0.910965	0.889045	0.961343	0.926986	0.829931	0.868449	0.888775	0.810158	0.823427	0.935109	0.731266	0.814894

## Sheet: S1A_middle_panel_endo_factor_15
	0	1	2	3	4	5	6	7	8	9	10	11	12	13	14	15	16	17	18	19
14	0.38677	0.46457	0.858319	0.778274	0.488157	0.700763	0.418824	0.567295	0.582624	0.561856	0.623177	0.756715	0.738125	0.480653	0.401072	0.430997	0.435665	0.894	0.512886	0.34223
16	0.59518	0.521933	0.472512	0.368989	0.817448	0.435848	0.863998	0.695734	0.851598	0.511831	0.684072	0.629928	0.414631	0.915044	0.478804	0.464241	0.602202	0.709866	0.314516	0.661422
18	0.651913	0.879255	0.720232	0.471422	0.704399	0.637748	0.620708	0.697664	0.953108	0.880272	0.426793	0.460944	0.58538	0.93631	0.604484	0.636652	0.48457	0.778927	0.851899	0.77737
20	0.842917	0.817816	0.673738	0.701366	0.949658	0.611256	0.897709	0.518881	0.730673	0.680759	0.471646	0.643037	0.92483	0.574018	0.739094	0.578778	0.673227	0.747587	0.769271	0.924548
22	0.67474	0.926986	0.771669	0.514113	0.735019	0.694999	0.817867	0.846719	0.467823	0.918178	0.771026	0.599207	0.874187	0.730559	0.829579	0.824833	0.670398	0.735023	0.58057	0.873225
24	0.773396	0.691052	0.780219	0.752781	0.785171	0.678286	0.901945	0.841178	0.403847	0.949504	0.504828	0.955156	0.531433	0.74596	0.810395	0.895273	0.732306	0.95247	0.597181	0.699717
26	0.894652	0.823356	0.692622	0.648578	0.488026	0.83309	0.714373	0.812928	0.791717	0.867912	0.926013	0.797719	0.935628	0.380101	0.842524	0.642702	0.653456	0.865496	0.909874	0.817106

## Sheet: S1A_middle_panel_endo_factor_17
	0	1	2	3	4	5	6	7	8	9	10	11	12	13	14	15	16	17	18	19
14	0.760156	0.818348	0.84059	0.896335	0.774418	0.865866	0.709309	0.873845	0.595738	0.877373	0.872215	0.889313	0.830996	0.836211	0.832773	0.815019	0.871604	0.661453	0.910061	0.565416
16	0.893422	0.879343	0.78661	0.643686	0.772687	0.852188	0.83801	0.647639	0.838472	0.85365	0.784542	0.709904	0.729256	0.726779	0.740594	0.798527	0.765988	0.785023	0.813056	0.68632
18	0.745828	0.822436	0.717552	0.791246	0.782797	0.565236	0.877478	0.862206	0.82675	0.758678	0.77058	0.717455	0.778424	0.706352	0.704873	0.764741	0.759442	0.851333	0.771868	0.805286
20	0.857147	0.839307	0.667706	0.773688	0.709235	0.751493	0.668215	0.818156	0.781078	0.779597	0.848035	0.798463	0.773066	0.670803	0.748065	0.75832	0.831087	0.845855	0.797837	0.616026
22	0.777793	0.768036	0.778282	0.86404	0.666522	0.869665	0.747933	0.746587	0.739556	0.767103	0.654195	0.880734	0.681172	0.603958	0.803887	0.665365	0.759737	0.690296	0.754135	0.758185
24	0.691518	0.814755	0.702752	0.75405	0.610649	0.701701	0.646083	0.845028	0.860741	0.715669	0.684565	0.761247	0.796121	0.69357	0.869744	0.654554	0.776668	0.814027	0.706991	0.649215
26	0.786875	0.733833	0.781785	0.686985	0.760703	0.849252	0.632934	0.703747	0.759068	0.578985	0.828561	0.767855	0.665908	0.613634	0.719068	0.794482	0.746044	0.704999	0.673957	0.616467

## Sheet: S1A_top_panel_endo_cell_scores
	0	1	2	3	4	5	6	7	8	9	10	11	12	13	14	15	16	17	18	19	20	21	22	23	24	25	26	27	28	29	30	31	32	33	34	35	36	37	38	39	40	41	42	43	44	45	46	47	48
14	0.895394	0.888886	0.827691	0.77024	0.860219	0.769678	0.912137	0.870382	0.831432	0.832858	0.842606	0.84841	0.770264	0.831515	0.829405	0.913159	0.9163	0.870978	0.815442	0.765859	0.904907	0.810211	0.864179	0.823956	0.803895	0.838528	0.837774	0.92741	0.909575	0.89796	0.701483	0.881415	0.836025	0.879882	0.841348	0.879642	0.793739	0.907106	0.904312	0.88681	0.75	0.850741	0.774493	0.910331	0.883506	0.899348	0.791571	0.872626	0.818872
16	0.887981	0.788662	0.693765	0.818579	0.714655	0.755457	0.809492	0.884064	0.700333	0.725827	0.838685	0.722072	0.818824	0.756018	0.821964	0.813619	0.80123	0.756176	0.721302	0.914872	0.792239	0.853593	0.873686	0.94958	0.871594	0.917948	0.909757	0.886331	0.89508	0.900647	0.953962	0.840537	0.85876	0.926997	0.844545	0.913418	0.754618	0.751657	0.767316	0.813906	0.848843	0.805724	0.818085	0.86416	0.794478	0.854066	0.870653	0.863623	0.856891
18	0.82199	0.884691	0.866727	0.896912	0.841061	0.846357	0.802407	0.778272	0.879281	0.840642	0.864316	0.794639	0.876222	0.89203	0.872994	0.883279	0.85507	0.821991	0.872077	0.752763	0.783779	0.788649	0.830969	0.825257	0.752399	0.754102	0.890824	0.798609	0.893115	0.787402	0.921111	0.833293	0.812717	0.785642	0.79356	0.667306	0.776289	0.841205	0.853154	0.778688	0.800663	0.77714	0.828061	0.849526	0.830456	0.828245	0.78453	0.821064	0.847827
20	0.772398	0.799787	0.810587	0.799069	0.832884	0.819132	0.815777	0.818499	0.845785	0.840248	0.853904	0.794486	0.700943	0.798343	0.682658	0.783799	0.860608	0.854286	0.846615	0.757513	0.819884	0.865026	0.814988	0.768838	0.749411	0.791548	0.741697	0.844997	0.760713	0.746461	0.72992	0.838669	0.733391	0.704703	0.844338	0.810735	0.836421	0.760116	0.836462	0.790882	0.87534	0.773005	0.801344	0.796136	0.745307	0.732372	0.828557	0.807794	0.775756
22	0.808959	0.842809	0.834193	0.687263	0.809581	0.753644	0.817807	0.741006	0.716249	0.796477	0.815216	0.759385	0.867111	0.711978	0.683553	0.792004	0.853859	0.847711	0.697187	0.767143	0.785054	0.753618	0.812871	0.865607	0.852628	0.804046	0.863339	0.781724	0.812019	0.91604	0.874055	0.871193	0.819127	0.802346	0.867462	0.829361	0.82248	0.812971	0.766066	0.877055	0.746276	0.799982	0.776783	0.833178	0.801932	0.701716	0.845171	0.776805	0.831359
24	0.802729	0.717978	0.803205	0.792164	0.75022	0.820428	0.773338	0.773814	0.809898	0.842144	0.766974	0.73277	0.792102	0.745039	0.8018	0.802762	0.811545	0.728815	0.759462	0.700487	0.847943	0.747197	0.788252	0.795808	0.78486	0.835369	0.790943	0.814873	0.830769	0.717173	0.796101	0.79048	0.772645	0.77604	0.853012	0.788213	0.766354	0.630524	0.701804	0.779358	0.754896	0.648004	0.648274	0.743334	0.810025	0.738047	0.690519	0.745262	0.692524
26	0.774932	0.78113	0.720225	0.751529	0.677806	0.728208	0.76199	0.757712	0.759323	0.804311	0.810826	0.681855	0.651848	0.733012	0.838856	0.778983	0.717895	0.79953	0.79974	0.790516	0.69236	0.769169	0.698342	0.741282	0.872454	0.705553	0.754758	0.831516	0.76496	0.769944	0.694888	0.761628	0.858209	0.765429	0.814607	0.799891	0.7952	0.758235	0.77964	0.707157	0.651691	0.866373	0.703197	0.776307	0.817782	0.823245	0.646771	0.697618	0.76349
[truncated: 141 more columns]

## Sheet: S1A_top_panel_endo_gene_scores
	0	1	2	3	4	5	6	7	8	9	10	11	12	13	14	15	16	17	18	19	20	21	22	23	24	25	26	27	28	29	30	31	32	33	34	35	36	37	38	39	40	41	42	43	44	45	46	47	48
14	0.718477	0.692873	0.655732	0.5815	0.623803	0.592963	0.73847	0.718313	0.655766	0.627606	0.556892	0.693882	0.628687	0.553377	0.69976	0.758824	0.664479	0.714219	0.662589	0.602531	0.732097	0.61284	0.615716	0.651946	0.61276	0.658404	0.55588	0.713196	0.703002	0.660195	0.58115	0.66503	0.617683	0.656454	0.652986	0.630532	0.643021	0.708557	0.680644	0.72722	0.671481	0.63963	0.570135	0.731773	0.717948	0.757933	0.611182	0.730274	0.782575
16	0.61686	0.516006	0.471441	0.582947	0.495984	0.563688	0.565303	0.638372	0.60014	0.51241	0.570335	0.51587	0.577314	0.639493	0.606807	0.434309	0.50563	0.40659	0.544619	0.719631	0.54883	0.68275	0.596433	0.783154	0.645479	0.727604	0.698452	0.741823	0.774936	0.743709	0.810731	0.639411	0.620233	0.772468	0.633059	0.686467	0.523268	0.581728	0.62881	0.62236	0.660965	0.634419	0.676439	0.593093	0.601462	0.691731	0.717862	0.73341	0.654297
18	0.686585	0.728665	0.727114	0.752662	0.586048	0.716995	0.737908	0.647236	0.748836	0.676041	0.704365	0.633106	0.704483	0.674266	0.681063	0.729711	0.724856	0.638658	0.683876	0.629892	0.523277	0.582864	0.568742	0.638154	0.589231	0.654836	0.702796	0.575592	0.632817	0.516662	0.751459	0.642877	0.612632	0.55472	0.509808	0.618661	0.600564	0.620881	0.704355	0.56171	0.601986	0.661233	0.635673	0.736422	0.673393	0.614609	0.600733	0.626739	0.680394
20	0.568827	0.506199	0.606434	0.613367	0.565636	0.634102	0.548223	0.610449	0.555121	0.675245	0.555676	0.609207	0.638289	0.573712	0.494016	0.598019	0.570802	0.672005	0.651861	0.582462	0.591493	0.665292	0.58965	0.59422	0.510965	0.597182	0.574063	0.695275	0.51517	0.623709	0.526478	0.616962	0.644465	0.594277	0.667662	0.616496	0.586632	0.552566	0.724526	0.56975	0.693698	0.518341	0.60881	0.641336	0.658072	0.523364	0.592331	0.592063	0.603826
22	0.536441	0.612878	0.649488	0.547274	0.534783	0.4801	0.566926	0.497031	0.581621	0.544522	0.598523	0.520149	0.69267	0.554033	0.442661	0.57655	0.624951	0.609474	0.54443	0.41755	0.519237	0.58382	0.628281	0.685444	0.648494	0.578583	0.592993	0.579308	0.597755	0.630444	0.637215	0.702534	0.629166	0.595277	0.61874	0.580983	0.574756	0.670263	0.548399	0.62803	0.502668	0.536383	0.526205	0.575978	0.545325	0.556685	0.624095	0.579338	0.565741
24	0.574817	0.52233	0.580515	0.503346	0.516228	0.625669	0.581711	0.520652	0.541776	0.653144	0.559873	0.495783	0.568252	0.501009	0.599526	0.542122	0.544979	0.528369	0.558806	0.46197	0.625892	0.592336	0.631323	0.57939	0.57385	0.562616	0.655754	0.649672	0.562573	0.487469	0.516894	0.588133	0.573496	0.589012	0.645786	0.590597	0.579105	0.520949	0.51737	0.561826	0.64312	0.52982	0.466841	0.550623	0.517067	0.512598	0.561036	0.610441	0.454004
26	0.526833	0.556341	0.475812	0.451269	0.50572	0.502216	0.560159	0.564746	0.579656	0.566488	0.559685	0.508029	0.433489	0.491174	0.54251	0.468703	0.452582	0.583572	0.561902	0.538366	0.46277	0.596314	0.539401	0.587632	0.643586	0.506707	0.58329	0.613607	0.576518	0.479211	0.521448	0.513123	0.575208	0.494827	0.59911	0.558505	0.530534	0.529667	0.596616	0.489287	0.518699	0.579384	0.487543	0.609218	0.627382	0.593598	0.504814	0.517774	0.545037
[truncated: 141 more columns]

[truncated: 21 more sheets: S1B_bottom_panel_mye_factor_5, S1B_bottom_panel_mye_factor_15, S1B_bottom_panel_mye_factor_17, S1B_bottom_panel_mye_factor_21, S1B_bottom_panel_mye_factor_23, S1B_middle_panel_mye_factor_5, S1B_middle_panel_mye_factor_15, S1B_middle_panel_mye_factor_17, S1B_middle_panel_mye_factor_21, S1B_middle_panel_mye_factor_23, S1B_top_panel_mye_cell_scores, S1B_top_panel_mye_gene_scores, S1C_bottom_panel_fib_factor_9, S1C_bottom_panel_fib_factor_14, S1C_bottom_panel_fib_factor_22, S1C_middle_panel_fib_factor_9, S1C_middle_panel_fib_factor_14, S1C_middle_panel_fib_factor_22, S1C_top_panel_fib_cell_scores, S1C_top_panel_endo_gene_scores …]
