# Supplementary material for: Conserved transcriptional connectivity of regulatory T cells in the tumor microenvironment informs new combination cancer therapy strategies
Source: Nat Immunol. 2023 May 1;24(6):1020–35. doi: 10.1038/s41590-023-01504-2 (PMC10232368; doi:10.1038/s41590-023-01504-2)
Supplement: Source Data Fig. 1 — Statistical source data. [file 41590_2023_1504_MOESM24_ESM.xlsx]

## Sheet: Sheet1
Figure 1 B
Ctrl	DT
26.8	0.41
27.2	1.05
32.8	5.53
29.2	0.68
23.6
Figure 1 C
Left (CD4%)			Right (CD8 %)
Ctrl	DT		Ctrl	DT
5.64	6.23		11.8	14.8
2.97	2.54		3.91	8.01
3.9	4.21		4.15	5.15
4.47	1.47		4.64	3.67
3.11			12.1
Figure 1 D
Tumor free PBS	Tumor free DT	Tumor PBS	Tumor DT
0.28	0.32	1.4188	1.69
0.264	0.3	1.735	1.17
0.34	0.266	1.53	1.61
		1.14	1.78
Figure 1F
	Downregulated genes	Upregulated genes
VEC	151	136
Fib	1518	1716
LEC	444	431
Mac/DC	476	310
Neu	34	24
CD4	168	105
CD8	10	84
Figure 1 H
Treg-Fib	Treg-LEC	Treg-Mac	Treg-Fib	Treg-LEC	Treg-Mac
4.5732	3.8552	54.4471	56.662	5.2801	54.0342
3.9993	1.5307	49.3795	4.4129	3.6799	15.9675
73.0095	5.1465	36.5665	2.813	4.7492	16.6404
55.5494	9.7179	34.4375	0.9596	3.7503	13.3392
3.4306	37.3433	32.8773	0.3334	4.7672	2.7783
29.3137	7.6921	20.5631	3.8735	1.884	20.2369
55.6474	8.1409	24.5471	7.1994	8.0471	18.2733
2.3136	4.8167	16.7609	106.733	73.9113	19.5679
51.81	14.4312	7.8922	2.4818	3.8707	25.0859
5.0183	40.392	17.1303	11.4608	1.0006	16.6689
7.7341	2.584	16.3574	8.2521	3.3352	20.41
23.5785	21.1437	4.6668	2.0866	4.7784	34.0888
16.694	16.8274	0	3.3938	1.1082	40.2341
2.3994	26.9443	0.02806	0.5222	16.5718	38.0304
3.1123	2.2215	24.4049	14.8877	5.5769	1.625
12.7182	4.9564	18.4982	112.328	60.5675	17.9308
7.2679	2.7801	0.4931	6.209	4.2514	26.2275
23.2234	3.9246	2.481	5.5482	1.5268	25.7141
2.0803	2.9387	0.2279	4.3262	1.8359	25.4569
1.4551	24.4472	1.1278	2.1426	3.0747	15.0067
7.2271	18.2557	12.3963	12.8748	2.7383	7.2289
5.6736	2.466	2.4753	24.925	7.1549	18.0106
29.519	35.3818	6.7185	1.8946	2.9565	21.6487
0.6598	14.374	12.5344	0.8731	3.4467	22.3581
6.207	5.4785	1.6651	1.2336	11.0105	31.3265
8.4287	1.104	8.499	8.5167	8.5444	21.8704
3.1119	28.5088	33.3741	2.8816	5.4313	25.8292
1.7876	9.1627	57.1718	2.2844	10.1195	42.8894
1.173	9.2576	72.1429	5.217	7.0983	65.5587
0.7814	11.9585	84.6145	1.2279	3.8598	86.1018
3.4088	8.3976	17.7662	3.9775	9.9142	31.6266
1.4721	6.7451	10.2683	2.3123	4.6193	19.8562
4.4196	1.8647	13.0349	12.956	1.8305	29.3275
3.276	5.9453	1.0391	6.2215	3.4987	14.1084
1.1126	8.5563	57.5702	2.9088	3.5725	8.7666
12.3638	42.7852	43.0403	3.8771	9.4573	22.984
7.322	6.7672	0.6397	1.2151	3.9309	10.9676
0.8883	15.0331	0.7263	1.8981	3.3575	23.0356
4.8699	10.4732	4.0605	30.9338	5.0504	3.3659
9.503	14.9456	8.5821	4.0918	9.5091	20.5713
1.8026	11.0329	16.6403	5.1776	2.1817	15.4315
11.5974	1.3592	7.2821	11.1119	2.9182	1.172
4.4488	4.6097	0.3353	17.9255	13.9808	9.2183
3.4982	7.4632	6.1212	67.1431	32.4405	67.8695
0.5	22.2912	11.7789	10.9683	2.2768	79.7279
1.3248	8.4772	14.4408	3.8314	3.3558	87.6512
2.335	7.7398	9.9142	2.5199	2.9714	32.5452
14.6952	45.7939	1.8529	10.1019	4.667	15.024
4.6936	26.3642	16.5963	11.3243	12.8765	15.6812
16.273	30.6571	14.5579	15.9226	9.5859	23.5351
7.7476	41.1822	2.2115	3.2685	4.9478	19.0384
11.0306	11.7191	10.2882	9.6518	12.0298	24.8573
1.9545	9.0515	0.3465	19.6296	2.6053	12.0324
1.7129	6.8993	15.0478	56.0339	20.5078	15.7224
23.4162	24.8404	3.1385	8.4089	8.2014	14.7563
15.4429	3.5845	6.8608	18.0614	5.3874	26.8633
14.9767	1.7684	21.1545	1.5725	4.9438	10.9948
9.4279	3.9739	1.4411	5.869	9.4402	13.2718
0.7508	35.8367	10.2167	11.5431	10.0375	0.7482
0.8473	44.7523	7.1802	12.3609	10.782	3.9477
4.9988	13.7382	0.01684	8.5027	14.6166	13.2082
16.6575	16.8739	2.7927	2.9623	10.1417	33.0611
3.6164	38.5476	3.5048	22.7798	7.2872	0.4607
21.7526	0.6576	1.9667	3.3438	2.6267	0.5279
2.7122	20.9073	72.0873	49.7638	51.3306	12.9513
6.7202	46.9922	18.7848	1.4525	5.1682	19.8082
11.5324	48.2903	0.03984	7.8241	4.1922	55.0468
7.4063	19.5507	6.7435	1.2028	7.4975	13.8673
21.1321	0.2146	1.7696	2.9243	4.9399	7.6618
18.7053	6.3492	6.3452	9.1239	14.2532	22.6306
7.6207	16.3696	5.3015	2.9344	3.1523	7.0822
2.4229	30.272	75.8408	7.8765	9.2957	19.5413
35.2482	24.9636	7.1419	10.5872	72.5462	7.7186
24.2239	61.8638	0	17.1129	19.7296	11.2409
16.7353	17.7072	10.0743	39.8714	11.3814	14.3103
17.2417	16.225	69.813	1.6204	9.3284	8.2389
19.7327	16.0763	0.11	1.2379	5.2164	3.707
1.9626	39.7322	9.6739	3.8369	8.7005	21.9457
13.349	9.9188	0.497	0.5581	10.6169	10.3894
55.7868	84.3153	12.172	5.5491	5.9316	76.4107
43.0457	40.3811	15.9658	15.9565	11.1208	14.9759
1.2398	10.2466	1.1188	10.5852	5.6776	3.6994
1.4955	19.1704	66.241	0.951	5.0288	2.0148
33.6879	76.8397	0	3.7178	2.3415	13.7873
10.5695	3.1076	0.8758	13.2682	1.7772	58.41
0.5673	8.2684	1.7963	15.1902	10.3771	14.1214
2.7521	2.1414	2.2359	10.9298	24.9071	20.4702
54.6734	46.9581	14.6964	38.1475	11.8588	23.5253
54.9575	96.5369	7.0467	1.4874	4.029	1.1392
4.0841	27.0755	3.9742	9.1437	2.1086	71.7964
2.8298	3.4306	0.4051	4.0773	25.958	14.8387
6.3552	10.95	54.2773	18.7351	23.969	23.8889
3.6964	9.6504	6.3557	0.7819	10.9457	2.8411
0.2857	11.8078	8.8267	0.9969	12.7921	11.13
14.1799	3.8693	45.2063	48.7977	36.5393	61.1359
0.8685	5.6517	0	4.599	4.3798	31.5823
1.3365	6.2827	59.0514	42.9347	33.7965	18.0795
1.151	3.9386	14.0189	1.9862	8.859	18.4713
5.8578	4	2.1304	21.7121	28.1042	12.6315
29.6068	69.7223	4.2283	47.6524	33.1765	58.0231
14.6274	37.9458	6.0182	44.6366	40.4126	3.8952
0.3662	10.9886	50.0895	46.6443	13.8257	4.7926
64.6383	104.693	0.6278	1.5336	4.5932	16.7852
28.8776	56.1581	16.496	1.1141	9.4895	14.4364
0.5652	11.7512	0.3029	2.5498	4.9221	14.386
5.6936	4.4541	0.06112	1.5737	3.9378	13.3346
98.2517	90.2903	26.6684	1.3165	11.0507	2.8026
2.8463	12.1533	25.1135	41.0073	2.9837	7.0961
1.6081	3.4314	16.3242	10.7731	2.7015	8.7193
5.1923	6.6361	24.2663	0.7924	6.2256	9.8526
2.3776	5.1998	0.3119	14.4262	24.7407	14.4464
3.7231	4.5881	17.8512	28.4553	13.766	13.6281
0.7809	28.574	47.2921	1.2479	5.0614	3.488
95.9393	113.163	2.8613	11.8557	23.0967	1.4075
11.772	0	25.9245	13.4509	17.3902	20.143
66.0243	98.6472	14.4372	15.3972	21.3438	5.3054
8.35	49.0114	5.3525	6.8613	9.7781	7.3677
4.7726	6.7828	0.02441	1.4115	5.1597	2.0211
1.6026	28.9839	3.7464	2.5004	5.0098	24.8206
7.7624	41.9014	0.9463	2.3329	8.191	14.4216
4.5945	12.4376	1.7294	5.1811	7.8147	13.361
49.7426	73.985	0.01103	52.078	47.9234	16.3353
41.2211	57.2219	14.6458	0.6357	13.1204	18.7654
6.33	25.9764	0.314	2.537	12.5599	6.7969
19.2993	0	9.7647	67.4131	77.6319	3.8679
12.9546	6.0913	22.4869	13.3794	12.2929	1.4674
4.0389	12.1236	32.9419	12.3268	39.1256	14.0255
130.97	111.375	40.6132	2.3953	16.9528	43.6405
52.9781	5.0312	27.4364	5.4516	5.0644	19.1874
49.5522	9.8513	7.7497	20.5451	27.7878	3.3643
15.1611	8.7396	18.3267	13.8007	14.3284	13.6099
6.2711	6.7403	32.699	20.8123	31.9205	6.9276
1.2553	3.5868	3.0858	43.4944	50.5397	46.4391
68.1924	95.0569	17.7799	10.3447	9.9261	0.9652
11.7701	5.5394	30.5551	8.4051	23.9901	13.4494
1.7617	5.6725	41.4328	10.5143	12.5665	47.5545
100.656	82.7661	24.2153	1.6774	2.9252	19.0047
133.021	117.843	13.102	14.6634	12.1391	16.7273
65.5533	86.6357	20.4189	6.0885	22.8556	4.9733
54.1354	69.061	19.6049	8.1288	5.7756	7.9883
21.489	38.4923	5.1889	2.319	2.5798	12.8336
9.2705	30.5946	11.4956	0.5839	10.443	35.3464
81.8685	106.294	0.7119	2.564	14.8429	25.765
7.701	0.8165	0.1633	1.0776	13.9883	18.1673
112.258	98.9033	0.1035	1.3558	17.112	20.1581
137.332	131.261	0.04592	0.5927	30.1425	35.7691
63.5255	23.4477	21.3477	3.9319	9.8483	38.6656
65.8173	5.748	28.809	8.2262	12.8873	13.4223
34.4683	3.67	30.213	15.4507	19.863	9.0684
78.6721	98.7765	9.9237	17.1675	6.3228	34.715
1.7626	4.9757	15.8822	8.6892	12.3228	26.0325
8.2959	3.1067	51.074	37.3666	41.9798	12.2504
121.563	103.861	17.54	2.5858	28.8625	35.3771
31.0364	47.4423	7.7672	15.0159	40.3958	13.7032
0.9374	25.3569	16.2206	29.1995	8.2597	30.0316
74.4546	24.2961	45.0564	1.8352	7.1285	2.4333
116.65	94.9805	29.7269	35.3978	9.1859	19.3909
0.5191	30.592	10.7862	14.684	4.2531	17.6203
26.2312	39.178	0.04984	26.9487	10.2861	15.722
132.384	118.295	1.4238	19.6273	9.7676	20.9099
21.434	20.5992	7.0436	10.2251	9.475	27.315
29.4656	39.4163	2.4762	23.4062	22.6328	11.5896
6.0123	8.8538	10.3754	19.3857	23.4329	16.1458
19.8955	2.8765	1.3679	14.7193	20.8307	8.8092
105.926	121.568	6.9251	3.0353	7.404	25.5376
4.9055	2.1717	24.1276	12.2633	29.0148	1.1168
16.7687	32.8992	3.3259	4.1568	4.3636	12.9707
97.6144	111.208	4.813	46.8747	46.4744	19.956
51.4355	63.4418	17.139	1.2694	23.8542	17.5189
69.7023	82.5106	35.9816	1.2877	6.7928	22.7673
18.0898	0.6143	1.0937	0.5255	21.8924	17.8478
4.3507	27.621	3.7155	0.5608	14.5424	11.9656
111.581	125.063	3.3795	3.2694	6.0867	8.6109
43.7253	59.1977	6.7168	12.1747	37.8804	25.5021
7.7519	24.6108	39.1142	24.2679	18.3723	12.6503
169.287	155.976	8.2831	22.7615	14.7293	1.6688
26.3845	1.1518	0.3021	4.6742	2.7497	23.9683
17.042	26.8591	11.8908	13.6287	14.7764	19.6308
50.3217	66.749	7.3252	24.9576	22.2977	9.3058
35.996	49.6984	6.1505	20.1263	20.0751	3.0598
186.768	189.291	0.8509	14.4099	18.6042	27.5189
190.815	172.732	7.8219	20.2836	23.586	25.4738
146.459	159.559	0.8357	28.6524	29.6003	31.6492
161.883	177.782	6.7123	2.3691	2.4777	27.7767
64.12	80.4985	4.5245	32.4616	34.8221	12.4861
2.3002	47.472	19.9857	17.4491	19.0378	8.2157
40.9563	3.4801	7.0954	34.8036	34.8249	32.3556
74.8342	91.434	25.0051	47.46	48.6473	2.9585
52.9785	66.7972	0.9903	65.5646	73.8547	10.6649
1.0213	58.4718	5.3149	30.1324	36.5764	13.3119
156.96	170.822	1.6592			38.2342
63.4439	77.2285	14.7248			10.3156
28.8683	19.4582	17.6141			1.0315
20.8702	30.6819	2.4863			14.8019
47.8875	2.8071	9.8167			37.4374
8.5119	46.9048	0.3792			25.1692
73.0682	87.3171	5.9486			18.3442
201.922	176.447	3.8881			27.5872
39.1747	1.4586	8.8584			6.7985
197.864	151.892	1.226			33.7249
201.762	164.114	12.612			1.7282
48.4344	7.4882	18.6978			0.994
75.4171	90.0596	26.5056			5.7379
62.9552	77.5879	24.3403			19.1734
149.465	163.242	7.1449			29.4833
61.5597	0	3.8176			1.9138
34.4249	24.9755	28.4313			12.1861
6.8083	58.936	50.3314			28.403
187.354	192.186	14.8906			45.4329
66.8284	88.7152	0.2794			14.4234
66.5346	3.9299	23.1637			10.0137
142.476	157.616	5.617			23.1914
152.171	167.347	6.0987			29.6395
31.9461	36.5298	1.2617			25.1901
45.2506	2.6639	9.1354			12.6659
1.6538	1.9323	15.7694			19.2279
64.3082	6.8343	6.4584			27.6923
61.2777	92.2489	8.1894			17.6792
40.849	32.9211	9.9276			18.438
38.4974	4.2945	8.4617			25.3643
59.2158	8.0208	30.3644			12.6472
26.5158	3.1781	7.6967			39.0813
63.8707	17.5203	15.5606			11.74
84.6254	29.6859	0			12.3688
79.429	108.787	31.9202			14.1254
64.1753	25.195	0.01184			23.811
61.3661	100.68	5.8399			38.6897
49.5625	10.5871	45.5944			33.8095
169.02	157.45	0.1761			16.9005
75.4731	13.7026	5.5311			1.8111
65.1873	25.7497	9.5003			30.8863
106.052	127.396	0.02244			16.3988
55.1709	14.6839	2.8888			10.497
5.1199	96.136	7.373			10.8276
126.666	144.442	0.03533			19.8019
0.2519	104.642	13.8261			26.5067
33.3789	2.2786	44.5922			28.3055
76.7276	38.5592	0.8889			23.3237
85.4803	121.552	10.7448			15.3889
0.6804	107.032	3.9202			32.8359
52.5737	42.5395	3.3065			3.1043
150.476	167.018	7.7599			24.455
54.4278	16.9499	0.5153			13.6892
129.583	154.073	0.03247			24.5641
111.5	140.08	0.1612			34.486
139.718	159.526	3.9207			12.7679
48.0245	28.919	16.996			15.922
43.09	7.7687	34.8779			21.3737
26.3841	17.0079	24.2991			24.7982
98.1572	135.028	15.362			14.6908
10.5828	109.966	0			44.0534
66.0755	35.5398	15.0293			4.2271
19.5732	88.765	14.2828			1.9472
89.7898	133.55	44.0727			16.0848
153.924	182.902	6.8204			4.4473
34.1688	29.66	25.1677			12.1693
10.9628	2.2773	9.2139			20.0355
21.6275	96.7894	8.3571			14.7837
12.9331	22.9179	0.01166			18.4702
144.166	172.831	3.6097			21.6325
126.788	161.912	39.0561			12.488
135.552	166.031	2.9602			10.914
1.3281	6.6517	0.3972			16.9303
148.497	165.756	3.5411			14.8788
44.3058	45.8525	1.901			19.4436
18.6949	95.1216	15.943			13.9824
50.9029	35.9771	15.2623			24.0575
57.6887	31.7693	4.1344			14.6709
59.9225	29.7905	28.3376			4.4476
40.3011	44.1278	19.2653			16.9752
0.2972	4.5269	0.01997			14.7456
134.151	155.521	0			1.1097
111.693	171.446	6.1384			26.5804
52.5446	32.5311	28.1171			24.8619
1.8784	8.3579	0.02538			26.2116
128.733	136.154	70.3266			49.3072
35.0763	25.5857	10.5112			19.8755
46.0863	42.1225	33.5178			0.5521
111.198	151.278	1.4206			8.893
20.8641	4.0642	1.261			5.6682
4.5733	4.116	68.7236			1.3481
95.7102	174.8	78.8365			11.6827
121.664	131.358	5.251			1.9228
28.0708	32.6117	11.9665			0.9417
49.8369	47.4523	12.105			9.6458
15.5361	6.7126	6.5477			25.5013
8.1578	5.4808	77.8771			13.6552
95.4872	155.877	0.3202			15.8862
13.2599	17.384	26.5663			2.227
13.9631	4.7555	0			20.2876
67.2817	41.9481	30.0087			18.4982
101.552	63.7675	16.5722			15.6595
99.7901	52.8024	13.5377			5.6957
5.8905	5.695	74.5797			11.0677
81.8417	48.6014	94.6005			30.9269
65.268	37.7694	16.6767			13.7634
25.4003	9.0838	36.6875			22.8929
87.2204	40.7031	26.1987			12.6295
88.76	47.2597	5.7961			3.4586
74.0708	31.866	30.3177			15.0547
40.1344	27.3756	14.1218			26.2368
89.2553	38.2825	3.2971			10.8936
24.2046	24.1289	20.3619			18.5447
26.8627	17.2397	17.2632			11.6396
61.618	12.0361	10.4246			1.1042
26.0654	6.8944	13.1402			30.45
33.3614	6.0399	17.9487			15.5656
49.3372	4.8284	14.0283			18.1378
2.2035	8.766	20.8764			20.6791
21.7658	6.6011	21.2385			6.826
7.4456	11.6674	29.2843			31.8834
38.5737	2.1401	7.336			36.6052
12.6445	17.5995	19.1946			10.7767
39.8133	10.7955	110.937			19.4988
21.4959	11.2301	27.5378			19.2382
0	28.7426	35.3787			35.3359
21.0326	1.483	31.1551			46.2875
0.06366	121.992	29.1008			28.6848
34.1486	0.197	108.386			2.3651
9.7038	4.1489	0.01702			16.3754
0.7085	108.803	23.5857			11.1509
3.7401	34.0118	30.1341			14.2089
28.0459	0	31.5998			13.2476
0.7277	40.5312	38.5444			2.1514
9.3596	27.828	43.2961			31.9568
2.4449	35.3458	26.5404			15.9618
4.0299	35.3178	41.0019			4.0267
30.6443	6.6094	18.8699			41.7295
14.883	21.8611	24.3366			20.2704
20.3381	1.2322	46.9494			24.0063
31.591	5.4984	15.2782			15.7213
4.4994	42.9645	51.647			3.4105
0.1522	38.3671	49.6902			28.6104
28.3347	1.6193	125.426			44.6114
18.0839	10.9619	33.6909			36.1948
0.7166	9.7541	157.344			23.6469
24.136	3.9364	27.2111			37.0629
2.526	3.8664	20.659			11.051
1.5355	24.3097	24.2915			18.7988
22.3194	1.4462	155.508			30.5157
2.5378	3.3434	140.952			9.6118
6.141	4.9546	3.5025			11.865
0	24.3712	29.5964			5.2229
10.3881	5.0318	11.4325			35.585
2.5968	54.4169	108.475			22.099
0	17.9865	29.7074			17.127
0.0139	67.8222	16.6809			12.0429
4.4873	9.9166	11.3249			17.4423
11.6438	6.054	19.521			18.7533
5.4278	33.4118	98.7141			0.7718
14.374	44.6625	18.6694			9.8297
10.1373	51.5447	2.0344			18.5981
14.2242	47.7288	8.5747			9.677
4.0243	2.5313	86.7931			8.3357
6.8355	31.5183	18.2392			2.4773
1.531	7.342	168.885			1.0036
2.9737	22.0054	29.3806			15.0452
5.2944	6.3878	91.58			27.1939
1.9784	22.8401	19.1753			41.5932
25.4598	33.5686	80.2384			3.8637
2.5038	3.9809	115.794			20.6717
19.1412	32.0529	176.195			11.0749
14.2856	30.7718	149.592			9.6432
4.1269	26.1194	6.6513			12.7152
32.9871	34.984	20.2341			16.277
5.4014	21.7753	93.8143			23.2764
17.8303	23.3896	157.507			7.444
24.294	30.1894	78.061			11.0335
3.8527	7.1566	181.747			1.9127
10.6349	27.3782	74.9917			12.4387
4.7833	3.8825	14.9713			9.6498
1.1165	10.4376	8.6783			16.5015
3.9362	36.0794	112.606			12.5351
9.9834	22.7599	122.165			1.9792
33.8045	29.818	76.0648			2.1343
3.1323	13.2529	115.647			12.2147
7.3546	13.461	103.175			67.5652
2.7359	26.8651	97.2765			16.2937
0.7722	18.859	22.5165			10.9309
5.5651	18.8788	15.9332			1.7196
4.2686	3.8084	161.691			17.4601
3.7608	4.4922	99.9264			11.7713
2.0998	8.5595	90.999			16.5999
2.816	5.2619	20.1661			2.6521
1.5839	8.5768	16.3565			81.0927
0.3526	14.6524	76.4422			3.7215
3.4368	7.626	13.1445			28.2704
2.6043	4.8437	13.5663			1.1019
6.3997	5.5923	76.1403			15.1737
0.8732	15.1525	100.215			0.8306
1.8787	15.8622	66.5368			30.9826
2.1739	8.4429	15.1727			3.2418
1.0602	26.8426	87.9691			13.3177
1.1209	19.6299	3.3091			34.3601
3.9053	6.97	103.83			5.6008
1.4645	16.2428	90.8087			36.7935
7.6849	33.636	2.2933			28.2107
2.2797	11.7688	23.9854			10.6585
0.4998	6.4633	5.8414			1.0845
1.6261	8.7191	132.983			2.0788
3.1433	2.224	63.3122			48.3352
3.7302	9.5183	94.6884			14.6152
1.491	2.9272	105.331			26.0897
22.2801	18.4606	113.633			23.9606
11.6618	8.7032	107.536			12.1995
1.9002	3.2201	151.053			17.2334
1.1072	6.5794	63.6725			12.7474
4.1326	9.2725	93.8188			6.2303
0.8842	6.0616	84.2054			8.715
6.8827	4.183	29.5396			8.2567
35.5137	52.9671	116.955			1.405
3.1702	7.4089	155.947			1.4865
0.9863	7.6081	104.809			15.6649
1.4483	5.9199	14.6583			7.9047
10.0475	10.5473	13.1842			19.2243
0.4868	12.819	72.3466			2.9098
41.6207	35.7926	38.8377			13.4002
4.6038	12.5307	63.7923			0.06069
11.504	35.3037	19.714			16.3618
17.5545	14.8309	35.147			1.936
3.0119	21.5619	119.704			10.4359
0.3108	8.9381	110.587			12.3075
0.9644	22.6663	98.2623			27.2673
0.4111	11.9475	60.866			33.8087
5.5209	50.4981	65.7005			36.4627
0.4866	4.9965	72.4261			2.8697
2.1032	7.608	62.6435			22.3721
12.1823	27.7659	116.651			8.0375
2.9792	20.6895	69.8345			18.4629
3.524	3.3857	21.8526			4.1778
16.9693	54.7489	111.981			1.7848
2.699	6.1108	82.3973			42.0439
32.0517	33.1045	146.307			10.9748
42.3779	43.4314	96.9011			2.0232
84.1014	4.8477	88.7736			14.8327
28.268	58.0784	32.548			41.0995
31.9031	44.6133	78.9956			4.3586
40.4652	44.2892	48.673			32.61
38.8886	55.1212	85.8223			51.8284
31.0925	30.6989	119.177			11.3052
31.555	31.6324	44.3906			18.448
18.2141	19.0956	40.5438			8.6023
8.0136	72.2279	83.0604			4.4315
10.7614	11.2178	38.0638			14.9864
42.8581	58.1702	37.2156			11.3163
4.0727	69.8641	60.8086			9.1724
18.5242	26.6981	43.7779			17.4099
74.3469	85.1337	127.062			9.4897
50.338	86.0943	62.287			16.0111
5.2049	9.4767	93.3625			16.9015
37.1455	63.8689	50.2964			10.3999
2.6566	25.3776	61.4716			15.1777
32.1427	53.7976	41.1046			30.0365
45.0406	74.8068	50.8483			0.9895
14.101	33.7529	117.404			28.183
11.9668	1.1361	73.3168			52.2328
		97.9679			23.4462
		107.329			0.472
		105.435			19.0196
		56.6553			10.4371
		92.053			3.326
		59.34			6.005
		52.7667			20.9122
		125.392			15.5479
		142.319			16.6489
		36.9305			14.2804
		68.8558			22.51
		127.032			23.7902
		109.667			7.161
		85.7088			20.4641
		116.408			24.9026
		43.5066			33.4441
		61.7223			45.0522
		47.6273			11.7371
		53.5788			23.8725
		86.9662			18.988
		66.3097			19.0312
		45.2288			41.693
		42.6985			49.3423
		82.8592			15.8787
		58.1279			0.6271
		45.5463			12.434
		101.984			23.4433
		95.9892			20.1601
		82.6976			34.2533
		119.626			26.9374
		58.0579			3.1073
		77.3044			13.7855
		148.57			20.9514
		76.0653			4.4836
		53.6756			11.9274
		86.7085			16.2238
		58.2584			11.5538
		132.168			36.1969
		55.7315			36.6491
		68.0012			2.7014
		57.7422			33.4989
		92.8133			23.5427
		69.7603			22.1059
		88.5246			52.3888
		67.1215			30.2286
		76.3493			15.1487
		109.225			17.1781
		92.8823			42.4479
		74.2681			18.7082
		117.253			1.9141
		80.1142			29.797
		89.5533			17.5967
		74.5338			12.456
		82.4536			11.0451
		135.071			66.9134
		84.1708			35.6986
		100.355			31.3263
		109.801			15.1302
		118.967			38.6956
		81.2508			24.8802
		100.588			14.395
		91.6017			42.9856
		157.518			13.4487
		99.0531			19.4925
		95.7789			12.1778
		109.636			3.3888
		108.834			35.4321
		89.782			76.438
		89.0021			34.1029
		94.2263			13.1784
		96.9155			2.1995
		116.901			18.6971
		103.091			15.9856
		126.634			53.41
		101.814			29.1163
		98.3637			16.5057
		98.5386			1.4027
		105.143			22.4574
		104.188			46.2806
		98.2705			17.186
		105.069			76.0668
		110.143			16.8929
		106.845			32.9922
		96.5692			20.6123
		114.83			35.954
		109.623			70.051
		111.415			37.4144
		86.8451			24.6954
		192.028			57.1068
		126.108			3.5356
		102.775			34.2667
		116.565			26.6355
		112.317			18.3631
		141.098			29.6941
		139.406			50.7447
		122.113			24.0811
		113.291			67.2135
		206.235			26.1011
		116.571			16.3097
		151.988			44.7339
		139.132			17.4366
		99.5951			18.9083
		148.443			16.8279
		128.889			32.7502
		122.05			41.232
		139.274			13.4136
		113.975			19.6781
		165.445			24.9723
		145.13			28.1403
		149.071			38.7703
		119.725			32.5491
		143.843			34.18
		270.236			37.2641
		148.226			64.1221
		127.768			39.2859
		151.866			18.568
		156.507			15.143
		165.968			37.5214
		143.874			4.7994
		166.064			12.9685
		166.057			43.7157
		164.829			16.858
		347.235			16.4519
		173.414			38.3389
		139.465			74.1054
		153.593			21.8158
		230.559			30.8661
		130.495			9.2413
		157.167			67.111
		194.833			26.0132
		168.265			10.4003
		141.521			57.5181
		162.367			90.5683
		169.248			14.8007
		167.887			27.812
		182.163			22.1777
		186.928			79.9755
		160.133			3.828
		181.272			93.386
		173.468			63.1596
		245.726			17.2667
					27.203
					13.7716
					102.441
					93.0976
					84.1266
					76.7811
					67.9325
					58.9637
					13.7483
					24.3638
					87.8431
					28.737
					15.1601
					108.33
					2.6211
					19.3276
					26.718
					92.1816
					90.3878
					87.5749
					1.7952
					101.918
					105.267
					25.1786
					6.0208
					10.87
					77.3789
					46.6392
					29.6636
					50.2841
					14.6088
					23.233
					12.4063
					109.237
					96.4925
					100.07
					3.4451
					15.957
					96.3491
					30.6663
					23.5627
					31.8214
					50.8417
					74.3089
					48.5955
					48.4638
					17.1515
					28.7291
					5.7195
					96.8242
					61.0365
					68.7877
					15.7235
					111.918
					105.739
					14.1953
					29.2527
					41.7825
					59.7067
					53.6167
					99.8896
					123.989
					16.1878
					87.5762
