# Supplementary material for: Conserved transcriptional connectivity of regulatory T cells in the tumor microenvironment informs new combination cancer therapy strategies
Source: Nat Immunol. 2023 May 1;24(6):1020–35. doi: 10.1038/s41590-023-01504-2 (PMC10232368; doi:10.1038/s41590-023-01504-2)
Supplement: Source Data Fig. 2 — Statistical source data. [file 41590_2023_1504_MOESM25_ESM.xlsx]

## Sheet: 2A_2B_2C
	tsne_1	tsne_2	cell_type	condition
1.20703e+17	4.12648	-21.2047	B cells	DT
1.20703e+17	-9.15307	48.4625	Myeloid	DT
1.20703e+17	2.28938	-7.72277	B cells	DT
1.20703e+17	-18.4001	46.9255	Myeloid	DT
1.20703e+17	-15.6316	51.3531	Myeloid	DT
1.20703e+17	43.9423	6.56322	T/NK cells	DT
1.20703e+17	27.3884	43.5924	T/NK cells	DT
1.20703e+17	-28.7237	37.4998	Myeloid	DT
1.20703e+17	-15.1288	50.4528	Myeloid	DT
1.20703e+17	-59.2688	17.1859	Myeloid	DT
1.20703e+17	40.9874	3.55849	T/NK cells	DT
1.20727e+17	-5.4968	18.908	Neutrophils	DT
1.20727e+17	-0.440785	10.6643	Neutrophils	DT
1.20727e+17	27.3841	22.0892	T/NK cells	DT
1.20727e+17	41.5051	20.3274	T/NK cells	DT
1.20727e+17	-24.0148	36.3323	Myeloid	DT
1.20727e+17	38.7104	-8.32132	T/NK cells	DT
1.20727e+17	-50.7853	14.9583	Myeloid	DT
1.20727e+17	34.9471	4.56275	T/NK cells	DT
1.20727e+17	-44.858	17.2526	Myeloid	DT
1.20727e+17	-2.19502	-8.87866	B cells	DT
1.20773e+17	-26.6577	33.8121	Myeloid	DT
1.20773e+17	-1.44382	15.9861	Neutrophils	DT
1.20773e+17	28.8757	20.3872	T/NK cells	DT
1.20773e+17	6.50878	-10.3563	B cells	DT
1.20773e+17	-25.8705	44.2123	Myeloid	DT
1.20773e+17	-26.6786	35.3857	Myeloid	DT
1.20773e+17	30.8855	38.7268	T/NK cells	DT
1.20773e+17	-5.20079	12.5716	Neutrophils	DT
1.20773e+17	-5.94116	14.7943	Neutrophils	DT
1.20773e+17	41.2965	31.4359	T/NK cells	DT
1.20773e+17	29.6164	7.72833	T/NK cells	DT
1.20773e+17	1.1744	19.307	Neutrophils	DT
1.20787e+17	-24.5407	32.1676	Myeloid	DT
1.20787e+17	22.0658	24.6551	T/NK cells	DT
1.20787e+17	-40.4179	12.9804	Myeloid	DT
1.20798e+17	32.9975	18.0953	T/NK cells	DT
1.20798e+17	-25.985	43.8785	Myeloid	DT
1.20798e+17	-25.08	42.2109	Myeloid	DT
1.20798e+17	-11.3928	52.2132	Myeloid	DT
1.20864e+17	-15.5197	15.5915	Neutrophils	DT
1.20864e+17	-4.95895	-19.2774	B cells	DT
1.20864e+17	7.01683	-6.90712	B cells	DT
1.20864e+17	-2.95544	-5.14313	B cells	DT
1.20864e+17	30.4806	0.0599845	T/NK cells	DT
1.20864e+17	-0.742517	16.985	Neutrophils	DT
1.20864e+17	40.9936	21.3046	T/NK cells	DT
1.20864e+17	-12.7282	22.4706	Neutrophils	DT
1.20864e+17	-37.2476	41.5341	Myeloid	DT
1.20864e+17	17.5434	24.9402	T/NK cells	DT
1.20864e+17	-6.36594	22.5322	Neutrophils	DT
1.21202e+17	1.41834	18.1737	Neutrophils	DT
1.21202e+17	-14.4312	50.6438	Myeloid	DT
1.21202e+17	2.11339	-8.56167	B cells	DT
1.21202e+17	-6.95311	17.2543	Neutrophils	DT
1.21202e+17	37.0565	-10.9205	T/NK cells	DT
1.21202e+17	-16.3849	20.0665	Neutrophils	DT
1.21277e+17	15.0768	27.6803	T/NK cells	DT
1.21277e+17	-15.769	44.8628	Myeloid	DT
1.21277e+17	-8.97106	24.5043	Neutrophils	DT
1.21277e+17	33.3405	26.1469	T/NK cells	DT
1.21277e+17	2.27826	-10.3165	B cells	DT
1.21277e+17	-15.5015	50.837	Myeloid	DT
1.21277e+17	20.491	34.8944	T/NK cells	DT
1.21277e+17	3.45695	-5.91196	B cells	DT
1.2132e+17	-5.11153	49.8746	Myeloid	DT
1.2132e+17	32.5079	41.2934	T/NK cells	DT
1.2132e+17	-26.4664	43.1656	Myeloid	DT
1.2132e+17	34.8746	18.7788	T/NK cells	DT
1.2132e+17	2.10104	-11.1651	B cells	DT
1.2132e+17	4.6898	-2.29718	B cells	DT
1.2132e+17	-2.72051	9.51172	Neutrophils	DT
1.21338e+17	-7.34453	12.3285	Neutrophils	DT
1.21338e+17	34.0962	31.5446	T/NK cells	DT
1.21338e+17	31.7018	39.7176	T/NK cells	DT
1.21338e+17	-50.3975	11.03	Myeloid	DT
1.21338e+17	32.0909	22.584	T/NK cells	DT
1.21338e+17	-1.60345	-9.26098	B cells	DT
1.21338e+17	-14.1848	52.6105	Myeloid	DT
1.21338e+17	-3.07012	11.5299	Neutrophils	DT
1.21338e+17	-27.4494	33.4344	Myeloid	DT
1.21338e+17	-59.7086	17.9236	Myeloid	DT
1.2134e+17	-54.1225	12.1563	Myeloid	DT
1.2134e+17	-44.2962	20.395	Myeloid	DT
1.2134e+17	0.539926	20.1878	Neutrophils	DT
1.2134e+17	26.8001	40.9532	T/NK cells	DT
1.2134e+17	0.47455	-20.2317	B cells	DT
1.2134e+17	5.5971	-19.4866	B cells	DT
1.2134e+17	-2.87648	20.9822	Neutrophils	DT
1.2134e+17	-5.90377	-13.8152	B cells	DT
1.21743e+17	-4.72861	9.88221	Neutrophils	DT
1.21743e+17	42.3085	23.9809	T/NK cells	DT
1.21743e+17	-53.5931	12.1539	Myeloid	DT
1.21743e+17	0.257204	18.5406	Neutrophils	DT
1.21743e+17	-1.04663	18.9319	Neutrophils	DT
1.21743e+17	-17.2003	49.8214	Myeloid	DT
1.21743e+17	-44.1352	12.3266	Myeloid	DT
1.21743e+17	-19.5206	50.5425	Myeloid	DT
1.21743e+17	-33.3275	43.7306	Myeloid	DT
1.21812e+17	-6.69688	18.0265	Neutrophils	DT
1.21812e+17	36.7693	-6.36131	T/NK cells	DT
1.21812e+17	44.0248	28.6527	T/NK cells	DT
1.21812e+17	1.54537	17.5257	Neutrophils	DT
1.21812e+17	28.8304	43.31	T/NK cells	DT
1.21812e+17	-11.0795	22.9852	Neutrophils	DT
1.21812e+17	39.5903	-8.46246	T/NK cells	DT
1.21826e+17	-5.27566	-17.8081	B cells	DT
1.21826e+17	-58.2511	16.5411	Myeloid	DT
1.21826e+17	-4.89109	12.4649	Neutrophils	DT
1.21826e+17	-50.1724	13.7366	Myeloid	DT
1.21826e+17	26.749	44.3516	T/NK cells	DT
1.21826e+17	-4.90068	10.6553	Neutrophils	DT
1.21879e+17	-10.4367	53.2175	Myeloid	DT
1.21879e+17	-5.42592	46.6993	Myeloid	DT
1.21896e+17	-23.9675	31.8807	Myeloid	DT
1.21896e+17	-0.0750253	17.1381	Neutrophils	DT
1.21896e+17	-14.425	50.7378	Myeloid	DT
1.21896e+17	-1.12313	-2.59104	B cells	DT
1.21896e+17	-24.7127	32.5679	Myeloid	DT
1.21896e+17	0.589962	16.7497	Neutrophils	DT
1.21955e+17	-11.1753	21.6039	Neutrophils	DT
1.21955e+17	-7.10484	22.9292	Neutrophils	DT
1.21955e+17	5.61039	-17.0441	B cells	DT
1.21955e+17	-31.2943	46.1022	Myeloid	DT
1.21955e+17	-5.67577	43.9899	Myeloid	DT
1.21955e+17	-31.834	6.26868	Myeloid	DT
1.21955e+17	47.2816	27.9087	T/NK cells	DT
1.21966e+17	-3.83661	11.216	Neutrophils	DT
1.22283e+17	-5.5379	18.2064	Neutrophils	DT
1.22283e+17	-10.6143	50.8244	Myeloid	DT
1.22283e+17	5.13865	-7.73327	B cells	DT
1.22283e+17	1.59722	13.0294	Neutrophils	DT
1.22283e+17	-14.5282	16.1723	Neutrophils	DT
1.22283e+17	-51.7979	14.6268	Myeloid	DT
1.22283e+17	-2.45091	7.8167	Neutrophils	DT
1.22283e+17	42.0864	5.19652	T/NK cells	DT
1.22283e+17	-30.5404	41.241	Myeloid	DT
1.22283e+17	41.3665	25.0953	T/NK cells	DT
1.22283e+17	1.32456	18.3687	Neutrophils	DT
1.22293e+17	34.2825	41.4884	T/NK cells	DT
1.22293e+17	5.95806	-12.9525	B cells	DT
1.22293e+17	5.08126	-2.70672	B cells	DT
1.22293e+17	-55.2179	15.6995	Myeloid	DT
1.22293e+17	1.24066	13.6038	Neutrophils	DT
1.22308e+17	32.2125	36.6809	T/NK cells	DT
1.22308e+17	-4.65357	45.1742	Myeloid	DT
1.22308e+17	21.1987	27.9228	T/NK cells	DT
1.22308e+17	-7.97841	17.3164	Neutrophils	DT
1.22308e+17	-16.2332	16.9386	Neutrophils	DT
1.22308e+17	25.9463	6.71268	T/NK cells	DT
1.2231e+17	-20.0126	44.7299	Myeloid	DT
1.2231e+17	-14.1799	52.0437	Myeloid	DT
1.2231e+17	-31.969	8.19989	Myeloid	DT
1.2231e+17	34.7342	26.0589	T/NK cells	DT
1.2231e+17	-59.4819	17.141	Myeloid	DT
1.22429e+17	22.1474	25.1002	T/NK cells	DT
1.22429e+17	21.3233	27.9559	T/NK cells	DT
1.22429e+17	-4.91235	13.6416	Neutrophils	DT
1.22436e+17	-55.5094	13.5701	Myeloid	DT
1.22436e+17	30.474	26.1316	T/NK cells	DT
1.22436e+17	-6.09921	23.2624	Neutrophils	DT
1.22436e+17	21.3816	29.3613	T/NK cells	DT
1.22436e+17	-17.1059	49.8358	Myeloid	DT
1.22436e+17	43.2419	4.44678	T/NK cells	DT
1.22436e+17	35.0656	33.7843	T/NK cells	DT
1.22436e+17	-0.507085	-7.26242	B cells	DT
1.22436e+17	-10.0701	48.7404	Myeloid	DT
1.22515e+17	-5.82392	12.0492	Neutrophils	DT
1.22515e+17	-4.93835	22.6798	Neutrophils	DT
1.22515e+17	-2.04935	-6.03117	B cells	DT
1.25042e+17	31.9125	3.66203	T/NK cells	DT
1.25042e+17	-31.5629	29.3416	Myeloid	DT
1.25042e+17	-10.184	49.3786	Myeloid	DT
1.25197e+17	19.9637	27.2768	T/NK cells	DT
1.25197e+17	43.3186	20.2706	T/NK cells	DT
1.25197e+17	30.9977	40.8125	T/NK cells	DT
1.2524e+17	-5.42732	-14.906	B cells	DT
1.2524e+17	-10.6132	22.2216	Neutrophils	DT
1.2524e+17	-13.8883	50.5646	Myeloid	DT
1.2524e+17	-44.4839	17.2618	Myeloid	DT
1.2524e+17	44.8104	6.39913	T/NK cells	DT
1.2524e+17	-4.49527	10.5404	Neutrophils	DT
1.2524e+17	-30.8576	45.5803	Myeloid	DT
1.2524e+17	-0.277778	17.577	Neutrophils	DT
1.2524e+17	37.5439	24.5781	T/NK cells	DT
1.25247e+17	30.6274	21.535	T/NK cells	DT
1.25247e+17	-1.74816	-5.56279	B cells	DT
1.25247e+17	-4.00353	10.6074	Neutrophils	DT
1.25247e+17	-16.7495	45.1944	Myeloid	DT
1.25247e+17	33.9527	2.69749	T/NK cells	DT
1.25247e+17	-30.6662	30.3299	Myeloid	DT
1.25247e+17	4.12754	-6.92611	B cells	DT
1.25247e+17	-57.8405	19.0639	Myeloid	DT
1.25678e+17	25.8539	18.9154	T/NK cells	DT
1.25678e+17	-5.55598	9.29463	Neutrophils	DT
1.25678e+17	-9.75466	47.7387	Myeloid	DT
1.25678e+17	-1.30321	44.4083	Myeloid	DT
1.2572e+17	-27.1053	42.4757	Myeloid	DT
1.2572e+17	0.595432	21.1573	Neutrophils	DT
1.2572e+17	-15.2446	51.4292	Myeloid	DT
1.2572e+17	27.4501	42.1971	T/NK cells	DT
1.2572e+17	-58.9065	17.1133	Myeloid	DT
1.2572e+17	-7.97387	46.8227	Myeloid	DT
1.2572e+17	-15.6346	16.3467	Neutrophils	DT
1.2572e+17	3.18453	-9.42315	B cells	DT
1.2572e+17	-0.0505856	18.0844	Neutrophils	DT
1.2572e+17	-4.9432	-15.7028	B cells	DT
1.2572e+17	-54.1317	16.7049	Myeloid	DT
1.2572e+17	-7.01697	23.1969	Neutrophils	DT
1.25728e+17	-1.13017	-13.9348	B cells	DT
1.25728e+17	-4.28978	8.99349	Neutrophils	DT
1.25728e+17	-51.6483	15.8052	Myeloid	DT
1.25728e+17	31.9691	21.8912	T/NK cells	DT
1.25728e+17	-17.4215	16.1061	Neutrophils	DT
1.25728e+17	-42.3647	13.9121	Myeloid	DT
1.25728e+17	-26.1844	33.3077	Myeloid	DT
1.25745e+17	29.2816	45.1096	T/NK cells	DT
1.25745e+17	-8.29673	46.567	Myeloid	DT
1.25745e+17	7.15209	-7.63634	B cells	DT
1.25745e+17	-3.61852	46.2924	Myeloid	DT
1.25745e+17	39.9945	17.4092	T/NK cells	DT
1.25745e+17	-58.7863	17.3648	Myeloid	DT
1.25745e+17	-7.34921	12.3209	Neutrophils	DT
1.25745e+17	-5.02454	10.9675	Neutrophils	DT
1.25745e+17	-0.174908	39.9509	Myeloid	DT
1.26132e+17	-14.4615	49.4467	Myeloid	DT
1.26132e+17	32.566	23.7214	T/NK cells	DT
1.26132e+17	-15.51	50.7053	Myeloid	DT
1.26132e+17	31.9414	27.1879	T/NK cells	DT
1.26132e+17	-26.6699	43.8548	Myeloid	DT
1.26132e+17	27.0354	20.3241	T/NK cells	DT
1.26132e+17	33.258	-1.09839	T/NK cells	DT
1.26132e+17	-0.430854	17.9557	Neutrophils	DT
1.26132e+17	-5.46126	18.1073	Neutrophils	DT
1.26132e+17	-1.96081	-5.96417	B cells	DT
1.26149e+17	-5.67382	22.6985	Neutrophils	DT
1.26149e+17	4.32167	11.2557	Neutrophils	DT
1.26149e+17	35.8849	-5.94866	T/NK cells	DT
1.26149e+17	34.4909	26.2902	T/NK cells	DT
1.26149e+17	-18.4013	42.8606	Myeloid	DT
1.26149e+17	-17.1178	15.7975	Neutrophils	DT
1.26219e+17	0.687413	20.7625	Neutrophils	DT
1.26219e+17	-7.32974	52.9208	Myeloid	DT
1.26219e+17	-53.1174	15.5682	Myeloid	DT
1.26219e+17	15.7922	31.937	T/NK cells	DT
1.26219e+17	-55.4042	8.59645	Myeloid	DT
1.26219e+17	-4.30136	-16.7846	B cells	DT
1.26219e+17	-4.89173	13.2283	Neutrophils	DT
1.26219e+17	1.48714	12.9707	Neutrophils	DT
1.26219e+17	45.3399	22.1638	T/NK cells	DT
1.26228e+17	36.3883	-10.2445	T/NK cells	DT
1.26228e+17	-7.15674	24.1838	Neutrophils	DT
1.26228e+17	-6.70002	-12.1891	B cells	DT
1.26228e+17	-13.2409	51.9464	Myeloid	DT
1.26294e+17	45.209	5.0458	T/NK cells	DT
1.26294e+17	-3.60919	13.8596	Neutrophils	DT
1.26294e+17	-30.278	7.25533	Myeloid	DT
1.26294e+17	-25.0309	37.7172	Myeloid	DT
1.26294e+17	-33.1003	8.48088	Myeloid	DT
1.26294e+17	35.2352	23.5394	T/NK cells	DT
1.26364e+17	-9.3107	23.7153	Neutrophils	DT
1.26364e+17	-0.560502	-2.49007	B cells	DT
1.26364e+17	-21.3107	49.1359	Myeloid	DT
1.26364e+17	-0.615999	9.94834	Neutrophils	DT
1.26364e+17	46.7304	19.7885	T/NK cells	DT
1.26681e+17	31.7297	31.992	T/NK cells	DT
1.26681e+17	34.4198	27.8021	T/NK cells	DT
1.26681e+17	1.5473	-5.82176	B cells	DT
1.26681e+17	44.3959	27.295	T/NK cells	DT
1.26681e+17	-15.6574	51.3775	Myeloid	DT
1.26681e+17	-1.42512	-0.356893	B cells	DT
1.26681e+17	-6.33092	13.1513	Neutrophils	DT
1.26681e+17	-2.14086	20.7173	Neutrophils	DT
1.26682e+17	-0.769868	-0.431532	B cells	DT
1.26682e+17	25.9186	44.8089	T/NK cells	DT
1.26682e+17	44.4935	25.9926	T/NK cells	DT
1.26682e+17	3.92558	-2.81897	B cells	DT
1.26682e+17	-28.6302	42.8525	Myeloid	DT
1.26682e+17	-53.6563	9.08776	Myeloid	DT
1.26682e+17	39.8665	-7.62602	T/NK cells	DT
1.26706e+17	-19.4813	50.5418	Myeloid	DT
1.26706e+17	24.8821	28.6114	T/NK cells	DT
1.26706e+17	-5.54373	14.4986	Neutrophils	DT
1.26706e+17	-17.9028	48.7328	Myeloid	DT
1.26706e+17	1.25868	-4.14917	B cells	DT
1.26708e+17	-5.72832	11.0061	Neutrophils	DT
1.26708e+17	0.818433	-9.03464	B cells	DT
1.26708e+17	-27.3816	31.9856	Myeloid	DT
1.26708e+17	37.9517	5.92092	T/NK cells	DT
1.26708e+17	0.266965	-9.34919	B cells	DT
1.26708e+17	-5.01077	49.8205	Myeloid	DT
1.26708e+17	-57.2429	16.7274	Myeloid	DT
1.26708e+17	-23.7191	30.534	Myeloid	DT
1.26708e+17	1.84342	18.0393	Neutrophils	DT
1.26708e+17	-0.745744	-7.07136	B cells	DT
1.26708e+17	-2.40231	-3.39773	B cells	DT
1.26766e+17	-0.693549	-7.30605	B cells	DT
1.26766e+17	-9.7363	14.6335	Neutrophils	DT
1.26766e+17	-5.72629	-18.6727	B cells	DT
1.26766e+17	39.0213	2.28288	T/NK cells	DT
1.26766e+17	40.0023	3.96561	T/NK cells	DT
1.26766e+17	8.69829	-6.40826	B cells	DT
1.26766e+17	28.8331	20.4224	T/NK cells	DT
1.26766e+17	5.11901	-19.2003	B cells	DT
1.26766e+17	3.91329	-16.1663	B cells	DT
1.26766e+17	38.7491	-9.21371	T/NK cells	DT
1.26776e+17	24.9861	43.6513	T/NK cells	DT
1.26776e+17	18.7128	22.5611	T/NK cells	DT
1.26776e+17	4.13625	-9.09021	B cells	DT
1.26776e+17	-28.1633	32.6637	Myeloid	DT
1.26834e+17	43.6353	1.62483	T/NK cells	DT
1.26834e+17	14.7089	24.2216	T/NK cells	DT
1.26834e+17	-6.90335	14.7444	Neutrophils	DT
1.26835e+17	6.10774	-6.73366	B cells	DT
1.26835e+17	-5.7431	21.2572	Neutrophils	DT
1.26835e+17	-31.5586	45.938	Myeloid	DT
1.26835e+17	-17.167	15.0152	Neutrophils	DT
1.26837e+17	5.45592	-2.33852	B cells	DT
1.26837e+17	-0.380199	-7.7572	B cells	DT
1.26837e+17	-24.0887	31.3554	Myeloid	DT
1.26837e+17	-16.9688	53.8235	Myeloid	DT
1.26837e+17	8.77647	-13.2659	B cells	DT
1.26837e+17	-15.6155	52.9731	Myeloid	DT
1.26837e+17	6.00927	-6.67394	B cells	DT
1.26837e+17	1.93541	-22.4233	B cells	DT
1.26837e+17	19.0115	32.2359	T/NK cells	DT
1.26837e+17	-2.74	-2.29255	B cells	DT
1.26837e+17	-14.2913	49.136	Myeloid	DT
1.26837e+17	-2.02926	-20.4683	B cells	DT
1.26886e+17	31.3501	40.5318	T/NK cells	DT
1.26886e+17	35.2144	25.0484	T/NK cells	DT
1.26886e+17	35.4373	28.6457	T/NK cells	DT
1.26886e+17	41.1918	30.8551	T/NK cells	DT
1.26886e+17	-33.6439	40.8383	Myeloid	DT
1.26886e+17	26.3925	13.5358	T/NK cells	DT
1.26886e+17	45.2955	5.36212	T/NK cells	DT
1.26886e+17	27.9359	39.3736	T/NK cells	DT
1.26886e+17	-15.3978	17.7358	Neutrophils	DT
1.26887e+17	20.618	34.8025	T/NK cells	DT
1.26887e+17	-5.16411	13.4106	Neutrophils	DT
1.26887e+17	26.6122	17.6763	T/NK cells	DT
1.26887e+17	0.724716	-7.58258	B cells	DT
1.26887e+17	-20.4819	50.279	Myeloid	DT
1.26887e+17	-6.53534	13.5637	Neutrophils	DT
1.29457e+17	-20.3929	44.9549	Myeloid	DT
1.29458e+17	-2.86585	-11.7116	B cells	DT
1.29458e+17	-59.2082	18.0702	Myeloid	DT
1.29458e+17	-1.00225	14.6508	Neutrophils	DT
1.29458e+17	37.7411	3.56605	T/NK cells	DT
1.29458e+17	46.9587	28.8854	T/NK cells	DT
1.29458e+17	2.92657	-3.61806	B cells	DT
1.29497e+17	13.447	28.7415	T/NK cells	DT
1.29497e+17	28.1581	14.3296	T/NK cells	DT
1.29497e+17	3.09963	14.151	Neutrophils	DT
1.29497e+17	26.3808	17.6251	T/NK cells	DT
1.29497e+17	41.6752	19.9254	T/NK cells	DT
1.29497e+17	-54.5559	11.3366	Myeloid	DT
1.29497e+17	-21.9072	42.4068	Myeloid	DT
1.29497e+17	3.94353	-18.3535	B cells	DT
1.29497e+17	-5.12912	11.7723	Neutrophils	DT
1.29566e+17	-54.675	11.6713	Myeloid	DT
1.29566e+17	-8.74766	23.3763	Neutrophils	DT
1.29566e+17	-20.8443	45.0573	Myeloid	DT
1.29566e+17	31.0322	2.55288	T/NK cells	DT
1.29566e+17	3.37513	-7.31014	B cells	DT
1.29583e+17	25.2738	8.33365	T/NK cells	DT
1.29583e+17	-17.3595	43.0836	Myeloid	DT
1.29583e+17	33.5346	4.11347	T/NK cells	DT
1.29583e+17	34.5919	36.7682	T/NK cells	DT
1.29583e+17	-7.21962	12.8988	Neutrophils	DT
1.29583e+17	36.1014	-6.10133	T/NK cells	DT
1.29664e+17	1.02702	16.2216	Neutrophils	DT
1.29664e+17	-27.1565	32.9535	Myeloid	DT
1.29664e+17	33.4492	7.15201	T/NK cells	DT
1.29664e+17	-31.068	30.7784	Myeloid	DT
1.29978e+17	32.4778	29.2301	T/NK cells	DT
1.29978e+17	29.9553	38.901	T/NK cells	DT
1.29978e+17	-16.62	14.9511	Neutrophils	DT
1.29978e+17	1.35059	15.5356	Neutrophils	DT
1.29978e+17	-0.387816	19.3262	Neutrophils	DT
1.29978e+17	-3.2594	43.9136	Myeloid	DT
1.29978e+17	-5.33486	16.5001	Neutrophils	DT
1.29978e+17	-29.8421	33.2853	Myeloid	DT
1.30058e+17	-25.3484	33.6291	Myeloid	DT
1.30058e+17	-2.89491	-3.70796	B cells	DT
1.30058e+17	-35.2559	7.7756	Myeloid	DT
1.30058e+17	-19.2546	52.1345	Myeloid	DT
1.30058e+17	-4.2204	44.4508	Myeloid	DT
1.30126e+17	-23.7272	28.1989	Myeloid	DT
1.30126e+17	-9.94357	50.9703	Myeloid	DT
1.30126e+17	-13.1614	16.9175	Neutrophils	DT
1.30126e+17	44.9793	29.6538	T/NK cells	DT
1.30126e+17	18.8088	22.4822	T/NK cells	DT
1.30126e+17	42.7791	8.34603	T/NK cells	DT
1.30126e+17	31.4905	2.59096	T/NK cells	DT
1.30126e+17	25.6979	29.5467	T/NK cells	DT
1.30135e+17	-15.0959	50.3332	Myeloid	DT
1.30135e+17	28.0764	42.1793	T/NK cells	DT
1.30135e+17	-4.09948	20.9017	Neutrophils	DT
1.30135e+17	41.5605	20.8128	T/NK cells	DT
1.30135e+17	-15.8455	51.0987	Myeloid	DT
1.30142e+17	-23.7816	44.4656	Myeloid	DT
1.30142e+17	-13.6507	22.5695	Neutrophils	DT
1.30142e+17	40.9939	7.01809	T/NK cells	DT
1.30142e+17	-5.69694	14.6026	Neutrophils	DT
1.30142e+17	-3.07928	20.4043	Neutrophils	DT
1.30142e+17	-0.346737	-6.14819	B cells	DT
1.30142e+17	-27.0779	10.8974	Myeloid	DT
1.30142e+17	3.15771	-5.52731	B cells	DT
1.30142e+17	-5.8382	22.6226	Neutrophils	DT
1.30142e+17	-59.441	18.376	Myeloid	DT
1.30142e+17	-4.9528	-11.5808	B cells	DT
1.30145e+17	30.6296	16.264	T/NK cells	DT
1.30145e+17	-6.40407	-17.3122	B cells	DT
1.30145e+17	-6.6408	-7.21842	B cells	DT
1.30145e+17	26.4163	46.5884	T/NK cells	DT
1.30184e+17	-0.727171	40.1214	Myeloid	DT
1.30184e+17	39.4769	15.1502	T/NK cells	DT
1.30184e+17	-56.1085	9.47717	Myeloid	DT
1.30184e+17	24.7028	23.3826	T/NK cells	DT
1.30184e+17	37.4807	2.21014	T/NK cells	DT
1.30185e+17	-7.88448	10.5745	Neutrophils	DT
1.30186e+17	-7.73303	50.4904	Myeloid	DT
1.30186e+17	-13.448	10.2289	Neutrophils	DT
1.30186e+17	-24.2421	32.3976	Myeloid	DT
1.30194e+17	31.1967	41.1255	T/NK cells	DT
1.30194e+17	0.272337	14.3001	Neutrophils	DT
1.30194e+17	39.4931	-9.80887	T/NK cells	DT
1.30194e+17	-4.82974	12.709	Neutrophils	DT
1.30204e+17	-0.1213	9.49278	Neutrophils	DT
1.30204e+17	-27.6007	45.3281	Myeloid	DT
1.30204e+17	37.8654	-7.64795	T/NK cells	DT
1.30204e+17	35.7128	31.7497	T/NK cells	DT
1.30204e+17	-24.8782	32.6127	Myeloid	DT
1.30204e+17	-23.6928	28.5975	Myeloid	DT
1.30529e+17	34.7823	25.6078	T/NK cells	DT
1.30529e+17	43.0122	5.42107	T/NK cells	DT
1.30529e+17	47.953	25.9394	T/NK cells	DT
1.30529e+17	-16.9659	49.2865	Myeloid	DT
1.30529e+17	15.6154	23.3184	T/NK cells	DT
1.30529e+17	-59.337	18.308	Myeloid	DT
1.30529e+17	-17.9017	15.0666	Neutrophils	DT
1.30529e+17	22.4115	27.7452	T/NK cells	DT
1.30529e+17	-31.2921	45.9524	Myeloid	DT
1.30531e+17	-4.43181	12.8995	Neutrophils	DT
1.30531e+17	-6.77259	13.6482	Neutrophils	DT
1.30625e+17	-36.5662	33.4071	Myeloid	DT
1.30625e+17	43.8301	20.7261	T/NK cells	DT
1.30625e+17	0.570546	14.6257	Neutrophils	DT
1.30625e+17	40.2751	6.40848	T/NK cells	DT
1.30625e+17	0.336751	43.0372	Myeloid	DT
1.30625e+17	41.4535	21.5517	T/NK cells	DT
1.30625e+17	-31.0719	30.5789	Myeloid	DT
1.30625e+17	32.6702	41.0751	T/NK cells	DT
1.30675e+17	2.72576	16.1561	Neutrophils	DT
1.30675e+17	-14.7118	12.1538	Neutrophils	DT
1.30675e+17	-55.4097	14.0293	Myeloid	DT
1.30675e+17	8.67416	-7.09635	B cells	DT
1.30675e+17	-3.96737	20.5477	Neutrophils	DT
1.30693e+17	-2.53368	14.4974	Neutrophils	DT
1.30693e+17	-59.2648	17.5802	Myeloid	DT
1.30693e+17	26.7021	12.4061	T/NK cells	DT
1.30693e+17	-31.089	38.2343	B cells	DT
1.30736e+17	3.06597	-11.3722	B cells	DT
1.30736e+17	39.2644	-9.64483	T/NK cells	DT
1.30736e+17	38.0557	-7.0928	T/NK cells	DT
1.30736e+17	-7.17933	-10.7227	B cells	DT
1.30736e+17	-26.9378	10.4352	Myeloid	DT
1.30736e+17	33.3385	18.6869	T/NK cells	DT
1.30736e+17	41.7794	19.7701	T/NK cells	DT
1.30736e+17	4.02583	-8.47121	B cells	DT
1.30736e+17	34.2585	-7.24225	T/NK cells	DT
1.30736e+17	1.30362	-22.0338	B cells	DT
1.30736e+17	2.30154	18.3384	Neutrophils	DT
1.30736e+17	-3.48935	9.52097	Neutrophils	DT
1.30736e+17	-15.5665	51.3947	Myeloid	DT
1.30754e+17	34.7003	26.5562	T/NK cells	DT
1.30754e+17	-11.5758	50.7178	Myeloid	DT
1.30754e+17	31.4314	9.23336	T/NK cells	DT
1.30754e+17	47.7332	26.2463	T/NK cells	DT
1.30754e+17	-58.4602	17.873	Myeloid	DT
1.30761e+17	-12.5358	45.5355	Myeloid	DT
1.30761e+17	-49.6134	10.6368	Myeloid	DT
1.30761e+17	0.943775	15.634	Neutrophils	DT
1.30761e+17	-2.5014	-8.67103	B cells	DT
1.30761e+17	-59.2542	17.2316	Myeloid	DT
1.3109e+17	-55.8212	12.8803	Myeloid	DT
1.3109e+17	36.9857	19.8657	T/NK cells	DT
1.3109e+17	-1.62849	-1.27729	B cells	DT
1.3109e+17	1.50712	-1.83194	B cells	DT
1.3109e+17	-7.18993	18.494	Neutrophils	DT
1.3109e+17	-27.5495	32.7985	Myeloid	DT
1.3109e+17	29.6526	16.8248	T/NK cells	DT
1.3109e+17	-15.1251	52.7045	Myeloid	DT
1.3109e+17	-17.9014	45.569	Myeloid	DT
1.31098e+17	29.7318	16.6424	T/NK cells	DT
1.31098e+17	41.8421	13.8093	T/NK cells	DT
1.31098e+17	31.4022	34.0658	T/NK cells	DT
1.31098e+17	37.9014	4.38433	T/NK cells	DT
1.31175e+17	-9.61506	10.9398	Neutrophils	DT
1.31175e+17	6.6575	-19.9355	B cells	DT
1.31175e+17	17.6892	32.0287	T/NK cells	DT
1.31175e+17	21.4795	27.8522	T/NK cells	DT
1.31217e+17	36.4198	20.3615	T/NK cells	DT
1.31217e+17	-0.680568	-8.18678	B cells	DT
1.31217e+17	40.9326	6.74249	T/NK cells	DT
1.31217e+17	-7.18619	-5.67415	B cells	DT
1.31217e+17	1.60301	-12.2587	B cells	DT
1.31217e+17	-2.87644	-10.9052	B cells	DT
1.31234e+17	-6.12486	22.9669	Neutrophils	DT
1.31234e+17	-22.646	42.2398	Myeloid	DT
1.31234e+17	-55.9451	12.0542	Myeloid	DT
1.31234e+17	8.00845	-13.0817	B cells	DT
1.31234e+17	-46.3485	16.1808	Myeloid	DT
1.31242e+17	33.2423	28.3273	T/NK cells	DT
1.31242e+17	-4.50816	15.0708	Neutrophils	DT
1.31242e+17	-16.9074	16.1141	Neutrophils	DT
1.31242e+17	-29.6795	32.2672	Myeloid	DT
1.31242e+17	-26.0037	43.5993	Myeloid	DT
1.31242e+17	44.8745	29.5147	T/NK cells	DT
1.31242e+17	-6.74138	21.2643	Neutrophils	DT
1.31242e+17	24.2756	17.7219	T/NK cells	DT
1.31242e+17	23.0047	28.3758	T/NK cells	DT
1.31242e+17	39.1298	8.59029	T/NK cells	DT
1.31242e+17	-54.1752	15.4073	Myeloid	DT
1.31293e+17	33.6085	25.5644	T/NK cells	DT
1.31293e+17	-16.0886	13.6572	Neutrophils	DT
1.31293e+17	-2.41737	-8.85129	B cells	DT
1.31293e+17	26.6088	42.072	T/NK cells	DT
1.31293e+17	32.0822	21.6358	T/NK cells	DT
1.31293e+17	-7.7602	8.71239	Neutrophils	DT
1.31293e+17	-6.72741	45.2085	Myeloid	DT
1.31293e+17	1.95497	-19.9877	B cells	DT
1.31293e+17	-0.266998	20.0203	Neutrophils	DT
1.3131e+17	1.52168	-9.59456	B cells	DT
1.3131e+17	-5.55143	13.9254	Neutrophils	DT
1.3131e+17	-56.3677	11.0425	Myeloid	DT
1.3131e+17	-3.17589	-0.552965	B cells	DT
1.3131e+17	22.4155	28.0353	T/NK cells	DT
1.3131e+17	0.879417	43.7235	Myeloid	DT
1.3131e+17	27.0051	21.8987	T/NK cells	DT
1.3131e+17	-23.8117	28.7112	Myeloid	DT
1.3131e+17	42.0802	1.8017	T/NK cells	DT
1.31311e+17	2.92607	-7.81987	B cells	DT
1.31311e+17	41.3215	31.6691	T/NK cells	DT
1.31311e+17	-4.94822	22.7387	Neutrophils	DT
1.31311e+17	-52.0919	12.9693	Myeloid	DT
1.3383e+17	-2.39191	-0.531055	B cells	DT
1.3383e+17	-5.86747	12.0694	Neutrophils	DT
1.3383e+17	30.5476	16.2597	T/NK cells	DT
1.3383e+17	28.4247	22.5946	T/NK cells	DT
1.3383e+17	3.52901	-7.63759	B cells	DT
1.3383e+17	0.0710124	19.976	Neutrophils	DT
1.3383e+17	0.0170584	-8.72744	B cells	DT
1.3383e+17	-13.9991	51.3007	Myeloid	DT
1.33854e+17	-55.1986	11.0431	Myeloid	DT
1.33854e+17	-0.0552091	-7.35421	B cells	DT
1.33854e+17	35.6855	25.5256	T/NK cells	DT
1.33854e+17	-44.5034	17.0034	Myeloid	DT
1.33855e+17	-0.166742	-14.5051	B cells	DT
1.33855e+17	20.2706	34.0503	T/NK cells	DT
1.33855e+17	-5.2427	44.6959	Myeloid	DT
1.33855e+17	-36.2157	32.685	Myeloid	DT
1.33895e+17	1.53827	17.5513	Neutrophils	DT
1.33895e+17	-6.4399	-17.157	B cells	DT
1.33895e+17	24.9358	5.2481	T/NK cells	DT
1.33895e+17	31.3446	-1.50678	T/NK cells	DT
1.33895e+17	0.474632	19.7917	Neutrophils	DT
1.33895e+17	-6.97419	23.9299	Neutrophils	DT
1.33895e+17	30.4361	15.0104	T/NK cells	DT
1.33975e+17	42.5058	4.14385	T/NK cells	DT
1.33975e+17	-33.9295	43.191	Myeloid	DT
1.33975e+17	4.19262	-1.69764	B cells	DT
1.33975e+17	38.7332	3.2079	T/NK cells	DT
1.33975e+17	-50.247	11.2802	Myeloid	DT
1.33975e+17	2.50645	18.8644	Neutrophils	DT
1.33975e+17	31.874	6.01758	T/NK cells	DT
1.33975e+17	-57.0132	8.13898	Myeloid	DT
1.33982e+17	-58.699	15.844	Myeloid	DT
1.33982e+17	41.3645	31.65	T/NK cells	DT
1.33982e+17	-11.3095	21.7047	Neutrophils	DT
1.33982e+17	30.3759	43.8555	T/NK cells	DT
1.33982e+17	0.0115429	15.7844	Neutrophils	DT
1.33982e+17	-49.8785	16.5839	Myeloid	DT
1.34034e+17	2.17805	17.2889	Neutrophils	DT
1.34034e+17	46.5471	25.3091	T/NK cells	DT
1.34034e+17	0.826193	-0.603791	B cells	DT
1.34034e+17	1.31264	-0.94486	B cells	DT
1.34034e+17	-1.569	-22.319	B cells	DT
1.34034e+17	-2.8708	-8.73341	B cells	DT
1.34034e+17	-18.9516	50.4771	Myeloid	DT
1.34034e+17	-52.9861	16.2568	Myeloid	DT
1.34034e+17	-6.07987	13.1926	Neutrophils	DT
1.34041e+17	43.0754	20.5911	T/NK cells	DT
1.34041e+17	43.3239	21.167	T/NK cells	DT
1.34041e+17	-19.7885	49.341	Myeloid	DT
1.34041e+17	-31.2754	7.27135	Myeloid	DT
1.34041e+17	0.58648	17.4176	Neutrophils	DT
1.34041e+17	34.6006	30.2648	T/NK cells	DT
1.34041e+17	-0.630785	40.8736	Myeloid	DT
1.34376e+17	43.5573	4.5423	T/NK cells	DT
1.34376e+17	-6.30174	11.6806	Neutrophils	DT
1.34376e+17	42.1931	25.7213	T/NK cells	DT
1.34376e+17	-33.4979	45.3669	Myeloid	DT
1.34376e+17	0.159295	19.4336	Neutrophils	DT
1.34376e+17	-16.9834	13.7276	Neutrophils	DT
1.34378e+17	-28.4697	32.2641	Myeloid	DT
1.34378e+17	-2.489	-17.0852	B cells	DT
1.34378e+17	-3.72812	19.1511	Neutrophils	DT
1.34378e+17	16.75	28.6196	T/NK cells	DT
1.34378e+17	41.8335	24.7216	T/NK cells	DT
1.34378e+17	-1.38455	10.3676	Neutrophils	DT
1.34378e+17	-5.43799	16.0606	Neutrophils	DT
1.34448e+17	28.6985	42.5767	T/NK cells	DT
1.34448e+17	21.698	24.2233	T/NK cells	DT
1.34448e+17	-26.0758	40.9706	Myeloid	DT
1.34448e+17	-7.09731	-12.6412	B cells	DT
1.34448e+17	-16.746	14.5608	Neutrophils	DT
1.34448e+17	-2.47638	0.288532	B cells	DT
1.34473e+17	-10.3974	15.5153	Neutrophils	DT
1.34473e+17	-14.1502	52.5443	Myeloid	DT
1.34473e+17	20.9422	25.9419	T/NK cells	DT
1.34473e+17	-5.25849	20.0392	Neutrophils	DT
1.34473e+17	5.80167	0.164931	B cells	DT
1.34473e+17	-1.49823	-7.62755	B cells	DT
1.34522e+17	28.7101	41.175	T/NK cells	DT
1.34522e+17	24.7926	17.2051	T/NK cells	DT
1.34522e+17	43.7634	4.39136	T/NK cells	DT
1.34522e+17	1.37662	-10.7193	B cells	DT
1.34522e+17	23.5388	22.2224	T/NK cells	DT
1.34522e+17	39.8863	-7.85971	T/NK cells	DT
1.34522e+17	-22.9391	32.3169	Myeloid	DT
1.34522e+17	-19.9539	49.2134	Myeloid	DT
1.34531e+17	-30.7503	30.178	Myeloid	DT
1.34531e+17	-10.5724	13.5216	Neutrophils	DT
1.34531e+17	29.3025	3.4939	T/NK cells	DT
1.34532e+17	-1.81852	9.54404	Neutrophils	DT
1.34532e+17	-6.39879	12.4284	Neutrophils	DT
1.3454e+17	39.4886	17.5336	T/NK cells	DT
1.3454e+17	-15.0053	52.8526	Myeloid	DT
1.3454e+17	30.9477	8.45327	T/NK cells	DT
1.3454e+17	-56.196	11.026	Myeloid	DT
1.3454e+17	-8.15165	9.93076	Neutrophils	DT
1.3454e+17	3.07548	-4.36387	B cells	DT
1.3454e+17	-57.7568	16.4707	Myeloid	DT
1.3454e+17	43.9895	20.4528	T/NK cells	DT
1.3454e+17	-16.2308	13.7473	Neutrophils	DT
1.3454e+17	-8.34315	18.4178	Neutrophils	DT
1.3454e+17	30.1832	47.1862	T/NK cells	DT
1.3454e+17	-3.75364	10.7959	Neutrophils	DT
1.3454e+17	0.359447	15.6799	Neutrophils	DT
1.3454e+17	33.9725	-2.98145	T/NK cells	DT
1.3454e+17	41.3895	26.604	T/NK cells	DT
1.34592e+17	-4.0095	-17.1554	B cells	DT
1.34592e+17	38.7113	1.79637	T/NK cells	DT
1.34592e+17	-2.31379	0.0105021	B cells	DT
1.34592e+17	47.4587	27.4455	T/NK cells	DT
1.34592e+17	-6.92508	18.9177	Neutrophils	DT
1.34592e+17	-12.2935	53.4005	Myeloid	DT
1.34592e+17	-7.45835	11.8138	Neutrophils	DT
1.34592e+17	-7.83118	42.8348	Myeloid	DT
1.34592e+17	1.53415	14.5201	Neutrophils	DT
1.34592e+17	39.5714	25.6394	T/NK cells	DT
1.34592e+17	6.40679	-9.53167	B cells	DT
1.34592e+17	-14.5404	48.8483	Myeloid	DT
1.34592e+17	-3.76496	11.9075	Neutrophils	DT
1.34601e+17	31.2513	9.52777	T/NK cells	DT
1.34601e+17	-15.6486	52.1832	Myeloid	DT
1.34601e+17	2.1744	-23.0089	B cells	DT
1.34601e+17	-24.3412	44.218	Myeloid	DT
1.34601e+17	-1.39667	-16.6257	B cells	DT
1.34601e+17	45.2449	30.4168	T/NK cells	DT
1.34601e+17	-24.4355	42.6498	Myeloid	DT
1.34601e+17	-8.82127	24.6445	Neutrophils	DT
1.34937e+17	0.287663	-15.637	B cells	DT
1.34937e+17	-9.18272	51.8185	Myeloid	DT
1.34937e+17	46.6011	13.9615	T/NK cells	DT
1.34937e+17	-14.0762	51.6484	Myeloid	DT
1.34937e+17	42.0848	19.9129	T/NK cells	DT
1.34938e+17	1.04021	14.7441	Neutrophils	DT
1.34938e+17	-52.9264	12.657	Myeloid	DT
1.34938e+17	-47.9082	13.3677	Myeloid	DT
1.34938e+17	-1.88969	0.534549	B cells	DT
1.34938e+17	-13.2965	50.9176	Myeloid	DT
1.34938e+17	39.8267	8.14215	T/NK cells	DT
1.35014e+17	-19.997	50.5564	Myeloid	DT
1.35014e+17	-5.90268	22.8796	Neutrophils	DT
1.35014e+17	-30.347	30.4678	Myeloid	DT
1.35014e+17	-11.2575	41.4464	Myeloid	DT
1.35014e+17	-5.21731	11.011	Neutrophils	DT
1.35064e+17	-23.5778	31.0918	Myeloid	DT
1.35064e+17	-26.7586	32.6331	Myeloid	DT
1.35064e+17	34.9781	-4.05128	T/NK cells	DT
1.35064e+17	-58.0943	17.8568	Myeloid	DT
1.35064e+17	4.00755	-6.50391	B cells	DT
1.35064e+17	-12.1811	53.1155	Myeloid	DT
1.35064e+17	-53.5953	16.8076	Myeloid	DT
1.35082e+17	42.4671	1.47502	T/NK cells	DT
1.35149e+17	-17.1213	50.2293	Myeloid	DT
1.35149e+17	-24.0283	35.1683	Myeloid	DT
1.35149e+17	32.1311	39.5218	T/NK cells	DT
1.35149e+17	-9.82653	22.926	Neutrophils	DT
1.35149e+17	30.8763	39.2648	T/NK cells	DT
1.35149e+17	33.5293	39.1969	T/NK cells	DT
1.3515e+17	-25.4279	33.4293	Myeloid	DT
1.3515e+17	42.8277	19.1746	T/NK cells	DT
1.3515e+17	-14.9053	44.7689	Myeloid	DT
1.3515e+17	-20.1801	50.3054	Myeloid	DT
1.3515e+17	1.8373	18.7081	Neutrophils	DT
1.35572e+17	-14.1798	12.5538	Neutrophils	DT
1.35572e+17	-18.1319	46.9003	Myeloid	DT
1.35572e+17	13.952	27.7057	T/NK cells	DT
1.35572e+17	-33.816	41.7358	Myeloid	DT
1.357e+17	33.6615	23.8534	T/NK cells	DT
1.357e+17	-25.5658	42.5096	Myeloid	DT
1.357e+17	-7.75119	23.647	Neutrophils	DT
1.357e+17	36.0139	24.7695	T/NK cells	DT
1.357e+17	-6.76488	20.8586	Neutrophils	DT
1.357e+17	37.8809	15.8461	T/NK cells	DT
1.357e+17	0.885532	43.2271	Myeloid	DT
1.357e+17	-13.3694	41.7068	Myeloid	DT
1.357e+17	-11.3817	22.6531	Neutrophils	DT
1.55843e+17	33.3713	20.888	T/NK cells	DT
1.55843e+17	-3.17355	14.3558	Neutrophils	DT
1.55843e+17	-14.7644	41.7501	Myeloid	DT
1.55843e+17	-4.42542	14.7808	Neutrophils	DT
1.55843e+17	-53.9808	11.471	Myeloid	DT
1.55843e+17	-12.9731	21.725	Neutrophils	DT
1.55843e+17	-26.7589	33.5869	Myeloid	DT
1.55843e+17	1.26417	-18.6268	B cells	DT
1.55843e+17	34.4232	24.516	T/NK cells	DT
1.55889e+17	39.1195	18.1152	T/NK cells	DT
1.55889e+17	-29.0245	42.1514	Myeloid	DT
1.55889e+17	35.2897	-7.49303	T/NK cells	DT
1.55911e+17	20.6773	25.5025	T/NK cells	DT
1.55911e+17	28.2135	1.93167	T/NK cells	DT
1.55911e+17	27.7283	46.5126	T/NK cells	DT
1.55911e+17	-8.86262	51.5351	Myeloid	DT
1.55911e+17	28.727	44.7322	T/NK cells	DT
1.55971e+17	1.7265	11.7085	Neutrophils	DT
1.55971e+17	-54.5512	8.03183	Myeloid	DT
1.55971e+17	4.73955	-8.71318	B cells	DT
1.55971e+17	-28.6502	12.7867	Myeloid	DT
1.55971e+17	-32.0741	35.2885	Myeloid	DT
1.55971e+17	-17.2985	46.7055	Myeloid	DT
1.55973e+17	-5.12214	14.621	Neutrophils	DT
1.55973e+17	35.3188	17.5471	T/NK cells	DT
1.55973e+17	-2.19419	11.3632	Neutrophils	DT
1.55973e+17	22.4191	26.9234	T/NK cells	DT
1.55973e+17	33.7968	26.8565	T/NK cells	DT
1.55973e+17	-23.7468	28.4019	Myeloid	DT
1.56024e+17	41.9919	4.7994	T/NK cells	DT
1.56024e+17	-18.0374	51.4849	Myeloid	DT
1.56024e+17	5.0229	-4.29542	B cells	DT
1.56024e+17	-34.9668	7.39433	Myeloid	DT
1.56024e+17	21.9345	14.4585	T/NK cells	DT
1.56024e+17	-20.5793	45.1276	Myeloid	DT
1.56454e+17	-4.39376	-7.47696	B cells	DT
1.56454e+17	-12.4575	47.9974	Myeloid	DT
1.56454e+17	0.0614255	16.9891	Neutrophils	DT
1.56454e+17	30.6934	38.9428	T/NK cells	DT
1.56454e+17	40.5574	19.2987	T/NK cells	DT
1.56454e+17	-1.05675	14.3733	Neutrophils	DT
1.56454e+17	33.0188	26.4245	T/NK cells	DT
1.56463e+17	34.0331	24.3538	T/NK cells	DT
1.56463e+17	24.309	7.9104	T/NK cells	DT
1.56463e+17	-5.37044	16.5695	Neutrophils	DT
1.56463e+17	2.74711	-11.3921	B cells	DT
1.56463e+17	27.6594	43.8303	T/NK cells	DT
1.56463e+17	-13.6377	52.8766	Myeloid	DT
1.56516e+17	-8.495	46.0383	Myeloid	DT
1.56516e+17	-50.2594	10.4509	Myeloid	DT
1.56516e+17	-12.5153	50.6933	Myeloid	DT
1.56516e+17	-19.3869	49.5331	Myeloid	DT
1.56516e+17	-2.49397	-7.64004	B cells	DT
1.56516e+17	34.4072	7.56535	T/NK cells	DT
1.56516e+17	29.8294	23.1995	T/NK cells	DT
1.56933e+17	0.761459	-10.6175	B cells	DT
1.56933e+17	1.62635	-22.3184	B cells	DT
1.56933e+17	3.15755	-11.6004	B cells	DT
1.56933e+17	-16.4318	14.7172	Neutrophils	DT
1.56934e+17	-31.2845	6.7516	Myeloid	DT
1.56934e+17	27.1626	18.8914	T/NK cells	DT
1.57004e+17	0.395002	18.9148	Neutrophils	DT
1.57004e+17	-1.43586	-6.17884	B cells	DT
1.57004e+17	0.141752	-8.27355	B cells	DT
1.57004e+17	39.9064	15.0925	T/NK cells	DT
1.57004e+17	0.873506	-10.2843	B cells	DT
1.57004e+17	-1.95493	-14.4942	B cells	DT
1.57004e+17	34.7151	28.7844	T/NK cells	DT
1.57072e+17	31.9566	-0.199513	T/NK cells	DT
1.57072e+17	-25.7708	43.5451	Myeloid	DT
1.57072e+17	-8.60305	48.6221	Myeloid	DT
1.57072e+17	0.721032	-12.1988	B cells	DT
1.57072e+17	-17.4285	52.9457	Myeloid	DT
1.57072e+17	39.2103	17.7934	T/NK cells	DT
1.57072e+17	32.8796	28.7413	T/NK cells	DT
1.57072e+17	-2.28773	-6.99176	B cells	DT
1.57072e+17	-28.2557	32.3471	Myeloid	DT
1.57072e+17	-5.19273	14.699	Neutrophils	DT
1.57072e+17	-27.4007	45.0822	Myeloid	DT
1.5714e+17	-7.9302	10.9481	Neutrophils	DT
1.5714e+17	-13.9242	15.3634	Neutrophils	DT
1.5714e+17	-15.12	22.1005	Neutrophils	DT
1.5714e+17	4.47324	11.3209	Neutrophils	DT
1.5714e+17	0.050168	12.2221	Neutrophils	DT
1.5714e+17	1.84322	14.8061	Neutrophils	DT
1.57478e+17	-32.0497	6.6352	Myeloid	DT
1.57478e+17	-2.22689	-9.81223	B cells	DT
1.57478e+17	-7.19463	9.5032	Neutrophils	DT
1.57478e+17	-31.2197	43.2629	Myeloid	DT
1.57478e+17	18.1522	22.2936	T/NK cells	DT
1.57478e+17	-1.25068	14.3861	Neutrophils	DT
1.57478e+17	45.9974	19.4532	T/NK cells	DT
1.57478e+17	47.7068	24.6522	T/NK cells	DT
1.57478e+17	-6.08468	-16.7024	B cells	DT
1.57487e+17	25.7338	44.2026	T/NK cells	DT
1.57487e+17	-55.7086	12.0266	Myeloid	DT
1.57487e+17	-1.83931	-0.736576	B cells	DT
1.57487e+17	1.3011	14.3524	Neutrophils	DT
1.57487e+17	27.6227	17.575	T/NK cells	DT
1.57537e+17	-3.47932	-0.36345	B cells	DT
1.57537e+17	-6.81319	51.6947	Myeloid	DT
1.57537e+17	41.3185	13.4099	T/NK cells	DT
1.57537e+17	1.12428	14.5125	Neutrophils	DT
1.57537e+17	-31.1512	38.4295	Myeloid	DT
1.57538e+17	29.9714	24.2872	T/NK cells	DT
1.57538e+17	2.6476	-3.25881	B cells	DT
1.57538e+17	3.33396	-2.55764	B cells	DT
1.57538e+17	44.2854	5.7769	T/NK cells	DT
1.57538e+17	-3.45925	-18.2888	B cells	DT
1.57563e+17	-20.4111	49.7545	Myeloid	DT
1.57563e+17	-6.5403	45.9149	Myeloid	DT
1.57563e+17	-49.5067	11.6628	Myeloid	DT
1.57563e+17	-9.10268	17.6583	Neutrophils	DT
1.57563e+17	-8.98978	24.3895	Neutrophils	DT
1.57614e+17	-19.1949	50.8602	Myeloid	DT
1.57614e+17	38.3795	-6.33397	T/NK cells	DT
1.57614e+17	-0.433252	16.1239	Neutrophils	DT
1.57614e+17	46.7815	6.73836	T/NK cells	DT
1.57614e+17	19.303	23.3597	T/NK cells	DT
1.57614e+17	-8.13294	-42.517	Mesenchymal	DT
1.57614e+17	-13.235	40.8367	Myeloid	DT
1.57614e+17	-11.0517	13.0036	Neutrophils	DT
1.57684e+17	34.177	27.8574	T/NK cells	DT
1.57684e+17	29.2734	40.6309	T/NK cells	DT
1.57684e+17	27.84	12.2594	T/NK cells	DT
1.57684e+17	-13.2417	10.3545	Neutrophils	DT
1.5769e+17	-12.5331	53.3401	Myeloid	DT
1.5769e+17	-7.20774	13.1194	Neutrophils	DT
1.5769e+17	-25.7421	34.3122	Myeloid	DT
1.5769e+17	-17.3732	48.0509	Myeloid	DT
1.5769e+17	-51.7419	13.2707	Myeloid	DT
1.5769e+17	-2.35067	-8.92443	B cells	DT
1.5769e+17	-7.19133	-4.55097	B cells	DT
1.6044e+17	-7.88454	23.5169	Neutrophils	DT
1.6044e+17	43.6987	24.8489	T/NK cells	DT
1.6044e+17	0.348345	18.7517	Neutrophils	DT
1.6044e+17	42.0894	0.217308	T/NK cells	DT
1.6044e+17	-9.16589	21.2731	Neutrophils	DT
1.6044e+17	45.106	29.7665	T/NK cells	DT
1.6044e+17	-12.5999	50.0416	Myeloid	DT
1.60448e+17	-58.1562	11.2067	Myeloid	DT
1.60448e+17	-33.9893	42.221	Myeloid	DT
1.60448e+17	-7.81599	45.9116	Myeloid	DT
1.60448e+17	37.484	23.3382	T/NK cells	DT
1.60448e+17	-25.497	43.7671	Myeloid	DT
1.60785e+17	32.0049	37.9862	T/NK cells	DT
1.60785e+17	-3.56461	-0.234951	B cells	DT
1.60785e+17	-1.2549	9.78338	Neutrophils	DT
1.60785e+17	22.0315	31.4438	T/NK cells	DT
1.60785e+17	29.3641	16.533	T/NK cells	DT
1.60785e+17	31.0257	24.2837	T/NK cells	DT
1.60903e+17	-55.7102	14.5516	Myeloid	DT
1.60903e+17	-0.854465	20.1377	Neutrophils	DT
1.60903e+17	-7.11018	8.04072	Neutrophils	DT
1.60903e+17	-4.68771	-14.3534	B cells	DT
1.60903e+17	3.76848	-7.34835	B cells	DT
1.60911e+17	1.40181	-4.33578	B cells	DT
1.60911e+17	39.2772	17.6132	T/NK cells	DT
1.60911e+17	24.9488	9.54476	T/NK cells	DT
1.60911e+17	32.8622	40.3669	T/NK cells	DT
1.60911e+17	1.36051	15.5367	Neutrophils	DT
1.60911e+17	-26.0288	45.5851	Myeloid	DT
1.60911e+17	-18.3562	49.2231	Myeloid	DT
1.60911e+17	42.3618	23.9383	T/NK cells	DT
1.60911e+17	4.42008	11.091	Neutrophils	DT
1.60929e+17	0.623611	-8.50268	B cells	DT
1.60929e+17	35.5145	-10.3172	T/NK cells	DT
1.60929e+17	33.6443	-7.34283	T/NK cells	DT
1.60929e+17	-5.96961	22.2304	Neutrophils	DT
1.60929e+17	-55.4842	11.7315	Myeloid	DT
1.60929e+17	30.3414	44.4435	T/NK cells	DT
1.60929e+17	0.425353	16.0709	Neutrophils	DT
1.60929e+17	-26.7546	44.0263	Myeloid	DT
1.6099e+17	-4.19488	12.7005	Neutrophils	DT
1.6099e+17	-18.9307	50.9708	Myeloid	DT
1.6099e+17	23.9726	11.8167	T/NK cells	DT
1.6099e+17	6.39278	-4.10658	B cells	DT
1.6099e+17	-4.4507	14.0177	Neutrophils	DT
1.60997e+17	-4.61949	12.6238	Neutrophils	DT
1.60997e+17	32.4752	43.074	T/NK cells	DT
1.60997e+17	-3.5199	10.2947	Neutrophils	DT
1.60997e+17	-0.275049	17.1836	Neutrophils	DT
1.60997e+17	-18.4869	50.2414	Myeloid	DT
1.6134e+17	-2.60245	16.2089	Neutrophils	DT
1.6134e+17	3.17224	16.0123	Neutrophils	DT
1.6134e+17	33.3097	42.5828	T/NK cells	DT
1.6134e+17	39.6437	3.94601	T/NK cells	DT
1.6134e+17	41.6504	2.03037	T/NK cells	DT
1.61412e+17	-0.749596	12.4139	Neutrophils	DT
1.61412e+17	45.1612	29.6545	T/NK cells	DT
1.61412e+17	-4.9915	43.1933	Myeloid	DT
1.61412e+17	-25.3671	34.5254	Myeloid	DT
1.61412e+17	-3.78984	17.9934	Neutrophils	DT
1.61412e+17	36.4687	26.4906	T/NK cells	DT
1.61412e+17	-5.57343	-13.7875	B cells	DT
1.61412e+17	-51.4683	10.4187	Myeloid	DT
1.61412e+17	20.7124	31.9044	T/NK cells	DT
1.61412e+17	41.6618	24.4011	T/NK cells	DT
1.61452e+17	-22.5573	43.1918	Myeloid	DT
1.61452e+17	42.8143	3.20973	T/NK cells	DT
1.61452e+17	30.8662	24.9814	T/NK cells	DT
1.61452e+17	24.1827	29.7604	T/NK cells	DT
1.61452e+17	45.7147	29.0874	T/NK cells	DT
1.61463e+17	-4.43431	12.4814	Neutrophils	DT
1.61463e+17	-25.5015	32.8328	Myeloid	DT
1.61463e+17	-4.56882	15.8365	Neutrophils	DT
1.61463e+17	30.5854	1.06414	T/NK cells	DT
1.61463e+17	-32.9266	42.7084	Myeloid	DT
1.61463e+17	40.098	-7.30846	T/NK cells	DT
1.61463e+17	-8.28361	10.9802	Neutrophils	DT
1.61463e+17	17.7105	31.0459	T/NK cells	DT
1.61479e+17	-56.886	12.4291	Myeloid	DT
1.61479e+17	-15.202	51.2231	Myeloid	DT
1.61479e+17	-4.71729	-5.27055	B cells	DT
1.61479e+17	-6.78042	-12.1065	B cells	DT
1.61479e+17	-0.345804	40.5728	Myeloid	DT
1.61479e+17	31.4435	39.2825	T/NK cells	DT
1.61549e+17	-13.1363	53.4474	Myeloid	DT
1.61549e+17	42.4275	21.4073	T/NK cells	DT
1.61549e+17	47.2886	25.7427	T/NK cells	DT
1.61549e+17	-5.80059	-15.2017	B cells	DT
1.61549e+17	0.296499	-9.83088	B cells	DT
1.61549e+17	-46.4745	11.1325	Myeloid	DT
1.61549e+17	-17.6645	45.2167	Myeloid	DT
1.61549e+17	36.3331	-5.86898	T/NK cells	DT
1.61864e+17	-4.49653	12.2385	Neutrophils	DT
1.61864e+17	0.778493	19.5587	Neutrophils	DT
1.61864e+17	-4.69486	21.8381	Neutrophils	DT
1.61864e+17	45.1927	3.59764	T/NK cells	DT
1.61864e+17	1.48559	14.9565	Neutrophils	DT
1.61864e+17	-23.8555	43.9159	Myeloid	DT
1.61883e+17	-1.03302	-7.05636	B cells	DT
1.61883e+17	-7.77782	12.1167	Neutrophils	DT
1.6189e+17	30.5644	45.8759	T/NK cells	DT
1.6189e+17	18.9846	32.134	T/NK cells	DT
1.6189e+17	22.8181	29.2855	T/NK cells	DT
1.6189e+17	41.9937	16.7988	T/NK cells	DT
1.6189e+17	-1.96401	8.92658	Neutrophils	DT
1.61891e+17	-46.0511	21.0038	Myeloid	DT
1.61891e+17	17.9791	28.2556	T/NK cells	DT
1.61891e+17	-2.05442	-11.2731	B cells	DT
1.61891e+17	45.6534	29.2934	T/NK cells	DT
1.61891e+17	-3.97237	1.42938	B cells	DT
1.61891e+17	-8.77569	48.3134	Myeloid	DT
1.61891e+17	-25.3646	32.5616	Myeloid	DT
1.61893e+17	30.9994	7.59554	T/NK cells	DT
1.61893e+17	-24.0354	35.6258	Myeloid	DT
1.61893e+17	-24.3961	41.5571	Myeloid	DT
1.61893e+17	33.7036	25.0737	T/NK cells	DT
1.61893e+17	3.38236	-8.28668	B cells	DT
1.61893e+17	-8.49297	13.0236	Neutrophils	DT
1.61893e+17	42.7109	4.61952	T/NK cells	DT
1.6196e+17	-1.92181	-20.27	B cells	DT
1.6196e+17	35.8298	5.24049	T/NK cells	DT
1.6196e+17	-56.8437	9.93291	Myeloid	DT
1.6196e+17	26.3302	43.3591	T/NK cells	DT
1.6196e+17	-53.1819	15.5289	Myeloid	DT
1.6196e+17	-9.67509	50.3095	Myeloid	DT
1.6196e+17	-7.78795	12.52	Neutrophils	DT
1.6196e+17	1.76018	16.3322	Neutrophils	DT
1.61961e+17	-25.53	43.3817	Myeloid	DT
1.61961e+17	-21.1652	44.5576	Myeloid	DT
1.61961e+17	1.42582	12.722	Neutrophils	DT
1.61961e+17	-10.3705	16.9415	Neutrophils	DT
1.61961e+17	0.830168	-15.343	B cells	DT
1.62002e+17	-13.6981	9.90265	Neutrophils	DT
1.62002e+17	35.3742	26.2902	T/NK cells	DT
1.62002e+17	-16.6727	49.8844	Myeloid	DT
1.62002e+17	-5.97617	13.712	Neutrophils	DT
1.62002e+17	-50.5783	16.0872	Myeloid	DT
1.62002e+17	-0.569067	12.5627	Neutrophils	DT
1.62002e+17	1.83048	15.3555	Neutrophils	DT
1.62002e+17	-24.6154	41.9086	Myeloid	DT
1.62079e+17	-1.76426	-16.8156	B cells	DT
1.62079e+17	8.73967	-7.08715	B cells	DT
1.62079e+17	-45.9654	11.2861	Myeloid	DT
1.62079e+17	-4.59763	-12.6609	B cells	DT
1.62079e+17	-49.0957	15.6455	Myeloid	DT
1.62079e+17	-3.85932	45.0723	Myeloid	DT
1.62091e+17	0.201691	13.0376	Neutrophils	DT
1.62091e+17	-0.185375	-1.49397	B cells	DT
1.62091e+17	47.113	12.6725	T/NK cells	DT
1.62091e+17	-5.22947	45.4483	Myeloid	DT
1.62091e+17	-12.9652	50.144	Myeloid	DT
1.62091e+17	-15.2866	42.4628	Myeloid	DT
1.62091e+17	-23.5069	43.8487	Myeloid	DT
1.62091e+17	-15.6959	51.3652	Myeloid	DT
1.62091e+17	-34.4383	42.9816	Myeloid	DT
1.62091e+17	-15.796	53.6129	Myeloid	DT
1.64632e+17	33.5348	26.5427	T/NK cells	DT
1.64632e+17	-30.1318	30.2974	Myeloid	DT
1.64632e+17	29.3722	13.6105	T/NK cells	DT
1.64699e+17	-0.615851	9.16961	Neutrophils	DT
1.64699e+17	-3.71106	-11.7901	B cells	DT
1.64699e+17	40.8202	27.5677	T/NK cells	DT
1.64699e+17	32.3211	42.7123	T/NK cells	DT
1.64699e+17	41.1323	19.7061	T/NK cells	DT
1.64699e+17	2.81768	16.8187	Neutrophils	DT
1.64753e+17	-1.31973	40.7208	Myeloid	DT
1.64753e+17	-1.24624	-1.41443	B cells	DT
1.64753e+17	42.7803	29.2407	T/NK cells	DT
1.64753e+17	33.6094	9.04348	T/NK cells	DT
1.64753e+17	-20.3251	41.8953	Myeloid	DT
1.64753e+17	-57.6038	9.08437	Myeloid	DT
1.64753e+17	-20.9933	49.0922	Myeloid	DT
1.64753e+17	-19.1942	50.1892	Myeloid	DT
1.64761e+17	-0.343535	-6.93603	B cells	DT
1.64761e+17	34.5845	23.493	T/NK cells	DT
1.64761e+17	-3.17304	16.7314	Neutrophils	DT
1.64761e+17	-16.8816	21.5341	Neutrophils	DT
1.64761e+17	2.76072	17.7578	Neutrophils	DT
1.64761e+17	44.8234	17.8853	T/NK cells	DT
1.64761e+17	1.16537	-21.9348	B cells	DT
1.64761e+17	2.41144	-7.69342	B cells	DT
1.64761e+17	-35.145	42.5502	Myeloid	DT
1.64761e+17	-8.17304	24.4301	Neutrophils	DT
1.64761e+17	-30.9309	29.5637	Myeloid	DT
1.6477e+17	35.5307	27.2278	T/NK cells	DT
1.64819e+17	-18.0686	46.4303	Myeloid	DT
1.64819e+17	41.8119	1.94412	T/NK cells	DT
1.64819e+17	-12.5722	42.0993	Myeloid	DT
1.64819e+17	-0.627835	19.6181	Neutrophils	DT
1.64819e+17	-23.5022	34.4717	Myeloid	DT
1.64819e+17	0.418225	43.0145	Myeloid	DT
1.65165e+17	-14.9408	14.9225	Neutrophils	DT
1.65165e+17	-7.71657	45.1735	Myeloid	DT
1.65165e+17	-58.9316	15.2088	Myeloid	DT
1.65165e+17	-2.39059	1.77269	B cells	DT
1.65165e+17	-17.2005	20.7084	Neutrophils	DT
1.65165e+17	-0.450124	17.5425	Neutrophils	DT
1.65165e+17	35.7067	32.0742	T/NK cells	DT
1.65188e+17	-56.0551	12.9284	Myeloid	DT
1.65188e+17	26.476	43.1886	T/NK cells	DT
1.65188e+17	-4.14438	13.1713	Neutrophils	DT
1.65188e+17	-3.77732	10.8269	Neutrophils	DT
1.65188e+17	-0.726107	17.6463	Neutrophils	DT
1.65188e+17	-13.398	46.7849	Myeloid	DT
1.65188e+17	31.5515	42.3073	T/NK cells	DT
1.65232e+17	-23.7111	32.5546	Myeloid	DT
1.65232e+17	40.9839	5.74281	T/NK cells	DT
1.65232e+17	-3.48491	46.8187	Myeloid	DT
1.65232e+17	-19.6912	50.7072	Myeloid	DT
1.65232e+17	1.5989	-11.9357	B cells	DT
1.65232e+17	23.1774	15.6553	T/NK cells	DT
1.65302e+17	-3.10957	0.0886892	B cells	DT
1.65302e+17	-15.2959	50.8005	Myeloid	DT
1.65302e+17	45.5641	13.4554	T/NK cells	DT
1.65302e+17	18.8119	24.5542	T/NK cells	DT
1.65302e+17	18.3927	23.8439	T/NK cells	DT
1.65302e+17	-20.0969	51.0868	Myeloid	DT
1.65302e+17	-13.5815	16.9576	Neutrophils	DT
1.65302e+17	-0.841469	41.2077	Myeloid	DT
1.65326e+17	-51.6266	16.7231	Myeloid	DT
1.65326e+17	31.737	17.0566	T/NK cells	DT
1.65326e+17	-26.7548	33.6436	Myeloid	DT
1.65326e+17	3.13023	-10.7064	B cells	DT
1.65328e+17	35.2838	23.3211	T/NK cells	DT
1.65386e+17	42.8223	4.40591	T/NK cells	DT
1.65386e+17	5.20306	-21.1099	B cells	DT
1.65386e+17	42.9026	20.7292	T/NK cells	DT
1.65386e+17	33.1408	-0.191984	T/NK cells	DT
1.65739e+17	-3.66521	-17.9463	B cells	DT
1.65739e+17	-50.556	16.7165	Myeloid	DT
1.65739e+17	27.187	14.4473	T/NK cells	DT
1.65739e+17	-31.8579	30.1627	Myeloid	DT
1.65739e+17	2.42495	17.0096	Neutrophils	DT
1.65739e+17	-54.8639	12.0964	Myeloid	DT
1.65739e+17	5.38106	-11.9937	B cells	DT
1.65739e+17	2.13484	-11.8583	B cells	DT
1.65739e+17	-14.5494	50.7724	Myeloid	DT
1.65741e+17	-23.2867	31.0837	Myeloid	DT
1.65741e+17	-54.6511	12.7706	Myeloid	DT
1.65741e+17	40.3586	2.32748	T/NK cells	DT
1.65741e+17	-16.0451	45.0704	Myeloid	DT
1.65741e+17	0.501979	20.9679	Neutrophils	DT
1.65741e+17	-32.1354	44.8719	Myeloid	DT
1.65741e+17	-17.5073	48.4086	Myeloid	DT
1.65741e+17	42.9486	12.864	T/NK cells	DT
1.65741e+17	44.1944	20.3811	T/NK cells	DT
1.65852e+17	-26.8691	33.4005	Myeloid	DT
1.65852e+17	36.9307	-9.71576	T/NK cells	DT
1.65852e+17	18.852	32.3531	T/NK cells	DT
1.65852e+17	-7.67361	20.9318	Neutrophils	DT
1.65852e+17	-3.27774	-16.4719	B cells	DT
1.65852e+17	-53.0937	14.8379	Myeloid	DT
1.65852e+17	-5.03731	14.5494	Neutrophils	DT
1.65858e+17	30.9308	38.961	T/NK cells	DT
1.65858e+17	38.8305	25.8907	T/NK cells	DT
1.65858e+17	38.2127	-6.976	T/NK cells	DT
1.65858e+17	-20.3165	48.833	Myeloid	DT
1.65858e+17	-7.16749	12.3401	Neutrophils	DT
1.65858e+17	-30.819	30.6645	Myeloid	DT
1.65858e+17	-6.85858	-15.5825	B cells	DT
1.6586e+17	-1.46751	18.7982	Neutrophils	DT
1.6586e+17	-0.0591038	13.606	Neutrophils	DT
1.6586e+17	37.9174	-7.9679	T/NK cells	DT
1.6586e+17	19.2812	31.8496	T/NK cells	DT
1.6586e+17	0.43512	14.5994	Neutrophils	DT
1.65946e+17	-30.2403	5.16108	Myeloid	DT
1.65946e+17	-0.560514	8.98408	Neutrophils	DT
1.65946e+17	-0.102117	39.5068	Myeloid	DT
1.65946e+17	37.9021	-6.35133	T/NK cells	DT
1.65946e+17	30.9512	-0.23814	T/NK cells	DT
1.65946e+17	-2.09027	7.69936	Neutrophils	DT
1.65946e+17	41.1467	30.8708	T/NK cells	DT
1.65946e+17	23.5045	26.7715	T/NK cells	DT
1.65946e+17	-2.27761	-6.2212	B cells	DT
1.65946e+17	-13.6459	52.3274	Myeloid	DT
1.65946e+17	30.6317	16.3796	T/NK cells	DT
1.65946e+17	-0.178622	-6.58802	B cells	DT
1.66264e+17	-53.7081	15.3414	Myeloid	DT
1.66264e+17	-1.8189	-5.80228	B cells	DT
1.66264e+17	-35.4388	42.5049	Myeloid	DT
1.66264e+17	42.5591	7.98681	T/NK cells	DT
1.66264e+17	-4.01975	11.4683	Neutrophils	DT
1.66264e+17	-2.73165	0.216797	B cells	DT
1.66288e+17	25.7419	5.03095	T/NK cells	DT
1.66288e+17	-51.0617	11.8516	Myeloid	DT
1.66288e+17	-8.17679	48.9808	Myeloid	DT
1.66288e+17	42.9532	22.8989	T/NK cells	DT
1.66288e+17	-2.08764	-14.4456	B cells	DT
1.66288e+17	34.2084	31.39	T/NK cells	DT
1.66288e+17	-4.34477	15.2172	Neutrophils	DT
1.66291e+17	-6.48051	-17.5859	B cells	DT
1.66291e+17	35.1547	-9.69371	T/NK cells	DT
1.66291e+17	28.1285	20.6954	T/NK cells	DT
1.66291e+17	-15.3318	51.4929	Myeloid	DT
1.66291e+17	31.718	39.5938	T/NK cells	DT
1.66291e+17	31.2527	8.5203	T/NK cells	DT
1.66291e+17	35.4601	-6.1003	T/NK cells	DT
1.66332e+17	4.66807	-18.8865	B cells	DT
1.66332e+17	-55.035	14.7031	Myeloid	DT
1.66332e+17	-25.8601	44.0333	Myeloid	DT
1.66351e+17	39.3501	15.1783	T/NK cells	DT
1.66351e+17	-20.0408	49.3494	Myeloid	DT
1.66351e+17	38.4882	-8.52777	T/NK cells	DT
1.66351e+17	37.9572	-10.0171	T/NK cells	DT
1.66351e+17	-3.65058	-2.12591	B cells	DT
1.66351e+17	45.428	18.5054	T/NK cells	DT
1.66351e+17	-26.1332	33.7167	Myeloid	DT
1.664e+17	45.0738	29.3118	T/NK cells	DT
1.664e+17	-12.1386	15.871	Neutrophils	DT
1.664e+17	-16.1492	44.6719	Myeloid	DT
1.664e+17	40.6784	16.9759	T/NK cells	DT
1.664e+17	-10.1383	48.7644	Myeloid	DT
1.664e+17	-5.70817	-15.9719	B cells	DT
1.664e+17	-5.79591	15.4485	Neutrophils	DT
1.664e+17	-14.6333	23.025	Neutrophils	DT
1.66403e+17	-14.8662	50.1967	Myeloid	DT
1.66403e+17	-59.5842	16.6174	Myeloid	DT
1.66403e+17	15.1138	26.0378	T/NK cells	DT
1.66403e+17	27.2803	37.3456	T/NK cells	DT
1.66403e+17	31.5311	14.7247	T/NK cells	DT
1.66403e+17	30.5492	41.903	T/NK cells	DT
1.66403e+17	-12.2705	14.8039	Neutrophils	DT
1.66403e+17	39.4937	-9.39087	T/NK cells	DT
1.66417e+17	0.983911	16.5619	Neutrophils	DT
1.66417e+17	15.6099	20.5979	T/NK cells	DT
1.66417e+17	1.35035	19.2024	Neutrophils	DT
1.66417e+17	13.8948	23.5026	T/NK cells	DT
1.66417e+17	30.5257	25.5825	T/NK cells	DT
1.66417e+17	26.8625	12.59	T/NK cells	DT
1.66469e+17	-19.8209	48.6713	Myeloid	DT
1.66469e+17	-1.29177	-8.81043	B cells	DT
1.66469e+17	32.299	26.3634	T/NK cells	DT
1.66469e+17	-33.1052	45.0837	Myeloid	DT
1.66469e+17	40.2675	25.7304	T/NK cells	DT
1.66469e+17	-17.1936	48.9661	Myeloid	DT
1.69014e+17	-52.177	11.095	Myeloid	DT
1.69014e+17	-5.15503	11.4089	Neutrophils	DT
1.69014e+17	-1.18791	14.4937	Neutrophils	DT
1.69022e+17	32.2807	39.0897	T/NK cells	DT
1.69022e+17	-19.6612	50.31	Myeloid	DT
1.69022e+17	32.6857	41.4955	T/NK cells	DT
1.69022e+17	23.771	31.8751	T/NK cells	DT
1.69022e+17	1.65769	-0.466174	B cells	DT
1.69023e+17	-16.4741	49.0289	Myeloid	DT
1.69023e+17	40.8896	30.6062	T/NK cells	DT
1.69028e+17	22.6241	13.9199	T/NK cells	DT
1.69028e+17	31.4279	16.0985	T/NK cells	DT
1.69028e+17	-28.9662	9.10608	Myeloid	DT
1.69028e+17	-1.6185	12.0624	Neutrophils	DT
1.69028e+17	-43.3296	16.0603	Myeloid	DT
1.69028e+17	37.8197	20.0028	T/NK cells	DT
1.69028e+17	-59.3425	17.2103	Myeloid	DT
1.69083e+17	17.8312	27.2352	T/NK cells	DT
1.69083e+17	-9.70918	14.5338	Neutrophils	DT
1.69083e+17	30.6863	30.9273	T/NK cells	DT
1.69083e+17	-58.563	17.5905	Myeloid	DT
1.69083e+17	-59.5395	17.0426	Myeloid	DT
1.69083e+17	42.1712	3.9617	T/NK cells	DT
1.69083e+17	-0.41772	17.4636	Neutrophils	DT
1.69083e+17	36.1438	-3.80325	T/NK cells	DT
1.69152e+17	41.5165	21.5019	T/NK cells	DT
1.69152e+17	43.0252	19.0652	T/NK cells	DT
1.69152e+17	-22.3114	42.5683	Myeloid	DT
1.69152e+17	5.80711	-9.54261	B cells	DT
1.69152e+17	5.38919	-17.0834	B cells	DT
1.69152e+17	-4.41516	9.9261	Neutrophils	DT
1.69152e+17	-1.69955	18.0802	Neutrophils	DT
1.69152e+17	4.40918	-11.277	B cells	DT
1.69157e+17	-31.6274	30.2566	Myeloid	DT
1.69157e+17	-16.0429	51.0159	Myeloid	DT
1.69157e+17	-0.99247	0.518022	B cells	DT
1.69157e+17	21.4946	28.9425	T/NK cells	DT
1.69157e+17	33.5408	-8.00462	T/NK cells	DT
1.69158e+17	1.37524	-7.53982	B cells	DT
1.69158e+17	-1.08267	16.3655	Neutrophils	DT
1.69158e+17	-5.52834	22.3091	Neutrophils	DT
1.69158e+17	-5.50724	14.9169	Neutrophils	DT
1.69158e+17	-18.9287	50.4628	Myeloid	DT
1.69158e+17	-23.918	43.2599	Myeloid	DT
1.69158e+17	-2.12606	-2.30636	B cells	DT
1.69158e+17	-12.529	14.79	Neutrophils	DT
1.69158e+17	-5.08832	20.6127	Neutrophils	DT
1.69159e+17	-56.4464	17.3969	Myeloid	DT
1.69159e+17	32.0969	4.25359	T/NK cells	DT
1.69159e+17	-30.2491	31.6656	Myeloid	DT
1.69159e+17	32.194	-7.25609	T/NK cells	DT
1.69159e+17	-6.94638	22.5788	Neutrophils	DT
1.69174e+17	-55.4382	12.6797	Myeloid	DT
1.69174e+17	27.4519	40.4034	T/NK cells	DT
1.69174e+17	-7.46489	-4.63821	B cells	DT
1.69174e+17	-20.9408	48.6965	Myeloid	DT
1.69174e+17	-14.0513	18.8153	Neutrophils	DT
1.69572e+17	1.11746	19.6884	Neutrophils	DT
1.69572e+17	-55.1621	12.7226	Myeloid	DT
1.69573e+17	-51.0745	18.1511	Myeloid	DT
1.69573e+17	38.6276	-8.56277	T/NK cells	DT
1.6958e+17	34.5218	28.1883	T/NK cells	DT
1.6958e+17	-58.6888	17.5117	Myeloid	DT
1.6958e+17	42.945	4.87887	T/NK cells	DT
1.6958e+17	4.71215	11.5533	Neutrophils	DT
1.6958e+17	30.6374	16.1308	T/NK cells	DT
1.6958e+17	-18.5825	49.6802	Myeloid	DT
1.69588e+17	-16.4267	16.3152	Neutrophils	DT
1.69588e+17	24.7367	15.0977	T/NK cells	DT
1.69588e+17	39.2651	-7.922	T/NK cells	DT
1.69588e+17	4.41817	-21.6679	B cells	DT
1.69588e+17	-27.0455	33.428	Myeloid	DT
1.69588e+17	-6.01683	22.3145	Neutrophils	DT
1.69588e+17	-18.7272	42.4553	Myeloid	DT
1.69724e+17	0.884878	-6.16596	B cells	DT
1.69724e+17	3.08865	-4.34608	B cells	DT
1.69724e+17	3.12605	-18.3852	B cells	DT
1.69724e+17	-19.423	46.4217	Myeloid	DT
1.69724e+17	26.783	12.7127	T/NK cells	DT
1.69724e+17	-33.8932	8.15027	Myeloid	DT
1.69727e+17	32.3468	39.1576	T/NK cells	DT
1.69727e+17	3.78994	10.1542	Neutrophils	DT
1.69727e+17	-20.1217	50.1375	Myeloid	DT
1.69727e+17	-12.3225	50.7483	Myeloid	DT
1.69727e+17	-15.8819	14.7589	Neutrophils	DT
1.69727e+17	0.467466	21.0441	Neutrophils	DT
1.69769e+17	47.8298	25.8863	T/NK cells	DT
1.69769e+17	22.3496	28.4482	T/NK cells	DT
1.69769e+17	37.8197	19.7303	T/NK cells	DT
1.69769e+17	-0.365111	40.3986	Myeloid	DT
1.69769e+17	-26.8281	35.4848	Myeloid	DT
1.69769e+17	41.3444	3.21225	T/NK cells	DT
1.69769e+17	47.4375	18.6897	T/NK cells	DT
1.69769e+17	-54.1602	13.6656	Myeloid	DT
1.69769e+17	35.6052	-7.96733	T/NK cells	DT
1.69769e+17	0.987943	-17.0716	B cells	DT
1.69769e+17	31.1473	19.5653	T/NK cells	DT
1.69794e+17	40.8923	30.7759	T/NK cells	DT
1.69794e+17	-1.14514	-13.9102	B cells	DT
1.69794e+17	24.0608	32.3898	T/NK cells	DT
1.69794e+17	43.8326	5.53086	T/NK cells	DT
1.69794e+17	-13.3176	47.2796	Myeloid	DT
1.69794e+17	-9.7867	17.3213	Neutrophils	DT
1.69794e+17	40.9072	30.8676	T/NK cells	DT
1.69795e+17	0.118937	14.1493	Neutrophils	DT
1.69796e+17	-7.22254	49.3902	Myeloid	DT
1.69796e+17	43.6855	3.77414	T/NK cells	DT
1.69796e+17	40.9226	3.49808	T/NK cells	DT
1.69796e+17	25.4693	4.76603	T/NK cells	DT
1.70137e+17	-52.3674	17.1338	Myeloid	DT
1.70137e+17	41.5459	21.2213	T/NK cells	DT
1.70137e+17	-18.4898	50.3808	Myeloid	DT
1.70137e+17	-2.86028	-5.94946	B cells	DT
1.70137e+17	-56.4473	13.9644	Myeloid	DT
1.70137e+17	28.9367	20.8305	T/NK cells	DT
1.70137e+17	35.9076	2.9629	T/NK cells	DT
1.70137e+17	0.518987	-6.17926	B cells	DT
1.70137e+17	-53.4958	14.1042	Myeloid	DT
1.7018e+17	-4.88387	10.4382	Neutrophils	DT
1.7018e+17	-0.669165	-7.67888	B cells	DT
1.7018e+17	-55.2857	13.7674	Myeloid	DT
1.7018e+17	-0.118562	17.0153	Neutrophils	DT
1.7018e+17	43.8233	7.80567	T/NK cells	DT
1.7018e+17	-3.43624	10.6409	Neutrophils	DT
1.7018e+17	-10.1712	48.9644	Myeloid	DT
1.7018e+17	1.16372	13.1229	Neutrophils	DT
1.7018e+17	2.5201	-3.85444	B cells	DT
1.70181e+17	3.36959	-19.9278	B cells	DT
1.70181e+17	36.0722	24.1746	T/NK cells	DT
1.70181e+17	-4.79458	12.1927	Neutrophils	DT
1.70181e+17	-10.4388	53.708	Myeloid	DT
1.70181e+17	-46.2449	15.539	Myeloid	DT
1.70181e+17	43.373	4.60118	T/NK cells	DT
1.70181e+17	-26.6769	33.4793	Myeloid	DT
1.70181e+17	42.9831	6.1699	T/NK cells	DT
1.70181e+17	36.4597	1.71328	T/NK cells	DT
1.70198e+17	-3.89835	-11.868	B cells	DT
1.70198e+17	-6.46079	-12.4407	B cells	DT
1.70198e+17	-0.606217	17.2519	Neutrophils	DT
1.702e+17	-57.3023	10.2238	Myeloid	DT
1.702e+17	-54.0228	12.9065	Myeloid	DT
1.702e+17	36.8652	-8.96689	T/NK cells	DT
1.702e+17	-50.1946	16.3622	Myeloid	DT
1.702e+17	-6.40117	11.7923	Neutrophils	DT
1.702e+17	-3.4759	10.3173	Neutrophils	DT
1.70258e+17	-5.66609	16.2185	Neutrophils	DT
1.70258e+17	1.55558	19.61	Neutrophils	DT
1.70259e+17	-14.5699	48.5572	Myeloid	DT
1.70259e+17	-6.74354	46.6291	Myeloid	DT
1.70265e+17	-17.9731	48.5482	Myeloid	DT
1.70265e+17	-8.88644	16.9063	Neutrophils	DT
1.70265e+17	-15.6743	53.5411	Myeloid	DT
1.70265e+17	-13.2167	40.153	Myeloid	DT
1.70265e+17	-23.2545	33.4335	Myeloid	DT
1.70265e+17	-22.2873	42.8958	Myeloid	DT
1.70265e+17	29.9314	16.6642	T/NK cells	DT
1.70265e+17	35.6246	20.1899	T/NK cells	DT
1.70268e+17	39.7964	4.96133	T/NK cells	DT
1.70268e+17	-4.89925	22.6107	Neutrophils	DT
1.70268e+17	0.443699	20.0206	Neutrophils	DT
1.70268e+17	37.6802	20.2637	T/NK cells	DT
1.70268e+17	-53.6398	11.7926	Myeloid	DT
1.70268e+17	-56.6877	11.2267	Myeloid	DT
1.70268e+17	-33.8941	45.2261	Myeloid	DT
1.70277e+17	-32.2581	44.8812	Myeloid	DT
1.70277e+17	-0.166431	15.3692	Neutrophils	DT
1.70277e+17	39.2363	-7.67063	T/NK cells	DT
1.70277e+17	-11.0156	8.64674	Neutrophils	DT
1.70277e+17	-51.2212	9.56805	Myeloid	DT
1.70277e+17	28.6192	45.9337	T/NK cells	DT
1.70277e+17	-27.6717	36.1297	Myeloid	DT
1.70277e+17	32.2667	6.4382	T/NK cells	DT
1.70327e+17	-6.12984	51.4732	Myeloid	DT
1.70327e+17	-20.3802	49.3693	Myeloid	DT
1.70327e+17	1.17102	17.2119	Neutrophils	DT
1.70327e+17	0.960798	19.2526	Neutrophils	DT
1.70327e+17	-31.7947	8.59375	Myeloid	DT
1.70328e+17	-23.3699	41.3876	Myeloid	DT
1.70328e+17	2.98398	-4.20938	B cells	DT
1.70343e+17	25.0848	19.2287	T/NK cells	DT
1.70343e+17	-7.64416	11.8514	Neutrophils	DT
1.70343e+17	29.7356	8.44488	T/NK cells	DT
1.70343e+17	-1.97719	8.24848	Neutrophils	DT
1.70343e+17	26.2604	27.1398	T/NK cells	DT
1.70343e+17	30.796	45.8987	T/NK cells	DT
1.70343e+17	2.11025	9.58737	Neutrophils	DT
1.70343e+17	20.9654	29.6331	T/NK cells	DT
1.70343e+17	12.8715	30.1014	T/NK cells	DT
1.70343e+17	43.013	20.7317	T/NK cells	DT
1.70343e+17	31.8025	38.7708	T/NK cells	DT
1.70344e+17	-48.3379	11.3208	Myeloid	DT
1.70344e+17	-15.8984	15.1648	Neutrophils	DT
1.70344e+17	-23.7498	32.0673	Myeloid	DT
1.70344e+17	-52.4337	13.5952	Myeloid	DT
1.70344e+17	26.3221	44.8814	T/NK cells	DT
1.70344e+17	2.03089	15.9109	Neutrophils	DT
1.70344e+17	-0.248842	-18.5845	B cells	DT
1.70344e+17	-12.4495	48.4011	Myeloid	DT
1.70344e+17	-15.4108	52.1174	Myeloid	DT
1.7066e+17	41.1261	22.4223	T/NK cells	DT
1.7066e+17	-25.0968	33.6927	Myeloid	DT
1.7066e+17	-36.0665	32.6032	Myeloid	DT
1.7066e+17	-25.4527	32.4443	Myeloid	DT
1.7066e+17	-14.1756	49.9448	Myeloid	DT
1.7066e+17	-15.6518	41.8013	Myeloid	DT
1.70746e+17	-2.90849	-5.91548	B cells	DT
1.70746e+17	-5.68621	-14.6865	B cells	DT
1.70746e+17	32.5033	43.0114	T/NK cells	DT
1.70746e+17	28.2797	9.35831	T/NK cells	DT
1.70746e+17	-33.3415	40.634	Myeloid	DT
1.70746e+17	-28.2624	40.9535	Myeloid	DT
1.70746e+17	36.9636	21.1328	T/NK cells	DT
1.70746e+17	23.3768	28.313	T/NK cells	DT
1.70799e+17	-10.5634	47.9539	Myeloid	DT
1.70799e+17	-7.99208	47.4687	Myeloid	DT
1.70799e+17	-7.51347	7.7441	Neutrophils	DT
1.70799e+17	3.44643	-19.1668	B cells	DT
1.70878e+17	-22.6176	43.3232	Myeloid	DT
1.70878e+17	-8.76235	15.5417	Neutrophils	DT
1.70878e+17	-23.5005	32.9178	Myeloid	DT
1.70878e+17	-30.7927	30.596	Myeloid	DT
1.70878e+17	24.5865	24.6167	T/NK cells	DT
1.70878e+17	26.4287	46.5121	T/NK cells	DT
1.70878e+17	-1.87757	-6.42064	B cells	DT
1.70878e+17	1.41971	-8.49642	B cells	DT
1.70878e+17	34.1776	23.2112	T/NK cells	DT
1.70878e+17	2.19696	-3.01615	B cells	DT
1.70878e+17	1.13967	-10.4275	B cells	DT
1.91027e+17	-23.8327	39.5984	Myeloid	DT
1.91027e+17	14.1596	28.0149	T/NK cells	DT
1.91027e+17	-5.53946	-15.9347	B cells	DT
1.91081e+17	45.4905	6.21824	T/NK cells	DT
1.91081e+17	-45.5392	16.4749	Myeloid	DT
1.91097e+17	-33.055	43.2268	Myeloid	DT
1.91097e+17	-24.9219	30.2023	Myeloid	DT
1.91097e+17	1.84354	15.9122	Neutrophils	DT
1.91097e+17	42.3955	5.05005	T/NK cells	DT
1.91097e+17	41.0386	7.87531	T/NK cells	DT
1.91097e+17	-16.8283	16.6888	Neutrophils	DT
1.91211e+17	34.6357	19.6644	T/NK cells	DT
1.91211e+17	32.6042	39.0911	T/NK cells	DT
1.91211e+17	21.5664	27.7383	T/NK cells	DT
1.91211e+17	32.7957	40.1869	T/NK cells	DT
1.91211e+17	42.1316	19.4313	T/NK cells	DT
1.91211e+17	21.6446	28.2901	T/NK cells	DT
1.91211e+17	-52.9124	11.2869	Myeloid	DT
1.91211e+17	40.3553	3.55388	T/NK cells	DT
1.91216e+17	-5.68578	13.272	Neutrophils	DT
1.91216e+17	0.1591	-12.0251	B cells	DT
1.91216e+17	-6.88176	21.7021	Neutrophils	DT
1.91216e+17	-12.9277	12.8427	Neutrophils	DT
1.91216e+17	-50.9303	16.4332	Myeloid	DT
1.91216e+17	32.2589	11.7529	T/NK cells	DT
1.91227e+17	0.44397	14.6013	Neutrophils	DT
1.91227e+17	25.5225	10.7132	T/NK cells	DT
1.91227e+17	47.5416	27.1396	T/NK cells	DT
1.91227e+17	-16.6141	13.8178	Neutrophils	DT
1.91227e+17	36.6846	-7.88664	T/NK cells	DT
1.91227e+17	37.4843	-6.80133	T/NK cells	DT
1.91227e+17	-55.3852	8.77003	Myeloid	DT
1.91554e+17	4.23707	-8.16701	B cells	DT
1.91554e+17	-16.2478	14.0257	Neutrophils	DT
1.91554e+17	-23.6839	43.5847	Myeloid	DT
1.91554e+17	-0.704897	-10.2293	B cells	DT
1.91554e+17	25.0661	7.77067	T/NK cells	DT
1.91554e+17	29.0141	43.5457	T/NK cells	DT
1.91554e+17	27.7628	8.3165	T/NK cells	DT
1.91576e+17	39.6192	20.7277	T/NK cells	DT
1.91576e+17	-50.9976	15.1074	Myeloid	DT
1.91576e+17	38.127	5.70775	T/NK cells	DT
1.91576e+17	-28.2894	30.2113	Myeloid	DT
1.91576e+17	28.2494	7.23597	T/NK cells	DT
1.91576e+17	-57.4608	9.95574	Myeloid	DT
1.91576e+17	-25.5286	43.8223	Myeloid	DT
1.91645e+17	-16.9719	43.6799	Myeloid	DT
1.91645e+17	20.9871	27.3461	T/NK cells	DT
1.91645e+17	-4.29538	-16.3639	B cells	DT
1.91645e+17	0.73325	20.6101	Neutrophils	DT
1.91645e+17	4.98522	-18.3518	B cells	DT
1.91645e+17	33.7185	5.53672	T/NK cells	DT
1.91645e+17	-2.77728	16.6469	Neutrophils	DT
1.91647e+17	34.2276	9.34899	T/NK cells	DT
1.91647e+17	-27.0909	10.8259	Myeloid	DT
1.91647e+17	-5.24638	22.3544	Neutrophils	DT
1.91647e+17	-23.405	43.1418	Myeloid	DT
1.91647e+17	-23.2703	43.8493	Myeloid	DT
1.91647e+17	-27.7722	5.12704	Myeloid	DT
1.91691e+17	3.20477	15.5782	Neutrophils	DT
1.91691e+17	37.0577	20.8921	T/NK cells	DT
1.91691e+17	-0.904183	20.0173	Neutrophils	DT
1.91691e+17	41.993	6.51717	T/NK cells	DT
1.91691e+17	-55.5969	16.5246	Myeloid	DT
1.91691e+17	38.1811	16.2054	T/NK cells	DT
1.91691e+17	-6.76437	22.4419	Neutrophils	DT
1.91709e+17	-53.0907	17.2765	Myeloid	DT
1.91709e+17	-0.256418	18.8862	Neutrophils	DT
1.91709e+17	-7.37998	52.1579	Myeloid	DT
1.91709e+17	2.33487	-11.1218	B cells	DT
1.91709e+17	1.24154	-12.2569	B cells	DT
1.91709e+17	-52.6816	11.7732	Myeloid	DT
1.91757e+17	-17.9411	47.9916	Myeloid	DT
1.91757e+17	-7.76818	11.0906	Neutrophils	DT
1.91757e+17	-9.70676	18.4112	Neutrophils	DT
1.91757e+17	-1.69	-2.45784	B cells	DT
1.91757e+17	1.06294	42.7871	Myeloid	DT
1.91757e+17	4.81516	-13.03	B cells	DT
1.9176e+17	-54.1197	15.8478	Myeloid	DT
1.9176e+17	47.8833	26.0769	T/NK cells	DT
1.9176e+17	-6.2363	22.4548	Neutrophils	DT
1.9176e+17	34.9908	25.1115	T/NK cells	DT
1.9176e+17	39.9685	-8.26688	T/NK cells	DT
1.91774e+17	-36.3033	41.0585	Myeloid	DT
1.91774e+17	35.3941	27.6061	T/NK cells	DT
1.91774e+17	-24.391	35.1677	Myeloid	DT
1.91774e+17	-26.8592	32.6547	Myeloid	DT
1.91774e+17	-23.42	42.0424	Myeloid	DT
1.91774e+17	-1.90527	-0.200212	B cells	DT
1.91774e+17	-7.23571	9.38967	Neutrophils	DT
1.92102e+17	32.7001	-0.39022	T/NK cells	DT
1.92102e+17	-11.9428	53.5982	Myeloid	DT
1.92102e+17	32.8398	24.8296	T/NK cells	DT
1.92102e+17	-0.0778656	15.1994	Neutrophils	DT
1.92102e+17	14.2706	27.1602	T/NK cells	DT
1.92102e+17	3.85407	-9.19932	B cells	DT
1.92102e+17	40.446	3.96252	T/NK cells	DT
1.92121e+17	44.5103	5.46066	T/NK cells	DT
1.92121e+17	-4.08747	-16.921	B cells	DT
1.92121e+17	-17.9134	43.3019	Myeloid	DT
1.92121e+17	40.1018	4.66541	T/NK cells	DT
1.9218e+17	17.3162	30.6221	T/NK cells	DT
1.9218e+17	28.156	24.8223	T/NK cells	DT
1.9218e+17	2.23776	14.8073	Neutrophils	DT
1.9218e+17	25.8919	12.3598	T/NK cells	DT
1.9218e+17	-0.859428	40.6888	Myeloid	DT
1.9218e+17	-47.7671	19.8473	Myeloid	DT
1.92255e+17	-26.2928	33.0268	Myeloid	DT
1.92255e+17	-4.20525	-18.6569	B cells	DT
1.92255e+17	36.463	-8.90213	T/NK cells	DT
1.92307e+17	-16.5961	48.6737	Myeloid	DT
1.92307e+17	-3.22452	-10.3672	B cells	DT
1.92307e+17	-16.5004	13.673	Neutrophils	DT
1.92307e+17	-36.1415	39.6312	Myeloid	DT
1.92315e+17	5.8138	-20.6495	B cells	DT
1.92318e+17	5.62502	-12.332	B cells	DT
1.92318e+17	32.6835	5.6411	T/NK cells	DT
1.92318e+17	-16.3568	14.6244	Neutrophils	DT
1.92318e+17	-8.48691	23.5252	Neutrophils	DT
1.92326e+17	-6.64336	-15.9265	B cells	DT
1.92326e+17	0.433814	-8.03095	B cells	DT
1.92326e+17	-55.6251	16.6202	Myeloid	DT
1.92654e+17	35.4193	-4.70486	T/NK cells	DT
1.92654e+17	-23.4661	31.1331	Myeloid	DT
1.92654e+17	2.09097	-11.1395	B cells	DT
1.92654e+17	36.3071	-3.82222	T/NK cells	DT
1.92654e+17	-2.08641	-3.66083	B cells	DT
1.92654e+17	27.0121	10.8759	T/NK cells	DT
1.92654e+17	-57.037	9.83743	Myeloid	DT
1.92654e+17	4.79866	-16.5362	B cells	DT
1.92678e+17	33.4816	-9.60651	T/NK cells	DT
1.92678e+17	-0.827662	-8.44785	B cells	DT
1.92678e+17	2.94284	-4.61179	B cells	DT
1.92678e+17	-7.61739	-6.75382	B cells	DT
1.92678e+17	21.6442	27.4439	T/NK cells	DT
1.92678e+17	1.90234	-18.4659	B cells	DT
1.92719e+17	-19.3116	42.8952	Myeloid	DT
1.92719e+17	0.789998	-10.8304	B cells	DT
1.92719e+17	-5.93394	46.6662	Myeloid	DT
1.9273e+17	31.349	-1.28811	T/NK cells	DT
1.9273e+17	3.3922	-13.6965	B cells	DT
1.9273e+17	5.34892	-11.3456	B cells	DT
1.9273e+17	-9.10659	13.0381	Neutrophils	DT
1.9273e+17	35.2843	27.7214	T/NK cells	DT
1.9273e+17	0.642147	13.9391	Neutrophils	DT
1.92746e+17	-3.16306	-0.624508	B cells	DT
1.92746e+17	46.1001	4.37683	T/NK cells	DT
1.92746e+17	28.7062	23.4619	T/NK cells	DT
1.92746e+17	-4.08246	-15.9643	B cells	DT
1.92746e+17	42.9986	27.766	T/NK cells	DT
1.92746e+17	-16.7715	17.4311	Neutrophils	DT
1.92746e+17	-7.60063	51.582	Myeloid	DT
1.92747e+17	-25.8804	43.1966	Myeloid	DT
1.92747e+17	33.8102	8.88928	T/NK cells	DT
1.92747e+17	4.33702	11.0585	Neutrophils	DT
1.92747e+17	4.59374	-15.5625	B cells	DT
1.92747e+17	22.0897	26.9773	T/NK cells	DT
1.92747e+17	-26.9984	11.0586	Myeloid	DT
1.92747e+17	34.9102	25.2156	T/NK cells	DT
1.92789e+17	44.99	29.5271	T/NK cells	DT
1.92789e+17	-7.49881	48.9605	Myeloid	DT
1.92789e+17	22.6081	27.8939	T/NK cells	DT
1.92789e+17	2.72422	14.4358	Neutrophils	DT
1.92789e+17	3.54575	-14.0203	B cells	DT
1.92789e+17	-13.2582	40.5081	Myeloid	DT
1.92807e+17	32.6701	41.8744	T/NK cells	DT
1.92807e+17	-7.74474	11.7788	Neutrophils	DT
1.92807e+17	1.88887	-0.998546	B cells	DT
1.92807e+17	-36.2528	32.4928	Myeloid	DT
1.92807e+17	2.75889	-21.291	B cells	DT
1.92807e+17	-24.9816	30.353	Myeloid	DT
1.92807e+17	2.7951	14.1113	Neutrophils	DT
1.92807e+17	40.5104	4.46199	T/NK cells	DT
1.92807e+17	6.96005	-3.45506	B cells	DT
1.9286e+17	-12.0647	53.1371	Myeloid	DT
1.9286e+17	-7.04595	11.8208	Neutrophils	DT
1.9286e+17	-27.2262	32.6439	Myeloid	DT
1.9286e+17	-3.97654	20.1422	Neutrophils	DT
1.95426e+17	43.7682	7.89998	T/NK cells	DT
1.95426e+17	-58.624	16.5758	Myeloid	DT
1.95426e+17	40.212	3.48385	T/NK cells	DT
1.95426e+17	0.862351	-11.3611	B cells	DT
1.95426e+17	-0.301711	14.6495	Neutrophils	DT
1.95426e+17	25.0518	16.0802	T/NK cells	DT
1.95426e+17	2.39153	-14.3585	B cells	DT
1.95426e+17	-35.0991	41.4704	Myeloid	DT
1.95546e+17	-0.535543	20.9956	Neutrophils	DT
1.95546e+17	-1.95738	-2.84538	B cells	DT
1.95546e+17	28.8229	43.281	T/NK cells	DT
1.95546e+17	-0.28117	-7.15103	B cells	DT
1.95546e+17	-27.313	33.7249	Myeloid	DT
1.95547e+17	1.24718	-5.05527	B cells	DT
1.95547e+17	-8.13619	51.1179	Myeloid	DT
1.95547e+17	-5.1701	15.4777	Neutrophils	DT
1.95547e+17	41.2449	6.83367	T/NK cells	DT
1.95547e+17	5.07193	-21.6816	B cells	DT
1.95547e+17	37.8337	21.143	T/NK cells	DT
1.95547e+17	40.0641	22.6238	T/NK cells	DT
1.95562e+17	-32.3166	30.9911	Myeloid	DT
1.95562e+17	0.802735	-4.92794	B cells	DT
1.95562e+17	1.21347	-3.12552	B cells	DT
1.95562e+17	-3.34262	1.58997	B cells	DT
1.95606e+17	0.596269	17.9412	Neutrophils	DT
1.95606e+17	-24.1803	35.3514	Myeloid	DT
1.95606e+17	2.01182	-20.3342	B cells	DT
1.95606e+17	-11.9116	21.8219	Neutrophils	DT
1.95606e+17	-32.0669	44.1086	Myeloid	DT
1.95606e+17	41.8526	12.5218	T/NK cells	DT
1.95606e+17	-46.3056	12.9498	Myeloid	DT
1.95616e+17	37.945	15.7849	T/NK cells	DT
1.95616e+17	15.2211	22.9811	T/NK cells	DT
1.95616e+17	-17.0415	49.4295	Myeloid	DT
1.95616e+17	-8.02394	51.9668	Myeloid	DT
1.95616e+17	3.73946	-5.35129	B cells	DT
1.95622e+17	2.48221	-5.88812	B cells	DT
1.95622e+17	-17.1956	17.6271	Neutrophils	DT
1.95622e+17	47.3859	27.5928	T/NK cells	DT
1.95622e+17	-25.9746	32.6986	Myeloid	DT
1.95622e+17	-6.13962	-15.528	B cells	DT
1.95622e+17	-5.57903	13.2175	Neutrophils	DT
1.95622e+17	33.0904	-8.31236	T/NK cells	DT
1.95622e+17	27.5853	41.518	T/NK cells	DT
1.95622e+17	31.4556	16.4682	T/NK cells	DT
1.95622e+17	29.2015	19.2132	T/NK cells	DT
1.95622e+17	1.53291	15.6105	Neutrophils	DT
1.95622e+17	-25.7129	32.7375	Myeloid	DT
1.95623e+17	-50.8166	9.0082	Myeloid	DT
1.95623e+17	1.3894	11.407	Neutrophils	DT
1.95623e+17	-9.42267	51.4885	Myeloid	DT
1.95623e+17	-18.2048	49.6015	Myeloid	DT
1.95623e+17	-14.6136	49.449	Myeloid	DT
1.95626e+17	-25.2041	34.3023	Myeloid	DT
1.95626e+17	-57.9342	10.4961	Myeloid	DT
1.95626e+17	-30.896	3.86154	Myeloid	DT
1.95626e+17	6.42113	-19.498	B cells	DT
1.95959e+17	-52.1311	15.242	Myeloid	DT
1.95959e+17	-23.6989	28.3421	Myeloid	DT
1.95959e+17	45.5407	29.0984	T/NK cells	DT
1.95959e+17	-8.37468	9.68476	Neutrophils	DT
1.95959e+17	-9.91468	49.6321	Myeloid	DT
1.95959e+17	-54.9719	18.5174	Myeloid	DT
1.95959e+17	-7.29469	-3.3447	B cells	DT
1.95959e+17	-28.7275	7.0253	Myeloid	DT
1.95967e+17	18.1815	25.2879	T/NK cells	DT
1.95967e+17	-5.24492	47.6931	Myeloid	DT
1.95967e+17	47.5474	26.6889	T/NK cells	DT
1.95967e+17	36.3109	4.49782	T/NK cells	DT
1.95967e+17	31.8435	22.2756	T/NK cells	DT
1.95967e+17	-1.63643	18.4424	Neutrophils	DT
1.95967e+17	1.99724	15.4563	Neutrophils	DT
1.95967e+17	-7.8701	49.5344	Myeloid	DT
1.95967e+17	19.1056	31.3307	T/NK cells	DT
1.95967e+17	-16.1958	50.3726	Myeloid	DT
1.9602e+17	-8.60073	48.2361	Myeloid	DT
1.9602e+17	-9.98598	11.6382	Neutrophils	DT
1.9602e+17	-3.28706	44.7472	Myeloid	DT
1.9602e+17	-4.90206	7.8339	Neutrophils	DT
1.9602e+17	34.3491	27.6289	T/NK cells	DT
1.96044e+17	0.652444	20.3442	Neutrophils	DT
1.96044e+17	38.4804	-8.68134	T/NK cells	DT
1.96044e+17	-25.2717	43.2311	Myeloid	DT
1.96044e+17	31.4001	41.3454	T/NK cells	DT
1.96044e+17	44.4164	5.69835	T/NK cells	DT
1.96044e+17	24.3842	8.11392	T/NK cells	DT
1.96044e+17	21.3918	27.1019	T/NK cells	DT
1.96044e+17	-17.7817	48.3735	Myeloid	DT
1.96113e+17	-17.014	50.405	Myeloid	DT
1.96113e+17	-50.5442	14.0487	Myeloid	DT
1.96113e+17	-30.8277	29.9698	Myeloid	DT
1.96113e+17	28.0533	17.5286	T/NK cells	DT
1.96113e+17	-5.40283	23.2254	Neutrophils	DT
1.96113e+17	4.57881	-6.90251	B cells	DT
1.96164e+17	-0.681839	40.9569	Myeloid	DT
1.96164e+17	42.5711	17.6403	T/NK cells	DT
1.96164e+17	-7.07756	14.37	Neutrophils	DT
1.96164e+17	-30.6532	33.575	Myeloid	DT
1.96164e+17	-9.95511	49.2577	Myeloid	DT
1.96164e+17	-10.0987	23.3529	Neutrophils	DT
1.96174e+17	-52.44	15.6056	Myeloid	DT
1.96174e+17	-20.8074	50.402	Myeloid	DT
1.96174e+17	-53.2626	11.3067	Myeloid	DT
1.96174e+17	2.74949	17.6366	Neutrophils	DT
1.96174e+17	-7.3021	18.9303	Neutrophils	DT
1.96174e+17	-11.1122	41.2136	Myeloid	DT
1.96174e+17	-16.931	15.7642	Neutrophils	DT
1.96181e+17	27.5969	15.2584	T/NK cells	DT
1.96181e+17	-23.6365	34.7686	Myeloid	DT
1.96181e+17	-34.8291	42.0617	Myeloid	DT
1.96181e+17	-0.634937	9.99803	Neutrophils	DT
1.96181e+17	-25.0445	44.3703	Myeloid	DT
1.96181e+17	-0.550711	10.5758	Neutrophils	DT
1.96181e+17	0.240946	16.3708	Neutrophils	DT
1.96181e+17	7.71924	-13.3892	B cells	DT
1.96181e+17	27.5282	5.19643	T/NK cells	DT
1.96181e+17	43.1653	6.66797	T/NK cells	DT
1.96181e+17	-58.9126	17.8836	Myeloid	DT
1.96181e+17	-0.732603	20.9672	Neutrophils	DT
1.96528e+17	-9.88366	23.9847	Neutrophils	DT
1.96528e+17	-11.962	52.7999	Myeloid	DT
1.96528e+17	-6.46994	46.6964	Myeloid	DT
1.96528e+17	-52.2988	12.9377	Myeloid	DT
1.96528e+17	1.97304	-3.67793	B cells	DT
1.96528e+17	0.862566	-9.67146	B cells	DT
1.96528e+17	-20.3128	50.2339	Myeloid	DT
1.96638e+17	43.7732	14.6631	T/NK cells	DT
1.96638e+17	26.7038	43.8263	T/NK cells	DT
1.96638e+17	5.77982	-3.42802	B cells	DT
1.96715e+17	18.4706	32.0191	T/NK cells	DT
1.96715e+17	39.8269	-8.13424	T/NK cells	DT
1.96715e+17	42.1007	17.8219	T/NK cells	DT
1.96715e+17	-26.6894	40.7423	Myeloid	DT
1.96716e+17	-6.07928	-19.3715	B cells	DT
1.96716e+17	-34.6439	8.05626	Myeloid	DT
1.96716e+17	-1.52101	-9.78972	B cells	DT
1.96716e+17	-23.8166	27.5758	Myeloid	DT
1.96716e+17	-16.7076	20.7228	Neutrophils	DT
1.96716e+17	32.4531	45.2376	T/NK cells	DT
1.97058e+17	-8.82628	24.6573	Neutrophils	DT
1.97058e+17	31.3284	39.0275	T/NK cells	DT
1.97058e+17	1.84053	-11.1151	B cells	DT
1.9706e+17	24.2741	12.3719	T/NK cells	DT
1.9706e+17	-23.7302	28.4199	Myeloid	DT
1.9706e+17	-50.889	12.5397	Myeloid	DT
1.9706e+17	-17.9997	15.6591	Neutrophils	DT
1.97069e+17	-8.29703	22.3799	Neutrophils	DT
1.97069e+17	40.8801	30.4586	T/NK cells	DT
1.97069e+17	-14.7349	51.0249	Myeloid	DT
1.97069e+17	-2.5234	-8.14824	B cells	DT
1.97069e+17	-4.791	13.9802	Neutrophils	DT
1.97069e+17	-16.8578	21.8298	Neutrophils	DT
1.97069e+17	4.45113	-8.46339	B cells	DT
1.97069e+17	32.3728	26.5749	T/NK cells	DT
1.97135e+17	36.1303	-10.0475	T/NK cells	DT
1.97135e+17	19.0317	22.3093	T/NK cells	DT
1.97135e+17	-7.92014	9.68155	Neutrophils	DT
1.97135e+17	-10.2669	49.9689	Myeloid	DT
1.97135e+17	-0.0906633	-13.9965	B cells	DT
1.97135e+17	-1.26352	-16.6167	B cells	DT
1.97135e+17	1.07177	17.349	Neutrophils	DT
1.97135e+17	3.71167	10.1709	Neutrophils	DT
1.97145e+17	13.2402	21.8803	T/NK cells	DT
1.97145e+17	-24.811	31.3243	Myeloid	DT
1.97145e+17	-53.8991	12.9111	Myeloid	DT
1.97145e+17	29.7893	21.9567	T/NK cells	DT
1.97145e+17	-20.7829	49.5496	Myeloid	DT
1.97186e+17	-35.3371	6.1911	Myeloid	DT
1.97186e+17	-3.34968	-13.5856	B cells	DT
1.97186e+17	18.255	22.4005	T/NK cells	DT
1.97186e+17	-2.27143	-7.04518	B cells	DT
1.97186e+17	16.7216	21.6985	T/NK cells	DT
1.97186e+17	2.28191	18.0037	Neutrophils	DT
1.97186e+17	-45.6005	16.2481	Myeloid	DT
1.97186e+17	43.6401	4.21839	T/NK cells	DT
1.97186e+17	-19.4724	50.5568	Myeloid	DT
1.97186e+17	29.9235	22.1441	T/NK cells	DT
1.97188e+17	-24.0874	45.2147	Myeloid	DT
1.97188e+17	-11.1915	49.5197	Myeloid	DT
1.97188e+17	-8.66006	18.3364	Neutrophils	DT
1.97188e+17	-4.45858	14.2604	Neutrophils	DT
1.97188e+17	-34.0418	44.6325	Myeloid	DT
1.97188e+17	-7.42356	45.3708	Myeloid	DT
1.97188e+17	-7.86641	49.8331	Myeloid	DT
1.97188e+17	-9.79673	48.0195	Myeloid	DT
1.97188e+17	-0.945395	8.55157	Neutrophils	DT
1.97206e+17	-56.4398	14.5103	Myeloid	DT
1.97206e+17	-23.4119	30.8457	Myeloid	DT
1.97206e+17	-7.76507	46.3018	Myeloid	DT
1.97206e+17	0.955703	15.157	Neutrophils	DT
1.97206e+17	41.0799	22.5927	T/NK cells	DT
1.97206e+17	-21.9417	44.6982	Myeloid	DT
1.97206e+17	37.102	-9.43085	T/NK cells	DT
1.97214e+17	-3.8938	15.2044	Neutrophils	DT
1.97214e+17	-6.77995	-17.9484	B cells	DT
1.97214e+17	-11.7412	15.057	Neutrophils	DT
1.97214e+17	-6.43424	8.38932	Neutrophils	DT
1.97214e+17	-8.63183	10.2619	Neutrophils	DT
1.97214e+17	-16.7389	16.5391	Neutrophils	DT
1.97214e+17	-11.9484	22.1768	Neutrophils	DT
1.97257e+17	22.4596	13.9923	T/NK cells	DT
1.97257e+17	-5.40365	-4.55085	B cells	DT
1.97257e+17	-3.63209	42.9243	Myeloid	DT
1.97264e+17	19.266	30.5573	T/NK cells	DT
1.97264e+17	-11.3901	51.2891	Myeloid	DT
1.97264e+17	42.9619	18.7614	T/NK cells	DT
1.97264e+17	38.4823	6.16525	T/NK cells	DT
1.97264e+17	-53.2422	15.7275	Myeloid	DT
1.97264e+17	-51.581	13.0604	Myeloid	DT
1.99866e+17	34.2138	-4.59776	T/NK cells	DT
1.99866e+17	-24.4513	44.1387	Myeloid	DT
1.99866e+17	38.4382	21.7613	T/NK cells	DT
1.99866e+17	-16.6587	45.281	Myeloid	DT
1.99866e+17	-7.56913	43.4143	Myeloid	DT
1.99866e+17	37.8818	-9.60592	T/NK cells	DT
1.99866e+17	33.609	0.628019	T/NK cells	DT
1.99935e+17	33.7876	27.1038	T/NK cells	DT
1.99935e+17	32.7117	-0.932645	T/NK cells	DT
1.99935e+17	-3.50913	-0.0420601	B cells	DT
1.99935e+17	-1.65918	-7.79782	B cells	DT
1.99935e+17	-5.10843	11.2408	Neutrophils	DT
1.99935e+17	29.4267	5.6732	T/NK cells	DT
1.99935e+17	22.7913	13.8288	T/NK cells	DT
1.99935e+17	-9.56938	52.0861	Myeloid	DT
1.99944e+17	36.3578	4.28278	T/NK cells	DT
1.99944e+17	-23.3051	28.0802	Myeloid	DT
1.99944e+17	34.3714	23.304	T/NK cells	DT
1.99944e+17	-17.5445	15.1015	Neutrophils	DT
1.99944e+17	-13.8953	51.6625	Myeloid	DT
1.99944e+17	-19.7598	42.253	Myeloid	DT
1.99944e+17	0.466093	-8.48954	B cells	DT
1.99944e+17	1.04678	42.7866	Myeloid	DT
1.99944e+17	-3.13754	11.5116	Neutrophils	DT
1.99962e+17	1.22119	-10.9224	B cells	DT
1.99962e+17	-6.35755	-3.55706	B cells	DT
1.99962e+17	0.0530948	14.8688	Neutrophils	DT
1.99962e+17	25.5945	19.6528	T/NK cells	DT
1.99962e+17	-25.5504	33.5761	Myeloid	DT
2.00348e+17	19.6085	32.2751	T/NK cells	DT
2.00348e+17	24.0063	12.59	T/NK cells	DT
2.00348e+17	2.23765	-14.1992	B cells	DT
2.00348e+17	-2.06523	9.32719	Neutrophils	DT
2.00348e+17	-13.6112	17.9679	Neutrophils	DT
2.00348e+17	-52.2546	17.1278	Myeloid	DT
2.00348e+17	19.1975	-40.2286	Mesenchymal	DT
2.00348e+17	-13.4681	43.775	Myeloid	DT
2.00364e+17	-28.8851	43.2103	Myeloid	DT
2.00364e+17	-1.63772	-14.1639	B cells	DT
2.00364e+17	37.3199	-5.67886	T/NK cells	DT
2.00364e+17	-5.52329	13.523	Neutrophils	DT
2.00364e+17	47.7598	26.3133	T/NK cells	DT
2.00364e+17	37.0648	25.6861	T/NK cells	DT
2.00364e+17	-53.1116	11.5362	Myeloid	DT
2.00364e+17	38.669	23.96	T/NK cells	DT
2.00364e+17	-48.59	17.0044	Myeloid	DT
2.00364e+17	-3.05478	9.16113	Neutrophils	DT
2.00364e+17	-30.1826	7.72938	Myeloid	DT
2.00364e+17	-2.14628	18.2206	Neutrophils	DT
2.00364e+17	-55.6163	10.2859	Myeloid	DT
2.00417e+17	38.9598	18.0005	T/NK cells	DT
2.00417e+17	-4.35297	21.8472	Neutrophils	DT
2.00417e+17	-56.4121	18.5837	Myeloid	DT
2.00417e+17	0.977247	-11.2842	B cells	DT
2.00417e+17	35.4439	4.65161	T/NK cells	DT
2.00417e+17	-16.0443	16.3456	Neutrophils	DT
2.00417e+17	-58.8464	16.4668	Myeloid	DT
2.00417e+17	-31.9628	31.5454	Myeloid	DT
2.00427e+17	14.7307	23.9024	T/NK cells	DT
2.00427e+17	-13.321	40.7834	Myeloid	DT
2.00427e+17	-0.167639	18.897	Neutrophils	DT
2.00441e+17	-16.7504	46.6438	Myeloid	DT
2.00441e+17	-8.90604	51.3271	Myeloid	DT
2.00441e+17	3.81228	-6.42613	B cells	DT
2.00441e+17	-0.050998	20.4559	Neutrophils	DT
2.00441e+17	26.2818	13.5294	T/NK cells	DT
2.00441e+17	-14.9395	50.7772	Myeloid	DT
2.00441e+17	-4.66358	-17.4068	B cells	DT
2.00511e+17	1.81277	15.053	Neutrophils	DT
2.00511e+17	-27.5688	40.7067	Myeloid	DT
2.00511e+17	-31.7573	8.44826	Myeloid	DT
2.00511e+17	31.0032	16.3322	T/NK cells	DT
2.00561e+17	2.04247	-7.10191	B cells	DT
2.00561e+17	-6.15622	22.0516	Neutrophils	DT
2.00561e+17	-56.4787	9.71623	Myeloid	DT
2.00561e+17	-52.0008	10.1779	Myeloid	DT
2.00561e+17	33.5392	-10.3417	T/NK cells	DT
2.00561e+17	-24.1207	43.4532	Myeloid	DT
2.00561e+17	38.4001	-8.29711	T/NK cells	DT
2.00561e+17	42.4926	20.4831	T/NK cells	DT
2.00562e+17	-23.8714	31.5908	Myeloid	DT
2.00562e+17	28.5102	7.11195	T/NK cells	DT
2.00562e+17	43.9576	4.51655	T/NK cells	DT
2.00562e+17	-15.3854	51.5303	Myeloid	DT
2.00562e+17	43.0818	19.7769	T/NK cells	DT
2.00563e+17	16.4882	23.2952	T/NK cells	DT
2.00563e+17	-23.8151	29.9824	Myeloid	DT
2.00563e+17	45.4548	6.70214	T/NK cells	DT
2.00563e+17	3.88591	10.8866	Neutrophils	DT
2.00564e+17	-25.316	32.0743	Myeloid	DT
2.00564e+17	-4.24325	-8.35902	B cells	DT
2.00564e+17	2.46134	-11.5312	B cells	DT
2.00564e+17	-0.533204	17.5718	Neutrophils	DT
2.00564e+17	32.8842	21.2734	T/NK cells	DT
2.00564e+17	-26.2521	33.6889	Myeloid	DT
2.00564e+17	-8.95849	10.9308	Neutrophils	DT
2.0057e+17	25.9281	4.82184	T/NK cells	DT
2.0057e+17	-2.14465	0.24166	B cells	DT
2.0057e+17	-4.75469	-18.2665	B cells	DT
2.0057e+17	-15.2453	53.6168	Myeloid	DT
2.00571e+17	38.2262	3.06954	T/NK cells	DT
2.00571e+17	2.10629	17.1051	Neutrophils	DT
2.00571e+17	42.9779	14.2253	T/NK cells	DT
2.00899e+17	2.06439	-7.10796	B cells	DT
2.00899e+17	-16.0575	51.7117	Myeloid	DT
2.00899e+17	-6.09976	48.4397	Myeloid	DT
2.00899e+17	18.6547	19.9649	T/NK cells	DT
2.00899e+17	-8.92132	24.2719	Neutrophils	DT
2.00899e+17	-3.03602	-9.3082	B cells	DT
2.00923e+17	-1.559	44.8188	Myeloid	DT
2.00923e+17	0.715605	12.6678	Neutrophils	DT
2.00923e+17	38.3881	9.65969	T/NK cells	DT
2.00923e+17	41.4366	15.3187	T/NK cells	DT
2.00923e+17	-55.0006	10.9009	Myeloid	DT
2.00923e+17	34.0573	20.9818	T/NK cells	DT
2.00923e+17	39.786	22.5228	T/NK cells	DT
2.00967e+17	-4.87981	8.26709	Neutrophils	DT
2.00967e+17	-27.2276	10.5771	Myeloid	DT
2.00968e+17	32.7672	41.0107	T/NK cells	DT
2.00968e+17	-11.1146	49.765	Myeloid	DT
2.00968e+17	-2.77998	21.2738	Neutrophils	DT
2.00968e+17	28.1678	42.5709	T/NK cells	DT
2.00968e+17	-15.9347	14.5463	Neutrophils	DT
2.00968e+17	31.02	21.8484	T/NK cells	DT
2.00968e+17	42.9336	21.8145	T/NK cells	DT
2.00968e+17	-0.526977	40.8048	Myeloid	DT
2.00968e+17	4.76693	-18.1612	B cells	DT
2.00974e+17	28.9559	16.6663	T/NK cells	DT
2.00974e+17	-25.2998	42.9413	Myeloid	DT
2.00974e+17	8.86845	-12.6034	B cells	DT
2.00974e+17	31.2737	18.3317	T/NK cells	DT
2.00974e+17	31.7341	40.1208	T/NK cells	DT
2.00974e+17	-16.7287	47.6621	Myeloid	DT
2.00983e+17	-7.75043	24.7225	Neutrophils	DT
2.00983e+17	27.982	41.1563	T/NK cells	DT
2.00983e+17	-6.86909	-15.3559	B cells	DT
2.00983e+17	2.66146	15.3771	Neutrophils	DT
2.00983e+17	47.4598	22.2151	B cells	DT
2.00983e+17	0.257579	-17.4433	B cells	DT
2.00983e+17	-26.0421	34.8876	Myeloid	DT
2.00983e+17	-17.0328	20.2063	Neutrophils	DT
2.00983e+17	14.7324	27.5082	T/NK cells	DT
2.00984e+17	37.0107	5.84665	T/NK cells	DT
2.00984e+17	-24.1465	32.1722	Myeloid	DT
2.00994e+17	2.42507	-5.0962	B cells	DT
2.00994e+17	31.9349	37.1751	T/NK cells	DT
2.00994e+17	-2.80503	-8.74724	B cells	DT
2.01112e+17	5.32525	-12.6672	B cells	DT
2.01112e+17	-1.86634	15.1049	Neutrophils	DT
2.01112e+17	-2.39325	9.25885	Neutrophils	DT
2.01112e+17	4.84731	-10.8081	B cells	DT
2.01114e+17	-17.3989	20.6478	Neutrophils	DT
2.01114e+17	31.1897	41.891	T/NK cells	DT
2.01115e+17	29.6622	41.291	T/NK cells	DT
2.01115e+17	-6.11705	13.8178	Neutrophils	DT
2.01466e+17	37.7296	23.5837	T/NK cells	DT
2.01466e+17	-13.3516	40.3581	Myeloid	DT
2.01466e+17	30.1042	36.9939	T/NK cells	DT
2.01474e+17	2.66971	-6.71861	B cells	DT
2.01474e+17	-5.21371	12.3447	Neutrophils	DT
2.01474e+17	45.2286	29.2331	T/NK cells	DT
2.01474e+17	35.0962	-7.6802	T/NK cells	DT
2.01474e+17	-8.77084	46.9417	Myeloid	DT
2.01474e+17	27.8815	41.7398	T/NK cells	DT
2.01474e+17	37.4162	2.05964	T/NK cells	DT
2.01524e+17	-3.6629	13.6013	Neutrophils	DT
2.01524e+17	40.8602	30.5835	T/NK cells	DT
2.01524e+17	-20.8992	49.5176	Myeloid	DT
2.01524e+17	-58.9508	17.2147	Myeloid	DT
2.01524e+17	39.0196	4.94387	T/NK cells	DT
2.01524e+17	-0.501333	18.1619	Neutrophils	DT
2.01524e+17	44.0208	8.01227	T/NK cells	DT
2.01524e+17	27.8523	44.5942	T/NK cells	DT
2.01524e+17	-33.9725	42.8339	Myeloid	DT
2.01586e+17	39.4894	25.7588	T/NK cells	DT
2.01586e+17	-16.7906	13.7531	Neutrophils	DT
2.01586e+17	-1.39989	-0.684697	B cells	DT
2.01586e+17	-0.347339	16.9095	Neutrophils	DT
2.01586e+17	44.3249	6.92823	T/NK cells	DT
2.01586e+17	35.7532	32.2013	T/NK cells	DT
2.01586e+17	-15.2611	18.3063	Neutrophils	DT
2.01586e+17	-2.57627	10.208	Neutrophils	DT
2.01596e+17	-10.6616	48.9545	Myeloid	DT
2.01596e+17	1.93863	14.519	Neutrophils	DT
2.01596e+17	1.82805	15.1767	Neutrophils	DT
2.01596e+17	36.0746	-10.7568	T/NK cells	DT
2.01596e+17	-16.3594	42.0281	Myeloid	DT
2.01671e+17	-8.09749	24.2218	Neutrophils	DT
2.01671e+17	-5.71002	11.0524	Neutrophils	DT
2.01671e+17	40.1279	3.9618	T/NK cells	DT
2.01671e+17	-9.83592	51.6167	Myeloid	DT
2.01671e+17	46.1763	28.5571	T/NK cells	DT
2.01671e+17	-7.02564	20.0271	Neutrophils	DT
2.04213e+17	29.9515	46.5181	T/NK cells	DT
[truncated: 25,001 more rows]

## Sheet: 2D_2
	tsne_1	tsne_2	cell_type	condition	cluster
1.20703e+17	-6.17703	-16.2868	lymphatic_endothelial	DT	4
1.20703e+17	-10.2449	-18.0718	lymphatic_endothelial	DT	4
1.20703e+17	20.7223	-0.763128	capillary_1	DT	6
1.20727e+17	-3.22359	15.6969	capillary_2	DT	2
1.20773e+17	7.53228	-7.21445	inflammatory_capillary	DT	8
1.20773e+17	-12.8641	-15.0144	lymphatic_endothelial	DT	5
1.20787e+17	17.8621	-1.30594	capillary_1	DT	6
1.20787e+17	-9.92998	-20.6727	lymphatic_endothelial	DT	4
1.20787e+17	4.12639	14.7046	capillary_2	DT	3
1.20864e+17	17.1419	0.201994	capillary_1	DT	6
1.20865e+17	17.8132	-0.54911	capillary_1	DT	6
1.21202e+17	-14.6473	-14.9984	lymphatic_endothelial	DT	5
1.21202e+17	-9.39584	-19.5523	lymphatic_endothelial	DT	4
1.21277e+17	-10.171	-16.7239	lymphatic_endothelial	DT	4
1.21277e+17	-3.91529	4.56243	capillary_2	DT	1
1.2132e+17	-6.29109	13.6589	capillary_2	DT	2
1.2132e+17	-7.45046	-16.044	lymphatic_endothelial	DT	4
1.21338e+17	-5.7544	-13.9766	lymphatic_endothelial	DT	4
1.2134e+17	-12.3512	-19.4314	lymphatic_endothelial	DT	5
1.2134e+17	19.1072	-0.432128	capillary_1	DT	6
1.2134e+17	20.2555	-2.13817	capillary_1	DT	6
1.21743e+17	4.49044	15.6844	capillary_2	DT	3
1.21743e+17	-5.24018	3.45273	capillary_2	DT	1
1.21812e+17	3.85339	13.2731	capillary_2	DT	3
1.21812e+17	-9.46092	-12.543	lymphatic_endothelial	DT	4
1.21826e+17	-7.2834	-14.4217	lymphatic_endothelial	DT	4
1.21896e+17	11.9071	-1.11015	capillary_1	DT	0
1.21896e+17	-10.4886	-17.6424	lymphatic_endothelial	DT	4
1.21955e+17	-11.7527	-10.3553	lymphatic_endothelial	DT	9
1.21955e+17	-2.05892	9.16277	capillary_2	DT	3
1.21966e+17	-1.8537	16.2933	capillary_2	DT	2
1.21966e+17	-11.3092	13.6895	artery_vein	DT	7
1.22308e+17	-9.75573	16.0938	artery_vein	DT	7
1.2231e+17	-2.34697	14.7129	capillary_2	DT	2
1.2231e+17	-4.91351	-13.1552	lymphatic_endothelial	DT	4
1.22429e+17	-8.1047	9.02914	capillary_2	DT	1
1.22436e+17	8.92126	-0.57237	capillary_1	DT	0
1.22436e+17	-8.11339	10.732	capillary_2	DT	1
1.22515e+17	-14.835	-18.1784	lymphatic_endothelial	DT	5
1.22515e+17	8.0878	-2.38589	capillary_1	DT	0
1.25042e+17	-10.3777	13.0381	artery_vein	DT	7
1.25042e+17	-3.5672	11.1502	capillary_2	DT	2
1.25197e+17	-7.98497	8.08322	capillary_2	DT	1
1.25197e+17	-10.37	-9.05299	lymphatic_endothelial	DT	9
1.25197e+17	-11.7927	-19.974	lymphatic_endothelial	DT	5
1.25197e+17	-8.68667	9.67389	capillary_2	DT	1
1.2524e+17	-6.80021	-15.5017	lymphatic_endothelial	DT	4
1.2524e+17	-12.9706	-13.429	lymphatic_endothelial	DT	5
1.2524e+17	-10.8808	-20.7879	lymphatic_endothelial	DT	5
1.25247e+17	7.18201	-7.13941	inflammatory_capillary	DT	8
1.25678e+17	-13.1124	-15.34	lymphatic_endothelial	DT	5
1.25678e+17	5.0891	-9.41575	inflammatory_capillary	DT	8
1.2572e+17	-3.37821	9.00016	capillary_2	DT	1
1.25728e+17	-3.96414	10.4381	capillary_2	DT	2
1.25728e+17	-8.46552	-17.0881	lymphatic_endothelial	DT	4
1.25728e+17	-14.506	-15.5646	lymphatic_endothelial	DT	5
1.25728e+17	-13.2532	-18.3643	lymphatic_endothelial	DT	5
1.25728e+17	-2.37935	15.5864	capillary_2	DT	2
1.26132e+17	-6.22927	-12.2996	lymphatic_endothelial	DT	4
1.26132e+17	-11.0918	-20.7219	lymphatic_endothelial	DT	5
1.26149e+17	-8.5399	11.0583	capillary_2	DT	1
1.26149e+17	-12.6701	-20.194	lymphatic_endothelial	DT	5
1.26149e+17	19.6575	-1.23637	capillary_1	DT	6
1.26149e+17	-12.0018	-15.3447	lymphatic_endothelial	DT	5
1.26149e+17	-9.85827	-11.9106	lymphatic_endothelial	DT	5
1.26219e+17	-8.37797	5.30321	capillary_2	DT	1
1.26219e+17	-1.13133	14.2267	capillary_2	DT	2
1.26228e+17	-13.4067	-18.4131	lymphatic_endothelial	DT	5
1.26228e+17	3.65548	14.1335	capillary_2	DT	3
1.26228e+17	-5.18948	-13.3705	lymphatic_endothelial	DT	4
1.26228e+17	-8.78195	-18.628	lymphatic_endothelial	DT	4
1.26228e+17	-1.3902	14.5855	capillary_2	DT	2
1.26294e+17	-11.7589	-19.8169	lymphatic_endothelial	DT	5
1.26364e+17	-13.3669	-13.5973	lymphatic_endothelial	DT	5
1.26681e+17	-2.55208	10.3698	capillary_2	DT	3
1.26682e+17	-4.80761	-16.3895	lymphatic_endothelial	DT	4
1.26706e+17	-11.2412	-15.3908	lymphatic_endothelial	DT	5
1.26706e+17	-14.2082	-20.2162	lymphatic_endothelial	DT	5
1.26706e+17	-8.18808	5.14542	capillary_2	DT	1
1.26706e+17	-5.36097	-13.5148	lymphatic_endothelial	DT	4
1.26766e+17	-7.71328	6.7015	capillary_2	DT	1
1.26776e+17	3.50718	14.2337	capillary_2	DT	3
1.26776e+17	-13.6012	-13.5279	lymphatic_endothelial	DT	5
1.26834e+17	-1.38868	12.4178	capillary_2	DT	2
1.26834e+17	-12.1302	-10.5359	lymphatic_endothelial	DT	9
1.26835e+17	10.2927	-0.512346	capillary_1	DT	0
1.26837e+17	-0.936958	13.259	capillary_2	DT	2
1.26886e+17	15.7752	-6.14021	capillary_1	DT	0
1.26886e+17	-2.4924	15.6302	capillary_2	DT	2
1.26887e+17	-13.2495	-17.0217	lymphatic_endothelial	DT	5
1.26887e+17	-11.5071	-19.7176	lymphatic_endothelial	DT	5
1.29457e+17	-7.82239	7.02371	capillary_2	DT	1
1.29458e+17	-8.21339	9.84265	capillary_2	DT	1
1.29458e+17	-9.25727	-12.7223	lymphatic_endothelial	DT	4
1.29497e+17	-11.4776	-15.79	lymphatic_endothelial	DT	5
1.29497e+17	9.01273	-1.12086	capillary_1	DT	0
1.29566e+17	-13.2166	-15.8944	lymphatic_endothelial	DT	5
1.29583e+17	8.49462	-7.82258	inflammatory_capillary	DT	8
1.29978e+17	3.10395	11.4773	capillary_2	DT	3
1.30126e+17	-7.06737	14.4149	capillary_2	DT	2
1.30126e+17	-10.8503	-14.6272	lymphatic_endothelial	DT	5
1.30135e+17	-12.7834	-16.178	lymphatic_endothelial	DT	5
1.30142e+17	-9.41386	-18.7772	lymphatic_endothelial	DT	4
1.30142e+17	-13.3896	-18.5625	lymphatic_endothelial	DT	5
1.30142e+17	-8.35686	5.3554	capillary_2	DT	1
1.30145e+17	-11.2564	-19.5015	lymphatic_endothelial	DT	5
1.30145e+17	4.62369	-10.0631	inflammatory_capillary	DT	8
1.30145e+17	-8.92053	10.9182	capillary_2	DT	1
1.30145e+17	-5.43695	-13.0467	lymphatic_endothelial	DT	4
1.30184e+17	16.5644	1.14816	capillary_1	DT	6
1.30184e+17	2.84971	11.7815	capillary_2	DT	3
1.30184e+17	-11.6604	-14.6605	lymphatic_endothelial	DT	5
1.30184e+17	-9.48507	-18.9793	lymphatic_endothelial	DT	4
1.30184e+17	-4.2202	11.9844	capillary_2	DT	3
1.30184e+17	-6.06428	6.65403	capillary_2	DT	1
1.30186e+17	-0.0520297	10.0533	capillary_2	DT	3
1.30186e+17	-3.20557	16.0253	capillary_2	DT	2
1.30194e+17	-6.32206	-15.8375	lymphatic_endothelial	DT	4
1.30194e+17	-8.45741	6.3907	capillary_2	DT	1
1.30194e+17	-10.491	-18.1888	lymphatic_endothelial	DT	4
1.30194e+17	4.80088	-9.61261	inflammatory_capillary	DT	8
1.30194e+17	-11.5378	11.6509	artery_vein	DT	7
1.30204e+17	-12.2031	-17.8749	lymphatic_endothelial	DT	5
1.30204e+17	3.20265	11.0699	capillary_2	DT	3
1.30204e+17	-10.3739	-9.03174	lymphatic_endothelial	DT	9
1.30204e+17	5.67073	-9.65249	inflammatory_capillary	DT	8
1.30204e+17	-4.37651	10.4946	capillary_2	DT	1
1.30529e+17	-8.26624	8.96131	capillary_2	DT	1
1.30529e+17	0.293502	9.9177	capillary_2	DT	3
1.30529e+17	-10.8238	7.88109	capillary_2	DT	1
1.30531e+17	5.5562	-10.1838	inflammatory_capillary	DT	8
1.30531e+17	-4.00016	17.8624	capillary_2	DT	2
1.30531e+17	-7.03202	-15.9936	lymphatic_endothelial	DT	4
1.30625e+17	-8.84258	-19.4329	lymphatic_endothelial	DT	4
1.30625e+17	-4.71649	-17.1478	lymphatic_endothelial	DT	4
1.30625e+17	3.43902	14.767	capillary_2	DT	3
1.30736e+17	-8.43298	8.69163	capillary_2	DT	1
1.30736e+17	-9.23253	-17.7321	lymphatic_endothelial	DT	4
1.30736e+17	-3.04394	6.44133	capillary_2	DT	3
1.30754e+17	-7.15509	-15.2822	lymphatic_endothelial	DT	4
1.30761e+17	-4.2181	11.417	capillary_2	DT	1
1.30761e+17	-10.358	-9.07553	lymphatic_endothelial	DT	9
1.30761e+17	-7.16657	3.02996	capillary_2	DT	1
1.3109e+17	-9.45632	-13.5026	lymphatic_endothelial	DT	4
1.3109e+17	-7.44125	6.04295	capillary_2	DT	1
1.3109e+17	-8.50543	-13.9512	lymphatic_endothelial	DT	4
1.3109e+17	-11.5211	-12.3927	lymphatic_endothelial	DT	9
1.31098e+17	15.7291	-6.93274	capillary_1	DT	0
1.31175e+17	-9.81637	-12.2453	lymphatic_endothelial	DT	5
1.31175e+17	-9.22503	11.4315	capillary_2	DT	1
1.31175e+17	-11.2874	12.021	artery_vein	DT	7
1.31217e+17	-14.8687	-13.5794	lymphatic_endothelial	DT	5
1.31234e+17	-8.18161	-17.2316	lymphatic_endothelial	DT	4
1.31234e+17	8.52082	-1.89432	capillary_1	DT	0
1.31234e+17	-10.3007	-9.01471	lymphatic_endothelial	DT	9
1.31234e+17	-8.72175	10.3414	capillary_2	DT	1
1.31293e+17	8.9	-1.85708	capillary_1	DT	0
1.31293e+17	-0.726419	17.1078	capillary_2	DT	2
1.3131e+17	-13.541	-19.4681	lymphatic_endothelial	DT	5
1.3131e+17	5.75434	-9.54894	inflammatory_capillary	DT	8
1.3131e+17	-10.151	-18.8618	lymphatic_endothelial	DT	4
1.3131e+17	-11.646	-18.8949	lymphatic_endothelial	DT	5
1.31311e+17	-9.74379	9.9039	capillary_2	DT	1
1.31311e+17	-2.45794	15.6943	capillary_2	DT	2
1.3383e+17	-0.655975	5.71499	capillary_2	DT	3
1.3383e+17	-6.53944	5.8557	capillary_2	DT	1
1.3383e+17	-5.01569	4.81856	capillary_2	DT	1
1.33854e+17	18.1464	-0.671654	capillary_1	DT	6
1.33854e+17	-6.65032	2.93172	capillary_2	DT	1
1.33855e+17	-12.8386	-17.2476	lymphatic_endothelial	DT	5
1.33895e+17	5.22219	-10.0745	inflammatory_capillary	DT	8
1.33895e+17	14.2914	-2.86588	capillary_1	DT	0
1.33975e+17	-3.08569	9.99432	capillary_2	DT	3
1.33975e+17	-8.60304	8.40355	capillary_2	DT	1
1.33975e+17	-11.5165	-18.9658	lymphatic_endothelial	DT	5
1.33975e+17	-9.67809	6.03625	capillary_2	DT	1
1.33975e+17	0.377099	16.0226	capillary_2	DT	2
1.33982e+17	15.0651	-3.09513	capillary_1	DT	0
1.34034e+17	-11.6562	-19.9404	lymphatic_endothelial	DT	5
1.34034e+17	-11.9002	-18.7091	lymphatic_endothelial	DT	5
1.34376e+17	16.5285	-3.85791	capillary_1	DT	0
1.34378e+17	-4.74554	-14.7631	lymphatic_endothelial	DT	4
1.34378e+17	8.47768	-9.32703	capillary_1	DT	6
1.34448e+17	6.72456	-10.0185	inflammatory_capillary	DT	8
1.34473e+17	-11.4744	-11.1884	lymphatic_endothelial	DT	9
1.34473e+17	-7.83439	7.10873	capillary_2	DT	1
1.34473e+17	-10.4207	15.6963	artery_vein	DT	7
1.34522e+17	-1.43047	13.8763	capillary_2	DT	2
1.34522e+17	-3.45331	11.6566	capillary_2	DT	2
1.34531e+17	-10.6467	8.21771	capillary_2	DT	1
1.34532e+17	4.61042	13.1362	capillary_2	DT	3
1.34532e+17	-6.62577	6.18589	capillary_2	DT	1
1.34532e+17	-9.96115	-17.7924	lymphatic_endothelial	DT	4
1.34532e+17	-12.7182	-19.9303	lymphatic_endothelial	DT	5
1.3454e+17	4.74794	-9.67934	inflammatory_capillary	DT	8
1.3454e+17	-12.7345	-18.0991	lymphatic_endothelial	DT	5
1.3454e+17	1.59716	11.605	capillary_2	DT	3
1.3454e+17	-8.2196	4.81637	capillary_2	DT	1
1.34592e+17	-10.5807	-18.135	lymphatic_endothelial	DT	4
1.34601e+17	-10.4209	-15.1426	lymphatic_endothelial	DT	5
1.34937e+17	-6.83685	13.7371	capillary_2	DT	2
1.34938e+17	-5.82453	16.3168	capillary_2	DT	2
1.34938e+17	-7.9138	6.56052	capillary_2	DT	1
1.34938e+17	-12.2241	9.31581	capillary_2	DT	1
1.35014e+17	-0.209939	6.10748	capillary_2	DT	3
1.35014e+17	-7.68645	7.97155	capillary_2	DT	1
1.35064e+17	-12.8145	-17.8732	lymphatic_endothelial	DT	5
1.35064e+17	-8.82406	-17.4197	lymphatic_endothelial	DT	4
1.35082e+17	-9.29326	-17.8826	lymphatic_endothelial	DT	4
1.35149e+17	-4.39085	-13.5819	lymphatic_endothelial	DT	4
1.35149e+17	-9.22798	-19.2627	lymphatic_endothelial	DT	4
1.35149e+17	-6.26327	18.1572	capillary_2	DT	3
1.35149e+17	-4.23546	7.81444	capillary_2	DT	1
1.3515e+17	-1.37974	13.2768	capillary_2	DT	2
1.35572e+17	19.6124	-0.879583	capillary_1	DT	6
1.357e+17	15.8601	-5.25356	capillary_1	DT	0
1.55843e+17	14.7347	-2.33009	capillary_1	DT	0
1.55843e+17	-0.110713	10.345	capillary_2	DT	3
1.55889e+17	-9.01094	10.5489	capillary_2	DT	1
1.55889e+17	-3.14131	15.9537	capillary_2	DT	2
1.55911e+17	-2.23739	17.2301	capillary_2	DT	2
1.55911e+17	-8.62822	8.94504	capillary_2	DT	1
1.55973e+17	-8.83822	9.10382	capillary_2	DT	1
1.55973e+17	-12.2205	-20.4204	lymphatic_endothelial	DT	5
1.55973e+17	-7.2457	-19.4942	lymphatic_endothelial	DT	4
1.55973e+17	-11.3492	13.8073	artery_vein	DT	7
1.55973e+17	-12.4185	-17.2164	lymphatic_endothelial	DT	5
1.56024e+17	-8.49607	8.85756	capillary_2	DT	1
1.56024e+17	-9.30895	7.95982	capillary_2	DT	1
1.56454e+17	7.48503	-9.79078	inflammatory_capillary	DT	8
1.56454e+17	-10.1244	-19.5328	lymphatic_endothelial	DT	4
1.56454e+17	-5.34279	-17.1741	lymphatic_endothelial	DT	4
1.56463e+17	-13.6578	-11.5291	lymphatic_endothelial	DT	9
1.56463e+17	-13.1516	-18.817	lymphatic_endothelial	DT	5
1.56463e+17	-7.47241	-12.7862	lymphatic_endothelial	DT	4
1.56463e+17	-1.06711	13.7408	capillary_2	DT	2
1.56463e+17	7.32604	-6.60776	inflammatory_capillary	DT	8
1.56516e+17	9.83519	0.00244489	capillary_1	DT	0
1.56516e+17	3.03183	12.3086	capillary_2	DT	3
1.56516e+17	-9.32662	6.91951	capillary_2	DT	1
1.56934e+17	-5.17214	-13.4454	lymphatic_endothelial	DT	4
1.57004e+17	-9.41882	5.96952	capillary_2	DT	1
1.57004e+17	4.63973	-10.4497	inflammatory_capillary	DT	8
1.57004e+17	16.0755	-2.27669	capillary_1	DT	0
1.57072e+17	-5.50277	-13.8933	lymphatic_endothelial	DT	4
1.5714e+17	17.8801	-1.82375	capillary_1	DT	6
1.57478e+17	4.85402	-9.44056	inflammatory_capillary	DT	8
1.57487e+17	-11.4339	-9.82055	lymphatic_endothelial	DT	9
1.57487e+17	0.163385	10.0511	capillary_2	DT	3
1.57487e+17	-7.35681	15.2937	capillary_2	DT	2
1.57487e+17	-7.3437	5.91968	capillary_2	DT	1
1.57487e+17	-4.70022	15.3628	capillary_2	DT	2
1.57537e+17	20.1649	-2.98064	capillary_1	DT	6
1.57538e+17	9.03076	-1.95532	capillary_1	DT	0
1.57538e+17	-11.3002	-9.74971	lymphatic_endothelial	DT	9
1.57538e+17	-9.25475	-16.4124	lymphatic_endothelial	DT	4
1.57538e+17	-9.58361	-16.6301	lymphatic_endothelial	DT	4
1.57563e+17	2.59767	11.3436	capillary_2	DT	3
1.57614e+17	-8.40929	6.87795	capillary_2	DT	1
1.57684e+17	-9.45498	-20.3574	lymphatic_endothelial	DT	4
1.57684e+17	-9.78816	-14.6368	lymphatic_endothelial	DT	5
1.5769e+17	-9.1593	-19.1738	lymphatic_endothelial	DT	4
1.5769e+17	12.9923	-1.44214	capillary_1	DT	0
1.6044e+17	-12.492	-11.2553	lymphatic_endothelial	DT	9
1.6044e+17	-6.38082	15.4222	capillary_2	DT	2
1.6044e+17	-7.95526	-15.3678	lymphatic_endothelial	DT	4
1.60448e+17	-9.48654	12.9174	artery_vein	DT	7
1.60448e+17	-10.4829	12.658	artery_vein	DT	7
1.60448e+17	14.6051	-0.847737	capillary_1	DT	0
1.60785e+17	-8.00954	-13.4627	lymphatic_endothelial	DT	4
1.60785e+17	-6.07908	-14.6304	lymphatic_endothelial	DT	4
1.60785e+17	18.2198	-1.46453	capillary_1	DT	6
1.60903e+17	-5.42149	-14.1069	lymphatic_endothelial	DT	4
1.60903e+17	18.5689	-3.38563	capillary_1	DT	6
1.60903e+17	-7.46298	6.74884	capillary_2	DT	1
1.60911e+17	-13.1659	-14.3229	lymphatic_endothelial	DT	5
1.60911e+17	-9.96561	11.8517	artery_vein	DT	7
1.6099e+17	-11.3201	-17.6658	lymphatic_endothelial	DT	5
1.6099e+17	-8.42096	-13.9876	lymphatic_endothelial	DT	4
1.6099e+17	-7.36228	12.2404	capillary_2	DT	1
1.60997e+17	-12.4798	-16.8144	lymphatic_endothelial	DT	5
1.60997e+17	21.2292	-3.5335	capillary_1	DT	6
1.60997e+17	-9.15405	-17.6281	lymphatic_endothelial	DT	4
1.6134e+17	-11.2306	8.95415	capillary_2	DT	1
1.6134e+17	-10.9758	11.0757	artery_vein	DT	7
1.6134e+17	-13.1216	-14.6059	lymphatic_endothelial	DT	5
1.6134e+17	-11.6583	-18.439	lymphatic_endothelial	DT	5
1.61412e+17	-9.67317	-17.9379	lymphatic_endothelial	DT	4
1.61452e+17	8.48532	-8.62799	inflammatory_capillary	DT	8
1.61452e+17	-6.98442	7.32888	capillary_2	DT	1
1.61463e+17	5.57972	-8.80079	inflammatory_capillary	DT	8
1.61463e+17	8.42652	-8.28301	inflammatory_capillary	DT	8
1.61479e+17	-12.1634	-10.1744	lymphatic_endothelial	DT	9
1.61549e+17	-8.0709	7.63652	capillary_2	DT	1
1.61549e+17	5.78759	-10.0792	inflammatory_capillary	DT	8
1.61549e+17	-10.8337	-15.0676	lymphatic_endothelial	DT	5
1.61549e+17	3.32138	14.208	capillary_2	DT	3
1.61549e+17	-9.044	-18.6573	lymphatic_endothelial	DT	4
1.61549e+17	-3.46818	4.96853	capillary_2	DT	1
1.61549e+17	-9.2891	-19.229	lymphatic_endothelial	DT	4
1.61864e+17	-7.23189	-16.4022	lymphatic_endothelial	DT	4
1.61883e+17	0.845853	16.8	capillary_2	DT	2
1.6189e+17	-5.60622	-13.0989	lymphatic_endothelial	DT	4
1.61891e+17	-11.1366	-16.4885	lymphatic_endothelial	DT	5
1.61891e+17	-12.9139	-15.4899	lymphatic_endothelial	DT	5
1.61893e+17	-7.74996	5.55667	capillary_2	DT	1
1.61893e+17	-7.53407	15.1031	artery_vein	DT	7
1.61893e+17	-8.03431	8.892	capillary_2	DT	1
1.61893e+17	-11.002	15.5657	artery_vein	DT	7
1.61893e+17	3.76101	14.0366	capillary_2	DT	3
1.61893e+17	-6.82943	-14.8559	lymphatic_endothelial	DT	4
1.6196e+17	-8.28746	8.29931	capillary_2	DT	1
1.61961e+17	-10.6286	-17.3805	lymphatic_endothelial	DT	4
1.61961e+17	-1.2312	14.3675	capillary_2	DT	2
1.62079e+17	-9.86304	-13.5518	lymphatic_endothelial	DT	5
1.62091e+17	-11.6724	-18.6997	lymphatic_endothelial	DT	5
1.62091e+17	19.4985	-1.3156	capillary_1	DT	6
1.64699e+17	3.60695	13.0289	capillary_2	DT	3
1.64699e+17	-3.26563	13.4338	capillary_2	DT	2
1.64699e+17	-2.3411	10.4594	capillary_2	DT	3
1.64753e+17	-6.90082	11.7195	capillary_2	DT	1
1.64753e+17	-1.26277	10.916	capillary_2	DT	2
1.64753e+17	-1.67217	14.5533	capillary_2	DT	2
1.64753e+17	-1.73669	15.8208	capillary_2	DT	2
1.64753e+17	4.91377	-9.28717	inflammatory_capillary	DT	8
1.64761e+17	-12.57	-15.7933	lymphatic_endothelial	DT	5
1.64761e+17	-12.7839	-17.6795	lymphatic_endothelial	DT	5
1.64761e+17	-11.663	-20.6597	lymphatic_endothelial	DT	5
1.64761e+17	-3.15367	14.9014	capillary_2	DT	2
1.65165e+17	9.91324	-0.683289	capillary_1	DT	0
1.65232e+17	-9.72492	8.02512	capillary_2	DT	1
1.65232e+17	-7.92158	9.33659	capillary_2	DT	1
1.65232e+17	-4.95643	-16.8072	lymphatic_endothelial	DT	4
1.65232e+17	-12.6512	-14.71	lymphatic_endothelial	DT	5
1.65302e+17	-13.049	-14.434	lymphatic_endothelial	DT	5
1.65326e+17	-9.85982	-13.3611	lymphatic_endothelial	DT	5
1.65326e+17	5.83415	-9.20274	inflammatory_capillary	DT	8
1.65328e+17	18.7881	-0.806201	capillary_1	DT	6
1.65328e+17	-7.65294	-15.9721	lymphatic_endothelial	DT	4
1.65328e+17	-8.97591	8.43694	capillary_2	DT	1
1.65328e+17	-10.6365	-9.2979	lymphatic_endothelial	DT	9
1.65386e+17	-6.48838	-13.7445	lymphatic_endothelial	DT	4
1.65739e+17	2.12968	10.5947	capillary_2	DT	3
1.65739e+17	-6.15119	8.19006	capillary_2	DT	1
1.65741e+17	18.1579	-0.683604	capillary_1	DT	6
1.65741e+17	-10.5706	15.4384	artery_vein	DT	7
1.65852e+17	-12.4918	-21.1257	lymphatic_endothelial	DT	5
1.65852e+17	14.6232	0.264579	capillary_1	DT	0
1.65852e+17	-10.3849	12.1096	artery_vein	DT	7
1.65858e+17	-4.53414	12.194	capillary_2	DT	2
1.65858e+17	-2.76036	4.85253	capillary_2	DT	3
1.65858e+17	-10.1215	16.1628	artery_vein	DT	7
1.65858e+17	3.72215	14.4513	capillary_2	DT	3
1.65858e+17	7.40185	-7.63048	inflammatory_capillary	DT	8
1.6586e+17	8.47058	-8.38509	inflammatory_capillary	DT	8
1.6586e+17	-8.50641	11.2921	capillary_2	DT	1
1.6586e+17	1.41658	15.0414	capillary_2	DT	3
1.65946e+17	-10.7432	9.62208	capillary_2	DT	1
1.65946e+17	-9.25501	-17.5629	lymphatic_endothelial	DT	4
1.65946e+17	-6.08386	13.4008	capillary_2	DT	2
1.65946e+17	-0.975692	14.4935	capillary_2	DT	2
1.66264e+17	21.8532	-1.48328	capillary_1	DT	6
1.66264e+17	-10.0055	9.88152	capillary_2	DT	1
1.66264e+17	-12.2382	-10.6338	lymphatic_endothelial	DT	9
1.66264e+17	-0.576779	11.2967	capillary_2	DT	2
1.66332e+17	4.64733	12.4449	capillary_2	DT	3
1.66332e+17	-10.4749	15.7095	artery_vein	DT	7
1.66351e+17	-1.86841	10.499	capillary_2	DT	2
1.66403e+17	-13.0271	-18.831	lymphatic_endothelial	DT	5
1.69014e+17	-13.1831	-14.7616	lymphatic_endothelial	DT	5
1.69014e+17	-12.6563	-11.9159	lymphatic_endothelial	DT	9
1.69022e+17	-13.2438	-19.0002	lymphatic_endothelial	DT	5
1.69022e+17	-1.87162	11.6568	capillary_2	DT	2
1.69022e+17	-6.89465	14.2731	capillary_2	DT	2
1.69028e+17	5.91381	-7.85119	inflammatory_capillary	DT	8
1.69083e+17	-9.562	-11.9468	lymphatic_endothelial	DT	5
1.69083e+17	-2.82602	8.61675	capillary_2	DT	3
1.69157e+17	-9.35123	-17.9976	lymphatic_endothelial	DT	4
1.69174e+17	-7.19208	16.8615	capillary_2	DT	1
1.69174e+17	-0.508548	17.6139	capillary_2	DT	2
1.69572e+17	-4.79751	9.74785	capillary_2	DT	1
1.6958e+17	20.0592	-0.666835	capillary_1	DT	6
1.6958e+17	-1.74225	6.23447	capillary_2	DT	3
1.6958e+17	14.8519	-1.17221	capillary_1	DT	0
1.69588e+17	-6.80164	-16.2791	lymphatic_endothelial	DT	4
1.69588e+17	8.07312	-2.81025	capillary_1	DT	0
1.69588e+17	-7.98747	-15.8587	lymphatic_endothelial	DT	4
1.69724e+17	-14.7172	-14.0819	lymphatic_endothelial	DT	4
1.69724e+17	-4.38418	16.6881	capillary_2	DT	2
1.69727e+17	3.79857	14.6003	capillary_2	DT	3
1.69769e+17	-12.2744	-19.2349	lymphatic_endothelial	DT	5
1.69769e+17	-11.2263	-19.0299	lymphatic_endothelial	DT	5
1.69794e+17	-13.1288	-20.3695	lymphatic_endothelial	DT	5
1.69795e+17	-12.3274	-10.376	lymphatic_endothelial	DT	9
1.69795e+17	2.56118	14.7605	capillary_2	DT	3
1.69795e+17	-7.24175	-15.7187	lymphatic_endothelial	DT	4
1.69795e+17	-7.84937	10.242	capillary_2	DT	1
1.69796e+17	-9.84596	-15.2301	lymphatic_endothelial	DT	5
1.69796e+17	-11.6602	-10.0968	lymphatic_endothelial	DT	9
1.69796e+17	-13.2543	-14.8068	lymphatic_endothelial	DT	5
1.70137e+17	-12.8655	-15.4805	lymphatic_endothelial	DT	5
1.7018e+17	-2.64074	17.1901	capillary_2	DT	2
1.70198e+17	-8.27698	10.6341	capillary_2	DT	1
1.70198e+17	-7.98949	-16.2694	lymphatic_endothelial	DT	4
1.702e+17	-12.6007	-12.0256	lymphatic_endothelial	DT	9
1.702e+17	-4.27414	7.92248	capillary_2	DT	1
1.70259e+17	-9.29514	-17.9153	lymphatic_endothelial	DT	4
1.70259e+17	-8.75814	-18.7347	lymphatic_endothelial	DT	4
1.70268e+17	-12.2336	-20.8663	lymphatic_endothelial	DT	5
1.70268e+17	8.78744	0.817804	capillary_1	DT	0
1.70268e+17	16.6615	-6.01915	capillary_1	DT	0
1.70277e+17	6.17714	-7.7335	inflammatory_capillary	DT	8
1.70277e+17	-5.1801	-0.522353	lymphatic_endothelial	DT	4
1.70277e+17	-8.57456	-14.7195	lymphatic_endothelial	DT	4
1.70277e+17	-13.0699	-18.938	lymphatic_endothelial	DT	5
1.70327e+17	-7.36974	9.01183	capillary_2	DT	1
1.70343e+17	-8.0334	-16.1331	lymphatic_endothelial	DT	4
1.70344e+17	-1.63959	12.8046	capillary_2	DT	2
1.7066e+17	-9.74339	-19.3896	lymphatic_endothelial	DT	4
1.7066e+17	-3.09304	16.31	capillary_2	DT	2
1.7066e+17	16.3001	1.20395	capillary_1	DT	0
1.70746e+17	1.9857	14.9348	capillary_2	DT	3
1.70746e+17	-10.4093	-13.6558	lymphatic_endothelial	DT	5
1.70799e+17	2.61092	11.1963	capillary_2	DT	3
1.70799e+17	-5.43919	11.8034	capillary_2	DT	2
1.70799e+17	-9.77786	12.1071	artery_vein	DT	7
1.70878e+17	-8.06527	8.32179	capillary_2	DT	1
1.70878e+17	-12.7962	-13.515	lymphatic_endothelial	DT	5
1.91027e+17	-8.45133	9.67618	capillary_2	DT	1
1.91027e+17	-0.333645	10.2134	capillary_2	DT	3
1.91081e+17	7.7948	-3.02388	capillary_1	DT	0
1.91081e+17	5.83969	-9.95508	inflammatory_capillary	DT	8
1.91097e+17	3.17402	13.8717	capillary_2	DT	3
1.91097e+17	-8.34996	-17.3645	lymphatic_endothelial	DT	4
1.91097e+17	-5.70623	6.70185	capillary_2	DT	1
1.91097e+17	-1.13184	7.74266	capillary_2	DT	3
1.91097e+17	-13.5897	-17.0898	lymphatic_endothelial	DT	5
1.91211e+17	-8.04339	9.73621	capillary_2	DT	1
1.91211e+17	-5.04641	-13.5801	lymphatic_endothelial	DT	4
1.91211e+17	-6.27274	4.72658	capillary_2	DT	1
1.91216e+17	-12.4192	-16.2946	lymphatic_endothelial	DT	5
1.91216e+17	4.54263	-9.96556	inflammatory_capillary	DT	8
1.91216e+17	-10.5521	-17.1657	lymphatic_endothelial	DT	4
1.91216e+17	-4.03627	-14.1152	lymphatic_endothelial	DT	4
1.91554e+17	-11.1927	-15.914	lymphatic_endothelial	DT	5
1.91554e+17	-12.4733	-18.2548	lymphatic_endothelial	DT	5
1.91554e+17	-11.3664	-14.8168	lymphatic_endothelial	DT	5
1.91576e+17	0.0264707	5.41707	capillary_2	DT	3
1.91645e+17	-2.11142	13.3199	capillary_2	DT	2
1.91645e+17	0.338595	9.99065	capillary_2	DT	3
1.91645e+17	17.1405	-1.60698	capillary_1	DT	6
1.91647e+17	-8.47519	-12.3667	lymphatic_endothelial	DT	4
1.91647e+17	-7.40181	-11.9191	lymphatic_endothelial	DT	4
1.91691e+17	-5.63771	-12.6534	lymphatic_endothelial	DT	4
1.91691e+17	-0.718909	16.8502	capillary_2	DT	2
1.91709e+17	-5.94273	-16.8195	lymphatic_endothelial	DT	4
1.91709e+17	-9.65256	12.4245	artery_vein	DT	7
1.91757e+17	-3.66563	11.2464	capillary_2	DT	2
1.9176e+17	-7.7352	9.16062	capillary_2	DT	1
1.9176e+17	-11.9907	-18.6442	lymphatic_endothelial	DT	5
1.9176e+17	-11.7454	-18.3801	lymphatic_endothelial	DT	5
1.9176e+17	-10.8921	-12.3507	lymphatic_endothelial	DT	4
1.91774e+17	-8.12275	4.97711	capillary_2	DT	1
1.91774e+17	21.0643	-2.79271	capillary_1	DT	6
1.92102e+17	5.66159	-10.3646	inflammatory_capillary	DT	8
1.92102e+17	-8.509	-17.0085	lymphatic_endothelial	DT	4
1.92102e+17	-2.73417	7.58769	capillary_2	DT	1
1.92121e+17	-8.4624	9.21064	capillary_2	DT	1
1.92121e+17	-12.2185	-10.5342	lymphatic_endothelial	DT	9
1.9218e+17	3.37466	15.2522	capillary_2	DT	3
1.9218e+17	-8.04256	7.23273	capillary_2	DT	1
1.92255e+17	-7.76531	9.11829	capillary_2	DT	1
1.92255e+17	-6.2958	-16.1637	lymphatic_endothelial	DT	4
1.92307e+17	-8.82827	-18.0475	lymphatic_endothelial	DT	4
1.92307e+17	-4.85168	-18.3716	lymphatic_endothelial	DT	5
1.92315e+17	-6.53711	-14.1322	lymphatic_endothelial	DT	4
1.92315e+17	17.2813	0.381497	capillary_1	DT	6
1.92315e+17	-12.3599	-13.5304	lymphatic_endothelial	DT	5
1.92318e+17	-10.7255	-16.8898	lymphatic_endothelial	DT	5
1.92318e+17	2.30039	15.9525	capillary_2	DT	3
1.92318e+17	-12.0589	-16.4661	lymphatic_endothelial	DT	5
1.92318e+17	-9.78166	-15.6605	lymphatic_endothelial	DT	5
1.92318e+17	-12.158	-15.9257	lymphatic_endothelial	DT	5
1.92318e+17	-8.2674	8.24524	capillary_2	DT	1
1.92326e+17	2.95483	17.0976	capillary_2	DT	3
1.92654e+17	4.41613	-7.63586	inflammatory_capillary	DT	8
1.92654e+17	-5.62364	-15.2014	lymphatic_endothelial	DT	4
1.92719e+17	-13.9039	-15.7287	lymphatic_endothelial	DT	5
1.92719e+17	-12.2651	-15.3459	lymphatic_endothelial	DT	5
1.92719e+17	4.84052	-6.19034	inflammatory_capillary	DT	8
1.92719e+17	-6.96572	-15.3778	lymphatic_endothelial	DT	4
1.92746e+17	-4.50926	-16.6282	lymphatic_endothelial	DT	4
1.92746e+17	-14.041	-14.8	lymphatic_endothelial	DT	5
1.92746e+17	-8.39427	13.7142	artery_vein	DT	7
1.92746e+17	4.75977	-9.78061	inflammatory_capillary	DT	8
1.92747e+17	11.8535	-0.886471	capillary_1	DT	0
1.92789e+17	-8.06605	10.0051	capillary_2	DT	1
1.92789e+17	-8.57191	8.88182	capillary_2	DT	1
1.92807e+17	0.583647	14.0171	capillary_2	DT	2
1.92807e+17	-12.7102	-17.4625	lymphatic_endothelial	DT	5
1.92807e+17	14.0841	-2.79547	capillary_1	DT	0
1.92807e+17	1.27061	11.4984	capillary_2	DT	3
1.9286e+17	-6.95964	7.46858	capillary_2	DT	1
1.9286e+17	-14.8379	-18.2624	lymphatic_endothelial	DT	5
1.9286e+17	-10.0656	-16.6334	lymphatic_endothelial	DT	5
1.9286e+17	-1.33287	18.238	capillary_2	DT	2
1.95426e+17	-6.52821	7.08509	capillary_2	DT	1
1.95426e+17	-7.68208	9.18106	capillary_2	DT	1
1.95426e+17	-7.57364	8.20916	capillary_2	DT	1
1.95426e+17	-12.0427	-17.937	lymphatic_endothelial	DT	5
1.95546e+17	-10.2908	-12.9273	lymphatic_endothelial	DT	5
1.95547e+17	-6.33564	-14.6836	lymphatic_endothelial	DT	4
1.95547e+17	4.7281	-9.97674	inflammatory_capillary	DT	8
1.95562e+17	-14.807	-13.3597	lymphatic_endothelial	DT	5
1.95606e+17	0.642184	6.60486	capillary_2	DT	3
1.95606e+17	-9.15626	8.35525	capillary_2	DT	1
1.95606e+17	-12.2919	-11.1994	lymphatic_endothelial	DT	9
1.95616e+17	15.2863	-2.87189	capillary_1	DT	0
1.95616e+17	-6.25018	-14.6101	lymphatic_endothelial	DT	4
1.95622e+17	-11.8033	-21.0288	lymphatic_endothelial	DT	5
1.95623e+17	-10.9841	11.9101	artery_vein	DT	7
1.95626e+17	-1.91008	9.83746	capillary_2	DT	3
1.95626e+17	16.4722	-5.62943	capillary_1	DT	0
1.95967e+17	-9.92483	-18.0136	lymphatic_endothelial	DT	4
1.95967e+17	-8.65299	9.70701	capillary_2	DT	1
1.95967e+17	-0.605862	5.61243	capillary_2	DT	3
1.9602e+17	-7.94809	-15.8646	lymphatic_endothelial	DT	4
1.9602e+17	-11.2141	16.0704	artery_vein	DT	7
1.9602e+17	-8.91756	-16.1605	lymphatic_endothelial	DT	4
1.96044e+17	17.1119	0.194351	capillary_1	DT	6
1.96044e+17	-12.0837	-18.9645	lymphatic_endothelial	DT	5
1.96113e+17	-12.9152	-10.2693	lymphatic_endothelial	DT	9
1.96164e+17	-3.65378	15.8084	capillary_2	DT	2
1.96164e+17	-5.28297	-16.6355	lymphatic_endothelial	DT	4
1.96174e+17	8.17197	-2.43466	capillary_1	DT	0
1.96174e+17	-9.69956	10.4498	capillary_2	DT	1
1.96181e+17	21.7954	-2.72502	capillary_1	DT	6
1.96181e+17	-8.46795	9.81211	capillary_2	DT	1
1.96181e+17	-12.9673	-19.2696	lymphatic_endothelial	DT	5
1.96528e+17	13.1708	0.690008	capillary_1	DT	0
1.96528e+17	-12.4075	-17.6299	lymphatic_endothelial	DT	5
1.96638e+17	16.7997	-3.20596	capillary_1	DT	0
1.96715e+17	-7.9772	-14.8946	lymphatic_endothelial	DT	4
1.97069e+17	21.3639	-2.7661	capillary_1	DT	6
1.97069e+17	-7.2018	8.03896	capillary_2	DT	1
1.97135e+17	-10.7315	-15.0689	lymphatic_endothelial	DT	5
1.97186e+17	8.67099	-3.89586	capillary_1	DT	0
1.97188e+17	-12.5953	-11.7873	lymphatic_endothelial	DT	9
1.97188e+17	4.36534	-7.49776	inflammatory_capillary	DT	8
1.97188e+17	-10.8848	13.3542	artery_vein	DT	7
1.97206e+17	-11.3191	-18.5424	lymphatic_endothelial	DT	5
1.97206e+17	-13.0402	-18.4657	lymphatic_endothelial	DT	5
1.97206e+17	-10.935	11.4357	artery_vein	DT	7
1.97206e+17	-11.4606	-17.1206	lymphatic_endothelial	DT	5
1.97206e+17	0.0334638	6.35029	capillary_2	DT	3
1.97206e+17	8.62914	-8.88794	inflammatory_capillary	DT	8
1.97214e+17	-5.15964	-16.6078	lymphatic_endothelial	DT	4
1.97257e+17	-7.39558	-14.6562	lymphatic_endothelial	DT	4
1.97257e+17	-10.0258	10.065	capillary_2	DT	1
1.97257e+17	-14.0585	-16.6442	lymphatic_endothelial	DT	5
1.97257e+17	-8.28244	5.15466	capillary_2	DT	1
1.97257e+17	-3.73624	13.1331	capillary_2	DT	2
1.99935e+17	-7.07765	-15.31	lymphatic_endothelial	DT	4
1.99935e+17	9.885	-0.544513	capillary_1	DT	0
1.99944e+17	-6.82688	5.64647	capillary_2	DT	1
1.99962e+17	-13.011	-18.8273	lymphatic_endothelial	DT	5
1.99962e+17	-7.5022	5.43265	capillary_2	DT	1
1.99962e+17	-7.32163	9.30364	capillary_2	DT	1
2.00348e+17	-12.4716	-14.2049	lymphatic_endothelial	DT	5
2.00364e+17	-11.8569	-10.3871	lymphatic_endothelial	DT	9
2.00364e+17	4.6399	13.844	capillary_2	DT	3
2.00364e+17	-11.1327	15.9436	artery_vein	DT	7
2.00417e+17	-5.32531	-13.8924	lymphatic_endothelial	DT	4
2.00427e+17	18.7912	-0.358204	capillary_1	DT	6
2.00427e+17	-7.53126	-15.4202	lymphatic_endothelial	DT	4
2.00441e+17	-14.0985	-16.5528	lymphatic_endothelial	DT	5
2.00561e+17	-6.47969	-14.3078	lymphatic_endothelial	DT	4
2.00562e+17	-13.3804	-15.8057	lymphatic_endothelial	DT	5
2.00562e+17	17.408	-0.286646	capillary_1	DT	6
2.00563e+17	-5.14571	16.2539	capillary_2	DT	2
2.00563e+17	-6.49364	11.1608	capillary_2	DT	1
2.00563e+17	8.97941	-1.06998	capillary_1	DT	0
2.00564e+17	-5.70932	-11.7666	lymphatic_endothelial	DT	4
2.0057e+17	-10.9369	14.9965	artery_vein	DT	7
2.0057e+17	-11.0066	-16.5893	lymphatic_endothelial	DT	5
2.0057e+17	-5.32791	13.8287	capillary_2	DT	2
2.0057e+17	-10.7676	-15.3561	lymphatic_endothelial	DT	5
2.00571e+17	-7.8455	6.56894	capillary_2	DT	1
2.00899e+17	-10.8097	12.9061	artery_vein	DT	7
2.00899e+17	-9.51909	9.56764	capillary_2	DT	1
2.00899e+17	-4.86757	15.5953	capillary_2	DT	2
2.00899e+17	19.2467	-1.32042	capillary_1	DT	6
2.00899e+17	-2.14255	15.5483	capillary_2	DT	2
2.00923e+17	-9.31096	-15.0586	lymphatic_endothelial	DT	5
2.00968e+17	19.3373	-2.10997	capillary_1	DT	6
2.00974e+17	-11.1031	-19.9692	lymphatic_endothelial	DT	5
2.00974e+17	-9.52725	8.30992	capillary_2	DT	1
2.00983e+17	-13.2683	-15.8258	lymphatic_endothelial	DT	5
2.00983e+17	-12.7772	-15.2432	lymphatic_endothelial	DT	5
2.01112e+17	-0.522421	7.317	capillary_2	DT	3
2.01114e+17	2.59925	13.7092	capillary_2	DT	3
2.01466e+17	-10.8551	11.6826	artery_vein	DT	7
2.01474e+17	-10.2942	7.93195	capillary_2	DT	1
2.01524e+17	-8.30489	-15.347	lymphatic_endothelial	DT	4
2.01586e+17	-8.9506	5.85162	capillary_2	DT	1
2.01586e+17	17.2446	-2.82099	capillary_1	DT	0
2.01595e+17	15.4924	-1.30217	capillary_1	DT	0
2.04213e+17	4.25531	-6.07373	capillary_2	DT	1
2.04224e+17	-9.72026	-11.5414	lymphatic_endothelial	DT	9
2.04224e+17	-13.2454	-13.973	lymphatic_endothelial	DT	5
2.04352e+17	0.181123	9.40628	capillary_2	DT	3
2.04352e+17	-8.99555	-19.1722	lymphatic_endothelial	DT	4
2.04352e+17	-12.9108	-14.582	lymphatic_endothelial	DT	5
2.04358e+17	-8.95425	-16.8537	lymphatic_endothelial	DT	4
2.04361e+17	-7.90442	13.5103	artery_vein	DT	7
2.04403e+17	-0.113962	9.97109	artery_vein	DT	7
2.04403e+17	-9.73821	-13.5082	lymphatic_endothelial	DT	5
2.04403e+17	12.7555	-2.75952	capillary_1	DT	0
2.04403e+17	-0.328921	5.65437	capillary_2	DT	3
2.04757e+17	-9.12095	-17.5118	lymphatic_endothelial	DT	4
2.04757e+17	5.75675	-9.60803	inflammatory_capillary	DT	8
2.04762e+17	-8.45323	9.22002	capillary_2	DT	1
2.04762e+17	-1.38344	16.2099	capillary_2	DT	2
2.04762e+17	-12.0403	-18.1258	lymphatic_endothelial	DT	5
2.04762e+17	3.5749	10.3918	capillary_2	DT	3
2.04762e+17	-13.1852	-11.4076	lymphatic_endothelial	DT	9
2.04762e+17	-12.6433	-14.3853	lymphatic_endothelial	DT	5
2.04762e+17	6.05069	0.934112	capillary_1	DT	0
2.04763e+17	-8.936	-15.0381	lymphatic_endothelial	DT	5
2.04763e+17	-9.91082	11.6132	artery_vein	DT	7
2.04765e+17	19.1765	-1.00406	capillary_1	DT	6
2.04765e+17	-11.2574	13.156	artery_vein	DT	7
2.04817e+17	-5.82937	-16.1631	lymphatic_endothelial	DT	4
2.04817e+17	-7.31693	8.31833	capillary_2	DT	1
2.04817e+17	-8.6155	9.83822	capillary_2	DT	1
2.04817e+17	19.293	-1.26992	capillary_1	DT	6
2.04825e+17	3.06804	11.626	capillary_2	DT	3
2.04882e+17	-12.6899	-14.35	lymphatic_endothelial	DT	5
2.04911e+17	5.79645	-9.62168	inflammatory_capillary	DT	8
2.04911e+17	-9.31293	6.76617	capillary_2	DT	1
2.04911e+17	1.15407	13.8758	capillary_2	DT	3
2.04911e+17	2.01654	8.72392	capillary_2	DT	3
2.04911e+17	-7.42601	6.86023	capillary_2	DT	1
2.04911e+17	-13.0362	-18.5245	lymphatic_endothelial	DT	5
2.04954e+17	-13.9141	-16.3725	lymphatic_endothelial	DT	5
2.04954e+17	-11.8518	-11.5862	lymphatic_endothelial	DT	9
2.04954e+17	-7.58269	-15.9371	lymphatic_endothelial	DT	4
2.0496e+17	14.0433	0.953666	capillary_1	DT	0
2.0496e+17	14.3908	-2.29137	capillary_1	DT	0
2.05382e+17	-4.31791	13.1928	capillary_2	DT	2
2.05449e+17	4.65056	-9.80754	inflammatory_capillary	DT	8
2.05449e+17	-2.99075	9.58817	capillary_2	DT	3
2.05511e+17	16.7481	-1.10097	capillary_1	DT	0
2.05511e+17	-0.95398	13.0452	capillary_2	DT	2
2.05519e+17	-8.57596	7.54169	capillary_2	DT	1
2.05519e+17	-7.33811	5.58162	capillary_2	DT	1
2.05519e+17	-8.31986	-14.8633	lymphatic_endothelial	DT	4
2.05519e+17	-13.4925	-13.7918	lymphatic_endothelial	DT	5
2.05528e+17	-5.0087	18.0864	capillary_2	DT	2
2.05528e+17	-7.75361	6.93176	capillary_2	DT	1
2.05528e+17	-9.06603	-17.2283	lymphatic_endothelial	DT	4
2.05528e+17	10.8213	-3.35234	capillary_1	DT	0
2.05528e+17	-0.793366	10.1829	capillary_2	DT	3
2.05528e+17	-0.327024	5.99584	capillary_2	DT	3
2.05528e+17	15.1685	-0.976169	capillary_1	DT	0
2.0587e+17	-3.87212	15.3403	capillary_2	DT	2
2.0587e+17	-3.89409	16.0172	capillary_2	DT	2
2.0587e+17	3.0223	11.254	capillary_2	DT	3
2.0587e+17	-11.7962	-15.1273	lymphatic_endothelial	DT	5
2.05923e+17	-0.345421	14.4335	capillary_2	DT	2
2.26206e+17	-12.6995	-16.0479	lymphatic_endothelial	DT	5
2.26206e+17	-13.1971	-11.3606	lymphatic_endothelial	DT	9
2.26206e+17	-7.06549	6.08958	capillary_2	DT	1
2.26206e+17	5.80871	-9.99241	inflammatory_capillary	DT	8
2.26266e+17	-0.999709	16.3251	capillary_2	DT	2
2.26266e+17	-10.3008	-14.7079	lymphatic_endothelial	DT	5
2.26266e+17	-7.11481	8.41414	capillary_2	DT	1
2.26273e+17	-12.4403	-20.1902	lymphatic_endothelial	DT	5
2.26273e+17	4.14348	14.2363	capillary_2	DT	3
2.26283e+17	-7.63629	-15.8254	lymphatic_endothelial	DT	4
2.26283e+17	-1.26062	5.3888	capillary_2	DT	3
2.26283e+17	-12.0859	-17.0736	lymphatic_endothelial	DT	5
2.26395e+17	-8.27194	5.03727	capillary_2	DT	1
2.26806e+17	-11.6898	-14.4917	lymphatic_endothelial	DT	5
2.26806e+17	-5.48866	-17.5951	lymphatic_endothelial	DT	4
2.26822e+17	-10.5703	12.8464	artery_vein	DT	7
2.26822e+17	12.8989	-0.303092	capillary_1	DT	0
2.26875e+17	-4.13119	16.8833	capillary_2	DT	2
2.26875e+17	6.9939	-5.86521	inflammatory_capillary	DT	8
2.26875e+17	-13.3248	-17.1819	lymphatic_endothelial	DT	5
2.26875e+17	-1.85703	15.4301	capillary_2	DT	2
2.26875e+17	2.6777	14.8928	capillary_2	DT	3
2.26875e+17	-13.53	-16.0369	lymphatic_endothelial	DT	5
2.26875e+17	-1.40331	12.8427	capillary_2	DT	2
2.26883e+17	-4.58671	-16.2546	lymphatic_endothelial	DT	4
2.26883e+17	-11.9172	-12.9923	lymphatic_endothelial	DT	5
2.26883e+17	4.6205	14.2809	capillary_2	DT	3
2.26901e+17	-6.19306	-15.1699	lymphatic_endothelial	DT	4
2.26901e+17	-10.0503	12.0322	artery_vein	DT	7
2.26901e+17	-6.18559	14.1282	capillary_2	DT	2
2.2695e+17	-10.6885	13.0017	artery_vein	DT	7
2.2695e+17	5.37188	13.0379	capillary_2	DT	3
2.2695e+17	-9.7499	16.1392	artery_vein	DT	7
2.26953e+17	9.67018	-1.01233	capillary_1	DT	0
2.26953e+17	-7.76821	7.26581	capillary_2	DT	1
2.26953e+17	-10.1717	-8.75225	lymphatic_endothelial	DT	9
2.26953e+17	-12.273	-17.5071	lymphatic_endothelial	DT	5
2.26953e+17	-9.08482	-15.1185	lymphatic_endothelial	DT	5
2.26953e+17	-8.92243	-18.5989	lymphatic_endothelial	DT	4
2.26953e+17	-12.9395	-15.9855	lymphatic_endothelial	DT	5
2.26959e+17	-11.2916	15.7144	artery_vein	DT	7
2.26959e+17	-2.84564	9.18952	capillary_2	DT	3
2.26959e+17	5.51546	-9.72908	inflammatory_capillary	DT	8
2.26959e+17	-8.14858	5.23481	capillary_2	DT	1
2.27285e+17	-12.8376	-19.6709	lymphatic_endothelial	DT	5
2.27285e+17	-14.3022	-14.983	lymphatic_endothelial	DT	5
2.27285e+17	-9.6281	-17.2605	lymphatic_endothelial	DT	4
2.27285e+17	-14.0573	-16.1959	lymphatic_endothelial	DT	5
2.27305e+17	-12.8278	-18.4914	lymphatic_endothelial	DT	5
2.27305e+17	-4.90346	15.9941	capillary_2	DT	2
2.27305e+17	-11.9433	-11.2682	lymphatic_endothelial	DT	9
2.27305e+17	-8.81229	10.1293	capillary_2	DT	1
2.27355e+17	-9.19793	-19.221	lymphatic_endothelial	DT	4
2.27355e+17	18.6252	-0.0567126	capillary_1	DT	6
2.27357e+17	8.34846	-1.80205	capillary_1	DT	0
2.27357e+17	6.32128	-7.75009	inflammatory_capillary	DT	8
2.27364e+17	-5.70294	-14.8248	lymphatic_endothelial	DT	4
2.27364e+17	-9.53501	5.86476	capillary_2	DT	1
2.27364e+17	-10.9408	-16.8388	lymphatic_endothelial	DT	5
2.27364e+17	-10.656	8.51759	capillary_2	DT	1
2.27364e+17	-14.5167	-15.6811	lymphatic_endothelial	DT	5
2.27364e+17	11.3797	-3.68175	capillary_1	DT	0
2.27364e+17	13.5145	-3.33885	capillary_1	DT	0
2.27364e+17	-2.90754	9.85119	capillary_2	DT	3
2.27425e+17	11.7334	-3.90576	capillary_1	DT	0
2.27425e+17	-6.5161	7.65855	capillary_2	DT	1
2.27425e+17	-2.54412	11.8723	capillary_2	DT	2
2.27493e+17	14.1018	-1.99544	capillary_1	DT	0
2.27493e+17	9.15701	0.594653	capillary_1	DT	0
2.2751e+17	15.8835	-5.80297	capillary_1	DT	0
2.2751e+17	-3.44197	14.3457	capillary_2	DT	2
2.2751e+17	0.749681	7.24755	capillary_2	DT	3
2.27517e+17	7.06191	-7.03394	inflammatory_capillary	DT	8
2.27517e+17	-13.2427	-16.2466	lymphatic_endothelial	DT	5
2.27847e+17	17.8817	-1.40605	capillary_1	DT	6
2.27854e+17	13.1174	-0.630843	capillary_1	DT	0
2.27903e+17	-3.15169	16.2122	capillary_2	DT	2
2.27922e+17	5.9232	14.2331	capillary_2	DT	3
2.27922e+17	5.09092	11.9341	capillary_2	DT	3
2.27922e+17	-7.27627	-14.6435	lymphatic_endothelial	DT	4
2.27922e+17	15.3769	-3.75922	capillary_1	DT	0
2.27931e+17	-6.98005	7.82404	capillary_2	DT	1
2.27931e+17	-8.71715	11.4354	capillary_2	DT	1
2.27973e+17	-2.01538	5.30758	capillary_2	DT	3
2.27973e+17	-13.4985	-15.482	lymphatic_endothelial	DT	5
2.27975e+17	-8.99083	10.5649	capillary_2	DT	1
2.27982e+17	-14.2599	-16.2228	lymphatic_endothelial	DT	5
2.27982e+17	-6.26124	-14.2535	lymphatic_endothelial	DT	4
2.2799e+17	-9.8401	7.37309	capillary_2	DT	1
2.27991e+17	3.53003	11.502	capillary_2	DT	3
2.28042e+17	-10.3328	-15.4604	lymphatic_endothelial	DT	5
2.28042e+17	-12.2853	-20.5855	lymphatic_endothelial	DT	5
2.28042e+17	-9.36965	-17.9171	lymphatic_endothelial	DT	4
2.28042e+17	-8.26407	4.57671	capillary_2	DT	1
2.30592e+17	-6.92711	-18.4765	lymphatic_endothelial	DT	4
2.30592e+17	-5.57151	-16.4497	lymphatic_endothelial	DT	4
2.30592e+17	-2.63134	5.41323	capillary_2	DT	3
2.30612e+17	-4.5541	10.3202	capillary_2	DT	1
2.30612e+17	-8.60079	9.98036	capillary_2	DT	1
2.30612e+17	8.46756	-1.61796	capillary_1	DT	0
2.30612e+17	-8.58007	12.2585	artery_vein	DT	7
2.30652e+17	-4.82015	12.7001	capillary_2	DT	2
2.30652e+17	-13.8604	-14.4923	lymphatic_endothelial	DT	5
2.30654e+17	-3.12556	13.046	capillary_2	DT	2
2.30654e+17	-8.49285	9.50934	capillary_2	DT	1
2.30654e+17	-12.3296	-18.0164	lymphatic_endothelial	DT	5
2.30654e+17	-7.09861	9.95955	capillary_2	DT	1
2.30654e+17	-9.11298	-18.0354	lymphatic_endothelial	DT	4
2.30654e+17	-4.13045	2.24945	capillary_2	DT	1
2.30733e+17	10.9525	1.17027	capillary_1	DT	0
2.30733e+17	15.0076	-3.7935	capillary_1	DT	0
2.30733e+17	-9.60533	-17.6645	lymphatic_endothelial	DT	4
2.3075e+17	-0.0449008	6.44267	capillary_2	DT	3
2.3075e+17	-8.63387	6.74789	capillary_2	DT	1
2.30799e+17	-10.9857	-10.3135	lymphatic_endothelial	DT	9
2.30799e+17	-8.46204	-17.0452	lymphatic_endothelial	DT	4
2.308e+17	-7.43841	11.3709	capillary_2	DT	1
2.308e+17	-0.444415	10.9122	capillary_2	DT	2
2.308e+17	-6.38011	12.2935	capillary_2	DT	2
2.308e+17	-3.09105	16.779	capillary_2	DT	2
2.30808e+17	-2.12551	5.5005	capillary_2	DT	3
2.30808e+17	-6.92576	-14.683	lymphatic_endothelial	DT	4
2.30808e+17	-5.15973	10.1802	capillary_2	DT	1
2.30808e+17	-13.0115	-19.1609	lymphatic_endothelial	DT	5
2.30808e+17	14.2064	0.273283	capillary_1	DT	0
2.30809e+17	5.52742	-10.5682	inflammatory_capillary	DT	8
2.31271e+17	-8.62178	10.9896	capillary_2	DT	1
2.31271e+17	1.37611	15.3437	capillary_2	DT	3
2.31279e+17	-1.12466	10.9234	capillary_2	DT	2
2.31279e+17	-10.2111	5.70177	capillary_2	DT	1
2.3128e+17	17.9715	-1.08102	capillary_1	DT	6
2.3128e+17	12.3591	-3.03737	capillary_1	DT	0
2.3128e+17	-5.03701	-16.4345	lymphatic_endothelial	DT	4
2.3128e+17	-9.43306	-18.5796	lymphatic_endothelial	DT	4
2.31291e+17	-9.0292	-11.5912	lymphatic_endothelial	DT	4
2.31341e+17	-13.0208	-20.1075	lymphatic_endothelial	DT	5
2.31365e+17	-4.76937	3.40247	capillary_2	DT	1
2.31365e+17	-4.64646	11.3896	capillary_2	DT	2
2.31365e+17	-7.32494	7.9087	capillary_2	DT	1
2.31365e+17	-9.32139	6.03732	capillary_2	DT	1
2.31365e+17	-10.7195	-18.2667	lymphatic_endothelial	DT	4
2.31366e+17	-8.2513	4.76754	capillary_2	DT	1
2.31366e+17	-1.86305	10.9789	capillary_2	DT	2
2.31693e+17	-2.47269	8.92551	capillary_2	DT	3
2.31693e+17	-7.7466	-15.7057	lymphatic_endothelial	DT	4
2.31693e+17	-1.33658	14.1962	capillary_2	DT	2
2.31693e+17	14.8926	-4.53718	capillary_1	DT	0
2.31693e+17	-12.2883	-10.8221	lymphatic_endothelial	DT	9
2.31712e+17	-2.51871	15.914	capillary_2	DT	2
2.31712e+17	-11.255	15.879	artery_vein	DT	7
2.31761e+17	-6.8831	-14.9911	lymphatic_endothelial	DT	4
2.31761e+17	-1.70792	6.83903	capillary_2	DT	3
2.31761e+17	20.55	-0.0570249	capillary_1	DT	6
2.3177e+17	1.3208	9.43578	capillary_2	DT	3
2.31823e+17	-1.24788	14.2251	capillary_2	DT	2
2.31823e+17	-2.30421	8.55312	capillary_2	DT	3
2.31823e+17	-12.6642	-11.5934	lymphatic_endothelial	DT	9
2.31823e+17	-7.23312	-12.2861	lymphatic_endothelial	DT	4
2.3189e+17	-12.4714	-19.285	lymphatic_endothelial	DT	5
2.3189e+17	-13.425	-16.8345	lymphatic_endothelial	DT	5
2.31891e+17	-9.11002	8.22945	capillary_2	DT	1
2.31891e+17	-11.8178	-21.0609	lymphatic_endothelial	DT	5
2.31891e+17	-11.8055	-10.0302	lymphatic_endothelial	DT	9
2.31891e+17	-8.5568	7.50868	capillary_2	DT	1
2.31891e+17	-3.73266	4.76826	capillary_2	DT	1
2.31898e+17	-4.13132	4.84207	capillary_2	DT	1
2.319e+17	3.56196	14.1542	capillary_2	DT	3
2.319e+17	-13.1939	-19.4415	lymphatic_endothelial	DT	5
2.31908e+17	-3.67641	11.5451	capillary_2	DT	2
2.31908e+17	-4.19631	12.6372	capillary_2	DT	2
2.31917e+17	-6.36496	6.87179	capillary_2	DT	1
2.31917e+17	-8.81048	4.27196	capillary_2	DT	1
2.32262e+17	-8.42766	-14.0919	lymphatic_endothelial	DT	5
2.32262e+17	-10.5129	-10.7089	lymphatic_endothelial	DT	9
2.32262e+17	-13.3355	-18.5617	lymphatic_endothelial	DT	5
2.32301e+17	-3.88448	-14.8141	lymphatic_endothelial	DT	4
2.32301e+17	-8.69441	-18.4383	lymphatic_endothelial	DT	4
2.32301e+17	21.1712	-2.4884	capillary_1	DT	6
2.32301e+17	6.90308	-7.35907	inflammatory_capillary	DT	8
2.32301e+17	8.75084	-5.46754	capillary_1	DT	0
2.32301e+17	-4.97943	10.9356	capillary_2	DT	1
2.32301e+17	-9.05965	-18.2839	lymphatic_endothelial	DT	4
2.32303e+17	15.9662	-0.747888	capillary_1	DT	0
2.32303e+17	4.6327	-9.55705	inflammatory_capillary	DT	8
2.32303e+17	-11.4273	-13.3649	lymphatic_endothelial	DT	5
2.32319e+17	-3.77016	15.8214	capillary_2	DT	2
2.32319e+17	7.06081	-0.897986	capillary_1	DT	0
2.32321e+17	-10.6057	-20.687	lymphatic_endothelial	DT	5
2.32327e+17	5.17382	-9.81635	inflammatory_capillary	DT	8
2.32327e+17	-3.22857	11.2924	capillary_2	DT	3
2.32327e+17	-5.72317	16.6863	capillary_2	DT	2
2.32327e+17	-4.70701	-16.4133	lymphatic_endothelial	DT	4
2.3233e+17	-12.3349	-19.4046	lymphatic_endothelial	DT	5
2.3233e+17	0.273403	15.7288	capillary_2	DT	2
2.32439e+17	-9.99331	-10.6307	lymphatic_endothelial	DT	9
2.32439e+17	-6.21014	-14.0364	lymphatic_endothelial	DT	4
2.32439e+17	-4.54675	3.15382	capillary_2	DT	1
2.3245e+17	7.93567	-2.12993	capillary_1	DT	0
2.3245e+17	-4.52827	13.9682	capillary_2	DT	2
2.32451e+17	-9.83984	8.88923	capillary_2	DT	1
2.32451e+17	-10.3853	-8.99513	lymphatic_endothelial	DT	9
2.32451e+17	-10.3306	12.6467	artery_vein	DT	7
2.34992e+17	-9.91607	8.253	capillary_2	DT	1
2.35001e+17	-5.09656	-14.8148	lymphatic_endothelial	DT	4
2.35001e+17	-9.34169	7.89681	capillary_2	DT	1
2.35001e+17	-12.4514	-21.0678	lymphatic_endothelial	DT	5
2.35007e+17	-12.4163	-11.1359	lymphatic_endothelial	DT	9
2.3507e+17	-4.85138	11.299	capillary_2	DT	2
2.35071e+17	-10.5201	-9.22084	lymphatic_endothelial	DT	9
2.3512e+17	-2.24012	9.08673	capillary_2	DT	3
2.3512e+17	-10.668	-18.7609	lymphatic_endothelial	DT	4
2.3512e+17	1.2155	13.081	capillary_2	DT	3
2.35122e+17	20.8424	-1.20905	capillary_1	DT	6
2.3513e+17	-13.555	-14.8968	lymphatic_endothelial	DT	5
2.3513e+17	-10.8641	-15.4844	lymphatic_endothelial	DT	5
2.35189e+17	-0.604975	5.99723	capillary_2	DT	3
2.35189e+17	13.7589	-2.11466	capillary_1	DT	0
2.35189e+17	-8.59662	-16.3774	lymphatic_endothelial	DT	4
2.35189e+17	-13.2415	-17.1908	lymphatic_endothelial	DT	5
2.35199e+17	-13.7123	-15.7311	lymphatic_endothelial	DT	5
2.35199e+17	21.4443	-0.957619	capillary_1	DT	6
2.35199e+17	20.7803	-0.214814	capillary_1	DT	6
2.35199e+17	22.3421	-2.01787	capillary_1	DT	6
2.35214e+17	-10.7797	13.1674	artery_vein	DT	7
2.35533e+17	-12.2673	-17.2703	lymphatic_endothelial	DT	5
2.35548e+17	4.41799	-10.2573	inflammatory_capillary	DT	8
2.35548e+17	-10.8164	10.9361	artery_vein	DT	7
2.35548e+17	-13.0917	-19.001	lymphatic_endothelial	DT	5
2.35602e+17	-4.06948	16.3682	capillary_2	DT	2
2.35627e+17	-9.92131	8.20972	capillary_2	DT	1
2.35678e+17	4.17987	16.9124	capillary_2	DT	3
2.35679e+17	20.5797	-1.46192	capillary_1	DT	6
2.35698e+17	4.10245	14.6936	capillary_2	DT	3
2.35738e+17	-12.952	-12.0209	lymphatic_endothelial	DT	9
2.35738e+17	18.9236	0.495603	capillary_1	DT	6
2.35738e+17	2.49321	17.1114	capillary_2	DT	3
2.36082e+17	-11.7561	-10.0915	lymphatic_endothelial	DT	9
2.36082e+17	-8.95819	13.204	artery_vein	DT	7
2.36167e+17	0.443921	15.6317	capillary_2	DT	2
2.36167e+17	-5.82876	13.219	capillary_2	DT	2
2.36167e+17	-8.34911	9.16446	capillary_2	DT	1
2.36167e+17	-4.69017	-15.171	lymphatic_endothelial	DT	4
2.3617e+17	-12.4494	-15.3697	lymphatic_endothelial	DT	5
2.3617e+17	3.74038	13.9221	capillary_2	DT	3
2.3617e+17	14.5345	-3.46928	capillary_1	DT	0
2.36177e+17	-8.074	7.64231	capillary_2	DT	1
2.36177e+17	13.9541	-1.94349	capillary_1	DT	0
2.36177e+17	-9.23762	-17.9467	lymphatic_endothelial	DT	4
2.36178e+17	-12.54	-11.7152	lymphatic_endothelial	DT	9
2.36178e+17	10.0796	-3.14639	capillary_1	DT	0
2.36178e+17	-11.5492	-17.3488	lymphatic_endothelial	DT	5
2.36178e+17	-12.8638	-15.5662	lymphatic_endothelial	DT	5
2.36288e+17	-9.03454	8.32767	capillary_2	DT	1
2.36288e+17	2.82324	14.7744	capillary_2	DT	3
2.36288e+17	19.887	-2.07182	capillary_1	DT	6
2.36634e+17	-6.55962	-14.39	lymphatic_endothelial	DT	4
2.36634e+17	-8.08614	-14.9563	lymphatic_endothelial	DT	4
2.3664e+17	-13.9884	-19.4224	lymphatic_endothelial	DT	5
2.3664e+17	20.0642	-0.716125	capillary_1	DT	6
2.3665e+17	-9.06953	-17.2734	lymphatic_endothelial	DT	4
2.3665e+17	-7.06779	-16.696	lymphatic_endothelial	DT	4
2.3665e+17	-9.71813	-15.2063	lymphatic_endothelial	DT	5
2.3665e+17	1.59005	8.84201	capillary_2	DT	3
2.3665e+17	2.28414	9.32292	capillary_2	DT	3
2.3665e+17	-8.58589	-15.9486	lymphatic_endothelial	DT	4
2.36768e+17	6.25639	-8.03014	inflammatory_capillary	DT	8
2.36785e+17	-9.29916	-16.6465	lymphatic_endothelial	DT	4
2.36847e+17	-7.04861	-15.1072	lymphatic_endothelial	DT	4
2.39383e+17	12.7312	-6.48388	capillary_1	DT	0
2.39383e+17	-8.9187	-18.6139	lymphatic_endothelial	DT	4
2.39383e+17	-13.7473	-19.2152	lymphatic_endothelial	DT	5
2.39391e+17	-9.18285	11.8714	artery_vein	DT	7
2.39391e+17	-12.3914	-18.2131	lymphatic_endothelial	DT	5
2.39391e+17	-8.09912	8.41899	capillary_2	DT	1
2.39409e+17	5.52873	-10.4716	inflammatory_capillary	DT	8
2.39409e+17	-9.40402	-14.7562	lymphatic_endothelial	DT	5
2.39448e+17	-4.17867	11.9872	capillary_2	DT	2
2.39448e+17	14.2792	-0.936864	capillary_1	DT	0
2.39458e+17	-11.5512	-14.1631	lymphatic_endothelial	DT	5
2.39469e+17	-10.4463	16.1538	artery_vein	DT	7
2.39475e+17	-13.1325	-13.2656	lymphatic_endothelial	DT	5
2.39475e+17	-2.22804	16.637	capillary_2	DT	2
2.39588e+17	-13.0462	-18.3779	lymphatic_endothelial	DT	5
2.39588e+17	-3.82195	16.4151	capillary_2	DT	2
2.39588e+17	11.0688	-4.304	capillary_1	DT	0
2.39596e+17	1.81502	9.21259	capillary_2	DT	3
2.39596e+17	-12.1823	-19.4799	lymphatic_endothelial	DT	5
2.39596e+17	-4.67103	-14.3297	lymphatic_endothelial	DT	4
2.39933e+17	-11.8307	-15.531	lymphatic_endothelial	DT	5
2.39933e+17	-9.12911	-19.1912	lymphatic_endothelial	DT	4
2.39947e+17	2.64872	15.773	capillary_2	DT	3
2.39947e+17	-9.73106	8.50822	capillary_2	DT	1
2.40095e+17	-13.0059	-16.8827	lymphatic_endothelial	DT	5
2.40137e+17	-6.13269	13.1694	capillary_2	DT	2
2.40137e+17	-12.3844	-13.6198	lymphatic_endothelial	DT	5
2.40155e+17	14.2969	-1.54016	capillary_1	DT	0
2.40161e+17	5.64481	-10.9565	inflammatory_capillary	DT	8
2.40161e+17	-5.14461	3.45558	capillary_2	DT	1
2.40482e+17	-6.65496	5.85654	capillary_2	DT	1
2.40498e+17	-6.26032	-16.2949	lymphatic_endothelial	DT	4
2.40618e+17	0.92128	9.55811	capillary_2	DT	3
2.40618e+17	-14.6926	-14.141	lymphatic_endothelial	DT	5
2.40618e+17	-9.36853	-16.49	lymphatic_endothelial	DT	4
2.40618e+17	-12.5091	-10.9331	lymphatic_endothelial	DT	9
2.40618e+17	7.24601	-6.73094	inflammatory_capillary	DT	8
2.40635e+17	-7.6943	13.4805	artery_vein	DT	7
2.41058e+17	-6.5663	8.03037	capillary_2	DT	1
2.41099e+17	-5.07085	13.7203	capillary_2	DT	2
2.41099e+17	18.1617	-0.715596	capillary_1	DT	6
2.41099e+17	-5.69323	12.5298	capillary_2	DT	2
2.41106e+17	-0.41629	7.41851	capillary_2	DT	3
2.41115e+17	-3.67525	17.1043	capillary_2	DT	2
2.41115e+17	-12.6154	-20.4242	lymphatic_endothelial	DT	5
2.41115e+17	-10.8839	11.1302	artery_vein	DT	7
1.20703e+17	1.53932	9.81971	capillary_2	DT	3
1.20727e+17	15.4847	-6.24017	capillary_1	DT	0
1.20727e+17	-10.581	-17.178	lymphatic_endothelial	DT	4
1.20787e+17	2.07691	11.0489	capillary_2	DT	3
1.20798e+17	8.52439	-9.00442	inflammatory_capillary	DT	8
1.20798e+17	-1.00065	15.2871	capillary_2	DT	2
1.20798e+17	1.55401	10.0098	capillary_2	DT	3
1.20864e+17	-5.2621	12.8441	capillary_2	DT	2
1.21277e+17	19.6513	-4.00466	capillary_1	DT	6
1.2132e+17	1.97611	16.3522	capillary_2	DT	3
1.21338e+17	9.10458	-6.00766	capillary_1	DT	0
1.21812e+17	3.15921	13.8201	capillary_2	DT	3
1.21812e+17	-4.6126	14.3593	capillary_2	DT	2
1.21879e+17	18.6557	-0.934495	capillary_1	DT	6
1.21955e+17	-0.86458	6.25795	capillary_2	DT	3
1.22283e+17	-7.93088	11.3911	capillary_2	DT	1
1.25197e+17	-7.61183	9.53077	capillary_2	DT	1
1.2572e+17	-5.30487	-15.8075	lymphatic_endothelial	DT	4
1.25745e+17	-11.221	7.97792	capillary_2	DT	1
1.26149e+17	9.34685	-5.08425	capillary_1	DT	0
1.26149e+17	8.56332	-1.26109	capillary_1	DT	0
1.26219e+17	5.34198	-10.6279	inflammatory_capillary	DT	8
1.26682e+17	-4.28116	15.9281	capillary_2	DT	2
1.26682e+17	-0.841172	15.9717	capillary_2	DT	2
1.26682e+17	13.5394	-2.71975	capillary_1	DT	0
1.26706e+17	-9.29353	16.0313	artery_vein	DT	7
1.26834e+17	-11.1736	11.73	artery_vein	DT	7
1.26835e+17	9.58808	-3.546	capillary_1	DT	0
1.26886e+17	-3.30973	10.7157	capillary_2	DT	2
1.26887e+17	-9.42311	9.52474	capillary_2	DT	1
1.29566e+17	-5.78779	13.0495	capillary_2	DT	2
1.29978e+17	19.166	-1.89044	capillary_1	DT	6
1.30058e+17	-3.27169	6.41088	capillary_2	DT	1
1.30184e+17	-0.917502	13.5445	capillary_2	DT	2
1.30529e+17	5.33135	-9.89344	inflammatory_capillary	DT	8
1.30531e+17	-12.496	-15.3903	lymphatic_endothelial	DT	5
1.30531e+17	-5.67044	9.17523	capillary_2	DT	1
1.30625e+17	-7.5541	7.75815	capillary_2	DT	1
1.30736e+17	-7.03494	13.3824	capillary_2	DT	2
1.30761e+17	-10.6671	-14.4364	lymphatic_endothelial	DT	5
1.31098e+17	-5.54557	12.1244	capillary_2	DT	2
1.31175e+17	-7.33799	11.3528	capillary_2	DT	1
1.31242e+17	-0.502299	13.022	capillary_2	DT	2
1.31242e+17	3.7749	15.0437	capillary_2	DT	3
1.31311e+17	-5.30947	13.8609	capillary_2	DT	2
1.3383e+17	-9.11582	9.50224	capillary_2	DT	1
1.33855e+17	7.44752	-7.45247	inflammatory_capillary	DT	8
1.33895e+17	-11.7411	-17.2799	lymphatic_endothelial	DT	5
1.34034e+17	19.8095	-3.07193	capillary_1	DT	6
1.34034e+17	1.00171	10.9634	capillary_2	DT	3
1.34378e+17	5.1985	-8.4733	inflammatory_capillary	DT	8
1.34448e+17	-6.77794	10.5587	capillary_2	DT	1
1.34448e+17	20.6937	-2.5423	capillary_1	DT	6
1.34473e+17	-4.55915	14.9412	capillary_2	DT	2
1.34522e+17	-5.73271	8.49173	capillary_2	DT	1
1.34532e+17	-3.83658	3.8486	capillary_2	DT	1
1.34601e+17	14.0829	-5.54021	capillary_1	DT	0
1.35014e+17	6.22981	-10.2891	inflammatory_capillary	DT	8
1.3515e+17	-10.4489	-19.5294	lymphatic_endothelial	DT	4
1.357e+17	-7.49136	5.85939	capillary_2	DT	1
1.357e+17	-4.68715	-15.9935	lymphatic_endothelial	DT	4
1.55911e+17	-4.17115	4.50754	capillary_2	DT	1
1.55971e+17	-1.81632	16.3429	capillary_2	DT	2
1.55973e+17	-10.659	11.8266	artery_vein	DT	7
1.56454e+17	-5.88534	13.5465	capillary_2	DT	2
1.56454e+17	5.85347	-10.3449	inflammatory_capillary	DT	8
1.56463e+17	-0.44441	8.90512	capillary_2	DT	3
1.56463e+17	13.6406	-2.38926	capillary_1	DT	0
1.56516e+17	-12.1668	-13.538	lymphatic_endothelial	DT	5
1.5714e+17	4.59385	-9.84228	inflammatory_capillary	DT	8
1.57487e+17	4.66393	14.1561	capillary_2	DT	3
1.57538e+17	16.1952	-2.30523	capillary_1	DT	0
1.57538e+17	-5.34861	12.138	capillary_2	DT	2
1.57614e+17	-11.2745	7.57315	capillary_2	DT	1
1.60448e+17	-3.71379	13.6547	capillary_2	DT	2
1.60448e+17	-3.63011	11.3722	capillary_2	DT	2
1.60911e+17	-5.43714	-15.9483	lymphatic_endothelial	DT	4
1.60911e+17	-4.42259	15.9994	capillary_2	DT	2
1.60929e+17	-5.45245	3.60086	capillary_2	DT	1
1.60997e+17	-5.6534	7.8249	capillary_2	DT	1
1.61452e+17	-12.3384	-10.804	lymphatic_endothelial	DT	9
1.61452e+17	20.1848	-4.48939	capillary_1	DT	6
1.61864e+17	-4.7198	13.169	capillary_2	DT	2
1.61864e+17	-10.2256	7.61557	capillary_2	DT	1
1.6189e+17	-3.10608	18.2201	capillary_2	DT	2
1.61891e+17	8.90997	-3.95943	capillary_1	DT	0
1.61891e+17	17.6484	-3.06877	capillary_1	DT	0
1.62002e+17	-3.12064	9.1811	capillary_2	DT	3
1.62091e+17	-2.7524	14.1674	capillary_2	DT	2
1.64699e+17	-4.86748	14.4369	capillary_2	DT	2
1.64753e+17	-8.61723	5.45446	capillary_2	DT	1
1.6477e+17	-3.54574	13.8179	capillary_2	DT	2
1.6477e+17	11.7868	-5.37339	capillary_1	DT	0
1.64819e+17	8.02273	-3.45993	capillary_1	DT	0
1.65188e+17	-4.42327	13.6851	capillary_2	DT	2
1.65188e+17	4.6162	14.6319	capillary_2	DT	3
1.65188e+17	-1.28436	15.1725	capillary_2	DT	2
1.65232e+17	-2.24099	18.1382	capillary_2	DT	2
1.65739e+17	3.45773	14.4677	capillary_2	DT	3
1.65739e+17	8.79405	-3.94424	capillary_1	DT	0
1.66351e+17	-4.18452	13.7534	capillary_2	DT	2
1.66403e+17	-1.6032	12.9772	capillary_2	DT	2
1.66469e+17	14.7664	-2.74209	capillary_1	DT	0
1.66469e+17	9.94939	-3.29616	capillary_1	DT	0
1.69028e+17	14.8521	-0.848485	capillary_1	DT	0
1.69152e+17	-10.2811	-14.5013	lymphatic_endothelial	DT	5
1.69152e+17	-1.82561	16.5495	capillary_2	DT	2
1.69159e+17	-7.78846	7.58724	capillary_2	DT	1
1.69174e+17	-8.11351	5.26831	capillary_2	DT	1
1.69588e+17	1.74236	12.88	capillary_2	DT	3
1.69588e+17	-10.8421	10.8413	artery_vein	DT	7
1.69588e+17	-5.28095	13.892	capillary_2	DT	2
1.69724e+17	-3.67965	14.9965	capillary_2	DT	2
1.69727e+17	14.854	-4.16557	capillary_1	DT	0
1.69769e+17	19.513	-2.93531	capillary_1	DT	6
1.70137e+17	-7.46423	8.30951	capillary_2	DT	1
1.70198e+17	-5.52961	12.8453	capillary_2	DT	2
1.702e+17	-8.25257	11.2584	capillary_2	DT	1
1.70265e+17	-7.01007	5.25029	capillary_2	DT	1
1.70343e+17	-13.9359	-13.2509	lymphatic_endothelial	DT	5
1.70344e+17	-7.7307	12.6215	capillary_2	DT	1
1.7066e+17	-5.29608	4.1521	capillary_2	DT	1
1.7066e+17	-11.4641	-19.6635	lymphatic_endothelial	DT	5
1.70746e+17	-6.71194	13.3567	capillary_2	DT	2
1.70746e+17	-2.81819	14.087	capillary_2	DT	2
1.91027e+17	-12.6163	-11.2535	lymphatic_endothelial	DT	9
1.91097e+17	-9.64705	-16.7703	lymphatic_endothelial	DT	4
1.91211e+17	-6.68754	13.5026	capillary_2	DT	2
1.91216e+17	-4.09684	16.1428	capillary_2	DT	2
1.91645e+17	-10.2463	10.0319	capillary_2	DT	1
1.91645e+17	-7.07092	4.76631	capillary_2	DT	1
1.91647e+17	-4.92494	-17.2908	lymphatic_endothelial	DT	4
1.91691e+17	-3.1614	14.9484	capillary_2	DT	2
1.9176e+17	5.65809	-9.19875	inflammatory_capillary	DT	8
1.92102e+17	4.62042	13.0602	capillary_2	DT	3
1.92318e+17	1.43446	9.92371	capillary_2	DT	3
1.92326e+17	-7.82661	5.88749	capillary_2	DT	1
1.92719e+17	17.4539	-3.83467	capillary_1	DT	0
1.92719e+17	10.8961	-6.29806	capillary_1	DT	0
1.9273e+17	2.87763	15.7469	capillary_2	DT	3
1.9273e+17	-7.8707	11.8223	capillary_2	DT	1
1.92747e+17	1.81331	14.0625	capillary_2	DT	3
1.92789e+17	-9.2866	7.96886	capillary_2	DT	1
1.92789e+17	5.62088	-10.0302	inflammatory_capillary	DT	8
1.92789e+17	13.3252	-3.13655	capillary_1	DT	0
1.92807e+17	3.47624	14.2519	capillary_2	DT	3
1.95562e+17	-0.924482	12.4414	capillary_2	DT	2
1.95562e+17	16.9073	-0.785993	capillary_1	DT	6
1.95606e+17	12.2447	-3.6663	capillary_1	DT	0
1.95622e+17	-4.41754	-15.2758	lymphatic_endothelial	DT	4
1.95626e+17	-5.50075	3.9879	capillary_2	DT	1
1.95626e+17	-0.97748	12.5579	capillary_2	DT	2
1.95959e+17	-6.01593	8.98621	capillary_2	DT	1
1.95959e+17	4.44276	-10.7964	inflammatory_capillary	DT	8
1.9602e+17	-2.13997	12.5026	capillary_2	DT	2
1.9602e+17	1.23958	14.3412	capillary_2	DT	3
1.96044e+17	2.11774	16.0332	capillary_2	DT	3
1.97058e+17	8.69157	-3.27168	capillary_1	DT	0
1.9706e+17	-7.13415	13.2926	capillary_2	DT	2
1.9706e+17	-5.27851	12.0313	capillary_2	DT	2
1.97069e+17	-1.9115	5.2483	capillary_2	DT	3
1.97135e+17	20.1266	-5.19169	capillary_1	DT	6
1.97214e+17	0.358998	15.3734	capillary_2	DT	2
1.97257e+17	-0.600551	13.8345	capillary_2	DT	2
1.99935e+17	2.36359	9.91949	capillary_2	DT	3
1.99962e+17	-4.03069	7.01895	capillary_2	DT	1
2.00364e+17	12.6697	-2.26928	capillary_1	DT	0
2.00563e+17	-2.49103	14.6459	capillary_2	DT	2
2.00563e+17	19.2855	-2.24778	capillary_1	DT	6
2.00968e+17	-2.56768	14.6423	capillary_2	DT	2
2.00983e+17	-12.7581	-15.8945	lymphatic_endothelial	DT	5
2.00994e+17	-7.71706	4.42087	capillary_2	DT	1
2.01112e+17	-0.563593	10.9814	capillary_2	DT	2
2.01466e+17	-7.26593	3.25181	capillary_2	DT	1
2.01595e+17	-0.0974301	15.1497	capillary_2	DT	2
2.01595e+17	-5.45513	7.83363	capillary_2	DT	1
2.04352e+17	14.2855	-7.03856	capillary_1	DT	0
2.04352e+17	12.4589	-3.78257	capillary_1	DT	0
2.04358e+17	1.49024	9.99152	capillary_2	DT	3
2.0436e+17	8.02492	-9.44624	inflammatory_capillary	DT	8
2.0436e+17	-8.72345	7.30399	capillary_2	DT	1
2.04427e+17	0.293569	16.0272	capillary_2	DT	2
2.04825e+17	5.8008	-10.9396	inflammatory_capillary	DT	8
2.04882e+17	-5.03059	12.6428	capillary_2	DT	2
2.04911e+17	-6.06672	-15.1006	lymphatic_endothelial	DT	4
2.0496e+17	13.4383	-4.02265	capillary_1	DT	0
2.05511e+17	-4.87097	15.4042	capillary_2	DT	2
2.05511e+17	-2.98342	6.71331	capillary_2	DT	1
2.05519e+17	15.0292	-3.27501	capillary_1	DT	0
2.05528e+17	4.68122	-9.8895	inflammatory_capillary	DT	8
2.0587e+17	8.23721	-8.434	inflammatory_capillary	DT	8
2.26273e+17	10.5474	-0.5339	capillary_1	DT	0
2.26273e+17	-9.6678	7.59248	capillary_2	DT	1
2.26343e+17	-2.20285	5.83592	capillary_2	DT	3
2.26822e+17	-8.55094	8.62709	capillary_2	DT	1
2.2683e+17	-0.17853	10.5518	capillary_2	DT	3
2.26883e+17	-5.50073	4.12601	capillary_2	DT	1
2.26901e+17	-7.9184	-18.1594	lymphatic_endothelial	DT	4
2.26953e+17	17.4584	-3.56843	capillary_1	DT	0
2.2697e+17	-0.374601	5.89888	capillary_2	DT	3
2.27285e+17	16.128	-1.63507	capillary_1	DT	0
2.27357e+17	-4.34464	6.02194	capillary_2	DT	1
2.27357e+17	3.57609	11.5014	capillary_2	DT	3
2.27357e+17	-11.4728	-17.5753	lymphatic_endothelial	DT	5
2.27364e+17	-5.47265	-15.455	lymphatic_endothelial	DT	4
2.27425e+17	-8.27036	5.91471	capillary_2	DT	1
2.27493e+17	-12.0873	-18.6296	lymphatic_endothelial	DT	5
2.27493e+17	4.17294	-6.07421	capillary_2	DT	1
2.27517e+17	3.11621	10.2123	capillary_2	DT	3
2.27854e+17	0.41657	10.7775	capillary_2	DT	2
2.27922e+17	-1.60534	14.4759	capillary_2	DT	2
2.2793e+17	3.21962	15.3381	capillary_2	DT	3
2.27983e+17	-8.16554	10.2659	capillary_2	DT	1
2.27991e+17	2.97532	10.8673	capillary_2	DT	3
2.28042e+17	0.570237	13.2006	capillary_2	DT	2
2.30652e+17	-7.25267	-13.2801	lymphatic_endothelial	DT	4
2.30654e+17	-5.45818	7.97578	capillary_2	DT	1
2.3075e+17	13.755	-5.15582	capillary_1	DT	0
2.3075e+17	-7.40502	11.2789	capillary_2	DT	1
2.30799e+17	3.98742	13.7708	capillary_2	DT	3
2.30809e+17	6.76624	-8.89003	inflammatory_capillary	DT	8
2.30817e+17	-6.16124	15.1706	capillary_2	DT	2
2.31271e+17	-6.35414	10.9642	capillary_2	DT	1
2.31271e+17	16.681	-6.1289	capillary_1	DT	0
2.3128e+17	1.28992	11.01	capillary_2	DT	3
2.31693e+17	-10.3518	9.40247	capillary_2	DT	1
2.31712e+17	-5.55051	6.6781	capillary_2	DT	1
2.31755e+17	-4.56212	13.3473	capillary_2	DT	2
2.3177e+17	-2.83591	15.242	capillary_2	DT	2
2.3177e+17	-4.89322	4.7443	capillary_2	DT	1
2.319e+17	22.3859	-2.99057	capillary_1	DT	6
2.31908e+17	16.7893	-1.21631	capillary_1	DT	0
2.31917e+17	0.373668	13.9049	capillary_2	DT	2
2.32301e+17	14.1566	-4.67863	capillary_1	DT	0
2.32303e+17	-1.48384	17.1276	capillary_2	DT	2
2.32303e+17	-7.73173	4.71348	capillary_2	DT	1
2.32311e+17	19.3302	-1.75032	capillary_1	DT	6
2.32311e+17	19.3478	0.363107	capillary_1	DT	6
2.32328e+17	6.07702	-9.69574	inflammatory_capillary	DT	8
2.34992e+17	5.66691	-9.13139	inflammatory_capillary	DT	8
2.35007e+17	-4.84991	-15.6928	lymphatic_endothelial	DT	4
2.35122e+17	1.78639	13.0953	capillary_2	DT	3
2.35189e+17	-10.5548	-13.5512	lymphatic_endothelial	DT	5
2.35189e+17	-10.8447	-9.45006	lymphatic_endothelial	DT	9
2.35199e+17	-6.35207	9.96864	capillary_2	DT	1
2.35533e+17	-10.4125	-16.0646	lymphatic_endothelial	DT	5
2.35548e+17	-1.78171	7.8718	capillary_2	DT	3
2.35551e+17	4.82384	-10.0665	inflammatory_capillary	DT	8
2.35602e+17	-6.61987	4.01492	capillary_2	DT	1
2.35696e+17	19.2323	-0.370071	capillary_1	DT	6
2.35698e+17	-5.63385	12.2237	capillary_2	DT	2
2.36082e+17	-5.14187	9.53876	capillary_2	DT	1
2.36082e+17	11.6956	-1.48058	capillary_1	DT	0
2.36082e+17	7.23275	-6.89839	inflammatory_capillary	DT	8
2.36167e+17	2.7581	11.784	capillary_2	DT	3
2.36167e+17	5.8263	-7.85237	inflammatory_capillary	DT	8
2.3617e+17	-0.132741	6.94912	capillary_2	DT	3
2.36288e+17	9.12354	-3.86519	capillary_1	DT	0
2.36768e+17	-9.53556	11.0764	capillary_2	DT	1
2.36768e+17	-4.93521	13.1968	capillary_2	DT	2
2.36785e+17	-9.3526	-16.2499	lymphatic_endothelial	DT	4
2.36785e+17	-7.29076	3.4617	capillary_2	DT	1
2.36847e+17	-6.11515	7.5839	capillary_2	DT	1
2.36847e+17	-5.94105	13.5522	capillary_2	DT	2
2.39392e+17	2.69126	14.3756	capillary_2	DT	3
2.39407e+17	5.69525	-9.6122	inflammatory_capillary	DT	8
2.39407e+17	18.0955	-4.12738	capillary_1	DT	6
2.39458e+17	5.91007	-10.315	inflammatory_capillary	DT	8
2.39469e+17	14.0977	-4.39387	capillary_1	DT	0
2.39475e+17	7.03823	-6.77325	inflammatory_capillary	DT	8
2.39477e+17	15.529	-4.67827	capillary_1	DT	0
2.39588e+17	8.24174	-7.50763	inflammatory_capillary	DT	8
2.39588e+17	-6.90784	14.4238	capillary_2	DT	2
2.39933e+17	-7.67115	12.9699	capillary_2	DT	2
2.39933e+17	-0.773342	16.3338	capillary_2	DT	2
2.39947e+17	4.59217	14.1916	capillary_2	DT	3
2.39947e+17	0.832674	6.85861	capillary_2	DT	3
2.40155e+17	-10.8849	-16.8635	lymphatic_endothelial	DT	4
2.40155e+17	-0.0248906	10.6686	capillary_2	DT	3
2.40161e+17	15.2929	-0.925024	capillary_1	DT	0
2.40498e+17	-0.568362	13.0532	capillary_2	DT	2
2.40618e+17	-2.76054	14.8636	capillary_2	DT	2
1.21955e+17	-10.7869	10.7307	artery_vein	DT	7
1.20727e+17	7.12798	-6.95862	inflammatory_capillary	DT	8
1.20787e+17	5.7835	-10.2665	inflammatory_capillary	DT	8
1.20787e+17	9.48963	-5.65779	capillary_1	DT	0
1.21277e+17	-6.06462	14.5146	capillary_2	DT	2
1.21812e+17	3.12317	14.4159	capillary_2	DT	3
1.21826e+17	5.75765	-10.9084	inflammatory_capillary	DT	8
1.21896e+17	5.54207	-9.46311	inflammatory_capillary	DT	8
1.21896e+17	17.2124	-5.59773	capillary_1	DT	0
1.21896e+17	21.8669	-3.41818	capillary_1	DT	6
1.21955e+17	4.6719	14.3953	capillary_2	DT	3
1.22308e+17	19.1775	-0.607349	capillary_1	DT	6
1.2231e+17	5.28639	-9.89502	inflammatory_capillary	DT	8
1.22429e+17	3.68183	13.4294	capillary_2	DT	3
1.25247e+17	20.0838	-4.63756	capillary_1	DT	6
1.25678e+17	-5.507	11.5346	capillary_2	DT	2
1.2572e+17	17.9612	-2.17585	capillary_1	DT	6
1.25728e+17	-2.38792	16.5347	capillary_2	DT	2
1.25745e+17	9.21333	-3.59267	capillary_1	DT	0
1.25745e+17	11.1599	-3.12001	capillary_1	DT	0
1.26132e+17	4.81054	14.4909	capillary_2	DT	3
1.26219e+17	3.70369	14.7589	capillary_2	DT	3
1.26708e+17	3.42524	15.2797	capillary_2	DT	3
1.26708e+17	12.3318	-6.70053	capillary_1	DT	0
1.26837e+17	8.57777	-2.78394	capillary_1	DT	0
1.26887e+17	0.602096	16.3916	capillary_2	DT	2
1.29497e+17	-12.807	-13.4883	lymphatic_endothelial	DT	5
1.29497e+17	-5.5808	14.5141	capillary_2	DT	2
1.29583e+17	-5.24673	9.90709	capillary_2	DT	1
1.29664e+17	14.467	-3.55853	capillary_1	DT	0
1.30058e+17	-6.53043	12.2513	capillary_2	DT	2
1.30126e+17	14.3335	-4.4509	capillary_1	DT	0
1.30135e+17	7.22522	-6.85432	inflammatory_capillary	DT	8
1.30135e+17	-7.54164	8.31157	capillary_2	DT	1
1.30142e+17	-12.546	-16.2341	lymphatic_endothelial	DT	5
1.30184e+17	-7.46298	11.6171	capillary_2	DT	1
1.30186e+17	8.74755	-9.16154	inflammatory_capillary	DT	8
1.30194e+17	-1.95612	16.5479	capillary_2	DT	2
1.30531e+17	-6.23138	14.244	capillary_2	DT	2
1.30736e+17	7.96847	-2.96606	capillary_1	DT	0
1.31294e+17	8.6401	-3.80949	capillary_1	DT	0
1.31311e+17	21.3614	-3.14003	capillary_1	DT	6
1.31311e+17	16.3184	-4.37606	capillary_1	DT	0
1.34041e+17	-4.48037	14.8139	capillary_2	DT	2
1.34041e+17	4.39685	15.7515	capillary_2	DT	3
1.34376e+17	1.84482	16.7868	capillary_2	DT	3
1.34378e+17	-2.20582	14.3737	capillary_2	DT	2
1.34448e+17	14.2387	-3.32568	capillary_1	DT	0
1.34531e+17	-13.9157	-17.7387	lymphatic_endothelial	DT	5
1.34532e+17	8.95607	-5.09252	capillary_1	DT	0
1.3454e+17	-11.6683	-11.2434	lymphatic_endothelial	DT	9
1.3454e+17	-4.36637	15.6922	capillary_2	DT	2
1.34592e+17	20.0113	-1.40199	capillary_1	DT	6
1.34601e+17	13.9852	-4.30838	capillary_1	DT	0
1.34937e+17	-11.5084	11.5313	artery_vein	DT	7
1.34937e+17	-10.2969	-14.1082	lymphatic_endothelial	DT	5
1.35082e+17	-12.7929	-17.7118	lymphatic_endothelial	DT	5
1.35082e+17	-10.6541	-14.046	lymphatic_endothelial	DT	5
1.35082e+17	3.1412	16.4428	capillary_2	DT	3
1.55843e+17	-7.23931	16.1646	capillary_2	DT	2
1.55889e+17	12.7759	-2.96744	capillary_1	DT	0
1.56024e+17	-5.62399	7.49349	capillary_2	DT	1
1.56463e+17	-1.22706	17.3563	capillary_2	DT	2
1.57004e+17	5.42906	12.9418	capillary_2	DT	3
1.57072e+17	19.0827	-2.35252	capillary_1	DT	6
1.5714e+17	12.3725	-3.81873	capillary_1	DT	0
1.5714e+17	1.55697	13.2821	capillary_2	DT	3
1.5714e+17	11.3246	-3.50709	capillary_1	DT	0
1.57478e+17	4.79587	14.8391	capillary_2	DT	3
1.57487e+17	-13.4945	-18.83	lymphatic_endothelial	DT	5
1.57614e+17	16.2579	-5.42397	capillary_1	DT	0
1.60903e+17	5.97258	-7.78535	inflammatory_capillary	DT	8
1.6099e+17	17.4762	-0.255767	capillary_1	DT	6
1.60997e+17	4.58777	12.5635	capillary_2	DT	3
1.6134e+17	15.2765	-2.59357	capillary_1	DT	0
1.61463e+17	13.3049	-3.07536	capillary_1	DT	0
1.61479e+17	15.7377	-1.90358	capillary_1	DT	0
1.61479e+17	5.08549	-9.99107	inflammatory_capillary	DT	8
1.61549e+17	-10.1861	11.4646	artery_vein	DT	7
1.61864e+17	9.91404	-6.14329	capillary_1	DT	0
1.61883e+17	-7.14366	4.22518	capillary_2	DT	1
1.6189e+17	-14.2392	-16.847	lymphatic_endothelial	DT	5
1.61891e+17	2.07618	16.3739	capillary_2	DT	3
1.61893e+17	-4.47028	13.2852	capillary_2	DT	2
1.61893e+17	8.42925	-4.39771	capillary_1	DT	0
1.62091e+17	3.00185	15.368	capillary_2	DT	3
1.62091e+17	17.5038	-5.70671	capillary_1	DT	0
1.64819e+17	3.35297	16.3167	capillary_2	DT	3
1.65232e+17	19.5655	-2.74828	capillary_1	DT	6
1.65232e+17	18.9854	-3.61594	capillary_1	DT	6
1.65386e+17	0.445683	16.989	capillary_2	DT	2
1.65739e+17	-6.96927	13.0149	capillary_2	DT	2
1.65739e+17	20.1913	-4.52274	capillary_1	DT	6
1.65741e+17	0.244706	14.4056	capillary_2	DT	2
1.65858e+17	-10.6059	10.1217	capillary_2	DT	1
1.65946e+17	-0.160693	17.0845	capillary_2	DT	2
1.66332e+17	-4.37414	14.6568	capillary_2	DT	2
1.664e+17	-12.7909	-13.7557	lymphatic_endothelial	DT	5
1.69014e+17	4.98871	14.6321	capillary_2	DT	3
1.69152e+17	13.1209	-3.62362	capillary_1	DT	0
1.69174e+17	-3.43259	14.7312	capillary_2	DT	2
1.69572e+17	21.5107	-3.9858	capillary_1	DT	6
1.6958e+17	13.668	-6.4887	capillary_1	DT	0
1.7018e+17	-2.80006	15.7691	capillary_2	DT	2
1.7018e+17	12.7778	-6.68906	capillary_1	DT	0
1.70327e+17	16.0221	-5.94546	capillary_1	DT	0
1.70344e+17	4.80228	15.0293	capillary_2	DT	3
1.70878e+17	0.184499	10.9159	capillary_2	DT	3
1.91027e+17	-4.56603	13.43	capillary_2	DT	2
1.91081e+17	3.15617	13.7412	capillary_2	DT	3
1.91211e+17	8.0747	-8.72985	inflammatory_capillary	DT	8
1.91227e+17	-12.4291	-19.8888	lymphatic_endothelial	DT	5
1.91227e+17	5.00424	-9.80213	inflammatory_capillary	DT	8
1.91645e+17	7.31847	-7.04835	inflammatory_capillary	DT	8
1.91691e+17	5.61577	-10.876	inflammatory_capillary	DT	8
1.91709e+17	-11.9857	-16.3856	lymphatic_endothelial	DT	5
1.91709e+17	17.7078	-3.36397	capillary_1	DT	0
1.91709e+17	13.7922	-4.25036	capillary_1	DT	0
1.91709e+17	-0.785451	11.944	capillary_2	DT	2
1.92326e+17	-3.38368	15.487	capillary_2	DT	2
1.92678e+17	-12.3203	-17.3863	lymphatic_endothelial	DT	5
1.92678e+17	16.5287	-6.35543	capillary_1	DT	0
1.9273e+17	-2.87986	15.0445	capillary_2	DT	2
1.92746e+17	2.78784	10.3257	capillary_2	DT	3
1.92747e+17	12.5136	-3.50997	capillary_1	DT	0
1.92807e+17	20.8237	-2.06823	capillary_1	DT	6
1.95546e+17	17.43	-6.29362	capillary_1	DT	0
1.95547e+17	9.40121	-6.06358	capillary_1	DT	0
1.95547e+17	-2.15684	13.4823	capillary_2	DT	2
1.95547e+17	3.94868	12.347	capillary_2	DT	3
1.95606e+17	3.41612	15.396	capillary_2	DT	3
1.95622e+17	0.649914	15.6481	capillary_2	DT	2
1.95623e+17	5.89567	14.2182	capillary_2	DT	3
1.95626e+17	-11.1459	-19.5572	lymphatic_endothelial	DT	5
1.95626e+17	-5.39667	14.8175	capillary_2	DT	2
1.95959e+17	8.61913	-2.6248	capillary_1	DT	0
1.96113e+17	-10.5057	-9.09139	lymphatic_endothelial	DT	9
1.96113e+17	13.4887	-2.72068	capillary_1	DT	0
1.96174e+17	21.6941	-2.42232	capillary_1	DT	6
1.96638e+17	-2.41354	16.8193	capillary_2	DT	2
1.96638e+17	-1.79658	8.12685	capillary_2	DT	3
1.96638e+17	-6.59808	11.6481	capillary_2	DT	1
1.9706e+17	4.2366	13.7344	capillary_2	DT	3
1.97135e+17	-10.906	-14.2189	lymphatic_endothelial	DT	5
1.97257e+17	-8.11627	11.2667	capillary_2	DT	1
1.97264e+17	17.6276	-3.67584	capillary_1	DT	6
1.99866e+17	-5.01301	14.0841	capillary_2	DT	2
1.99935e+17	3.10335	13.0698	capillary_2	DT	3
1.99944e+17	3.10902	16.4686	capillary_2	DT	3
1.99944e+17	-6.2763	6.49791	capillary_2	DT	1
1.99962e+17	4.74189	-10.366	inflammatory_capillary	DT	8
2.00348e+17	0.871669	18.1402	capillary_2	DT	2
2.00427e+17	-2.91245	6.86904	capillary_2	DT	1
2.00511e+17	9.46113	-2.29701	capillary_1	DT	0
2.00511e+17	0.517254	14.2944	capillary_2	DT	2
2.00511e+17	4.58754	14.9769	capillary_2	DT	3
2.00564e+17	9.30662	-5.17274	capillary_1	DT	0
2.00923e+17	-6.41529	7.407	capillary_2	DT	1
2.00923e+17	7.89864	-2.94055	capillary_1	DT	0
2.00967e+17	13.7225	-2.91719	capillary_1	DT	0
2.00974e+17	14.4114	-3.66054	capillary_1	DT	0
2.00974e+17	12.7227	-2.73056	capillary_1	DT	0
2.00983e+17	5.40154	-10.0164	inflammatory_capillary	DT	8
2.01466e+17	1.71081	10.3279	capillary_2	DT	3
2.01586e+17	-8.9398	-14.2525	lymphatic_endothelial	DT	4
2.01596e+17	2.05155	9.46647	capillary_2	DT	3
2.04352e+17	3.85891	15.1145	capillary_2	DT	3
2.04352e+17	-7.82018	11.0025	capillary_2	DT	1
2.0436e+17	14.698	-5.26168	capillary_1	DT	0
2.04403e+17	1.7641	15.6772	capillary_2	DT	3
2.04825e+17	-0.396752	14.6842	capillary_2	DT	2
2.04954e+17	-4.97488	13.6102	capillary_2	DT	2
2.05382e+17	13.0194	-2.31165	capillary_1	DT	0
2.05511e+17	5.13548	15.2145	capillary_2	DT	3
2.05519e+17	4.3601	14.9178	capillary_2	DT	3
2.26266e+17	-1.81938	16.2297	capillary_2	DT	2
2.26283e+17	2.53011	14.4495	capillary_2	DT	3
2.26806e+17	-5.7759	11.1335	capillary_2	DT	1
2.26806e+17	-13.0219	-16.4145	lymphatic_endothelial	DT	5
2.2683e+17	2.71037	11.6081	capillary_2	DT	3
2.26875e+17	12.558	-3.1499	capillary_1	DT	0
2.2695e+17	1.54499	14.4449	capillary_2	DT	2
2.27285e+17	-0.60383	16.0843	capillary_2	DT	2
2.27355e+17	3.35056	15.7517	capillary_2	DT	3
2.27364e+17	19.134	-4.04993	capillary_1	DT	6
2.27493e+17	5.67018	14.2939	capillary_2	DT	3
2.2751e+17	-11.3289	-15.1437	lymphatic_endothelial	DT	5
2.27517e+17	-4.21033	-13.7067	lymphatic_endothelial	DT	4
2.27517e+17	-11.3427	16.6681	artery_vein	DT	7
2.27844e+17	-2.18903	14.7424	capillary_2	DT	2
2.27847e+17	17.0217	-0.632204	capillary_1	DT	6
2.27847e+17	20.9661	-2.36272	capillary_1	DT	6
2.27973e+17	20.7645	-3.18047	capillary_1	DT	6
2.27975e+17	4.49293	-7.59834	inflammatory_capillary	DT	8
2.30654e+17	-1.1416	1.09874	capillary_2	DT	1
2.30741e+17	0.613788	10.6977	capillary_2	DT	3
2.30741e+17	4.88981	-10.592	inflammatory_capillary	DT	8
2.3075e+17	0.528128	15.9238	capillary_2	DT	2
2.30799e+17	3.87045	16.7862	capillary_2	DT	3
2.30809e+17	13.7863	-2.80134	capillary_1	DT	0
2.30817e+17	-8.04204	8.05169	capillary_2	DT	1
2.3128e+17	12.3255	-2.69479	capillary_1	DT	0
2.31291e+17	7.20598	-8.8623	inflammatory_capillary	DT	8
2.31341e+17	-3.66649	8.65854	capillary_2	DT	1
2.31366e+17	14.636	-4.53209	capillary_1	DT	0
2.31693e+17	3.72403	13.4776	capillary_2	DT	3
2.31755e+17	-5.05376	12.7611	capillary_2	DT	2
2.31755e+17	-2.42079	6.98612	capillary_2	DT	3
2.31755e+17	-1.69975	14.9034	capillary_2	DT	2
2.31761e+17	11.434	-5.4197	capillary_1	DT	0
2.31917e+17	8.22023	-7.60066	inflammatory_capillary	DT	8
2.32262e+17	-8.61228	15.8599	capillary_2	DT	2
2.32319e+17	-12.5172	-16.0331	lymphatic_endothelial	DT	5
2.32328e+17	20.079	-3.62838	capillary_1	DT	6
2.32328e+17	8.58309	-8.86946	inflammatory_capillary	DT	8
2.3233e+17	-5.92472	6.04481	capillary_2	DT	1
2.32451e+17	17.6956	-5.40247	capillary_1	DT	0
2.35001e+17	21.0462	-2.45281	capillary_1	DT	6
2.3507e+17	4.061	15.8112	capillary_2	DT	3
2.3507e+17	19.0827	-3.11524	capillary_1	DT	6
2.35071e+17	-3.27791	16.0691	capillary_2	DT	2
2.35189e+17	8.45287	-8.24205	inflammatory_capillary	DT	8
2.35533e+17	3.7862	12.5891	capillary_2	DT	3
2.35548e+17	11.9634	-4.97735	capillary_1	DT	0
2.35627e+17	4.56785	-9.24935	inflammatory_capillary	DT	8
2.35696e+17	-1.4436	11.4288	capillary_2	DT	2
2.35696e+17	-5.05062	3.42612	capillary_2	DT	1
2.35698e+17	19.076	-5.82886	capillary_1	DT	6
2.35698e+17	-3.97051	13.9093	capillary_2	DT	2
2.35738e+17	19.7769	-3.81309	capillary_1	DT	6
2.36082e+17	9.63268	-4.75178	capillary_1	DT	0
2.36176e+17	-4.93889	12.2073	capillary_2	DT	2
2.36177e+17	-6.10347	-14.7944	lymphatic_endothelial	DT	4
2.36177e+17	6.59579	-8.487	inflammatory_capillary	DT	8
2.36178e+17	-5.32884	11.7566	capillary_2	DT	2
2.36222e+17	18.9196	-3.16659	capillary_1	DT	6
2.36634e+17	6.36393	-9.76682	inflammatory_capillary	DT	8
2.3664e+17	4.7037	15.0693	capillary_2	DT	3
2.36768e+17	-2.81288	14.6797	capillary_2	DT	2
2.36847e+17	13.6554	-3.47116	capillary_1	DT	0
2.36847e+17	9.43405	-1.5857	capillary_1	DT	0
2.39392e+17	19.9173	-3.12137	capillary_1	DT	6
2.39407e+17	19.2209	-1.24162	capillary_1	DT	6
2.39407e+17	-3.95489	4.12675	capillary_2	DT	1
2.39409e+17	3.48859	11.8295	capillary_2	DT	3
2.39458e+17	15.5871	-3.75833	capillary_1	DT	0
2.39469e+17	-11.6092	-13.9468	lymphatic_endothelial	DT	5
2.39596e+17	3.70318	12.5773	capillary_2	DT	3
2.39596e+17	16.1015	-6.39419	capillary_1	DT	0
2.39947e+17	13.4917	-5.51385	capillary_1	DT	0
2.40095e+17	2.56175	14.5155	capillary_2	DT	3
2.40155e+17	5.14239	14.5548	capillary_2	DT	3
2.40155e+17	16.6206	-5.42572	capillary_1	DT	0
2.40161e+17	16.2728	-4.88771	capillary_1	DT	0
2.40482e+17	8.40673	-9.44177	capillary_1	DT	6
2.40482e+17	-7.20751	11.7679	capillary_2	DT	1
2.40618e+17	-2.8851	15.0689	capillary_2	DT	2
2.40635e+17	7.92359	-3.22686	capillary_1	DT	0
2.41099e+17	5.42857	-10.0778	inflammatory_capillary	DT	8
2.3512e+17	1.02487	15.4115	capillary_2	DT	2
1.20703e+17	1.13252	12.3672	capillary_2	CTRL	2
1.20703e+17	-9.29682	6.00253	capillary_2	CTRL	1
1.20703e+17	-11.7483	-10.9926	lymphatic_endothelial	CTRL	9
1.20727e+17	-5.0408	8.02824	capillary_2	CTRL	1
1.20773e+17	-12.0772	-10.7173	lymphatic_endothelial	CTRL	9
1.20773e+17	9.76437	-4.31956	capillary_1	CTRL	0
1.20773e+17	-5.6198	6.11698	capillary_2	CTRL	1
1.20787e+17	-5.83697	14.0599	capillary_2	CTRL	2
1.20798e+17	9.7647	-3.25105	capillary_1	CTRL	0
1.20864e+17	10.0045	-3.71452	capillary_1	CTRL	0
1.20864e+17	-6.01548	8.39015	capillary_2	CTRL	1
1.21202e+17	11.2361	-4.88641	capillary_1	CTRL	0
1.21202e+17	4.67302	11.4192	capillary_2	CTRL	3
1.21202e+17	-2.27979	13.8057	capillary_2	CTRL	2
1.21277e+17	10.527	-2.18335	capillary_1	CTRL	0
1.21277e+17	-10.4258	8.5283	capillary_2	CTRL	1
1.2132e+17	-8.63085	4.79156	capillary_2	CTRL	1
1.2134e+17	10.2521	-5.4143	capillary_1	CTRL	0
1.21743e+17	-1.33742	1.28669	capillary_2	CTRL	1
1.21812e+17	-8.61301	-15.6439	lymphatic_endothelial	CTRL	4
1.21812e+17	16.4986	-2.40654	capillary_1	CTRL	0
1.21812e+17	-6.36467	17.157	capillary_2	CTRL	2
1.21826e+17	14.681	-6.40218	capillary_1	CTRL	0
1.21879e+17	3.17582	12.8495	capillary_2	CTRL	3
1.21896e+17	-10.5944	-14.966	lymphatic_endothelial	CTRL	5
1.21966e+17	-8.00376	-18.2764	lymphatic_endothelial	CTRL	4
1.21966e+17	-4.6399	7.37942	capillary_2	CTRL	1
1.21966e+17	20.4723	-3.75026	capillary_1	CTRL	6
1.22283e+17	20.6138	-3.49033	capillary_1	CTRL	6
1.22293e+17	-11.4275	-10.1578	lymphatic_endothelial	CTRL	9
1.22293e+17	-11.606	-11.0209	lymphatic_endothelial	CTRL	9
1.22308e+17	0.475895	15.2335	capillary_2	CTRL	2
1.22308e+17	10.1709	-1.75316	capillary_1	CTRL	0
1.2231e+17	-6.15576	14.8105	capillary_2	CTRL	2
1.22429e+17	21.2372	-1.11633	capillary_1	CTRL	6
1.22429e+17	2.54072	16.5784	capillary_2	CTRL	3
1.22436e+17	-5.05099	-15.5734	lymphatic_endothelial	CTRL	4
1.22436e+17	12.8602	-6.24384	capillary_1	CTRL	0
1.22515e+17	-10.3384	12.9551	artery_vein	CTRL	7
1.22515e+17	-10.8053	-14.9368	lymphatic_endothelial	CTRL	5
1.22515e+17	13.3021	-2.97198	capillary_1	CTRL	0
1.25042e+17	12.1309	-3.03626	capillary_1	CTRL	0
1.25042e+17	10.9711	-5.1628	capillary_1	CTRL	0
1.25197e+17	-4.69285	-14.4357	lymphatic_endothelial	CTRL	4
1.2524e+17	-10.7711	9.46618	capillary_2	CTRL	1
1.2524e+17	10.5153	-4.85708	capillary_1	CTRL	0
1.2524e+17	10.7572	-5.18542	capillary_1	CTRL	0
1.25247e+17	17.5809	-4.10144	capillary_1	CTRL	0
1.25247e+17	14.9693	-5.95213	capillary_1	CTRL	0
1.2572e+17	10.1372	-3.05768	capillary_1	CTRL	0
1.25728e+17	-7.26732	13.3614	capillary_2	CTRL	2
1.25728e+17	-7.78527	14.4006	capillary_2	CTRL	2
1.25728e+17	-12.0438	-13.0626	lymphatic_endothelial	CTRL	5
1.25728e+17	-14.4417	-18.9779	lymphatic_endothelial	CTRL	5
1.26132e+17	6.41008	-0.0820033	capillary_1	CTRL	0
1.26149e+17	13.1418	-3.972	capillary_1	CTRL	0
1.26219e+17	-7.24389	-18.3135	lymphatic_endothelial	CTRL	4
1.26219e+17	-9.35446	-11.4131	lymphatic_endothelial	CTRL	4
1.26364e+17	20.9484	-3.04112	capillary_1	CTRL	6
1.26681e+17	-11.8683	-13.3287	lymphatic_endothelial	CTRL	5
1.26682e+17	18.8687	-2.68647	capillary_1	CTRL	6
1.26682e+17	2.55881	16.3963	capillary_2	CTRL	3
1.26682e+17	-6.50957	-13.6645	lymphatic_endothelial	CTRL	4
1.26682e+17	13.665	-4.77572	capillary_1	CTRL	0
1.26706e+17	12.1211	-2.39429	capillary_1	CTRL	0
1.26706e+17	-5.67618	2.47516	capillary_2	CTRL	1
1.26708e+17	11.5017	-2.28557	capillary_1	CTRL	0
1.26766e+17	12.4405	-1.46914	capillary_1	CTRL	0
1.26766e+17	17.343	-7.83323	capillary_1	CTRL	0
1.26776e+17	8.24047	-2.49079	capillary_1	CTRL	0
1.26835e+17	-6.51715	10.709	capillary_2	CTRL	1
1.26837e+17	-5.72982	9.13033	capillary_2	CTRL	1
1.26837e+17	7.17557	-2.06716	capillary_1	CTRL	0
1.26886e+17	-6.72148	-11.0833	lymphatic_endothelial	CTRL	4
1.26887e+17	10.3085	-5.21123	capillary_1	CTRL	0
1.26887e+17	-10.0847	6.93997	capillary_2	CTRL	1
1.29458e+17	3.37725	10.3197	capillary_2	CTRL	3
1.29497e+17	-5.09048	-14.2824	lymphatic_endothelial	CTRL	4
1.29497e+17	-6.37169	5.28402	capillary_2	CTRL	1
1.29566e+17	12.9288	-1.65029	capillary_1	CTRL	0
1.29583e+17	14.7987	-6.37799	capillary_1	CTRL	0
1.29664e+17	19.7351	-4.5571	capillary_1	CTRL	6
1.29978e+17	14.7239	-4.3347	capillary_1	CTRL	0
1.29978e+17	1.24578	10.9818	capillary_2	CTRL	3
1.30126e+17	-10.4474	-12.1741	lymphatic_endothelial	CTRL	9
1.30135e+17	9.656	-1.45758	capillary_1	CTRL	0
1.30135e+17	14.5309	-2.01483	capillary_1	CTRL	0
1.30135e+17	18.9369	-4.26551	capillary_1	CTRL	0
1.30135e+17	-1.89092	5.13037	capillary_2	CTRL	3
1.30142e+17	3.85223	14.7319	capillary_2	CTRL	3
1.30142e+17	-11.5405	-16.0338	lymphatic_endothelial	CTRL	5
1.30142e+17	-11.4503	-10.9544	lymphatic_endothelial	CTRL	9
1.30145e+17	-3.73117	6.79442	capillary_2	CTRL	1
1.30186e+17	11.312	-1.05399	capillary_1	CTRL	0
1.30531e+17	10.268	-3.72989	capillary_1	CTRL	0
1.30625e+17	-11.8908	-12.0404	lymphatic_endothelial	CTRL	9
1.30625e+17	-3.40519	11.9759	capillary_2	CTRL	2
1.30675e+17	2.31886	15.675	capillary_2	CTRL	3
1.30675e+17	-7.7536	4.28229	capillary_2	CTRL	1
1.30675e+17	15.4275	-5.83316	capillary_1	CTRL	0
1.30693e+17	-0.754614	9.45939	artery_vein	CTRL	7
1.30693e+17	-8.96848	13.3868	artery_vein	CTRL	7
1.30693e+17	-10.4926	-11.1985	lymphatic_endothelial	CTRL	9
1.30693e+17	-7.23118	9.19281	capillary_2	CTRL	1
1.30736e+17	-10.3584	-15.285	lymphatic_endothelial	CTRL	5
1.30736e+17	-1.9089	14.7176	capillary_2	CTRL	2
1.30754e+17	-3.9371	-14.2779	lymphatic_endothelial	CTRL	4
1.30761e+17	9.75241	-3.43866	capillary_1	CTRL	0
1.30761e+17	-0.165739	16.5776	capillary_2	CTRL	2
1.3109e+17	13.5861	-4.92381	capillary_1	CTRL	0
1.31098e+17	-9.70518	6.9021	capillary_2	CTRL	1
1.31175e+17	16.906	-4.92476	capillary_1	CTRL	0
1.31217e+17	-7.73823	12.1458	capillary_2	CTRL	1
1.31217e+17	16.2497	-1.73034	capillary_1	CTRL	0
1.31217e+17	-12.0157	-11.4356	lymphatic_endothelial	CTRL	9
1.31234e+17	-7.2527	-18.3746	lymphatic_endothelial	CTRL	4
1.31234e+17	14.6513	-5.93505	capillary_1	CTRL	0
1.31242e+17	2.20003	15.0717	capillary_2	CTRL	3
1.31293e+17	13.0569	-4.52714	capillary_1	CTRL	0
1.31294e+17	12.1325	-4.46573	capillary_1	CTRL	0
1.3131e+17	-5.66384	5.51693	capillary_2	CTRL	1
1.3131e+17	17.4292	-4.55355	capillary_1	CTRL	0
1.31311e+17	15.4604	-5.25012	capillary_1	CTRL	0
1.3383e+17	20.8374	-2.94125	capillary_1	CTRL	6
1.33854e+17	-1.34158	16.5479	capillary_2	CTRL	2
1.33854e+17	18.0523	-1.66945	capillary_1	CTRL	6
1.33854e+17	11.0683	-4.71663	capillary_1	CTRL	0
1.33895e+17	10.6923	-3.47455	capillary_1	CTRL	0
1.33975e+17	10.2107	-2.01736	capillary_1	CTRL	0
1.33975e+17	-5.50352	14.7906	capillary_2	CTRL	2
1.33975e+17	12.308	-0.555602	capillary_1	CTRL	0
1.33982e+17	-11.6868	8.00362	capillary_2	CTRL	1
1.33982e+17	15.634	-3.67919	capillary_1	CTRL	0
1.34041e+17	-11.8174	-14.2619	lymphatic_endothelial	CTRL	5
1.34376e+17	-10.951	-12.7541	lymphatic_endothelial	CTRL	5
1.34378e+17	13.6557	-1.69484	capillary_1	CTRL	0
1.34378e+17	11.8453	-4.33232	capillary_1	CTRL	0
1.34448e+17	-6.75036	-11.1069	lymphatic_endothelial	CTRL	4
1.34448e+17	-8.78314	4.76552	capillary_2	CTRL	1
1.34448e+17	-0.85	17.3087	capillary_2	CTRL	2
1.34448e+17	-10.3691	15.5675	artery_vein	CTRL	7
1.34448e+17	-10.2737	8.24479	capillary_2	CTRL	1
1.34473e+17	17.8049	-7.61991	capillary_1	CTRL	0
1.34473e+17	11.7991	-2.54888	capillary_1	CTRL	0
1.34473e+17	-10.1266	15.564	artery_vein	CTRL	7
1.34522e+17	-11.3287	-13.5561	lymphatic_endothelial	CTRL	5
1.34531e+17	-7.34122	-18.3025	lymphatic_endothelial	CTRL	4
1.34531e+17	-1.16215	14.7096	capillary_2	CTRL	2
1.34531e+17	12.315	-5.16573	capillary_1	CTRL	0
1.34532e+17	17.8402	-5.0312	capillary_1	CTRL	0
1.34532e+17	17.6724	0.825755	capillary_1	CTRL	6
1.34532e+17	15.6684	-2.12527	capillary_1	CTRL	0
1.3454e+17	-10.0301	13.3454	artery_vein	CTRL	7
1.3454e+17	8.40032	-4.16075	capillary_1	CTRL	0
1.34592e+17	-8.09517	-18.4992	lymphatic_endothelial	CTRL	4
1.34592e+17	-6.51275	-16.8879	lymphatic_endothelial	CTRL	4
1.34592e+17	-5.29875	10.5408	capillary_2	CTRL	1
1.34937e+17	-8.05041	-19.0365	lymphatic_endothelial	CTRL	4
1.35014e+17	10.0921	-3.03729	capillary_1	CTRL	0
1.35064e+17	-7.81172	-18.3691	lymphatic_endothelial	CTRL	4
1.35082e+17	15.1432	-5.03481	capillary_1	CTRL	0
1.35149e+17	12.796	-5.48379	capillary_1	CTRL	0
1.3515e+17	11.45	-4.88013	capillary_1	CTRL	0
1.35151e+17	-0.525316	7.87813	capillary_2	CTRL	3
1.357e+17	13.9618	-1.05564	capillary_1	CTRL	0
1.357e+17	19.0283	-3.32968	capillary_1	CTRL	6
1.55843e+17	11.9003	-3.28855	capillary_1	CTRL	0
1.55889e+17	-6.49543	13.4753	capillary_2	CTRL	2
1.55889e+17	-5.59555	15.4808	capillary_2	CTRL	2
1.55911e+17	-8.39311	3.04643	capillary_2	CTRL	1
1.55911e+17	8.99464	-2.21062	capillary_1	CTRL	0
1.55971e+17	14.5027	-5.25618	capillary_1	CTRL	0
1.55971e+17	0.535649	8.31646	capillary_2	CTRL	3
1.55971e+17	11.1578	-5.45948	capillary_1	CTRL	0
1.55971e+17	-9.17908	5.36992	capillary_2	CTRL	1
1.55973e+17	-5.70816	3.41467	capillary_2	CTRL	1
1.56024e+17	-5.53733	-13.569	lymphatic_endothelial	CTRL	4
1.56024e+17	16.444	-4.09009	capillary_1	CTRL	0
1.56454e+17	8.97808	-2.87789	capillary_1	CTRL	0
1.56463e+17	-11.8076	-12.3888	lymphatic_endothelial	CTRL	9
1.56463e+17	12.13	-6.24227	capillary_1	CTRL	0
1.56463e+17	-5.63284	7.28564	capillary_2	CTRL	1
1.56463e+17	-3.20602	15.5736	capillary_2	CTRL	2
1.56516e+17	17.1829	0.975801	capillary_1	CTRL	6
1.56516e+17	-11.9748	-16.5218	lymphatic_endothelial	CTRL	5
1.56516e+17	-10.6058	-15.0002	lymphatic_endothelial	CTRL	5
1.56516e+17	-10.697	6.02615	capillary_2	CTRL	1
1.56516e+17	1.37	17.2169	capillary_2	CTRL	3
1.56516e+17	-4.2774	8.17249	capillary_2	CTRL	1
1.56516e+17	-0.581161	15.3779	capillary_2	CTRL	2
1.56516e+17	3.32681	14.5961	capillary_2	CTRL	3
1.56933e+17	14.757	-3.76692	capillary_1	CTRL	0
1.56934e+17	12.9702	-4.47292	capillary_1	CTRL	0
1.57004e+17	-11.7341	-12.3043	lymphatic_endothelial	CTRL	9
1.57072e+17	-9.09892	-15.0615	lymphatic_endothelial	CTRL	4
1.5714e+17	13.9291	-1.46352	capillary_1	CTRL	0
1.5714e+17	15.3843	-5.17343	capillary_1	CTRL	0
1.5714e+17	-8.3854	-19.7055	lymphatic_endothelial	CTRL	4
1.57478e+17	18.3294	-2.43391	capillary_1	CTRL	6
1.57478e+17	20.8908	-3.31017	capillary_1	CTRL	6
1.57478e+17	2.55431	15.5757	capillary_2	CTRL	3
1.57478e+17	-7.78973	-18.0047	lymphatic_endothelial	CTRL	4
1.57478e+17	16.1223	-2.98722	capillary_1	CTRL	0
1.57487e+17	14.6665	0.843485	capillary_1	CTRL	0
1.57537e+17	9.36785	-4.16883	capillary_1	CTRL	0
1.57537e+17	-4.16342	9.4964	capillary_2	CTRL	1
1.57537e+17	17.7247	-2.38513	capillary_1	CTRL	6
1.57563e+17	-6.93292	9.92073	capillary_2	CTRL	1
1.57614e+17	21.606	-2.63339	capillary_1	CTRL	6
1.57614e+17	19.6803	-4.7373	capillary_1	CTRL	6
1.57684e+17	-11.089	10.1757	capillary_2	CTRL	1
1.57684e+17	10.5337	-4.77792	capillary_1	CTRL	0
1.5769e+17	10.323	-3.72571	capillary_1	CTRL	0
1.5769e+17	-11.1839	16.7308	artery_vein	CTRL	7
1.5769e+17	-11.9002	-12.6369	lymphatic_endothelial	CTRL	5
1.6044e+17	-4.42345	5.90653	capillary_2	CTRL	1
1.6044e+17	9.57458	-2.82865	capillary_1	CTRL	0
1.6044e+17	-8.94352	-15.9541	lymphatic_endothelial	CTRL	4
1.60448e+17	16.1192	-6.6256	capillary_1	CTRL	0
1.60448e+17	18.2631	-2.02498	capillary_1	CTRL	6
1.60785e+17	15.5136	-4.07089	capillary_1	CTRL	0
1.60903e+17	-10.9087	7.99511	capillary_2	CTRL	1
1.60903e+17	-2.9856	15.0183	capillary_2	CTRL	2
1.60911e+17	-8.38105	-19.2599	lymphatic_endothelial	CTRL	4
1.60929e+17	-11.7927	-10.3564	lymphatic_endothelial	CTRL	9
1.6099e+17	-11.2787	16.5264	artery_vein	CTRL	7
1.6134e+17	-6.4917	13.4655	capillary_2	CTRL	2
1.6134e+17	-1.75768	15.5285	capillary_2	CTRL	2
1.61412e+17	-3.51693	6.50658	capillary_2	CTRL	1
1.61412e+17	19.1226	-1.11986	capillary_1	CTRL	6
1.61463e+17	13.3165	-5.99956	capillary_1	CTRL	0
1.61463e+17	21.076	-3.10296	capillary_1	CTRL	6
1.61479e+17	-5.62386	6.50972	capillary_2	CTRL	1
1.61479e+17	11.0627	-4.60746	capillary_1	CTRL	0
1.61864e+17	-10.1394	5.04701	capillary_2	CTRL	1
1.61864e+17	11.2161	-3.59541	capillary_1	CTRL	0
1.61883e+17	10.3151	-4.48923	capillary_1	CTRL	0
1.6189e+17	-1.36208	16.6842	capillary_2	CTRL	2
1.61891e+17	-7.36488	-18.1457	lymphatic_endothelial	CTRL	4
1.61891e+17	-10.1513	7.76364	capillary_2	CTRL	1
1.61891e+17	15.1853	-4.9279	capillary_1	CTRL	0
1.61893e+17	1.9536	17.893	capillary_2	CTRL	3
1.61893e+17	-7.54095	-14.7925	lymphatic_endothelial	CTRL	4
1.61893e+17	-6.13111	11.5371	capillary_2	CTRL	2
1.6196e+17	-8.13839	15.9077	capillary_2	CTRL	2
1.6196e+17	-4.67267	-17.2516	lymphatic_endothelial	CTRL	5
1.6196e+17	14.6755	-5.76404	capillary_1	CTRL	0
1.61961e+17	12.0319	-4.60228	capillary_1	CTRL	0
1.62002e+17	12.5497	-5.0273	capillary_1	CTRL	0
1.62079e+17	12.5802	-2.08746	capillary_1	CTRL	0
1.62079e+17	14.7487	-3.6239	capillary_1	CTRL	0
1.62091e+17	-8.21681	4.55034	capillary_2	CTRL	1
1.62091e+17	11.1592	-3.85511	capillary_1	CTRL	0
1.64632e+17	6.91083	-2.91596	capillary_1	CTRL	0
1.64699e+17	-4.29704	9.69588	capillary_2	CTRL	1
1.64753e+17	13.8984	-4.05001	capillary_1	CTRL	0
1.64753e+17	-11.1692	-10.6418	lymphatic_endothelial	CTRL	9
1.64761e+17	11.0554	-4.99593	capillary_1	CTRL	0
1.64819e+17	-4.85015	15.916	capillary_2	CTRL	2
1.65165e+17	-14.5805	-17.265	lymphatic_endothelial	CTRL	5
1.65165e+17	-0.0130711	17.2138	capillary_2	CTRL	2
1.65188e+17	-6.81472	15.042	capillary_2	CTRL	2
1.65188e+17	13.277	-1.18407	capillary_1	CTRL	0
1.65188e+17	11.0845	-4.00784	capillary_1	CTRL	0
1.65232e+17	20.8877	-3.29016	capillary_1	CTRL	6
1.65232e+17	15.7626	-4.57606	capillary_1	CTRL	0
1.65302e+17	0.388555	12.634	capillary_2	CTRL	2
1.65326e+17	-10.0675	-11.2473	lymphatic_endothelial	CTRL	9
1.65326e+17	-9.12787	-16.6435	lymphatic_endothelial	CTRL	4
1.65328e+17	6.53901	-0.0133445	capillary_1	CTRL	0
1.65328e+17	13.6506	-1.84672	capillary_1	CTRL	0
1.65328e+17	-7.73303	14.1503	artery_vein	CTRL	7
1.65328e+17	3.31347	13.994	capillary_2	CTRL	3
1.65386e+17	0.147376	11.6228	capillary_2	CTRL	2
1.65739e+17	20.2298	-2.93252	capillary_1	CTRL	6
1.65858e+17	20.55	-2.98363	capillary_1	CTRL	6
1.65858e+17	-14.4687	-14.2837	lymphatic_endothelial	CTRL	5
1.65858e+17	10.0395	-3.79848	capillary_1	CTRL	0
1.6586e+17	18.0083	-4.69889	capillary_1	CTRL	0
1.65946e+17	12.8998	-5.40892	capillary_1	CTRL	0
1.65946e+17	10.2521	-4.94358	capillary_1	CTRL	0
1.65946e+17	-10.7384	-13.9167	lymphatic_endothelial	CTRL	5
1.66264e+17	-10.9941	13.6157	artery_vein	CTRL	7
1.66264e+17	12.7744	-4.1529	capillary_1	CTRL	0
1.66288e+17	16.6822	-5.02753	capillary_1	CTRL	0
1.66288e+17	-6.11821	7.71208	capillary_2	CTRL	1
1.66291e+17	7.15317	-1.20448	capillary_1	CTRL	0
1.66291e+17	19.5569	-3.21404	capillary_1	CTRL	6
1.66291e+17	-1.77477	5.14408	capillary_2	CTRL	3
1.66332e+17	1.40809	12.8278	capillary_2	CTRL	3
1.66332e+17	13.9945	-5.94163	capillary_1	CTRL	0
1.66332e+17	19.8769	-3.88467	capillary_1	CTRL	6
1.66351e+17	-0.457801	12.0603	capillary_2	CTRL	2
1.66351e+17	14.6457	-5.93316	capillary_1	CTRL	0
1.664e+17	-8.66249	13.508	artery_vein	CTRL	7
1.664e+17	7.99078	-2.52276	capillary_1	CTRL	0
1.66417e+17	-8.23006	-14.3673	lymphatic_endothelial	CTRL	4
1.66469e+17	13.0115	-1.14654	capillary_1	CTRL	0
1.69014e+17	12.5665	-1.62863	capillary_1	CTRL	0
1.69022e+17	16.4636	-4.13242	capillary_1	CTRL	0
1.69022e+17	-7.99236	-19.1213	lymphatic_endothelial	CTRL	4
1.69022e+17	-0.54191	7.81167	capillary_2	CTRL	3
1.69023e+17	-10.8477	7.22927	capillary_2	CTRL	1
1.69028e+17	19.8294	-1.33585	capillary_1	CTRL	6
1.69028e+17	13.7042	-1.31008	capillary_1	CTRL	0
1.69083e+17	9.29229	-1.95522	capillary_1	CTRL	0
1.69152e+17	-4.29331	4.89654	capillary_2	CTRL	1
1.69152e+17	1.59694	14.2003	capillary_2	CTRL	3
1.69152e+17	-13.8001	-19.5575	lymphatic_endothelial	CTRL	5
1.69158e+17	12.831	-3.28843	capillary_1	CTRL	0
1.69158e+17	16.0196	-0.197075	capillary_1	CTRL	0
1.69158e+17	-7.16559	-18.0267	lymphatic_endothelial	CTRL	4
1.69174e+17	10.9258	1.22634	capillary_1	CTRL	0
1.69573e+17	-0.963519	1.9239	capillary_2	CTRL	1
1.69573e+17	-11.6438	-12.7917	lymphatic_endothelial	CTRL	5
1.6958e+17	-3.43448	16.6913	capillary_2	CTRL	2
1.6958e+17	-10.6231	6.15923	capillary_2	CTRL	1
1.69588e+17	-5.49906	7.35444	capillary_2	CTRL	1
1.69724e+17	-10.3051	7.03368	capillary_2	CTRL	1
1.69727e+17	-4.95497	-14.7513	lymphatic_endothelial	CTRL	4
1.69727e+17	12.5459	-1.6036	capillary_1	CTRL	0
1.69727e+17	14.6596	-2.03648	capillary_1	CTRL	0
1.69727e+17	-0.69572	15.5116	capillary_2	CTRL	2
1.69769e+17	11.4032	-3.8112	capillary_1	CTRL	0
1.69794e+17	9.89999	-0.442321	capillary_1	CTRL	0
1.69794e+17	21.0491	-3.24901	capillary_1	CTRL	6
1.69796e+17	2.36287	13.1797	capillary_2	CTRL	3
1.69796e+17	12.4901	-4.49356	capillary_1	CTRL	0
1.70137e+17	8.39677	-2.75922	capillary_1	CTRL	0
1.70137e+17	12.2701	-4.08037	capillary_1	CTRL	0
1.7018e+17	-7.05234	5.21105	capillary_2	CTRL	1
1.7018e+17	-0.82203	17.0423	capillary_2	CTRL	2
1.7018e+17	-5.13359	-15.9613	lymphatic_endothelial	CTRL	4
1.70198e+17	-7.33948	-18.2955	lymphatic_endothelial	CTRL	4
1.70198e+17	18.5523	-2.7753	capillary_1	CTRL	6
1.70198e+17	-6.89459	-18.6816	lymphatic_endothelial	CTRL	4
1.70198e+17	2.34089	8.71307	capillary_2	CTRL	3
1.702e+17	12.5458	-2.66885	capillary_1	CTRL	0
1.702e+17	15.7509	-0.378724	capillary_1	CTRL	0
1.70258e+17	12.1268	-2.83561	capillary_1	CTRL	0
1.70259e+17	-6.07996	6.88811	capillary_2	CTRL	1
1.70259e+17	-7.58811	14.1298	capillary_2	CTRL	2
1.70265e+17	-5.6369	10.8861	capillary_2	CTRL	1
1.70265e+17	20.1026	-2.10728	capillary_1	CTRL	6
1.70265e+17	15.9167	-4.38486	capillary_1	CTRL	0
1.70268e+17	4.06752	15.7402	capillary_2	CTRL	3
1.70268e+17	-10.3617	-15.727	lymphatic_endothelial	CTRL	5
1.70327e+17	-6.63404	10.6398	capillary_2	CTRL	1
1.70327e+17	-7.72124	-17.2831	lymphatic_endothelial	CTRL	4
1.70327e+17	20.399	-2.47084	capillary_1	CTRL	6
1.70327e+17	-6.08129	4.85266	capillary_2	CTRL	1
1.70327e+17	-10.9704	16.4261	artery_vein	CTRL	7
1.70343e+17	11.7382	-3.15609	capillary_1	CTRL	0
1.70343e+17	18.1281	-1.95423	capillary_1	CTRL	6
1.70344e+17	-7.8637	14.113	capillary_2	CTRL	1
1.70344e+17	-7.72482	-18.8275	lymphatic_endothelial	CTRL	4
1.7066e+17	20.9709	-3.77191	capillary_1	CTRL	6
1.70746e+17	-6.86275	-16.52	lymphatic_endothelial	CTRL	4
1.91027e+17	17.7921	-3.44749	capillary_1	CTRL	6
1.91097e+17	-4.05907	-16.1568	lymphatic_endothelial	CTRL	4
1.91097e+17	-10.8541	6.86454	capillary_2	CTRL	1
1.91097e+17	-8.2736	-18.2624	lymphatic_endothelial	CTRL	4
1.91097e+17	15.9169	-1.30856	capillary_1	CTRL	0
1.91211e+17	0.793827	11.807	capillary_2	CTRL	3
1.91211e+17	-3.07909	16.8325	capillary_2	CTRL	2
1.91216e+17	11.4253	-5.10825	capillary_1	CTRL	0
1.91227e+17	-6.48248	4.29253	capillary_2	CTRL	1
1.91554e+17	2.47557	16.5684	capillary_2	CTRL	3
1.91576e+17	17.2689	-1.97027	capillary_1	CTRL	6
1.91645e+17	18.6322	-0.754911	capillary_1	CTRL	6
1.91645e+17	2.26382	15.8814	capillary_2	CTRL	3
1.91647e+17	14.7427	-2.02896	capillary_1	CTRL	0
1.91647e+17	-6.00822	10.9197	capillary_2	CTRL	1
1.91691e+17	0.931646	14.353	capillary_2	CTRL	3
1.91691e+17	-7.55385	-18.7725	lymphatic_endothelial	CTRL	4
1.91757e+17	-2.44543	16.8513	capillary_2	CTRL	2
1.9176e+17	10.6643	-5.37013	capillary_1	CTRL	0
1.91774e+17	-6.70748	-11.0632	lymphatic_endothelial	CTRL	4
1.91774e+17	15.0547	-0.163557	capillary_1	CTRL	0
1.92102e+17	1.55323	13.886	capillary_2	CTRL	3
1.92255e+17	19.8511	-2.65995	capillary_1	CTRL	6
1.92255e+17	15.891	-1.92709	capillary_1	CTRL	0
1.92315e+17	-12.2421	-14.2831	lymphatic_endothelial	CTRL	5
1.92318e+17	3.87452	15.1946	capillary_2	CTRL	3
1.92318e+17	-7.3594	-17.7069	lymphatic_endothelial	CTRL	4
1.92318e+17	1.50338	14.434	capillary_2	CTRL	3
1.92318e+17	10.816	-0.709958	capillary_1	CTRL	0
1.92654e+17	-2.70115	13.7081	capillary_2	CTRL	2
1.92654e+17	-10.5357	-14.57	lymphatic_endothelial	CTRL	5
1.92678e+17	10.3321	-3.42698	capillary_1	CTRL	0
1.92678e+17	-11.9488	-13.1938	lymphatic_endothelial	CTRL	5
1.92678e+17	-7.11665	-17.6361	lymphatic_endothelial	CTRL	4
1.92678e+17	10.2874	-4.197	capillary_1	CTRL	0
1.92678e+17	-5.16624	-13.5899	lymphatic_endothelial	CTRL	4
1.92719e+17	14.1317	-5.33191	capillary_1	CTRL	0
1.9273e+17	11.83	-1.73204	capillary_1	CTRL	0
1.92746e+17	10.7027	-3.45923	capillary_1	CTRL	0
1.92746e+17	-7.79082	-17.1282	lymphatic_endothelial	CTRL	4
1.92746e+17	-2.58453	12.7667	capillary_2	CTRL	2
1.92746e+17	11.8871	-5.18167	capillary_1	CTRL	0
1.92746e+17	-14.626	-19.3083	lymphatic_endothelial	CTRL	5
1.92747e+17	-12.4631	-13.7519	lymphatic_endothelial	CTRL	5
1.92747e+17	-5.92329	-16.172	lymphatic_endothelial	CTRL	4
1.92789e+17	16.2069	-2.66126	capillary_1	CTRL	0
1.92789e+17	-7.57988	13.2384	capillary_2	CTRL	2
1.92789e+17	15.7896	-3.52672	capillary_1	CTRL	0
1.92789e+17	0.810719	15.0693	capillary_2	CTRL	3
1.92807e+17	-7.27226	-13.7972	lymphatic_endothelial	CTRL	4
1.92807e+17	14.1124	-4.48465	capillary_1	CTRL	0
1.95426e+17	-7.40804	-16.4712	lymphatic_endothelial	CTRL	4
1.95547e+17	-10.6412	-13.5926	lymphatic_endothelial	CTRL	5
1.95547e+17	12.047	-4.5449	capillary_1	CTRL	0
1.95606e+17	17.8831	-2.61583	capillary_1	CTRL	6
1.95606e+17	-10.6001	-15.483	lymphatic_endothelial	CTRL	5
1.95606e+17	15.0771	-3.14132	capillary_1	CTRL	0
1.95616e+17	-12.2484	-13.2458	lymphatic_endothelial	CTRL	5
1.95616e+17	-9.24619	9.83137	capillary_2	CTRL	1
1.95622e+17	-8.90004	-14.5281	lymphatic_endothelial	CTRL	4
1.95622e+17	-10.7418	15.186	artery_vein	CTRL	7
1.95623e+17	11.3871	-3.22171	capillary_1	CTRL	0
1.95623e+17	-7.91155	-18.8736	lymphatic_endothelial	CTRL	4
1.95626e+17	2.84245	15.6725	capillary_2	CTRL	3
1.95959e+17	9.7024	-4.18518	capillary_1	CTRL	0
1.95959e+17	16.5709	-2.30918	capillary_1	CTRL	0
1.95959e+17	-7.9119	-17.6964	lymphatic_endothelial	CTRL	4
1.9602e+17	14.4332	-0.991667	capillary_1	CTRL	0
1.9602e+17	-4.70947	7.70236	capillary_2	CTRL	1
1.9602e+17	-0.673614	15.2717	capillary_2	CTRL	2
1.96044e+17	17.2094	-3.64907	capillary_1	CTRL	0
1.96113e+17	16.9511	-0.0825868	capillary_1	CTRL	6
1.96164e+17	-9.12784	5.38602	capillary_2	CTRL	1
1.96164e+17	13.2091	-2.20533	capillary_1	CTRL	0
1.96174e+17	12.5271	-3.58706	capillary_1	CTRL	0
1.96528e+17	-9.43842	7.09869	capillary_2	CTRL	1
1.96528e+17	6.80374	-2.80049	capillary_1	CTRL	0
1.96638e+17	-11.3868	-13.6782	lymphatic_endothelial	CTRL	5
1.96638e+17	-1.68414	13.2873	capillary_2	CTRL	2
1.96638e+17	12.4584	-2.26284	capillary_1	CTRL	0
1.96638e+17	-5.79826	8.21983	capillary_2	CTRL	1
1.96638e+17	-5.77938	8.77394	capillary_2	CTRL	1
1.96638e+17	-9.06411	-14.617	lymphatic_endothelial	CTRL	4
1.96715e+17	13.1213	-0.973352	capillary_1	CTRL	0
1.96715e+17	-10.8125	16.5926	artery_vein	CTRL	7
1.97058e+17	-4.7526	8.66817	capillary_2	CTRL	1
1.97058e+17	20.1068	-2.81519	capillary_1	CTRL	6
1.97058e+17	8.39362	-4.28313	capillary_1	CTRL	0
1.9706e+17	-8.83301	4.72674	capillary_2	CTRL	1
1.9706e+17	15.4984	0.169261	capillary_1	CTRL	0
1.97069e+17	-6.33534	15.0608	capillary_2	CTRL	2
1.97069e+17	-12.2848	9.21027	capillary_2	CTRL	1
1.97135e+17	15.4445	-4.38047	capillary_1	CTRL	0
1.97135e+17	-7.50599	-15.0345	lymphatic_endothelial	CTRL	4
1.97135e+17	-9.36635	9.49026	capillary_2	CTRL	1
1.97186e+17	-7.10702	-19.031	lymphatic_endothelial	CTRL	4
1.97186e+17	-13.6765	-20.0946	lymphatic_endothelial	CTRL	5
1.97188e+17	-1.76877	5.91048	capillary_2	CTRL	3
1.97188e+17	-0.254671	15.7203	capillary_2	CTRL	2
1.97206e+17	-5.52284	-14.2117	lymphatic_endothelial	CTRL	4
1.97206e+17	2.02309	17.0228	capillary_2	CTRL	3
1.97214e+17	-6.92532	9.22153	capillary_2	CTRL	1
1.97257e+17	-5.81467	-17.0014	lymphatic_endothelial	CTRL	4
1.97264e+17	17.4301	-5.33506	capillary_1	CTRL	0
1.99866e+17	-2.11593	14.8738	capillary_2	CTRL	2
1.99866e+17	11.843	-6.49653	capillary_1	CTRL	0
1.99866e+17	-3.7839	15.7004	capillary_2	CTRL	2
1.99935e+17	11.877	-2.164	capillary_1	CTRL	0
1.99935e+17	-9.9989	16.1191	artery_vein	CTRL	7
1.99935e+17	-3.06066	8.48196	capillary_2	CTRL	3
1.99962e+17	12.3831	-0.0959444	capillary_1	CTRL	0
1.99962e+17	17.7367	-1.48492	capillary_1	CTRL	6
2.00348e+17	-9.28951	15.0663	artery_vein	CTRL	7
2.00348e+17	-11.7299	-14.0436	lymphatic_endothelial	CTRL	5
2.00364e+17	-1.77593	14.058	capillary_2	CTRL	2
[truncated: 816 more rows]

## Sheet: 2G
	tsne_1	tsne_2	size
Neigh_index-2685	-1.56034	12.402	88
Neigh_index-743	7.06191	-7.03394	36
Neigh_index-115	-6.06428	6.65403	76
Neigh_index-2671	1.49743	16.383	71
Neigh_index-1201	-5.45818	7.97578	140
Neigh_index-317	19.4985	-1.3156	90
Neigh_index-140	-7.15509	-15.2822	56
Neigh_index-872	-10.3306	12.6467	57
Neigh_index-2321	20.6975	-2.73353	52
Neigh_index-311	-6.82943	-14.8559	90
Neigh_index-630	-9.91082	11.6132	56
Neigh_index-2655	0.261225	15.3946	110
Neigh_index-2435	-11.9064	-14.5212	118
Neigh_index-73	-11.7589	-19.8169	55
Neigh_index-745	17.8817	-1.40605	45
Neigh_index-2235	2.41748	15.3444	46
Neigh_index-1056	16.1952	-2.30523	124
Neigh_index-2714	-3.51524	12.4321	80
Neigh_index-2730	0.925694	7.79163	39
Neigh_index-1338	5.97258	-7.78535	34
Neigh_index-2136	9.99684	-3.25881	93
Neigh_index-93	-8.21339	9.84265	96
Neigh_index-554	-11.4606	-17.1206	89
Neigh_index-177	0.377099	16.0226	93
Neigh_index-2184	-10.218	-14.3581	71
Neigh_index-1125	-7.8707	11.8223	78
Neigh_index-4	-3.22359	15.6969	127
Neigh_index-1429	5.40154	-10.0164	58
Neigh_index-1645	13.0569	-4.52714	218
Neigh_index-2111	11.2141	-4.37551	119
Neigh_index-1814	19.5569	-3.21404	110
Neigh_index-2641	-9.98436	15.9333	40
Neigh_index-249	0.163385	10.0511	53
Neigh_index-2743	1.73254	16.2718	74
Neigh_index-1248	-5.94105	13.5522	104
Neigh_index-680	-7.63629	-15.8254	54
Neigh_index-2432	-0.480009	11.6133	67
Neigh_index-1301	-12.546	-16.2341	100
Neigh_index-2352	-2.4268	5.93429	37
Neigh_index-2503	-5.96456	5.6961	113
Neigh_index-915	14.5345	-3.46928	149
Neigh_index-1495	-3.97051	13.9093	92
Neigh_index-669	-11.7962	-15.1273	113
Neigh_index-2008	-9.81169	8.57784	72
Neigh_index-1529	-11.7483	-10.9926	53
Neigh_index-2183	-2.16527	14.1375	110
Neigh_index-390	3.79857	14.6003	77
Neigh_index-2611	-1.55328	7.63716	65
Neigh_index-2741	3.50468	13.5477	107
Neigh_index-24	3.85339	13.2731	56
Neigh_index-1083	3.45773	14.4677	108
Neigh_index-1435	14.698	-5.26168	71
Neigh_index-58	-2.37935	15.5864	69
Neigh_index-1940	-10.6001	-15.483	125
Neigh_index-911	-8.34911	9.16446	96
Neigh_index-1093	-8.11351	5.26831	75
Neigh_index-1746	18.2631	-2.02498	86
Neigh_index-2100	0.649653	10.8074	62
Neigh_index-1404	13.4887	-2.72068	94
Neigh_index-1389	-2.87986	15.0445	60
Neigh_index-1407	-1.79658	8.12685	42
Neigh_index-964	-6.13269	13.1694	73
Neigh_index-2652	2.81505	15.6205	60
Neigh_index-503	-6.95964	7.46858	74
Neigh_index-1479	-12.5172	-16.0331	91
Neigh_index-2069	-11.9638	-16.4214	121
Neigh_index-1168	-5.03059	12.6428	70
Neigh_index-2764	-7.47124	-13.8202	69
Neigh_index-239	3.03183	12.3086	68
Neigh_index-633	-5.82937	-16.1631	77
Neigh_index-2468	-10.7906	12.986	41
Neigh_index-1959	12.5271	-3.58706	177
Neigh_index-2612	15.5241	-5.48437	74
Neigh_index-1395	-2.15684	13.4823	98
Neigh_index-719	-12.8278	-18.4914	74
Neigh_index-2252	-11.1752	-12.8121	68
Neigh_index-1102	-8.25257	11.2584	58
Neigh_index-2787	-1.82373	15.4708	116
Neigh_index-2012	-12.7157	-18.3478	74
Neigh_index-2472	-9.3359	6.4732	41
Neigh_index-2262	20.6069	-2.81391	59
Neigh_index-671	-12.6995	-16.0479	66
Neigh_index-1632	-1.9089	14.7176	87
Neigh_index-2567	-3.88122	9.71497	120
Neigh_index-1253	14.0977	-4.39387	150
Neigh_index-52	5.0891	-9.41575	42
Neigh_index-2025	-9.88163	13.1432	65
Neigh_index-623	-1.38344	16.2099	74
Neigh_index-2420	-2.82423	5.56551	66
Neigh_index-1693	11.9003	-3.28855	186
Neigh_index-2070	-4.62937	14.5498	89
Neigh_index-1220	-7.73173	4.71348	68
Neigh_index-2018	12.5067	-1.77914	152
Neigh_index-859	5.17382	-9.81635	49
Neigh_index-398	-9.84596	-15.2301	85
Neigh_index-1568	12.1309	-3.03626	102
Neigh_index-2083	11.6019	-3.83252	145
Neigh_index-957	-12.1823	-19.4799	64
Neigh_index-1537	-6.01548	8.39015	104
Neigh_index-1073	-2.7524	14.1674	84
Neigh_index-2355	-11.8502	-12.3814	99
Neigh_index-620	-9.12095	-17.5118	62
Neigh_index-144	-9.45632	-13.5026	66
Neigh_index-1117	-3.1614	14.9484	63
Neigh_index-2740	20.2765	-2.02037	67
Neigh_index-815	-7.7466	-15.7057	132
Neigh_index-1686	-7.81172	-18.3691	77
Neigh_index-1683	-5.29875	10.5408	46
Neigh_index-944	-8.09912	8.41899	87
Neigh_index-2663	19.1936	-2.09995	80
Neigh_index-257	-9.58361	-16.6301	88
Neigh_index-2379	12.3455	-3.14834	124
Neigh_index-766	-5.57151	-16.4497	62
Neigh_index-592	19.2467	-1.32042	58
Neigh_index-1859	-5.13359	-15.9613	50
Neigh_index-1668	-10.2737	8.24479	65
Neigh_index-297	3.32138	14.208	76
Neigh_index-1805	18.0083	-4.69889	71
Neigh_index-223	-8.83822	9.10382	65
Neigh_index-1464	0.528128	15.9238	86
Neigh_index-86	10.2927	-0.512346	52
Neigh_index-1108	-6.71194	13.3567	97
Neigh_index-214	-1.37974	13.2768	107
Neigh_index-2585	2.04601	13.1997	59
Neigh_index-2284	8.94737	-2.66694	60
Neigh_index-111	2.84971	11.7815	61
Neigh_index-162	-11.646	-18.8949	62
Neigh_index-1660	-11.8174	-14.2619	60
Neigh_index-2028	10.7985	-2.78818	88
Neigh_index-943	-12.3914	-18.2131	85
Neigh_index-25	-9.46092	-12.543	56
Neigh_index-517	-12.2919	-11.1994	49
Neigh_index-1870	20.1026	-2.10728	89
Neigh_index-120	-10.491	-18.1888	97
Neigh_index-2565	18.4604	-2.07593	89
Neigh_index-644	-13.0362	-18.5245	64
Neigh_index-2257	-11.1268	13.0407	38
Neigh_index-1291	8.57777	-2.78394	71
Neigh_index-1185	16.128	-1.63507	84
Neigh_index-357	1.41658	15.0414	67
Neigh_index-650	-4.31791	13.1928	63
Neigh_index-391	-12.2744	-19.2349	69
Neigh_index-707	-12.273	-17.5071	103
Neigh_index-910	-5.82876	13.219	59
Neigh_index-2119	17.0511	-4.86171	119
Neigh_index-1978	-7.50599	-15.0345	84
Neigh_index-1285	9.21333	-3.59267	89
Neigh_index-468	-8.4624	9.21064	63
Neigh_index-1963	-1.68414	13.2873	71
Neigh_index-614	-8.95425	-16.8537	94
Neigh_index-992	-5.2621	12.8441	50
Neigh_index-183	8.47768	-9.32703	43
Neigh_index-2219	16.7364	-2.45076	71
Neigh_index-2667	-9.71315	15.7346	37
Neigh_index-682	-12.0859	-17.0736	89
Neigh_index-1609	14.7239	-4.3347	73
Neigh_index-1103	-7.01007	5.25029	89
Neigh_index-577	-6.47969	-14.3078	53
Neigh_index-54	-3.96414	10.4381	46
Neigh_index-2016	-3.24901	15.5424	86
Neigh_index-2775	-6.21785	8.59858	54
Neigh_index-199	-10.5807	-18.135	70
Neigh_index-2802	1.37168	9.75596	52
Neigh_index-1101	-5.52961	12.8453	64
Neigh_index-429	-8.45133	9.67618	84
Neigh_index-566	-13.011	-18.8273	62
Neigh_index-1866	12.1268	-2.83561	116
Neigh_index-521	-10.9841	11.9101	37
Neigh_index-1179	-8.55094	8.62709	90
Neigh_index-2574	-7.57353	13.2204	55
Neigh_index-69	3.65548	14.1335	73
Neigh_index-1874	-6.63404	10.6398	55
Neigh_index-2082	19.1247	-0.946758	57

## Sheet: 2H
	logFC	logCPM	F	PValue	FDR	Nhood	SpatialFDR	Celltype_endo	Celltype_endo_fraction	Endothelial_Celltypes	log_FDR	log_SpatialFDR	log_PValue
1	0.00928858	14.14	7.15905e-05	0.99325	0.998509	1	0.998509	capillary_2	0.954545	capillary_2	0.000648091	0.000648091	0.00294122
2	4.40516	13.4833	11.0975	0.000890507	0.0178534	2	0.0201179	inflammatory_capillary	0.638889	Mixed	1.74828	1.69642	3.05036
3	2.41406	14.0826	5.11705	0.0238686	0.111602	3	0.112207	capillary_2	0.973684	capillary_2	0.952329	0.949981	1.62217
4	0.10808	13.9146	0.0123883	0.911395	0.952934	4	0.950731	capillary_2	1	capillary_2	0.0209372	0.0219424	0.0402934
5	0.403909	14.7237	0.203208	0.652225	0.843835	5	0.839378	capillary_2	0.942857	capillary_2	0.0737424	0.0760424	0.185603
6	0.156272	14.3225	0.0272341	0.86895	0.950424	6	0.948192	capillary_1	0.988889	capillary_1	0.0220826	0.0231038	0.0610053
7	1.89866	13.3456	3.59009	0.0583632	0.174083	7	0.172321	lymphatic_endothelial	1	lymphatic_endothelial	0.759243	0.763662	1.23386
8	1.15511	13.4619	1.24206	0.265295	0.45896	8	0.453862	artery_vein	0.912281	artery_vein	0.338225	0.343077	0.576271
9	-0.434505	13.712	0.184156	0.667902	0.843835	9	0.839378	capillary_1	1	capillary_1	0.0737424	0.0760424	0.175287
10	1.3588	13.8576	1.98602	0.159014	0.33144	10	0.328104	lymphatic_endothelial	1	lymphatic_endothelial	0.479596	0.483988	0.798564
11	1.17849	13.5111	1.2793	0.258254	0.451292	11	0.44608	capillary_2	0.535714	Mixed	0.345542	0.350587	0.587953
12	0.373112	14.2768	0.161935	0.687452	0.848994	12	0.845083	capillary_2	0.972727	capillary_2	0.0710954	0.0731008	0.162758
13	0.336618	14.2583	0.131065	0.717393	0.855924	13	0.850309	lymphatic_endothelial	1	lymphatic_endothelial	0.0675647	0.0704233	0.144243
14	2.44273	13.4863	4.26563	0.0391033	0.138967	14	0.137503	lymphatic_endothelial	1	lymphatic_endothelial	0.857088	0.861688	1.40779
15	1.14186	13.554	1.09721	0.295089	0.49087	15	0.485838	capillary_1	1	capillary_1	0.309034	0.313509	0.530047
16	0.744415	13.3947	0.558869	0.454861	0.661269	16	0.655202	capillary_2	1	capillary_2	0.179622	0.183625	0.342121
17	0.570379	14.5508	0.388548	0.533181	0.749921	17	0.746327	capillary_1	1	capillary_1	0.124984	0.127071	0.273125
18	0.196339	13.9565	0.0421642	0.837342	0.934581	18	0.929927	capillary_2	1	capillary_2	0.0293829	0.0315512	0.0770973
19	-0.863323	13.2425	0.876481	0.511428	0.731215	19	0.727063	capillary_2	0.769231	Mixed	0.135955	0.138428	0.291215
20	6.16212	13.4101	17.9387	2.45411e-05	0.000849121	20	0.00112854	inflammatory_capillary	0.970588	inflammatory_capillary	3.07103	2.94748	4.61011
21	-1.20564	13.992	1.51533	0.218567	0.411001	21	0.404976	capillary_1	0.989247	capillary_1	0.386157	0.392571	0.660415
22	3.58445	14.3148	10.3503	0.00132884	0.0191575	22	0.0208513	capillary_2	1	capillary_2	1.71766	1.68087	2.87653
23	3.96452	14.0443	10.8218	0.00103199	0.0178534	23	0.0201179	lymphatic_endothelial	1	lymphatic_endothelial	1.74828	1.69642	2.98633
24	2.55586	14.3675	6.2882	0.0122845	0.0726593	24	0.0744914	capillary_2	1	capillary_2	1.13871	1.12789	1.91064
25	-0.363722	13.7724	0.142806	0.705573	0.848994	25	0.845083	lymphatic_endothelial	1	lymphatic_endothelial	0.0710954	0.0731008	0.151458
26	2.02732	14.2403	4.07272	0.0438012	0.145723	26	0.144064	capillary_2	0.974359	capillary_2	0.836471	0.841445	1.35851
27	2.0425	14.5737	4.58865	0.0323833	0.133388	27	0.133114	capillary_2	1	capillary_2	0.874883	0.875775	1.48968
28	6.93757	14.0026	20.7866	5.65451e-06	0.000534018	28	0.000766296	inflammatory_capillary	1	inflammatory_capillary	3.27244	3.1156	5.2476
29	-0.554889	15.2297	0.364105	0.546348	0.756146	29	0.751303	capillary_1	0.995413	capillary_1	0.121395	0.124185	0.262531
30	-1.48082	14.3925	2.39881	0.121689	0.277002	30	0.274109	capillary_1	1	capillary_1	0.557517	0.562076	0.914749
31	0.411539	14.2894	0.194609	0.659186	0.843835	31	0.839378	capillary_1	1	capillary_1	0.0737424	0.0760424	0.180992
32	0.169025	13.2031	0.0369474	0.847604	0.939971	32	0.936347	artery_vein	0.8	artery_vein	0.0268853	0.0285631	0.0718068
33	1.14757	13.5285	1.21503	0.270558	0.46343	33	0.458883	capillary_2	0.849057	capillary_2	0.334015	0.338298	0.56774
34	0.102823	13.818	0.0113907	0.915023	0.952934	34	0.950731	capillary_2	1	capillary_2	0.0209372	0.0219424	0.038568
35	0.954176	14.3806	1.03384	0.309462	0.495712	35	0.490435	capillary_2	0.865385	capillary_2	0.30477	0.309419	0.509393
36	2.45333	13.3612	5.3985	0.0203189	0.103387	36	0.104712	lymphatic_endothelial	1	lymphatic_endothelial	0.985532	0.980004	1.6921
37	-0.878243	13.6815	0.791384	0.373859	0.58268	37	0.577821	capillary_2	0.910448	capillary_2	0.23457	0.238207	0.427293
38	2.32435	14.228	5.16701	0.0231943	0.111602	38	0.112207	lymphatic_endothelial	1	lymphatic_endothelial	0.952329	0.949981	1.63462
39	-1.33494	13.2863	1.88482	0.170041	0.346083	39	0.343086	capillary_2	0.972973	capillary_2	0.460819	0.464597	0.769446
40	-1.10514	14.2617	1.36593	0.242742	0.432932	40	0.427296	capillary_2	0.99115	capillary_2	0.36358	0.369272	0.614855
41	1.58288	14.9222	2.81435	0.0936828	0.234886	41	0.233012	capillary_1	0.993289	capillary_1	0.629143	0.632621	1.02834
42	2.5039	14.5711	6.38468	0.0116375	0.0726593	42	0.0744914	capillary_2	0.98913	capillary_2	1.13871	1.12789	1.93414
43	3.19204	14.3105	8.78686	0.00309343	0.0306286	43	0.0317684	lymphatic_endothelial	1	lymphatic_endothelial	1.51387	1.49801	2.50956
44	0.132133	13.6939	0.0181747	0.892782	0.952934	44	0.950731	capillary_2	1	capillary_2	0.0209372	0.0219424	0.0492548
45	0.322061	13.3334	0.118722	0.730485	0.856737	45	0.851314	lymphatic_endothelial	0.981132	lymphatic_endothelial	0.0671527	0.06991	0.136389
46	-0.0104731	14.3595	0.000160916	0.989881	0.998509	46	0.998509	capillary_2	0.990909	capillary_2	0.000648091	0.000648091	0.00441702
47	2.88585	14.1545	7.07915	0.00790166	0.0623431	47	0.0642519	capillary_2	1	capillary_2	1.20521	1.19211	2.10228
48	-0.611773	13.7291	0.395882	0.529343	0.749921	48	0.746327	capillary_2	0.923077	capillary_2	0.124984	0.127071	0.276263
49	1.46102	14.4823	2.40317	0.121351	0.277002	49	0.274109	capillary_2	1	capillary_2	0.557517	0.562076	0.915957
50	1.97251	13.721	3.63701	0.0567446	0.172225	50	0.170644	capillary_2	0.982143	capillary_2	0.763904	0.767909	1.24608
51	2.1685	14.6371	5.12445	0.0237674	0.111602	51	0.112207	capillary_2	1	capillary_2	0.952329	0.949981	1.62402
52	1.76026	14.1576	3.05529	0.0807279	0.211605	52	0.209379	capillary_1	0.971831	capillary_1	0.674474	0.679066	1.09298
53	1.61177	13.8769	2.66515	0.102828	0.246142	53	0.243549	capillary_2	1	capillary_2	0.608814	0.613414	0.987887
54	-0.436881	14.2639	0.222999	0.636849	0.836088	54	0.831615	lymphatic_endothelial	1	lymphatic_endothelial	0.0777479	0.0800779	0.195963
55	2.65593	14.093	6.06866	0.0138984	0.075138	55	0.0767545	capillary_2	0.989583	capillary_2	1.12414	1.1149	1.85704
56	1.62881	13.9829	2.64918	0.103864	0.246142	56	0.243549	capillary_2	0.986667	capillary_2	0.608814	0.613414	0.983537
57	-0.00121161	14.092	3.49426e-06	0.998509	0.998509	57	0.998509	capillary_1	1	capillary_1	0.000648091	0.000648091	0.000648091
58	1.8498	13.8965	3.37765	0.0663312	0.18812	58	0.185732	capillary_2	0.967742	capillary_2	0.725566	0.731114	1.17828
59	0.419627	14.268	0.196051	0.658006	0.843835	59	0.839378	capillary_1	1	capillary_1	0.0737424	0.0760424	0.18177
60	2.03661	13.8878	4.01761	0.0452497	0.147702	60	0.146062	capillary_2	1	capillary_2	0.830614	0.835461	1.34438
61	1.11699	13.2992	1.3862	0.239279	0.432932	61	0.427296	capillary_2	1	capillary_2	0.36358	0.369272	0.621096
62	3.33126	14.1392	8.73224	0.00318679	0.0306286	62	0.0317684	capillary_2	0.945205	capillary_2	1.51387	1.49801	2.49665
63	1.12828	13.7685	1.32555	0.249825	0.441018	63	0.435976	capillary_2	1	capillary_2	0.355544	0.360538	0.602364
64	1.74522	13.8398	3.08251	0.079391	0.211311	64	0.208966	capillary_2	0.986486	capillary_2	0.675078	0.679924	1.10023
65	1.99358	14.0918	3.75227	0.0529681	0.163634	65	0.161567	lymphatic_endothelial	1	lymphatic_endothelial	0.786127	0.791648	1.27599
66	1.18858	14.3364	1.61008	0.204724	0.397947	66	0.392633	lymphatic_endothelial	1	lymphatic_endothelial	0.400175	0.406014	0.688831
67	2.11654	14.1416	4.18619	0.0409702	0.138977	67	0.137614	capillary_2	0.985714	capillary_2	0.857056	0.861337	1.38753
68	-0.394557	13.5105	0.15668	0.692302	0.848994	68	0.845083	lymphatic_endothelial	1	lymphatic_endothelial	0.0710954	0.0731008	0.159705
69	1.80549	14.0235	2.97865	0.0846248	0.218509	69	0.216766	capillary_2	0.985294	capillary_2	0.660531	0.66401	1.0725
70	2.1495	13.9292	4.41341	0.0358637	0.135334	70	0.13492	lymphatic_endothelial	1	lymphatic_endothelial	0.868592	0.869925	1.44534
71	-0.0768047	13.2283	0.00694137	0.933615	0.961401	71	0.959737	artery_vein	0.902439	artery_vein	0.0170954	0.0178479	0.0298322
72	-1.24573	14.89	1.81435	0.178239	0.355945	72	0.352403	capillary_1	1	capillary_1	0.448618	0.45296	0.748996
73	-0.282247	14.1311	0.0776031	0.78062	0.894352	73	0.889241	capillary_1	0.959459	capillary_1	0.0484913	0.0509803	0.10756
74	1.27842	14.3054	1.80799	0.179001	0.355945	74	0.352403	capillary_2	1	capillary_2	0.448618	0.45296	0.747145
75	2.89799	13.7791	6.46165	0.0111465	0.0726593	75	0.0744914	lymphatic_endothelial	1	lymphatic_endothelial	1.13871	1.12789	1.95286
76	-1.21648	13.5579	1.40591	0.23597	0.432932	76	0.427296	lymphatic_endothelial	1	lymphatic_endothelial	0.36358	0.369272	0.627144
77	1.66369	13.7836	2.75506	0.0972062	0.240238	77	0.238138	capillary_2	0.948276	capillary_2	0.619358	0.623171	1.01231
78	0.503131	14.4077	0.297017	0.585859	0.791825	78	0.787111	capillary_2	1	capillary_2	0.101371	0.103964	0.232207
79	1.50537	13.8843	2.26132	0.132902	0.2874	79	0.284499	lymphatic_endothelial	1	lymphatic_endothelial	0.541514	0.545919	0.87647
80	-1.90123	13.1445	4.45387	0.0350268	0.135334	80	0.13492	capillary_2	1	capillary_2	0.868592	0.869925	1.4556
81	-0.478198	13.653	0.221558	0.63794	0.836088	81	0.831615	capillary_1	1	capillary_1	0.0777479	0.0800779	0.19522
82	6.44637	13.6539	18.8104	1.56382e-05	0.000849121	82	0.00106724	lymphatic_endothelial	1	lymphatic_endothelial	3.07103	2.97174	4.80581
83	0.990159	14.2175	1.07105	0.300914	0.495712	83	0.490435	capillary_2	1	capillary_2	0.30477	0.309419	0.521558
84	-0.715314	14.3577	0.60213	0.437918	0.658794	84	0.651838	capillary_2	0.95	capillary_2	0.18125	0.18586	0.358607
85	0.334221	15.0577	0.126061	0.722613	0.856247	85	0.850512	capillary_1	1	capillary_1	0.0674008	0.0703194	0.141094
86	6.40265	13.5917	18.2055	2.13769e-05	0.000849121	86	0.00112854	inflammatory_capillary	1	inflammatory_capillary	3.07103	2.94748	4.67006
87	-0.251534	13.5643	0.0627967	0.802172	0.91198	87	0.907051	artery_vein	0.738462	Mixed	0.0400149	0.0423682	0.0957327
88	1.76061	13.9395	3.1122	0.07796	0.211311	88	0.208966	capillary_2	0.986486	capillary_2	0.675078	0.679924	1.10813
89	-0.628284	13.7975	0.423968	0.732931	0.856737	89	0.851314	capillary_2	1	capillary_2	0.0671527	0.06991	0.134937
90	-1.21307	14.7945	1.75491	0.185511	0.364698	90	0.360654	capillary_1	0.983871	capillary_1	0.438067	0.442909	0.73163
91	1.19922	14.2399	1.56355	0.211388	0.40187	91	0.396314	capillary_2	1	capillary_2	0.395914	0.40196	0.674919
92	0.731415	13.7203	0.566421	0.451831	0.661269	92	0.655202	capillary_2	0.985294	capillary_2	0.179622	0.183625	0.345024
93	-0.278372	14.5773	0.0980685	0.754214	0.875698	93	0.869962	capillary_1	0.986842	capillary_1	0.0576457	0.0604997	0.122505
94	6.65039	13.7789	20.6155	6.17362e-06	0.000534018	94	0.000766296	inflammatory_capillary	1	inflammatory_capillary	3.27244	3.1156	5.20946
95	2.1206	13.9134	4.34223	0.0373875	0.137618	95	0.136733	lymphatic_endothelial	1	lymphatic_endothelial	0.861325	0.864128	1.42727
96	-0.165638	14.4842	0.0296848	0.863236	0.950424	96	0.9476	capillary_1	0.990196	capillary_1	0.0220826	0.0233751	0.0638704
97	-1.27871	14.7155	1.94627	0.163246	0.336208	97	0.332363	capillary_1	1	capillary_1	0.473391	0.478387	0.787158
98	2.94891	13.6222	6.66288	0.00996088	0.0718013	98	0.0735737	lymphatic_endothelial	1	lymphatic_endothelial	1.14387	1.13328	2.0017
99	-0.591299	14.0817	0.379887	0.53778	0.750289	99	0.746327	capillary_2	0.990385	capillary_2	0.124771	0.127071	0.269396
100	2.19466	14.3044	4.77025	0.0291469	0.122999	100	0.122878	capillary_2	1	capillary_2	0.9101	0.910527	1.53541
101	0.121104	14.0451	0.015863	0.899794	0.952934	101	0.950731	lymphatic_endothelial	1	lymphatic_endothelial	0.0209372	0.0219424	0.0458571
102	2.51244	13.5187	5.01777	0.0252693	0.112092	102	0.112207	lymphatic_endothelial	1	lymphatic_endothelial	0.950425	0.949981	1.59741
103	1.61941	13.5218	2.36065	0.124691	0.28015	103	0.276758	lymphatic_endothelial	1	lymphatic_endothelial	0.552609	0.557899	0.904164
104	3.21449	14.0503	8.00549	0.00474053	0.0431638	104	0.0447313	capillary_2	1	capillary_2	1.36488	1.34939	2.32417
105	-0.942646	13.8515	0.933594	0.334124	0.530231	105	0.525173	capillary_1	1	capillary_1	0.275535	0.279698	0.476093
106	1.7894	14.4248	3.47967	0.0623689	0.182878	106	0.1805	lymphatic_endothelial	0.992424	lymphatic_endothelial	0.737838	0.743523	1.20503
107	-0.770454	13.6059	0.600694	0.438465	0.658794	107	0.651838	lymphatic_endothelial	1	lymphatic_endothelial	0.18125	0.18586	0.358065
108	0.546812	13.5212	0.273115	0.601345	0.800252	108	0.796471	capillary_2	0.978261	capillary_2	0.0967734	0.0988302	0.220876
109	4.32552	14.0206	12.2869	0.000472808	0.0136326	109	0.0168817	capillary_2	1	capillary_2	1.86542	1.77258	3.32532
110	-1.48044	13.907	2.3051	0.129211	0.282955	110	0.280309	capillary_1	1	capillary_1	0.548282	0.552364	0.888701
111	2.30321	13.8658	5.06329	0.0246168	0.112071	111	0.112207	lymphatic_endothelial	1	lymphatic_endothelial	0.950506	0.949981	1.60877
112	-1.34136	14.2713	1.99401	0.158179	0.33144	112	0.328104	capillary_1	1	capillary_1	0.479596	0.483988	0.800852
113	1.61938	13.6092	2.41202	0.120669	0.277002	113	0.274109	lymphatic_endothelial	1	lymphatic_endothelial	0.557517	0.562076	0.918406
114	0.853662	13.5854	0.707069	0.400584	0.61876	114	0.614204	capillary_1	1	capillary_1	0.208478	0.211687	0.397306
115	-0.0911391	13.3017	0.0101205	0.919884	0.952934	115	0.950731	lymphatic_endothelial	1	lymphatic_endothelial	0.0209372	0.0219424	0.0362668
116	0.114349	13.5559	0.0127815	0.910006	0.952934	116	0.950731	capillary_2	0.984615	capillary_2	0.0209372	0.0219424	0.0409559
117	3.51753	14.2899	9.94353	0.00165383	0.0219774	117	0.023667	capillary_2	1	capillary_2	1.65802	1.62586	2.78151
118	-1.15647	13.8046	1.38039	0.240266	0.432932	118	0.427296	capillary_1	1	capillary_1	0.36358	0.369272	0.619309
119	2.96823	13.6361	6.76893	0.00938899	0.0706215	119	0.0725169	capillary_2	1	capillary_2	1.15106	1.13956	2.02738
120	1.16933	14.2185	1.46961	0.225644	0.419747	120	0.414052	capillary_2	1	capillary_2	0.377013	0.382945	0.646576
121	0.28944	13.4369	0.0814184	0.775433	0.894333	121	0.888944	capillary_1	0.903846	capillary_1	0.0485008	0.0511255	0.110456
122	2.13874	14.4939	4.77007	0.02915	0.122999	122	0.122878	capillary_2	0.948454	capillary_2	0.9101	0.910527	1.53536
123	2.05123	14.4677	4.40764	0.0359849	0.135334	123	0.13492	capillary_2	0.981308	capillary_2	0.868592	0.869925	1.44388
124	0.395776	13.7706	0.165511	0.684204	0.848994	124	0.845083	capillary_2	1	capillary_2	0.0710954	0.0731008	0.164814
125	-0.218872	13.6111	0.0479687	0.826673	0.928665	125	0.923697	capillary_1	1	capillary_1	0.0321408	0.0344703	0.0826661
126	0.399392	13.9397	0.165291	0.684403	0.848994	126	0.845083	capillary_2	1	capillary_2	0.0710954	0.0731008	0.164688
127	4.0653	13.5795	10.4256	0.00127615	0.0191575	127	0.0208513	lymphatic_endothelial	1	lymphatic_endothelial	1.71766	1.68087	2.8941
128	-1.02194	13.325	1.19299	0.274944	0.465989	128	0.460593	lymphatic_endothelial	1	lymphatic_endothelial	0.331624	0.336683	0.560756
129	-3.83037	13.7639	11.1059	0.000886542	0.0178534	129	0.0201179	capillary_1	1	capillary_1	1.74828	1.69642	3.0523
130	1.88107	14.0436	3.21845	0.0730617	0.203866	130	0.20108	lymphatic_endothelial	1	lymphatic_endothelial	0.690656	0.696631	1.13631
131	1.64477	13.3775	2.6686	0.102606	0.246142	131	0.243549	lymphatic_endothelial	1	lymphatic_endothelial	0.608814	0.613414	0.988829
132	0.937439	13.2773	1.04051	0.307906	0.495712	132	0.490435	lymphatic_endothelial	1	lymphatic_endothelial	0.30477	0.309419	0.511582
133	-0.121836	14.2727	0.0160987	0.899056	0.952934	133	0.950731	capillary_1	0.988764	capillary_1	0.0209372	0.0219424	0.0462133
134	3.97948	14.0596	10.8682	0.00100669	0.0178534	134	0.0201179	lymphatic_endothelial	1	lymphatic_endothelial	1.74828	1.69642	2.9971
135	-0.548352	14.0798	0.315718	0.574296	0.784716	135	0.78008	capillary_1	1	capillary_1	0.105287	0.107861	0.240864
136	2.26283	13.7026	4.22002	0.0401639	0.138967	136	0.137503	lymphatic_endothelial	1	lymphatic_endothelial	0.857088	0.861688	1.39616
137	-0.133948	13.1679	0.023184	0.879005	0.950424	137	0.948192	artery_vein	0.815789	artery_vein	0.0220826	0.0231038	0.0560087
138	0.536493	13.8507	0.312811	0.576064	0.784716	138	0.78008	capillary_1	0.971831	capillary_1	0.105287	0.107861	0.23953
139	1.98339	14.2844	3.85219	0.0499097	0.156989	139	0.15543	capillary_1	0.964286	capillary_1	0.804132	0.808466	1.30182
140	1.43936	13.8719	2.14409	0.143379	0.30623	140	0.30362	capillary_2	1	capillary_2	0.513953	0.51767	0.843514
141	3.34343	13.934	8.80761	0.0030587	0.0306286	141	0.0317684	capillary_2	1	capillary_2	1.51387	1.49801	2.51446
142	2.96912	13.6733	6.23074	0.0126872	0.0726593	142	0.0744914	lymphatic_endothelial	1	lymphatic_endothelial	1.13871	1.12789	1.89663
143	2.48851	14.0913	5.48491	0.0193426	0.101402	143	0.103024	lymphatic_endothelial	1	lymphatic_endothelial	0.993952	0.98706	1.71348
144	2.27924	13.6707	4.5036	0.0340262	0.135334	144	0.13492	capillary_2	1	capillary_2	0.868592	0.869925	1.46819
145	-0.140705	14.5327	0.0236363	0.87784	0.950424	145	0.948192	capillary_1	1	capillary_1	0.0220826	0.0231038	0.0565848
146	-0.761126	13.8017	0.643761	0.42251	0.646851	146	0.641328	lymphatic_endothelial	1	lymphatic_endothelial	0.189196	0.19292	0.374163
147	0.363556	14.1753	0.141685	0.706677	0.848994	147	0.845083	capillary_1	0.977528	capillary_1	0.0710954	0.0731008	0.150779
148	3.81834	13.6333	9.80868	0.00177852	0.0219774	148	0.023667	capillary_2	0.952381	capillary_2	1.65802	1.62586	2.74994
149	0.725351	13.95	0.569686	0.45053	0.661269	149	0.655202	capillary_2	0.901408	capillary_2	0.179622	0.183625	0.346276
150	2.07347	13.9104	4.23432	0.0398283	0.138967	150	0.137503	lymphatic_endothelial	1	lymphatic_endothelial	0.857088	0.861688	1.39981
151	1.73145	13.7614	2.91549	0.0879892	0.223855	151	0.222191	capillary_2	1	capillary_2	0.650033	0.653274	1.05557
152	2.84329	13.5947	6.18469	0.0130199	0.0726593	152	0.0745292	capillary_1	0.697674	Mixed	1.13871	1.12767	1.88539
153	0.368058	13.875	0.147719	0.700792	0.848994	153	0.845083	capillary_1	1	capillary_1	0.0710954	0.0731008	0.154411
154	-0.18199	13.1571	0.0439683	0.943964	0.966306	154	0.965472	artery_vein	0.702703	Mixed	0.0148852	0.0152602	0.0250446
155	3.50141	13.9862	9.35363	0.00227429	0.0262301	155	0.0278153	lymphatic_endothelial	1	lymphatic_endothelial	1.5812	1.55572	2.64315
156	0.0399712	14.0216	0.0016511	0.967595	0.98467	156	0.984122	capillary_1	1	capillary_1	0.00670939	0.00695108	0.0143066
157	1.20608	14.2213	1.56887	0.210613	0.40187	157	0.396314	capillary_2	0.955056	capillary_2	0.395914	0.40196	0.676514
158	2.04374	13.3717	3.89686	0.0486035	0.155711	158	0.153936	lymphatic_endothelial	1	lymphatic_endothelial	0.80768	0.812661	1.31333
159	1.78537	13.3599	3.08245	0.0793943	0.211311	159	0.208966	capillary_2	0.934783	capillary_2	0.675078	0.679924	1.10021
160	1.05757	14.1404	1.18066	0.277439	0.465989	160	0.460593	capillary_2	1	capillary_2	0.331624	0.336683	0.556833
161	-0.982406	13.35	1.03804	0.308481	0.495712	161	0.490435	capillary_2	1	capillary_2	0.30477	0.309419	0.510771
162	1.96622	13.5931	3.42087	0.0646206	0.186323	162	0.183592	lymphatic_endothelial	1	lymphatic_endothelial	0.729734	0.736145	1.18963
163	0.706636	13.68	0.48839	0.484781	0.698892	163	0.693651	capillary_2	0.961538	capillary_2	0.15559	0.158859	0.314455
164	0.937211	13.839	0.922003	0.337141	0.530231	164	0.525462	capillary_2	0.96875	capillary_2	0.275535	0.279458	0.472188
165	2.71683	14.0167	6.31413	0.012107	0.0726593	165	0.0744914	capillary_2	0.952381	capillary_2	1.13871	1.12789	1.91696
166	3.36412	13.5517	7.89876	0.00502653	0.0434795	166	0.0448968	lymphatic_endothelial	1	lymphatic_endothelial	1.36172	1.34778	2.29873
167	-0.733557	14.1462	0.592161	0.441735	0.658794	167	0.651838	capillary_1	1	capillary_1	0.18125	0.18586	0.354839
168	1.53051	13.2956	2.33014	0.127152	0.282016	168	0.279069	artery_vein	0.810811	artery_vein	0.549727	0.554289	0.895678
169	2.82431	14.2396	7.07315	0.00792803	0.0623431	169	0.0642519	capillary_2	1	capillary_2	1.20521	1.19211	2.10083
170	0.434084	13.6389	0.183758	0.668239	0.843835	170	0.839378	capillary_2	0.836364	capillary_2	0.0737424	0.0760424	0.175068
171	2.7698	14.0764	6.41015	0.0114726	0.0726593	171	0.0744914	capillary_2	1	capillary_2	1.13871	1.12789	1.94034
172	-0.249376	13.5416	0.0599931	0.806548	0.91198	172	0.907051	capillary_2	0.981818	capillary_2	0.0400149	0.0423682	0.0933696
173	0.547175	13.5973	0.288525	0.591266	0.792938	173	0.788928	capillary_1	1	capillary_1	0.100761	0.102963	0.228217

## Sheet: 2I
	Factor-3	Factor-8	Factor-15	Factor-17	Factor-19
7 CTRL	0.145426	0.647012	0.6634	0.67331	0.0306858
7 DT	0.156141	0.780097	1.04851	1.01773	0.0646485
0 CTRL	0.0757844	0.0158894	0.0383209	0.0226588	0.0265949
0 DT	0.155135	0.0307815	0.061195	0.0379415	0.0878071
6 CTRL	0.15415	0.0146891	0.0242522	0.0165667	0.0318773
6 DT	0.267438	0.0181871	0.0656302	0.0242014	0.087457
1 CTRL	0.194934	0.288772	0.493591	0.328767	0.0263937
1 DT	0.172299	0.448042	0.494216	0.54594	0.118992
2 CTRL	0.0699061	1.34054	0.10747	0.265628	0.045392
2 DT	0.120173	1.59134	0.219555	0.302176	0.087845
3 CTRL	0.141234	1.14589	0.305662	0.101027	0.073069
3 DT	0.164899	1.28987	0.411601	0.122837	0.126774
8 DT	4.63503	0.0260419	0.11269	0.0167211	0.199961
4 CTRL	0.0895548	0.0269324	0.289984	0.153562	0.018889
4 DT	0.124349	0.0174996	0.343424	0.224118	0.12141
5 CTRL	0.0471913	0.0320996	0.0349227	0.121182	0.0255213
5 DT	0.0601698	0.0645788	0.0653152	0.307518	0.184041
9 CTRL	0.0392314	0.0154961	0.0936121	0.268861	0.0085195
9 DT	0.536761	0.0181377	0.105167	0.32116	0.0655939

## Sheet: 2J_endo_factor_3
	BHLHE40	BCL3	1110017D15RIK	NOCT	RELB	ICAM4	2810474O19RIK	1810032O08RIK	NEURL3	PINX1	VARS	GRAMD1A	FADD	SEMA4C	SLC17A9	CHD2	MAFF	BIRC3	H2-Q6	CCRL2	TNIP1	4930578M01RIK	NR1D2	PRR7	CD40	TNFAIP3	PER1	ERDR1	GM26542	PPP1R10	6230400D17RIK	MVD	CASP4	IRF5	5430416N02RIK	RD3	SOCS2	HIVEP2	TIFA	TWNK	CSF1	AA415398	NOD2	AMN1	ASPRV1	FOXP4	NR1D1	PCF11	TGIF1
1.20703e+17	-2.88198	-2.71563	-3.30979	-3.10674	-2.92432	-3.21221	-2.18365	-3.19101	-3.0724	-3.10754	-2.7688	-2.87358	-3.19209	-3.22766	-3.30192	-3.01776	-2.96744	-3.16725	-1.82973	-2.94154	-2.95796	-3.31925	-3.19488	-3.21859	-3.10281	-3.05789	-2.76217	-2.82789	-3.31451	-2.76099	-3.29229	-3.26741	-3.04524	-3.29076	-3.20581	-3.21213	-2.95719	-2.87908	-3.20385	-3.30418	-3.11681	-3.29629	-3.26363	-2.82414	-3.30635	-3.26908	-3.14745	-2.90142	-3.17485
1.20773e+17	-1.6549	-0.876366	-3.13169	-2.30678	-1.45887	-2.84487	-0.647465	-2.69269	-1.55519	-2.66224	-1.56108	-1.84652	-2.87014	-2.7942	-3.22774	-2.3367	-1.44726	-2.09654	0.785912	-2.02411	-2.00506	-3.27968	-2.53385	-2.36371	-2.01182	-2.11546	-2.00724	-1.87251	-3.21383	-2.34604	-3.1671	-3.02851	-2.06727	-3.07362	-2.85075	-2.57684	-2.17289	-1.81482	-2.25104	-3.24267	-2.3709	-3.17359	-2.9814	-2.02726	-3.17836	-2.93788	-2.12968	-2.3165	-2.79995
1.20787e+17	-2.86815	-2.67701	-3.31164	-3.15795	-2.91524	-3.2466	-2.15577	-3.18689	-3.06381	-3.12565	-2.67779	-2.8941	-3.19361	-3.21885	-3.30536	-2.97728	-2.92176	-3.15094	-1.68427	-2.97007	-2.99002	-3.31996	-3.21095	-3.20937	-3.0802	-3.0452	-2.75711	-2.82782	-3.31604	-2.82821	-3.29527	-3.2642	-3.02193	-3.29513	-3.18906	-3.19504	-2.95516	-2.85607	-3.20239	-3.29861	-3.09729	-3.29469	-3.25785	-2.82881	-3.3088	-3.27238	-3.17451	-2.89993	-3.21507
1.20864e+17	-2.99237	-2.81025	-3.31836	-3.2138	-3.02132	-3.27224	-2.37119	-3.24637	-3.16623	-3.13921	-2.77052	-2.93725	-3.23822	-3.27196	-3.31846	-3.08937	-2.98027	-3.19792	-1.93684	-3.01305	-3.04803	-3.32096	-3.26227	-3.24087	-3.15687	-3.0517	-2.86279	-2.85462	-3.31842	-2.93386	-3.30917	-3.26297	-3.08317	-3.31352	-3.21724	-3.20817	-2.99108	-2.91725	-3.26225	-3.31228	-3.16826	-3.30928	-3.25481	-2.86251	-3.31547	-3.30526	-3.2352	-2.93162	-3.25901
1.20865e+17	-2.88565	-2.643	-3.31208	-3.15077	-2.89478	-3.24672	-2.17422	-3.18663	-3.04912	-3.12042	-2.63926	-2.87514	-3.20898	-3.22506	-3.3068	-2.97853	-2.90871	-3.13563	-1.625	-2.94933	-2.99038	-3.32018	-3.21034	-3.20212	-3.05852	-3.01496	-2.75694	-2.81309	-3.31636	-2.85691	-3.29567	-3.25793	-3.00763	-3.29591	-3.19411	-3.18643	-2.94799	-2.84748	-3.19581	-3.299	-3.08277	-3.29753	-3.23955	-2.82637	-3.31048	-3.27389	-3.18124	-2.8866	-3.23237
1.2134e+17	-2.91873	-2.77842	-3.3089	-3.1583	-2.93642	-3.2319	-2.27489	-3.22312	-3.11716	-3.10349	-2.80407	-2.86086	-3.21588	-3.24383	-3.31232	-3.03878	-2.97524	-3.18464	-1.97268	-2.96196	-2.97884	-3.31855	-3.21589	-3.21	-3.1127	-3.03553	-2.8029	-2.81454	-3.31292	-2.83909	-3.29477	-3.27289	-3.05626	-3.30002	-3.20911	-3.20559	-2.98378	-2.87581	-3.20235	-3.30789	-3.15093	-3.29834	-3.24733	-2.8518	-3.3066	-3.27944	-3.14298	-2.90401	-3.20683
1.2134e+17	-2.96074	-2.8749	-3.32031	-3.19736	-3.05432	-3.25744	-2.24624	-3.23423	-3.19604	-3.1536	-2.8223	-2.97091	-3.20114	-3.23135	-3.30622	-3.04691	-3.07766	-3.24503	-2.00336	-3.04722	-3.07023	-3.32171	-3.25548	-3.29039	-3.17269	-3.16198	-2.82044	-2.8995	-3.32129	-2.78954	-3.30963	-3.28266	-3.10368	-3.30403	-3.21473	-3.25002	-3.03366	-2.96796	-3.27852	-3.30994	-3.18085	-3.29815	-3.28616	-2.8378	-3.31795	-3.29268	-3.26701	-2.94023	-3.18236
1.21896e+17	-3.02319	-2.85937	-3.32114	-3.28134	-3.0534	-3.30079	-2.34546	-3.2244	-3.18977	-3.15415	-2.82414	-3.01296	-3.24484	-3.28392	-3.32145	-3.0924	-2.97834	-3.19052	-1.94478	-3.07504	-3.09002	-3.32175	-3.29194	-3.24917	-3.20124	-3.11738	-2.9519	-2.87254	-3.32045	-2.92497	-3.31277	-3.2612	-3.10703	-3.32052	-3.22306	-3.20588	-2.979	-2.88507	-3.28238	-3.31756	-3.1905	-3.3162	-3.28221	-2.83927	-3.31397	-3.31579	-3.26696	-2.96216	-3.27171
1.22436e+17	-2.95518	-2.76764	-3.31815	-3.21097	-2.9803	-3.28644	-2.32267	-3.22753	-3.13978	-3.153	-2.73094	-3.01299	-3.22838	-3.27253	-3.32012	-3.09557	-2.90226	-3.18864	-1.80299	-2.99918	-3.03263	-3.32099	-3.27337	-3.18028	-3.153	-3.0347	-2.8958	-2.82704	-3.31627	-2.90392	-3.30917	-3.23708	-3.06468	-3.31683	-3.21216	-3.1795	-2.95197	-2.83989	-3.26813	-3.31678	-3.2009	-3.31616	-3.27468	-2.82417	-3.31583	-3.30172	-3.23609	-2.94376	-3.24131
1.22515e+17	-2.75825	-2.70153	-3.31479	-3.12557	-2.80726	-3.28509	-2.27669	-3.19266	-3.04454	-3.17752	-2.58506	-3.05883	-3.20073	-3.27523	-3.32059	-3.04452	-2.77925	-3.2014	-1.67037	-2.88053	-2.98855	-3.32023	-3.27945	-3.0706	-3.03565	-2.92352	-2.87916	-2.71923	-3.31208	-2.87438	-3.31309	-3.20482	-2.97573	-3.31583	-3.20504	-3.10985	-2.94564	-2.70952	-3.26196	-3.31844	-3.23885	-3.31769	-3.28214	-2.79955	-3.31763	-3.27994	-3.2261	-2.89485	-3.15163
1.25247e+17	-1.45075	-0.618135	-3.09604	-2.16308	-1.24495	-2.77589	-0.478843	-2.61209	-1.37086	-2.59083	-1.44237	-1.65715	-2.8091	-2.72729	-3.21999	-2.26969	-1.20825	-1.94523	0.99988	-1.83269	-1.79416	-3.27181	-2.42104	-2.18357	-1.85335	-1.99393	-1.93784	-1.70716	-3.19356	-2.26789	-3.14764	-2.99619	-1.8922	-3.02799	-2.7735	-2.45282	-2.02846	-1.66137	-2.03674	-3.23799	-2.28664	-3.13818	-2.9349	-1.8931	-3.15238	-2.87281	-1.92702	-2.24409	-2.70182
1.25678e+17	0.625185	2.25494	-2.8227	-0.821849	0.957961	-2.05397	0.988114	-1.80255	0.159492	-2.0126	-0.000793905	0.456539	-2.16112	-2.18288	-3.10367	-1.4329	0.757977	-0.927211	3.41453	0.338761	0.630008	-3.23132	-0.652105	-0.302274	-0.643377	-1.0204	-1.17486	-0.384119	-2.99341	-1.1258	-3.00398	-2.58211	-0.506578	-2.57404	-2.17861	-1.58686	-0.157091	-0.228652	0.751047	-3.14366	-1.69957	-2.83284	-2.56519	-0.333687	-2.79753	-1.89374	1.24977	-1.70405	-2.00595
1.26149e+17	-3.00369	-2.93301	-3.32058	-3.22285	-3.04154	-3.26765	-2.34262	-3.24988	-3.22018	-3.14433	-2.87812	-2.9306	-3.23999	-3.26285	-3.31371	-3.04853	-3.0676	-3.24734	-2.07904	-3.03712	-3.08957	-3.3217	-3.27866	-3.28779	-3.16191	-3.12755	-2.84251	-2.89184	-3.32131	-2.88394	-3.31134	-3.2967	-3.10821	-3.31201	-3.22291	-3.2493	-3.05768	-2.95069	-3.28718	-3.31147	-3.1819	-3.30066	-3.25943	-2.86138	-3.31907	-3.30455	-3.276	-2.9543	-3.22177
1.26835e+17	-2.93376	-2.7988	-3.31794	-3.23633	-2.95026	-3.28728	-2.12393	-3.23112	-3.16018	-3.14092	-2.83793	-3.06978	-3.23497	-3.23218	-3.31958	-3.05907	-2.86535	-3.22022	-1.97088	-3.0362	-3.07925	-3.32109	-3.27939	-3.16777	-3.14603	-3.01825	-2.90399	-2.76547	-3.31871	-2.90779	-3.29694	-3.27878	-3.05784	-3.31678	-3.19701	-3.1856	-2.89687	-2.69306	-3.27051	-3.31641	-3.19796	-3.31622	-3.23913	-2.80328	-3.31472	-3.30992	-3.25346	-2.82312	-3.2112
1.26886e+17	-2.9748	-2.83724	-3.32143	-3.28353	-3.02472	-3.29936	-2.3297	-3.22888	-3.22681	-3.16858	-2.80563	-3.03328	-3.22397	-3.2452	-3.31576	-3.01968	-3.06436	-3.21965	-1.74011	-3.00814	-3.12705	-3.32186	-3.29679	-3.25792	-3.16993	-3.16124	-2.92609	-2.88271	-3.32158	-2.95066	-3.31075	-3.27008	-3.07005	-3.31529	-3.19916	-3.24881	-3.04751	-2.93904	-3.27464	-3.30315	-3.15653	-3.28973	-3.29104	-2.78739	-3.31748	-3.30288	-3.28906	-3.04319	-3.27501
1.29497e+17	-2.7929	-2.6625	-3.30363	-3.1447	-2.79188	-3.26202	-2.05343	-3.18938	-3.02629	-3.10874	-2.68232	-3.01684	-3.20038	-3.2158	-3.31447	-3.00126	-2.7064	-3.14516	-1.72588	-2.90665	-2.97937	-3.31784	-3.23663	-3.05424	-3.03462	-2.91868	-2.84852	-2.68001	-3.30947	-2.86637	-3.2943	-3.24092	-2.96655	-3.30087	-3.17054	-3.10113	-2.83826	-2.60605	-3.20357	-3.31388	-3.16896	-3.30834	-3.23571	-2.72552	-3.30661	-3.27831	-3.17698	-2.80304	-3.15093
1.29583e+17	-2.2884	-1.73699	-3.23118	-2.75396	-2.1505	-3.06115	-1.36339	-2.94337	-2.29288	-2.90993	-2.04732	-2.43313	-3.05314	-3.0198	-3.26539	-2.63943	-2.20078	-2.63666	-0.275884	-2.52003	-2.54912	-3.30288	-2.88896	-2.80477	-2.54497	-2.56027	-2.40638	-2.35487	-3.26805	-2.62618	-3.23286	-3.13672	-2.55784	-3.19847	-3.03941	-2.90834	-2.55574	-2.30114	-2.76076	-3.26994	-2.72838	-3.24966	-3.12463	-2.3899	-3.24855	-3.11506	-2.67654	-2.59625	-3.05038
1.30145e+17	0.664154	2.43561	-2.84902	-0.811332	1.05039	-2.12079	0.913212	-1.77739	0.0272393	-1.96778	-0.0284391	0.570914	-2.18328	-2.18509	-3.11799	-1.43599	0.803527	-1.00571	3.51257	0.385769	0.768345	-3.22393	-0.445854	-0.275161	-0.697299	-1.0544	-1.19759	-0.37826	-3.01475	-1.07164	-3.02886	-2.50265	-0.502638	-2.52717	-2.18677	-1.60971	0.0385028	-0.132967	0.939365	-3.12347	-1.79893	-2.84233	-2.60139	-0.243092	-2.78197	-1.77964	1.5207	-1.6718	-2.06568
1.30184e+17	-2.94424	-2.84593	-3.31842	-3.20775	-2.99123	-3.2606	-2.21915	-3.24484	-3.17548	-3.13847	-2.87662	-3.0174	-3.23062	-3.23732	-3.31697	-3.07377	-2.97088	-3.23239	-2.01836	-3.05582	-3.05077	-3.32097	-3.27051	-3.23243	-3.15767	-3.05824	-2.8836	-2.84743	-3.3197	-2.83713	-3.2837	-3.28467	-3.08044	-3.31267	-3.20647	-3.22165	-2.99168	-2.83146	-3.26778	-3.31349	-3.19273	-3.30967	-3.25771	-2.89394	-3.3151	-3.30601	-3.23959	-2.86828	-3.2068
1.30194e+17	0.738122	2.41872	-2.82288	-0.743542	1.07084	-2.07836	1.01903	-1.73933	0.112104	-1.95284	0.021185	0.644644	-2.16107	-2.14309	-3.10759	-1.39433	0.866284	-0.929774	3.50137	0.39118	0.849937	-3.23373	-0.481631	-0.232442	-0.5499	-1.03805	-1.19539	-0.3377	-3.0029	-1.08834	-3.0167	-2.55656	-0.384971	-2.52498	-2.13556	-1.55064	0.0321501	-0.194421	0.984467	-3.14155	-1.7673	-2.82479	-2.55101	-0.207039	-2.76983	-1.77165	1.40919	-1.66518	-1.99847
1.30204e+17	0.626254	2.26429	-2.79908	-1.0196	0.896033	-1.91503	1.04535	-1.88611	0.35778	-2.10453	0.16168	0.191955	-2.10043	-2.26164	-3.10237	-1.38044	0.5232	-0.96617	3.53192	0.430728	0.364841	-3.22327	-0.726493	-0.320931	-0.827607	-0.913076	-0.987653	-0.486274	-2.95063	-1.06462	-3.00112	-2.61203	-0.792799	-2.67949	-2.29101	-1.72546	-0.291701	-0.191684	0.522936	-3.14106	-1.61807	-2.84638	-2.63924	-0.443868	-2.78188	-1.98663	1.52436	-1.76917	-2.03685
1.30531e+17	0.637454	2.33692	-2.81591	-1.02639	0.920604	-1.95906	1.00301	-1.87881	0.285939	-2.07782	0.137226	0.228345	-2.12314	-2.26099	-3.11283	-1.38617	0.517044	-1.00633	3.57355	0.415304	0.409541	-3.21918	-0.640136	-0.330945	-0.850932	-0.932965	-0.997598	-0.498901	-2.96383	-1.05406	-3.01501	-2.58374	-0.796593	-2.66379	-2.30204	-1.74736	-0.214607	-0.160648	0.579877	-3.13381	-1.67432	-2.85174	-2.66418	-0.416751	-2.77377	-1.93315	1.62372	-1.75007	-2.07449
1.31098e+17	-2.96889	-2.70637	-3.31989	-3.24053	-2.97257	-3.28403	-2.29576	-3.22142	-3.15879	-3.15166	-2.67259	-2.99836	-3.23769	-3.25921	-3.31661	-3.04262	-2.99287	-3.19511	-1.6845	-3.01147	-3.08056	-3.32161	-3.27204	-3.22977	-3.13033	-3.08422	-2.88953	-2.86074	-3.32002	-2.93289	-3.3096	-3.26518	-3.04008	-3.31377	-3.20117	-3.21585	-2.99049	-2.88839	-3.2533	-3.30749	-3.13257	-3.30142	-3.26069	-2.82282	-3.31732	-3.30051	-3.25199	-2.93979	-3.26752
1.31234e+17	-2.87647	-2.75699	-3.31837	-3.19547	-2.90627	-3.29201	-2.29572	-3.21853	-3.11222	-3.15206	-2.66374	-3.06106	-3.2243	-3.28202	-3.32102	-3.06083	-2.87224	-3.21445	-1.80389	-2.94643	-3.03282	-3.32114	-3.28788	-3.13463	-3.11593	-2.99888	-2.88954	-2.79657	-3.31598	-2.89037	-3.31158	-3.23144	-3.04111	-3.31888	-3.2177	-3.15068	-2.95714	-2.78269	-3.27806	-3.31916	-3.2337	-3.31939	-3.28344	-2.81865	-3.31806	-3.29362	-3.2508	-2.92592	-3.19344
1.31293e+17	-2.92028	-2.81161	-3.31862	-3.22362	-2.94366	-3.29679	-2.25263	-3.22517	-3.14949	-3.13775	-2.74769	-3.07854	-3.22927	-3.26823	-3.32083	-3.06062	-2.86418	-3.21753	-1.91257	-2.98825	-3.05252	-3.32121	-3.29016	-3.14968	-3.14173	-3.02606	-2.90776	-2.8065	-3.31777	-2.90159	-3.30726	-3.24916	-3.06651	-3.31883	-3.21121	-3.15474	-2.92882	-2.77548	-3.28088	-3.31866	-3.22886	-3.31911	-3.27495	-2.80343	-3.31677	-3.30263	-3.25924	-2.90515	-3.20307
1.3131e+17	0.436407	1.96664	-2.82638	-1.1109	0.680503	-1.99203	0.943277	-1.95496	0.226057	-2.14917	0.025554	0.0193065	-2.16651	-2.29509	-3.10714	-1.44973	0.369318	-1.04277	3.31952	0.186354	0.156566	-3.23192	-0.902635	-0.510945	-0.893363	-1.00969	-1.05428	-0.612035	-2.97539	-1.18819	-3.01065	-2.65876	-0.887814	-2.71433	-2.3349	-1.79036	-0.48173	-0.353773	0.254295	-3.15521	-1.66553	-2.87711	-2.65479	-0.595369	-2.81755	-2.0784	1.13762	-1.81194	-2.09864
1.33854e+17	-3.00389	-2.88885	-3.3206	-3.23092	-3.0399	-3.26334	-2.35424	-3.25524	-3.21991	-3.14575	-2.84705	-2.95785	-3.24162	-3.26017	-3.31762	-3.0732	-3.05662	-3.23252	-2.05359	-3.04957	-3.06123	-3.32161	-3.28065	-3.2732	-3.15971	-3.10035	-2.87134	-2.88083	-3.32102	-2.90245	-3.30682	-3.28451	-3.09567	-3.31511	-3.21761	-3.23073	-3.0398	-2.94978	-3.28056	-3.31038	-3.17785	-3.306	-3.26801	-2.89212	-3.31806	-3.30878	-3.26854	-2.92592	-3.23814
1.33895e+17	0.644782	2.36032	-2.82332	-0.93875	0.966561	-2.01013	0.97797	-1.83748	0.205931	-2.04162	0.0788525	0.356746	-2.13967	-2.23052	-3.11281	-1.4048	0.635068	-0.994379	3.54098	0.413378	0.544558	-3.22192	-0.588561	-0.305159	-0.779496	-0.974308	-1.07606	-0.4437	-2.98033	-1.06648	-3.01672	-2.55911	-0.677071	-2.61353	-2.24957	-1.68348	-0.132902	-0.155946	0.710998	-3.13122	-1.70731	-2.84636	-2.63215	-0.351419	-2.77957	-1.88623	1.55759	-1.72391	-2.0598
1.33895e+17	-2.93822	-2.67023	-3.31653	-3.21716	-2.91277	-3.28334	-2.22294	-3.17746	-3.12284	-3.14505	-2.69287	-2.99331	-3.22889	-3.253	-3.31557	-3.03047	-2.95001	-3.17319	-1.6333	-2.99674	-3.04248	-3.32093	-3.26628	-3.20879	-3.10109	-3.08369	-2.91767	-2.81451	-3.31807	-2.93976	-3.30525	-3.26198	-2.99775	-3.3092	-3.18006	-3.20266	-2.92312	-2.84036	-3.20982	-3.30514	-3.12877	-3.30353	-3.26761	-2.73796	-3.3124	-3.29571	-3.22812	-2.91915	-3.2615
1.33982e+17	-2.99878	-2.93802	-3.32168	-3.29272	-3.09213	-3.30095	-2.38637	-3.23805	-3.22408	-3.16184	-2.85524	-3.01861	-3.23668	-3.27564	-3.32045	-3.06045	-3.0285	-3.22104	-2.01127	-3.11956	-3.12397	-3.3219	-3.2978	-3.28393	-3.20273	-3.15652	-2.93828	-2.92739	-3.32169	-2.93845	-3.31278	-3.28534	-3.12236	-3.32019	-3.22081	-3.22004	-3.03568	-2.92629	-3.29527	-3.31581	-3.16936	-3.30493	-3.28249	-2.86463	-3.31594	-3.31651	-3.27145	-2.95188	-3.26795
1.34376e+17	-2.98279	-2.88566	-3.32158	-3.27156	-3.07047	-3.29675	-2.35598	-3.23881	-3.22607	-3.16051	-2.8217	-3.00253	-3.23072	-3.25954	-3.31574	-3.03811	-3.02284	-3.23164	-1.90282	-3.07404	-3.11562	-3.32189	-3.29358	-3.27821	-3.17897	-3.12999	-2.87424	-2.92531	-3.32173	-2.95894	-3.31444	-3.29112	-3.09053	-3.31513	-3.19659	-3.23352	-3.0423	-2.94512	-3.28734	-3.30441	-3.14784	-3.29385	-3.28821	-2.83959	-3.31647	-3.30688	-3.2773	-2.97976	-3.26595
1.34378e+17	-2.50768	-2.07865	-3.27356	-2.864	-2.50096	-3.11568	-1.62517	-3.00749	-2.57927	-3.00315	-2.30819	-2.56938	-3.08224	-3.09778	-3.26368	-2.72651	-2.53856	-2.89118	-0.80631	-2.677	-2.66726	-3.31242	-2.94059	-2.98387	-2.7949	-2.81166	-2.44878	-2.5923	-3.29293	-2.57328	-3.2463	-3.17111	-2.80231	-3.21603	-3.1272	-3.07209	-2.67212	-2.57014	-2.8943	-3.26857	-2.89067	-3.26704	-3.20304	-2.6113	-3.26738	-3.14346	-2.75265	-2.72433	-3.10954
1.34448e+17	-0.0879279	1.34018	-2.92436	-1.49275	0.097532	-2.19006	0.528478	-2.1716	-0.151359	-2.29543	-0.321832	-0.559961	-2.3411	-2.45186	-3.13509	-1.64758	-0.240587	-1.38848	2.84549	-0.364532	-0.470499	-3.23763	-1.25522	-1.02133	-1.29646	-1.24579	-1.1532	-1.02655	-3.03675	-1.4292	-3.04825	-2.72744	-1.39165	-2.84022	-2.54802	-2.09811	-0.93023	-0.667003	-0.473178	-3.16361	-1.84666	-2.96409	-2.8111	-1.04442	-2.89698	-2.28974	0.589883	-1.96174	-2.37142
1.3454e+17	0.753402	2.47031	-2.82896	-0.743524	1.09013	-2.10139	1.00014	-1.72588	0.0707055	-1.93599	0.0113082	0.683734	-2.17139	-2.1381	-3.11398	-1.392	0.874119	-0.954069	3.52845	0.388359	0.898472	-3.23249	-0.426359	-0.235278	-0.548338	-1.0544	-1.20636	-0.341313	-3.01089	-1.08541	-3.0257	-2.54134	-0.374638	-2.51171	-2.13361	-1.55571	0.0918533	-0.182168	1.03674	-3.13861	-1.80655	-2.82772	-2.56233	-0.179048	-2.7636	-1.73303	1.47196	-1.65624	-2.01796
1.35572e+17	-2.97888	-2.9262	-3.32027	-3.22673	-3.05691	-3.26548	-2.30928	-3.234	-3.20919	-3.1465	-2.87449	-2.98134	-3.2032	-3.24638	-3.31287	-3.05275	-3.05996	-3.24439	-2.11154	-3.08046	-3.07052	-3.32158	-3.26563	-3.28788	-3.16364	-3.14681	-2.82642	-2.88628	-3.32113	-2.81816	-3.30715	-3.29294	-3.09966	-3.31043	-3.21146	-3.23294	-3.03455	-2.94736	-3.27775	-3.30905	-3.18572	-3.30159	-3.28109	-2.90302	-3.31725	-3.29935	-3.26203	-2.94359	-3.19308
1.357e+17	-2.99802	-2.8854	-3.32141	-3.29364	-3.0564	-3.30584	-2.35433	-3.21746	-3.21411	-3.17211	-2.83237	-3.01407	-3.24192	-3.27194	-3.31921	-3.02783	-3.01559	-3.2214	-1.86357	-3.08239	-3.1425	-3.32185	-3.30051	-3.27159	-3.17772	-3.16972	-2.9416	-2.90149	-3.32153	-2.98112	-3.31314	-3.28155	-3.08724	-3.31876	-3.19562	-3.23577	-3.01969	-2.95138	-3.28358	-3.31055	-3.15634	-3.29835	-3.28678	-2.79455	-3.31686	-3.31332	-3.27861	-2.98187	-3.27477
1.55843e+17	-2.99334	-2.87258	-3.32158	-3.2828	-3.06796	-3.29986	-2.34417	-3.21741	-3.22586	-3.14688	-2.83444	-3.0376	-3.23795	-3.27461	-3.32068	-3.05733	-2.99954	-3.20492	-1.93735	-3.081	-3.1291	-3.32187	-3.28854	-3.26215	-3.19142	-3.13881	-2.9284	-2.91368	-3.32148	-2.97133	-3.31342	-3.28494	-3.10926	-3.32018	-3.20585	-3.22274	-3.03577	-2.93646	-3.28895	-3.31388	-3.16937	-3.30762	-3.27552	-2.82289	-3.31628	-3.31613	-3.27308	-2.96451	-3.27675
1.56454e+17	-1.05843	0.0143744	-3.06536	-2.02667	-0.905209	-2.56733	-0.395257	-2.49307	-1.16385	-2.56273	-1.15857	-1.30554	-2.64316	-2.71477	-3.19534	-2.10414	-1.12661	-2.00251	1.33039	-1.24322	-1.28997	-3.26332	-1.89003	-1.77864	-1.91348	-1.86955	-1.70784	-1.62361	-3.14135	-1.87809	-3.128	-2.88432	-1.94162	-2.97501	-2.77294	-2.47133	-1.57221	-1.38762	-1.37183	-3.19949	-2.28751	-3.08158	-2.97264	-1.64873	-3.04401	-2.61002	-0.662874	-2.26216	-2.67322
1.56463e+17	-2.07291	-1.497	-3.18493	-2.64208	-1.9218	-3.01128	-1.23466	-2.85878	-2.12077	-2.80457	-1.99474	-2.24591	-3.02058	-2.95967	-3.27454	-2.56815	-1.94441	-2.43737	-0.229806	-2.3236	-2.3691	-3.28775	-2.83418	-2.64852	-2.34534	-2.4213	-2.38575	-2.12888	-3.24781	-2.56475	-3.21956	-3.1153	-2.35048	-3.15176	-2.95753	-2.75134	-2.44219	-2.13945	-2.62176	-3.27282	-2.68025	-3.21444	-3.08492	-2.29079	-3.22943	-3.07532	-2.60869	-2.50516	-2.89849
1.56516e+17	-2.94055	-2.75245	-3.31772	-3.21787	-2.98343	-3.28575	-2.22546	-3.21979	-3.15263	-3.13729	-2.76145	-3.02194	-3.22767	-3.25448	-3.31948	-3.08025	-2.88624	-3.19344	-1.8601	-3.01696	-3.05048	-3.32104	-3.26277	-3.18842	-3.14658	-3.03152	-2.89234	-2.81879	-3.31772	-2.91575	-3.30408	-3.26348	-3.05957	-3.31445	-3.20411	-3.18583	-2.93995	-2.80308	-3.25271	-3.3149	-3.18974	-3.31311	-3.25255	-2.81101	-3.31329	-3.303	-3.23132	-2.90434	-3.24128
1.57004e+17	0.283746	1.9235	-2.90085	-1.04761	0.632138	-2.23645	0.647744	-1.91497	-0.229535	-2.09135	-0.274903	0.190156	-2.28889	-2.28427	-3.13349	-1.57002	0.434309	-1.20549	3.08747	0.00951001	0.338642	-3.23342	-0.767868	-0.617088	-0.93946	-1.23719	-1.31147	-0.635697	-3.0507	-1.25824	-3.04401	-2.56893	-0.789919	-2.60732	-2.30371	-1.77183	-0.302311	-0.399716	0.439176	-3.13789	-1.89915	-2.89682	-2.67351	-0.552796	-2.84772	-1.96516	0.991222	-1.78922	-2.20657
1.57004e+17	-3.00271	-2.93938	-3.32164	-3.284	-3.07508	-3.29783	-2.38427	-3.23635	-3.22773	-3.17427	-2.84643	-2.99994	-3.24095	-3.27209	-3.31981	-3.0479	-3.02675	-3.23182	-1.99988	-3.0863	-3.13207	-3.32188	-3.29421	-3.28799	-3.17583	-3.1496	-2.92092	-2.92753	-3.32163	-2.95836	-3.31521	-3.28391	-3.11113	-3.31936	-3.20292	-3.22781	-3.04042	-2.96628	-3.29456	-3.31296	-3.16012	-3.29857	-3.26991	-2.85245	-3.31638	-3.31397	-3.28005	-2.93805	-3.26681
1.5714e+17	-2.98085	-2.91866	-3.32121	-3.24263	-3.05592	-3.27889	-2.32005	-3.24671	-3.22351	-3.1624	-2.85067	-2.98584	-3.21911	-3.25442	-3.3143	-3.05235	-3.05866	-3.24865	-2.04914	-3.06552	-3.08882	-3.32182	-3.2822	-3.29	-3.16766	-3.1484	-2.86858	-2.89673	-3.3216	-2.8797	-3.31114	-3.2905	-3.10273	-3.31325	-3.20764	-3.23802	-3.04732	-2.95936	-3.28673	-3.3095	-3.18005	-3.29831	-3.27731	-2.8758	-3.31758	-3.3051	-3.28061	-2.94478	-3.21936
1.57478e+17	0.757635	2.42352	-2.81713	-0.739925	1.07008	-2.07121	1.03753	-1.72975	0.12517	-1.9481	0.0330319	0.6589	-2.1591	-2.13438	-3.10816	-1.38337	0.864155	-0.922967	3.50329	0.386211	0.87084	-3.23572	-0.483653	-0.231181	-0.516865	-1.03767	-1.19399	-0.338779	-3.00127	-1.09679	-3.0175	-2.57215	-0.364884	-2.52749	-2.1269	-1.54557	0.0383597	-0.213677	0.99411	-3.14644	-1.77229	-2.8219	-2.54705	-0.197884	-2.76407	-1.76179	1.40037	-1.66542	-1.99078
1.57537e+17	-2.94734	-2.90102	-3.32146	-3.23583	-3.08276	-3.27499	-2.29024	-3.23484	-3.22311	-3.16973	-2.83089	-3.00786	-3.18169	-3.22619	-3.31152	-3.03975	-3.07053	-3.25719	-2.06359	-3.06827	-3.08635	-3.32188	-3.26489	-3.29763	-3.18445	-3.18132	-2.81653	-2.89894	-3.32178	-2.80483	-3.31364	-3.28541	-3.10855	-3.31046	-3.20187	-3.24168	-3.04863	-2.97312	-3.28404	-3.31054	-3.1845	-3.2932	-3.28684	-2.87427	-3.31872	-3.29393	-3.28299	-2.95904	-3.17452
1.57538e+17	-2.88331	-2.75535	-3.31672	-3.2094	-2.88479	-3.29166	-2.22203	-3.21732	-3.11655	-3.13936	-2.72214	-3.06278	-3.23035	-3.26475	-3.32037	-3.02968	-2.85823	-3.21036	-1.87458	-2.94509	-3.0327	-3.32076	-3.28726	-3.12993	-3.10374	-2.99741	-2.89087	-2.76536	-3.31641	-2.88556	-3.30665	-3.24527	-3.04295	-3.31715	-3.21409	-3.14389	-2.9179	-2.72665	-3.27217	-3.31852	-3.22318	-3.31875	-3.27392	-2.79676	-3.31638	-3.29864	-3.25624	-2.8883	-3.18312
1.5769e+17	-3.02092	-2.87933	-3.32141	-3.28367	-3.08996	-3.30025	-2.37584	-3.23642	-3.18188	-3.14917	-2.81788	-2.99964	-3.24238	-3.28679	-3.32134	-3.09704	-2.96056	-3.18573	-1.94471	-3.08539	-3.11895	-3.32182	-3.28502	-3.26469	-3.20569	-3.10362	-2.9321	-2.88666	-3.32081	-2.96022	-3.3144	-3.27327	-3.11615	-3.3208	-3.22248	-3.21854	-3.01558	-2.88407	-3.29006	-3.31634	-3.177	-3.31302	-3.2724	-2.86569	-3.31566	-3.31712	-3.26177	-2.95569	-3.2793
1.60448e+17	-3.00882	-2.86422	-3.3206	-3.26769	-3.05552	-3.29292	-2.33526	-3.24215	-3.2044	-3.16433	-2.80707	-3.00406	-3.24579	-3.27964	-3.32033	-3.07295	-2.9747	-3.20897	-1.93787	-3.08102	-3.10377	-3.32162	-3.28693	-3.26215	-3.17935	-3.10521	-2.9295	-2.89787	-3.32038	-2.96535	-3.31056	-3.26257	-3.1004	-3.31874	-3.20423	-3.21074	-2.99049	-2.93272	-3.28234	-3.31371	-3.1798	-3.31084	-3.27352	-2.80648	-3.31135	-3.3142	-3.25847	-2.92856	-3.27518
1.60785e+17	-2.95238	-2.86701	-3.31888	-3.19668	-3.01907	-3.2489	-2.28743	-3.23324	-3.18831	-3.1515	-2.86049	-2.97181	-3.20902	-3.24307	-3.31289	-3.0539	-3.03423	-3.21783	-2.03268	-3.0222	-3.03914	-3.3213	-3.25994	-3.26985	-3.15539	-3.10069	-2.83415	-2.86353	-3.32016	-2.83977	-3.3	-3.28748	-3.0983	-3.31009	-3.21093	-3.23237	-3.03271	-2.91551	-3.27112	-3.30872	-3.16318	-3.30333	-3.26885	-2.89776	-3.31439	-3.30031	-3.25013	-2.93267	-3.20531
1.60903e+17	-2.96971	-2.83354	-3.32088	-3.22856	-3.02187	-3.27855	-2.30261	-3.23301	-3.20458	-3.1566	-2.78906	-2.98416	-3.21328	-3.25116	-3.31176	-3.04292	-3.04002	-3.22719	-1.88698	-3.02371	-3.07047	-3.32177	-3.2763	-3.26993	-3.16039	-3.12493	-2.83949	-2.90072	-3.32142	-2.88054	-3.31086	-3.2874	-3.07911	-3.31015	-3.19709	-3.23539	-3.02308	-2.95195	-3.27532	-3.30405	-3.15537	-3.29575	-3.28085	-2.86078	-3.31822	-3.29829	-3.27532	-2.9691	-3.23265
1.60997e+17	-2.90859	-2.86448	-3.32159	-3.23533	-3.09989	-3.27987	-2.25715	-3.23966	-3.22155	-3.17885	-2.79079	-3.00665	-3.16602	-3.20164	-3.31227	-3.00481	-3.06407	-3.25145	-2.07999	-3.06693	-3.0876	-3.32191	-3.2588	-3.29406	-3.19081	-3.18896	-2.77205	-2.9086	-3.32185	-2.78407	-3.31532	-3.28146	-3.11971	-3.3111	-3.19487	-3.25473	-3.05955	-2.98418	-3.28587	-3.31151	-3.19742	-3.28843	-3.29519	-2.86123	-3.31926	-3.29266	-3.28318	-2.98579	-3.15205
1.61452e+17	-1.84282	-1.0911	-3.1827	-2.41853	-1.70427	-2.87933	-0.770985	-2.74402	-1.69783	-2.78176	-1.61002	-2.01117	-2.89129	-2.87263	-3.21151	-2.32529	-1.75304	-2.33189	0.663432	-2.14385	-2.12915	-3.29564	-2.53895	-2.50759	-2.21944	-2.26624	-1.94932	-2.11178	-3.2366	-2.31637	-3.16702	-3.04506	-2.35069	-3.11126	-2.9628	-2.76717	-2.25045	-1.97627	-2.36674	-3.23022	-2.4565	-3.20796	-3.04933	-2.22465	-3.18922	-2.95475	-2.08147	-2.42004	-2.94407
1.61463e+17	0.244447	1.69352	-2.85649	-1.04558	0.530714	-2.14419	0.785799	-1.95534	0.0128142	-2.12747	-0.230626	0.0196135	-2.26389	-2.26527	-3.1158	-1.58268	0.410769	-1.03433	3.01836	-0.0693566	0.119594	-3.23748	-1.08744	-0.656241	-0.817073	-1.14082	-1.26769	-0.612645	-3.01972	-1.36494	-3.00944	-2.68096	-0.752559	-2.67507	-2.27849	-1.70844	-0.611505	-0.498116	0.12676	-3.16837	-1.71517	-2.87956	-2.61496	-0.672716	-2.87463	-2.14106	0.544025	-1.80797	-2.1033
1.61463e+17	-2.16936	-1.55594	-3.22205	-2.65017	-2.03262	-3.01809	-1.14778	-2.87082	-2.09561	-2.87317	-1.90187	-2.29846	-3.00206	-2.9654	-3.24604	-2.51255	-2.05183	-2.53258	0.088819	-2.43818	-2.44053	-3.30207	-2.78482	-2.74333	-2.43187	-2.48175	-2.22844	-2.29394	-3.2651	-2.5304	-3.20835	-3.10846	-2.50378	-3.16819	-3.01908	-2.87499	-2.47681	-2.21298	-2.66468	-3.25255	-2.62347	-3.24227	-3.09382	-2.37176	-3.23686	-3.06976	-2.53445	-2.52812	-3.03455
1.61549e+17	0.531278	2.19368	-2.82335	-1.11163	0.797928	-1.96473	0.939079	-1.92978	0.267086	-2.12344	0.0896597	0.0798332	-2.14042	-2.29644	-3.11473	-1.42421	0.392484	-1.05295	3.47206	0.333764	0.247789	-3.21984	-0.758868	-0.42251	-0.934103	-0.954822	-1.00199	-0.572245	-2.96551	-1.10272	-3.01452	-2.60822	-0.912771	-2.70228	-2.34274	-1.79936	-0.348199	-0.220984	0.395134	-3.13784	-1.67224	-2.86478	-2.69002	-0.521795	-2.79309	-2.00949	1.50154	-1.79236	-2.11021
1.62091e+17	-2.97537	-2.88967	-3.31967	-3.20774	-3.03799	-3.25616	-2.31568	-3.24244	-3.20301	-3.13626	-2.86118	-2.94168	-3.21919	-3.24933	-3.31379	-3.0616	-3.06182	-3.23693	-2.10066	-3.04231	-3.04548	-3.3214	-3.26381	-3.27995	-3.15938	-3.1271	-2.82809	-2.87132	-3.32082	-2.82662	-3.30681	-3.29126	-3.0892	-3.31039	-3.21482	-3.23748	-3.04446	-2.95808	-3.27589	-3.31022	-3.17806	-3.30312	-3.2741	-2.89084	-3.31791	-3.30092	-3.26182	-2.93739	-3.19677
1.64753e+17	0.601564	2.2059	-2.83033	-0.834778	0.895096	-2.11244	0.952423	-1.78554	0.0594813	-1.9935	-0.063346	0.486172	-2.20421	-2.16653	-3.11687	-1.44227	0.720972	-0.965304	3.34649	0.214449	0.667831	-3.23733	-0.663266	-0.384119	-0.585001	-1.0896	-1.23663	-0.432326	-3.01388	-1.20176	-3.02074	-2.61086	-0.459988	-2.56627	-2.16635	-1.59279	-0.138119	-0.32519	0.742807	-3.15623	-1.78366	-2.84139	-2.5714	-0.3352	-2.7957	-1.86009	1.10981	-1.70645	-2.03402
1.65165e+17	-2.93905	-2.81601	-3.31804	-3.22997	-2.94518	-3.28851	-2.15211	-3.23662	-3.16605	-3.13718	-2.81999	-3.08247	-3.23473	-3.23696	-3.31997	-3.05986	-2.85699	-3.22467	-1.96553	-3.02699	-3.06932	-3.32106	-3.2825	-3.15463	-3.14851	-3.01715	-2.90702	-2.78587	-3.31851	-2.89725	-3.29487	-3.26945	-3.06595	-3.317	-3.20103	-3.17268	-2.8989	-2.71699	-3.27432	-3.31747	-3.21305	-3.31723	-3.24726	-2.80899	-3.31558	-3.30818	-3.2531	-2.84256	-3.20651
1.65326e+17	0.309239	1.77218	-2.83337	-1.12095	0.565764	-2.03667	0.87664	-1.98178	0.169031	-2.16825	-0.0852089	-0.0627791	-2.20221	-2.29815	-3.10826	-1.51798	0.34457	-1.0297	3.15122	0.0562499	0.0413702	-3.23381	-1.06553	-0.601274	-0.893008	-1.05546	-1.13137	-0.629369	-2.98765	-1.28313	-3.00398	-2.68502	-0.880114	-2.72021	-2.32624	-1.76771	-0.625818	-0.438083	0.0908762	-3.16415	-1.65032	-2.88207	-2.63953	-0.682525	-2.85354	-2.16405	0.8038	-1.83085	-2.09611
1.65328e+17	-2.9745	-2.92344	-3.32072	-3.22383	-3.05794	-3.25793	-2.32498	-3.24998	-3.22175	-3.15348	-2.8596	-2.95776	-3.22893	-3.24406	-3.31519	-3.06111	-3.08607	-3.25258	-2.09161	-3.05846	-3.06889	-3.32172	-3.2788	-3.28933	-3.17907	-3.13952	-2.8667	-2.88976	-3.32143	-2.8461	-3.30789	-3.29136	-3.10223	-3.31351	-3.22041	-3.24452	-3.05685	-2.95933	-3.28695	-3.313	-3.17956	-3.30046	-3.27268	-2.88785	-3.31855	-3.30516	-3.27845	-2.91189	-3.20981
1.65741e+17	-2.99997	-2.91047	-3.3203	-3.22709	-3.0314	-3.26719	-2.35514	-3.25129	-3.21273	-3.14731	-2.86032	-2.93043	-3.24538	-3.27013	-3.31686	-3.05531	-3.05057	-3.23548	-2.06785	-3.02484	-3.08336	-3.3216	-3.27889	-3.28009	-3.15528	-3.10529	-2.8539	-2.8828	-3.32096	-2.90859	-3.30907	-3.29061	-3.10368	-3.31488	-3.22183	-3.23938	-3.05572	-2.94521	-3.28333	-3.31175	-3.1754	-3.30441	-3.25217	-2.8711	-3.31816	-3.30769	-3.26918	-2.93776	-3.23638
1.65852e+17	-3.01703	-2.85586	-3.32012	-3.24937	-3.0496	-3.27773	-2.34641	-3.25159	-3.21417	-3.15374	-2.83557	-3.01612	-3.24788	-3.2666	-3.32025	-3.08486	-2.99557	-3.20937	-1.95016	-3.06665	-3.08434	-3.3214	-3.28036	-3.25144	-3.17234	-3.0742	-2.91768	-2.90539	-3.32	-2.92845	-3.30076	-3.26266	-3.10811	-3.31736	-3.21157	-3.21537	-3.00658	-2.93198	-3.28098	-3.31406	-3.19611	-3.31149	-3.26705	-2.8571	-3.31637	-3.31239	-3.24853	-2.92903	-3.26037
1.65858e+17	-1.39686	-0.535827	-3.09772	-2.13662	-1.2016	-2.73172	-0.376507	-2.60363	-1.26514	-2.60364	-1.33109	-1.63346	-2.77605	-2.72215	-3.20216	-2.20478	-1.20946	-1.95294	1.2077	-1.77747	-1.76171	-3.27592	-2.34081	-2.15273	-1.85607	-1.95624	-1.81874	-1.73336	-3.18798	-2.19771	-3.13819	-2.98205	-1.94137	-3.03274	-2.79554	-2.48684	-1.99433	-1.62528	-1.98896	-3.22965	-2.24301	-3.14361	-2.93543	-1.88303	-3.13792	-2.84367	-1.75099	-2.23854	-2.72687
1.6586e+17	-2.14429	-1.5044	-3.22091	-2.61419	-1.99556	-3.00395	-1.07911	-2.86329	-2.03097	-2.86984	-1.85465	-2.27438	-2.99427	-2.95616	-3.23979	-2.50114	-2.02731	-2.51572	0.182029	-2.40885	-2.40559	-3.30208	-2.76135	-2.72594	-2.40299	-2.44676	-2.1765	-2.278	-3.26489	-2.50439	-3.20119	-3.10256	-2.48434	-3.16388	-3.01588	-2.86423	-2.45014	-2.18086	-2.64137	-3.24777	-2.59903	-3.24096	-3.09035	-2.37809	-3.23416	-3.06027	-2.50395	-2.50758	-3.03055
1.66264e+17	-2.89512	-2.73834	-3.31722	-3.15222	-2.98986	-3.24102	-2.22117	-3.20091	-3.12048	-3.13187	-2.76429	-2.93889	-3.19454	-3.23494	-3.30603	-3.04402	-3.02307	-3.2138	-1.84499	-2.99577	-3.00666	-3.32094	-3.23571	-3.26004	-3.15223	-3.1173	-2.81651	-2.86725	-3.3197	-2.76022	-3.29909	-3.26698	-3.04938	-3.29937	-3.21203	-3.22824	-2.97376	-2.92996	-3.24835	-3.30778	-3.13415	-3.29814	-3.28272	-2.86202	-3.31458	-3.28158	-3.22874	-2.90182	-3.17327
1.69028e+17	-0.353394	0.878563	-2.92775	-1.39346	-0.0949436	-2.37283	0.378364	-2.16057	-0.415286	-2.26393	-0.674216	-0.549248	-2.46613	-2.39508	-3.15701	-1.83617	-0.0971954	-1.25843	2.33189	-0.735114	-0.560808	-3.24525	-1.64878	-1.21993	-1.08912	-1.41312	-1.51947	-0.950618	-3.08303	-1.74268	-3.04644	-2.80607	-1.06049	-2.78926	-2.41637	-1.90275	-1.16616	-0.923168	-0.695526	-3.19876	-1.86201	-2.95838	-2.70719	-1.12016	-2.98739	-2.43636	-0.518554	-1.94142	-2.27886
1.6958e+17	-2.914	-2.83545	-3.31341	-3.17064	-2.98542	-3.24263	-2.22909	-3.22355	-3.13788	-3.11606	-2.83863	-2.93094	-3.20632	-3.24034	-3.3108	-3.03531	-3.02013	-3.21644	-2.02087	-3.02322	-3.02154	-3.31994	-3.23585	-3.2508	-3.13574	-3.10172	-2.82453	-2.85418	-3.31677	-2.76916	-3.29323	-3.28317	-3.06409	-3.30244	-3.21019	-3.23099	-3.01919	-2.90952	-3.23642	-3.30954	-3.17704	-3.3003	-3.27258	-2.88082	-3.31108	-3.28788	-3.19538	-2.90481	-3.16905
1.6958e+17	-2.88757	-2.70016	-3.30998	-3.21147	-2.92839	-3.26954	-2.17109	-3.19657	-3.09722	-3.1248	-2.73612	-2.96638	-3.22285	-3.23377	-3.31371	-3.00052	-2.88027	-3.14566	-1.73322	-3.01108	-3.05288	-3.31932	-3.24814	-3.1948	-3.10404	-3.03975	-2.85574	-2.79474	-3.31404	-2.92889	-3.29887	-3.25954	-3.02394	-3.30598	-3.17885	-3.185	-2.93837	-2.80642	-3.22965	-3.30926	-3.1301	-3.30608	-3.2608	-2.69764	-3.30672	-3.29234	-3.20535	-2.89695	-3.2436
1.69588e+17	-2.74241	-2.62058	-3.30813	-3.10718	-2.76011	-3.26657	-2.22265	-3.1775	-3.00366	-3.15682	-2.55072	-2.99972	-3.20197	-3.25978	-3.31822	-3.01312	-2.76978	-3.16012	-1.57926	-2.85742	-2.96532	-3.31853	-3.25633	-3.06567	-3.00691	-2.90926	-2.85444	-2.70044	-3.30788	-2.8607	-3.30777	-3.20342	-2.94989	-3.30819	-3.19781	-3.10437	-2.92506	-2.69892	-3.23198	-3.3157	-3.2021	-3.31257	-3.27419	-2.76517	-3.31304	-3.26941	-3.19799	-2.88357	-3.149
1.70268e+17	-2.83409	-2.54794	-3.30542	-3.08916	-2.84613	-3.248	-2.23356	-3.18694	-3.02796	-3.1129	-2.60627	-2.89549	-3.19324	-3.23204	-3.31395	-3.0694	-2.75175	-3.12161	-1.56847	-2.87237	-2.88968	-3.31738	-3.1806	-3.08047	-3.05725	-2.92249	-2.81435	-2.73547	-3.30679	-2.84845	-3.29844	-3.2078	-2.96098	-3.29132	-3.18009	-3.12274	-2.85904	-2.74438	-3.1411	-3.30938	-3.1518	-3.30131	-3.24457	-2.76867	-3.30402	-3.25829	-3.08813	-2.89946	-3.20776
1.70268e+17	-2.94111	-2.74824	-3.31925	-3.2442	-2.98972	-3.29125	-2.2628	-3.2175	-3.1798	-3.14469	-2.72537	-3.00564	-3.22692	-3.24745	-3.31396	-3.01154	-2.9955	-3.20218	-1.70533	-3.02973	-3.10182	-3.32147	-3.27167	-3.24231	-3.13504	-3.10224	-2.85247	-2.88659	-3.32016	-2.94834	-3.31059	-3.27954	-3.05294	-3.3115	-3.19075	-3.2342	-3.01962	-2.90863	-3.26368	-3.30382	-3.12631	-3.29515	-3.27436	-2.78617	-3.31576	-3.29718	-3.25929	-2.97917	-3.2642
1.70277e+17	-0.690354	0.425177	-2.97765	-1.60602	-0.44039	-2.50283	0.145134	-2.29396	-0.672533	-2.34813	-0.910342	-0.882898	-2.57751	-2.48081	-3.17611	-1.97216	-0.403429	-1.42662	1.97576	-1.09869	-0.952685	-3.25104	-1.91545	-1.53207	-1.28724	-1.57188	-1.63617	-1.16686	-3.11982	-1.9237	-3.07284	-2.86327	-1.28394	-2.85819	-2.51669	-2.04773	-1.45839	-1.14326	-1.14461	-3.21128	-1.96091	-3.01206	-2.76872	-1.36691	-3.04558	-2.58626	-1.02904	-2.01756	-2.40144
1.7066e+17	-2.82644	-2.59971	-3.3006	-3.11697	-2.84065	-3.21892	-2.14224	-3.19086	-3.02881	-3.09432	-2.72188	-2.86771	-3.19066	-3.20651	-3.30934	-3.0193	-2.81279	-3.12305	-1.72336	-2.91121	-2.90448	-3.31618	-3.15765	-3.11754	-3.06171	-2.95269	-2.79513	-2.74811	-3.30693	-2.8084	-3.27923	-3.23651	-2.99545	-3.2852	-3.17936	-3.15273	-2.87241	-2.73652	-3.12001	-3.30381	-3.12232	-3.29389	-3.23371	-2.7929	-3.29566	-3.25232	-3.03662	-2.84398	-3.19208
1.91081e+17	-2.76176	-2.6612	-3.31227	-3.12716	-2.79233	-3.27535	-2.22159	-3.19017	-3.0333	-3.16879	-2.58211	-3.02885	-3.20666	-3.2628	-3.3198	-3.02411	-2.79386	-3.18484	-1.61989	-2.87732	-2.98766	-3.3196	-3.27012	-3.07306	-3.02277	-2.92127	-2.87282	-2.70878	-3.31057	-2.8736	-3.30967	-3.21502	-2.96658	-3.31311	-3.1951	-3.12195	-2.92086	-2.68724	-3.24865	-3.31704	-3.2185	-3.31568	-3.27412	-2.76121	-3.31565	-3.27971	-3.21886	-2.88055	-3.1625
1.91081e+17	0.530291	2.15964	-2.81921	-1.11982	0.776423	-1.95067	0.963631	-1.93712	0.293262	-2.13248	0.10391	0.0558037	-2.13611	-2.29666	-3.11106	-1.4151	0.375624	-1.04471	3.46493	0.316106	0.219561	-3.22251	-0.78886	-0.433284	-0.92606	-0.949905	-0.986455	-0.585233	-2.96206	-1.11097	-3.01152	-2.6245	-0.922954	-2.71313	-2.34741	-1.80469	-0.382819	-0.245999	0.355274	-3.14305	-1.65947	-2.8663	-2.68505	-0.541547	-2.7931	-2.02722	1.45955	-1.80057	-2.10499
1.91216e+17	0.683979	2.42688	-2.84469	-0.770079	1.05487	-2.13126	0.92936	-1.75311	0.018694	-1.94962	-0.041253	0.628024	-2.18858	-2.161	-3.11638	-1.43251	0.84409	-0.986808	3.48749	0.36513	0.833232	-3.22866	-0.447879	-0.269697	-0.623326	-1.07017	-1.22687	-0.359993	-3.01886	-1.09411	-3.02769	-2.51895	-0.431095	-2.51347	-2.15474	-1.57623	0.0554203	-0.166643	0.980646	-3.13051	-1.81105	-2.83605	-2.57948	-0.218443	-2.77965	-1.76048	1.44679	-1.66439	-2.04729
1.91645e+17	-2.96829	-2.81584	-3.3208	-3.24231	-3.01671	-3.2852	-2.30335	-3.22322	-3.20115	-3.14923	-2.77989	-2.99594	-3.22958	-3.26118	-3.31624	-3.04216	-3.01427	-3.21097	-1.8771	-3.02812	-3.09028	-3.32176	-3.27564	-3.25644	-3.15646	-3.11327	-2.86081	-2.8921	-3.32118	-2.92506	-3.31121	-3.28511	-3.0834	-3.31448	-3.20287	-3.22908	-3.03317	-2.93873	-3.27496	-3.3078	-3.15211	-3.30249	-3.26864	-2.84148	-3.3173	-3.30472	-3.26883	-2.96171	-3.25613
1.91774e+17	-2.91281	-2.79266	-3.31856	-3.1859	-3.0152	-3.26534	-2.21056	-3.21581	-3.13849	-3.14151	-2.77907	-2.97651	-3.18943	-3.23008	-3.30292	-3.0124	-3.01952	-3.21635	-1.86604	-3.03929	-3.04649	-3.32137	-3.24162	-3.2684	-3.14076	-3.1352	-2.78135	-2.88628	-3.32027	-2.76186	-3.30195	-3.27902	-3.06791	-3.29871	-3.19978	-3.23901	-2.99867	-2.93527	-3.25432	-3.3045	-3.16127	-3.29598	-3.28648	-2.86274	-3.31643	-3.28371	-3.24028	-2.93547	-3.17065
1.92102e+17	0.522545	2.22022	-2.83547	-1.10638	0.80455	-2.00247	0.899492	-1.9232	0.211383	-2.10543	0.0540581	0.10554	-2.1598	-2.29234	-3.1208	-1.43969	0.398801	-1.07531	3.47728	0.311388	0.277471	-3.21762	-0.72121	-0.435679	-0.940205	-0.975467	-1.02541	-0.574055	-2.97685	-1.10922	-3.02146	-2.5902	-0.903701	-2.68755	-2.34169	-1.8014	-0.310828	-0.207687	0.424391	-3.13355	-1.70739	-2.86737	-2.70012	-0.509354	-2.79412	-1.9823	1.52091	-1.7809	-2.13284
1.92315e+17	-2.95614	-2.71534	-3.3179	-3.18499	-2.97301	-3.25858	-2.32217	-3.22643	-3.15508	-3.12393	-2.72734	-2.932	-3.22688	-3.25297	-3.31586	-3.07094	-2.99606	-3.18823	-1.87081	-2.97926	-3.00317	-3.32101	-3.25407	-3.22613	-3.13436	-3.0455	-2.83948	-2.83849	-3.31928	-2.88603	-3.30498	-3.27037	-3.04853	-3.3088	-3.20895	-3.20497	-2.97705	-2.91299	-3.23889	-3.30704	-3.1373	-3.30492	-3.25819	-2.88414	-3.31569	-3.29649	-3.23695	-2.92328	-3.2442
1.92654e+17	0.201261	1.67744	-2.87718	-0.960811	0.544683	-2.23775	0.706029	-1.9212	-0.107107	-2.08142	-0.355899	0.11687	-2.30957	-2.22494	-3.12329	-1.64028	0.523647	-1.00783	2.93558	-0.144303	0.199426	-3.23456	-1.09199	-0.671414	-0.765989	-1.19653	-1.37836	-0.552547	-3.0468	-1.41279	-3.00448	-2.64756	-0.631996	-2.61865	-2.22936	-1.63083	-0.578516	-0.494572	0.180987	-3.16499	-1.74709	-2.87102	-2.59142	-0.655801	-2.89708	-2.1263	0.368516	-1.77175	-2.10261
1.92719e+17	-1.40172	-0.58549	-3.0869	-2.11256	-1.21212	-2.77105	-0.568063	-2.5904	-1.39831	-2.58702	-1.45794	-1.60024	-2.80218	-2.72429	-3.2267	-2.3129	-1.1552	-1.93522	0.909914	-1.76266	-1.70539	-3.26888	-2.41053	-2.11175	-1.82648	-1.9904	-2.00699	-1.66128	-3.18732	-2.26655	-3.14981	-2.98416	-1.81477	-3.01158	-2.74169	-2.39756	-1.99643	-1.65611	-1.95123	-3.24309	-2.3217	-3.11957	-2.93156	-1.85771	-3.14781	-2.8528	-1.8928	-2.26424	-2.65793
1.92746e+17	0.760753	2.48846	-2.82779	-0.742501	1.1141	-2.08546	1.01036	-1.73345	0.0932021	-1.94137	0.0314172	0.674396	-2.15943	-2.14699	-3.11098	-1.38854	0.882134	-0.943901	3.55075	0.427969	0.883752	-3.23008	-0.414053	-0.208503	-0.573718	-1.03359	-1.18726	-0.327849	-3.00451	-1.05662	-3.02271	-2.53092	-0.389165	-2.51456	-2.14166	-1.55983	0.0925099	-0.149099	1.04459	-3.13354	-1.78274	-2.82602	-2.56276	-0.175528	-2.76288	-1.73972	1.52305	-1.65224	-2.00942
1.92747e+17	-3.0146	-2.84336	-3.32082	-3.28328	-3.03296	-3.29966	-2.33326	-3.22436	-3.19123	-3.17462	-2.82347	-3.01502	-3.24806	-3.27394	-3.321	-3.05236	-2.99633	-3.21218	-1.89114	-3.05424	-3.10027	-3.32171	-3.30026	-3.24362	-3.18343	-3.13586	-2.96654	-2.85017	-3.32036	-2.93679	-3.30621	-3.25754	-3.09244	-3.32029	-3.21406	-3.21791	-2.96558	-2.89438	-3.27891	-3.31632	-3.18915	-3.31365	-3.28861	-2.79269	-3.31674	-3.31528	-3.27681	-2.97088	-3.26827
1.92807e+17	-3.01086	-2.90448	-3.32163	-3.29034	-3.08491	-3.2996	-2.34199	-3.23341	-3.21921	-3.15012	-2.85951	-3.02227	-3.24264	-3.27617	-3.321	-3.07118	-2.99981	-3.20596	-1.99031	-3.10055	-3.12399	-3.32189	-3.29469	-3.27222	-3.20302	-3.1321	-2.94711	-2.91287	-3.32152	-2.94635	-3.31087	-3.28281	-3.12198	-3.32069	-3.21791	-3.21931	-3.02076	-2.91309	-3.29225	-3.31619	-3.18393	-3.30998	-3.27655	-2.85057	-3.31619	-3.31792	-3.27033	-2.95549	-3.27289
1.95547e+17	0.745548	2.46833	-2.82405	-0.838326	1.04438	-2.0678	1.00506	-1.7583	0.116056	-1.96314	0.0550341	0.576762	-2.16392	-2.16569	-3.11953	-1.37716	0.757665	-0.986203	3.56852	0.379339	0.791875	-3.22891	-0.451455	-0.272583	-0.617028	-1.02932	-1.14058	-0.403843	-3.00162	-1.08408	-3.03181	-2.55785	-0.490634	-2.55342	-2.18233	-1.62281	0.0431075	-0.188283	0.929095	-3.14031	-1.8021	-2.83802	-2.60189	-0.227978	-2.75553	-1.7582	1.55947	-1.68014	-2.04744
1.95616e+17	-2.98969	-2.88048	-3.32099	-3.2663	-3.06202	-3.2878	-2.35932	-3.23375	-3.20889	-3.15581	-2.81049	-3.00004	-3.23752	-3.26765	-3.31921	-3.05919	-3.01921	-3.21393	-1.97143	-3.08438	-3.10392	-3.32178	-3.28745	-3.26964	-3.18487	-3.11647	-2.90859	-2.8961	-3.32119	-2.9406	-3.31139	-3.28288	-3.10262	-3.3179	-3.2154	-3.2167	-3.03385	-2.91878	-3.28569	-3.31179	-3.16747	-3.30675	-3.26903	-2.8647	-3.31607	-3.31218	-3.26492	-2.93951	-3.2674
1.95626e+17	-2.96815	-2.7856	-3.32076	-3.25859	-2.99825	-3.29793	-2.27686	-3.22854	-3.20333	-3.16006	-2.74639	-3.01834	-3.22856	-3.25052	-3.31184	-3.01502	-3.02445	-3.21626	-1.6821	-3.02877	-3.11393	-3.32176	-3.28526	-3.25885	-3.14407	-3.12547	-2.87724	-2.9122	-3.3212	-2.95374	-3.31239	-3.28356	-3.05659	-3.31044	-3.17932	-3.24301	-3.02533	-2.94239	-3.26927	-3.29925	-3.13641	-3.28875	-3.28437	-2.7947	-3.31782	-3.29816	-3.27088	-2.99392	-3.26659
1.96044e+17	-2.97057	-2.75297	-3.3176	-3.20518	-2.99062	-3.26967	-2.32897	-3.23181	-3.1538	-3.13748	-2.73107	-2.94866	-3.234	-3.26169	-3.31748	-3.07425	-2.97338	-3.18805	-1.85653	-3.00064	-3.03154	-3.32091	-3.25901	-3.22749	-3.14098	-3.04136	-2.86376	-2.8573	-3.31842	-2.91271	-3.30555	-3.26163	-3.05941	-3.31112	-3.20519	-3.1969	-2.97059	-2.90816	-3.24544	-3.31013	-3.14865	-3.30598	-3.25633	-2.85987	-3.31436	-3.3007	-3.23178	-2.91383	-3.25716
1.96174e+17	-2.81314	-2.73662	-3.31713	-3.17032	-2.83756	-3.29072	-2.32221	-3.20074	-3.06886	-3.18284	-2.61834	-3.05907	-3.22194	-3.28434	-3.32123	-3.03429	-2.85137	-3.2123	-1.76973	-2.89803	-3.01486	-3.32082	-3.29174	-3.11841	-3.06592	-2.96946	-2.89975	-2.75821	-3.31478	-2.8759	-3.31258	-3.21225	-3.01266	-3.3182	-3.21788	-3.1275	-2.96907	-2.76157	-3.274	-3.31911	-3.24048	-3.3191	-3.28857	-2.84007	-3.31866	-3.28745	-3.24626	-2.90998	-3.16781
1.96181e+17	-2.92137	-2.7988	-3.31989	-3.1944	-3.028	-3.26452	-2.24078	-3.22285	-3.16593	-3.14467	-2.78566	-2.98157	-3.20073	-3.24001	-3.3083	-3.04145	-3.0546	-3.23701	-1.90519	-3.03285	-3.05374	-3.32159	-3.25834	-3.27912	-3.16822	-3.1492	-2.83211	-2.89252	-3.32114	-2.77732	-3.30512	-3.27693	-3.06791	-3.30476	-3.20688	-3.24392	-3.01183	-2.96032	-3.27026	-3.30867	-3.16525	-3.29823	-3.28787	-2.8694	-3.31823	-3.29104	-3.26354	-2.92421	-3.17615
1.96528e+17	-2.94111	-2.76142	-3.31621	-3.21335	-2.95269	-3.27299	-2.19691	-3.21667	-3.13516	-3.14555	-2.76392	-2.99664	-3.22928	-3.24027	-3.31608	-3.04454	-2.91852	-3.19072	-1.82195	-3.03005	-3.04781	-3.32077	-3.25917	-3.20398	-3.12793	-3.04863	-2.8811	-2.8193	-3.31795	-2.89989	-3.2955	-3.2627	-3.04594	-3.31008	-3.19164	-3.1931	-2.9302	-2.81661	-3.23875	-3.31024	-3.16104	-3.30851	-3.2547	-2.80657	-3.31147	-3.29912	-3.22287	-2.87612	-3.24069
1.96638e+17	-2.95165	-2.82501	-3.32058	-3.24629	-3.02869	-3.28776	-2.27203	-3.2202	-3.2018	-3.15245	-2.79292	-3.01935	-3.22933	-3.25678	-3.31755	-3.04139	-2.99627	-3.21494	-1.91939	-3.05269	-3.10055	-3.32172	-3.27989	-3.25514	-3.1637	-3.11689	-2.88249	-2.88308	-3.32115	-2.93477	-3.30867	-3.28678	-3.08986	-3.31569	-3.1983	-3.22713	-3.03197	-2.91779	-3.27809	-3.30918	-3.16766	-3.30583	-3.2701	-2.8319	-3.31569	-3.3084	-3.26719	-2.94552	-3.25898
1.97069e+17	-2.9244	-2.79122	-3.31856	-3.18217	-3.00789	-3.25947	-2.21837	-3.21314	-3.15154	-3.1549	-2.76939	-2.96525	-3.19198	-3.2237	-3.30413	-3.01274	-3.0257	-3.20569	-1.86696	-3.02003	-3.03225	-3.32142	-3.23331	-3.2709	-3.13981	-3.14359	-2.78048	-2.87646	-3.32048	-2.76622	-3.30567	-3.27403	-3.07149	-3.29896	-3.19471	-3.2359	-3.00009	-2.94578	-3.25596	-3.30476	-3.14893	-3.29792	-3.28038	-2.84294	-3.31672	-3.28337	-3.24521	-2.93273	-3.17824
1.97186e+17	-2.82964	-2.62403	-3.30978	-3.19306	-2.78632	-3.26507	-2.21539	-3.18755	-3.02346	-3.15689	-2.58486	-2.97497	-3.2388	-3.2587	-3.31946	-2.9384	-2.8918	-3.15896	-1.67382	-2.86091	-3.02087	-3.3189	-3.27205	-3.13563	-3.02836	-2.96876	-2.89377	-2.71716	-3.31244	-2.87732	-3.29891	-3.24172	-2.99281	-3.3103	-3.20552	-3.1541	-2.9386	-2.71357	-3.24317	-3.31522	-3.18191	-3.31389	-3.26971	-2.77708	-3.31428	-3.28916	-3.23847	-2.8917	-3.18245
1.97188e+17	-0.0791952	1.26624	-2.9044	-1.14827	0.228159	-2.31476	0.541591	-2.03545	-0.260737	-2.16491	-0.531506	-0.199503	-2.39211	-2.29478	-3.13824	-1.74905	0.244018	-1.11565	2.6234	-0.452622	-0.167486	-3.23995	-1.38463	-0.940061	-0.904808	-1.30655	-1.46198	-0.73625	-3.06783	-1.58746	-3.01977	-2.72557	-0.815957	-2.69527	-2.30953	-1.74213	-0.880675	-0.707327	-0.255014	-3.18344	-1.79489	-2.91006	-2.6375	-0.887837	-2.94706	-2.28603	-0.124898	-1.84894	-2.18223
1.97206e+17	-2.47176	-1.9806	-3.27072	-2.82969	-2.39949	-3.11327	-1.47283	-2.96987	-2.43899	-2.99182	-2.15761	-2.53251	-3.07254	-3.06534	-3.25666	-2.63497	-2.42185	-2.78828	-0.466832	-2.67562	-2.65786	-3.313	-2.93121	-2.96714	-2.68748	-2.7199	-2.34086	-2.53809	-3.2937	-2.59496	-3.23272	-3.16333	-2.74764	-3.21399	-3.11163	-3.03925	-2.64895	-2.49184	-2.89859	-3.25727	-2.79027	-3.2723	-3.17238	-2.61289	-3.27029	-3.14382	-2.78636	-2.67302	-3.13393
1.99935e+17	-2.90321	-2.70282	-3.31289	-3.20699	-2.8714	-3.27918	-2.09517	-3.19611	-3.08054	-3.13724	-2.75054	-3.01194	-3.23048	-3.22694	-3.31631	-3.00952	-2.84847	-3.17142	-1.80023	-2.97205	-3.02925	-3.32021	-3.25889	-3.1485	-3.08546	-3.00715	-2.88586	-2.7319	-3.31635	-2.89217	-3.29691	-3.26617	-3.00731	-3.30815	-3.18508	-3.15647	-2.84985	-2.67335	-3.21696	-3.31239	-3.15938	-3.31059	-3.24324	-2.75894	-3.31088	-3.29533	-3.22656	-2.82531	-3.20564
2.00427e+17	-3.01024	-2.94254	-3.31966	-3.22538	-3.03706	-3.26543	-2.35107	-3.25266	-3.21996	-3.14008	-2.88537	-2.95132	-3.24267	-3.26834	-3.31735	-3.06303	-3.06755	-3.23955	-2.11514	-3.06346	-3.07831	-3.32142	-3.28011	-3.28161	-3.16303	-3.11134	-2.87085	-2.88986	-3.32072	-2.89111	-3.30425	-3.29133	-3.10981	-3.31471	-3.22459	-3.23988	-3.05832	-2.9537	-3.28561	-3.31292	-3.19335	-3.30674	-3.26291	-2.89485	-3.31771	-3.30947	-3.26151	-2.92911	-3.22862
2.00562e+17	-2.78956	-2.42495	-3.30255	-3.07626	-2.73753	-3.22295	-1.98692	-3.12971	-2.89963	-3.09814	-2.47375	-2.82486	-3.18344	-3.19197	-3.29728	-2.91825	-2.79105	-3.05651	-1.24058	-2.86733	-2.90791	-3.31845	-3.15588	-3.12941	-2.96079	-2.93942	-2.70516	-2.7358	-3.31059	-2.81792	-3.28203	-3.22876	-2.90498	-3.27934	-3.15956	-3.14294	-2.84138	-2.74288	-3.10776	-3.28922	-3.01077	-3.29031	-3.22915	-2.74137	-3.30111	-3.24465	-3.09407	-2.83153	-3.21927
2.00563e+17	-2.84494	-2.69794	-3.31041	-3.1564	-2.8715	-3.27343	-2.15806	-3.20906	-3.07614	-3.11506	-2.67707	-3.03177	-3.20362	-3.24185	-3.31676	-3.05433	-2.76028	-3.1744	-1.75665	-2.93521	-2.99065	-3.31946	-3.2464	-3.08532	-3.08929	-2.94616	-2.84995	-2.74789	-3.31154	-2.86893	-3.3008	-3.23724	-3.0073	-3.30827	-3.19499	-3.1232	-2.88528	-2.69554	-3.23117	-3.31616	-3.19752	-3.31276	-3.25134	-2.77532	-3.31107	-3.28414	-3.19142	-2.87197	-3.17847
2.00899e+17	-2.96784	-2.88156	-3.31954	-3.21063	-3.03513	-3.2661	-2.2984	-3.23684	-3.19181	-3.13922	-2.84738	-2.9579	-3.20742	-3.25075	-3.31193	-3.04985	-3.04725	-3.23287	-2.0507	-3.05195	-3.05046	-3.32141	-3.26414	-3.27739	-3.159	-3.12472	-2.82002	-2.88622	-3.3208	-2.82126	-3.30582	-3.29154	-3.09167	-3.30862	-3.21044	-3.23385	-3.0294	-2.95183	-3.27482	-3.30806	-3.18004	-3.30211	-3.27984	-2.90045	-3.3175	-3.29903	-3.25691	-2.94925	-3.20152
2.00968e+17	-2.92512	-2.82189	-3.31756	-3.18581	-3.01111	-3.24516	-2.27901	-3.22722	-3.1683	-3.15142	-2.79641	-2.9431	-3.1996	-3.22901	-3.30964	-3.04382	-3.03966	-3.21903	-1.95678	-2.99332	-3.02499	-3.32109	-3.24405	-3.26548	-3.15429	-3.11429	-2.80192	-2.86489	-3.31929	-2.8071	-3.30606	-3.27991	-3.08091	-3.30623	-3.20368	-3.22963	-3.02418	-2.93714	-3.2581	-3.30821	-3.14417	-3.29773	-3.26888	-2.8651	-3.31486	-3.28919	-3.2417	-2.93154	-3.19216
2.01586e+17	-2.97012	-2.86343	-3.32147	-3.25874	-3.06012	-3.2869	-2.35159	-3.22631	-3.23062	-3.15944	-2.82831	-3.02524	-3.20507	-3.25426	-3.31753	-3.05854	-3.02685	-3.21584	-1.98891	-3.04783	-3.08929	-3.32184	-3.28334	-3.26674	-3.19128	-3.13532	-2.87196	-2.88098	-3.32159	-2.93415	-3.31346	-3.28493	-3.10735	-3.31654	-3.20578	-3.22453	-3.04318	-2.93698	-3.28627	-3.30679	-3.16784	-3.3026	-3.28463	-2.85143	-3.31495	-3.30772	-3.27983	-2.9848	-3.25768
2.01595e+17	-2.96305	-2.87615	-3.32067	-3.26192	-3.05715	-3.28403	-2.29328	-3.23661	-3.22341	-3.16443	-2.86104	-3.02139	-3.21926	-3.24218	-3.31823	-3.05997	-3.02154	-3.22776	-2.01182	-3.06949	-3.09025	-3.3217	-3.29094	-3.26831	-3.1846	-3.11307	-2.90974	-2.88058	-3.32116	-2.92681	-3.30583	-3.29084	-3.10268	-3.3171	-3.1944	-3.22278	-3.03197	-2.90687	-3.28466	-3.30942	-3.18061	-3.30462	-3.27956	-2.83225	-3.31459	-3.31213	-3.26899	-2.94793	-3.25701
2.04403e+17	-2.98611	-2.8086	-3.31889	-3.27079	-3.02001	-3.29382	-2.30954	-3.21455	-3.14368	-3.14642	-2.79099	-2.99546	-3.23482	-3.27694	-3.31961	-3.0625	-2.9439	-3.16929	-1.84676	-3.05109	-3.11036	-3.32132	-3.2781	-3.24108	-3.1741	-3.0914	-2.91389	-2.8404	-3.31909	-2.95545	-3.31013	-3.27481	-3.08809	-3.31798	-3.21324	-3.21796	-3.00009	-2.84085	-3.27089	-3.3149	-3.16624	-3.31353	-3.27568	-2.80446	-3.3129	-3.31149	-3.26013	-2.96188	-3.27166
2.04757e+17	0.50082	2.09251	-2.81794	-1.06692	0.770464	-1.97497	0.961852	-1.92066	0.255241	-2.12772	0.0599874	0.102384	-2.1458	-2.28016	-3.10829	-1.43428	0.447378	-1.01458	3.39438	0.284857	0.253901	-3.22702	-0.830293	-0.437177	-0.868661	-0.980403	-1.04976	-0.552148	-2.96963	-1.14576	-3.00783	-2.62993	-0.836017	-2.69121	-2.30959	-1.75237	-0.39253	-0.281192	0.377762	-3.14693	-1.65435	-2.86435	-2.6491	-0.527353	-2.80773	-2.03855	1.28332	-1.79226	-2.07631
2.04762e+17	-2.46352	-1.95578	-3.25218	-2.82593	-2.38392	-3.13162	-1.76442	-3.00465	-2.62324	-2.98794	-2.2668	-2.53184	-3.10546	-3.09323	-3.29174	-2.85112	-2.40852	-2.84804	-0.865228	-2.54458	-2.50843	-3.30935	-2.96291	-2.82992	-2.67954	-2.72054	-2.65603	-2.47349	-3.28021	-2.7206	-3.26436	-3.16932	-2.59573	-3.21373	-3.04771	-2.94055	-2.55501	-2.46482	-2.7145	-3.29082	-2.9414	-3.24556	-3.16284	-2.47109	-3.25691	-3.12185	-2.75946	-2.73267	-3.08229
2.04765e+17	-2.95545	-2.85927	-3.31426	-3.17719	-2.98041	-3.24723	-2.25565	-3.22441	-3.15174	-3.12198	-2.84247	-2.91385	-3.21809	-3.25083	-3.30956	-3.02924	-3.01728	-3.21009	-1.99186	-3.01772	-3.03317	-3.32027	-3.24255	-3.25325	-3.12661	-3.09249	-2.81944	-2.86312	-3.31735	-2.83045	-3.2985	-3.28557	-3.08113	-3.30236	-3.213	-3.22782	-3.01681	-2.91242	-3.24406	-3.30759	-3.16823	-3.30003	-3.26428	-2.86676	-3.31179	-3.29032	-3.2024	-2.91893	-3.20251
2.04817e+17	-3.00941	-2.94516	-3.32039	-3.21035	-3.0405	-3.26025	-2.32679	-3.25	-3.22122	-3.14558	-2.89857	-2.96491	-3.23397	-3.26697	-3.31255	-3.06573	-3.07688	-3.24416	-2.09458	-3.05312	-3.07984	-3.32167	-3.27599	-3.29079	-3.16136	-3.13602	-2.85874	-2.89152	-3.32126	-2.8686	-3.30729	-3.29497	-3.11267	-3.31099	-3.22394	-3.24807	-3.05496	-2.95165	-3.28852	-3.31144	-3.19107	-3.30445	-3.27129	-2.87308	-3.31825	-3.30616	-3.27028	-2.94816	-3.2086
2.04911e+17	0.301504	1.81626	-2.85036	-1.17647	0.549959	-2.06063	0.830123	-1.99333	0.113856	-2.17045	-0.0856329	-0.0870892	-2.2179	-2.31925	-3.11685	-1.51226	0.263375	-1.10953	3.19164	0.0412518	0.0348602	-3.23236	-0.996381	-0.635022	-0.958184	-1.07646	-1.11336	-0.68734	-2.99613	-1.26726	-3.01915	-2.67031	-0.960222	-2.72949	-2.36411	-1.83307	-0.579594	-0.427927	0.0995599	-3.15731	-1.71168	-2.89441	-2.68184	-0.688526	-2.84318	-2.12487	0.945656	-1.83679	-2.15607
2.0496e+17	-2.78427	-2.42794	-3.30044	-3.08412	-2.72686	-3.23169	-1.96274	-3.12533	-2.91326	-3.10018	-2.49693	-2.8539	-3.18715	-3.18957	-3.30091	-2.92924	-2.77857	-3.05388	-1.24225	-2.86612	-2.91038	-3.3179	-3.17159	-3.11076	-2.95456	-2.9448	-2.74656	-2.72773	-3.30998	-2.85115	-3.28352	-3.23655	-2.88556	-3.28068	-3.14094	-3.13332	-2.83038	-2.71213	-3.0961	-3.29174	-3.02908	-3.28889	-3.23324	-2.69719	-3.30111	-3.24819	-3.10967	-2.83712	-3.21671
2.0496e+17	-3.01291	-2.8959	-3.32138	-3.28056	-3.07254	-3.2966	-2.34622	-3.23441	-3.2171	-3.16224	-2.83671	-3.01034	-3.23901	-3.27653	-3.32033	-3.07554	-2.99755	-3.21456	-1.99295	-3.09423	-3.11119	-3.32183	-3.29243	-3.27272	-3.19123	-3.13193	-2.9392	-2.89787	-3.32132	-2.96005	-3.31313	-3.27451	-3.11318	-3.31963	-3.20795	-3.22148	-3.00759	-2.93485	-3.28991	-3.31328	-3.1779	-3.30973	-3.27816	-2.83068	-3.31242	-3.3162	-3.27225	-2.94129	-3.27376
2.05449e+17	0.787931	2.51093	-2.82066	-0.763965	1.10646	-2.07596	1.02849	-1.72499	0.104981	-1.9362	0.0536494	0.679454	-2.15896	-2.14099	-3.11566	-1.37066	0.85156	-0.953791	3.57273	0.416343	0.900942	-3.23123	-0.402545	-0.218963	-0.546932	-1.03422	-1.17276	-0.348297	-3.0032	-1.06879	-3.02965	-2.55025	-0.38981	-2.52343	-2.14238	-1.57327	0.109614	-0.173358	1.04662	-3.13965	-1.80331	-2.82694	-2.57153	-0.165057	-2.75116	-1.71914	1.55395	-1.65657	-2.014
2.05511e+17	-2.98721	-2.88323	-3.31897	-3.23548	-3.03816	-3.26796	-2.31325	-3.2359	-3.2053	-3.14291	-2.84947	-2.9826	-3.23042	-3.25488	-3.31747	-3.0617	-3.02107	-3.218	-2.03583	-3.06773	-3.06991	-3.32128	-3.27816	-3.26565	-3.16538	-3.0984	-2.88426	-2.88103	-3.32031	-2.89142	-3.30333	-3.28523	-3.0962	-3.31423	-3.20997	-3.22225	-3.03013	-2.92564	-3.27812	-3.31042	-3.17683	-3.30723	-3.26942	-2.87882	-3.31413	-3.30853	-3.25635	-2.92551	-3.24074
2.05528e+17	-2.99623	-2.80357	-3.32026	-3.28789	-2.97772	-3.29781	-2.30744	-3.20613	-3.16217	-3.15312	-2.82155	-3.01414	-3.25624	-3.28005	-3.32152	-3.02676	-3.00321	-3.19642	-1.97806	-3.00711	-3.08143	-3.3216	-3.30058	-3.2404	-3.15615	-3.10685	-2.9441	-2.83273	-3.32018	-2.90347	-3.30691	-3.26883	-3.10005	-3.32049	-3.23523	-3.20884	-2.96444	-2.84156	-3.27505	-3.31803	-3.19708	-3.31829	-3.28516	-2.82096	-3.31597	-3.31512	-3.28463	-2.95314	-3.24683
2.05528e+17	-2.96429	-2.80358	-3.31761	-3.23063	-2.99821	-3.27513	-2.27152	-3.23233	-3.16757	-3.15466	-2.78282	-2.98925	-3.23394	-3.25199	-3.31692	-3.0565	-2.97433	-3.19977	-1.84643	-3.02737	-3.06872	-3.321	-3.27476	-3.23794	-3.15187	-3.06491	-2.88918	-2.86451	-3.31872	-2.92059	-3.30247	-3.26742	-3.07371	-3.31343	-3.18743	-3.20888	-2.98288	-2.88938	-3.26231	-3.31108	-3.16483	-3.30632	-3.26788	-2.80694	-3.31458	-3.3051	-3.24543	-2.91673	-3.25701
2.26206e+17	0.586308	2.2365	-2.81215	-1.08495	0.836823	-1.93826	0.998712	-1.91104	0.313771	-2.11475	0.136943	0.124028	-2.12253	-2.2806	-3.11086	-1.3924	0.43295	-1.02106	3.5183	0.367133	0.295632	-3.22182	-0.735831	-0.385871	-0.888909	-0.934523	-0.979149	-0.549356	-2.95858	-1.08542	-3.01094	-2.61386	-0.872662	-2.69737	-2.32824	-1.77924	-0.31755	-0.215237	0.44369	-3.1413	-1.65716	-2.85934	-2.67439	-0.490241	-2.78258	-1.99361	1.53459	-1.78419	-2.08557
2.26822e+17	-2.9581	-2.66888	-3.31501	-3.21895	-2.9163	-3.27645	-2.24208	-3.20439	-3.11189	-3.14452	-2.67994	-2.9814	-3.23017	-3.25801	-3.31648	-3.04918	-2.93024	-3.17135	-1.65078	-3.00292	-3.02692	-3.32053	-3.26096	-3.19459	-3.10861	-3.06886	-2.9107	-2.79862	-3.31627	-2.93108	-3.306	-3.24199	-2.99958	-3.31018	-3.1879	-3.1882	-2.9034	-2.83468	-3.21986	-3.30861	-3.13192	-3.3075	-3.27269	-2.74083	-3.31043	-3.29669	-3.21819	-2.91086	-3.25816
2.26875e+17	-2.41119	-1.95909	-3.24337	-2.8123	-2.35517	-3.10044	-1.64367	-3.01167	-2.47519	-2.94832	-2.19933	-2.53244	-3.06937	-3.08036	-3.28198	-2.80257	-2.26901	-2.74842	-0.675847	-2.57477	-2.60024	-3.3041	-2.95343	-2.82546	-2.68208	-2.63298	-2.50215	-2.43679	-3.27285	-2.67455	-3.25273	-3.1443	-2.64139	-3.21739	-3.06431	-2.92584	-2.62572	-2.41366	-2.85203	-3.28493	-2.86757	-3.25962	-3.15316	-2.50498	-3.26153	-3.15043	-2.75786	-2.68845	-3.05898
2.26953e+17	-2.89201	-2.73901	-3.31444	-3.20515	-2.89811	-3.28049	-2.12179	-3.2141	-3.10888	-3.1403	-2.76247	-3.04039	-3.22319	-3.2395	-3.31778	-3.04022	-2.84592	-3.19666	-1.82398	-2.99166	-3.04115	-3.32039	-3.26896	-3.13764	-3.10928	-3.00403	-2.88578	-2.73792	-3.31612	-2.8981	-3.29949	-3.2627	-3.01975	-3.31268	-3.18856	-3.1637	-2.88403	-2.68367	-3.24783	-3.31481	-3.18157	-3.31418	-3.24965	-2.76637	-3.31252	-3.29933	-3.23254	-2.83683	-3.205
2.26959e+17	0.585766	2.25176	-2.81463	-1.00097	0.892745	-1.96293	0.986368	-1.88676	0.293684	-2.09053	0.098424	0.203829	-2.12449	-2.25966	-3.1059	-1.41741	0.542835	-0.977467	3.50247	0.40035	0.37164	-3.22032	-0.720773	-0.33688	-0.840448	-0.936345	-1.03076	-0.475847	-2.9637	-1.07937	-3.00302	-2.59019	-0.77736	-2.66172	-2.28498	-1.71411	-0.28685	-0.174814	0.529358	-3.13492	-1.63499	-2.84729	-2.6413	-0.446727	-2.7942	-1.98198	1.47799	-1.75599	-2.05281
2.27355e+17	-2.98853	-2.90726	-3.31904	-3.2229	-3.01087	-3.27048	-2.27654	-3.23387	-3.19207	-3.14467	-2.83857	-2.96301	-3.23497	-3.26239	-3.31517	-3.03566	-3.02058	-3.22188	-2.01766	-3.06006	-3.08073	-3.32147	-3.27347	-3.27272	-3.14201	-3.11376	-2.86644	-2.87952	-3.32053	-2.8889	-3.30217	-3.2867	-3.09366	-3.31217	-3.2094	-3.23176	-3.03645	-2.93735	-3.27506	-3.30851	-3.18183	-3.30656	-3.26441	-2.87307	-3.31548	-3.3062	-3.25654	-2.91828	-3.23391
2.27357e+17	-2.77356	-2.69199	-3.31316	-3.12995	-2.8175	-3.28119	-2.22503	-3.19466	-3.04719	-3.16023	-2.60936	-3.05033	-3.19867	-3.26459	-3.31959	-3.0429	-2.76695	-3.1899	-1.66813	-2.89188	-2.98787	-3.31986	-3.26994	-3.06818	-3.04092	-2.92465	-2.86944	-2.71338	-3.31174	-2.87698	-3.3103	-3.21612	-2.97582	-3.31356	-3.19721	-3.11289	-2.921	-2.68626	-3.25212	-3.31749	-3.22405	-3.31637	-3.27255	-2.77425	-3.31587	-3.28175	-3.21861	-2.87964	-3.15858
2.27357e+17	-1.17972	-0.199881	-3.05988	-1.92892	-0.96109	-2.68548	-0.299536	-2.47687	-1.16302	-2.52532	-1.23111	-1.33695	-2.731	-2.63754	-3.20395	-2.17151	-0.966873	-1.80999	1.35082	-1.52933	-1.38893	-3.26986	-2.2034	-1.93066	-1.63054	-1.87775	-1.87739	-1.54919	-3.17146	-2.15123	-3.12366	-2.94996	-1.64078	-2.95867	-2.6729	-2.30626	-1.75986	-1.50245	-1.59317	-3.22912	-2.20617	-3.08498	-2.87824	-1.67643	-3.10723	-2.72848	-1.54509	-2.19372	-2.61468
2.27364e+17	-2.96237	-2.68627	-3.31783	-3.25036	-2.912	-3.2842	-2.23016	-3.21153	-3.10044	-3.16767	-2.70579	-2.97564	-3.2539	-3.27066	-3.32019	-3.01491	-2.97901	-3.1948	-1.7424	-2.9744	-3.05108	-3.32115	-3.28971	-3.20987	-3.1079	-3.05321	-2.94127	-2.7622	-3.31833	-2.90784	-3.3058	-3.2672	-3.01565	-3.31659	-3.20941	-3.20268	-2.92518	-2.77261	-3.24197	-3.31483	-3.1654	-3.31419	-3.27548	-2.7554	-3.31369	-3.30734	-3.26982	-2.93913	-3.24983
2.27364e+17	-2.9881	-2.81942	-3.321	-3.28721	-3.03209	-3.30229	-2.32117	-3.21254	-3.19907	-3.15502	-2.80866	-3.03332	-3.24226	-3.27462	-3.31999	-3.04072	-2.99894	-3.20231	-1.83335	-3.06093	-3.12354	-3.32177	-3.29564	-3.24799	-3.17966	-3.14228	-2.94769	-2.87484	-3.32093	-2.97495	-3.31078	-3.27649	-3.08352	-3.31936	-3.20368	-3.23102	-3.00107	-2.90089	-3.278	-3.3134	-3.16979	-3.30861	-3.28435	-2.77186	-3.31641	-3.31373	-3.27176	-2.97841	-3.27686
2.27425e+17	-2.96714	-2.75413	-3.31836	-3.25803	-2.97146	-3.29104	-2.28254	-3.21555	-3.14529	-3.1533	-2.76425	-3.0057	-3.24603	-3.27426	-3.31992	-3.03979	-2.96425	-3.19595	-1.83473	-3.01812	-3.06412	-3.32116	-3.28768	-3.20867	-3.14999	-3.09291	-2.92228	-2.8137	-3.31853	-2.91832	-3.30808	-3.25356	-3.05796	-3.31735	-3.21594	-3.19793	-2.94684	-2.83254	-3.26815	-3.31598	-3.18226	-3.31615	-3.28141	-2.78141	-3.31519	-3.30762	-3.25775	-2.93471	-3.24801
2.27493e+17	-2.99832	-2.83143	-3.32105	-3.2744	-3.05615	-3.296	-2.33384	-3.21141	-3.20124	-3.14221	-2.81475	-3.02474	-3.23568	-3.27066	-3.32048	-3.07923	-2.98486	-3.18706	-1.91835	-3.07235	-3.10476	-3.32177	-3.28077	-3.2507	-3.19198	-3.11276	-2.93368	-2.87701	-3.32086	-2.94523	-3.31251	-3.27747	-3.10326	-3.31935	-3.21773	-3.21456	-3.00999	-2.89434	-3.27944	-3.31394	-3.16932	-3.31226	-3.26897	-2.83504	-3.3143	-3.3146	-3.26447	-2.96678	-3.27461
2.27493e+17	-2.93033	-2.6933	-3.31509	-3.17296	-2.96514	-3.27311	-2.28357	-3.2245	-3.11982	-3.12911	-2.70018	-2.97634	-3.22055	-3.25517	-3.31805	-3.09503	-2.86453	-3.17045	-1.76557	-2.97608	-2.99769	-3.32018	-3.23974	-3.16835	-3.1288	-2.98875	-2.85409	-2.8174	-3.31452	-2.89934	-3.3033	-3.24258	-3.04192	-3.30939	-3.20627	-3.17131	-2.93241	-2.82438	-3.23186	-3.31386	-3.17764	-3.31044	-3.25248	-2.82882	-3.31316	-3.29318	-3.19176	-2.92361	-3.24041
2.2751e+17	-2.97463	-2.84824	-3.32132	-3.28707	-3.04605	-3.30369	-2.32867	-3.22996	-3.22578	-3.17303	-2.81582	-3.02385	-3.23298	-3.23967	-3.31643	-3.00937	-3.04512	-3.22067	-1.78068	-3.02939	-3.13828	-3.32185	-3.29838	-3.26867	-3.16758	-3.15855	-2.91932	-2.90247	-3.32159	-2.96356	-3.31166	-3.28047	-3.07394	-3.3159	-3.18668	-3.25105	-3.04873	-2.95272	-3.27954	-3.30484	-3.15462	-3.28901	-3.2879	-2.7834	-3.31774	-3.30564	-3.28675	-3.02886	-3.276
2.27517e+17	-1.58894	-0.825201	-3.11653	-2.2533	-1.40966	-2.83113	-0.715913	-2.67122	-1.57453	-2.64824	-1.57696	-1.78902	-2.85779	-2.78734	-3.23556	-2.38173	-1.37343	-2.07503	0.684277	-1.93324	-1.90277	-3.27552	-2.51953	-2.27089	-1.97453	-2.09528	-2.07672	-1.80843	-3.20347	-2.34353	-3.1695	-3.01901	-1.97684	-3.05659	-2.81078	-2.5084	-2.12329	-1.78696	-2.1511	-3.24927	-2.40313	-3.15125	-2.97308	-1.97432	-3.17029	-2.91536	-2.07858	-2.32708	-2.74017
2.27847e+17	-2.98943	-2.89432	-3.32048	-3.23195	-3.03651	-3.27049	-2.32872	-3.24549	-3.2162	-3.14817	-2.85429	-2.97172	-3.23521	-3.26438	-3.31726	-3.06375	-3.0377	-3.23237	-2.05756	-3.05154	-3.07544	-3.32159	-3.28028	-3.27262	-3.16217	-3.11174	-2.86774	-2.87657	-3.32108	-2.90408	-3.30689	-3.28847	-3.09809	-3.31511	-3.21483	-3.23478	-3.04281	-2.93907	-3.28181	-3.31029	-3.18067	-3.30616	-3.26786	-2.87524	-3.31621	-3.30831	-3.26818	-2.93805	-3.23614
2.27854e+17	-2.99478	-2.79775	-3.31879	-3.25984	-3.01943	-3.28996	-2.33207	-3.22888	-3.16718	-3.15885	-2.7692	-3.00182	-3.24189	-3.27226	-3.319	-3.06534	-2.9745	-3.18966	-1.84299	-3.0685	-3.07106	-3.32129	-3.27871	-3.2399	-3.16613	-3.10103	-2.9144	-2.86588	-3.31894	-2.9321	-3.30932	-3.25294	-3.07542	-3.31652	-3.21939	-3.2002	-2.96976	-2.8874	-3.26823	-3.31379	-3.15997	-3.31073	-3.27831	-2.81984	-3.31335	-3.30856	-3.23903	-2.93917	-3.26412
2.27922e+17	-2.99881	-2.8945	-3.32155	-3.28479	-3.08649	-3.30005	-2.34814	-3.22649	-3.23371	-3.15702	-2.85673	-3.02401	-3.24244	-3.26221	-3.31918	-3.04467	-3.00512	-3.21949	-1.92178	-3.0811	-3.13434	-3.32187	-3.29548	-3.27394	-3.1856	-3.13309	-2.91291	-2.93132	-3.32165	-2.96131	-3.3134	-3.28931	-3.09711	-3.31876	-3.19239	-3.23631	-3.04391	-2.95288	-3.29194	-3.31189	-3.15955	-3.3013	-3.28074	-2.81039	-3.31597	-3.31393	-3.27517	-2.98057	-3.27505
2.30612e+17	-2.85914	-2.70678	-3.31585	-3.16136	-2.89552	-3.28407	-2.25004	-3.21419	-3.09384	-3.14155	-2.66011	-3.03544	-3.2102	-3.26711	-3.31963	-3.07289	-2.82468	-3.19386	-1.73386	-2.93845	-2.99752	-3.32049	-3.26667	-3.1093	-3.10036	-2.96862	-2.85835	-2.76628	-3.3135	-2.88009	-3.30927	-3.22746	-3.01869	-3.31502	-3.21153	-3.14166	-2.92502	-2.7457	-3.25956	-3.31756	-3.21661	-3.31726	-3.27217	-2.79919	-3.31615	-3.28869	-3.22294	-2.91537	-3.19397
2.30733e+17	-2.95237	-2.72813	-3.31553	-3.19673	-2.98193	-3.28001	-2.33125	-3.21254	-3.10879	-3.13653	-2.75443	-2.97199	-3.21412	-3.25962	-3.3192	-3.10335	-2.8658	-3.14323	-1.82105	-2.98239	-3.00393	-3.32038	-3.25091	-3.18318	-3.13848	-3.01942	-2.87604	-2.78232	-3.31517	-2.90776	-3.30972	-3.24325	-3.05752	-3.31271	-3.21705	-3.17943	-2.9522	-2.80077	-3.24648	-3.31328	-3.16974	-3.31322	-3.26001	-2.84884	-3.31288	-3.29923	-3.21839	-2.94617	-3.24027
2.30733e+17	-2.98906	-2.83524	-3.32089	-3.27857	-3.0569	-3.2966	-2.3211	-3.21961	-3.21565	-3.14675	-2.84677	-3.02413	-3.23379	-3.26816	-3.31978	-3.06143	-2.99198	-3.2192	-1.9705	-3.09191	-3.1018	-3.32174	-3.29379	-3.2544	-3.18274	-3.12979	-2.92407	-2.8538	-3.32084	-2.97385	-3.31253	-3.27969	-3.08739	-3.31902	-3.20646	-3.2297	-3.00617	-2.89453	-3.2837	-3.31054	-3.16686	-3.30978	-3.28835	-2.76914	-3.30884	-3.31417	-3.27049	-2.96302	-3.27369
2.30808e+17	-3.00792	-2.82074	-3.31868	-3.2413	-3.03441	-3.28389	-2.34834	-3.24539	-3.18298	-3.15712	-2.79573	-3.00722	-3.24326	-3.27163	-3.31987	-3.09005	-2.95322	-3.19376	-1.88287	-3.05381	-3.06486	-3.32106	-3.27241	-3.2311	-3.16528	-3.06638	-2.912	-2.88127	-3.31822	-2.93322	-3.30566	-3.2463	-3.09484	-3.31613	-3.2142	-3.19833	-2.97359	-2.90787	-3.27197	-3.31474	-3.19215	-3.31384	-3.27004	-2.83478	-3.31462	-3.30849	-3.23319	-2.93762	-3.2608
2.30809e+17	0.489502	2.20122	-2.84029	-1.11994	0.787275	-2.01353	0.867507	-1.93169	0.194116	-2.11322	0.0311887	0.0801545	-2.16631	-2.30167	-3.12316	-1.4583	0.383804	-1.08783	3.45934	0.303832	0.24921	-3.21563	-0.739985	-0.452419	-0.96719	-0.981726	-1.03741	-0.579087	-2.97964	-1.11854	-3.02201	-2.58299	-0.926433	-2.68941	-2.3474	-1.80653	-0.328549	-0.201826	0.398396	-3.13008	-1.70809	-2.87032	-2.70759	-0.525429	-2.8024	-1.99615	1.50565	-1.7855	-2.14417
2.3128e+17	-3.00414	-2.93265	-3.32085	-3.23235	-3.04578	-3.26485	-2.35468	-3.25714	-3.22811	-3.14861	-2.87651	-2.94175	-3.24416	-3.26759	-3.31738	-3.05938	-3.06796	-3.24333	-2.09821	-3.04254	-3.08265	-3.32173	-3.2863	-3.28533	-3.16591	-3.11118	-2.86377	-2.88826	-3.32138	-2.90533	-3.30885	-3.29519	-3.1097	-3.31601	-3.22388	-3.24326	-3.06655	-2.94527	-3.28973	-3.31184	-3.18453	-3.30511	-3.26057	-2.88873	-3.31858	-3.31004	-3.27652	-2.93711	-3.23418
2.3128e+17	-2.97348	-2.75545	-3.32022	-3.27894	-3.00223	-3.28965	-2.30906	-3.21527	-3.16056	-3.15137	-2.75573	-3.0097	-3.24831	-3.27579	-3.3206	-3.01091	-3.00198	-3.1969	-1.79468	-3.01517	-3.11164	-3.32163	-3.28814	-3.22712	-3.15656	-3.10268	-2.90399	-2.82749	-3.32034	-2.97889	-3.30674	-3.28204	-3.06647	-3.31954	-3.20729	-3.22893	-3.01044	-2.83631	-3.27898	-3.31497	-3.17075	-3.31361	-3.27885	-2.76832	-3.31696	-3.31382	-3.2803	-2.97153	-3.26658
2.31693e+17	-2.98237	-2.83756	-3.32158	-3.28366	-3.08201	-3.30281	-2.32822	-3.22103	-3.21009	-3.14606	-2.83576	-3.02482	-3.23557	-3.26511	-3.31987	-3.04896	-2.99852	-3.21832	-1.90159	-3.09054	-3.12055	-3.3219	-3.28629	-3.25496	-3.19022	-3.11449	-2.89918	-2.86602	-3.32156	-2.97281	-3.31328	-3.28819	-3.07914	-3.31955	-3.21342	-3.24028	-3.01183	-2.88965	-3.28962	-3.31208	-3.14928	-3.30687	-3.28577	-2.78043	-3.31321	-3.31434	-3.2786	-3.00063	-3.2793
2.31761e+17	-2.91534	-2.75028	-3.31409	-3.12937	-2.95589	-3.22158	-2.26406	-3.21544	-3.12234	-3.11712	-2.8073	-2.90756	-3.20577	-3.24265	-3.30869	-3.05926	-2.98995	-3.1818	-1.9215	-2.94978	-2.96597	-3.32007	-3.22578	-3.23226	-3.13037	-3.04739	-2.80376	-2.83645	-3.3172	-2.80881	-3.29277	-3.27525	-3.06596	-3.30112	-3.21039	-3.21938	-2.98598	-2.90151	-3.23528	-3.30653	-3.13051	-3.30187	-3.26461	-2.87166	-3.31064	-3.28584	-3.19386	-2.92325	-3.19885
2.32301e+17	-2.9528	-2.85656	-3.32084	-3.21481	-3.06004	-3.26768	-2.26349	-3.2352	-3.20431	-3.15602	-2.81182	-2.97244	-3.20263	-3.23046	-3.31044	-3.04863	-3.06747	-3.24716	-2.00349	-3.04626	-3.06601	-3.32175	-3.26781	-3.28611	-3.17968	-3.16229	-2.83254	-2.90505	-3.32159	-2.79457	-3.3105	-3.28526	-3.08997	-3.30822	-3.20506	-3.24902	-3.03164	-2.98082	-3.2817	-3.31072	-3.1767	-3.2936	-3.28722	-2.86257	-3.31903	-3.2955	-3.27838	-2.93819	-3.18385
2.32301e+17	-1.04706	-0.0894715	-3.03521	-1.91205	-0.84611	-2.59316	-0.175293	-2.47699	-1.00241	-2.50533	-1.1232	-1.29997	-2.65932	-2.63048	-3.18922	-2.11188	-0.846808	-1.7466	1.48769	-1.38822	-1.37075	-3.26487	-2.11031	-1.80404	-1.64592	-1.77384	-1.73909	-1.47335	-3.14349	-2.03514	-3.11229	-2.92394	-1.67262	-2.96126	-2.67262	-2.29314	-1.71842	-1.38354	-1.55016	-3.22348	-2.13838	-3.07974	-2.86456	-1.62118	-3.08323	-2.71495	-1.27963	-2.16561	-2.56254
2.32301e+17	-2.707	-2.40685	-3.28783	-3.06854	-2.64666	-3.2124	-1.9718	-3.12911	-2.86679	-3.07896	-2.50019	-2.8326	-3.18627	-3.19026	-3.30488	-2.91082	-2.68839	-3.01583	-1.30808	-2.82426	-2.9038	-3.31439	-3.16709	-3.05844	-2.93284	-2.86739	-2.76726	-2.62993	-3.29823	-2.83131	-3.28578	-3.21769	-2.87333	-3.28148	-3.14975	-3.09344	-2.82204	-2.62196	-3.10902	-3.30365	-3.05038	-3.29485	-3.23191	-2.61456	-3.2945	-3.24484	-3.08277	-2.81989	-3.16564
2.32303e+17	-3.00209	-2.85796	-3.32084	-3.24495	-3.04943	-3.27187	-2.37028	-3.23926	-3.22001	-3.1529	-2.84051	-2.99769	-3.22184	-3.26316	-3.31809	-3.07965	-3.03292	-3.20856	-1.9991	-3.03764	-3.06188	-3.32167	-3.28284	-3.26751	-3.17847	-3.10905	-2.89154	-2.88291	-3.32111	-2.921	-3.30942	-3.27738	-3.10704	-3.31633	-3.21293	-3.22344	-3.0248	-2.94578	-3.28257	-3.30737	-3.16672	-3.30647	-3.28038	-2.87727	-3.31593	-3.31052	-3.26805	-2.96137	-3.25329
2.32303e+17	0.723788	2.3867	-2.82497	-0.783579	1.01808	-2.10202	0.988897	-1.73879	0.0500022	-1.95325	-0.00140672	0.63467	-2.18371	-2.14579	-3.11748	-1.39764	0.796571	-0.9779	3.45226	0.325596	0.856961	-3.23784	-0.48437	-0.284478	-0.533375	-1.08164	-1.22444	-0.391725	-3.01104	-1.13124	-3.03285	-2.58527	-0.387937	-2.53487	-2.14139	-1.58042	0.0439146	-0.263788	0.971582	-3.15078	-1.8308	-2.83238	-2.56744	-0.210607	-2.76242	-1.74758	1.36924	-1.68047	-2.02202
2.32319e+17	-2.83073	-2.62565	-3.31183	-3.09674	-2.87122	-3.2699	-2.28358	-3.19828	-3.04728	-3.14638	-2.61301	-2.97756	-3.19401	-3.25583	-3.31806	-3.09928	-2.74925	-3.15225	-1.60889	-2.89807	-2.9315	-3.31941	-3.23542	-3.08487	-3.06631	-2.91818	-2.83448	-2.7302	-3.30886	-2.87111	-3.30869	-3.20805	-2.97901	-3.30829	-3.19996	-3.12661	-2.91251	-2.73758	-3.22159	-3.31542	-3.19477	-3.31211	-3.26033	-2.80477	-3.31339	-3.27847	-3.1717	-2.92388	-3.19762
2.32327e+17	0.697005	2.38529	-2.8138	-0.900574	0.995067	-2.00034	1.02703	-1.8106	0.222694	-2.02343	0.103006	0.423929	-2.13274	-2.20654	-3.11029	-1.37777	0.677447	-0.96911	3.55389	0.418462	0.619145	-3.22655	-0.564011	-0.278706	-0.705573	-0.975609	-1.07856	-0.42454	-2.9787	-1.06538	-3.01596	-2.57547	-0.60839	-2.60298	-2.22417	-1.65788	-0.0938666	-0.178129	0.774384	-3.1385	-1.71409	-2.83961	-2.61141	-0.312599	-2.76802	-1.85614	1.54562	-1.71319	-2.03497
2.3245e+17	-2.74012	-2.60603	-3.30768	-3.08765	-2.77581	-3.26568	-2.21253	-3.17853	-3.0036	-3.14822	-2.54753	-2.99839	-3.19091	-3.25379	-3.31729	-3.03715	-2.73618	-3.15528	-1.5451	-2.8577	-2.94375	-3.31853	-3.24355	-3.04948	-3.00889	-2.89616	-2.83958	-2.70081	-3.30715	-2.86042	-3.30752	-3.20113	-2.93924	-3.30591	-3.19021	-3.09733	-2.90512	-2.69006	-3.21597	-3.31529	-3.19862	-3.31101	-3.26817	-2.75417	-3.31214	-3.26613	-3.17807	-2.88447	-3.1533
2.35122e+17	-2.95153	-2.87414	-3.32045	-3.21879	-3.03858	-3.25698	-2.31298	-3.2386	-3.19602	-3.16095	-2.86671	-2.98243	-3.21521	-3.24141	-3.31526	-3.06203	-3.03287	-3.23736	-2.02569	-3.03888	-3.05603	-3.32169	-3.27406	-3.27446	-3.16489	-3.11035	-2.8484	-2.86814	-3.32116	-2.83795	-3.30136	-3.293	-3.09202	-3.31369	-3.20655	-3.23558	-3.03883	-2.89455	-3.27872	-3.31026	-3.16485	-3.30155	-3.26571	-2.91092	-3.31784	-3.30323	-3.27064	-2.90861	-3.20383
2.35189e+17	-3.02107	-2.9038	-3.32175	-3.29485	-3.10341	-3.30446	-2.36135	-3.22915	-3.21577	-3.1492	-2.85079	-3.00563	-3.24801	-3.28461	-3.32088	-3.07449	-2.96647	-3.2073	-1.95006	-3.11278	-3.13068	-3.32191	-3.29691	-3.27462	-3.20691	-3.12643	-2.937	-2.91159	-3.3216	-2.98131	-3.31546	-3.2837	-3.10677	-3.32067	-3.20869	-3.2273	-3.02104	-2.92052	-3.29398	-3.31378	-3.16591	-3.30897	-3.28463	-2.8209	-3.31241	-3.31793	-3.2697	-2.96545	-3.28424
2.35199e+17	-2.90942	-2.85795	-3.31956	-3.19747	-3.03957	-3.26462	-2.26883	-3.2378	-3.14993	-3.12765	-2.89078	-3.00372	-3.20878	-3.2465	-3.31104	-3.0576	-3.03489	-3.24926	-2.05813	-3.07025	-3.05785	-3.32139	-3.2638	-3.28272	-3.157	-3.13307	-2.8428	-2.87228	-3.32078	-2.74009	-3.2933	-3.29444	-3.0674	-3.30805	-3.21007	-3.24798	-3.04561	-2.90013	-3.26715	-3.31209	-3.19746	-3.30418	-3.28574	-2.92849	-3.31764	-3.30015	-3.25732	-2.91401	-3.13818
2.35199e+17	-2.71939	-2.47511	-3.29282	-3.01913	-2.75916	-3.1683	-2.04662	-3.13849	-2.91323	-3.05366	-2.65658	-2.75781	-3.1548	-3.18757	-3.29656	-2.95842	-2.80081	-3.07516	-1.59251	-2.81945	-2.80928	-3.31434	-3.09261	-3.09998	-3.00943	-2.94034	-2.69141	-2.72461	-3.30283	-2.67743	-3.27065	-3.23412	-2.94568	-3.26574	-3.17133	-3.14989	-2.84399	-2.7429	-3.0566	-3.2952	-3.05628	-3.28212	-3.24436	-2.7698	-3.28667	-3.21903	-2.94911	-2.83824	-3.1349
2.35199e+17	-2.82667	-2.57816	-3.30472	-3.08815	-2.86797	-3.20656	-2.19257	-3.17336	-3.04569	-3.08687	-2.69084	-2.81018	-3.18219	-3.21378	-3.30551	-3.02152	-2.91362	-3.14108	-1.74343	-2.88123	-2.88114	-3.31727	-3.16216	-3.16559	-3.09008	-3.0252	-2.77485	-2.78374	-3.31137	-2.7469	-3.29238	-3.2456	-2.98569	-3.28205	-3.18839	-3.17944	-2.88912	-2.85284	-3.13717	-3.30227	-3.08831	-3.28902	-3.25951	-2.80532	-3.30111	-3.24818	-3.08944	-2.87625	-3.16861
2.35548e+17	0.596744	2.35826	-2.84648	-0.873206	0.994032	-2.08421	0.893598	-1.827	0.0969724	-2.01403	-0.0189442	0.422661	-2.16992	-2.22322	-3.11327	-1.46074	0.718795	-1.00248	3.49082	0.401925	0.606066	-3.21908	-0.550257	-0.297711	-0.783926	-1.0131	-1.15908	-0.399723	-3.00065	-1.07168	-3.01817	-2.5133	-0.614523	-2.56976	-2.22303	-1.64385	-0.0916996	-0.115829	0.785752	-3.11872	-1.73013	-2.84412	-2.6195	-0.325362	-2.79838	-1.86489	1.49709	-1.69781	-2.06879
2.35679e+17	-2.98728	-2.9125	-3.31976	-3.19526	-3.04151	-3.25948	-2.28017	-3.23722	-3.20043	-3.14191	-2.87056	-2.96385	-3.21897	-3.25259	-3.30852	-3.05332	-3.0729	-3.24447	-2.04877	-3.05071	-3.07314	-3.32159	-3.263	-3.28925	-3.16478	-3.1523	-2.84193	-2.89961	-3.32103	-2.81441	-3.30743	-3.29096	-3.10537	-3.30578	-3.22039	-3.24947	-3.04016	-2.95545	-3.28115	-3.31152	-3.18803	-3.30139	-3.2768	-2.85728	-3.31811	-3.29877	-3.26386	-2.93642	-3.18836
2.35738e+17	-2.77428	-2.55312	-3.29798	-3.07752	-2.79958	-3.19981	-2.00497	-3.13804	-2.91884	-3.08142	-2.6237	-2.78669	-3.14972	-3.17983	-3.29511	-2.90769	-2.79923	-3.06247	-1.52675	-2.89777	-2.88543	-3.31687	-3.13233	-3.15141	-2.98784	-2.963	-2.65531	-2.74015	-3.30811	-2.74834	-3.27932	-3.2436	-2.96533	-3.2734	-3.16921	-3.14711	-2.88389	-2.76218	-3.12393	-3.28795	-3.04297	-3.28985	-3.24114	-2.79472	-3.29561	-3.24048	-3.04778	-2.84419	-3.17673
2.3617e+17	-2.98755	-2.84774	-3.321	-3.28498	-3.05389	-3.30009	-2.34191	-3.21721	-3.20877	-3.15791	-2.81596	-3.02616	-3.24215	-3.27126	-3.32013	-3.0463	-3.00281	-3.20797	-1.90492	-3.08513	-3.11978	-3.32177	-3.2943	-3.26024	-3.18542	-3.14005	-2.94181	-2.88971	-3.32102	-2.96044	-3.31206	-3.2769	-3.09345	-3.31937	-3.20752	-3.22253	-3.01268	-2.91148	-3.28418	-3.3138	-3.16759	-3.3086	-3.2784	-2.79918	-3.31492	-3.31447	-3.26731	-2.95534	-3.27512
2.36177e+17	-2.99808	-2.85682	-3.31977	-3.27474	-3.05726	-3.29667	-2.3125	-3.22229	-3.19511	-3.14051	-2.81286	-3.0203	-3.24188	-3.27899	-3.32039	-3.06739	-2.95149	-3.18545	-1.90915	-3.07619	-3.11616	-3.32143	-3.28187	-3.25131	-3.1865	-3.11331	-2.93799	-2.90124	-3.31988	-2.96654	-3.31137	-3.27114	-3.10424	-3.31853	-3.20329	-3.21055	-2.99624	-2.91381	-3.27959	-3.31529	-3.18371	-3.31255	-3.27179	-2.80297	-3.31446	-3.31399	-3.25409	-2.94245	-3.27267
2.36178e+17	-2.9633	-2.76993	-3.31888	-3.26691	-2.9389	-3.29156	-2.28451	-3.21215	-3.13606	-3.14321	-2.78624	-3.00901	-3.25348	-3.27821	-3.32115	-3.02207	-2.9721	-3.19639	-1.95144	-2.98171	-3.06842	-3.32128	-3.29555	-3.21199	-3.13227	-3.06397	-2.90719	-2.80706	-3.31868	-2.89522	-3.3071	-3.26346	-3.08624	-3.31953	-3.23168	-3.19784	-2.96256	-2.8037	-3.27712	-3.31789	-3.20773	-3.31936	-3.28362	-2.81516	-3.31571	-3.31005	-3.28115	-2.93144	-3.2253
2.36288e+17	-2.99466	-2.93367	-3.3211	-3.22496	-3.06446	-3.2771	-2.30502	-3.23807	-3.22352	-3.15379	-2.86865	-3.00353	-3.20636	-3.25106	-3.30885	-3.04563	-3.07073	-3.24903	-2.04659	-3.07111	-3.09482	-3.32183	-3.27018	-3.29424	-3.16878	-3.16708	-2.82763	-2.92012	-3.32165	-2.82196	-3.31142	-3.29488	-3.11344	-3.30755	-3.20705	-3.24728	-3.04088	-2.97464	-3.28725	-3.31012	-3.19144	-3.29714	-3.28342	-2.86919	-3.31923	-3.29873	-3.27589	-2.96552	-3.19484
2.3664e+17	-2.90562	-2.76422	-3.31203	-3.14218	-2.95655	-3.22794	-2.24608	-3.21223	-3.11594	-3.10524	-2.80214	-2.88455	-3.20675	-3.23651	-3.30966	-3.04092	-2.99943	-3.19167	-1.94943	-2.97605	-2.97439	-3.31953	-3.22244	-3.23021	-3.1287	-3.06421	-2.80529	-2.83761	-3.31603	-2.78175	-3.29311	-3.27576	-3.05353	-3.29925	-3.21187	-3.21923	-2.98495	-2.90604	-3.22259	-3.30765	-3.14206	-3.29875	-3.26737	-2.87257	-3.30946	-3.28157	-3.17689	-2.90008	-3.18593
2.36768e+17	-0.668826	0.450645	-2.97805	-1.63034	-0.43012	-2.46872	0.184199	-2.30661	-0.630452	-2.37189	-0.840768	-0.904097	-2.55464	-2.49803	-3.16757	-1.93355	-0.443832	-1.46023	2.05243	-1.05421	-0.961302	-3.25454	-1.8676	-1.5144	-1.32672	-1.55517	-1.57206	-1.1992	-3.11232	-1.87508	-3.0735	-2.85964	-1.35432	-2.87426	-2.54564	-2.09287	-1.44205	-1.12733	-1.12755	-3.20724	-1.95403	-3.02058	-2.77779	-1.36721	-3.03419	-2.57343	-0.891966	-2.029	-2.42076
2.39383e+17	-2.99667	-2.82531	-3.3209	-3.28216	-3.05773	-3.29791	-2.34647	-3.18477	-3.21113	-3.13232	-2.86385	-3.03466	-3.23092	-3.25782	-3.32056	-3.06476	-3.00134	-3.1888	-1.98511	-3.06566	-3.10028	-3.32173	-3.27985	-3.24965	-3.19058	-3.13533	-2.93362	-2.84913	-3.32099	-2.93403	-3.31062	-3.27651	-3.11383	-3.31961	-3.22649	-3.22413	-2.99728	-2.87708	-3.27975	-3.31271	-3.16571	-3.31452	-3.27783	-2.81223	-3.31305	-3.31578	-3.27619	-2.97611	-3.26252
2.39409e+17	0.587227	2.34084	-2.8332	-1.03705	0.906075	-2.01211	0.917715	-1.88261	0.207561	-2.06679	0.0678032	0.223827	-2.15171	-2.26657	-3.12214	-1.42905	0.505897	-1.0439	3.55122	0.38343	0.407398	-3.21403	-0.627184	-0.364083	-0.886453	-0.961658	-1.04033	-0.504554	-2.97888	-1.07548	-3.02272	-2.55771	-0.812672	-2.65064	-2.30486	-1.75291	-0.200821	-0.139768	0.576692	-3.12576	-1.71091	-2.85647	-2.68349	-0.422678	-2.78526	-1.9223	1.62218	-1.74428	-2.11024
2.39448e+17	-3.02654	-2.90495	-3.32148	-3.28661	-3.08897	-3.29881	-2.40145	-3.23905	-3.208	-3.16417	-2.83324	-3.00746	-3.24042	-3.28429	-3.32102	-3.08904	-3.00058	-3.20172	-1.98376	-3.11018	-3.10475	-3.32184	-3.29256	-3.27566	-3.20422	-3.1288	-2.93444	-2.90319	-3.32112	-2.95328	-3.31483	-3.26948	-3.11532	-3.32045	-3.22719	-3.21119	-3.01052	-2.92493	-3.29301	-3.31461	-3.16224	-3.30874	-3.28261	-2.86451	-3.3125	-3.3168	-3.26017	-2.9596	-3.27582
2.39588e+17	-2.99337	-2.79587	-3.32034	-3.29114	-2.99449	-3.29639	-2.31826	-3.21344	-3.17456	-3.14715	-2.81124	-3.01469	-3.25289	-3.27603	-3.32125	-3.01318	-3.01157	-3.19436	-1.91825	-3.01838	-3.10154	-3.32164	-3.29894	-3.2381	-3.16075	-3.09986	-2.94489	-2.83533	-3.32026	-2.92562	-3.30406	-3.27696	-3.10199	-3.3205	-3.23401	-3.2228	-2.98515	-2.8292	-3.279	-3.31729	-3.18031	-3.31657	-3.28373	-2.81209	-3.31709	-3.31577	-3.28771	-2.98228	-3.25777
2.40155e+17	-3.00282	-2.86781	-3.32131	-3.2844	-3.08114	-3.30054	-2.278	-3.22934	-3.19039	-3.14131	-2.85939	-3.01833	-3.24198	-3.2712	-3.32116	-3.08059	-2.9381	-3.20875	-1.97594	-3.09649	-3.13481	-3.32182	-3.28328	-3.24779	-3.20162	-3.07951	-2.93522	-2.85346	-3.3212	-2.95331	-3.31057	-3.28787	-3.09856	-3.32061	-3.21518	-3.22337	-2.97892	-2.84398	-3.29171	-3.31667	-3.17807	-3.31431	-3.25658	-2.83448	-3.31522	-3.31785	-3.25835	-2.91972	-3.26548
2.40161e+17	0.390343	2.10714	-2.86409	-1.18201	0.685886	-2.07225	0.766246	-1.96906	0.107949	-2.12284	-0.0577504	-0.015388	-2.2105	-2.32404	-3.13145	-1.51143	0.279435	-1.15436	3.38408	0.190365	0.151019	-3.21408	-0.790021	-0.551945	-1.03316	-1.02516	-1.06659	-0.648478	-2.99743	-1.1741	-3.03169	-2.58606	-1.01072	-2.7047	-2.38018	-1.85758	-0.401592	-0.24279	0.271159	-3.12972	-1.75226	-2.88539	-2.74098	-0.601237	-2.81861	-2.02168	1.41015	-1.80256	-2.20542
2.40618e+17	-1.85178	-1.18413	-3.15226	-2.47596	-1.68184	-2.93387	-0.977646	-2.76914	-1.85671	-2.72389	-1.79564	-2.03577	-2.95276	-2.87915	-3.25939	-2.46833	-1.6828	-2.25112	0.222444	-2.16611	-2.18115	-3.28062	-2.7036	-2.5	-2.16188	-2.26783	-2.23928	-1.97402	-3.22921	-2.47131	-3.19788	-3.07469	-2.17113	-3.10879	-2.89029	-2.64223	-2.31137	-1.98265	-2.43854	-3.2607	-2.5425	-3.18785	-3.03483	-2.15626	-3.20511	-3.01016	-2.4077	-2.41032	-2.82588
2.41099e+17	-2.9934	-2.86229	-3.32035	-3.21923	-3.03031	-3.26547	-2.36246	-3.24653	-3.20344	-3.1371	-2.82299	-2.93183	-3.23696	-3.26413	-3.31696	-3.06863	-3.04575	-3.22306	-2.04515	-3.02446	-3.05659	-3.32154	-3.27239	-3.26709	-3.16141	-3.08993	-2.83792	-2.86014	-3.32086	-2.90583	-3.30984	-3.28593	-3.09138	-3.31399	-3.22213	-3.22966	-3.03597	-2.94587	-3.27451	-3.30938	-3.16689	-3.30634	-3.25968	-2.88444	-3.31774	-3.30566	-3.26495	-2.94492	-3.24097
1.20727e+17	-2.97004	-2.78461	-3.32089	-3.27648	-3.02143	-3.29876	-2.32099	-3.22829	-3.19235	-3.16137	-2.75542	-3.02294	-3.23785	-3.26679	-3.31732	-3.03902	-3.01774	-3.21518	-1.74525	-3.05194	-3.12019	-3.32178	-3.29036	-3.25337	-3.1586	-3.12571	-2.91851	-2.87065	-3.32092	-2.98159	-3.31206	-3.27812	-3.06038	-3.31647	-3.1954	-3.23919	-3.01452	-2.89396	-3.27422	-3.30582	-3.15064	-3.29866	-3.28021	-2.78664	-3.31708	-3.30686	-3.26557	-2.97199	-3.27768
1.20798e+17	-2.09562	-1.44963	-3.21978	-2.58866	-1.99481	-2.97997	-1.08682	-2.83048	-2.03299	-2.86571	-1.85172	-2.19759	-2.96305	-2.94895	-3.23336	-2.44875	-2.01681	-2.53285	0.149491	-2.35107	-2.32228	-3.30235	-2.67929	-2.687	-2.4233	-2.46921	-2.12496	-2.27939	-3.26111	-2.41962	-3.19561	-3.08453	-2.51489	-3.14491	-3.02277	-2.87634	-2.39613	-2.1845	-2.5496	-3.24082	-2.61372	-3.232	-3.10007	-2.37114	-3.22096	-3.01958	-2.33581	-2.52824	-3.01896
1.21277e+17	-2.91945	-2.74799	-3.31651	-3.19477	-2.96783	-3.27148	-2.19038	-3.19744	-3.1274	-3.14636	-2.7083	-2.95965	-3.19282	-3.21907	-3.30123	-2.96837	-2.97064	-3.17871	-1.67829	-3.01257	-3.05022	-3.32106	-3.23459	-3.24716	-3.1022	-3.11047	-2.75616	-2.87891	-3.31934	-2.83797	-3.30376	-3.27425	-3.05024	-3.29542	-3.1809	-3.22621	-2.98244	-2.91668	-3.23802	-3.2962	-3.11187	-3.28737	-3.27505	-2.81744	-3.31422	-3.275	-3.22982	-2.95328	-3.21046
1.21338e+17	-2.319	-1.78631	-3.22484	-2.80906	-2.18841	-3.07634	-1.45877	-2.9584	-2.3656	-2.89728	-2.17414	-2.42223	-3.08522	-3.03581	-3.28165	-2.66252	-2.24802	-2.63573	-0.553184	-2.52559	-2.56309	-3.29886	-2.94512	-2.82544	-2.55658	-2.58477	-2.49855	-2.31711	-3.26744	-2.64134	-3.24119	-3.15883	-2.55585	-3.20156	-3.0461	-2.89535	-2.57707	-2.30797	-2.80194	-3.2809	-2.78267	-3.24832	-3.13438	-2.40802	-3.25178	-3.13794	-2.77906	-2.61949	-3.01473
1.21879e+17	-2.95886	-2.89868	-3.32069	-3.23605	-3.05123	-3.27062	-2.3158	-3.24798	-3.21217	-3.15928	-2.8803	-2.98828	-3.2141	-3.2454	-3.31616	-3.06571	-3.03885	-3.24506	-2.09289	-3.06059	-3.06593	-3.32163	-3.27929	-3.28156	-3.16634	-3.12531	-2.86715	-2.87008	-3.32126	-2.86262	-3.30509	-3.29354	-3.09664	-3.3143	-3.20578	-3.23209	-3.04651	-2.91497	-3.28187	-3.30954	-3.18183	-3.30198	-3.27276	-2.91059	-3.31721	-3.30662	-3.27317	-2.92337	-3.20784
1.26149e+17	-2.72851	-2.36746	-3.28511	-3.10243	-2.64518	-3.20942	-1.98101	-3.12755	-2.84775	-3.07236	-2.50155	-2.78389	-3.20134	-3.19254	-3.30912	-2.86523	-2.7275	-2.99394	-1.34031	-2.79583	-2.89409	-3.31293	-3.1778	-3.07826	-2.90571	-2.87306	-2.78208	-2.59914	-3.30022	-2.82088	-3.28209	-3.23545	-2.86796	-3.27881	-3.16055	-3.08787	-2.83014	-2.59714	-3.11048	-3.30417	-3.04294	-3.2937	-3.22528	-2.65015	-3.29557	-3.25231	-3.12067	-2.8227	-3.15354
1.26149e+17	-2.70966	-2.51073	-3.29456	-3.07883	-2.68991	-3.23536	-1.99958	-3.1545	-2.92303	-3.10835	-2.58524	-2.92846	-3.18435	-3.19907	-3.31075	-2.9611	-2.66406	-3.08392	-1.50056	-2.82451	-2.91042	-3.3159	-3.20018	-3.02155	-2.94687	-2.8624	-2.81072	-2.60637	-3.30265	-2.8403	-3.29258	-3.22884	-2.88821	-3.28966	-3.14879	-3.07851	-2.80759	-2.54241	-3.13845	-3.30993	-3.11811	-3.29977	-3.22629	-2.66923	-3.30066	-3.25829	-3.12583	-2.77371	-3.13575
1.26219e+17	0.386189	2.08766	-2.86774	-1.1365	0.696815	-2.10132	0.760605	-1.94505	0.0415785	-2.11189	-0.0890368	0.062204	-2.22031	-2.30913	-3.13125	-1.51403	0.345314	-1.1559	3.33656	0.171429	0.224215	-3.21927	-0.768314	-0.548047	-0.99305	-1.06896	-1.12151	-0.630509	-3.00788	-1.18542	-3.03426	-2.57977	-0.936022	-2.67643	-2.35284	-1.8247	-0.353171	-0.271383	0.345775	-3.13135	-1.78264	-2.88676	-2.71754	-0.567528	-2.822	-1.99834	1.33228	-1.79481	-2.19512
1.26682e+17	-3.00231	-2.85164	-3.32136	-3.28886	-3.06837	-3.30243	-2.34572	-3.22478	-3.18897	-3.15089	-2.80941	-3.0161	-3.24315	-3.28397	-3.32069	-3.07076	-2.96958	-3.1982	-1.87905	-3.07923	-3.13373	-3.32183	-3.29029	-3.2591	-3.19182	-3.12345	-2.93834	-2.87954	-3.3211	-2.98749	-3.31359	-3.28005	-3.09549	-3.32022	-3.20696	-3.23	-3.01093	-2.88731	-3.2851	-3.31408	-3.17276	-3.31047	-3.27677	-2.80797	-3.31605	-3.31622	-3.26604	-2.95797	-3.28039
1.26835e+17	-2.92904	-2.72588	-3.31879	-3.25364	-2.91032	-3.28284	-2.29675	-3.216	-3.10437	-3.1703	-2.68715	-3.01043	-3.2543	-3.281	-3.32144	-2.98001	-2.97691	-3.20694	-1.82842	-2.92797	-3.07064	-3.32128	-3.29819	-3.18364	-3.11024	-3.05198	-2.91307	-2.77765	-3.31846	-2.92723	-3.30162	-3.26113	-3.0498	-3.31962	-3.22111	-3.1933	-2.97963	-2.77753	-3.27806	-3.31789	-3.20363	-3.31882	-3.28227	-2.79469	-3.31848	-3.30682	-3.27796	-2.93502	-3.21871
1.29978e+17	-2.97044	-2.86699	-3.32089	-3.22819	-3.03535	-3.27185	-2.32777	-3.24328	-3.20644	-3.15153	-2.81427	-2.94808	-3.22774	-3.25415	-3.31503	-3.04333	-3.04603	-3.23332	-1.99467	-3.02865	-3.07544	-3.32178	-3.274	-3.2757	-3.16133	-3.11386	-2.82519	-2.88536	-3.3214	-2.88764	-3.31141	-3.28958	-3.09389	-3.31329	-3.21505	-3.23861	-3.04803	-2.94579	-3.2803	-3.30883	-3.16167	-3.3009	-3.26578	-2.87149	-3.31859	-3.30197	-3.27513	-2.95687	-3.23106
1.30529e+17	0.694127	2.37362	-2.80508	-0.931448	0.991865	-1.95512	1.0521	-1.83376	0.290358	-2.05089	0.147131	0.357555	-2.1092	-2.22655	-3.1055	-1.36865	0.643855	-0.954719	3.57103	0.462382	0.543929	-3.22415	-0.59913	-0.262202	-0.750948	-0.937565	-1.03323	-0.427558	-2.96305	-1.03985	-3.00869	-2.58122	-0.665779	-2.62754	-2.24666	-1.67671	-0.143756	-0.157473	0.717936	-3.13647	-1.66557	-2.83859	-2.61719	-0.341014	-2.76884	-1.89623	1.58878	-1.72677	-2.02256
1.33855e+17	-1.46398	-0.604972	-3.10302	-2.16601	-1.25473	-2.77281	-0.410906	-2.60939	-1.31157	-2.59636	-1.38463	-1.6624	-2.80479	-2.72756	-3.2113	-2.22564	-1.22581	-1.93729	1.15316	-1.86454	-1.82535	-3.27439	-2.40902	-2.22496	-1.85005	-1.98398	-1.85602	-1.7362	-3.19832	-2.24904	-3.14219	-2.99259	-1.93181	-3.03374	-2.79619	-2.48715	-2.04859	-1.67373	-2.08035	-3.23042	-2.25029	-3.15023	-2.93853	-1.93138	-3.15519	-2.87699	-1.92907	-2.23732	-2.73528
1.34034e+17	-2.96171	-2.88285	-3.32148	-3.23878	-3.07104	-3.28121	-2.30647	-3.22992	-3.22843	-3.17079	-2.81377	-3.01843	-3.18209	-3.23136	-3.31009	-3.03148	-3.05502	-3.24235	-1.99076	-3.05903	-3.08645	-3.32189	-3.2665	-3.28704	-3.18033	-3.17518	-2.80013	-2.91133	-3.32178	-2.8319	-3.31434	-3.28668	-3.10768	-3.30911	-3.19633	-3.24308	-3.03507	-2.97135	-3.28252	-3.30676	-3.17542	-3.29191	-3.2907	-2.86776	-3.31856	-3.29137	-3.28125	-2.98704	-3.19469
1.34378e+17	0.145781	1.5837	-2.88657	-1.07974	0.412981	-2.26867	0.619227	-1.95072	-0.255353	-2.12024	-0.383966	0.0420404	-2.34666	-2.27133	-3.13956	-1.6478	0.307466	-1.16364	2.79908	-0.2382	0.179546	-3.24655	-1.08316	-0.775255	-0.801992	-1.29482	-1.43577	-0.705064	-3.05642	-1.47273	-3.04413	-2.70862	-0.706265	-2.65927	-2.27274	-1.74151	-0.5576	-0.64169	0.162722	-3.18022	-1.8919	-2.89381	-2.63813	-0.673322	-2.87863	-2.08182	0.359653	-1.83253	-2.16628
1.34448e+17	-2.89838	-2.79256	-3.31595	-3.17459	-2.99976	-3.24421	-2.1975	-3.1994	-3.12748	-3.13712	-2.76096	-2.92325	-3.17594	-3.21492	-3.3055	-2.98825	-3.00545	-3.20045	-1.89759	-3.01987	-3.02834	-3.32086	-3.21736	-3.25861	-3.12924	-3.12041	-2.74215	-2.85077	-3.3188	-2.77598	-3.30211	-3.26818	-3.06951	-3.29824	-3.2065	-3.22319	-2.99968	-2.91637	-3.23652	-3.30467	-3.14147	-3.29515	-3.27273	-2.84509	-3.31331	-3.27371	-3.21017	-2.92362	-3.17375
1.34601e+17	-2.96904	-2.80184	-3.32105	-3.28157	-3.03799	-3.29902	-2.31226	-3.22745	-3.20958	-3.15696	-2.79321	-3.02906	-3.23536	-3.25759	-3.31793	-3.02242	-3.03061	-3.2172	-1.79245	-3.04451	-3.1259	-3.32181	-3.29228	-3.25066	-3.16775	-3.12247	-2.91272	-2.87456	-3.32121	-2.97692	-3.30926	-3.28514	-3.0717	-3.31731	-3.19323	-3.24517	-3.03213	-2.9027	-3.28013	-3.30764	-3.15706	-3.30155	-3.28346	-2.76587	-3.31687	-3.31027	-3.27862	-3.00873	-3.27978
1.35014e+17	0.25476	1.82001	-2.86933	-1.32294	0.463172	-2.05339	0.745191	-2.05737	0.10536	-2.20584	-0.0857477	-0.263079	-2.23021	-2.37727	-3.12563	-1.52752	0.0499459	-1.21888	3.20794	0.0153448	-0.126387	-3.22491	-0.990831	-0.707618	-1.134	-1.06687	-1.03729	-0.804537	-2.99329	-1.24691	-3.03074	-2.66654	-1.18759	-2.78388	-2.4588	-1.96397	-0.639706	-0.413378	-0.0528146	-3.15001	-1.74917	-2.91047	-2.76711	-0.784273	-2.83555	-2.14693	1.15069	-1.87973	-2.2452
1.56454e+17	0.559116	2.2309	-2.81675	-1.14796	0.801995	-1.92947	0.971423	-1.94318	0.339744	-2.13195	0.143025	0.028222	-2.12538	-2.30332	-3.11474	-1.40418	0.346984	-1.04253	3.53829	0.356921	0.198624	-3.21648	-0.766456	-0.417718	-0.95716	-0.911878	-0.941897	-0.5849	-2.95349	-1.08605	-3.0119	-2.61565	-0.965456	-2.72608	-2.36542	-1.8235	-0.372223	-0.197819	0.347647	-3.13806	-1.64714	-2.86269	-2.70702	-0.541708	-2.7851	-2.02252	1.5888	-1.79811	-2.114
1.56463e+17	-2.98557	-2.7999	-3.32035	-3.26912	-3.04379	-3.29537	-2.32644	-3.20883	-3.17055	-3.1431	-2.79373	-3.0134	-3.23515	-3.26995	-3.32051	-3.07068	-2.96343	-3.17993	-1.87023	-3.05048	-3.10688	-3.32163	-3.27454	-3.24294	-3.17503	-3.10218	-2.91803	-2.84828	-3.32035	-2.95784	-3.31168	-3.2774	-3.08716	-3.31866	-3.21437	-3.21942	-3.00386	-2.85716	-3.26996	-3.31426	-3.16552	-3.31255	-3.26713	-2.82167	-3.31547	-3.31345	-3.26481	-2.95964	-3.27117
1.5714e+17	0.637548	2.35988	-2.84732	-0.776997	1.02596	-2.12647	0.914787	-1.77887	0.0382936	-1.96724	-0.0594251	0.563403	-2.18905	-2.17191	-3.11207	-1.45765	0.827423	-0.968899	3.44682	0.353002	0.75067	-3.22654	-0.515525	-0.279772	-0.655802	-1.05742	-1.22714	-0.357555	-3.01489	-1.10108	-3.0182	-2.52281	-0.459078	-2.52663	-2.16534	-1.57536	-0.0238997	-0.163058	0.898455	-3.12928	-1.76886	-2.83415	-2.57618	-0.265304	-2.79438	-1.81267	1.36586	-1.66998	-2.03894
1.57538e+17	-3.00184	-2.90578	-3.32147	-3.27688	-3.06579	-3.29516	-2.34999	-3.239	-3.22452	-3.16366	-2.84441	-3.00555	-3.24181	-3.27079	-3.31902	-3.05144	-3.01878	-3.22195	-1.94967	-3.0666	-3.12977	-3.32186	-3.29231	-3.27903	-3.17594	-3.13626	-2.91945	-2.91935	-3.3215	-2.95884	-3.31313	-3.28408	-3.10936	-3.31849	-3.20261	-3.23372	-3.04131	-2.95002	-3.29078	-3.31238	-3.1714	-3.30097	-3.27157	-2.83899	-3.31733	-3.31297	-3.27646	-2.95478	-3.26672
1.61452e+17	-2.9343	-2.83968	-3.3211	-3.23806	-3.03795	-3.2806	-2.27131	-3.22639	-3.20448	-3.17537	-2.75034	-3.00604	-3.18584	-3.22139	-3.30813	-3.02411	-3.05814	-3.23926	-1.84389	-3.04091	-3.08506	-3.32184	-3.26206	-3.28214	-3.17225	-3.1671	-2.80895	-2.90602	-3.32157	-2.83962	-3.31358	-3.27329	-3.08394	-3.30663	-3.20043	-3.23787	-3.02539	-2.95883	-3.26831	-3.30302	-3.15682	-3.28517	-3.28892	-2.85215	-3.31838	-3.2805	-3.27623	-2.9766	-3.20399
1.61891e+17	-2.95381	-2.71698	-3.3184	-3.25631	-2.92586	-3.28332	-2.27732	-3.20271	-3.09527	-3.16068	-2.70958	-3.00231	-3.25229	-3.27906	-3.32089	-3.01999	-2.96554	-3.18903	-1.79058	-2.96126	-3.07227	-3.32125	-3.28991	-3.20773	-3.11157	-3.05822	-2.94314	-2.79717	-3.31874	-2.9255	-3.30795	-3.27147	-3.04103	-3.31764	-3.21655	-3.20477	-2.9628	-2.78949	-3.24942	-3.31685	-3.18609	-3.31636	-3.26977	-2.79013	-3.31658	-3.3083	-3.26824	-2.93756	-3.24147
1.61891e+17	-2.95908	-2.93962	-3.32139	-3.25753	-3.07559	-3.27958	-2.35477	-3.22723	-3.21695	-3.1771	-2.86381	-3.012	-3.20766	-3.23762	-3.31621	-3.04978	-3.05226	-3.24827	-2.03877	-3.08458	-3.09996	-3.32186	-3.27947	-3.2911	-3.18048	-3.15419	-2.86824	-2.88429	-3.32165	-2.86774	-3.31087	-3.28923	-3.10299	-3.31521	-3.20687	-3.23006	-3.0389	-2.93267	-3.28455	-3.31023	-3.15906	-3.29167	-3.27425	-2.8987	-3.31653	-3.30231	-3.28192	-2.92826	-3.22116
1.6477e+17	-2.97215	-2.78402	-3.31683	-3.27292	-2.99212	-3.29353	-2.28029	-3.1948	-3.15341	-3.15553	-2.80794	-2.99382	-3.23979	-3.25312	-3.31866	-2.99186	-2.96843	-3.18842	-1.89241	-3.01359	-3.08616	-3.32083	-3.28628	-3.22788	-3.15	-3.12259	-2.94087	-2.80029	-3.3188	-2.91887	-3.29924	-3.26043	-3.06869	-3.31512	-3.21516	-3.20257	-2.9447	-2.83691	-3.26081	-3.31385	-3.16242	-3.31256	-3.28134	-2.75289	-3.31418	-3.30876	-3.26051	-2.94476	-3.24558
1.64819e+17	-2.8842	-2.68063	-3.31437	-3.19165	-2.87809	-3.27173	-2.29906	-3.20299	-3.0565	-3.15868	-2.6392	-2.97891	-3.22947	-3.27041	-3.31971	-3.0298	-2.88859	-3.17178	-1.7231	-2.91907	-3.01536	-3.32001	-3.26846	-3.14834	-3.08521	-2.99736	-2.88124	-2.76302	-3.31339	-2.88298	-3.30768	-3.23448	-3.01889	-3.3138	-3.2147	-3.16688	-2.95793	-2.77047	-3.25414	-3.31633	-3.19366	-3.31545	-3.27172	-2.82389	-3.31499	-3.29368	-3.22791	-2.91619	-3.20815
1.65739e+17	-2.85274	-2.6651	-3.31221	-3.2147	-2.79705	-3.27825	-2.2304	-3.18641	-3.05446	-3.15632	-2.63713	-3.00393	-3.24627	-3.2608	-3.32018	-2.93594	-2.90726	-3.17416	-1.7886	-2.87044	-3.03417	-3.31957	-3.28271	-3.15884	-3.04412	-2.98566	-2.91047	-2.72327	-3.31447	-2.86697	-3.30112	-3.24327	-3.02186	-3.31317	-3.21421	-3.15422	-2.93229	-2.7236	-3.2571	-3.31637	-3.19553	-3.31613	-3.27414	-2.80189	-3.31557	-3.29604	-3.25491	-2.88111	-3.18054
1.66469e+17	-2.97791	-2.85416	-3.31914	-3.26715	-3.0392	-3.29139	-2.29261	-3.21795	-3.19898	-3.14852	-2.82693	-3.02249	-3.22951	-3.26504	-3.31915	-3.05137	-2.97248	-3.20303	-1.96678	-3.07806	-3.09776	-3.32132	-3.28553	-3.25011	-3.18029	-3.12292	-2.91741	-2.86087	-3.32007	-2.95543	-3.30869	-3.27654	-3.09243	-3.31687	-3.19815	-3.21104	-2.99979	-2.89972	-3.27888	-3.31176	-3.17965	-3.31103	-3.28005	-2.78183	-3.31057	-3.31191	-3.26131	-2.93381	-3.26572
1.66469e+17	-2.97344	-2.74374	-3.31942	-3.27546	-2.93897	-3.29185	-2.29957	-3.21567	-3.14084	-3.15786	-2.78054	-2.99144	-3.26349	-3.28037	-3.32141	-3.00483	-3.0115	-3.20734	-1.94431	-2.97971	-3.05444	-3.32142	-3.3013	-3.22003	-3.13682	-3.08876	-2.92839	-2.8018	-3.31906	-2.88105	-3.30699	-3.256	-3.07896	-3.32009	-3.24368	-3.19677	-2.95687	-2.81559	-3.279	-3.31805	-3.19705	-3.31959	-3.28908	-2.82936	-3.31667	-3.3112	-3.28367	-2.9356	-3.2327
1.69028e+17	-2.98548	-2.81856	-3.31841	-3.24261	-3.03838	-3.28379	-2.33442	-3.2312	-3.15996	-3.14368	-2.77527	-2.96572	-3.23509	-3.27115	-3.31843	-3.07305	-2.95146	-3.18268	-1.89212	-3.04648	-3.08122	-3.32112	-3.26296	-3.24585	-3.16422	-3.07074	-2.88961	-2.86973	-3.31897	-2.94258	-3.30948	-3.26693	-3.08782	-3.3144	-3.212	-3.20678	-2.99265	-2.89476	-3.26538	-3.31233	-3.15682	-3.30847	-3.25792	-2.84887	-3.31343	-3.30669	-3.23333	-2.92843	-3.26663
1.69727e+17	-2.97732	-2.86212	-3.3214	-3.28665	-3.07421	-3.30176	-2.35761	-3.21215	-3.21711	-3.16605	-2.84325	-3.02173	-3.23549	-3.25428	-3.31988	-3.0291	-3.01337	-3.21203	-1.92266	-3.06539	-3.13166	-3.32186	-3.28833	-3.26538	-3.18101	-3.14696	-2.91516	-2.88606	-3.32155	-2.96263	-3.31219	-3.28293	-3.09538	-3.31933	-3.20694	-3.23654	-3.03346	-2.92243	-3.28723	-3.31254	-3.15852	-3.30207	-3.27947	-2.79887	-3.31633	-3.31373	-3.28379	-2.9911	-3.27238
1.69769e+17	-2.95707	-2.83633	-3.32078	-3.21528	-3.04043	-3.26995	-2.30481	-3.23346	-3.20322	-3.15889	-2.79854	-2.97898	-3.19917	-3.24062	-3.31028	-3.04305	-3.04687	-3.22736	-1.95333	-3.02589	-3.0511	-3.32174	-3.26398	-3.27452	-3.17068	-3.13942	-2.8072	-2.89848	-3.32145	-2.82541	-3.31105	-3.28771	-3.09001	-3.30829	-3.19998	-3.2398	-3.02393	-2.96434	-3.277	-3.306	-3.16314	-3.29782	-3.28371	-2.87667	-3.31883	-3.29498	-3.27384	-2.97023	-3.20477
1.9176e+17	0.381604	1.87892	-2.82714	-1.0774	0.643589	-2.01859	0.914206	-1.95395	0.202982	-2.14584	-0.0420261	0.014225	-2.18398	-2.28225	-3.1058	-1.49143	0.405711	-1.0068	3.22837	0.131644	0.13397	-3.23228	-0.988382	-0.536454	-0.858781	-1.02844	-1.11171	-0.588173	-2.9823	-1.24051	-3.00216	-2.66767	-0.834813	-2.70314	-2.30809	-1.74418	-0.547123	-0.386796	0.20123	-3.15976	-1.64397	-2.87206	-2.63125	-0.622867	-2.83907	-2.11999	0.93337	-1.81149	-2.07773
1.92719e+17	-2.92899	-2.73837	-3.31639	-3.19213	-2.9363	-3.27149	-2.18276	-3.18044	-3.10897	-3.14503	-2.70938	-2.95509	-3.20367	-3.23121	-3.30575	-2.98538	-2.94995	-3.17105	-1.6686	-3.0204	-3.04259	-3.3211	-3.24153	-3.23232	-3.09392	-3.09445	-2.80681	-2.84466	-3.319	-2.87064	-3.29889	-3.27205	-3.02991	-3.3003	-3.18046	-3.2147	-2.94705	-2.88172	-3.22673	-3.29611	-3.10451	-3.29328	-3.27106	-2.82383	-3.31123	-3.28318	-3.22145	-2.92473	-3.23626
1.92719e+17	-2.98681	-2.78744	-3.31973	-3.28625	-3.02091	-3.29006	-2.3381	-3.21506	-3.16885	-3.1542	-2.79888	-2.97996	-3.24055	-3.26861	-3.32078	-3.01878	-3.0061	-3.18913	-1.91081	-3.01928	-3.10462	-3.3215	-3.28837	-3.24464	-3.16339	-3.10659	-2.9027	-2.80781	-3.32003	-2.95738	-3.30222	-3.28447	-3.0905	-3.31954	-3.22214	-3.22562	-3.01684	-2.82551	-3.27903	-3.31244	-3.17119	-3.31436	-3.28397	-2.77715	-3.315	-3.31553	-3.28889	-2.98966	-3.26463
1.92789e+17	0.570236	2.23663	-2.82167	-1.07443	0.835726	-1.97124	0.962548	-1.90533	0.258145	-2.10285	0.0980337	0.149213	-2.13932	-2.27775	-3.11452	-1.40906	0.4432	-1.03964	3.49624	0.344612	0.322545	-3.22158	-0.714147	-0.397605	-0.888613	-0.960387	-1.01112	-0.549444	-2.96846	-1.09486	-3.01601	-2.60298	-0.85579	-2.68352	-2.32275	-1.77642	-0.292481	-0.216757	0.469963	-3.1389	-1.68649	-2.86122	-2.67679	-0.480593	-2.78572	-1.97494	1.51925	-1.77728	-2.09896
1.92789e+17	-2.9802	-2.77927	-3.32056	-3.27079	-3.0118	-3.29622	-2.30512	-3.20969	-3.18207	-3.13911	-2.77244	-3.0312	-3.24046	-3.27861	-3.32022	-3.05255	-2.98169	-3.19031	-1.79712	-3.04539	-3.10664	-3.32168	-3.28304	-3.22856	-3.17144	-3.11916	-2.92258	-2.85343	-3.32053	-2.98801	-3.31163	-3.27609	-3.06871	-3.31895	-3.20494	-3.22102	-3.00146	-2.87204	-3.27067	-3.31337	-3.16301	-3.31211	-3.27938	-2.77611	-3.31595	-3.31226	-3.26711	-2.96027	-3.27501
1.95562e+17	-2.97192	-2.86473	-3.32067	-3.2462	-3.03756	-3.28233	-2.31613	-3.23063	-3.19809	-3.16738	-2.81262	-2.99661	-3.22808	-3.25204	-3.31605	-3.049	-3.03447	-3.23028	-1.90531	-3.04374	-3.08901	-3.32172	-3.28354	-3.27212	-3.16404	-3.11651	-2.87789	-2.90455	-3.32111	-2.89175	-3.30813	-3.28328	-3.07546	-3.31434	-3.19286	-3.22387	-3.02227	-2.94614	-3.27468	-3.30979	-3.14941	-3.29555	-3.27348	-2.85828	-3.31719	-3.30543	-3.27205	-2.93543	-3.24544
1.95606e+17	-2.99749	-2.75534	-3.3198	-3.27715	-2.99327	-3.29347	-2.31106	-3.2106	-3.17338	-3.14809	-2.80036	-3.00734	-3.24535	-3.27418	-3.3201	-3.04408	-2.99946	-3.20453	-1.86512	-3.04102	-3.06867	-3.32153	-3.29247	-3.22784	-3.16022	-3.12469	-2.94048	-2.8102	-3.3198	-2.949	-3.30932	-3.2633	-3.06011	-3.31872	-3.22014	-3.21611	-2.95986	-2.84862	-3.26803	-3.31241	-3.16126	-3.31439	-3.28859	-2.75481	-3.31321	-3.31231	-3.26742	-2.95241	-3.26261
1.95959e+17	-0.125755	1.40876	-2.95625	-1.32458	0.210112	-2.35526	0.233355	-2.10057	-0.561959	-2.21321	-0.586598	-0.236791	-2.40027	-2.42189	-3.15889	-1.7944	0.00358554	-1.4533	2.51353	-0.299513	-0.103073	-3.23442	-1.05865	-0.918397	-1.27301	-1.40866	-1.47793	-0.891247	-3.07964	-1.43533	-3.07503	-2.62604	-1.12644	-2.70183	-2.43225	-1.96013	-0.642248	-0.628607	-0.0372458	-3.14804	-2.02635	-2.94577	-2.76893	-0.851552	-2.90961	-2.14081	0.585499	-1.92663	-2.34716
1.97058e+17	-2.80167	-2.66521	-3.31141	-3.17831	-2.78335	-3.27361	-2.24382	-3.18616	-3.02042	-3.16666	-2.59288	-3.01342	-3.22819	-3.26742	-3.32007	-2.96666	-2.85307	-3.17463	-1.7147	-2.85483	-3.0136	-3.31931	-3.27816	-3.11511	-3.02308	-2.95593	-2.89036	-2.71608	-3.31323	-2.87808	-3.30449	-3.22948	-2.98959	-3.31209	-3.20494	-3.13297	-2.94445	-2.7104	-3.25097	-3.31668	-3.20882	-3.31539	-3.27443	-2.80084	-3.31559	-3.2873	-3.23935	-2.87876	-3.1621
1.97135e+17	-2.91877	-2.69038	-3.3172	-3.17532	-2.93295	-3.26596	-2.17765	-3.18375	-3.09993	-3.14567	-2.65451	-2.92747	-3.1999	-3.22501	-3.30426	-2.97442	-2.96506	-3.16372	-1.62229	-2.98976	-3.01725	-3.32126	-3.22993	-3.23196	-3.08878	-3.08645	-2.75631	-2.85339	-3.31965	-2.83302	-3.30115	-3.26958	-3.01722	-3.29785	-3.18834	-3.21552	-2.95189	-2.89857	-3.22061	-3.29559	-3.10017	-3.29367	-3.26824	-2.83535	-3.31516	-3.27383	-3.22771	-2.92788	-3.22134
2.00364e+17	-2.99213	-2.82334	-3.32068	-3.27593	-3.03231	-3.2997	-2.28656	-3.22018	-3.18992	-3.14842	-2.79709	-3.03602	-3.24561	-3.28361	-3.32081	-3.06442	-2.9547	-3.20371	-1.86774	-3.07477	-3.10753	-3.32168	-3.2928	-3.23744	-3.18365	-3.12142	-2.93969	-2.85938	-3.32032	-2.9845	-3.31184	-3.26786	-3.0765	-3.31981	-3.19207	-3.21558	-2.96583	-2.88532	-3.27854	-3.31484	-3.18758	-3.31541	-3.2847	-2.74439	-3.31389	-3.3147	-3.26298	-2.9343	-3.27485
2.00563e+17	-2.92907	-2.80068	-3.31767	-3.18079	-3.00075	-3.24779	-2.27989	-3.22404	-3.16155	-3.14801	-2.79172	-2.94354	-3.19938	-3.23957	-3.30961	-3.05414	-3.0286	-3.21513	-1.9313	-2.99134	-3.01997	-3.32105	-3.24728	-3.26252	-3.1522	-3.11021	-2.81676	-2.86265	-3.31942	-2.81972	-3.30506	-3.27771	-3.07253	-3.30568	-3.20355	-3.2239	-3.008	-2.92745	-3.25692	-3.30758	-3.14469	-3.2988	-3.27274	-2.86393	-3.31494	-3.29018	-3.24154	-2.93707	-3.19612
2.04352e+17	-3.00885	-2.87988	-3.32107	-3.29079	-3.06578	-3.30268	-2.36651	-3.2146	-3.22192	-3.16456	-2.85897	-3.01694	-3.23372	-3.26445	-3.31905	-3.03613	-3.01689	-3.22817	-1.91921	-3.08673	-3.1239	-3.32176	-3.3015	-3.26581	-3.17918	-3.16626	-2.94683	-2.86647	-3.32128	-2.978	-3.31165	-3.27463	-3.09455	-3.31837	-3.20744	-3.23672	-3.00301	-2.91757	-3.28265	-3.30965	-3.15661	-3.30281	-3.29188	-2.77684	-3.31386	-3.31291	-3.27332	-2.9775	-3.27046
2.04352e+17	-2.97779	-2.7902	-3.31806	-3.27176	-2.99733	-3.29556	-2.29211	-3.17719	-3.16602	-3.13782	-2.81936	-3.01811	-3.23412	-3.25994	-3.31964	-3.0332	-2.96677	-3.17755	-1.88725	-3.03443	-3.08579	-3.32104	-3.28218	-3.23384	-3.15879	-3.12195	-2.94973	-2.8266	-3.31923	-2.93381	-3.30756	-3.26828	-3.07331	-3.31636	-3.21335	-3.20874	-2.95274	-2.85068	-3.2556	-3.31309	-3.15928	-3.31351	-3.27576	-2.76105	-3.31331	-3.31091	-3.25638	-2.94049	-3.25511
2.0436e+17	-1.73004	-0.964145	-3.1657	-2.39375	-1.63998	-2.81308	-0.823467	-2.73703	-1.67415	-2.7636	-1.60442	-1.94472	-2.85181	-2.87435	-3.21183	-2.34745	-1.74937	-2.34554	0.581632	-1.97738	-2.00863	-3.28992	-2.4325	-2.38999	-2.25191	-2.23339	-1.94337	-2.07964	-3.21639	-2.232	-3.1688	-3.02994	-2.35132	-3.10486	-2.9509	-2.75463	-2.16768	-1.91645	-2.21803	-3.23151	-2.47524	-3.18345	-3.06111	-2.15009	-3.1584	-2.90058	-1.77786	-2.44329	-2.8974
2.04825e+17	0.109392	1.68044	-2.89478	-1.39274	0.349394	-2.12675	0.561099	-2.09846	-0.0648776	-2.23044	-0.234921	-0.3486	-2.27943	-2.41483	-3.14075	-1.61787	-0.0562891	-1.31391	2.99614	-0.078237	-0.213787	-3.22237	-1.05221	-0.798661	-1.23881	-1.15045	-1.13883	-0.861202	-3.01196	-1.3076	-3.04411	-2.66188	-1.26344	-2.78973	-2.48236	-2.00403	-0.698317	-0.46451	-0.138362	-3.14669	-1.82286	-2.92304	-2.79896	-0.849842	-2.86035	-2.1761	1.04058	-1.9123	-2.298
2.0496e+17	-3.00778	-2.86893	-3.32117	-3.29464	-3.06169	-3.30472	-2.32996	-3.20929	-3.20558	-3.15103	-2.85209	-3.0276	-3.24322	-3.27688	-3.32084	-3.05438	-2.97776	-3.20072	-1.92545	-3.07949	-3.12905	-3.32179	-3.29633	-3.25893	-3.19221	-3.14411	-2.95973	-2.88537	-3.32115	-2.9697	-3.31168	-3.2777	-3.10603	-3.32031	-3.20981	-3.22586	-2.99288	-2.90488	-3.28318	-3.31513	-3.17608	-3.31177	-3.28258	-2.78914	-3.31528	-3.31698	-3.27152	-2.9655	-3.27433
2.05519e+17	-3.01077	-2.87698	-3.32117	-3.28405	-3.06124	-3.29653	-2.33776	-3.21531	-3.2146	-3.17551	-2.86448	-3.00893	-3.21572	-3.25729	-3.32029	-3.08714	-3.00822	-3.20004	-2.04914	-3.10545	-3.09156	-3.3218	-3.2897	-3.27363	-3.20269	-3.13802	-2.94716	-2.84421	-3.32128	-2.92347	-3.31336	-3.27017	-3.1128	-3.31949	-3.22218	-3.21761	-2.98228	-2.90663	-3.28388	-3.31201	-3.16909	-3.30991	-3.28867	-2.83868	-3.3021	-3.31566	-3.27935	-2.96893	-3.26825
2.05528e+17	0.641107	2.38344	-2.85061	-0.785569	1.03083	-2.13484	0.904581	-1.77501	0.0175834	-1.96482	-0.06087	0.574959	-2.19207	-2.17435	-3.11509	-1.45378	0.825081	-0.987581	3.46206	0.353384	0.765866	-3.22615	-0.488588	-0.285632	-0.668924	-1.06641	-1.22706	-0.365862	-3.01857	-1.09672	-3.0227	-2.51215	-0.469401	-2.52155	-2.17003	-1.58436	0.00421116	-0.157101	0.918026	-3.12711	-1.78968	-2.83844	-2.58461	-0.256714	-2.79182	-1.79762	1.40793	-1.67027	-2.05393
2.0587e+17	-1.72671	-0.935821	-3.15739	-2.34621	-1.55189	-2.84765	-0.663237	-2.70534	-1.58659	-2.73147	-1.51347	-1.90395	-2.86212	-2.82734	-3.21343	-2.29292	-1.58261	-2.21162	0.838698	-2.0476	-2.03338	-3.29008	-2.49543	-2.40928	-2.10318	-2.17683	-1.93569	-1.9924	-3.22358	-2.3055	-3.1618	-3.02632	-2.2109	-3.08942	-2.90695	-2.67613	-2.18073	-1.87663	-2.25851	-3.23113	-2.39161	-3.19065	-3.0074	-2.11489	-3.17874	-2.92611	-2.02939	-2.36375	-2.8826
2.26273e+17	-2.98433	-2.81955	-3.32085	-3.27785	-3.03434	-3.29575	-2.25256	-3.22118	-3.18235	-3.1518	-2.83968	-3.02536	-3.24362	-3.26696	-3.32089	-3.04795	-2.96917	-3.22044	-1.92397	-3.06319	-3.10839	-3.32177	-3.29179	-3.22609	-3.18308	-3.07589	-2.92593	-2.81022	-3.32081	-2.94672	-3.30812	-3.28632	-3.0637	-3.32031	-3.21246	-3.22182	-2.96135	-2.8171	-3.28491	-3.31631	-3.17202	-3.31472	-3.26941	-2.77702	-3.3147	-3.31591	-3.27004	-2.93166	-3.25646
2.26953e+17	-2.99494	-2.94045	-3.32174	-3.27513	-3.07785	-3.29317	-2.34326	-3.24004	-3.2414	-3.17793	-2.86314	-3.00927	-3.23237	-3.24829	-3.31775	-3.05303	-3.04459	-3.24753	-2.02035	-3.06255	-3.1199	-3.32191	-3.29465	-3.29239	-3.17265	-3.15036	-2.88157	-2.92565	-3.3218	-2.91521	-3.3153	-3.2928	-3.09936	-3.31739	-3.1795	-3.23356	-3.06491	-2.98459	-3.29381	-3.31104	-3.15874	-3.29339	-3.27224	-2.8491	-3.31734	-3.31025	-3.28854	-2.95032	-3.24527
2.27285e+17	-2.98479	-2.85909	-3.3203	-3.25436	-3.03776	-3.28558	-2.31861	-3.2419	-3.21	-3.15397	-2.81052	-2.9883	-3.23724	-3.26492	-3.31592	-3.04139	-3.02462	-3.22229	-1.87507	-3.05323	-3.10475	-3.32165	-3.28687	-3.26943	-3.16184	-3.11383	-2.88465	-2.91058	-3.32094	-2.95044	-3.31095	-3.28613	-3.09165	-3.31445	-3.19878	-3.23674	-3.03719	-2.93028	-3.28175	-3.30835	-3.16008	-3.29954	-3.27653	-2.82888	-3.31696	-3.30669	-3.26508	-2.95584	-3.26042
2.3075e+17	-2.97534	-2.80121	-3.32072	-3.28442	-3.03661	-3.2976	-2.3402	-3.20647	-3.21005	-3.14283	-2.82653	-3.02964	-3.23159	-3.25892	-3.31977	-3.02455	-3.02427	-3.20541	-1.89382	-3.04612	-3.10506	-3.32171	-3.28945	-3.24215	-3.17543	-3.13386	-2.91675	-2.84508	-3.3209	-2.95754	-3.30853	-3.27899	-3.08675	-3.31891	-3.2195	-3.23393	-3.01259	-2.87739	-3.27999	-3.31132	-3.15605	-3.30873	-3.28724	-2.77274	-3.31498	-3.31286	-3.28166	-3.00382	-3.26829
2.30809e+17	-0.582005	0.560007	-2.97848	-1.67259	-0.388583	-2.38126	0.269559	-2.33005	-0.503237	-2.4066	-0.685368	-0.945342	-2.49617	-2.52683	-3.14544	-1.84916	-0.519619	-1.52359	2.24285	-0.927668	-0.96518	-3.2582	-1.73576	-1.44434	-1.41939	-1.49435	-1.40124	-1.25701	-3.09214	-1.74729	-3.0679	-2.84166	-1.52234	-2.90583	-2.60844	-2.18876	-1.39922	-1.0578	-1.08571	-3.19771	-1.92901	-3.02987	-2.80653	-1.36686	-3.00111	-2.53891	-0.497247	-2.05251	-2.4615
2.31271e+17	-2.96028	-2.80922	-3.32126	-3.26295	-2.99084	-3.29683	-2.28642	-3.23442	-3.21255	-3.17415	-2.74934	-3.03139	-3.22246	-3.24361	-3.31031	-3.02359	-3.06195	-3.23027	-1.66257	-3.01249	-3.1166	-3.32185	-3.28605	-3.268	-3.1526	-3.15705	-2.89461	-2.89442	-3.32146	-2.93496	-3.31362	-3.27358	-3.05937	-3.30942	-3.19135	-3.24873	-3.03725	-2.95412	-3.26731	-3.2958	-3.14804	-3.28024	-3.28812	-2.81241	-3.31877	-3.29024	-3.27878	-3.00182	-3.25825
2.319e+17	-2.92537	-2.68174	-3.31843	-3.18987	-2.94365	-3.26886	-2.19924	-3.19449	-3.12303	-3.15093	-2.63788	-2.9432	-3.2023	-3.23133	-3.30528	-2.99939	-2.9762	-3.17906	-1.60105	-2.98912	-3.02547	-3.32139	-3.24553	-3.2305	-3.11196	-3.09962	-2.77659	-2.87767	-3.32013	-2.84276	-3.30457	-3.27023	-3.01061	-3.30106	-3.18583	-3.22204	-2.95614	-2.90453	-3.23379	-3.29587	-3.10869	-3.28936	-3.27709	-2.83108	-3.31677	-3.27642	-3.24464	-2.94871	-3.22016
2.31908e+17	-3.01018	-2.90003	-3.32091	-3.25829	-3.07178	-3.28193	-2.3696	-3.25151	-3.21754	-3.15338	-2.84872	-2.97222	-3.24352	-3.27249	-3.31948	-3.07213	-3.01874	-3.22138	-2.02228	-3.06711	-3.09391	-3.32166	-3.28667	-3.27657	-3.17905	-3.09952	-2.89947	-2.90499	-3.32111	-2.94264	-3.31043	-3.2818	-3.1111	-3.31774	-3.2113	-3.2269	-3.03607	-2.94241	-3.2888	-3.31207	-3.17486	-3.30605	-3.26806	-2.87315	-3.31652	-3.31338	-3.26582	-2.93176	-3.2618
2.32301e+17	-2.98451	-2.84161	-3.3213	-3.28695	-3.08126	-3.29927	-2.31493	-3.21962	-3.20751	-3.15263	-2.84231	-3.02686	-3.24129	-3.26392	-3.32017	-3.042	-2.9944	-3.21926	-1.9153	-3.08063	-3.12876	-3.32184	-3.29102	-3.25361	-3.19103	-3.10317	-2.92554	-2.86166	-3.32138	-2.97036	-3.31096	-3.29015	-3.07706	-3.31971	-3.20323	-3.23497	-3.00997	-2.88412	-3.28827	-3.31357	-3.16403	-3.30977	-3.27549	-2.77123	-3.31519	-3.31604	-3.27008	-2.97241	-3.27598
2.32311e+17	-2.98906	-2.91954	-3.32151	-3.2448	-3.05842	-3.27437	-2.3252	-3.2468	-3.23661	-3.16518	-2.85962	-2.98522	-3.22061	-3.245	-3.31526	-3.06986	-3.06992	-3.25247	-2.07031	-3.0379	-3.07746	-3.32186	-3.28308	-3.29047	-3.17031	-3.14171	-2.84901	-2.90216	-3.32174	-2.85737	-3.3131	-3.29446	-3.09576	-3.3145	-3.19565	-3.23477	-3.0619	-2.98594	-3.28941	-3.30976	-3.1671	-3.29654	-3.27141	-2.88351	-3.31886	-3.30552	-3.28969	-2.94438	-3.21716
2.32311e+17	-2.91242	-2.70608	-3.3112	-3.13295	-2.93833	-3.22927	-2.30656	-3.21274	-3.12697	-3.09401	-2.78688	-2.8643	-3.20809	-3.24163	-3.31251	-3.06319	-2.95588	-3.16188	-1.93726	-2.93869	-2.92798	-3.31872	-3.2055	-3.19743	-3.12062	-3.0228	-2.81396	-2.80701	-3.31542	-2.82948	-3.29684	-3.26236	-3.03974	-3.29461	-3.20404	-3.19551	-2.95439	-2.89304	-3.18919	-3.30506	-3.13272	-3.29949	-3.25893	-2.86401	-3.30725	-3.27498	-3.15296	-2.91578	-3.20903
2.32328e+17	0.458641	2.00638	-2.81923	-1.16809	0.673759	-1.9439	0.965285	-1.97999	0.312243	-2.1686	0.08608	-0.0602392	-2.1444	-2.31326	-3.10483	-1.43005	0.299742	-1.04897	3.38727	0.227135	0.0835695	-3.22774	-0.910667	-0.506273	-0.950476	-0.959415	-0.976992	-0.639007	-2.96081	-1.16023	-3.0065	-2.66128	-0.985561	-2.74588	-2.37086	-1.83172	-0.520443	-0.321922	0.185097	-3.15392	-1.63462	-2.87697	-2.6829	-0.631508	-2.80901	-2.10243	1.27421	-1.8318	-2.11299
2.34992e+17	0.357784	1.83271	-2.82964	-1.06115	0.622923	-2.03789	0.904834	-1.95119	0.179233	-2.14228	-0.074492	0.0223799	-2.19589	-2.27373	-3.10543	-1.50451	0.419918	-0.997595	3.18481	0.090711	0.13394	-3.23445	-1.0193	-0.555929	-0.83443	-1.04777	-1.14064	-0.584546	-2.98834	-1.26705	-3.00023	-2.6749	-0.805864	-2.69609	-2.29643	-1.72768	-0.568326	-0.415341	0.184616	-3.16333	-1.64682	-2.87211	-2.61879	-0.633502	-2.84735	-2.12979	0.829107	-1.80963	-2.0734
2.35551e+17	0.7028	2.44926	-2.83084	-0.866483	1.02401	-2.07414	0.964099	-1.77887	0.105969	-1.97782	0.0350911	0.523806	-2.16838	-2.1844	-3.12194	-1.40042	0.725696	-1.00338	3.55586	0.380796	0.733596	-3.22481	-0.474813	-0.290211	-0.673194	-1.02629	-1.14169	-0.413731	-3.00213	-1.08486	-3.03149	-2.54563	-0.542296	-2.56212	-2.2001	-1.63983	0.0108687	-0.16776	0.880831	-3.1342	-1.79338	-2.84183	-2.61737	-0.257322	-2.76544	-1.78321	1.56748	-1.68738	-2.06417
2.35696e+17	-2.99452	-2.89995	-3.32007	-3.21613	-3.03153	-3.25886	-2.3622	-3.25112	-3.20663	-3.14251	-2.85056	-2.91048	-3.24033	-3.26413	-3.31596	-3.06678	-3.06682	-3.24222	-2.09209	-3.01975	-3.06842	-3.32154	-3.27373	-3.28095	-3.16414	-3.11038	-2.83575	-2.85323	-3.32083	-2.89809	-3.31119	-3.2878	-3.09765	-3.31385	-3.22715	-3.23941	-3.04975	-2.94685	-3.27988	-3.31203	-3.17379	-3.30507	-3.25375	-2.86242	-3.31841	-3.30459	-3.27018	-2.94396	-3.22615
2.36082e+17	-2.99676	-2.82776	-3.31961	-3.27695	-3.02436	-3.29687	-2.31296	-3.21399	-3.14899	-3.14595	-2.80946	-3.00233	-3.23787	-3.28197	-3.32092	-3.07543	-2.94174	-3.17858	-1.91187	-3.05532	-3.10419	-3.32142	-3.28515	-3.24039	-3.18034	-3.09255	-2.92897	-2.8332	-3.3195	-2.94026	-3.31155	-3.27467	-3.09313	-3.31954	-3.22064	-3.21223	-2.98698	-2.83593	-3.27676	-3.31642	-3.1809	-3.31645	-3.27759	-2.81668	-3.31215	-3.31403	-3.26671	-2.95419	-3.26306
2.36082e+17	-1.43255	-0.592094	-3.08935	-2.15124	-1.22156	-2.77986	-0.485799	-2.59954	-1.36844	-2.57364	-1.45361	-1.62948	-2.81408	-2.71994	-3.22534	-2.27303	-1.18072	-1.91089	0.988988	-1.82477	-1.77745	-3.26854	-2.43277	-2.17838	-1.82076	-1.98458	-1.96171	-1.67246	-3.1927	-2.27959	-3.14842	-2.99638	-1.84675	-3.01981	-2.75677	-2.42706	-2.02676	-1.65767	-2.02934	-3.23948	-2.28273	-3.13126	-2.93144	-1.87829	-3.15313	-2.8733	-1.96258	-2.23672	-2.68063
2.36167e+17	-0.421457	0.790076	-2.93974	-1.42255	-0.154744	-2.40597	0.326283	-2.18372	-0.473628	-2.27463	-0.73215	-0.602051	-2.48991	-2.40609	-3.16007	-1.86789	-0.136459	-1.28355	2.25296	-0.807197	-0.628789	-3.2457	-1.69921	-1.27391	-1.12507	-1.44671	-1.55046	-0.978875	-3.09229	-1.77669	-3.04868	-2.81021	-1.09306	-2.7948	-2.43001	-1.92016	-1.22088	-0.958137	-0.775451	-3.20031	-1.87856	-2.96706	-2.7139	-1.16671	-3.00145	-2.46634	-0.629925	-1.95065	-2.29998
2.36288e+17	-2.90889	-2.67227	-3.3162	-3.24355	-2.8704	-3.27194	-2.26211	-3.20537	-3.07425	-3.16267	-2.6588	-2.9885	-3.2548	-3.27324	-3.32083	-2.96761	-2.96976	-3.19188	-1.76001	-2.91523	-3.05861	-3.3206	-3.29053	-3.1755	-3.08617	-3.03175	-2.92509	-2.76543	-3.31656	-2.90425	-3.30389	-3.26033	-3.03264	-3.317	-3.2208	-3.19449	-2.96365	-2.76282	-3.2639	-3.3166	-3.1896	-3.31753	-3.2749	-2.7874	-3.31682	-3.30351	-3.26609	-2.92114	-3.21651
2.39407e+17	0.57374	2.15396	-2.80885	-1.03091	0.817101	-1.95237	1.02517	-1.89711	0.298341	-2.10915	0.109599	0.166394	-2.13003	-2.25884	-3.10369	-1.39449	0.485943	-0.98662	3.44695	0.317877	0.329943	-3.23009	-0.781767	-0.393851	-0.809276	-0.961463	-1.0228	-0.530522	-2.964	-1.12162	-3.00502	-2.63771	-0.78842	-2.68328	-2.29378	-1.73664	-0.343666	-0.277802	0.450777	-3.15143	-1.64973	-2.85644	-2.63411	-0.488096	-2.79081	-2.00353	1.34103	-1.77977	-2.05441
2.39407e+17	-2.97065	-2.86274	-3.32132	-3.25846	-3.04159	-3.29336	-2.29817	-3.23789	-3.22394	-3.16545	-2.81292	-3.01931	-3.22351	-3.24198	-3.31272	-3.025	-3.04304	-3.23561	-1.85379	-3.04462	-3.1151	-3.32186	-3.28772	-3.2773	-3.16147	-3.1419	-2.87177	-2.91776	-3.32164	-2.91418	-3.31208	-3.28963	-3.08498	-3.31184	-3.18488	-3.24583	-3.04724	-2.95726	-3.28169	-3.30428	-3.15843	-3.28936	-3.28194	-2.82984	-3.31834	-3.30122	-3.28071	-2.98267	-3.24425
2.39458e+17	0.47309	2.12479	-2.83225	-1.19877	0.709994	-1.9666	0.901345	-1.97421	0.270476	-2.15089	0.0763006	-0.0512588	-2.15549	-2.32478	-3.11901	-1.43994	0.263574	-1.09664	3.44939	0.264748	0.109919	-3.21802	-0.823907	-0.498342	-1.01183	-0.955481	-0.970385	-0.646451	-2.9656	-1.12874	-3.01744	-2.6262	-1.0314	-2.74139	-2.39273	-1.864	-0.441639	-0.251538	0.239104	-3.14014	-1.67865	-2.87594	-2.72768	-0.608009	-2.79912	-2.05472	1.48133	-1.81997	-2.15477
2.39469e+17	-2.99173	-2.84964	-3.32136	-3.28868	-3.06246	-3.30064	-2.34227	-3.20557	-3.22065	-3.14515	-2.85958	-3.04259	-3.23077	-3.26197	-3.32018	-3.05578	-3.01194	-3.2038	-1.92691	-3.07267	-3.11306	-3.32184	-3.29089	-3.2509	-3.19336	-3.13452	-2.94106	-2.86728	-3.32134	-2.95911	-3.31082	-3.28257	-3.09909	-3.3197	-3.21569	-3.23292	-3.01454	-2.89379	-3.28175	-3.31198	-3.16461	-3.30965	-3.28417	-2.78859	-3.31456	-3.3155	-3.27868	-3.00459	-3.27534
2.39475e+17	-1.43167	-0.622546	-3.08887	-2.15312	-1.23586	-2.79267	-0.580897	-2.59488	-1.43227	-2.58168	-1.50082	-1.62995	-2.82207	-2.7319	-3.23358	-2.31068	-1.18951	-1.93253	0.845843	-1.80742	-1.75277	-3.26736	-2.4489	-2.15746	-1.82921	-2.00821	-2.0377	-1.66148	-3.1924	-2.29462	-3.15332	-2.99608	-1.8234	-3.01529	-2.74518	-2.40937	-2.02209	-1.67593	-2.00411	-3.24362	-2.33112	-3.12284	-2.93859	-1.88016	-3.15422	-2.87192	-1.97727	-2.25748	-2.66208
2.39477e+17	-2.9626	-2.80019	-3.32054	-3.27326	-3.05031	-3.29748	-2.31779	-3.22635	-3.21158	-3.13625	-2.8263	-3.03266	-3.23036	-3.26153	-3.31887	-3.04622	-2.99743	-3.22035	-1.91233	-3.07673	-3.10761	-3.32165	-3.28933	-3.24673	-3.16939	-3.12543	-2.88346	-2.84818	-3.32066	-2.98815	-3.31151	-3.28229	-3.07434	-3.31806	-3.20306	-3.23707	-3.01475	-2.87471	-3.28228	-3.30846	-3.15306	-3.30568	-3.28892	-2.75591	-3.31215	-3.31064	-3.27443	-2.9765	-3.27229
2.39588e+17	-2.09847	-1.50169	-3.19884	-2.61999	-1.96923	-2.99666	-1.12412	-2.8546	-2.04536	-2.81978	-1.93334	-2.23066	-2.98481	-2.94311	-3.25356	-2.53147	-1.93421	-2.44871	0.0251385	-2.38729	-2.38321	-3.29427	-2.77195	-2.67964	-2.37975	-2.43621	-2.23987	-2.19477	-3.25382	-2.51812	-3.20901	-3.1019	-2.41383	-3.15359	-2.98153	-2.80107	-2.43797	-2.15603	-2.62556	-3.25875	-2.61087	-3.22961	-3.08048	-2.30637	-3.22762	-3.06327	-2.51615	-2.50093	-2.96524
2.40161e+17	-2.95325	-2.76646	-3.31995	-3.23233	-3.0007	-3.28276	-2.27069	-3.2135	-3.17445	-3.14344	-2.76543	-3.01235	-3.22581	-3.25683	-3.31799	-3.0692	-2.97663	-3.19777	-1.87352	-3.03067	-3.07265	-3.32155	-3.27153	-3.23276	-3.15938	-3.08196	-2.8885	-2.84545	-3.32043	-2.92699	-3.3071	-3.27831	-3.07201	-3.31517	-3.20143	-3.20952	-2.9937	-2.87463	-3.26262	-3.30948	-3.1589	-3.30939	-3.26128	-2.85002	-3.31507	-3.30698	-3.25591	-2.92607	-3.25908
1.20727e+17	-1.46829	-0.632554	-3.09297	-2.17895	-1.26378	-2.79516	-0.54128	-2.60874	-1.42407	-2.5814	-1.49445	-1.6573	-2.83264	-2.73412	-3.23187	-2.29827	-1.23497	-1.94049	0.905024	-1.85459	-1.80048	-3.2693	-2.46045	-2.21145	-1.84229	-2.01461	-2.00901	-1.70269	-3.19554	-2.30775	-3.15636	-3.0087	-1.85786	-3.02792	-2.76484	-2.44079	-2.04379	-1.69643	-2.05264	-3.24248	-2.31494	-3.13347	-2.94267	-1.89173	-3.15669	-2.88131	-2.01199	-2.25637	-2.69011
1.20787e+17	0.54792	2.21873	-2.82524	-1.12094	0.802286	-1.96396	0.952093	-1.93357	0.286798	-2.11548	0.1056	0.0687069	-2.14203	-2.29378	-3.11548	-1.41565	0.376276	-1.05202	3.51645	0.325418	0.23953	-3.21844	-0.745271	-0.426654	-0.933448	-0.939995	-0.976076	-0.580765	-2.96525	-1.09996	-3.01595	-2.60832	-0.928031	-2.70805	-2.35168	-1.81153	-0.348601	-0.209639	0.380581	-3.13806	-1.67225	-2.86569	-2.69832	-0.525736	-2.78811	-2.00213	1.53657	-1.78649	-2.12008
1.20787e+17	-2.68568	-2.33798	-3.28046	-3.08883	-2.64074	-3.20715	-1.93676	-3.07292	-2.83786	-3.02964	-2.53811	-2.78576	-3.17933	-3.16189	-3.30547	-2.84628	-2.69068	-2.95648	-1.31973	-2.81372	-2.88373	-3.3116	-3.15271	-3.07308	-2.89867	-2.89417	-2.77355	-2.60057	-3.29798	-2.80237	-3.27956	-3.22265	-2.85768	-3.27147	-3.15248	-3.09111	-2.79889	-2.61439	-3.08815	-3.29912	-3.00339	-3.29037	-3.21801	-2.60236	-3.29018	-3.2433	-3.0761	-2.78792	-3.14796
1.21826e+17	0.292982	1.96354	-2.87428	-1.27442	0.563903	-2.08008	0.700359	-2.02294	0.0696574	-2.16732	-0.105731	-0.16405	-2.23068	-2.36357	-3.13537	-1.545	0.133466	-1.21013	3.26715	0.101524	-0.00970034	-3.21502	-0.889732	-0.641231	-1.12621	-1.05536	-1.07033	-0.732696	-2.99813	-1.21068	-3.03503	-2.61535	-1.12786	-2.74585	-2.43002	-1.92429	-0.521054	-0.31157	0.0992624	-3.13454	-1.7664	-2.89871	-2.77175	-0.702952	-2.83188	-2.08518	1.30991	-1.84354	-2.24074
1.21896e+17	0.586061	2.16138	-2.80908	-0.982082	0.841691	-1.9743	1.02618	-1.8721	0.26484	-2.08778	0.0853833	0.238699	-2.13741	-2.23945	-3.10369	-1.39869	0.546902	-0.970788	3.42761	0.311836	0.404469	-3.23244	-0.759862	-0.378153	-0.7536	-0.981569	-1.0627	-0.499902	-2.97077	-1.13144	-3.00616	-2.63533	-0.711493	-2.65926	-2.26275	-1.70075	-0.302925	-0.286713	0.519937	-3.15274	-1.66488	-2.852	-2.61293	-0.4501	-2.79141	-1.97676	1.2896	-1.7639	-2.0381
1.21896e+17	-2.97795	-2.87794	-3.32144	-3.26704	-3.04712	-3.29593	-2.33089	-3.23511	-3.22519	-3.17063	-2.8191	-3.02173	-3.21944	-3.24245	-3.31194	-3.02274	-3.04861	-3.2348	-1.83827	-3.05092	-3.11982	-3.32187	-3.28975	-3.27884	-3.16419	-3.16301	-2.87443	-2.9111	-3.3217	-2.92652	-3.3125	-3.28444	-3.08619	-3.31125	-3.19236	-3.24739	-3.03618	-2.95395	-3.27887	-3.30289	-3.1535	-3.28581	-3.29083	-2.82957	-3.31774	-3.29817	-3.28297	-2.99966	-3.24667
1.21896e+17	-2.89833	-2.74327	-3.31942	-3.18861	-3.00308	-3.26687	-2.16956	-3.21003	-3.14464	-3.1553	-2.72056	-2.98363	-3.1878	-3.22056	-3.30306	-3.01294	-3.04405	-3.22504	-1.77235	-3.02095	-3.05769	-3.32159	-3.24093	-3.2755	-3.15173	-3.15919	-2.80261	-2.88167	-3.32091	-2.77231	-3.30718	-3.25953	-3.06061	-3.29825	-3.2025	-3.23976	-2.9983	-2.95955	-3.25719	-3.30401	-3.15253	-3.29384	-3.28823	-2.83109	-3.31753	-3.27726	-3.25205	-2.92064	-3.17579
1.22308e+17	-2.9699	-2.83739	-3.31598	-3.17479	-2.98534	-3.24173	-2.28635	-3.23011	-3.14806	-3.11518	-2.81165	-2.86676	-3.23094	-3.2511	-3.31053	-3.03703	-3.02034	-3.20581	-1.98978	-3.01063	-3.02908	-3.32073	-3.24177	-3.25248	-3.1255	-3.07588	-2.79341	-2.83742	-3.31853	-2.86951	-3.30311	-3.2794	-3.07139	-3.30336	-3.22684	-3.22345	-3.00903	-2.91191	-3.24596	-3.30683	-3.1558	-3.30442	-3.25432	-2.8457	-3.3142	-3.29103	-3.21798	-2.92348	-3.2194
1.2231e+17	0.678177	2.36519	-2.80772	-0.948214	0.975968	-1.9605	1.03568	-1.84057	0.284474	-2.0551	0.1378	0.335017	-2.11415	-2.23211	-3.1075	-1.3767	0.622229	-0.965816	3.56815	0.450521	0.521791	-3.22302	-0.609944	-0.279088	-0.767161	-0.939755	-1.03289	-0.439276	-2.96472	-1.04851	-3.01031	-2.58046	-0.687824	-2.63235	-2.25383	-1.68667	-0.15719	-0.158402	0.692144	-3.13565	-1.66965	-2.84115	-2.62592	-0.354947	-2.77168	-1.90295	1.58741	-1.73138	-2.03428
1.25247e+17	-2.67074	-2.34852	-3.29161	-2.98893	-2.67666	-3.17802	-1.79591	-3.08187	-2.7528	-3.06172	-2.45295	-2.74528	-3.12177	-3.13453	-3.269	-2.80097	-2.69768	-2.98459	-1.05419	-2.82773	-2.83705	-3.31655	-3.06502	-3.10452	-2.89083	-2.90907	-2.53871	-2.69582	-3.30494	-2.68039	-3.26412	-3.21498	-2.9056	-3.24541	-3.14999	-3.13281	-2.81279	-2.69054	-3.05937	-3.27275	-2.95156	-3.27809	-3.22897	-2.69798	-3.28817	-3.20313	-2.97486	-2.80929	-3.15622
1.2572e+17	-2.98828	-2.92269	-3.32087	-3.2456	-3.05638	-3.27627	-2.33221	-3.25146	-3.22659	-3.15998	-2.86043	-2.98165	-3.2281	-3.25595	-3.31561	-3.05632	-3.0609	-3.2421	-2.03513	-3.06595	-3.08635	-3.32174	-3.28665	-3.2858	-3.17367	-3.12884	-2.88058	-2.90591	-3.3214	-2.89963	-3.30921	-3.29179	-3.10923	-3.31435	-3.21109	-3.23433	-3.0497	-2.94573	-3.2878	-3.30988	-3.17908	-3.30008	-3.27605	-2.87937	-3.3176	-3.30775	-3.27336	-2.94251	-3.23699
1.25745e+17	-2.85771	-2.69409	-3.31425	-3.21185	-2.82295	-3.28058	-2.24322	-3.19532	-3.06108	-3.16083	-2.65445	-3.02469	-3.24118	-3.27095	-3.32066	-2.97794	-2.89811	-3.18767	-1.79024	-2.8885	-3.03702	-3.32008	-3.28721	-3.14822	-3.05663	-2.98945	-2.91021	-2.74222	-3.31535	-2.88696	-3.30579	-3.24551	-3.02138	-3.3151	-3.21203	-3.15468	-2.94035	-2.73049	-3.25908	-3.31733	-3.20884	-3.31708	-3.2751	-2.79714	-3.31636	-3.29613	-3.25744	-2.89063	-3.18268
1.25745e+17	-3.01278	-2.82397	-3.32048	-3.29424	-3.01236	-3.30105	-2.33445	-3.1895	-3.18484	-3.14703	-2.85674	-3.02143	-3.24855	-3.26881	-3.32141	-3.0257	-3.00721	-3.19852	-2.0271	-3.0121	-3.08261	-3.32162	-3.29819	-3.24829	-3.17105	-3.13505	-2.95452	-2.83086	-3.32058	-2.90681	-3.30453	-3.26538	-3.11208	-3.32036	-3.2389	-3.21446	-2.95836	-2.85091	-3.27475	-3.3157	-3.18755	-3.31854	-3.28677	-2.80646	-3.31618	-3.31677	-3.28309	-2.94823	-3.24747
1.26708e+17	-2.97927	-2.82764	-3.32147	-3.27829	-3.07141	-3.29989	-2.35235	-3.19565	-3.21479	-3.13494	-2.84081	-3.0366	-3.22724	-3.26278	-3.32037	-3.04891	-2.99766	-3.19983	-1.95037	-3.07027	-3.11313	-3.32187	-3.2768	-3.24988	-3.18914	-3.14087	-2.89313	-2.85634	-3.32146	-2.96817	-3.31196	-3.28294	-3.10464	-3.31968	-3.21963	-3.23381	-3.02324	-2.88834	-3.28535	-3.31218	-3.15777	-3.31143	-3.28509	-2.79491	-3.3142	-3.3152	-3.28059	-2.99208	-3.26924
1.26837e+17	-2.80334	-2.71642	-3.31567	-3.17312	-2.81489	-3.28552	-2.27406	-3.19808	-3.0559	-3.17647	-2.61375	-3.05576	-3.22261	-3.27659	-3.32103	-3.00696	-2.84526	-3.20514	-1.75082	-2.87914	-3.02016	-3.32047	-3.28922	-3.10696	-3.04787	-2.95932	-2.89635	-2.73407	-3.31459	-2.88576	-3.30948	-3.22374	-3.0023	-3.31697	-3.20929	-3.12928	-2.95149	-2.72105	-3.26948	-3.31845	-3.23402	-3.3185	-3.28196	-2.80759	-3.31809	-3.2888	-3.24845	-2.89041	-3.16122
1.29664e+17	-3.00228	-2.87802	-3.32154	-3.28733	-3.07975	-3.30361	-2.35983	-3.21428	-3.22344	-3.14963	-2.84595	-3.02733	-3.23731	-3.2731	-3.31917	-3.05387	-2.98915	-3.21205	-1.91834	-3.10094	-3.12649	-3.32188	-3.29348	-3.26688	-3.18887	-3.14592	-2.91743	-2.9037	-3.32157	-2.98162	-3.31434	-3.28471	-3.09799	-3.31873	-3.20357	-3.23212	-3.01852	-2.93104	-3.2875	-3.30899	-3.14974	-3.3042	-3.289	-2.79905	-3.31311	-3.3139	-3.27089	-2.9826	-3.27907
1.30126e+17	-2.97281	-2.77078	-3.32051	-3.27911	-3.01079	-3.29683	-2.31148	-3.21508	-3.18617	-3.15433	-2.7661	-3.02504	-3.23789	-3.26693	-3.31859	-3.02486	-3.01443	-3.19905	-1.74846	-3.03341	-3.11783	-3.32169	-3.28996	-3.24013	-3.16054	-3.12217	-2.92926	-2.85788	-3.3207	-2.97041	-3.30824	-3.2794	-3.06467	-3.31741	-3.20065	-3.23637	-3.01618	-2.87443	-3.27029	-3.30971	-3.15646	-3.3054	-3.27956	-2.77359	-3.31705	-3.31016	-3.27225	-2.99174	-3.27814
1.30135e+17	-1.5237	-0.701683	-3.10017	-2.22665	-1.3224	-2.81242	-0.579611	-2.62571	-1.46936	-2.59516	-1.52885	-1.70526	-2.8435	-2.75098	-3.23406	-2.30147	-1.28967	-1.9672	0.830486	-1.89935	-1.8611	-3.27021	-2.49112	-2.25537	-1.88519	-2.04733	-2.01754	-1.72914	-3.20039	-2.32097	-3.15675	-3.01558	-1.91114	-3.03664	-2.78356	-2.47419	-2.08391	-1.73281	-2.1174	-3.24297	-2.3281	-3.1419	-2.95252	-1.93458	-3.1639	-2.90301	-2.064	-2.27239	-2.71001
1.30186e+17	-2.36379	-1.87444	-3.25652	-2.76977	-2.32229	-3.07806	-1.40391	-2.93452	-2.37606	-2.9578	-2.1278	-2.4356	-3.03007	-3.03173	-3.25348	-2.5909	-2.3301	-2.73954	-0.446123	-2.59199	-2.55033	-3.30982	-2.84996	-2.89309	-2.64388	-2.68524	-2.29277	-2.47141	-3.2848	-2.52595	-3.22666	-3.13851	-2.70047	-3.19091	-3.08803	-2.99649	-2.58436	-2.42579	-2.78558	-3.25527	-2.77841	-3.25919	-3.16057	-2.54414	-3.25495	-3.10282	-2.64597	-2.6515	-3.08405
1.30736e+17	-2.72636	-2.64984	-3.30981	-3.11446	-2.75529	-3.26971	-2.25181	-3.17469	-2.98931	-3.17688	-2.54325	-3.01226	-3.20112	-3.26372	-3.31919	-3.00275	-2.77242	-3.16791	-1.60621	-2.84275	-2.97286	-3.31894	-3.26559	-3.06189	-2.99362	-2.90824	-2.86809	-2.6923	-3.30973	-2.86481	-3.30818	-3.20334	-2.94722	-3.30986	-3.19395	-3.10777	-2.93726	-2.68953	-3.2371	-3.31674	-3.21754	-3.31361	-3.27545	-2.78684	-3.3147	-3.27453	-3.20526	-2.87697	-3.14418
1.31294e+17	-2.80185	-2.61652	-3.30826	-3.18707	-2.76438	-3.26229	-2.20163	-3.17887	-3.00464	-3.15346	-2.57302	-2.97219	-3.23655	-3.25366	-3.31934	-2.92059	-2.88112	-3.1506	-1.67229	-2.84254	-3.0122	-3.31842	-3.26931	-3.12495	-3.0072	-2.958	-2.88824	-2.71017	-3.31179	-2.86714	-3.29767	-3.23804	-2.98548	-3.30866	-3.20336	-3.14869	-2.93145	-2.70294	-3.23902	-3.31498	-3.1825	-3.31315	-3.26811	-2.77853	-3.31348	-3.28657	-3.23312	-2.8789	-3.17063
1.31311e+17	-2.9171	-2.82456	-3.32012	-3.20546	-3.05747	-3.27197	-2.21603	-3.22114	-3.18106	-3.16049	-2.77231	-3.00121	-3.17139	-3.22173	-3.30648	-3.001	-3.05135	-3.23085	-1.95172	-3.05675	-3.07009	-3.32171	-3.24161	-3.28527	-3.168	-3.17868	-2.76241	-2.89855	-3.32127	-2.75536	-3.30991	-3.27452	-3.09463	-3.3029	-3.19658	-3.24976	-3.01968	-2.97322	-3.27087	-3.30823	-3.18237	-3.29547	-3.29242	-2.84759	-3.31864	-3.28473	-3.26164	-2.95214	-3.15814
1.31311e+17	-2.91189	-2.78987	-3.31904	-3.2355	-3.0353	-3.28443	-2.26495	-3.19839	-3.17841	-3.15266	-2.77529	-2.99578	-3.20179	-3.22184	-3.31466	-3.00694	-2.97803	-3.19319	-1.88865	-3.04581	-3.07594	-3.3215	-3.25468	-3.24895	-3.15634	-3.11514	-2.8255	-2.85947	-3.32043	-2.9071	-3.30857	-3.27953	-3.08851	-3.31074	-3.20308	-3.22488	-3.01925	-2.89728	-3.2624	-3.30599	-3.13715	-3.29863	-3.27479	-2.81774	-3.31266	-3.29812	-3.25476	-2.97878	-3.24514
1.34448e+17	-2.98322	-2.82649	-3.32032	-3.27387	-3.04505	-3.29677	-2.32423	-3.21635	-3.19453	-3.1467	-2.81939	-3.02586	-3.2295	-3.27617	-3.32	-3.05844	-2.97668	-3.20338	-1.92527	-3.07398	-3.10406	-3.3216	-3.28842	-3.2476	-3.18433	-3.12648	-2.90428	-2.8335	-3.32025	-2.99498	-3.31218	-3.27756	-3.07832	-3.31892	-3.19873	-3.22065	-3.00478	-2.87464	-3.27928	-3.31081	-3.17117	-3.31247	-3.29062	-2.7496	-3.31102	-3.31375	-3.27085	-2.95386	-3.27799
1.34532e+17	-2.77094	-2.4832	-3.29724	-3.13144	-2.68801	-3.23981	-2.07607	-3.15209	-2.94801	-3.1116	-2.54244	-2.89991	-3.21891	-3.22117	-3.31323	-2.90622	-2.79519	-3.08261	-1.49104	-2.8325	-2.95994	-3.31605	-3.22275	-3.09739	-2.97047	-2.9143	-2.84929	-2.6508	-3.30519	-2.85075	-3.29171	-3.23122	-2.92308	-3.29439	-3.18131	-3.11596	-2.86795	-2.65211	-3.17348	-3.30937	-3.10738	-3.30384	-3.25112	-2.68198	-3.30485	-3.26674	-3.1699	-2.84908	-3.16666
1.34592e+17	-2.91427	-2.79036	-3.3139	-3.1644	-2.99019	-3.22691	-2.23047	-3.21131	-3.13758	-3.12928	-2.78296	-2.88952	-3.19311	-3.23028	-3.30785	-3.03126	-3.01886	-3.20912	-1.96016	-2.99128	-3.01066	-3.32017	-3.22279	-3.25042	-3.14194	-3.1143	-2.7868	-2.83934	-3.31696	-2.79922	-3.30388	-3.27022	-3.06421	-3.30077	-3.21229	-3.22393	-2.99685	-2.91628	-3.23591	-3.30799	-3.14473	-3.29655	-3.2699	-2.81671	-3.3111	-3.27798	-3.19907	-2.92213	-3.17595
1.34601e+17	-2.92827	-2.74593	-3.31546	-3.24591	-2.98435	-3.28379	-2.25191	-3.19112	-3.14501	-3.13692	-2.75772	-2.99333	-3.22151	-3.24063	-3.3147	-3.00516	-2.95824	-3.16786	-1.733	-3.0239	-3.08409	-3.32062	-3.26223	-3.22638	-3.13191	-3.0955	-2.88811	-2.83911	-3.31819	-2.93706	-3.30488	-3.2721	-3.04997	-3.30961	-3.19063	-3.21489	-2.99259	-2.86322	-3.24717	-3.30618	-3.12779	-3.30185	-3.26767	-2.76081	-3.31167	-3.29834	-3.23481	-2.95768	-3.26136
1.55889e+17	-2.95781	-2.64823	-3.31621	-3.22554	-2.91825	-3.27934	-2.25744	-3.20665	-3.11164	-3.14913	-2.66636	-2.98835	-3.23511	-3.2644	-3.31795	-3.04432	-2.94346	-3.18419	-1.64205	-2.98046	-3.02991	-3.32075	-3.26873	-3.18539	-3.10555	-3.06855	-2.92349	-2.78689	-3.31685	-2.94345	-3.30797	-3.24882	-2.9944	-3.31198	-3.19139	-3.19446	-2.91858	-2.81548	-3.22374	-3.30978	-3.14205	-3.30796	-3.27282	-2.73567	-3.3128	-3.29843	-3.22907	-2.92345	-3.25506
1.57072e+17	-2.96357	-2.86903	-3.32085	-3.22835	-3.0424	-3.26918	-2.32013	-3.24243	-3.21384	-3.15907	-2.83333	-2.97268	-3.21035	-3.24617	-3.31425	-3.05638	-3.04572	-3.23545	-2.02783	-3.0325	-3.05816	-3.32171	-3.27501	-3.27737	-3.16609	-3.12715	-2.83944	-2.88093	-3.32138	-2.86785	-3.30982	-3.29085	-3.09267	-3.3126	-3.20453	-3.23488	-3.04048	-2.94423	-3.27969	-3.30635	-3.16819	-3.29938	-3.27722	-2.88877	-3.31779	-3.3018	-3.2757	-2.95598	-3.2168
1.5714e+17	-3.0061	-2.81275	-3.32114	-3.29205	-3.03573	-3.29811	-2.34715	-3.22043	-3.19294	-3.15834	-2.80261	-3.01582	-3.2466	-3.27606	-3.32071	-3.03447	-3.01707	-3.20511	-1.86009	-3.04701	-3.11408	-3.32181	-3.29891	-3.24425	-3.17825	-3.1281	-2.95473	-2.84898	-3.32094	-2.95799	-3.30673	-3.27389	-3.0898	-3.32025	-3.22246	-3.23265	-3.00285	-2.86282	-3.27883	-3.31486	-3.16511	-3.31161	-3.28409	-2.79877	-3.31729	-3.31535	-3.28057	-2.9935	-3.27391
1.5714e+17	-2.97226	-2.74028	-3.31898	-3.26936	-2.95759	-3.29348	-2.26893	-3.19657	-3.15715	-3.14492	-2.77506	-3.02803	-3.24811	-3.27674	-3.32026	-3.03233	-2.97361	-3.19233	-1.80492	-3.02449	-3.08132	-3.3213	-3.29266	-3.21927	-3.14801	-3.11085	-2.95926	-2.81663	-3.3191	-2.9599	-3.30933	-3.26781	-3.05196	-3.31815	-3.20693	-3.21556	-2.94831	-2.84428	-3.25919	-3.31383	-3.16916	-3.31521	-3.28334	-2.73206	-3.3149	-3.31067	-3.25957	-2.94306	-3.2599
1.57614e+17	-2.97619	-2.83488	-3.32118	-3.27383	-3.02947	-3.30051	-2.31205	-3.22392	-3.21829	-3.16207	-2.79209	-3.02601	-3.23713	-3.26006	-3.31661	-3.02297	-3.01777	-3.21595	-1.7955	-3.04785	-3.1337	-3.32183	-3.29003	-3.2642	-3.15851	-3.14104	-2.90336	-2.91914	-3.32143	-2.97055	-3.31352	-3.2843	-3.08482	-3.3157	-3.18665	-3.2403	-3.04093	-2.95183	-3.28196	-3.30731	-3.15034	-3.29592	-3.2772	-2.7985	-3.31756	-3.30662	-3.27506	-2.98199	-3.2729
1.60903e+17	-0.621386	0.51976	-2.96822	-1.55979	-0.359764	-2.47542	0.19056	-2.26911	-0.620125	-2.32934	-0.864068	-0.812975	-2.55163	-2.4632	-3.17078	-1.94741	-0.326556	-1.38772	2.04615	-1.01471	-0.875945	-3.24892	-1.85601	-1.45688	-1.25645	-1.53661	-1.61097	-1.11096	-3.11126	-1.87659	-3.06542	-2.84471	-1.24053	-2.84101	-2.49544	-2.01501	-1.3981	-1.08535	-1.0499	-3.20698	-1.93459	-3.00038	-2.75334	-1.3141	-3.03483	-2.55918	-0.913597	-1.99899	-2.37283
1.6099e+17	-2.94593	-2.74101	-3.31655	-3.18016	-2.94403	-3.25909	-2.27318	-3.22017	-3.13199	-3.13857	-2.72559	-2.9241	-3.23014	-3.25148	-3.31393	-3.04893	-2.98695	-3.19034	-1.81133	-2.96389	-3.02136	-3.32086	-3.25187	-3.23095	-3.11036	-3.04739	-2.83237	-2.83414	-3.31854	-2.89086	-3.30285	-3.26902	-3.03657	-3.30741	-3.20041	-3.20589	-2.98011	-2.89193	-3.22889	-3.30706	-3.13322	-3.30195	-3.24835	-2.84108	-3.31488	-3.29349	-3.23228	-2.91152	-3.23957
1.6134e+17	-3.01402	-2.92414	-3.32172	-3.29268	-3.0978	-3.30319	-2.3802	-3.2347	-3.22458	-3.16286	-2.8518	-3.00211	-3.24754	-3.28102	-3.32035	-3.05766	-2.99489	-3.22456	-1.97134	-3.1135	-3.13842	-3.3219	-3.29893	-3.2815	-3.19237	-3.14104	-2.92269	-2.9205	-3.32165	-2.98558	-3.31587	-3.28351	-3.10667	-3.32008	-3.20279	-3.22831	-3.03061	-2.94629	-3.29614	-3.31245	-3.15826	-3.30432	-3.28249	-2.81626	-3.313	-3.31639	-3.27148	-2.95952	-3.27959
1.61463e+17	-3.01363	-2.87759	-3.32127	-3.28781	-3.0615	-3.30125	-2.32786	-3.22683	-3.2144	-3.16287	-2.84211	-3.03314	-3.24346	-3.27615	-3.32064	-3.06443	-2.97889	-3.21272	-1.92256	-3.0827	-3.12278	-3.32181	-3.29794	-3.25867	-3.18972	-3.14203	-2.96171	-2.89104	-3.32115	-2.97287	-3.31037	-3.26981	-3.10824	-3.32014	-3.20143	-3.22253	-2.984	-2.92117	-3.28684	-3.31455	-3.18762	-3.31148	-3.28367	-2.78833	-3.31539	-3.31667	-3.27187	-2.95046	-3.27394
1.61479e+17	-2.99855	-2.92654	-3.32151	-3.28352	-3.07474	-3.29794	-2.36855	-3.24147	-3.22661	-3.17729	-2.83982	-2.99941	-3.24452	-3.27591	-3.32017	-3.05	-3.00675	-3.23075	-2.00404	-3.08792	-3.1312	-3.32186	-3.29505	-3.28551	-3.17589	-3.14729	-2.93093	-2.91334	-3.32144	-2.97121	-3.31499	-3.27679	-3.11065	-3.31979	-3.20433	-3.22427	-3.03409	-2.96109	-3.29363	-3.31295	-3.17115	-3.30245	-3.27089	-2.82086	-3.31379	-3.315	-3.2806	-2.93304	-3.26825
1.61479e+17	0.684772	2.42389	-2.82676	-0.901367	1.01217	-2.03425	0.978697	-1.81006	0.167954	-2.00895	0.0704535	0.440926	-2.14802	-2.20994	-3.11633	-1.39772	0.684336	-0.994715	3.56674	0.417777	0.638011	-3.22207	-0.517219	-0.281626	-0.736365	-0.989194	-1.09681	-0.42156	-2.9879	-1.05806	-3.02297	-2.54722	-0.615215	-2.58886	-2.22927	-1.6648	-0.053313	-0.143271	0.806397	-3.13024	-1.74225	-2.84246	-2.62617	-0.298811	-2.76998	-1.83228	1.60167	-1.70185	-2.05862
1.61864e+17	-2.94021	-2.61557	-3.31502	-3.222	-2.87509	-3.27881	-2.20328	-3.18238	-3.08347	-3.14868	-2.67534	-2.97939	-3.24141	-3.26051	-3.31845	-3.02038	-2.94996	-3.17035	-1.62496	-2.95887	-3.01792	-3.32057	-3.27334	-3.1914	-3.07571	-3.05518	-2.94674	-2.76182	-3.31682	-2.93411	-3.30581	-3.26316	-2.97107	-3.31087	-3.18849	-3.19497	-2.9009	-2.77671	-3.19507	-3.31048	-3.13727	-3.30879	-3.26892	-2.69942	-3.31193	-3.29864	-3.23643	-2.92779	-3.25212
1.61893e+17	-2.8818	-2.65357	-3.31444	-3.21938	-2.84851	-3.27203	-2.22919	-3.2005	-3.06751	-3.15959	-2.65461	-2.9929	-3.24167	-3.26595	-3.3204	-2.96499	-2.92514	-3.18643	-1.70826	-2.90055	-3.03431	-3.3202	-3.28536	-3.14398	-3.06661	-3.01345	-2.9223	-2.72552	-3.31555	-2.91329	-3.30322	-3.2535	-3.00539	-3.31513	-3.21048	-3.17685	-2.93805	-2.72262	-3.2533	-3.31488	-3.17836	-3.3161	-3.27534	-2.74444	-3.31598	-3.29974	-3.25619	-2.90723	-3.20407
1.62091e+17	-2.98822	-2.91166	-3.3216	-3.27316	-3.06373	-3.29636	-2.32268	-3.23529	-3.2421	-3.17566	-2.84901	-3.02048	-3.23007	-3.23995	-3.31609	-3.03344	-3.03899	-3.23924	-1.94187	-3.03915	-3.12568	-3.32189	-3.29062	-3.28664	-3.16088	-3.15368	-2.87113	-2.93194	-3.32177	-2.91233	-3.31548	-3.2922	-3.09132	-3.31559	-3.17667	-3.24002	-3.06462	-2.98677	-3.28992	-3.30951	-3.15398	-3.2901	-3.27173	-2.83132	-3.31813	-3.30604	-3.28862	-2.97725	-3.24629
1.65232e+17	-2.97382	-2.90091	-3.32115	-3.21647	-3.04995	-3.26525	-2.301	-3.24183	-3.21903	-3.16859	-2.85867	-3.00536	-3.2088	-3.2427	-3.30908	-3.0504	-3.07021	-3.23623	-2.03265	-3.04567	-3.07013	-3.32185	-3.26293	-3.29379	-3.16194	-3.16661	-2.83143	-2.89231	-3.32163	-2.81923	-3.31093	-3.29056	-3.10467	-3.30805	-3.20048	-3.24722	-3.04788	-2.96088	-3.28557	-3.30903	-3.17694	-3.29955	-3.28172	-2.86519	-3.31913	-3.29915	-3.27906	-2.95837	-3.18502
1.65232e+17	-2.95215	-2.80393	-3.32001	-3.21884	-3.00542	-3.27547	-2.26173	-3.22732	-3.17781	-3.15332	-2.75354	-2.96115	-3.21603	-3.24188	-3.30956	-3.01844	-3.02755	-3.21887	-1.82431	-3.02399	-3.07002	-3.32167	-3.26418	-3.26634	-3.14208	-3.11663	-2.81789	-2.89283	-3.32101	-2.87099	-3.30923	-3.28146	-3.06867	-3.3067	-3.20047	-3.23489	-3.01732	-2.9401	-3.26446	-3.30335	-3.14326	-3.29432	-3.27497	-2.8446	-3.31778	-3.29151	-3.26232	-2.9546	-3.22712
1.65739e+17	-2.9198	-2.73586	-3.32008	-3.1961	-2.99006	-3.26416	-2.26553	-3.21584	-3.15642	-3.15442	-2.72032	-2.9642	-3.20362	-3.23795	-3.31052	-3.06135	-3.04179	-3.22653	-1.81489	-3.00363	-3.03513	-3.32158	-3.25978	-3.26601	-3.16409	-3.12859	-2.84087	-2.86985	-3.32109	-2.81964	-3.3086	-3.26296	-3.04745	-3.30701	-3.20563	-3.21951	-2.98441	-2.94016	-3.26245	-3.30701	-3.13429	-3.29822	-3.28177	-2.87295	-3.31799	-3.288	-3.26682	-2.92308	-3.19895
1.69152e+17	-2.95387	-2.68855	-3.31697	-3.24495	-2.93977	-3.28733	-2.25021	-3.18926	-3.13908	-3.14113	-2.72343	-3.01408	-3.2296	-3.2612	-3.31635	-3.03491	-2.95056	-3.18146	-1.67126	-3.0243	-3.06633	-3.32094	-3.27254	-3.21286	-3.12165	-3.10162	-2.93096	-2.81061	-3.31796	-2.96524	-3.30773	-3.25894	-3.02103	-3.31253	-3.18817	-3.2134	-2.93513	-2.8401	-3.23797	-3.30597	-3.13297	-3.30786	-3.27697	-2.71138	-3.31205	-3.30162	-3.22703	-2.92347	-3.26521
1.69572e+17	-2.89973	-2.81621	-3.32097	-3.22748	-3.07137	-3.2744	-2.24138	-3.2284	-3.19687	-3.17214	-2.75409	-2.98304	-3.17695	-3.20122	-3.3111	-3.00197	-3.03383	-3.23323	-1.99931	-3.05278	-3.06565	-3.32181	-3.25867	-3.27715	-3.17728	-3.16606	-2.76879	-2.89555	-3.3215	-2.79687	-3.31194	-3.28317	-3.09309	-3.30959	-3.19515	-3.24998	-3.04147	-2.95776	-3.27571	-3.30769	-3.17403	-3.28336	-3.2909	-2.863	-3.3176	-3.28927	-3.2765	-2.97709	-3.16133
1.6958e+17	-2.90914	-2.68952	-3.31415	-3.23906	-2.93798	-3.28009	-2.23323	-3.17566	-3.11462	-3.13416	-2.72238	-2.98739	-3.2278	-3.24689	-3.31568	-2.99357	-2.93539	-3.15811	-1.70129	-3.02377	-3.06708	-3.32026	-3.26296	-3.2152	-3.11536	-3.08151	-2.91209	-2.79971	-3.31645	-2.92462	-3.30387	-3.26291	-3.02852	-3.31003	-3.19655	-3.20099	-2.95037	-2.81244	-3.23838	-3.30897	-3.12911	-3.30877	-3.26134	-2.73389	-3.31084	-3.29826	-3.2206	-2.89996	-3.25297
1.7018e+17	-2.93132	-2.72471	-3.31619	-3.25957	-2.96508	-3.2901	-2.268	-3.14113	-3.15965	-3.12674	-2.79151	-3.02125	-3.22002	-3.23666	-3.31803	-2.98273	-2.97404	-3.17324	-1.83238	-3.00433	-3.07817	-3.32056	-3.27506	-3.22944	-3.13648	-3.11596	-2.94477	-2.79594	-3.31775	-2.91694	-3.30495	-3.26487	-3.05626	-3.3135	-3.20961	-3.21468	-2.94541	-2.83737	-3.24875	-3.30851	-3.13754	-3.3104	-3.27192	-2.72064	-3.31245	-3.30543	-3.23918	-2.91948	-3.23785
1.70327e+17	-2.96902	-2.8112	-3.31943	-3.25707	-2.99871	-3.28635	-2.30066	-3.22769	-3.19128	-3.16568	-2.77622	-2.99809	-3.23145	-3.25052	-3.31525	-3.01763	-3.0239	-3.20621	-1.73569	-3.00914	-3.10607	-3.32148	-3.28384	-3.25489	-3.13597	-3.12978	-2.89883	-2.88526	-3.32045	-2.94745	-3.30839	-3.27133	-3.0631	-3.31305	-3.19121	-3.23467	-3.02521	-2.92753	-3.26396	-3.30493	-3.14272	-3.29249	-3.27802	-2.80704	-3.31708	-3.30059	-3.26429	-2.97773	-3.26272
1.91211e+17	-1.71794	-0.907395	-3.16187	-2.3459	-1.56024	-2.84104	-0.748632	-2.70621	-1.64014	-2.73224	-1.55206	-1.86907	-2.85576	-2.8438	-3.21651	-2.32512	-1.59729	-2.26968	0.733788	-1.98784	-1.97227	-3.28868	-2.42956	-2.36909	-2.16257	-2.19653	-1.95372	-2.00598	-3.22214	-2.26855	-3.16531	-3.00863	-2.24366	-3.08078	-2.91466	-2.68569	-2.12101	-1.86431	-2.17923	-3.22801	-2.44624	-3.18647	-3.02532	-2.10581	-3.16855	-2.89564	-1.86746	-2.38818	-2.89162
1.91227e+17	0.774498	2.45399	-2.80892	-0.835849	1.04988	-2.01868	1.06579	-1.76108	0.190708	-1.97816	0.109568	0.561402	-2.13799	-2.16671	-3.11187	-1.34895	0.754598	-0.954597	3.57535	0.415623	0.775706	-3.23218	-0.479562	-0.244108	-0.595387	-0.999399	-1.10667	-0.394842	-2.98641	-1.06716	-3.02343	-2.58287	-0.489837	-2.57068	-2.18064	-1.62012	0.0133291	-0.20134	0.916292	-3.14575	-1.76104	-2.83231	-2.58763	-0.231131	-2.74886	-1.77783	1.55669	-1.68758	-2.01503
1.91645e+17	-1.48175	-0.6572	-3.09854	-2.18569	-1.27971	-2.7907	-0.514973	-2.61918	-1.40558	-2.58968	-1.48777	-1.67329	-2.82159	-2.73103	-3.22401	-2.28809	-1.23391	-1.95089	0.939169	-1.87056	-1.8258	-3.27114	-2.44791	-2.21446	-1.86947	-2.01893	-1.96373	-1.71881	-3.19663	-2.28682	-3.15112	-3.00284	-1.89965	-3.03119	-2.7782	-2.46109	-2.05405	-1.68831	-2.07235	-3.23992	-2.29475	-3.14039	-2.93973	-1.90581	-3.15669	-2.88633	-1.98318	-2.25352	-2.70755
1.91691e+17	0.465862	2.21117	-2.84809	-1.14274	0.776532	-2.02965	0.827796	-1.94369	0.182873	-2.11093	0.00965985	0.0461306	-2.17697	-2.31037	-3.12772	-1.47895	0.352519	-1.10486	3.47091	0.294737	0.217785	-3.21097	-0.741824	-0.470488	-0.999787	-0.976942	-1.03628	-0.587933	-2.98314	-1.12455	-3.02475	-2.5727	-0.963421	-2.69462	-2.3594	-1.82241	-0.342234	-0.178067	0.366425	-3.12503	-1.71336	-2.87197	-2.72639	-0.541739	-2.80683	-1.99952	1.53516	-1.78411	-2.16641
1.91709e+17	-2.97401	-2.85227	-3.32084	-3.24478	-3.00714	-3.28384	-2.3218	-3.23388	-3.20359	-3.17002	-2.78429	-2.98064	-3.23481	-3.2568	-3.31556	-3.03216	-3.03116	-3.224	-1.87913	-3.00898	-3.09797	-3.32177	-3.2778	-3.27318	-3.13534	-3.12316	-2.86245	-2.90215	-3.32123	-2.91977	-3.31254	-3.28243	-3.07851	-3.31395	-3.19998	-3.22739	-3.04271	-2.9548	-3.2732	-3.30724	-3.13682	-3.29338	-3.25703	-2.8482	-3.31808	-3.30167	-3.27595	-2.94335	-3.24748
1.91709e+17	-2.97972	-2.82857	-3.32104	-3.28673	-3.05684	-3.29865	-2.33737	-3.21317	-3.20954	-3.15701	-2.83946	-3.02154	-3.23549	-3.25686	-3.32011	-3.03991	-3.01697	-3.20697	-1.93757	-3.07023	-3.1081	-3.32179	-3.29096	-3.25657	-3.18488	-3.13641	-2.92574	-2.85628	-3.32118	-2.949	-3.30995	-3.28048	-3.09463	-3.31942	-3.2165	-3.23017	-3.00914	-2.8893	-3.28346	-3.31264	-3.16497	-3.30828	-3.28361	-2.78892	-3.31448	-3.31475	-3.2801	-2.98858	-3.26985
1.92678e+17	-2.88686	-2.6377	-3.31388	-3.18775	-2.89303	-3.2668	-2.15005	-3.18949	-3.07816	-3.13974	-2.62195	-2.94216	-3.21042	-3.22001	-3.30623	-2.97187	-2.93533	-3.15614	-1.51295	-2.96659	-3.03964	-3.3206	-3.2292	-3.21309	-3.06848	-3.05409	-2.80272	-2.83211	-3.31736	-2.88442	-3.30058	-3.2585	-3.00206	-3.29829	-3.17808	-3.20325	-2.96783	-2.86104	-3.21141	-3.29635	-3.08231	-3.29079	-3.25252	-2.78522	-3.31188	-3.27509	-3.20384	-2.91542	-3.24208
1.92747e+17	-2.95336	-2.77089	-3.31683	-3.25758	-2.98178	-3.29036	-2.23967	-3.19351	-3.14683	-3.13972	-2.79499	-3.0161	-3.23378	-3.25405	-3.31836	-3.0274	-2.92848	-3.18279	-1.84679	-3.0313	-3.08569	-3.32082	-3.27692	-3.21355	-3.14607	-3.09118	-2.92785	-2.80819	-3.31848	-2.93658	-3.30477	-3.26715	-3.06001	-3.31451	-3.20079	-3.2027	-2.93798	-2.81834	-3.2575	-3.31258	-3.16313	-3.31324	-3.26779	-2.75089	-3.31284	-3.30696	-3.24505	-2.91331	-3.24794
1.92807e+17	-2.9427	-2.81354	-3.31568	-3.18599	-3.00257	-3.24259	-2.2901	-3.22433	-3.1671	-3.13905	-2.8089	-2.90914	-3.20981	-3.24245	-3.30986	-3.04086	-3.02509	-3.21676	-1.9598	-2.9939	-3.0234	-3.32051	-3.2427	-3.2558	-3.14948	-3.11568	-2.81384	-2.85769	-3.31807	-2.82922	-3.30727	-3.27965	-3.0734	-3.30404	-3.208	-3.23141	-3.00648	-2.9217	-3.2493	-3.30827	-3.15141	-3.2975	-3.26914	-2.83277	-3.31363	-3.28632	-3.22302	-2.94191	-3.19433
1.95546e+17	-2.95552	-2.72934	-3.32052	-3.238	-2.962	-3.29282	-2.23235	-3.21601	-3.18366	-3.1576	-2.70893	-3.01746	-3.22224	-3.24722	-3.30688	-3.0119	-3.02155	-3.20888	-1.58948	-3.01229	-3.09408	-3.32176	-3.27533	-3.2507	-3.13179	-3.12628	-2.86338	-2.89938	-3.32109	-2.92427	-3.30971	-3.27867	-3.04117	-3.305	-3.17836	-3.24505	-3.00572	-2.93618	-3.26027	-3.29305	-3.12977	-3.28828	-3.28401	-2.79635	-3.31798	-3.29047	-3.26203	-2.98023	-3.25666
1.95547e+17	-2.7666	-2.41236	-3.29356	-3.11358	-2.69554	-3.22983	-2.00916	-3.11346	-2.91633	-3.08024	-2.53939	-2.86336	-3.19862	-3.19764	-3.30847	-2.90759	-2.77176	-3.03634	-1.33889	-2.85505	-2.92821	-3.31549	-3.19006	-3.10103	-2.95264	-2.93666	-2.82661	-2.65827	-3.30442	-2.87467	-3.28871	-3.2358	-2.87976	-3.28514	-3.15284	-3.12408	-2.83458	-2.66724	-3.11152	-3.30135	-3.04437	-3.29576	-3.23738	-2.6103	-3.29847	-3.25755	-3.12102	-2.83942	-3.19253
1.95959e+17	-2.81494	-2.73405	-3.31588	-3.1815	-2.82331	-3.28968	-2.27	-3.19969	-3.06737	-3.17276	-2.64509	-3.06535	-3.22484	-3.27501	-3.32094	-3.01113	-2.83591	-3.20822	-1.79918	-2.88876	-3.02312	-3.32055	-3.29102	-3.11254	-3.05575	-2.96478	-2.90309	-2.7358	-3.31516	-2.88437	-3.30986	-3.22648	-3.01061	-3.31713	-3.20899	-3.12222	-2.94362	-2.7175	-3.27053	-3.31858	-3.23489	-3.31862	-3.28133	-2.81167	-3.31761	-3.29144	-3.2519	-2.88254	-3.16018
1.96113e+17	-3.01018	-2.85895	-3.32127	-3.29116	-3.0648	-3.30189	-2.33844	-3.22004	-3.20064	-3.15809	-2.85117	-3.01463	-3.24193	-3.27724	-3.32106	-3.06784	-2.98502	-3.20655	-1.97139	-3.08614	-3.10977	-3.32182	-3.29559	-3.25808	-3.19301	-3.13826	-2.94258	-2.85454	-3.32112	-2.96436	-3.31194	-3.27268	-3.09886	-3.32064	-3.21454	-3.2212	-2.98905	-2.89011	-3.28639	-3.31392	-3.17897	-3.31339	-3.28654	-2.78975	-3.31242	-3.3174	-3.27618	-2.95704	-3.2729
1.96174e+17	-2.91939	-2.77897	-3.31704	-3.19223	-3.00494	-3.24378	-2.27074	-3.21749	-3.15952	-3.15322	-2.75792	-2.92361	-3.19715	-3.22645	-3.30909	-3.02703	-3.00822	-3.20834	-1.89309	-2.99241	-3.01998	-3.32101	-3.24269	-3.25249	-3.1486	-3.12045	-2.79074	-2.86197	-3.31889	-2.81561	-3.30681	-3.27634	-3.06039	-3.30575	-3.20013	-3.23191	-3.00948	-2.9131	-3.25262	-3.30615	-3.13621	-3.29202	-3.27206	-2.84774	-3.31442	-3.28262	-3.23747	-2.94347	-3.18524
1.97264e+17	-2.94562	-2.86711	-3.31935	-3.22717	-3.02288	-3.27429	-2.2496	-3.23574	-3.18609	-3.15331	-2.86134	-3.0065	-3.21551	-3.23961	-3.31301	-3.04972	-3.01349	-3.23407	-1.9935	-3.07349	-3.07786	-3.32152	-3.2757	-3.26596	-3.15139	-3.11759	-2.87317	-2.8561	-3.32056	-2.87112	-3.29979	-3.29174	-3.08417	-3.31075	-3.20138	-3.23463	-3.02164	-2.87358	-3.26994	-3.30666	-3.17279	-3.30099	-3.27109	-2.88872	-3.31499	-3.3028	-3.25832	-2.91277	-3.21495
1.99962e+17	0.582159	2.36032	-2.85212	-0.913025	0.975954	-2.08648	0.875078	-1.84464	0.0890496	-2.02284	-0.0174097	0.378326	-2.17476	-2.23814	-3.11779	-1.4622	0.667187	-1.02696	3.50262	0.388858	0.558582	-3.21637	-0.548092	-0.3192	-0.831975	-1.01156	-1.14036	-0.429219	-3.00078	-1.06662	-3.0221	-2.50928	-0.669519	-2.58242	-2.25054	-1.67755	-0.103051	-0.108911	0.745362	-3.11677	-1.73992	-2.85009	-2.64196	-0.349752	-2.79734	-1.87086	1.54135	-1.70388	-2.0923
2.00511e+17	-2.93228	-2.76743	-3.31914	-3.23295	-2.94699	-3.29334	-2.26948	-3.21692	-3.13481	-3.15215	-2.7517	-3.03594	-3.23469	-3.27706	-3.32113	-3.05374	-2.91555	-3.20965	-1.84648	-2.98863	-3.04944	-3.32136	-3.29068	-3.16905	-3.13771	-3.04558	-2.91046	-2.77885	-3.31806	-2.91108	-3.31037	-3.25256	-3.04997	-3.31946	-3.21869	-3.17716	-2.94493	-2.77509	-3.27636	-3.3175	-3.20533	-3.319	-3.27873	-2.78863	-3.3164	-3.30518	-3.26331	-2.92296	-3.22132
2.00564e+17	-2.93608	-2.67952	-3.31665	-3.24732	-2.90019	-3.28281	-2.24361	-3.20607	-3.12737	-3.14951	-2.71037	-3.00409	-3.2506	-3.26775	-3.31983	-2.98148	-2.97415	-3.19088	-1.7477	-2.9637	-3.06707	-3.32082	-3.28804	-3.18883	-3.11656	-3.06294	-2.93289	-2.76599	-3.31705	-2.94148	-3.30292	-3.26423	-3.03132	-3.31678	-3.2137	-3.20252	-2.95269	-2.78969	-3.2606	-3.31462	-3.1613	-3.31483	-3.28155	-2.7317	-3.31578	-3.30418	-3.26235	-2.94305	-3.23801
2.00923e+17	-2.67463	-2.53075	-3.29851	-3.06244	-2.6808	-3.24468	-2.14632	-3.14955	-2.92297	-3.13813	-2.4955	-2.93728	-3.18765	-3.23332	-3.315	-2.97479	-2.69299	-3.10138	-1.45407	-2.80745	-2.91738	-3.31606	-3.22351	-3.02759	-2.94228	-2.8585	-2.82154	-2.64456	-3.30245	-2.83411	-3.30141	-3.19517	-2.89392	-3.2965	-3.1742	-3.07698	-2.88418	-2.64117	-3.18418	-3.31249	-3.16383	-3.30498	-3.25816	-2.72623	-3.30689	-3.25594	-3.15007	-2.84665	-3.12919
2.00967e+17	-2.92596	-2.62163	-3.31397	-3.20397	-2.88367	-3.27514	-2.1768	-3.1805	-3.08256	-3.13559	-2.6577	-2.97348	-3.22848	-3.25182	-3.31473	-3.01942	-2.90986	-3.15755	-1.58441	-2.98692	-3.01956	-3.3204	-3.254	-3.18704	-3.08246	-3.0546	-2.89706	-2.77481	-3.31605	-2.9451	-3.30354	-3.24918	-2.97067	-3.30722	-3.1751	-3.18678	-2.89341	-2.80233	-3.19873	-3.30543	-3.11735	-3.30657	-3.26979	-2.68878	-3.30884	-3.29183	-3.21074	-2.89852	-3.25796
2.00974e+17	-3.00622	-2.83501	-3.32115	-3.2931	-3.04767	-3.30192	-2.3698	-3.19958	-3.21321	-3.15719	-2.8491	-3.028	-3.23446	-3.26686	-3.32056	-3.05232	-3.02003	-3.21097	-1.96353	-3.07993	-3.09732	-3.3218	-3.29728	-3.25674	-3.19112	-3.15645	-2.95882	-2.84538	-3.32104	-2.94618	-3.31174	-3.26593	-3.09211	-3.32006	-3.22596	-3.22087	-2.98223	-2.89251	-3.28284	-3.31256	-3.16185	-3.31169	-3.29003	-2.78316	-3.31176	-3.31632	-3.26794	-2.95787	-3.26447
2.00974e+17	-2.97648	-2.76574	-3.32037	-3.26935	-2.99996	-3.29268	-2.32382	-3.22145	-3.15499	-3.15885	-2.73748	-3.02158	-3.2447	-3.28221	-3.32071	-3.0512	-2.97927	-3.20272	-1.80691	-3.02464	-3.09811	-3.32162	-3.29013	-3.22287	-3.16082	-3.09637	-2.92844	-2.83431	-3.31977	-2.95984	-3.31031	-3.26695	-3.06658	-3.31956	-3.20965	-3.21672	-2.9881	-2.84559	-3.27652	-3.31513	-3.18051	-3.31449	-3.27745	-2.79557	-3.31684	-3.31151	-3.26523	-2.94629	-3.26312
2.00983e+17	0.628621	2.31834	-2.819	-0.991574	0.918364	-1.98607	0.987512	-1.86213	0.245026	-2.06378	0.0998583	0.276329	-2.13554	-2.24565	-3.11272	-1.39851	0.558214	-1.00462	3.53587	0.389421	0.460531	-3.22222	-0.638748	-0.336697	-0.809386	-0.960806	-1.0404	-0.484343	-2.97322	-1.07699	-3.01572	-2.58302	-0.743662	-2.64441	-2.27664	-1.71924	-0.197467	-0.182454	0.615143	-3.13618	-1.69401	-2.85067	-2.64796	-0.399593	-2.7787	-1.91937	1.54814	-1.74407	-2.0702
2.0436e+17	-2.94552	-2.76255	-3.3178	-3.26271	-2.98663	-3.29331	-2.26874	-3.19866	-3.17368	-3.14965	-2.76915	-3.01532	-3.231	-3.24399	-3.31612	-2.99315	-2.98917	-3.19019	-1.73625	-3.01896	-3.10988	-3.3211	-3.27827	-3.23288	-3.14069	-3.11708	-2.90483	-2.85106	-3.31942	-2.95653	-3.30812	-3.27542	-3.05192	-3.31307	-3.19042	-3.22776	-3.00468	-2.89021	-3.26167	-3.30769	-3.13653	-3.29981	-3.27492	-2.75115	-3.31496	-3.3024	-3.2586	-2.98075	-3.26286
2.05382e+17	-2.98627	-2.81291	-3.32119	-3.28386	-3.04466	-3.30203	-2.32797	-3.21061	-3.20864	-3.15001	-2.82133	-3.0439	-3.23458	-3.27482	-3.31952	-3.0674	-2.99398	-3.20937	-1.85595	-3.07614	-3.11435	-3.32181	-3.29099	-3.25003	-3.18253	-3.13958	-2.94467	-2.87265	-3.32114	-2.98474	-3.31282	-3.27935	-3.0917	-3.31888	-3.20095	-3.23556	-2.99521	-2.89865	-3.28153	-3.31087	-3.16837	-3.31	-3.28523	-2.76984	-3.31467	-3.31421	-3.26441	-2.96886	-3.27816
2.26875e+17	-2.993	-2.74787	-3.32044	-3.26964	-2.99446	-3.29337	-2.28052	-3.22013	-3.17341	-3.14001	-2.77491	-3.01995	-3.24555	-3.28169	-3.3205	-3.05302	-2.98139	-3.2125	-1.81926	-3.05588	-3.07646	-3.32166	-3.29147	-3.21855	-3.16308	-3.11277	-2.92212	-2.79661	-3.31993	-2.98458	-3.31112	-3.26668	-3.03663	-3.31943	-3.20134	-3.21907	-2.95743	-2.83835	-3.26922	-3.31294	-3.16083	-3.31501	-3.29001	-2.71822	-3.31162	-3.3129	-3.26676	-2.9421	-3.27172
2.27364e+17	-2.91372	-2.83635	-3.31933	-3.22071	-3.03579	-3.27576	-2.26296	-3.22201	-3.16074	-3.1553	-2.82513	-3.00084	-3.19255	-3.22014	-3.30621	-3.01771	-3.00912	-3.2366	-1.92536	-3.05718	-3.06754	-3.32155	-3.25988	-3.27876	-3.14659	-3.14097	-2.81933	-2.86551	-3.32068	-2.80922	-3.30365	-3.28454	-3.0718	-3.30297	-3.19441	-3.23375	-3.02332	-2.89876	-3.25332	-3.30189	-3.15792	-3.29038	-3.28223	-2.8837	-3.31631	-3.28825	-3.26025	-2.93006	-3.17006
2.27847e+17	-3.00663	-2.88159	-3.32143	-3.26649	-3.06101	-3.28552	-2.38165	-3.24474	-3.22276	-3.16358	-2.82148	-2.99828	-3.24248	-3.27315	-3.31969	-3.06064	-3.03378	-3.21848	-1.96663	-3.05379	-3.10622	-3.32183	-3.28763	-3.27719	-3.16961	-3.11528	-2.90404	-2.9304	-3.32135	-2.94233	-3.31179	-3.27923	-3.1063	-3.31863	-3.2105	-3.22037	-3.0435	-2.96533	-3.28879	-3.31247	-3.15934	-3.30076	-3.26382	-2.87316	-3.31826	-3.31281	-3.27133	-2.93563	-3.26206
2.27847e+17	-2.91331	-2.83224	-3.31824	-3.18486	-3.0381	-3.25903	-2.20489	-3.21907	-3.15475	-3.14525	-2.80714	-2.9826	-3.17807	-3.22471	-3.30516	-3.01154	-3.04058	-3.22398	-1.97975	-3.04873	-3.05476	-3.32128	-3.23284	-3.27888	-3.14944	-3.15559	-2.77519	-2.88161	-3.32006	-2.73977	-3.30371	-3.27787	-3.08666	-3.3006	-3.20081	-3.24305	-3.02357	-2.94804	-3.25969	-3.30859	-3.1798	-3.29847	-3.28783	-2.85352	-3.31607	-3.28566	-3.23717	-2.93904	-3.15199
2.27973e+17	-2.94254	-2.89094	-3.32145	-3.22938	-3.0851	-3.27478	-2.28257	-3.24107	-3.22426	-3.17386	-2.82354	-3.01452	-3.17429	-3.22393	-3.31049	-3.03761	-3.07588	-3.25174	-2.06376	-3.06148	-3.08079	-3.32188	-3.25956	-3.29609	-3.18744	-3.18062	-2.80172	-2.90738	-3.32175	-2.79016	-3.31387	-3.28578	-3.11688	-3.30964	-3.19681	-3.24733	-3.04948	-2.97956	-3.28564	-3.31036	-3.19322	-3.29568	-3.29196	-2.86673	-3.31887	-3.29443	-3.28008	-2.97828	-3.17194
2.27975e+17	-0.18206	1.14723	-2.92356	-1.22359	0.13691	-2.34575	0.466951	-2.0875	-0.328378	-2.19672	-0.588925	-0.316948	-2.41729	-2.3316	-3.14082	-1.78821	0.149972	-1.1769	2.5459	-0.534251	-0.305488	-3.23958	-1.44174	-1.02072	-1.00919	-1.34147	-1.47141	-0.801545	-3.07672	-1.61282	-3.0262	-2.72375	-0.926543	-2.71794	-2.35541	-1.8022	-0.966998	-0.740432	-0.393678	-3.18092	-1.81356	-2.93004	-2.66347	-0.968229	-2.96487	-2.33579	-0.205946	-1.87249	-2.22991
2.30741e+17	0.47364	2.23049	-2.86643	-0.998225	0.840465	-2.12692	0.786345	-1.88026	0.0203983	-2.05029	-0.0966081	0.261215	-2.21351	-2.25896	-3.12763	-1.50701	0.545352	-1.09403	3.39966	0.258292	0.435771	-3.21748	-0.64891	-0.443216	-0.891181	-1.06271	-1.17014	-0.514564	-3.01548	-1.14709	-3.02956	-2.53008	-0.765028	-2.60787	-2.28176	-1.72513	-0.204451	-0.190061	0.575844	-3.12328	-1.78329	-2.86767	-2.67387	-0.444405	-2.81578	-1.92068	1.3954	-1.74107	-2.15049
2.30809e+17	-3.00128	-2.82689	-3.32033	-3.27353	-3.04391	-3.29569	-2.32944	-3.23111	-3.18347	-3.1589	-2.78124	-3.01025	-3.23861	-3.28173	-3.32	-3.07448	-2.97137	-3.20117	-1.85943	-3.06671	-3.10655	-3.32158	-3.28616	-3.25134	-3.17922	-3.11719	-2.92828	-2.86847	-3.32024	-2.98393	-3.31312	-3.26653	-3.08531	-3.31863	-3.19752	-3.21861	-2.98539	-2.90085	-3.27877	-3.31256	-3.17155	-3.31098	-3.2801	-2.78728	-3.31352	-3.3135	-3.26243	-2.9373	-3.27879
2.3128e+17	-2.99868	-2.79389	-3.32108	-3.28082	-3.0312	-3.29395	-2.31188	-3.22241	-3.16601	-3.1469	-2.79952	-3.0054	-3.247	-3.28655	-3.32142	-3.05455	-2.98237	-3.20699	-1.88959	-3.05097	-3.09439	-3.3218	-3.29216	-3.23102	-3.17874	-3.10667	-2.90367	-2.81414	-3.32058	-2.97314	-3.3106	-3.2766	-3.07156	-3.32099	-3.21547	-3.2215	-2.9894	-2.83609	-3.28534	-3.31575	-3.17984	-3.31738	-3.28606	-2.76785	-3.31353	-3.31584	-3.279	-2.95388	-3.2667
2.31291e+17	-1.2546	-0.305272	-3.09009	-2.04612	-1.07563	-2.66124	-0.231361	-2.53631	-1.1051	-2.59478	-1.15211	-1.49417	-2.7143	-2.69423	-3.18105	-2.07869	-1.13924	-1.91626	1.49175	-1.60975	-1.583	-3.27866	-2.17752	-2.03418	-1.79755	-1.88715	-1.6726	-1.69755	-3.17591	-2.06685	-3.11658	-2.94583	-1.93293	-3.00984	-2.79369	-2.4801	-1.85759	-1.53817	-1.78805	-3.21338	-2.18564	-3.12973	-2.92505	-1.83348	-3.10879	-2.76474	-1.42307	-2.22187	-2.72344
2.31366e+17	-2.97513	-2.83127	-3.32128	-3.28418	-3.06988	-3.30242	-2.3409	-3.20526	-3.21895	-3.14583	-2.84559	-3.03759	-3.23131	-3.25841	-3.3199	-3.03749	-3.00794	-3.21211	-1.91897	-3.0749	-3.11773	-3.32184	-3.28705	-3.25108	-3.18789	-3.13666	-2.9126	-2.86215	-3.32144	-2.97377	-3.31144	-3.28537	-3.08937	-3.31932	-3.21162	-3.23975	-3.01791	-2.89839	-3.28583	-3.31158	-3.15578	-3.30785	-3.28773	-2.76505	-3.31409	-3.31483	-3.27927	-3.00523	-3.27528
2.31761e+17	-2.91126	-2.65221	-3.30983	-3.24027	-2.89656	-3.27206	-2.19782	-3.17997	-3.08651	-3.12173	-2.75215	-2.94004	-3.23628	-3.23578	-3.31639	-2.94216	-2.93602	-3.14123	-1.8054	-2.94571	-3.02434	-3.31907	-3.26235	-3.19207	-3.08457	-3.05839	-2.88711	-2.73838	-3.31479	-2.8873	-3.29104	-3.26022	-3.03074	-3.30727	-3.21687	-3.1839	-2.91628	-2.762	-3.23202	-3.3112	-3.12617	-3.31083	-3.26976	-2.7186	-3.30902	-3.2971	-3.23474	-2.92157	-3.21855
2.31917e+17	-2.08173	-1.49233	-3.19657	-2.61735	-1.9545	-2.989	-1.09795	-2.85777	-2.02808	-2.82535	-1.92749	-2.22675	-2.98193	-2.93401	-3.24902	-2.51379	-1.9347	-2.44431	0.0460946	-2.37597	-2.38215	-3.29474	-2.76617	-2.67011	-2.37283	-2.43025	-2.23703	-2.1883	-3.25224	-2.51813	-3.20447	-3.10352	-2.41788	-3.15269	-2.97533	-2.80517	-2.43849	-2.14397	-2.61054	-3.25964	-2.5944	-3.22708	-3.0755	-2.2796	-3.22418	-3.05901	-2.49653	-2.503	-2.96625
2.32328e+17	-2.93992	-2.81941	-3.3201	-3.21228	-3.02831	-3.27526	-2.23669	-3.21705	-3.1802	-3.16034	-2.76777	-2.99617	-3.18582	-3.22857	-3.30493	-3.01777	-3.04174	-3.22797	-1.85494	-3.04109	-3.06855	-3.3217	-3.25247	-3.27778	-3.15696	-3.15609	-2.80001	-2.89883	-3.32118	-2.80692	-3.30938	-3.27671	-3.07984	-3.30198	-3.19594	-3.23772	-3.00739	-2.95875	-3.26534	-3.30277	-3.15692	-3.2923	-3.28773	-2.84947	-3.31767	-3.28447	-3.26247	-2.95668	-3.19273
2.32328e+17	-2.31945	-1.74666	-3.24984	-2.72033	-2.21371	-3.05713	-1.26916	-2.90863	-2.2314	-2.93341	-2.00104	-2.3963	-3.03007	-3.01607	-3.24487	-2.55194	-2.23159	-2.66032	-0.129639	-2.54781	-2.52711	-3.30872	-2.83507	-2.85521	-2.55245	-2.59202	-2.23124	-2.42333	-3.28136	-2.53643	-3.21398	-3.13074	-2.63531	-3.18756	-3.07232	-2.96491	-2.54654	-2.34974	-2.77449	-3.24692	-2.69609	-3.25955	-3.13864	-2.51669	-3.25281	-3.10053	-2.62973	-2.59937	-3.09347
2.32451e+17	-2.97981	-2.88432	-3.32141	-3.24599	-3.02344	-3.28206	-2.29745	-3.23996	-3.22329	-3.17356	-2.81632	-3.0091	-3.22162	-3.24366	-3.31264	-3.05542	-3.06079	-3.24418	-1.93833	-3.03463	-3.08553	-3.32188	-3.27933	-3.2872	-3.15116	-3.15044	-2.86354	-2.89984	-3.32169	-2.86929	-3.31327	-3.28534	-3.08354	-3.31153	-3.19236	-3.2329	-3.04547	-2.97311	-3.28162	-3.30582	-3.15419	-3.29368	-3.27335	-2.86168	-3.31792	-3.30002	-3.28735	-2.9454	-3.22309
2.35001e+17	-2.96247	-2.83791	-3.32003	-3.20105	-3.03082	-3.2704	-2.26043	-3.22166	-3.17877	-3.14615	-2.80161	-2.97728	-3.20086	-3.2431	-3.30459	-3.02794	-3.03951	-3.22762	-1.90197	-3.04574	-3.06344	-3.32167	-3.25576	-3.2764	-3.15442	-3.15125	-2.8019	-2.90122	-3.32118	-2.80019	-3.30775	-3.28567	-3.08202	-3.30173	-3.20369	-3.24516	-3.00225	-2.95495	-3.26934	-3.30563	-3.16723	-3.29619	-3.28436	-2.85549	-3.31836	-3.28859	-3.26177	-2.95436	-3.1889
2.3507e+17	-2.95309	-2.83543	-3.31909	-3.20751	-3.01136	-3.25986	-2.29164	-3.23346	-3.18673	-3.15754	-2.80228	-2.97081	-3.2099	-3.24271	-3.31039	-3.05196	-3.04336	-3.22373	-1.90828	-3.00968	-3.04775	-3.32141	-3.26428	-3.26911	-3.15504	-3.11531	-2.843	-2.88416	-3.32026	-2.85355	-3.30679	-3.28085	-3.08207	-3.30798	-3.20202	-3.22904	-3.02143	-2.93601	-3.26699	-3.30599	-3.15124	-3.29628	-3.27702	-2.8652	-3.31601	-3.29514	-3.25678	-2.94472	-3.21732
2.35189e+17	-2.00657	-1.35736	-3.19671	-2.54036	-1.86529	-2.96207	-0.940002	-2.81234	-1.89086	-2.80979	-1.78915	-2.15424	-2.94983	-2.90193	-3.2331	-2.42507	-1.86378	-2.38683	0.351039	-2.33223	-2.312	-3.29615	-2.69471	-2.64663	-2.29924	-2.36484	-2.09854	-2.16801	-3.25233	-2.44707	-3.19009	-3.08163	-2.39753	-3.13678	-2.97673	-2.79831	-2.38952	-2.09103	-2.55801	-3.24445	-2.5219	-3.226	-3.06163	-2.28921	-3.21849	-3.02746	-2.40771	-2.45681	-2.97009
2.35548e+17	-2.96776	-2.76833	-3.3176	-3.28122	-2.98005	-3.29354	-2.29414	-3.16514	-3.16336	-3.13303	-2.82007	-3.01226	-3.2396	-3.24992	-3.32018	-2.98426	-2.99092	-3.18535	-1.94115	-2.98785	-3.07891	-3.32089	-3.2886	-3.23191	-3.14681	-3.11865	-2.95876	-2.79655	-3.31879	-2.90701	-3.29974	-3.26689	-3.08371	-3.31704	-3.22895	-3.2153	-2.94393	-2.82272	-3.26267	-3.31228	-3.16076	-3.31666	-3.27941	-2.75228	-3.31393	-3.31187	-3.26539	-2.93328	-3.23615
2.35627e+17	0.497358	2.14822	-2.86283	-0.80114	0.890596	-2.1772	0.84468	-1.81492	-0.0252532	-1.99603	-0.170123	0.456701	-2.2303	-2.17732	-3.11286	-1.51882	0.779635	-0.970842	3.28126	0.194162	0.604959	-3.22967	-0.687962	-0.393502	-0.685293	-1.11012	-1.29047	-0.398419	-3.03052	-1.19389	-3.00772	-2.54354	-0.488066	-2.53667	-2.17494	-1.5693	-0.183812	-0.254705	0.701478	-3.13827	-1.76071	-2.8445	-2.56875	-0.382778	-2.83261	-1.91021	1.02791	-1.69302	-2.05801
2.35698e+17	-2.92756	-2.6983	-3.31827	-3.20813	-2.93697	-3.27204	-2.25211	-3.20672	-3.14719	-3.16549	-2.6479	-2.96648	-3.20819	-3.23751	-3.31144	-3.03836	-3.0029	-3.19799	-1.61671	-2.96108	-3.03467	-3.32125	-3.26492	-3.2331	-3.12428	-3.09785	-2.85424	-2.85624	-3.31931	-2.89227	-3.30941	-3.2588	-2.99657	-3.30765	-3.1868	-3.20602	-2.97	-2.88887	-3.22877	-3.30036	-3.1151	-3.28893	-3.27689	-2.80201	-3.31584	-3.28333	-3.25937	-2.96096	-3.23867
2.35738e+17	-2.93127	-2.8642	-3.32136	-3.24324	-3.0725	-3.28231	-2.26836	-3.23223	-3.21514	-3.17683	-2.80649	-3.01872	-3.18819	-3.20743	-3.31056	-3.01854	-3.05257	-3.24678	-2.00805	-3.06358	-3.08563	-3.32187	-3.26445	-3.29004	-3.17342	-3.16659	-2.81549	-2.88156	-3.3217	-2.82458	-3.31303	-3.28305	-3.10436	-3.30934	-3.19634	-3.24497	-3.05019	-2.94545	-3.27415	-3.30442	-3.1715	-3.28986	-3.28556	-2.85773	-3.31729	-3.29289	-3.28316	-2.97717	-3.17761
2.36082e+17	-2.8189	-2.52707	-3.2997	-3.18112	-2.75427	-3.24928	-2.09484	-3.15123	-2.98201	-3.10185	-2.61432	-2.89495	-3.22796	-3.21764	-3.3131	-2.8885	-2.84899	-3.08323	-1.59947	-2.87502	-2.98645	-3.31655	-3.2289	-3.14904	-3.00507	-2.96665	-2.85722	-2.68414	-3.3082	-2.83856	-3.28946	-3.2405	-2.96932	-3.29668	-3.19623	-3.14345	-2.87261	-2.69112	-3.19198	-3.30916	-3.10143	-3.30648	-3.25218	-2.71074	-3.305	-3.27773	-3.1875	-2.85515	-3.18731
2.36177e+17	-0.735026	0.366194	-2.99613	-1.71054	-0.513756	-2.47205	0.163231	-2.34657	-0.660065	-2.41933	-0.83195	-1.00024	-2.5559	-2.53491	-3.16142	-1.91379	-0.564114	-1.54599	2.04136	-1.10317	-1.06033	-3.26002	-1.86865	-1.57276	-1.42942	-1.59138	-1.52135	-1.28786	-3.1167	-1.85601	-3.07573	-2.86439	-1.50173	-2.90141	-2.60448	-2.18642	-1.48769	-1.16737	-1.21347	-3.20372	-1.97456	-3.04256	-2.80581	-1.4415	-3.0358	-2.5919	-0.84847	-2.06139	-2.4828
2.36222e+17	-2.95768	-2.83733	-3.32071	-3.22096	-3.04142	-3.26682	-2.34119	-3.23589	-3.20861	-3.1571	-2.81957	-2.98042	-3.19486	-3.24303	-3.31411	-3.0687	-3.03652	-3.22354	-2.00553	-3.01738	-3.03835	-3.32165	-3.26954	-3.27193	-3.17557	-3.11707	-2.83062	-2.87285	-3.32128	-2.86327	-3.31043	-3.28587	-3.09446	-3.31191	-3.2019	-3.224	-3.02771	-2.94116	-3.27632	-3.30456	-3.15801	-3.30076	-3.28035	-2.90102	-3.31729	-3.30058	-3.27305	-2.96923	-3.22087
2.36634e+17	0.0202137	1.4257	-2.90052	-1.40079	0.204106	-2.14406	0.646877	-2.12882	-0.0579693	-2.26757	-0.242912	-0.442122	-2.30458	-2.41249	-3.12354	-1.59631	-0.10791	-1.302	2.93008	-0.27622	-0.34573	-3.24129	-1.20919	-0.924422	-1.17871	-1.19979	-1.13267	-0.945098	-3.02399	-1.39377	-3.0375	-2.73122	-1.26651	-2.81743	-2.49615	-2.02741	-0.865517	-0.636053	-0.342882	-3.16857	-1.79684	-2.94721	-2.7625	-0.958776	-2.8813	-2.25679	0.617858	-1.93089	-2.30249
2.36847e+17	-2.98931	-2.78483	-3.32105	-3.28217	-3.007	-3.30214	-2.31202	-3.2103	-3.19597	-3.15743	-2.78557	-3.03832	-3.24094	-3.27674	-3.31913	-3.05041	-2.99979	-3.20811	-1.76393	-3.05806	-3.11194	-3.32179	-3.2963	-3.24287	-3.16849	-3.14535	-2.95687	-2.86401	-3.32087	-2.98598	-3.3121	-3.27451	-3.06236	-3.31832	-3.1965	-3.23354	-2.98353	-2.89776	-3.26972	-3.31002	-3.1605	-3.30614	-3.28733	-2.75243	-3.31621	-3.31163	-3.26467	-2.9713	-3.2781
2.36847e+17	-2.82879	-2.67089	-3.31048	-3.16328	-2.84205	-3.27415	-2.15974	-3.19645	-3.05172	-3.13288	-2.6597	-3.01542	-3.20872	-3.24824	-3.31737	-3.01896	-2.79342	-3.16814	-1.69242	-2.91895	-2.99746	-3.31927	-3.25706	-3.09479	-3.06105	-2.96027	-2.86135	-2.71799	-3.31255	-2.87987	-3.30309	-3.23556	-2.98801	-3.30877	-3.19419	-3.12935	-2.89133	-2.68407	-3.23614	-3.31501	-3.18491	-3.31374	-3.25992	-2.74912	-3.31238	-3.2854	-3.21136	-2.86869	-3.17897
2.39392e+17	-2.98407	-2.90529	-3.32097	-3.22329	-3.06148	-3.28104	-2.28493	-3.23188	-3.20801	-3.15568	-2.83738	-3.01851	-3.19153	-3.24404	-3.30252	-3.03035	-3.06101	-3.24168	-1.95122	-3.07934	-3.09612	-3.32182	-3.26077	-3.29089	-3.15818	-3.1753	-2.8025	-2.91815	-3.32158	-2.81255	-3.31115	-3.28941	-3.10887	-3.30107	-3.20405	-3.24582	-3.01718	-2.9718	-3.27778	-3.3059	-3.18197	-3.29264	-3.29181	-2.85579	-3.3188	-3.28938	-3.26694	-2.97731	-3.18993
2.39407e+17	-2.99571	-2.93005	-3.32148	-3.23261	-3.03625	-3.26743	-2.32958	-3.2533	-3.23163	-3.16172	-2.8963	-2.99338	-3.23226	-3.25919	-3.31475	-3.07098	-3.0688	-3.24635	-2.08577	-3.04258	-3.07989	-3.32186	-3.28142	-3.29185	-3.14985	-3.14703	-2.86832	-2.88258	-3.32174	-2.869	-3.30955	-3.29614	-3.10083	-3.31407	-3.20826	-3.24414	-3.06257	-2.9459	-3.28971	-3.31034	-3.18228	-3.30314	-3.27164	-2.88606	-3.3194	-3.30819	-3.28622	-2.94377	-3.20653
2.39458e+17	-2.96342	-2.83918	-3.32146	-3.26513	-3.07657	-3.29569	-2.34357	-3.22508	-3.22059	-3.14606	-2.83156	-3.02383	-3.21838	-3.26229	-3.31898	-3.05191	-2.99323	-3.21729	-1.97058	-3.07741	-3.10647	-3.32187	-3.28182	-3.25982	-3.18474	-3.12704	-2.85431	-2.86794	-3.32151	-2.97477	-3.31373	-3.28708	-3.09957	-3.31823	-3.20953	-3.23285	-3.03778	-2.89957	-3.28976	-3.30878	-3.15707	-3.30622	-3.28742	-2.81023	-3.31267	-3.31134	-3.27985	-2.98436	-3.27053
2.39596e+17	-2.89364	-2.59842	-3.31249	-3.18685	-2.85584	-3.2678	-2.14972	-3.1874	-3.07019	-3.13668	-2.59344	-2.94834	-3.21306	-3.22997	-3.30757	-2.98118	-2.92464	-3.14354	-1.41358	-2.94373	-3.0309	-3.3202	-3.23527	-3.19433	-3.05484	-3.04665	-2.82898	-2.82657	-3.31611	-2.91388	-3.30161	-3.25406	-2.97245	-3.29969	-3.17071	-3.19761	-2.94479	-2.84194	-3.19638	-3.29589	-3.07726	-3.28848	-3.25834	-2.74786	-3.31141	-3.27501	-3.20033	-2.92309	-3.2508
2.39947e+17	-2.97205	-2.80263	-3.32086	-3.2864	-3.02425	-3.29916	-2.32119	-3.2083	-3.20034	-3.15591	-2.80586	-3.03669	-3.23797	-3.25794	-3.31914	-3.00971	-3.02125	-3.2039	-1.82363	-3.0268	-3.12781	-3.32176	-3.29228	-3.24051	-3.16484	-3.13174	-2.93164	-2.85735	-3.32108	-2.96763	-3.30781	-3.2782	-3.08165	-3.3184	-3.20507	-3.23902	-3.01886	-2.88395	-3.27772	-3.31144	-3.16471	-3.30633	-3.2807	-2.77367	-3.31764	-3.31198	-3.28136	-3.00255	-3.27173
2.40155e+17	-2.97031	-2.83865	-3.31963	-3.26308	-3.03038	-3.29603	-2.30272	-3.22201	-3.20291	-3.16073	-2.79648	-3.00445	-3.23132	-3.2471	-3.31359	-3.00505	-3.00046	-3.20855	-1.76394	-3.04304	-3.12428	-3.32152	-3.28334	-3.26525	-3.14404	-3.13635	-2.86889	-2.91907	-3.32069	-2.95618	-3.31134	-3.2838	-3.07574	-3.31149	-3.17656	-3.24017	-3.03604	-2.94624	-3.27333	-3.30451	-3.13326	-3.29059	-3.27948	-2.79843	-3.31631	-3.29988	-3.26307	-2.98244	-3.26304
2.40161e+17	-2.96081	-2.8004	-3.32075	-3.24965	-3.01983	-3.29203	-2.2874	-3.19945	-3.20327	-3.1511	-2.79417	-3.02334	-3.2176	-3.2503	-3.31528	-3.04078	-3.00976	-3.20967	-1.8667	-3.04404	-3.09081	-3.32174	-3.27527	-3.25127	-3.1636	-3.13317	-2.88382	-2.87135	-3.32121	-2.92982	-3.31078	-3.28405	-3.08178	-3.31362	-3.19858	-3.23209	-3.01108	-2.92032	-3.27076	-3.30437	-3.15235	-3.30259	-3.2801	-2.81568	-3.31459	-3.30455	-3.26782	-2.97125	-3.25526
2.40482e+17	-2.26345	-1.76345	-3.23765	-2.72689	-2.24005	-3.01271	-1.40487	-2.93282	-2.29634	-2.92598	-2.12736	-2.38422	-3.00723	-3.03218	-3.2498	-2.61603	-2.3033	-2.7211	-0.461045	-2.45752	-2.46355	-3.30428	-2.78212	-2.7955	-2.63118	-2.61815	-2.28017	-2.42688	-3.26607	-2.46131	-3.22122	-3.13717	-2.6805	-3.18763	-3.07324	-2.97561	-2.53404	-2.35679	-2.68937	-3.25828	-2.76761	-3.24039	-3.16103	-2.48736	-3.23029	-3.07237	-2.4238	-2.64806	-3.03535
2.40635e+17	-2.57562	-2.37418	-3.28058	-3.00708	-2.55804	-3.21255	-1.98129	-3.10521	-2.80091	-3.08549	-2.42821	-2.84575	-3.16001	-3.19333	-3.31019	-2.90063	-2.57108	-2.99981	-1.26741	-2.73005	-2.84358	-3.31142	-3.17107	-2.96417	-2.84	-2.78862	-2.76765	-2.54744	-3.2956	-2.80668	-3.28957	-3.19009	-2.80287	-3.2747	-3.13679	-3.0221	-2.81337	-2.53845	-3.10366	-3.30612	-3.08988	-3.29151	-3.23115	-2.64415	-3.29587	-3.23155	-3.08482	-2.77943	-3.08495
2.41099e+17	0.676255	2.36218	-2.80895	-1.00038	0.939503	-1.95766	1.03235	-1.85247	0.282553	-2.06311	0.149676	0.291132	-2.12084	-2.23989	-3.11348	-1.36603	0.554832	-0.995541	3.58001	0.413511	0.479994	-3.22296	-0.616316	-0.318544	-0.793641	-0.944614	-1.00857	-0.486939	-2.96564	-1.06099	-3.01676	-2.59233	-0.740928	-2.65071	-2.27932	-1.72472	-0.170181	-0.183504	0.638063	-3.13977	-1.69338	-2.84873	-2.65022	-0.382091	-2.7651	-1.90451	1.61568	-1.74464	-2.06152
1.20773e+17	-2.90559	-2.64241	-3.31356	-3.24205	-2.84695	-3.26802	-2.23229	-3.20599	-3.06434	-3.15696	-2.64473	-2.95873	-3.25704	-3.26635	-3.32031	-2.92858	-2.96414	-3.17297	-1.74567	-2.89136	-3.04685	-3.32	-3.2847	-3.18231	-3.06574	-3.01059	-2.90647	-2.73873	-3.31572	-2.89519	-3.2962	-3.26549	-3.0296	-3.31457	-3.22027	-3.18113	-2.95456	-2.73315	-3.25778	-3.31586	-3.17415	-3.31629	-3.27053	-2.77677	-3.31601	-3.30211	-3.26905	-2.92135	-3.20865
1.20798e+17	-2.90745	-2.72523	-3.31568	-3.23333	-2.87167	-3.28775	-2.23916	-3.20459	-3.10614	-3.15276	-2.72116	-3.02489	-3.24612	-3.26496	-3.32032	-2.98489	-2.91542	-3.19289	-1.86162	-2.93164	-3.04872	-3.32052	-3.28911	-3.17183	-3.09436	-3.02401	-2.91798	-2.75769	-3.31641	-2.88772	-3.30305	-3.25218	-3.04816	-3.31638	-3.21863	-3.16411	-2.92614	-2.74545	-3.26565	-3.31726	-3.19831	-3.31765	-3.27719	-2.78942	-3.31585	-3.30221	-3.26464	-2.89931	-3.20086
1.20864e+17	-2.93667	-2.66483	-3.31456	-3.25799	-2.90335	-3.27472	-2.2449	-3.20243	-3.09207	-3.13598	-2.76638	-2.92755	-3.25819	-3.26166	-3.31989	-2.98957	-2.98891	-3.169	-1.86684	-2.96683	-3.03363	-3.32015	-3.282	-3.20827	-3.09364	-3.05276	-2.89149	-2.76995	-3.31622	-2.85406	-3.30482	-3.25933	-3.04634	-3.31475	-3.2355	-3.19709	-2.9398	-2.77937	-3.25839	-3.3157	-3.17477	-3.31631	-3.27776	-2.7997	-3.31221	-3.30532	-3.26812	-2.91852	-3.22231
1.21202e+17	-2.97772	-2.71381	-3.3183	-3.28749	-2.95699	-3.28509	-2.27903	-3.21568	-3.15329	-3.15169	-2.80427	-2.95902	-3.26313	-3.26376	-3.32075	-2.97071	-3.03554	-3.19021	-1.93879	-2.97997	-3.0507	-3.32116	-3.2972	-3.23661	-3.13095	-3.09162	-2.91704	-2.78241	-3.3193	-2.89516	-3.29857	-3.27371	-3.08109	-3.31845	-3.24312	-3.21273	-2.95406	-2.80503	-3.2749	-3.31616	-3.16811	-3.31682	-3.28231	-2.771	-3.3151	-3.31385	-3.28809	-2.96127	-3.23899
1.21277e+17	-3.00868	-2.83213	-3.32071	-3.27742	-3.0101	-3.30121	-2.35794	-3.22419	-3.17014	-3.16426	-2.82312	-3.0188	-3.25204	-3.28835	-3.32162	-3.0636	-2.97897	-3.20154	-1.99206	-3.03233	-3.06261	-3.32168	-3.29815	-3.23946	-3.17504	-3.10784	-2.93517	-2.85181	-3.31997	-2.89924	-3.3108	-3.25053	-3.10834	-3.3209	-3.24402	-3.18803	-2.98087	-2.86469	-3.28564	-3.31791	-3.19643	-3.31886	-3.28999	-2.86012	-3.31549	-3.31313	-3.27026	-2.95183	-3.24714
1.2134e+17	-2.93852	-2.66911	-3.31529	-3.25886	-2.87587	-3.27624	-2.23841	-3.2125	-3.107	-3.15982	-2.68567	-2.96004	-3.26055	-3.26123	-3.32006	-2.93738	-2.99708	-3.17954	-1.76995	-2.93496	-3.06515	-3.3205	-3.28961	-3.21292	-3.0974	-3.0364	-2.9275	-2.74925	-3.31651	-2.88528	-3.29698	-3.26866	-3.04802	-3.31619	-3.22525	-3.20161	-2.95149	-2.76322	-3.26345	-3.31499	-3.16533	-3.31596	-3.27595	-2.76655	-3.31572	-3.30703	-3.27634	-2.94828	-3.23328
1.21812e+17	-3.01253	-2.97295	-3.32165	-3.28434	-3.07137	-3.29676	-2.39927	-3.23007	-3.23694	-3.17326	-2.86615	-3.00979	-3.23522	-3.27176	-3.31983	-3.0484	-3.04682	-3.24021	-2.06736	-3.10792	-3.13035	-3.32189	-3.29627	-3.29174	-3.18022	-3.1672	-2.92465	-2.92091	-3.32173	-2.95105	-3.3147	-3.28654	-3.1179	-3.31948	-3.20339	-3.22605	-3.03943	-2.97211	-3.29639	-3.31271	-3.17016	-3.30085	-3.2749	-2.86324	-3.31651	-3.31509	-3.28482	-2.93274	-3.2566
1.21826e+17	-3.00916	-2.84842	-3.32133	-3.30066	-3.04879	-3.30482	-2.32358	-3.22169	-3.20232	-3.18713	-2.83159	-2.99606	-3.24113	-3.26308	-3.31958	-3.0009	-3.04655	-3.22773	-1.83599	-3.03377	-3.13134	-3.32185	-3.30818	-3.26038	-3.17373	-3.18071	-2.98292	-2.83071	-3.32146	-2.96406	-3.30251	-3.27114	-3.07228	-3.31924	-3.20403	-3.24677	-3.0065	-2.91866	-3.27055	-3.31004	-3.17016	-3.3022	-3.29646	-2.7517	-3.31781	-3.31397	-3.29294	-3.02768	-3.27664
1.21966e+17	-2.90131	-2.86203	-3.32151	-3.2396	-3.09155	-3.27732	-2.24757	-3.23879	-3.21733	-3.18037	-2.7861	-2.99721	-3.17389	-3.19396	-3.3134	-3.02531	-3.07005	-3.25889	-2.07747	-3.06052	-3.08757	-3.32188	-3.26601	-3.29584	-3.19452	-3.18431	-2.81615	-2.89426	-3.32178	-2.7989	-3.31484	-3.27723	-3.10996	-3.31234	-3.1984	-3.24562	-3.0642	-2.97835	-3.28392	-3.31177	-3.18977	-3.28718	-3.29246	-2.85802	-3.31782	-3.2939	-3.28608	-2.96305	-3.16221
1.22283e+17	-2.92851	-2.89653	-3.32158	-3.23484	-3.1048	-3.27827	-2.26832	-3.24799	-3.22682	-3.1742	-2.83617	-3.01487	-3.18109	-3.20665	-3.31159	-3.02388	-3.07965	-3.26227	-2.12648	-3.07453	-3.0948	-3.32189	-3.26163	-3.30269	-3.18256	-3.19338	-2.81179	-2.89634	-3.3218	-2.77909	-3.31499	-3.28577	-3.12273	-3.31092	-3.19469	-3.25723	-3.07669	-2.98086	-3.28758	-3.31265	-3.20611	-3.29379	-3.29331	-2.85379	-3.31923	-3.29833	-3.28582	-2.97601	-3.14514
1.22308e+17	-2.91894	-2.75477	-3.31405	-3.2413	-2.87492	-3.28744	-2.16638	-3.20424	-3.10156	-3.14671	-2.79561	-3.02978	-3.23819	-3.24641	-3.31948	-2.99953	-2.88839	-3.18825	-1.95494	-2.95279	-3.05339	-3.32013	-3.28142	-3.16464	-3.09949	-3.01938	-2.90868	-2.71553	-3.31654	-2.87621	-3.30364	-3.26928	-3.04082	-3.31431	-3.20115	-3.15834	-2.88214	-2.68137	-3.25841	-3.31621	-3.18261	-3.31579	-3.25833	-2.78501	-3.31139	-3.30578	-3.26021	-2.83357	-3.18883
1.22429e+17	-2.91863	-2.87803	-3.32072	-3.20697	-3.05607	-3.26937	-2.2661	-3.24309	-3.17173	-3.13995	-2.8883	-3.02431	-3.20448	-3.24824	-3.31085	-3.06042	-3.0546	-3.25924	-2.06813	-3.07802	-3.07693	-3.32174	-3.26997	-3.29103	-3.16867	-3.15388	-2.85696	-2.87963	-3.32144	-2.75877	-3.29806	-3.29331	-3.08012	-3.30938	-3.21227	-3.25133	-3.04943	-2.91479	-3.28005	-3.31348	-3.20221	-3.30407	-3.28578	-2.91323	-3.31887	-3.30255	-3.27319	-2.91593	-3.14168
1.22436e+17	-2.99508	-2.8142	-3.32072	-3.29068	-3.03881	-3.29848	-2.32884	-3.20757	-3.16595	-3.15823	-2.80121	-2.99729	-3.24332	-3.27209	-3.32029	-3.04577	-2.99707	-3.19982	-1.87123	-3.05828	-3.11039	-3.32174	-3.29271	-3.25603	-3.17269	-3.12307	-2.95499	-2.82224	-3.32077	-2.93133	-3.30789	-3.28221	-3.07025	-3.3194	-3.21725	-3.23082	-2.98763	-2.83779	-3.27241	-3.31331	-3.16495	-3.31124	-3.277	-2.8058	-3.31507	-3.3151	-3.27668	-2.96716	-3.27199
1.22515e+17	-3.01028	-2.84908	-3.3208	-3.29003	-3.06207	-3.30072	-2.33597	-3.19035	-3.19618	-3.14184	-2.87774	-3.01787	-3.23054	-3.26524	-3.32088	-3.08266	-2.97759	-3.19172	-1.99208	-3.07828	-3.10527	-3.32169	-3.2881	-3.25476	-3.19178	-3.13389	-2.95962	-2.82658	-3.32081	-2.9419	-3.3113	-3.27804	-3.10045	-3.32001	-3.22234	-3.22557	-2.97895	-2.86159	-3.27628	-3.31063	-3.17079	-3.31532	-3.2802	-2.79763	-3.31134	-3.31729	-3.27267	-2.96576	-3.26768
1.25042e+17	-2.96274	-2.77291	-3.31892	-3.25503	-2.97681	-3.29075	-2.22043	-3.21679	-3.14655	-3.15789	-2.80105	-3.01618	-3.24083	-3.25795	-3.31997	-3.04941	-2.93818	-3.20429	-1.89364	-3.02723	-3.08048	-3.32137	-3.28535	-3.21088	-3.14646	-3.0706	-2.91706	-2.78135	-3.31938	-2.93301	-3.30485	-3.27282	-3.05448	-3.31763	-3.19847	-3.20306	-2.93128	-2.77505	-3.26356	-3.3144	-3.18281	-3.31478	-3.26819	-2.76805	-3.31339	-3.31121	-3.26634	-2.89972	-3.24541
1.25042e+17	-2.97846	-2.71673	-3.31917	-3.29072	-2.96574	-3.28425	-2.29193	-3.22207	-3.15453	-3.1625	-2.75674	-2.96811	-3.26053	-3.2655	-3.32085	-2.95447	-3.05043	-3.20033	-1.85887	-2.97228	-3.07584	-3.32141	-3.30032	-3.23606	-3.13476	-3.08701	-2.93816	-2.78429	-3.31967	-2.91463	-3.29703	-3.27994	-3.0743	-3.3193	-3.23584	-3.22308	-2.976	-2.80166	-3.27507	-3.31498	-3.16121	-3.31492	-3.28025	-2.77024	-3.31762	-3.31472	-3.29393	-2.98701	-3.24973
1.2524e+17	-2.95916	-2.67812	-3.31646	-3.27389	-2.91562	-3.27741	-2.24985	-3.21596	-3.1173	-3.15612	-2.73879	-2.9451	-3.26239	-3.26367	-3.3205	-2.94988	-3.01611	-3.18202	-1.83255	-2.95092	-3.0527	-3.32072	-3.29282	-3.22144	-3.10702	-3.05948	-2.92097	-2.75566	-3.3179	-2.89479	-3.29673	-3.27487	-3.05681	-3.31693	-3.23164	-3.20792	-2.9509	-2.77197	-3.26546	-3.31541	-3.16201	-3.31613	-3.27718	-2.76094	-3.31509	-3.31061	-3.28359	-2.95631	-3.23566
1.2524e+17	-2.95057	-2.68409	-3.31657	-3.27324	-2.91944	-3.27764	-2.25486	-3.21268	-3.12765	-3.15215	-2.74361	-2.95732	-3.26034	-3.26105	-3.32027	-2.95049	-3.0167	-3.17978	-1.8491	-2.95511	-3.05895	-3.32077	-3.29032	-3.22466	-3.10876	-3.05833	-2.9123	-2.76899	-3.3179	-2.89724	-3.2974	-3.27689	-3.06656	-3.31693	-3.23232	-3.21046	-2.95767	-2.77983	-3.26766	-3.31555	-3.16385	-3.31585	-3.27501	-2.76472	-3.31522	-3.31037	-3.28189	-2.95702	-3.23657
1.25247e+17	-2.97831	-2.90774	-3.32154	-3.27559	-3.04878	-3.2991	-2.34464	-3.24048	-3.22109	-3.18037	-2.83635	-3.02526	-3.22588	-3.2493	-3.31366	-3.03177	-3.0532	-3.24399	-1.85362	-3.05672	-3.1305	-3.32188	-3.29482	-3.2837	-3.16718	-3.16986	-2.92297	-2.87529	-3.3217	-2.94286	-3.31312	-3.28088	-3.0881	-3.31332	-3.19891	-3.24635	-3.04429	-2.94754	-3.2813	-3.3023	-3.16487	-3.28283	-3.28717	-2.83906	-3.31759	-3.30183	-3.28886	-2.98732	-3.254
1.25247e+17	-2.98796	-2.86829	-3.32153	-3.2995	-3.06928	-3.30511	-2.3477	-3.23147	-3.2079	-3.18915	-2.84239	-2.99785	-3.23027	-3.24927	-3.31762	-3.00029	-3.06618	-3.23412	-1.86788	-3.03592	-3.12962	-3.32188	-3.30655	-3.27153	-3.18252	-3.17117	-2.95333	-2.84006	-3.32165	-2.96054	-3.30433	-3.28055	-3.07101	-3.31737	-3.20325	-3.24501	-3.03523	-2.92522	-3.27416	-3.30357	-3.16425	-3.29595	-3.29743	-2.76617	-3.31764	-3.31247	-3.29738	-3.04302	-3.27784
1.2572e+17	-2.96391	-2.74967	-3.31638	-3.26535	-2.91091	-3.29251	-2.27558	-3.20173	-3.12266	-3.14748	-2.78527	-3.00431	-3.2578	-3.27193	-3.3209	-2.98738	-2.96655	-3.18711	-1.98685	-2.94245	-3.05328	-3.32055	-3.29189	-3.21582	-3.11291	-3.06709	-2.90952	-2.78785	-3.318	-2.86745	-3.30273	-3.25524	-3.08569	-3.31663	-3.23442	-3.17822	-2.94032	-2.79301	-3.26784	-3.31762	-3.20121	-3.31801	-3.28174	-2.83507	-3.31614	-3.30789	-3.27682	-2.90739	-3.21288
1.26132e+17	-2.6932	-2.48061	-3.29481	-3.01845	-2.71154	-3.23156	-2.13515	-3.14932	-2.9091	-3.11971	-2.50621	-2.89128	-3.16539	-3.21717	-3.3114	-3.02305	-2.62063	-3.07091	-1.38821	-2.80586	-2.85791	-3.31544	-3.18559	-3.00067	-2.95731	-2.83824	-2.77849	-2.62887	-3.29874	-2.82235	-3.29756	-3.1882	-2.87958	-3.28922	-3.16212	-3.06698	-2.84975	-2.63114	-3.14303	-3.31081	-3.13488	-3.29977	-3.24077	-2.7173	-3.30225	-3.24883	-3.08929	-2.85616	-3.14455
1.26149e+17	-3.00347	-2.86031	-3.32095	-3.29386	-3.05721	-3.30127	-2.34531	-3.21763	-3.19552	-3.17604	-2.84512	-3.00494	-3.24072	-3.2639	-3.32053	-3.03118	-3.01332	-3.21215	-1.95257	-3.05278	-3.11914	-3.32176	-3.29927	-3.26002	-3.18319	-3.14866	-2.953	-2.83795	-3.32099	-2.95215	-3.30563	-3.27231	-3.09436	-3.32005	-3.21309	-3.22885	-2.99632	-2.89065	-3.27983	-3.31323	-3.17793	-3.30949	-3.28772	-2.78129	-3.3159	-3.31633	-3.28657	-2.98305	-3.26943
1.26364e+17	-2.94641	-2.90269	-3.32164	-3.23454	-3.10598	-3.27899	-2.27165	-3.23975	-3.22654	-3.16828	-2.84615	-3.02593	-3.16901	-3.22682	-3.31051	-3.03165	-3.08188	-3.26596	-2.11427	-3.08663	-3.10185	-3.32191	-3.26139	-3.30578	-3.18792	-3.2047	-2.81837	-2.89305	-3.32186	-2.78407	-3.31455	-3.28461	-3.12069	-3.30973	-3.19871	-3.25129	-3.062	-2.98359	-3.28959	-3.31242	-3.20891	-3.29615	-3.2961	-2.86601	-3.31969	-3.29677	-3.28382	-2.96696	-3.15177
1.26682e+17	-2.93868	-2.83445	-3.31948	-3.21613	-3.02064	-3.26404	-2.29615	-3.22655	-3.18507	-3.16129	-2.80155	-2.97497	-3.20032	-3.22928	-3.31263	-3.04567	-3.02583	-3.21587	-1.96502	-3.01824	-3.04201	-3.32149	-3.25747	-3.26822	-3.1517	-3.11026	-2.82081	-2.8536	-3.32054	-2.85333	-3.30788	-3.28091	-3.08373	-3.30958	-3.20161	-3.21985	-3.02574	-2.92164	-3.26244	-3.3042	-3.14338	-3.2985	-3.26756	-2.88765	-3.31551	-3.29581	-3.26052	-2.94125	-3.21474
1.26682e+17	-2.99782	-2.87047	-3.32123	-3.29679	-3.06095	-3.30182	-2.33749	-3.212	-3.20809	-3.17817	-2.88271	-3.00673	-3.23572	-3.25162	-3.32063	-3.0396	-3.0219	-3.2191	-2.02489	-3.0767	-3.1082	-3.32182	-3.30088	-3.26281	-3.19187	-3.15834	-2.95794	-2.82708	-3.32141	-2.93069	-3.30747	-3.27492	-3.09587	-3.32016	-3.22178	-3.22524	-2.97436	-2.88184	-3.28207	-3.3132	-3.17722	-3.30837	-3.28542	-2.79136	-3.31479	-3.31742	-3.2894	-2.97001	-3.25988
1.26706e+17	-3.00614	-2.78624	-3.32025	-3.29124	-3.03403	-3.2947	-2.31386	-3.21202	-3.17268	-3.14175	-2.87722	-2.9665	-3.25079	-3.2703	-3.32124	-3.06661	-3.00503	-3.19293	-2.01097	-3.06245	-3.08532	-3.32158	-3.29154	-3.25031	-3.1675	-3.11565	-2.90816	-2.81306	-3.32023	-2.90715	-3.31067	-3.27073	-3.09064	-3.32032	-3.22927	-3.22546	-2.97319	-2.84274	-3.28328	-3.31484	-3.18786	-3.31775	-3.28719	-2.79841	-3.31129	-3.31692	-3.28662	-2.94836	-3.25703
1.26708e+17	-3.0015	-2.8277	-3.32075	-3.28565	-3.02046	-3.30052	-2.30049	-3.21379	-3.18059	-3.16342	-2.82939	-3.01397	-3.2473	-3.27399	-3.32095	-3.05277	-2.9897	-3.20938	-1.90754	-3.06461	-3.09548	-3.32173	-3.29936	-3.2415	-3.17791	-3.13019	-2.96136	-2.82779	-3.32065	-2.93571	-3.30912	-3.27059	-3.0753	-3.32007	-3.21448	-3.21592	-2.95521	-2.85635	-3.27427	-3.31559	-3.17895	-3.3139	-3.28273	-2.78231	-3.31456	-3.31588	-3.27614	-2.95212	-3.26452
1.26766e+17	-3.01858	-2.83585	-3.32084	-3.28535	-3.03751	-3.29956	-2.31887	-3.22498	-3.16219	-3.16595	-2.7999	-2.97584	-3.24207	-3.28396	-3.32084	-3.07538	-2.9849	-3.20692	-1.91207	-3.09292	-3.086	-3.32175	-3.29452	-3.25684	-3.18943	-3.10825	-2.9387	-2.80977	-3.32076	-2.94205	-3.31381	-3.27298	-3.05926	-3.32003	-3.22264	-3.21048	-2.96861	-2.85361	-3.27701	-3.31451	-3.14759	-3.31205	-3.29029	-2.80032	-3.30392	-3.31559	-3.27705	-2.96067	-3.27885
1.26766e+17	-3.04776	-2.91469	-3.32093	-3.26384	-3.07386	-3.28611	-2.40515	-3.25932	-3.22544	-3.16388	-2.8869	-3.01362	-3.25398	-3.27559	-3.32062	-3.1006	-3.01702	-3.21457	-2.02042	-3.09947	-3.09615	-3.32165	-3.28724	-3.2677	-3.17032	-3.09812	-2.92865	-2.88549	-3.32074	-2.95479	-3.30796	-3.26146	-3.11763	-3.319	-3.22634	-3.22527	-3.01769	-2.93275	-3.2917	-3.31402	-3.20001	-3.31366	-3.27061	-2.86067	-3.31665	-3.31553	-3.25938	-2.95025	-3.25726
1.26776e+17	-2.75532	-2.70573	-3.31423	-3.13928	-2.78738	-3.28526	-2.26025	-3.18845	-3.03458	-3.18407	-2.6017	-3.06086	-3.20648	-3.27251	-3.32073	-3.01798	-2.78249	-3.19753	-1.69685	-2.86678	-2.99817	-3.32013	-3.28397	-3.0746	-3.01996	-2.92486	-2.89401	-2.69816	-3.31298	-2.88191	-3.31171	-3.21284	-2.97291	-3.31568	-3.19891	-3.11029	-2.93904	-2.68215	-3.26048	-3.31821	-3.2355	-3.31758	-3.27964	-2.79107	-3.31752	-3.28452	-3.23498	-2.87358	-3.1466
1.26837e+17	-2.71871	-2.69958	-3.31228	-3.11931	-2.76914	-3.28502	-2.22238	-3.1796	-3.01321	-3.18629	-2.60941	-3.06037	-3.1907	-3.26529	-3.3205	-3.0137	-2.72036	-3.1822	-1.66295	-2.86075	-2.98028	-3.31966	-3.27962	-3.04617	-2.99174	-2.89829	-2.89869	-2.65419	-3.31245	-2.87831	-3.31218	-3.21054	-2.94563	-3.31384	-3.18703	-3.09898	-2.91899	-2.62804	-3.24815	-3.31767	-3.22827	-3.31641	-3.27411	-2.77067	-3.31654	-3.28569	-3.22762	-2.85049	-3.13939
1.26887e+17	-2.92421	-2.6156	-3.31247	-3.2579	-2.86045	-3.26626	-2.20329	-3.20775	-3.08661	-3.14548	-2.68527	-2.93112	-3.26309	-3.25392	-3.31968	-2.89611	-2.99662	-3.16258	-1.77747	-2.89407	-3.02861	-3.31973	-3.28327	-3.19817	-3.06682	-3.02567	-2.91025	-2.73099	-3.31606	-2.88653	-3.28899	-3.27381	-3.04258	-3.3124	-3.22549	-3.19298	-2.93169	-2.72842	-3.25068	-3.31532	-3.14831	-3.31467	-3.26623	-2.743	-3.31454	-3.30428	-3.26922	-2.93584	-3.21446
1.29566e+17	-3.02462	-2.88077	-3.3211	-3.28986	-3.06771	-3.30339	-2.35988	-3.22807	-3.17842	-3.15689	-2.84458	-3.00451	-3.24073	-3.28648	-3.32143	-3.09378	-2.96672	-3.18822	-1.9948	-3.09409	-3.10173	-3.32177	-3.29003	-3.26536	-3.20347	-3.11593	-2.942	-2.87295	-3.32066	-2.92282	-3.31369	-3.27126	-3.11919	-3.32095	-3.23672	-3.20803	-2.99783	-2.86874	-3.28855	-3.31755	-3.17525	-3.31515	-3.28302	-2.86688	-3.31114	-3.31721	-3.26482	-2.95992	-3.27065
1.29583e+17	-3.00483	-2.84997	-3.32128	-3.30039	-3.0495	-3.30498	-2.31731	-3.22348	-3.20448	-3.18527	-2.83358	-2.99906	-3.23516	-3.25804	-3.31877	-2.99191	-3.05674	-3.22746	-1.82055	-3.02341	-3.1348	-3.32183	-3.30725	-3.25993	-3.17293	-3.17904	-2.9802	-2.82798	-3.32149	-2.95765	-3.30093	-3.27148	-3.06929	-3.31837	-3.20285	-3.25012	-3.01975	-2.91987	-3.26963	-3.30783	-3.17088	-3.30057	-3.29627	-2.74891	-3.31774	-3.31326	-3.29497	-3.04301	-3.27885
1.29664e+17	-2.9269	-2.89645	-3.3217	-3.25771	-3.09004	-3.28947	-2.32143	-3.22959	-3.23946	-3.18542	-2.8105	-3.02961	-3.15777	-3.2144	-3.31399	-3.03592	-3.05392	-3.2484	-2.02072	-3.07038	-3.09044	-3.32191	-3.27011	-3.28791	-3.20222	-3.16956	-2.80652	-2.90972	-3.32183	-2.85979	-3.31638	-3.2827	-3.12177	-3.31324	-3.20322	-3.22678	-3.03578	-2.9546	-3.28354	-3.30711	-3.17354	-3.2895	-3.29555	-2.87032	-3.31576	-3.2924	-3.28624	-3.00634	-3.21374
1.29978e+17	-2.98255	-2.85779	-3.32141	-3.28246	-3.05468	-3.29902	-2.33237	-3.22147	-3.2229	-3.163	-2.84226	-3.02873	-3.21979	-3.25393	-3.31844	-3.05692	-3.02922	-3.21968	-1.93545	-3.07057	-3.10332	-3.32186	-3.29223	-3.26366	-3.18966	-3.14367	-2.92903	-2.86606	-3.32147	-2.94916	-3.31194	-3.28206	-3.09477	-3.31794	-3.20861	-3.23184	-3.01779	-2.91431	-3.28191	-3.30778	-3.16437	-3.30264	-3.28935	-2.80655	-3.3128	-3.31151	-3.28107	-2.99797	-3.27029
1.30135e+17	-2.90624	-2.76995	-3.31672	-3.23359	-2.87694	-3.29252	-2.15299	-3.2178	-3.12239	-3.15443	-2.78778	-3.07083	-3.24015	-3.24749	-3.32054	-3.00658	-2.86702	-3.21481	-1.93769	-2.95706	-3.06073	-3.32088	-3.29105	-3.14116	-3.10388	-3.00237	-2.91992	-2.71211	-3.3178	-2.89798	-3.30313	-3.26985	-3.03677	-3.31747	-3.19693	-3.15764	-2.88008	-2.64746	-3.27013	-3.31792	-3.20259	-3.31826	-3.25349	-2.77527	-3.31555	-3.30817	-3.26811	-2.81966	-3.1857
1.30135e+17	-2.98989	-2.87429	-3.32123	-3.27976	-3.06748	-3.29402	-2.30067	-3.23118	-3.20588	-3.17209	-2.86087	-3.02228	-3.2351	-3.24919	-3.32027	-3.07007	-2.9949	-3.22314	-2.01483	-3.07738	-3.11645	-3.32182	-3.29056	-3.26199	-3.18354	-3.11943	-2.9431	-2.8458	-3.3213	-2.9449	-3.30812	-3.27816	-3.10424	-3.31964	-3.19739	-3.22895	-2.99084	-2.87989	-3.28488	-3.31265	-3.18413	-3.30949	-3.26886	-2.82654	-3.31533	-3.31628	-3.27874	-2.92998	-3.26125
1.30135e+17	-2.96462	-2.86765	-3.32114	-3.23578	-3.03755	-3.28525	-2.28298	-3.23798	-3.21181	-3.16733	-2.80826	-3.01819	-3.20309	-3.23728	-3.30555	-3.03023	-3.06182	-3.23959	-1.85963	-3.04462	-3.09183	-3.32185	-3.27322	-3.28499	-3.16088	-3.1574	-2.84074	-2.91442	-3.32162	-2.85568	-3.31161	-3.28587	-3.09202	-3.30437	-3.19526	-3.244	-3.03206	-2.96553	-3.27678	-3.30133	-3.1647	-3.28759	-3.28965	-2.8497	-3.31858	-3.29221	-3.27746	-2.98032	-3.21572
1.30186e+17	-3.01032	-2.87084	-3.32112	-3.28433	-3.05949	-3.30193	-2.27042	-3.23092	-3.16928	-3.14466	-2.87266	-3.0183	-3.23822	-3.26861	-3.32146	-3.09573	-2.93099	-3.2059	-2.03178	-3.08832	-3.12054	-3.32179	-3.28422	-3.24352	-3.2001	-3.08695	-2.93469	-2.81445	-3.32095	-2.91116	-3.30877	-3.28347	-3.10553	-3.32101	-3.22339	-3.21299	-2.96102	-2.80249	-3.29005	-3.31755	-3.18963	-3.31697	-3.25836	-2.87001	-3.31438	-3.3183	-3.26931	-2.90994	-3.25282
1.30531e+17	-2.95103	-2.7296	-3.31827	-3.27304	-2.90296	-3.28695	-2.27506	-3.2075	-3.12432	-3.1589	-2.73811	-3.00715	-3.26326	-3.27268	-3.32142	-2.9566	-3.00476	-3.19747	-1.92619	-2.92223	-3.06736	-3.32114	-3.29978	-3.21208	-3.10532	-3.05903	-2.92177	-2.78279	-3.31892	-2.89528	-3.29824	-3.26839	-3.07977	-3.31909	-3.23301	-3.19916	-2.95608	-2.77958	-3.27482	-3.31797	-3.19804	-3.31902	-3.27965	-2.80603	-3.31804	-3.31069	-3.28767	-2.93324	-3.2192
1.30675e+17	-2.97662	-2.85236	-3.32139	-3.28841	-3.04903	-3.30268	-2.31313	-3.23215	-3.21747	-3.18109	-2.82122	-3.01136	-3.22082	-3.2405	-3.31634	-3.02314	-3.05626	-3.23352	-1.84753	-3.03612	-3.11838	-3.32186	-3.29782	-3.26897	-3.17731	-3.16099	-2.93944	-2.85066	-3.32154	-2.949	-3.3096	-3.27738	-3.07309	-3.31592	-3.19732	-3.24464	-3.02786	-2.93123	-3.27262	-3.30247	-3.16348	-3.29298	-3.29299	-2.7758	-3.31568	-3.30627	-3.29181	-3.02877	-3.27246
1.30761e+17	-2.94047	-2.73987	-3.3186	-3.25571	-2.90945	-3.28878	-2.30362	-3.21593	-3.11209	-3.17145	-2.70635	-3.01065	-3.25676	-3.28172	-3.32144	-2.99903	-2.97756	-3.2068	-1.87601	-2.94598	-3.06498	-3.32121	-3.29846	-3.20161	-3.11741	-3.05406	-2.93132	-2.79268	-3.31823	-2.88965	-3.30658	-3.25152	-3.06464	-3.31943	-3.22985	-3.1874	-2.96426	-2.79819	-3.27711	-3.31845	-3.20723	-3.31916	-3.28314	-2.83772	-3.31797	-3.30676	-3.27746	-2.9252	-3.22196
1.3109e+17	-2.99341	-2.86584	-3.32131	-3.29661	-3.06673	-3.30047	-2.34931	-3.22188	-3.20435	-3.18638	-2.86452	-2.99257	-3.23806	-3.24907	-3.32031	-3.04051	-3.0371	-3.22172	-1.97846	-3.08568	-3.10301	-3.32184	-3.29889	-3.27381	-3.18929	-3.15746	-2.9454	-2.84643	-3.32143	-2.92391	-3.31067	-3.27528	-3.09348	-3.31991	-3.22122	-3.23047	-2.98958	-2.9005	-3.28332	-3.31277	-3.16966	-3.30302	-3.28842	-2.80776	-3.31399	-3.31531	-3.29364	-2.98673	-3.26496
[truncated: 450 more rows]
[truncated: 154 more columns]

## Sheet: 2J_endo_factor_8
	CD74	H2-AA	H2-AB1	H2-EB1	ACER2	TSPAN7	RASGEF1A	DAAM1	SLCO2A1	LY6A	MFAP2	CALCRL	ACVRL1	CASZ1	TMEM100	THBD	H2-DMA	ADGRE5	DISP2	H2-DMB1	ACE	H2-D1	CLEC14A	H2-K1	FOXF1	SCN7A	SDPR	EPAS1	LIMA1	HPGD	FMO1	H2-T23	CADM1	RAMP2	KLHL5	LRRC8B	TEK	GRTP1	ALDH2	SLC3A2	CLDN5	NTRK2	CDK14	NCALD	FNBP1L	PITPNC1	SLC24A4	HYAL2	CHID1
[truncated: 1,261 more rows]
[truncated: 154 more columns]

[truncated: 2 more sheets: 2J_endo_factor_15, 2J_endo_factor_17]
