# Supplementary material for: Conserved transcriptional connectivity of regulatory T cells in the tumor microenvironment informs new combination cancer therapy strategies
Source: Nat Immunol. 2023 May 1;24(6):1020–35. doi: 10.1038/s41590-023-01504-2 (PMC10232368; doi:10.1038/s41590-023-01504-2)
Supplement: Source Data Fig. 3 — Statistical source data. [file 41590_2023_1504_MOESM26_ESM.xlsx]

## Sheet: 3A
	tsne_1	tsne_2	cell_type	condition
1.20703e+17	-59.0396	19.4137	Epithelial	DT
1.20703e+17	-19.8613	19.6167	Mesenchymal	DT
1.20703e+17	-28.1291	-4.73972	Epithelial	DT
1.20727e+17	-39.233	20.1617	Epithelial	DT
1.20727e+17	-44.1728	2.37813	Epithelial	DT
1.20727e+17	-9.25719	15.7221	Endothelial	DT
1.20727e+17	-37.1653	-9.14274	Epithelial	DT
1.20729e+17	-44.3607	18.3028	Epithelial	DT
1.20729e+17	-16.094	10.0797	Endothelial	DT
1.20729e+17	-15.4243	7.54037	Endothelial	DT
1.2073e+17	-27.8631	-13.6951	Epithelial	DT
1.2073e+17	-28.8646	-11.5967	Epithelial	DT
1.2077e+17	-40.0737	19.2322	Epithelial	DT
1.2077e+17	1.69216	13.6205	Endothelial	DT
1.2077e+17	-42.3997	19.6181	Epithelial	DT
1.20779e+17	-28.1215	-8.33813	Epithelial	DT
1.20781e+17	-14.8048	10.0364	Endothelial	DT
1.20781e+17	-58.3357	20.7125	Epithelial	DT
1.20787e+17	-42.7562	-9.6245	Epithelial	DT
1.20787e+17	-41.8969	-10.396	Epithelial	DT
1.20788e+17	-41.4533	2.05717	Epithelial	DT
1.20788e+17	-40.5052	-0.94438	Epithelial	DT
1.20788e+17	-28.2421	-9.06309	Epithelial	DT
1.20847e+17	-39.3665	1.18589	Epithelial	DT
1.20847e+17	-32.28	-6.38667	Epithelial	DT
1.20847e+17	-5.25682	11.9162	Endothelial	DT
1.20847e+17	10.165	-1.33686	Endothelial	DT
1.20849e+17	-2.69422	14.0154	Endothelial	DT
1.20849e+17	10.9492	-1.15156	Endothelial	DT
1.20849e+17	-2.01807	17.3137	Endothelial	DT
1.20857e+17	-59.2677	20.4121	Epithelial	DT
1.20857e+17	-31.3444	-5.09373	Epithelial	DT
1.20864e+17	-43.2408	1.25011	Epithelial	DT
1.20865e+17	-21.4168	-5.12892	Epithelial	DT
1.21184e+17	-39.6049	19.0241	Epithelial	DT
1.21254e+17	-22.2747	-4.09732	Epithelial	DT
1.21254e+17	-28.1296	-11.3624	Epithelial	DT
1.21323e+17	-36.0598	2.71973	Epithelial	DT
1.21339e+17	-58.3426	20.485	Epithelial	DT
1.2134e+17	-39.3971	19.5093	Epithelial	DT
1.2134e+17	27.4305	-5.59464	Mesenchymal	DT
1.2134e+17	-7.45608	17.6505	Endothelial	DT
1.2139e+17	32.7215	-4.39421	Mesenchymal	DT
1.2139e+17	-29.0631	21.6579	Mesenchymal	DT
1.2139e+17	-10.857	14.7889	Endothelial	DT
1.21399e+17	-43.586	1.12756	Epithelial	DT
1.21399e+17	-58.8348	19.2603	Epithelial	DT
1.21405e+17	-31.0963	-10.2705	Epithelial	DT
1.21409e+17	-42.1926	17.0071	Epithelial	DT
1.21409e+17	-51.2603	-3.56075	Epithelial	DT
1.21409e+17	-30.996	23.9957	Mesenchymal	DT
1.21409e+17	-45.7171	-3.75654	Epithelial	DT
1.21415e+17	-37.4439	-10.1712	Epithelial	DT
1.21416e+17	-35.1557	-6.81205	Epithelial	DT
1.21416e+17	-36.9906	-0.563356	Epithelial	DT
1.21416e+17	-35.6359	-18.0964	Epithelial	DT
1.21416e+17	-53.5596	-1.43436	Epithelial	DT
1.21732e+17	-12.0879	6.50509	Epithelial	DT
1.21732e+17	-25.271	-11.5888	Epithelial	DT
1.21734e+17	-47.4648	0.20351	Epithelial	DT
1.21735e+17	-23.0846	-2.96296	Epithelial	DT
1.21735e+17	-78.8742	-16.0092	Epithelial	DT
1.21735e+17	-41.2144	20.6657	Epithelial	DT
1.21735e+17	-31.2996	-1.74356	Epithelial	DT
1.21735e+17	8.44521	-58.1918	Neutrophils	DT
1.21735e+17	-41.337	17.5167	Epithelial	DT
1.21735e+17	31.6289	-6.27794	Mesenchymal	DT
1.21735e+17	-23.2902	-7.40613	Epithelial	DT
1.21749e+17	-29.1111	-4.74024	Epithelial	DT
1.21749e+17	-79.7427	-17.0455	Epithelial	DT
1.21803e+17	0.810721	13.2099	Endothelial	DT
1.21803e+17	-42.2013	-16.1947	Epithelial	DT
1.21803e+17	1.87089	11.8609	Endothelial	DT
1.21812e+17	-17.2556	10.8289	Endothelial	DT
1.21812e+17	-25.6456	-12.8893	Epithelial	DT
1.21812e+17	-35.7629	1.47474	Epithelial	DT
1.21812e+17	5.7895	-2.0229	Endothelial	DT
1.21812e+17	-4.43375	16.2847	Endothelial	DT
1.21812e+17	32.1358	-3.9043	Mesenchymal	DT
1.21818e+17	-46.1201	0.690688	Epithelial	DT
1.21818e+17	-26.9893	19.9014	Mesenchymal	DT
1.21818e+17	-32.2283	-0.845431	Epithelial	DT
1.2183e+17	29.7607	-2.99971	Mesenchymal	DT
1.2183e+17	-29.4428	-4.84632	Epithelial	DT
1.2183e+17	-16.966	10.106	Endothelial	DT
1.21878e+17	-11.3631	12.1727	Endothelial	DT
1.21878e+17	-79.6728	-16.2459	Epithelial	DT
1.21878e+17	-47.1355	-5.94397	Epithelial	DT
1.21886e+17	-27.4039	19.3873	Mesenchymal	DT
1.21886e+17	-78.944	-14.85	Epithelial	DT
1.21886e+17	-32.199	-0.192654	Epithelial	DT
1.21887e+17	-32.1616	-8.44566	Epithelial	DT
1.21887e+17	-41.9737	-8.07081	Epithelial	DT
1.21887e+17	-22.8256	-9.4905	Epithelial	DT
1.2189e+17	-34.8455	-13.0207	Epithelial	DT
1.2189e+17	-46.8086	0.297509	Epithelial	DT
1.2189e+17	-48.1501	0.629174	Epithelial	DT
1.2189e+17	-41.95	18.9802	Epithelial	DT
1.2189e+17	-45.0694	2.05852	Epithelial	DT
1.2189e+17	-78.9682	-16.6527	Epithelial	DT
1.2194e+17	-32.0663	-1.78601	Epithelial	DT
1.2194e+17	-38.7312	-18.4142	Epithelial	DT
1.2194e+17	-42.937	-8.39313	Epithelial	DT
1.21946e+17	-23.2008	-8.14449	Epithelial	DT
1.21946e+17	7.66144	-0.300751	Endothelial	DT
1.21946e+17	-32.2003	-15.7476	Epithelial	DT
1.21946e+17	-44.1172	-3.71734	Epithelial	DT
1.21955e+17	-36.9515	-5.13848	Epithelial	DT
1.21955e+17	-61.3788	16.0373	Epithelial	DT
1.21964e+17	-23.3137	-6.07513	Epithelial	DT
1.21964e+17	8.33858	-0.760777	Endothelial	DT
1.21964e+17	-30.9172	-6.32476	Epithelial	DT
1.22284e+17	-24.8671	19.1301	Mesenchymal	DT
1.22284e+17	-79.2027	-16.0357	Epithelial	DT
1.22284e+17	32.8819	-5.3706	Mesenchymal	DT
1.22284e+17	-26.3663	-3.49838	Epithelial	DT
1.22284e+17	-58.2668	19.6678	Epithelial	DT
1.22285e+17	-46.5796	0.973079	Epithelial	DT
1.22285e+17	-41.3616	0.383377	Epithelial	DT
1.22291e+17	-16.0619	11.2683	Endothelial	DT
1.22291e+17	-53.7431	-1.55042	Epithelial	DT
1.22292e+17	-26.882	21.9791	Mesenchymal	DT
1.22292e+17	-41.6333	18.2127	Epithelial	DT
1.22292e+17	-77.5598	-14.2021	Epithelial	DT
1.22292e+17	-29.4915	21.9951	Mesenchymal	DT
1.22292e+17	-39.8625	19.856	Epithelial	DT
1.22292e+17	-39.743	18.5865	Epithelial	DT
1.22292e+17	-55.9382	20.8054	Epithelial	DT
1.22299e+17	-42.2291	1.48255	Epithelial	DT
1.22299e+17	-44.1579	-0.381259	Epithelial	DT
1.22308e+17	-78.1345	-17.0469	Epithelial	DT
1.2235e+17	-27.4386	-4.80231	Epithelial	DT
1.2235e+17	-60.2541	18.0304	Epithelial	DT
1.2235e+17	-59.1279	16.8086	Epithelial	DT
1.2235e+17	33.3864	-5.13205	Mesenchymal	DT
1.22352e+17	-28.8721	-5.26169	Epithelial	DT
1.22352e+17	6.55916	-1.93619	Endothelial	DT
1.22352e+17	-14.2369	12.7986	Endothelial	DT
1.22352e+17	7.87199	-40.2929	Neutrophils	DT
1.22359e+17	-40.1296	17.3355	Epithelial	DT
1.22359e+17	-35.5478	-7.43034	Epithelial	DT
1.22359e+17	-42.0955	-2.01905	Epithelial	DT
1.2237e+17	-43.5385	-3.37577	Epithelial	DT
1.22378e+17	-40.6778	-15.3899	Epithelial	DT
1.22378e+17	-7.51685	15.5208	Endothelial	DT
1.22379e+17	-22.0809	-11.978	Epithelial	DT
1.22379e+17	-14.5501	10.9973	Endothelial	DT
1.22427e+17	-43.8221	0.422215	Epithelial	DT
1.22427e+17	-37.2346	-8.37195	Epithelial	DT
1.22427e+17	-45.108	-0.199151	Epithelial	DT
1.22427e+17	-35.0987	-8.54026	Epithelial	DT
1.22436e+17	-23.9134	-13.9819	Epithelial	DT
1.22436e+17	-29.0413	22.397	Mesenchymal	DT
1.22436e+17	10.364	-0.768149	Endothelial	DT
1.22445e+17	9.08899	-0.0898793	Endothelial	DT
1.22445e+17	6.13466	-1.0417	Endothelial	DT
1.22445e+17	-25.7311	-12.3651	Epithelial	DT
1.22445e+17	27.8854	-6.33505	Mesenchymal	DT
1.22445e+17	-42.2318	2.68273	Epithelial	DT
1.22488e+17	-40.1757	-1.56266	Epithelial	DT
1.22488e+17	-40.0471	18.473	Epithelial	DT
1.22489e+17	-46.7102	-1.52146	Epithelial	DT
1.22489e+17	-79.5066	-15.4969	Epithelial	DT
1.22489e+17	-39.1596	19.3247	Epithelial	DT
1.22489e+17	-51.4114	-1.21468	Epithelial	DT
1.22491e+17	-30.503	-18.0456	Epithelial	DT
1.22491e+17	-17.9637	13.3147	Endothelial	DT
1.22491e+17	-39.1175	20.1278	Epithelial	DT
1.22491e+17	-29.7813	-2.26409	Epithelial	DT
1.22497e+17	-30.0519	-16.6925	Epithelial	DT
1.225e+17	-44.7651	1.6065	Epithelial	DT
1.225e+17	-8.17455	12.5761	Endothelial	DT
1.22505e+17	-44.7957	-4.19399	Epithelial	DT
1.22505e+17	-36.8991	-4.72189	Epithelial	DT
1.22505e+17	-14.667	10.2294	Endothelial	DT
1.22507e+17	-40.6059	19.0618	Epithelial	DT
1.22507e+17	29.755	-2.61822	Mesenchymal	DT
1.22507e+17	-43.8588	2.11702	Epithelial	DT
1.22507e+17	-28.093	20.6282	Mesenchymal	DT
1.25034e+17	-60.0185	18.0639	Epithelial	DT
1.25034e+17	-33.2218	-10.9758	Epithelial	DT
1.25034e+17	-42.7228	18.905	Epithelial	DT
1.25034e+17	-29.6531	-15.4688	Epithelial	DT
1.2505e+17	3.07587	13.4856	Endothelial	DT
1.2505e+17	-47.4801	-8.23941	Epithelial	DT
1.2505e+17	-39.359	19.9966	Epithelial	DT
1.25051e+17	-28.6748	20.5485	Mesenchymal	DT
1.25059e+17	-28.2702	22.1284	Mesenchymal	DT
1.25059e+17	-26.4833	-1.84949	Epithelial	DT
1.25103e+17	-24.0212	-14.1887	Epithelial	DT
1.25103e+17	-35.727	-4.40773	Epithelial	DT
1.25103e+17	-28.7991	21.2275	Mesenchymal	DT
1.25168e+17	-27.3175	-9.38466	Epithelial	DT
1.25168e+17	-50.5278	1.18092	Epithelial	DT
1.25168e+17	-39.2686	18.3268	Epithelial	DT
1.25168e+17	-23.2493	-9.1636	Epithelial	DT
1.25168e+17	-27.9845	-12.4304	Epithelial	DT
1.25237e+17	-36.411	-4.93685	Epithelial	DT
1.25237e+17	-58.8425	19.2791	Epithelial	DT
1.25237e+17	-42.8797	-3.85171	Epithelial	DT
1.25239e+17	17.9711	-27.5819	Neutrophils	DT
1.25239e+17	-43.557	24.2204	Epithelial	DT
1.25247e+17	31.0879	-3.72474	Mesenchymal	DT
1.25247e+17	-51.1587	-0.993293	Epithelial	DT
1.25247e+17	-24.3371	-2.84554	Epithelial	DT
1.25247e+17	-28.8838	-9.43035	Epithelial	DT
1.25257e+17	29.9044	-4.1494	Mesenchymal	DT
1.25257e+17	-27.8576	-2.56496	Epithelial	DT
1.25257e+17	-29.7423	22.7749	Mesenchymal	DT
1.25257e+17	-7.89464	16.234	Endothelial	DT
1.25262e+17	-30.9735	-14.6765	Epithelial	DT
1.25262e+17	-34.9834	-14.2666	Epithelial	DT
1.25262e+17	32.9484	-3.88111	Mesenchymal	DT
1.25262e+17	-26.8287	-5.23956	Epithelial	DT
1.25584e+17	-47.5801	-10.0329	Epithelial	DT
1.25584e+17	-55.9803	20.529	Epithelial	DT
1.25584e+17	-39.2438	-2.96105	Epithelial	DT
1.25584e+17	-40.2331	3.34317	Epithelial	DT
1.25584e+17	-53.8699	-1.46815	Epithelial	DT
1.25584e+17	-13.088	11.376	Endothelial	DT
1.25584e+17	-24.0024	-5.26696	Epithelial	DT
1.25584e+17	-45.7289	-5.61704	Epithelial	DT
1.25606e+17	7.44382	-0.742512	Endothelial	DT
1.25606e+17	-45.1068	1.09064	Epithelial	DT
1.25721e+17	-15.149	11.2968	Endothelial	DT
1.25721e+17	-3.16133	13.9382	Endothelial	DT
1.25721e+17	34.23	-6.85453	Mesenchymal	DT
1.25721e+17	-44.322	3.88668	Epithelial	DT
1.25745e+17	-31.8608	-5.14787	Epithelial	DT
1.25745e+17	-78.6163	-15.6729	Epithelial	DT
1.25745e+17	-53.7667	0.79103	Epithelial	DT
1.25745e+17	-58.3305	17.4141	Epithelial	DT
1.25745e+17	9.70432	2.98965	Endothelial	DT
1.25745e+17	7.39691	2.31762	Endothelial	DT
1.25745e+17	-25.7606	-14.4757	Epithelial	DT
1.25745e+17	-23.4899	-4.46273	Epithelial	DT
1.25747e+17	-39.2961	-4.60901	Epithelial	DT
1.25747e+17	-35.5607	-15.6825	Epithelial	DT
1.25747e+17	-27.7571	-15.5926	Epithelial	DT
1.25787e+17	-22.7599	-9.95977	Epithelial	DT
1.25787e+17	-46.6885	-4.44601	Epithelial	DT
1.25787e+17	-23.6819	-4.91743	Epithelial	DT
1.25787e+17	-23.8715	-12.6157	Epithelial	DT
1.25798e+17	-47.3576	-4.46248	Epithelial	DT
1.25798e+17	-79.1549	-16.6508	Epithelial	DT
1.25805e+17	33.1003	-5.31071	Mesenchymal	DT
1.25805e+17	-52.2407	0.368946	Epithelial	DT
1.25805e+17	-44.5841	-7.22828	Epithelial	DT
1.25805e+17	-33.0356	-11.2299	Epithelial	DT
1.25813e+17	-15.945	5.04086	Endothelial	DT
1.25813e+17	-42.9525	-9.67808	Epithelial	DT
1.2615e+17	-32.55	-18.7933	Epithelial	DT
1.2615e+17	-35.7018	-1.84856	Epithelial	DT
1.26202e+17	-47.4244	0.127301	Epithelial	DT
1.26202e+17	-32.8023	-8.32642	Epithelial	DT
1.26216e+17	-44.6385	22.7074	Epithelial	DT
1.26216e+17	-32.9658	-15.6514	Epithelial	DT
1.26224e+17	-3.79258	18.2381	Endothelial	DT
1.26224e+17	-35.2781	-2.3181	Epithelial	DT
1.26224e+17	-21.9435	-11.293	Epithelial	DT
1.26224e+17	-26.9758	-12.858	Epithelial	DT
1.26224e+17	-29.6588	-16.8249	Epithelial	DT
1.26224e+17	-31.9515	-7.67721	Epithelial	DT
1.26225e+17	-26.15	-5.2859	Epithelial	DT
1.26228e+17	-58.2441	17.1805	Epithelial	DT
1.26228e+17	31.0347	-3.58337	Mesenchymal	DT
1.26228e+17	-33.9563	-3.65966	Epithelial	DT
1.26228e+17	-34.2833	-17.0841	Epithelial	DT
1.26267e+17	-31.5405	-3.31665	Epithelial	DT
1.26267e+17	-40.599	16.8708	Epithelial	DT
1.26269e+17	-23.7353	-2.66592	Epithelial	DT
1.26269e+17	-43.5765	-8.59198	Epithelial	DT
1.26269e+17	-31.9455	-10.0288	Epithelial	DT
1.26269e+17	-30.6677	20.1982	Mesenchymal	DT
1.26278e+17	-24.442	-4.59565	Epithelial	DT
1.26278e+17	3.1461	4.79598	Endothelial	DT
1.26278e+17	-37.282	-10.6228	Epithelial	DT
1.26284e+17	-27.9023	-6.99832	Epithelial	DT
1.26284e+17	-35.995	-8.11172	Epithelial	DT
1.26348e+17	-32.512	-13.1024	Epithelial	DT
1.26348e+17	-44.2326	20.7163	Epithelial	DT
1.26348e+17	-29.2786	-8.69269	Epithelial	DT
1.26348e+17	-44.7208	-1.70392	Epithelial	DT
1.26348e+17	-30.1852	-5.64217	Epithelial	DT
1.26348e+17	-39.4856	17.9927	Epithelial	DT
1.26681e+17	-34.3854	18.6789	Mesenchymal	DT
1.26681e+17	-23.9153	-5.81871	Epithelial	DT
1.26681e+17	-51.3235	-1.95927	Epithelial	DT
1.26681e+17	-21.5307	-8.24655	Epithelial	DT
1.26682e+17	-42.7352	-12.645	Epithelial	DT
1.26682e+17	-40.3099	17.6426	Epithelial	DT
1.26682e+17	-80.0771	-16.957	Epithelial	DT
1.26682e+17	-25.5544	-6.43617	Epithelial	DT
1.26682e+17	-39.5081	19.371	Epithelial	DT
1.26683e+17	-35.6656	-6.36743	Epithelial	DT
1.26683e+17	-80.0409	-16.6309	Epithelial	DT
1.26683e+17	-58.2855	21.5569	Epithelial	DT
1.267e+17	-27.4927	-14.9568	Epithelial	DT
1.267e+17	-29.9994	-13.3196	Epithelial	DT
1.267e+17	-17.9049	12.4447	Endothelial	DT
1.267e+17	-22.3457	-6.6769	Epithelial	DT
1.267e+17	-46.7189	-1.67647	Epithelial	DT
1.267e+17	-39.3282	20.9461	Epithelial	DT
1.26749e+17	-28.7513	-8.55973	Epithelial	DT
1.26749e+17	-35.1407	-3.84506	Epithelial	DT
1.26749e+17	2.4856	13.4298	Endothelial	DT
1.26749e+17	-43.7791	-5.81657	Epithelial	DT
1.26749e+17	-19.0275	12.7197	Endothelial	DT
1.26749e+17	-31.1411	24.3349	Mesenchymal	DT
1.2676e+17	7.53785	-0.528572	Endothelial	DT
1.26768e+17	-30.6919	-5.46932	Epithelial	DT
1.26768e+17	-54.6935	-4.27314	Epithelial	DT
1.26778e+17	-16.9257	8.76543	Endothelial	DT
1.26821e+17	-28.1299	-3.3706	Epithelial	DT
1.26821e+17	-47.578	-1.21605	Epithelial	DT
1.26834e+17	-40.5651	21.004	Epithelial	DT
1.26834e+17	-35.1526	-4.60183	Epithelial	DT
1.26834e+17	-33.5809	-16.1347	Epithelial	DT
1.26837e+17	-59.6878	19.9033	Epithelial	DT
1.26843e+17	-37.8224	-8.61252	Epithelial	DT
1.26843e+17	-57.0657	19.356	Epithelial	DT
1.26843e+17	-34.3671	-16.4004	Epithelial	DT
1.26843e+17	-25.3386	-3.76918	Epithelial	DT
1.26843e+17	-35.3069	-0.567608	Epithelial	DT
1.26843e+17	-34.4139	-15.3154	Epithelial	DT
1.26888e+17	-58.2706	18.2805	Epithelial	DT
1.26889e+17	-46.7096	-6.85514	Epithelial	DT
1.26889e+17	-22.9737	-8.8313	Epithelial	DT
1.26904e+17	-58.7525	20.1772	Epithelial	DT
1.26904e+17	-42.3904	23.2338	Epithelial	DT
1.26905e+17	-44.736	-2.31142	Epithelial	DT
1.26905e+17	-31.7695	-11.8699	Epithelial	DT
1.26905e+17	-32.8985	-3.68257	Epithelial	DT
1.26913e+17	-39.5814	21.1594	Epithelial	DT
1.26913e+17	-29.6475	-4.94672	Epithelial	DT
1.26914e+17	-59.6371	17.5557	Epithelial	DT
1.26914e+17	-22.8275	-13.3989	Epithelial	DT
1.26914e+17	60.1559	-14.9928	T/NK cells	DT
1.26914e+17	4.39234	-1.66127	Endothelial	DT
1.2943e+17	-46.713	-5.4068	Epithelial	DT
1.2943e+17	-36.3316	-5.50919	Epithelial	DT
1.2943e+17	-40.5871	19.3188	Epithelial	DT
1.2944e+17	-27.7457	-14.2525	Epithelial	DT
1.2944e+17	-50.4241	-0.671256	Epithelial	DT
1.2944e+17	-33.7628	-1.57063	Epithelial	DT
1.29447e+17	-37.9771	-16.57	Epithelial	DT
1.29447e+17	-44.8798	0.613586	Epithelial	DT
1.29448e+17	-32.7554	-17.6845	Epithelial	DT
1.29448e+17	-23.6196	22.4885	Mesenchymal	DT
1.29448e+17	-34.5176	18.2812	Mesenchymal	DT
1.29454e+17	-7.54656	16.7264	Endothelial	DT
1.29455e+17	-47.5111	3.97307	Epithelial	DT
1.29458e+17	-27.3894	-14.3903	Epithelial	DT
1.29458e+17	-35.8478	0.722495	Epithelial	DT
1.29458e+17	-21.0508	-10.3802	Epithelial	DT
1.29508e+17	-79.4152	-16.4784	Epithelial	DT
1.29508e+17	31.2376	-3.74079	Mesenchymal	DT
1.29509e+17	-31.3577	-14.5329	Epithelial	DT
1.29509e+17	-41.233	-0.00103368	Epithelial	DT
1.29509e+17	-39.6939	-1.34917	Epithelial	DT
1.29516e+17	-10.9189	15.2783	Endothelial	DT
1.29516e+17	-45.8206	22.03	Epithelial	DT
1.29516e+17	-35.2855	-9.70229	Epithelial	DT
1.29516e+17	-36.2385	-7.22558	Epithelial	DT
1.29524e+17	-31.465	-17.6456	Epithelial	DT
1.29524e+17	0.296921	12.4654	Endothelial	DT
1.29524e+17	32.5135	-5.36029	Mesenchymal	DT
1.29568e+17	-22.9785	-6.12985	Epithelial	DT
1.29575e+17	-45.3157	0.672488	Epithelial	DT
1.29575e+17	-12.0781	13.7685	Endothelial	DT
1.29576e+17	-41.1483	-10.2231	Epithelial	DT
1.29586e+17	-43.8346	-9.08469	Epithelial	DT
1.29586e+17	-29.07	-12.7528	Epithelial	DT
1.29586e+17	-55.5725	20.1895	Epithelial	DT
1.29586e+17	33.0445	-5.37369	Mesenchymal	DT
1.29594e+17	12.2546	-29.6473	Neutrophils	DT
1.29594e+17	-26.8039	21.2078	Mesenchymal	DT
1.29645e+17	-77.9732	-16.7959	Epithelial	DT
1.29645e+17	-34.6251	-4.28891	Epithelial	DT
1.2966e+17	-34.6903	-12.0396	Epithelial	DT
1.2966e+17	-43.3967	-4.49892	Epithelial	DT
1.2966e+17	-79.9095	-16.9297	Epithelial	DT
1.29662e+17	-35.855	-10.8343	Epithelial	DT
1.29662e+17	-52.1947	1.22874	Epithelial	DT
1.29662e+17	-23.6152	22.539	Mesenchymal	DT
1.29662e+17	27.997	-6.26114	Mesenchymal	DT
1.29664e+17	-23.6871	-9.50397	Epithelial	DT
1.29978e+17	-12.2937	9.10595	Endothelial	DT
1.29978e+17	-18.6111	13.8534	Endothelial	DT
1.29978e+17	-36.5836	-11.4523	Epithelial	DT
1.29981e+17	5.9872	-1.90508	Endothelial	DT
1.29981e+17	-39.974	23.2444	Epithelial	DT
1.29981e+17	-31.7423	-0.561805	Epithelial	DT
1.29997e+17	-44.9275	-13.146	Epithelial	DT
1.29997e+17	-37.534	-17.6597	Epithelial	DT
1.29997e+17	-59.1318	18.4196	Epithelial	DT
1.29999e+17	-32.8874	-18.2867	Epithelial	DT
1.29999e+17	-42.5655	2.66082	Epithelial	DT
1.29999e+17	-34.8978	0.136597	Epithelial	DT
1.29999e+17	-45.6233	-1.2205	Epithelial	DT
1.30004e+17	-79.2908	-15.9591	Epithelial	DT
1.30004e+17	-34.274	0.131814	Epithelial	DT
1.30004e+17	-34.7334	-13.3377	Epithelial	DT
1.30004e+17	33.3484	-5.2237	Mesenchymal	DT
1.30005e+17	6.17592	-2.03838	Endothelial	DT
1.30005e+17	-41.6345	-5.02051	Epithelial	DT
1.30005e+17	-36.83	-2.42645	Epithelial	DT
1.30005e+17	-17.9751	11.7814	Endothelial	DT
1.30005e+17	-36.3157	-10.9491	Epithelial	DT
1.30005e+17	-43.6967	19.3136	Epithelial	DT
1.30005e+17	-78.5553	-13.8655	Epithelial	DT
1.30049e+17	-33.4041	-3.91634	Epithelial	DT
1.30049e+17	-11.2491	12.0439	Endothelial	DT
1.30049e+17	-37.322	-4.77165	Epithelial	DT
1.30049e+17	3.28502	12.9058	Endothelial	DT
1.30049e+17	-43.6722	-9.68495	Epithelial	DT
1.3005e+17	-36.0592	-13.733	Epithelial	DT
1.30075e+17	-42.465	1.97866	Epithelial	DT
1.30075e+17	-24.294	-3.01263	Epithelial	DT
1.30119e+17	-35.97	-1.24093	Epithelial	DT
1.30119e+17	-47.1377	0.220416	Epithelial	DT
1.30119e+17	-59.7418	17.8263	Epithelial	DT
1.30127e+17	-31.2953	19.6905	Mesenchymal	DT
1.30127e+17	8.87354	-1.45663	Endothelial	DT
1.30127e+17	-43.699	2.93389	Epithelial	DT
1.30127e+17	-12.806	9.88338	Endothelial	DT
1.30127e+17	-37.1247	1.66723	Epithelial	DT
1.30127e+17	-43.2716	18.3041	Epithelial	DT
1.30127e+17	-2.0764	15.8027	Endothelial	DT
1.30133e+17	-44.937	-14.359	Epithelial	DT
1.30133e+17	-60.7262	18.4688	Epithelial	DT
1.30133e+17	-44.7052	0.137908	Epithelial	DT
1.30133e+17	-33.7528	-18.3947	Epithelial	DT
1.30134e+17	-58.9359	17.9589	Epithelial	DT
1.30135e+17	-33.4558	-3.04486	Epithelial	DT
1.30135e+17	-29.7282	-7.45998	Epithelial	DT
1.30135e+17	-34.0711	-17.2987	Epithelial	DT
1.30142e+17	3.1871	4.86133	Endothelial	DT
1.30142e+17	-39.2327	-1.27743	Epithelial	DT
1.30142e+17	-78.9618	-17.0067	Epithelial	DT
1.30142e+17	-21.5458	-9.52633	Epithelial	DT
1.30144e+17	-37.5772	-13.0011	Epithelial	DT
1.30144e+17	-16.7828	12.4434	Endothelial	DT
1.30188e+17	-45.2773	-1.17262	Epithelial	DT
1.30188e+17	-58.528	18.8946	Epithelial	DT
1.30188e+17	-41.4752	-13.2386	Epithelial	DT
1.30188e+17	-18.4542	13.5389	Endothelial	DT
1.30188e+17	-47.2566	0.0400591	Epithelial	DT
1.30188e+17	-45.5449	-1.19464	Epithelial	DT
1.30188e+17	-28.7501	-9.81997	Epithelial	DT
1.30188e+17	-9.35876	15.2361	Endothelial	DT
1.30195e+17	-58.6588	20.7758	Epithelial	DT
1.30195e+17	-22.0129	-10.0803	Epithelial	DT
1.30205e+17	-32.6703	-5.59647	Epithelial	DT
1.30205e+17	-41.7171	16.2921	Epithelial	DT
1.30213e+17	-28.8395	20.3638	Mesenchymal	DT
1.30529e+17	-1.93972	17.8442	Endothelial	DT
1.30529e+17	-35.4057	-14.4643	Epithelial	DT
1.30529e+17	-77.6362	-15.0638	Epithelial	DT
1.30529e+17	-60.5754	18.6674	Epithelial	DT
1.30529e+17	-42.5517	19.2823	Epithelial	DT
1.30538e+17	-27.5145	-12.8607	Epithelial	DT
1.30539e+17	-28.8116	21.5018	Mesenchymal	DT
1.30539e+17	-46.4272	1.30424	Epithelial	DT
1.3054e+17	-16.7272	11.5771	Endothelial	DT
1.3054e+17	-26.0064	-11.2968	Epithelial	DT
1.3054e+17	-29.8684	22.5363	Mesenchymal	DT
1.3054e+17	-30.1688	-2.15497	Epithelial	DT
1.3054e+17	-56.7145	20.0454	Epithelial	DT
1.3054e+17	-58.3749	19.5437	Epithelial	DT
1.3054e+17	-29.9637	-10.0838	Epithelial	DT
1.30546e+17	-32.3704	-6.31311	Epithelial	DT
1.30546e+17	32.2458	-3.99841	Mesenchymal	DT
1.30599e+17	-53.5343	-1.02736	Epithelial	DT
1.30599e+17	-16.7726	11.6607	Endothelial	DT
1.30608e+17	-22.6597	-13.0687	Epithelial	DT
1.30608e+17	-30.1176	-8.82948	Epithelial	DT
1.30608e+17	-23.9613	-11.544	Epithelial	DT
1.30608e+17	-58.6791	18.3348	Epithelial	DT
1.30608e+17	-28.526	-7.42872	Epithelial	DT
1.30615e+17	-18.2712	13.1982	Endothelial	DT
1.30615e+17	1.65379	13.9323	Endothelial	DT
1.30615e+17	-47.8619	-1.36707	Epithelial	DT
1.30615e+17	-26.0106	-9.45035	Epithelial	DT
1.30615e+17	-37.4678	-1.32196	Epithelial	DT
1.30616e+17	-45.4088	0.548216	Epithelial	DT
1.30616e+17	6.15862	-0.950677	Endothelial	DT
1.30665e+17	-79.7103	-16.9313	Epithelial	DT
1.30665e+17	-42.9801	-13.2777	Epithelial	DT
1.30665e+17	-14.5735	6.26716	Endothelial	DT
1.30665e+17	-17.6953	11.8161	Endothelial	DT
1.30665e+17	-11.5612	14.6468	Endothelial	DT
1.30665e+17	32.214	-5.66121	Mesenchymal	DT
1.30674e+17	-12.358	14.385	Endothelial	DT
1.30674e+17	-45.9292	-8.82094	Epithelial	DT
1.30674e+17	-23.8404	-5.4111	Epithelial	DT
1.30675e+17	-57.3306	19.1441	Epithelial	DT
1.30675e+17	-59.0022	18.768	Epithelial	DT
1.30675e+17	-28.5658	21.2826	Mesenchymal	DT
1.30675e+17	-27.9859	-6.17356	Epithelial	DT
1.30676e+17	-39.0933	0.209292	Epithelial	DT
1.30676e+17	-44.0324	21.0659	Epithelial	DT
1.30691e+17	12.9215	-29.7135	Neutrophils	DT
1.30691e+17	32.21	-3.91986	Mesenchymal	DT
1.30691e+17	-37.3611	2.59076	Epithelial	DT
1.30751e+17	-45.9812	-6.1762	Epithelial	DT
1.30751e+17	-34.9234	-18.1192	Epithelial	DT
1.30751e+17	-42.0157	18.592	Epithelial	DT
1.30751e+17	-39.3437	-0.23337	Epithelial	DT
1.3108e+17	28.3918	-6.3974	Mesenchymal	DT
1.3108e+17	-35.2077	-1.02403	Epithelial	DT
1.31081e+17	-26.8981	-6.74893	Epithelial	DT
1.31081e+17	30.3113	-3.34277	Mesenchymal	DT
1.31096e+17	-42.6397	23.7903	Epithelial	DT
1.31096e+17	-60.1304	18.3005	Epithelial	DT
1.31096e+17	-30.5579	23.9027	Mesenchymal	DT
1.31105e+17	-41.1365	-5.77731	Epithelial	DT
1.31107e+17	-30.3422	19.561	Mesenchymal	DT
1.31149e+17	-40.0589	-4.80041	Epithelial	DT
1.31149e+17	-32.756	-14.3022	Epithelial	DT
1.3115e+17	-23.1111	-11.0857	Epithelial	DT
1.3115e+17	-23.0637	-7.11447	Epithelial	DT
1.31164e+17	-27.343	-14.0553	Epithelial	DT
1.31164e+17	-4.26841	15.5415	Endothelial	DT
1.31164e+17	-35.1755	-18.544	Epithelial	DT
1.31164e+17	11.3571	-15.8029	Neutrophils	DT
1.31164e+17	-46.887	-3.11597	Epithelial	DT
1.31165e+17	-40.3032	-6.82925	Epithelial	DT
1.31165e+17	-29.8128	-9.61857	Epithelial	DT
1.31166e+17	-26.4345	-5.6193	Epithelial	DT
1.31174e+17	-33.6338	-19.9652	Epithelial	DT
1.31174e+17	-27.1201	-9.21027	Epithelial	DT
1.31174e+17	-40.7341	18.1989	Epithelial	DT
1.31174e+17	-30.843	-15.9249	Epithelial	DT
1.31174e+17	-40.7913	-1.12633	Epithelial	DT
1.31174e+17	-24.4529	-11.17	Epithelial	DT
1.31174e+17	-28.4621	-6.6627	Epithelial	DT
1.31224e+17	-32.5245	-3.33844	Epithelial	DT
1.31224e+17	-79.5715	-17.084	Epithelial	DT
1.31224e+17	-29.2638	-10.8884	Epithelial	DT
1.31227e+17	-58.5862	20.7892	Epithelial	DT
1.31227e+17	-37.9757	-9.85398	Epithelial	DT
1.31234e+17	-7.71772	16.8121	Endothelial	DT
1.31234e+17	-36.9489	1.21675	Epithelial	DT
1.31234e+17	6.60442	1.16837	Endothelial	DT
1.31234e+17	-48.1309	-0.303063	Epithelial	DT
1.31234e+17	-35.472	-9.31594	Epithelial	DT
1.31234e+17	-79.4576	-15.7043	Epithelial	DT
1.31234e+17	-30.5198	-12.3908	Epithelial	DT
1.31234e+17	-59.0467	19.0337	Epithelial	DT
1.31234e+17	-47.0663	-5.62435	Epithelial	DT
1.31234e+17	-23.3344	15.5476	Endothelial	DT
1.31235e+17	-26.4015	-9.35418	Epithelial	DT
1.31235e+17	1.30883	16.0952	Endothelial	DT
1.31236e+17	-32.8825	-1.6274	Epithelial	DT
1.31302e+17	-25.2619	-11.7669	Epithelial	DT
1.31302e+17	-26.5916	19.5635	Mesenchymal	DT
1.33837e+17	-4.34633	12.2879	Endothelial	DT
1.33837e+17	-39.0682	18.5036	Epithelial	DT
1.33847e+17	-42.8569	1.05711	Epithelial	DT
1.33847e+17	-20.9045	-5.66219	Epithelial	DT
1.33847e+17	31.7299	-3.81677	Mesenchymal	DT
1.33855e+17	-22.412	-10.906	Epithelial	DT
1.33855e+17	-23.4736	19.7284	Mesenchymal	DT
1.33896e+17	-23.998	-9.00091	Epithelial	DT
1.33896e+17	-33.8665	-3.45259	Epithelial	DT
1.33896e+17	6.81077	2.14105	Endothelial	DT
1.33897e+17	-33.9223	-13.8124	Epithelial	DT
1.33897e+17	-15.5811	7.10743	Endothelial	DT
1.33897e+17	-78.4205	-16.3261	Epithelial	DT
1.33897e+17	-28.3998	22.4657	Mesenchymal	DT
1.33897e+17	3.39626	4.84826	Endothelial	DT
1.33898e+17	-46.5881	0.212579	Epithelial	DT
1.33898e+17	-34.1921	-7.89196	Epithelial	DT
1.33898e+17	-40.0784	3.27447	Epithelial	DT
1.33907e+17	-51.5991	0.0508859	Epithelial	DT
1.33907e+17	-28.2363	-5.13573	Epithelial	DT
1.33907e+17	31.9283	-3.82476	Mesenchymal	DT
1.33907e+17	-31.2295	-13.4026	Epithelial	DT
1.33907e+17	1.47959	13.6937	Endothelial	DT
1.33907e+17	-46.3553	-4.67431	Epithelial	DT
1.33922e+17	-35.5538	0.101651	Epithelial	DT
1.33922e+17	-28.4448	23.0462	Mesenchymal	DT
1.33924e+17	-28.7661	-8.37139	Epithelial	DT
1.33924e+17	32.5759	-5.53242	Mesenchymal	DT
1.33924e+17	-24.3326	-5.98342	Epithelial	DT
1.33924e+17	33.3012	-5.25802	Mesenchymal	DT
1.33924e+17	-46.2203	-0.135753	Epithelial	DT
1.33967e+17	-24.5768	-4.45261	Epithelial	DT
1.33967e+17	-78.6153	-17.6372	Epithelial	DT
1.33984e+17	4.00262	4.7935	Endothelial	DT
1.33984e+17	-22.3358	-10.7036	Epithelial	DT
1.34035e+17	-21.4082	-9.36933	Epithelial	DT
1.34035e+17	-43.3661	-0.0648798	Epithelial	DT
1.34035e+17	-7.96492	14.9033	Endothelial	DT
1.34035e+17	-14.5539	11.4872	Endothelial	DT
1.34044e+17	-41.8234	16.9613	Epithelial	DT
1.34045e+17	-39.3685	19.5728	Epithelial	DT
1.34045e+17	-41.7437	20.5282	Epithelial	DT
1.34061e+17	-53.899	0.772864	Epithelial	DT
1.34061e+17	-24.7402	-6.76893	Epithelial	DT
1.34061e+17	32.2697	-5.89416	Mesenchymal	DT
1.34061e+17	-57.6888	17.1889	Epithelial	DT
1.34378e+17	-28.9934	21.9435	Mesenchymal	DT
1.34378e+17	-6.22799	16.4259	Endothelial	DT
1.34378e+17	-24.2745	-6.63852	Epithelial	DT
1.34379e+17	-79.7435	-16.892	Epithelial	DT
1.34379e+17	-22.8799	-3.38074	Epithelial	DT
1.34379e+17	-24.2625	-13.1226	Epithelial	DT
1.34379e+17	-36.361	-15.0553	Epithelial	DT
1.34379e+17	-26.8378	-5.55341	Epithelial	DT
1.34385e+17	-77.9275	-16.3867	Epithelial	DT
1.34385e+17	-52.316	-3.56723	Epithelial	DT
1.34385e+17	-37.7266	-7.89931	Epithelial	DT
1.34385e+17	31.8791	-3.6059	Mesenchymal	DT
1.34385e+17	-34.4613	-13.729	Epithelial	DT
1.34388e+17	-25.1663	-7.83997	Epithelial	DT
1.34388e+17	-32.7148	-16.313	Epithelial	DT
1.34393e+17	-39.843	17.0522	Epithelial	DT
1.34395e+17	-23.433	-6.69831	Epithelial	DT
1.34395e+17	-26.9847	-16.1169	Epithelial	DT
1.34395e+17	-79.8263	-16.6421	Epithelial	DT
1.34395e+17	-45.016	0.510011	Epithelial	DT
1.34396e+17	-28.8432	-12.3989	Epithelial	DT
1.34396e+17	-52.8179	0.343755	Epithelial	DT
1.34396e+17	-41.421	-2.03263	Epithelial	DT
1.34396e+17	-36.5433	-6.45586	Epithelial	DT
1.34396e+17	-78.6431	-14.3642	Epithelial	DT
1.34397e+17	-40.3874	1.92216	Epithelial	DT
1.34397e+17	-20.7553	-11.9443	Epithelial	DT
1.34397e+17	-13.9565	11.0895	Endothelial	DT
1.34397e+17	-29.9722	-8.43524	Epithelial	DT
1.34403e+17	-42.3139	0.340638	Epithelial	DT
1.34403e+17	28.8971	-5.13184	Mesenchymal	DT
1.34403e+17	-23.6676	-7.8243	Epithelial	DT
1.34403e+17	-42.6172	17.6341	Epithelial	DT
1.34403e+17	-17.2397	11.588	Endothelial	DT
1.34405e+17	-44.4937	0.126616	Epithelial	DT
1.34405e+17	-22.4732	-3.44438	Epithelial	DT
1.34405e+17	-34.8091	-17.0218	Epithelial	DT
1.34445e+17	-60.2313	17.3178	Epithelial	DT
1.34445e+17	-23.4906	-4.02524	Epithelial	DT
1.34445e+17	-44.309	-0.690181	Epithelial	DT
1.34445e+17	-39.3427	1.73925	Epithelial	DT
1.34445e+17	-25.5181	-9.51183	Epithelial	DT
1.34448e+17	-40.3533	2.00666	Epithelial	DT
1.34448e+17	-42.0236	2.45259	Epithelial	DT
1.34462e+17	-25.908	-15.5751	Epithelial	DT
1.34462e+17	3.7799	13.2914	Endothelial	DT
1.34463e+17	-51.8	-2.20785	Epithelial	DT
1.34463e+17	-39.785	-9.5459	Epithelial	DT
1.34465e+17	-45.2218	-7.76855	Epithelial	DT
1.34465e+17	-54.0016	-2.99633	Epithelial	DT
1.34465e+17	-28.6525	-16.3069	Epithelial	DT
1.34465e+17	-26.3411	-14.8478	Epithelial	DT
1.34513e+17	-38.9844	-7.76947	Epithelial	DT
1.34516e+17	-28.1901	-16.1266	Epithelial	DT
1.34516e+17	33.0734	-5.35098	Mesenchymal	DT
1.34517e+17	-6.19316	12.0862	Endothelial	DT
1.34517e+17	-34.5832	-4.62407	Epithelial	DT
1.34517e+17	-53.9696	-3.19515	Epithelial	DT
1.34517e+17	-29.1008	-4.4126	Epithelial	DT
1.34531e+17	0.411171	13.1338	Endothelial	DT
1.34531e+17	-16.549	11.5607	Endothelial	DT
1.34531e+17	-41.4305	0.80913	Epithelial	DT
1.34533e+17	-40.1565	0.559643	Epithelial	DT
1.3454e+17	-37.6455	-3.25323	Epithelial	DT
1.3454e+17	-36.832	-4.13313	Epithelial	DT
1.34542e+17	-5.99884	16.9781	Endothelial	DT
1.34542e+17	-22.6772	-9.88954	Epithelial	DT
1.34583e+17	-0.239261	13.0748	Endothelial	DT
1.34583e+17	-28.2379	-10.7692	Epithelial	DT
1.34583e+17	-37.1154	-0.882988	Epithelial	DT
1.34583e+17	-80.5199	-15.7318	Epithelial	DT
1.34583e+17	-77.5598	-16.565	Epithelial	DT
1.34586e+17	-47.3966	-4.95081	Epithelial	DT
1.34586e+17	-31.2874	-4.08885	Epithelial	DT
1.34591e+17	-20.8937	-8.96555	Epithelial	DT
1.34591e+17	-44.5616	0.54905	Epithelial	DT
1.34591e+17	-27.7347	20.4234	Mesenchymal	DT
1.34591e+17	-38.3614	-6.43952	Epithelial	DT
1.34591e+17	-36.4866	-2.38908	Epithelial	DT
1.34592e+17	-35.7049	-2.97762	Epithelial	DT
1.34594e+17	-34.2239	18.5625	Mesenchymal	DT
1.34594e+17	-35.6522	-7.53841	Epithelial	DT
1.34594e+17	-58.0126	16.0088	Epithelial	DT
1.34594e+17	-22.9755	-8.74658	Epithelial	DT
1.34602e+17	33.1104	-5.01898	Mesenchymal	DT
1.34602e+17	-35.9107	-14.9759	Epithelial	DT
1.34602e+17	-59.6079	19.1103	Epithelial	DT
1.34602e+17	2.51201	4.42614	Endothelial	DT
1.34603e+17	-58.1776	18.2829	Epithelial	DT
1.34603e+17	-40.607	-6.40554	Epithelial	DT
1.34946e+17	1.19622	13.7108	Endothelial	DT
1.34946e+17	-44.3388	-2.65935	Epithelial	DT
1.34955e+17	-25.9177	18.3213	Mesenchymal	DT
1.34955e+17	-23.4204	-2.91298	Epithelial	DT
1.34995e+17	-15.8398	5.07635	Endothelial	DT
1.35005e+17	-39.8246	0.578528	Epithelial	DT
1.35005e+17	-60.0307	17.2258	Epithelial	DT
1.35005e+17	-18.3802	13.7719	Endothelial	DT
1.35006e+17	-45.9217	-10.1254	Epithelial	DT
1.35006e+17	-23.214	-6.69776	Epithelial	DT
1.35006e+17	-43.5103	-3.83093	Epithelial	DT
1.35007e+17	-41.2494	-14.8846	Epithelial	DT
1.35023e+17	-34.526	-6.96744	Epithelial	DT
1.35023e+17	-27.0196	-5.15621	Epithelial	DT
1.35024e+17	-25.2604	-11.582	Epithelial	DT
1.35024e+17	-23.4281	-5.04694	Epithelial	DT
1.35066e+17	-11.6396	14.1357	Endothelial	DT
1.35066e+17	2.33915	3.53348	Endothelial	DT
1.35072e+17	-29.9726	20.7773	Mesenchymal	DT
1.35072e+17	-47.2823	-4.48817	Epithelial	DT
1.35072e+17	-33.9687	-7.18442	Epithelial	DT
1.35072e+17	-42.733	18.1473	Epithelial	DT
1.35072e+17	-16.1413	6.55621	Endothelial	DT
1.35072e+17	-39.2584	-5.28233	Epithelial	DT
1.35081e+17	-36.4447	-16.9103	Epithelial	DT
1.35081e+17	-6.35736	18.2456	Endothelial	DT
1.35084e+17	-53.0526	-2.86377	Epithelial	DT
1.35084e+17	-44.5076	-9.5271	Epithelial	DT
1.35084e+17	-13.6765	11.6571	Endothelial	DT
1.35084e+17	-39.9885	21.051	Epithelial	DT
1.35084e+17	-33.9531	0.703251	Epithelial	DT
1.35084e+17	-40.9497	18.2193	Epithelial	DT
1.35084e+17	-15.4843	9.50058	Endothelial	DT
1.35132e+17	-41.4223	-10.8535	Epithelial	DT
1.35135e+17	-43.3831	1.99201	Epithelial	DT
1.35135e+17	-47.5887	0.307727	Epithelial	DT
1.35135e+17	-40.3912	2.11064	Epithelial	DT
1.35135e+17	-29.9132	-5.10063	Epithelial	DT
1.35135e+17	-43.4053	20.3007	Epithelial	DT
1.35135e+17	-46.0866	-12.5989	Epithelial	DT
1.35135e+17	-42.7656	-16.2474	Epithelial	DT
1.35143e+17	-38.6269	-11.2309	Epithelial	DT
1.35143e+17	-23.3898	15.6574	Mesenchymal	DT
1.35143e+17	-41.4322	-8.66085	Epithelial	DT
1.35143e+17	-39.8537	19.7575	Epithelial	DT
1.35143e+17	-4.41311	14.6243	Endothelial	DT
1.35143e+17	-59.8689	18.808	Epithelial	DT
1.35144e+17	-26.006	-15.1967	Epithelial	DT
1.35144e+17	-39.4003	17.8714	Epithelial	DT
1.35144e+17	-16.3484	11.4332	Endothelial	DT
1.35144e+17	-23.0886	-8.83885	Epithelial	DT
1.35476e+17	-25.1944	-12.8617	Epithelial	DT
1.35476e+17	-29.9895	-15.6874	Epithelial	DT
1.35476e+17	-40.5822	2.15596	Epithelial	DT
1.35479e+17	-35.6371	-12.053	Epithelial	DT
1.35479e+17	-29.9338	-12.4272	Epithelial	DT
1.35479e+17	-44.4698	2.87722	Epithelial	DT
1.35479e+17	-80.2878	-17.0183	Epithelial	DT
1.35485e+17	-28.9831	-9.56941	Epithelial	DT
1.35485e+17	-38.6055	20.5359	Epithelial	DT
1.35485e+17	-23.3946	-6.46433	Epithelial	DT
1.35485e+17	-42.6906	-9.66014	Epithelial	DT
1.35496e+17	1.13892	14.5414	Endothelial	DT
1.35496e+17	-24.725	-5.33742	Epithelial	DT
1.35496e+17	5.90008	-1.72016	Endothelial	DT
1.35501e+17	-45.3856	-0.417376	Epithelial	DT
1.35501e+17	-28.0609	19.4019	Mesenchymal	DT
1.35504e+17	-50.9107	-0.617345	Epithelial	DT
1.35504e+17	-36.5342	1.0683	Epithelial	DT
1.35504e+17	-29.201	22.998	Mesenchymal	DT
1.35505e+17	-25.5188	-13.0355	Epithelial	DT
1.35505e+17	-78.0087	-15.3912	Epithelial	DT
1.35505e+17	-22.8623	-12.0962	Epithelial	DT
1.35505e+17	-37.8997	-4.37214	Epithelial	DT
1.35547e+17	-25.2808	-13.0271	Epithelial	DT
1.35547e+17	-28.5732	-2.93876	Epithelial	DT
1.35547e+17	-40.2701	-1.58835	Epithelial	DT
1.35548e+17	-28.7412	-15.8186	Epithelial	DT
1.35548e+17	-78.5202	-14.9705	Epithelial	DT
1.35548e+17	-33.2579	-4.98081	Epithelial	DT
1.35548e+17	-45.1478	0.787681	Epithelial	DT
1.35548e+17	-38.585	1.56707	Epithelial	DT
1.35563e+17	-32.1028	-9.28412	Epithelial	DT
1.35563e+17	-29.0313	-2.47306	Epithelial	DT
1.35563e+17	-46.3276	0.00398703	Epithelial	DT
1.35572e+17	-22.2298	-9.33623	Epithelial	DT
1.35572e+17	-79.1685	-16.9854	Epithelial	DT
1.35572e+17	-46.5934	0.355653	Epithelial	DT
1.35573e+17	-23.9698	-7.02204	Epithelial	DT
1.35573e+17	-43.1061	0.508691	Epithelial	DT
1.35573e+17	-34.3227	20.4016	Mesenchymal	DT
1.35573e+17	-60.2285	18.0858	Epithelial	DT
1.35573e+17	-43.955	1.46522	Epithelial	DT
1.35622e+17	-36.3898	2.07519	Epithelial	DT
1.35622e+17	-32.1056	-1.74399	Epithelial	DT
1.35622e+17	-52.9484	-2.97492	Epithelial	DT
1.35622e+17	-47.5208	-3.71328	Epithelial	DT
1.35623e+17	-32.9059	-17.2483	Epithelial	DT
1.35623e+17	-39.018	-12.8325	Epithelial	DT
1.35623e+17	-34.7433	0.356448	Epithelial	DT
1.35632e+17	-39.0716	18.9546	Epithelial	DT
1.35632e+17	-36.303	2.2093	Epithelial	DT
1.35632e+17	-39.6484	-18.2714	Epithelial	DT
1.35691e+17	-22.2847	-10.9554	Epithelial	DT
1.35691e+17	-35.6438	-17.385	Epithelial	DT
1.35691e+17	-26.1508	18.7944	Mesenchymal	DT
1.35691e+17	-26.6927	-6.58971	Epithelial	DT
1.35692e+17	-46.3162	-6.66613	Epithelial	DT
1.35692e+17	-50.6005	-0.15595	Epithelial	DT
1.35692e+17	-79.5629	-16.2043	Epithelial	DT
1.35694e+17	-28.3978	-8.52811	Epithelial	DT
1.35694e+17	-48.6832	-7.35101	Epithelial	DT
1.35694e+17	-24.9652	-6.96044	Epithelial	DT
1.35694e+17	-1.60945	17.7568	Endothelial	DT
1.55829e+17	-50.4778	-0.074327	Epithelial	DT
1.55829e+17	-44.6055	-2.36401	Epithelial	DT
1.55829e+17	3.04193	3.50277	Endothelial	DT
1.55843e+17	-48.834	-1.50818	Epithelial	DT
1.55844e+17	-42.9485	-4.54983	Epithelial	DT
1.55889e+17	-32.322	-7.6425	Epithelial	DT
1.55889e+17	-33.7669	-6.40182	Epithelial	DT
1.55889e+17	-31.6408	-2.54552	Epithelial	DT
1.55911e+17	-35.9783	-10.7162	Epithelial	DT
1.55914e+17	-44.3532	3.53162	Epithelial	DT
1.55914e+17	-35.7534	1.12224	Epithelial	DT
1.55954e+17	-41.0085	16.8672	Epithelial	DT
1.55954e+17	-41.6073	2.13478	Epithelial	DT
1.55954e+17	-5.77067	17.3274	Endothelial	DT
1.55973e+17	-39.2482	18.0342	Epithelial	DT
1.55973e+17	-43.9869	-3.28093	Epithelial	DT
1.55973e+17	-22.3146	-6.13064	Epithelial	DT
1.55973e+17	-40.8596	21.4714	Epithelial	DT
1.56023e+17	-34.7934	-1.46918	Epithelial	DT
1.56023e+17	-80.3807	-17.3385	Epithelial	DT
1.56023e+17	-58.9058	19.7809	Epithelial	DT
1.56023e+17	-39.4034	16.5593	Epithelial	DT
1.56023e+17	-23.5882	-2.87423	Epithelial	DT
1.56023e+17	-43.493	19.6345	Epithelial	DT
1.56024e+17	-39.9889	22.7728	Epithelial	DT
1.56024e+17	-43.4446	22.2417	Epithelial	DT
1.56024e+17	8.75542	-1.71307	Endothelial	DT
1.56024e+17	-27.1946	-6.07271	Epithelial	DT
1.56032e+17	-30.974	23.9266	Mesenchymal	DT
1.56032e+17	-41.0139	-3.76144	Epithelial	DT
1.56032e+17	-42.8923	2.64754	Epithelial	DT
1.56032e+17	-42.1993	-0.221102	Epithelial	DT
1.56032e+17	-43.1254	-9.75655	Epithelial	DT
1.56032e+17	-45.3568	0.907624	Epithelial	DT
1.56034e+17	-21.6341	-8.37991	Epithelial	DT
1.56034e+17	-22.2845	-4.75188	Epithelial	DT
1.56034e+17	-79.506	-16.7597	Epithelial	DT
1.56034e+17	-80.309	-16.8322	Epithelial	DT
1.56034e+17	-58.6605	17.7098	Epithelial	DT
1.56034e+17	-41.2904	-8.46732	Epithelial	DT
1.56034e+17	-44.7103	-12.5119	Epithelial	DT
1.56034e+17	-15.6964	6.79892	Endothelial	DT
1.56034e+17	3.78703	3.37578	Endothelial	DT
1.56034e+17	-26.9312	-9.60329	Epithelial	DT
1.56034e+17	-39.9913	18.1455	Epithelial	DT
1.56035e+17	-35.6676	-9.81617	Epithelial	DT
1.5604e+17	33.4724	-5.10569	Mesenchymal	DT
1.5604e+17	6.38127	-2.06028	Endothelial	DT
1.5604e+17	32.7019	-5.40837	Mesenchymal	DT
1.5604e+17	-45.555	19.9449	Epithelial	DT
1.5604e+17	-45.3448	-1.00401	Epithelial	DT
1.56049e+17	-16.4572	11.3263	Endothelial	DT
1.5605e+17	-34.6047	-5.05682	Epithelial	DT
1.5605e+17	-3.62662	18.7625	Endothelial	DT
1.5605e+17	32.8375	-4.3508	Mesenchymal	DT
1.5605e+17	-22.0354	-10.6008	Epithelial	DT
1.56052e+17	-14.6485	10.0012	Endothelial	DT
1.56395e+17	-44.2751	-7.93184	Epithelial	DT
1.56395e+17	-51.7295	1.33796	Epithelial	DT
1.56395e+17	-24.0713	-9.91786	Epithelial	DT
1.56395e+17	-23.9285	-13.882	Epithelial	DT
1.56515e+17	-39.6135	0.333149	Epithelial	DT
1.56515e+17	10.6811	-1.5506	Endothelial	DT
1.56515e+17	-40.9121	18.4717	Epithelial	DT
1.56515e+17	33.2431	-5.15787	Mesenchymal	DT
1.56515e+17	-23.2691	-11.2054	Epithelial	DT
1.56516e+17	-52.0272	-1.09765	Epithelial	DT
1.56516e+17	11.8389	-0.696506	Endothelial	DT
1.56516e+17	-43.6016	-2.67117	Epithelial	DT
1.56524e+17	-42.0754	21.7947	Epithelial	DT
1.56524e+17	-42.3925	-6.40179	Epithelial	DT
1.56573e+17	33.3247	-5.44446	Mesenchymal	DT
1.56573e+17	-59.3235	18.2845	Epithelial	DT
1.56573e+17	-35.5831	-0.262527	Epithelial	DT
1.56573e+17	-79.5963	-16.3496	Epithelial	DT
1.56573e+17	-32.5508	-14.2215	Epithelial	DT
1.56573e+17	-42.6464	-0.808078	Epithelial	DT
1.56573e+17	-21.6726	16.3847	Mesenchymal	DT
1.56598e+17	-52.8906	-1.0167	Epithelial	DT
1.56598e+17	-43.6977	-3.79728	Epithelial	DT
1.56598e+17	-59.7614	19.806	Epithelial	DT
1.56598e+17	-42.7522	-2.765	Epithelial	DT
1.566e+17	-25.2309	-4.58536	Epithelial	DT
1.56601e+17	-55.7921	-3.46364	Epithelial	DT
1.56601e+17	5.74693	4.01625	Endothelial	DT
1.56601e+17	-42.9562	21.4792	Epithelial	DT
1.56601e+17	-45.1968	-11.8898	Epithelial	DT
1.56942e+17	-55.7749	20.9158	Epithelial	DT
1.56942e+17	-45.3115	-0.511905	Epithelial	DT
1.56942e+17	32.2211	-5.52634	Mesenchymal	DT
1.56942e+17	-78.6304	-15.7787	Epithelial	DT
1.56945e+17	-48.8014	-5.36642	Epithelial	DT
1.56945e+17	-55.8049	-3.38872	Epithelial	DT
1.56945e+17	-53.1325	-1.64057	Epithelial	DT
1.56988e+17	-14.5674	10.6759	Endothelial	DT
1.56988e+17	-42.8956	0.543309	Epithelial	DT
1.56995e+17	-59.1443	20.2395	Epithelial	DT
1.56995e+17	-25.5029	-2.39021	Epithelial	DT
1.56995e+17	-45.8244	-14.4995	Epithelial	DT
1.56995e+17	-60.4325	18.7605	Epithelial	DT
1.56995e+17	-27.5834	-3.08968	Epithelial	DT
1.57002e+17	-24.1116	-8.4067	Epithelial	DT
1.57002e+17	-41.0401	17.9196	Epithelial	DT
1.57002e+17	-43.2437	-7.55294	Epithelial	DT
1.57004e+17	-28.6627	21.2713	Mesenchymal	DT
1.57004e+17	-38.7094	-4.70027	Epithelial	DT
1.57004e+17	-22.6348	-10.8435	Epithelial	DT
1.57004e+17	-44.3002	-1.00663	Epithelial	DT
1.57014e+17	-31.7518	-2.36963	Epithelial	DT
1.57014e+17	-33.2501	-7.6812	Epithelial	DT
1.57014e+17	-46.5699	-13.035	Epithelial	DT
1.57014e+17	-59.0371	20.7984	Epithelial	DT
1.57054e+17	-58.6008	17.4356	Epithelial	DT
1.57054e+17	5.83442	-1.9977	Endothelial	DT
1.57054e+17	-22.7112	-11.9958	Epithelial	DT
1.57054e+17	-36.5742	-5.47167	Epithelial	DT
1.57062e+17	-40.2583	-12.2192	Epithelial	DT
1.57062e+17	-46.3651	-2.1161	Epithelial	DT
1.57062e+17	-22.1342	-4.77669	Epithelial	DT
1.57064e+17	-1.93861	13.9889	Endothelial	DT
1.57064e+17	-60.4643	19.8521	Epithelial	DT
1.57064e+17	-46.3079	-5.16594	Epithelial	DT
1.57065e+17	32.2466	-5.06318	Mesenchymal	DT
1.57071e+17	-35.4431	1.73912	Epithelial	DT
1.57071e+17	-14.2483	0.33457	Epithelial	DT
1.57071e+17	-40.0094	0.0668767	Epithelial	DT
1.57071e+17	-33.4725	-2.14023	Epithelial	DT
1.57072e+17	-59.9359	19.0717	Epithelial	DT
1.57072e+17	-21.5381	16.3738	Mesenchymal	DT
1.57072e+17	-14.5989	10.4724	Endothelial	DT
1.57072e+17	-49.9211	0.0536805	Epithelial	DT
1.57072e+17	-44.3251	1.81726	Epithelial	DT
1.57131e+17	-44.6172	-0.931274	Epithelial	DT
1.5714e+17	-30.2129	43.3256	Myeloid	DT
1.5714e+17	-47.3545	-2.34525	Epithelial	DT
1.57148e+17	-30.6574	22.5426	Mesenchymal	DT
1.57148e+17	-21.5952	-5.87676	Epithelial	DT
1.57148e+17	-38.516	-9.39388	Epithelial	DT
1.57469e+17	-22.7673	-6.92006	Epithelial	DT
1.57469e+17	-27.8203	19.7583	Mesenchymal	DT
1.57469e+17	-39.166	19.623	Epithelial	DT
1.57492e+17	-40.519	21.3407	Epithelial	DT
1.57492e+17	-39.7267	-6.15861	Epithelial	DT
1.57492e+17	-4.22675	16.4585	Endothelial	DT
1.57535e+17	-23.3151	-3.91793	Epithelial	DT
1.57535e+17	-32.9312	-9.13592	Epithelial	DT
1.57554e+17	-77.511	-14.6393	Epithelial	DT
1.5756e+17	5.87282	-1.23319	Endothelial	DT
1.5756e+17	-23.9677	-10.4953	Epithelial	DT
1.5756e+17	-79.9754	-14.8497	Epithelial	DT
1.57562e+17	-26.4317	18.4951	Mesenchymal	DT
1.57562e+17	-36.1075	0.457817	Epithelial	DT
1.57562e+17	-44.1691	-5.92354	Epithelial	DT
1.57562e+17	-21.7595	-4.63153	Epithelial	DT
1.57562e+17	-44.1338	-15.2835	Epithelial	DT
1.57562e+17	-23.4534	-3.51537	Epithelial	DT
1.57562e+17	-11.6751	14.4906	Endothelial	DT
1.57562e+17	-45.6131	-3.39367	Epithelial	DT
1.57562e+17	-40.3679	-8.65102	Epithelial	DT
1.57562e+17	33.2815	-4.75414	Mesenchymal	DT
1.57563e+17	-23.0973	-5.8721	Epithelial	DT
1.57563e+17	-31.0033	24.1561	Mesenchymal	DT
1.57605e+17	-34.2207	18.3242	Mesenchymal	DT
1.57605e+17	-21.5172	16.3133	Mesenchymal	DT
1.57605e+17	-50.0197	-2.06763	Epithelial	DT
1.57605e+17	-43.5361	-2.79634	Epithelial	DT
1.57605e+17	-25.6255	-2.21484	Epithelial	DT
1.57605e+17	-29.1877	-18.154	Epithelial	DT
1.57605e+17	-25.7351	-5.3839	Epithelial	DT
1.57606e+17	-31.0963	-12.4018	Epithelial	DT
1.57606e+17	-46.5609	1.34663	Epithelial	DT
1.57606e+17	-39.5966	22.6072	Epithelial	DT
1.57607e+17	-45.0997	22.7112	Epithelial	DT
1.57607e+17	-29.4844	-7.65911	Epithelial	DT
1.57607e+17	-44.6218	0.20465	Epithelial	DT
1.57607e+17	-79.8826	-16.1998	Epithelial	DT
1.57607e+17	9.15417	-0.889912	Endothelial	DT
1.57612e+17	-37.5229	0.817412	Epithelial	DT
1.57612e+17	-44.8534	-0.835488	Epithelial	DT
1.57612e+17	-46.8176	-7.75405	Epithelial	DT
1.57621e+17	-23.9555	-12.4838	Epithelial	DT
1.57621e+17	-59.1045	18.5464	Epithelial	DT
1.57622e+17	-21.4526	-10.6276	Epithelial	DT
1.57624e+17	-41.7185	18.4256	Epithelial	DT
1.57624e+17	-45.3104	-13.625	Epithelial	DT
1.57624e+17	-32.0463	-11.3143	Epithelial	DT
1.57632e+17	-32.2805	-0.730365	Epithelial	DT
1.57632e+17	-37.355	-8.25441	Epithelial	DT
1.57673e+17	6.35249	-1.98307	Endothelial	DT
1.57673e+17	-36.6675	0.996162	Epithelial	DT
1.57673e+17	-21.496	16.2396	Mesenchymal	DT
1.57673e+17	-34.259	-11.9206	Epithelial	DT
1.57673e+17	-25.05	-7.35655	Epithelial	DT
1.57673e+17	-36.2856	-18.0043	Epithelial	DT
1.57681e+17	-28.0851	-15.0703	Epithelial	DT
1.57684e+17	-28.1117	-4.82201	Epithelial	DT
1.57684e+17	-56.7885	19.7801	Epithelial	DT
1.5769e+17	-28.1403	-4.91719	Epithelial	DT
1.5769e+17	-29.2957	23.9605	Mesenchymal	DT
1.5769e+17	-33.4525	-8.33672	Epithelial	DT
1.5769e+17	-45.0554	-2.11052	Epithelial	DT
1.57698e+17	-39.1312	19.5435	Epithelial	DT
1.57698e+17	-40.6681	19.2587	Epithelial	DT
1.57698e+17	-57.7107	18.578	Epithelial	DT
1.60218e+17	-39.8422	2.26071	Epithelial	DT
1.60218e+17	-31.5805	-1.52677	Epithelial	DT
1.60218e+17	-35.9186	2.4865	Epithelial	DT
1.60218e+17	-26.6924	-10.4583	Epithelial	DT
1.60218e+17	3.01644	3.99904	Endothelial	DT
1.60218e+17	-40.0012	-5.99189	Epithelial	DT
1.60244e+17	-29.2643	22.1229	Mesenchymal	DT
1.60244e+17	-24.9072	-11.0778	Epithelial	DT
1.60244e+17	-21.7652	-5.44465	Epithelial	DT
1.60244e+17	-60.3056	18.1396	Epithelial	DT
1.60302e+17	-32.2167	-12.259	Epithelial	DT
1.60302e+17	-21.5026	16.3588	Mesenchymal	DT
1.60362e+17	4.58392	-1.75536	Endothelial	DT
1.60362e+17	-37.6978	-2.54336	Epithelial	DT
1.60362e+17	-23.3056	-4.87858	Epithelial	DT
1.60362e+17	-47.3347	-0.366764	Epithelial	DT
1.60364e+17	-30.1536	-3.67519	Epithelial	DT
1.60364e+17	-13.7538	11.7829	Endothelial	DT
1.6037e+17	-47.0889	-0.0889363	Epithelial	DT
1.6037e+17	10.3834	-0.840026	Endothelial	DT
1.60372e+17	-23.5474	-7.19943	Epithelial	DT
1.60372e+17	-21.7474	-11.6251	Epithelial	DT
1.60372e+17	30.4535	-3.20934	Mesenchymal	DT
1.60372e+17	-24.5591	-9.85522	Epithelial	DT
1.60372e+17	-23.7757	-5.15211	Epithelial	DT
1.60372e+17	-28.7525	-6.86646	Epithelial	DT
1.60381e+17	-24.3037	-14.5184	Epithelial	DT
1.60381e+17	-51.6915	0.752983	Epithelial	DT
1.60433e+17	-22.1315	-6.10174	Epithelial	DT
1.60433e+17	-46.0623	1.77212	Epithelial	DT
1.60433e+17	-14.3964	12.0758	Endothelial	DT
1.60438e+17	-23.4705	22.7958	Mesenchymal	DT
1.60438e+17	-16.765	11.6795	Endothelial	DT
1.60438e+17	-39.7662	-4.87417	Epithelial	DT
1.60438e+17	-18.4248	12.2611	Endothelial	DT
1.60784e+17	-60.2292	20.0654	Epithelial	DT
1.60784e+17	-26.3841	-6.08533	Epithelial	DT
1.60904e+17	32.4235	-3.62314	Mesenchymal	DT
1.60904e+17	-39.8352	20.6548	Epithelial	DT
1.60904e+17	-31.1728	23.7752	Mesenchymal	DT
1.60905e+17	-30.1976	-6.3109	Epithelial	DT
1.60905e+17	-25.933	-6.98063	Epithelial	DT
1.60905e+17	-37.3744	-1.89013	Epithelial	DT
1.60905e+17	-58.9107	19.9391	Epithelial	DT
1.60912e+17	-23.8618	-9.3581	Epithelial	DT
1.60912e+17	-44.3983	-7.99112	Epithelial	DT
1.60912e+17	9.15834	-0.801835	Endothelial	DT
1.60919e+17	-51.4317	-1.3216	Epithelial	DT
1.60919e+17	-24.3391	-4.87613	Epithelial	DT
1.60919e+17	-29.7601	-13.4354	Epithelial	DT
1.6092e+17	-32.9285	-1.01264	Epithelial	DT
1.6092e+17	-34.2487	-14.8327	Epithelial	DT
1.60921e+17	9.00339	-0.296596	Endothelial	DT
1.60921e+17	4.49202	1.68585	Endothelial	DT
1.60921e+17	-27.7515	-13.623	Epithelial	DT
1.60922e+17	-52.03	-4.31478	Epithelial	DT
1.60922e+17	-14.7305	11.346	Endothelial	DT
1.60989e+17	-23.5367	-13.0901	Epithelial	DT
1.60989e+17	-30.2675	23.4304	Mesenchymal	DT
1.60989e+17	-3.89151	16.1973	Endothelial	DT
1.60989e+17	-23.2926	-7.71424	Epithelial	DT
1.60991e+17	-43.0165	-3.25705	Epithelial	DT
1.60991e+17	-77.5031	-14.7195	Epithelial	DT
1.61e+17	-40.5005	3.89346	Epithelial	DT
1.61e+17	8.29483	0.124784	Endothelial	DT
1.61e+17	-39.6862	20.8678	Epithelial	DT
1.61326e+17	33.2352	-4.96826	Mesenchymal	DT
1.61326e+17	-43.0422	18.1247	Epithelial	DT
1.61326e+17	-25.0084	-7.43031	Epithelial	DT
1.61326e+17	-24.3529	-7.39223	Epithelial	DT
1.61326e+17	-32.0773	-19.908	Epithelial	DT
1.61326e+17	-44.3892	-1.63293	Epithelial	DT
1.61332e+17	-53.668	-4.06036	Epithelial	DT
1.61333e+17	-42.9442	-5.92658	Epithelial	DT
1.61333e+17	-41.6034	18.9647	Epithelial	DT
1.61342e+17	-21.6875	16.3653	Mesenchymal	DT
1.61342e+17	-24.3972	-9.58396	Epithelial	DT
1.61342e+17	-43.6685	-4.97787	Epithelial	DT
1.61384e+17	-42.2575	0.552387	Epithelial	DT
1.61384e+17	-34.2218	-1.34782	Epithelial	DT
1.61384e+17	-55.6632	21.2191	Epithelial	DT
1.61384e+17	28.1421	-7.40292	Mesenchymal	DT
1.61384e+17	-24.7711	-8.69995	Epithelial	DT
1.61384e+17	-78.9581	-15.3079	Epithelial	DT
1.61384e+17	14.4171	-29.4964	Neutrophils	DT
1.61384e+17	-28.8059	-4.42415	Epithelial	DT
1.61395e+17	-41.7502	17.9749	Epithelial	DT
1.61395e+17	-22.485	-3.49059	Epithelial	DT
1.61395e+17	-15.4532	6.20127	Endothelial	DT
1.61395e+17	-39.4374	-3.5817	Epithelial	DT
1.61409e+17	-36.2772	-10.2927	Epithelial	DT
1.61409e+17	-34.3692	-18.6894	Epithelial	DT
1.61409e+17	-46.5745	-1.62746	Epithelial	DT
1.6141e+17	-39.7525	-8.78583	Epithelial	DT
1.6141e+17	-3.49911	13.9316	Endothelial	DT
1.6141e+17	-43.5206	0.565214	Epithelial	DT
1.6141e+17	32.2419	-5.92939	Mesenchymal	DT
1.61453e+17	-59.8225	17.4315	Epithelial	DT
1.61453e+17	-44.0417	-11.2	Epithelial	DT
1.61461e+17	-41.784	-4.85409	Epithelial	DT
1.61461e+17	-21.4989	-11.0208	Epithelial	DT
1.61461e+17	-43.1417	-2.27448	Epithelial	DT
1.61529e+17	-37.8925	2.08888	Epithelial	DT
1.61529e+17	-44.9469	1.05626	Epithelial	DT
1.61529e+17	-30.9551	24.0803	Mesenchymal	DT
1.61529e+17	32.0019	-6.15879	Mesenchymal	DT
1.61529e+17	-57.3388	21.3676	Epithelial	DT
1.61529e+17	-30.8995	-8.7203	Epithelial	DT
1.61537e+17	-59.9081	18.8852	Epithelial	DT
1.61537e+17	-1.64939	15.0364	Endothelial	DT
1.61537e+17	-22.3462	-7.39707	Epithelial	DT
1.61539e+17	3.1724	13.3989	Endothelial	DT
1.61539e+17	-42.1061	21.4147	Epithelial	DT
1.61539e+17	-34.1279	-3.05735	Epithelial	DT
1.61547e+17	-31.4967	-4.91814	Epithelial	DT
1.61547e+17	-39.6836	16.1484	Epithelial	DT
1.61547e+17	-6.84277	15.8273	Endothelial	DT
1.61547e+17	-22.4647	-5.58066	Epithelial	DT
1.61867e+17	-30.1233	-3.59876	Epithelial	DT
1.61867e+17	-31.898	-0.674581	Epithelial	DT
1.61867e+17	-46.3953	-2.05907	Epithelial	DT
1.61942e+17	-34.5052	18.6193	Mesenchymal	DT
1.61942e+17	-42.63	2.10399	Epithelial	DT
1.61943e+17	-24.4589	-7.35384	Epithelial	DT
1.61943e+17	-35.5176	-3.71705	Epithelial	DT
1.61943e+17	-41.2319	-8.52073	Epithelial	DT
1.61945e+17	-45.6648	-1.06579	Epithelial	DT
1.61945e+17	-32.4416	20.3696	Mesenchymal	DT
1.61945e+17	-38.0052	1.14976	Epithelial	DT
1.61952e+17	-27.1367	-10.8909	Epithelial	DT
1.61952e+17	3.37083	4.66361	Endothelial	DT
1.6196e+17	-43.2065	-11.5965	Epithelial	DT
1.6196e+17	-51.3832	0.346506	Epithelial	DT
1.6196e+17	-52.2273	-3.34499	Epithelial	DT
1.6196e+17	-55.6711	-3.3595	Epithelial	DT
1.62005e+17	-40.8234	16.4334	Epithelial	DT
1.62005e+17	-17.357	14.7482	Endothelial	DT
1.62005e+17	-37.4179	0.0949834	Epithelial	DT
1.62005e+17	-25.1379	9.73933	B cells	DT
1.62005e+17	-41.1057	17.1816	Epithelial	DT
1.62011e+17	1.23454	13.9789	Endothelial	DT
1.62021e+17	-51.6423	-0.494583	Epithelial	DT
1.62021e+17	-30.1953	23.5566	Mesenchymal	DT
1.62021e+17	-36.7447	1.60204	Epithelial	DT
1.62021e+17	-36.3966	-9.466	Epithelial	DT
1.62021e+17	-57.4881	18.4394	Epithelial	DT
1.62021e+17	-28.5652	-7.51989	Epithelial	DT
1.6207e+17	-39.6422	-7.63033	Epithelial	DT
1.6207e+17	-27.3168	20.2001	Mesenchymal	DT
1.62072e+17	2.28421	13.5697	Endothelial	DT
1.62072e+17	-44.2604	20.8175	Epithelial	DT
1.62079e+17	-31.1124	-4.98719	Epithelial	DT
1.62079e+17	32.9026	-5.12008	Mesenchymal	DT
1.62079e+17	-7.56832	12.519	Endothelial	DT
1.62079e+17	-39.8165	0.585482	Epithelial	DT
1.6208e+17	-39.1463	17.9926	Epithelial	DT
1.6208e+17	0.141178	13.0875	Endothelial	DT
1.6208e+17	-30.2033	-7.02661	Epithelial	DT
1.62082e+17	-24.7144	-6.44086	Epithelial	DT
1.62082e+17	-77.47	-15.3904	Epithelial	DT
1.62082e+17	-45.7502	-4.28814	Epithelial	DT
1.62097e+17	-44.9867	3.19309	Epithelial	DT
1.62097e+17	-29.8933	-9.72007	Epithelial	DT
1.62097e+17	-39.8426	20.3262	Epithelial	DT
1.62097e+17	-35.0133	-15.5846	Epithelial	DT
1.62097e+17	-39.062	-14.3387	Epithelial	DT
1.64624e+17	-24.8154	-5.59767	Epithelial	DT
1.64624e+17	-25.4257	-15.7599	Epithelial	DT
1.64624e+17	0.532054	12.5725	Endothelial	DT
1.64624e+17	-46.2059	-12.3567	Epithelial	DT
1.64624e+17	-40.6304	20.0357	Epithelial	DT
1.64641e+17	-33.7162	-19.8615	Epithelial	DT
1.64641e+17	-36.2508	-11.0827	Epithelial	DT
1.64641e+17	-41.6067	2.13312	Epithelial	DT
1.64642e+17	-40.1128	17.3479	Epithelial	DT
1.64642e+17	-39.3833	-6.07836	Epithelial	DT
1.64642e+17	-39.2545	19.0023	Epithelial	DT
1.64642e+17	-42.3021	17.1601	Epithelial	DT
1.64694e+17	-32.878	-2.85881	Epithelial	DT
1.64694e+17	-34.5049	0.254419	Epithelial	DT
1.64694e+17	29.7999	-4.37774	Mesenchymal	DT
1.64699e+17	0.116257	12.8494	Endothelial	DT
1.64699e+17	-52.6432	1.06094	Epithelial	DT
1.64699e+17	-25.9056	-13.8202	Epithelial	DT
1.64699e+17	-22.7856	-7.91988	Epithelial	DT
1.64699e+17	-41.5637	-3.57443	Epithelial	DT
1.64702e+17	31.7796	-5.02516	Mesenchymal	DT
1.64702e+17	-45.1402	-0.128459	Epithelial	DT
1.64702e+17	-24.7132	-3.35009	Epithelial	DT
1.64702e+17	-29.2056	-8.44079	Epithelial	DT
1.64702e+17	-14.9243	11.4924	Endothelial	DT
1.64707e+17	31.0514	-5.97283	Mesenchymal	DT
1.64707e+17	-60.2623	17.9645	Epithelial	DT
1.6475e+17	-12.1663	13.6001	Endothelial	DT
1.6475e+17	-80.2568	-17.4458	Epithelial	DT
1.6475e+17	-7.32414	13.4235	Endothelial	DT
1.6475e+17	-35.1383	-8.56212	Epithelial	DT
1.64759e+17	-47.9979	-2.8756	Epithelial	DT
1.64759e+17	-55.5004	-3.3664	Epithelial	DT
1.64759e+17	-60.7078	18.8231	Epithelial	DT
1.64759e+17	7.05829	-42.0591	Neutrophils	DT
1.64762e+17	-28.7679	20.4398	Mesenchymal	DT
1.64762e+17	-44.2323	17.8632	Epithelial	DT
1.64779e+17	-46.3904	-5.14458	Epithelial	DT
1.64779e+17	32.3297	-5.81405	Mesenchymal	DT
1.64822e+17	-39.3845	20.3144	Epithelial	DT
1.64822e+17	-26.3859	-9.70426	Epithelial	DT
1.64822e+17	-41.4918	-6.99017	Epithelial	DT
1.64822e+17	-4.49033	13.9616	Endothelial	DT
1.64822e+17	32.1943	-5.1589	Mesenchymal	DT
1.64828e+17	-33.1463	0.848514	Epithelial	DT
1.64829e+17	-57.2129	20.3334	Epithelial	DT
1.64829e+17	-42.047	-7.10862	Epithelial	DT
1.64829e+17	-30.1885	-3.80432	Epithelial	DT
1.64831e+17	32.009	-3.92424	Mesenchymal	DT
1.64831e+17	-38.8964	-3.37877	Epithelial	DT
1.65173e+17	-25.0453	-9.19112	Epithelial	DT
1.65181e+17	-57.8231	20.6069	Epithelial	DT
1.65181e+17	-18.3225	13.4787	Endothelial	DT
1.65181e+17	7.98729	-0.398592	Endothelial	DT
1.65192e+17	1.36857	14.3913	Endothelial	DT
1.65192e+17	-44.279	-0.137479	Epithelial	DT
1.6524e+17	-25.5623	-14.8891	Epithelial	DT
1.6524e+17	33.1012	-4.94512	Mesenchymal	DT
1.6524e+17	-22.6535	-10.4858	Epithelial	DT
1.6524e+17	-51.1097	-2.89927	Epithelial	DT
1.65248e+17	-20.7266	-11.6815	Epithelial	DT
1.65248e+17	8.59715	-1.58372	Endothelial	DT
1.65248e+17	-38.0981	1.21795	Epithelial	DT
1.65248e+17	-29.0136	-7.21586	Epithelial	DT
1.65248e+17	-13.6534	14.3063	Endothelial	DT
1.65248e+17	-22.5201	-7.75105	Epithelial	DT
1.65252e+17	-51.1506	-0.57513	Epithelial	DT
1.65252e+17	-54.5357	-3.46269	Epithelial	DT
1.65252e+17	-58.4364	18.9186	Epithelial	DT
1.65252e+17	-25.0231	-13.6136	Epithelial	DT
1.65258e+17	-48.2705	-3.42468	Epithelial	DT
1.65258e+17	-30.5156	-11.9722	Epithelial	DT
1.65258e+17	-33.1387	-2.75035	Epithelial	DT
1.65258e+17	-16.157	10.9519	Endothelial	DT
1.65258e+17	-40.5209	1.7158	Epithelial	DT
1.65258e+17	-40.4171	1.2862	Epithelial	DT
1.6526e+17	-42.2452	-5.21131	Epithelial	DT
1.6526e+17	-51.3869	1.95353	Epithelial	DT
1.6526e+17	-59.1243	20.8515	Epithelial	DT
1.6526e+17	-54.1825	-3.74791	Epithelial	DT
1.6526e+17	-42.0225	-15.7207	Epithelial	DT
1.6526e+17	-25.8046	-6.83503	Epithelial	DT
1.65309e+17	-41.4899	21.6105	Epithelial	DT
1.65309e+17	5.08752	-1.89323	Endothelial	DT
1.6531e+17	-77.6101	-15.0584	Epithelial	DT
1.65311e+17	-22.1059	-9.42594	Epithelial	DT
1.65327e+17	-33.5776	1.10328	Epithelial	DT
1.65327e+17	0.602714	13.3134	Endothelial	DT
1.65327e+17	32.5556	-5.4417	Mesenchymal	DT
1.65327e+17	-56.0521	19.2485	Epithelial	DT
1.65329e+17	-50.4777	-4.43704	Epithelial	DT
1.65329e+17	-14.315	10.3723	Endothelial	DT
1.65329e+17	-39.4865	22.0326	Epithelial	DT
1.65372e+17	-16.0707	6.58582	Endothelial	DT
1.65372e+17	15.0302	-28.2112	Neutrophils	DT
1.65372e+17	-29.2656	22.7636	Mesenchymal	DT
1.65378e+17	-27.0416	-10.2465	Epithelial	DT
1.65378e+17	-23.1263	-14.0621	Epithelial	DT
1.65378e+17	-41.1915	18.4648	Epithelial	DT
1.6538e+17	-22.7764	-8.92164	Epithelial	DT
1.6538e+17	-39.5557	19.8641	Epithelial	DT
1.6538e+17	-60.1069	18.2831	Epithelial	DT
1.6538e+17	-22.2655	-3.76797	Epithelial	DT
1.6538e+17	-39.288	17.8379	Epithelial	DT
1.6538e+17	-13.0541	12.422	Endothelial	DT
1.6538e+17	-59.1859	20.3735	Epithelial	DT
1.65395e+17	-57.6481	19.9535	Epithelial	DT
1.65395e+17	-39.6537	18.396	Epithelial	DT
1.65395e+17	-43.2034	-12.1361	Epithelial	DT
1.65395e+17	3.73893	4.83911	Endothelial	DT
1.65395e+17	-30.0158	-0.948923	Epithelial	DT
1.65398e+17	-27.6518	-5.01545	Epithelial	DT
1.65714e+17	-59.0427	17.7761	Epithelial	DT
1.65714e+17	-22.4665	-8.70967	Epithelial	DT
1.65714e+17	0.323661	16.3362	Endothelial	DT
1.65714e+17	-40.4014	3.57687	Epithelial	DT
1.65723e+17	-54.6848	-1.83446	Epithelial	DT
1.65723e+17	-17.8349	11.8389	Endothelial	DT
1.65723e+17	-29.1497	-4.98197	Epithelial	DT
1.65729e+17	-37.2215	1.12291	Epithelial	DT
1.65729e+17	-36.3143	-1.36294	Epithelial	DT
1.65729e+17	-79.2574	-16.0436	Epithelial	DT
1.65729e+17	-27.9523	-13.1682	Epithelial	DT
1.65738e+17	-22.7747	-10.676	Epithelial	DT
1.65738e+17	-31.3091	-5.15134	Epithelial	DT
1.65739e+17	-36.1602	-0.12996	Epithelial	DT
1.65739e+17	-25.2455	-6.92779	Epithelial	DT
1.65739e+17	-28.5414	-13.5742	Epithelial	DT
1.65739e+17	-38.0794	-3.10215	Epithelial	DT
1.65782e+17	-22.5704	-11.3749	Epithelial	DT
1.65782e+17	-16.9671	11.8931	Endothelial	DT
1.65782e+17	-79.0093	-17.5428	Epithelial	DT
1.65784e+17	-32.7339	-18.1171	Epithelial	DT
1.65784e+17	-19.2526	14.4232	Endothelial	DT
1.65784e+17	-53.9964	-4.1587	Epithelial	DT
1.6579e+17	-78.6158	-16.9133	Epithelial	DT
1.65791e+17	-40.4077	21.4561	Epithelial	DT
1.658e+17	-31.7745	20.3077	Mesenchymal	DT
1.658e+17	-42.289	-4.14175	Epithelial	DT
1.65809e+17	-79.7107	-16.9575	Epithelial	DT
1.65809e+17	-22.4732	-6.80857	Epithelial	DT
1.65809e+17	3.21379	13.1005	Endothelial	DT
1.6585e+17	-21.7895	-9.71239	Epithelial	DT
1.6585e+17	-59.7272	18.0713	Epithelial	DT
1.6585e+17	-30.2142	-11.3559	Epithelial	DT
1.6585e+17	-21.5315	16.2624	Mesenchymal	DT
1.6585e+17	-39.0784	19.6229	Epithelial	DT
1.6585e+17	-42.5838	22.7617	Epithelial	DT
1.65852e+17	-47.7496	0.169629	Epithelial	DT
1.65852e+17	-29.195	-17.1889	Epithelial	DT
1.65852e+17	-25.1059	-9.64348	Epithelial	DT
1.65853e+17	-47.3257	-0.28142	Epithelial	DT
1.65853e+17	-27.7127	-15.7856	Epithelial	DT
1.6586e+17	-42.4044	19.1029	Epithelial	DT
1.6586e+17	-28.1817	21.0051	Mesenchymal	DT
1.6586e+17	-58.819	17.1957	Epithelial	DT
1.6586e+17	-3.85148	13.9057	Endothelial	DT
1.6586e+17	5.7169	-1.17674	Endothelial	DT
1.65879e+17	-8.39848	12.5257	Endothelial	DT
1.65879e+17	10.5977	0.0744482	Endothelial	DT
1.65879e+17	-59.5012	19.1489	Epithelial	DT
1.65879e+17	-35.0085	-11.6743	Epithelial	DT
1.65921e+17	-47.5395	-7.20681	Epithelial	DT
1.65921e+17	4.4666	-1.82492	Endothelial	DT
1.65927e+17	-60.0601	17.6823	Epithelial	DT
1.65927e+17	-43.1982	19.3746	Epithelial	DT
1.65927e+17	-24.8368	-5.34063	Epithelial	DT
1.65927e+17	-79.3949	-16.6794	Epithelial	DT
1.65927e+17	-55.3919	-3.42206	Epithelial	DT
1.65946e+17	-44.0125	21.5166	Epithelial	DT
1.65946e+17	-32.2043	-0.703753	Epithelial	DT
1.65946e+17	-41.1765	1.34632	Epithelial	DT
1.65946e+17	-44.0386	1.51462	Epithelial	DT
1.66265e+17	-47.033	-6.05089	Epithelial	DT
1.66266e+17	-8.2472	15.7242	Endothelial	DT
1.66266e+17	-37.9749	2.7099	Epithelial	DT
1.66266e+17	-22.0779	-5.51408	Epithelial	DT
1.66266e+17	-27.122	-6.36107	Epithelial	DT
1.66266e+17	-22.0915	-4.54968	Epithelial	DT
1.66274e+17	-32.8594	-2.15654	Epithelial	DT
1.66274e+17	-29.62	-16.6526	Epithelial	DT
1.66274e+17	-4.90358	16.3666	Endothelial	DT
1.66274e+17	-45.6299	-2.56251	Epithelial	DT
1.66274e+17	-27.7843	21.1621	Mesenchymal	DT
1.66289e+17	-45.8175	1.65872	Epithelial	DT
1.66289e+17	2.16968	13.5946	Endothelial	DT
1.66289e+17	0.00401963	16.0836	Endothelial	DT
1.66334e+17	-36.6725	2.12985	Epithelial	DT
1.66334e+17	-23.7917	-11.0442	Epithelial	DT
1.664e+17	-5.1282	15.6351	Endothelial	DT
1.664e+17	-15.3912	7.85191	Endothelial	DT
1.664e+17	-55.7583	-3.26625	Epithelial	DT
1.66403e+17	0.730497	13.0983	Endothelial	DT
1.66408e+17	-36.0508	-2.25773	Epithelial	DT
1.66408e+17	6.32141	-0.967148	Endothelial	DT
1.66408e+17	-16.3461	9.89889	Endothelial	DT
1.66408e+17	31.1075	-4.02083	Mesenchymal	DT
1.66425e+17	-59.5743	16.8395	Epithelial	DT
1.66425e+17	-78.4721	-16.2089	Epithelial	DT
1.66428e+17	-41.2599	-1.77524	Epithelial	DT
1.66428e+17	-40.1055	17.4176	Epithelial	DT
1.66428e+17	-22.0447	-7.10294	Epithelial	DT
1.66478e+17	-37.3236	-10.6397	Epithelial	DT
1.66478e+17	8.88643	2.8354	Endothelial	DT
1.66478e+17	-59.454	16.5178	Epithelial	DT
1.66478e+17	-38.5348	-5.60231	Epithelial	DT
1.66478e+17	-33.0855	-1.38691	Epithelial	DT
1.66478e+17	-59.5528	16.5832	Epithelial	DT
1.66479e+17	-27.9595	20.6572	Mesenchymal	DT
1.66479e+17	-29.0934	-5.15009	Epithelial	DT
1.6648e+17	-48.2867	-3.8649	Epithelial	DT
1.6648e+17	-41.2477	-11.0021	Epithelial	DT
1.6648e+17	-22.0474	-12.6779	Epithelial	DT
1.69013e+17	7.51806	3.44687	Endothelial	DT
1.69013e+17	-44.6861	-6.12405	Epithelial	DT
1.69013e+17	-45.5085	-14.0474	Epithelial	DT
1.69013e+17	-47.097	-11.856	Epithelial	DT
1.69013e+17	-25.058	-15.8679	Epithelial	DT
1.69014e+17	4.25694	4.58031	Endothelial	DT
1.6902e+17	-31.3028	-4.67998	Epithelial	DT
1.6902e+17	-40.6674	1.41498	Epithelial	DT
1.69022e+17	-46.5965	-2.72341	Epithelial	DT
1.69022e+17	-40.2731	19.1002	Epithelial	DT
1.69022e+17	-45.1809	-10.623	Epithelial	DT
1.69022e+17	-78.2402	-16.4927	Epithelial	DT
1.69022e+17	-41.6542	19.5509	Epithelial	DT
1.69039e+17	-30.1921	-12.5419	Epithelial	DT
1.69039e+17	-41.3143	1.08246	Epithelial	DT
1.69039e+17	-31.6184	23.8132	Mesenchymal	DT
1.69039e+17	-29.5117	-4.14623	Epithelial	DT
1.6904e+17	-27.2374	19.8266	Mesenchymal	DT
1.6904e+17	-43.358	-7.91692	Epithelial	DT
1.6904e+17	-41.5539	17.1164	Epithelial	DT
1.6908e+17	-79.7326	-15.7936	Epithelial	DT
1.6908e+17	32.7176	-4.51302	Mesenchymal	DT
1.69082e+17	-41.9308	3.30831	Epithelial	DT
1.69083e+17	-23.7357	-7.68286	Epithelial	DT
1.69107e+17	6.74836	4.06776	Endothelial	DT
1.69107e+17	-37.3937	-6.5776	Epithelial	DT
1.69107e+17	7.41376	3.95165	Endothelial	DT
1.69107e+17	-79.2281	-17.0555	Epithelial	DT
1.6915e+17	-39.444	-4.82953	Epithelial	DT
1.6915e+17	-27.4136	20.6983	Mesenchymal	DT
1.6915e+17	-37.436	-6.82328	Epithelial	DT
1.6915e+17	-44.8332	2.18267	Epithelial	DT
1.6915e+17	-42.4843	2.35908	Epithelial	DT
1.69152e+17	9.71644	-0.462356	Endothelial	DT
1.69152e+17	-44.2106	-4.98845	Epithelial	DT
1.69157e+17	-44.2735	-9.01109	Epithelial	DT
1.69157e+17	-42.6127	-11.3905	Epithelial	DT
1.69157e+17	-40.5847	20.5931	Epithelial	DT
1.69157e+17	-22.8499	-9.14765	Epithelial	DT
1.69175e+17	-47.7425	0.244005	Epithelial	DT
1.69175e+17	-51.8569	-0.827693	Epithelial	DT
1.6922e+17	-56.5502	20.1319	Epithelial	DT
1.6922e+17	-37.7614	-11.0413	Epithelial	DT
1.6922e+17	7.81471	0.203308	Endothelial	DT
1.69246e+17	-27.851	19.1818	Mesenchymal	DT
1.69246e+17	31.6642	-5.26156	Mesenchymal	DT
1.69246e+17	-44.0996	-12.8556	Epithelial	DT
1.69561e+17	27.7598	-5.5032	Mesenchymal	DT
1.69561e+17	-39.3791	19.161	Epithelial	DT
1.69561e+17	-28.3305	-3.38529	Epithelial	DT
1.69561e+17	-53.8228	-1.58367	Epithelial	DT
1.69581e+17	-31.083	-4.07996	Epithelial	DT
1.69581e+17	-44.0399	-11.7928	Epithelial	DT
1.69581e+17	-39.9642	18.1662	Epithelial	DT
1.69581e+17	-40.7463	19.5469	Epithelial	DT
1.69588e+17	-32.992	-9.25475	Epithelial	DT
1.69588e+17	-48.8279	-10.6038	Epithelial	DT
1.6959e+17	-60.0428	17.4476	Epithelial	DT
1.6959e+17	-39.8718	20.728	Epithelial	DT
1.6959e+17	-44.322	22.3974	Epithelial	DT
1.6959e+17	-31.1929	24.0917	Mesenchymal	DT
1.6959e+17	-40.0322	21.813	Epithelial	DT
1.6959e+17	-49.1011	-3.45234	Epithelial	DT
1.6964e+17	-40.8077	21.3241	Epithelial	DT
1.6964e+17	-22.7572	-10.6072	Epithelial	DT
1.6964e+17	-59.6255	17.5873	Epithelial	DT
1.6964e+17	-36.8196	-11.2441	Epithelial	DT
1.6965e+17	-47.7328	-4.74514	Epithelial	DT
1.6965e+17	-30.3616	-4.8497	Epithelial	DT
1.6965e+17	-26.7357	-8.55917	Epithelial	DT
1.6965e+17	-22.1251	-5.2893	Epithelial	DT
1.69658e+17	-6.05015	16.9847	Endothelial	DT
1.69658e+17	-47.7498	0.563275	Epithelial	DT
1.69658e+17	-58.993	17.5321	Epithelial	DT
1.69658e+17	-45.5305	0.940185	Epithelial	DT
1.69658e+17	-33.6	-19.6125	Epithelial	DT
1.69658e+17	-31.9352	-1.88727	Epithelial	DT
1.69708e+17	-19.4177	14.4312	Endothelial	DT
1.69708e+17	-79.9374	-16.8344	Epithelial	DT
1.69717e+17	-45.7514	0.111773	Epithelial	DT
1.69727e+17	-29.2044	-15.5356	Epithelial	DT
1.69727e+17	-42.2409	-4.49014	Epithelial	DT
1.69769e+17	-34.0442	-7.88637	Epithelial	DT
1.69777e+17	-59.7265	17.1665	Epithelial	DT
1.69777e+17	-30.1535	24.151	Mesenchymal	DT
1.69787e+17	-47.3971	0.396681	Epithelial	DT
1.69794e+17	-45.7893	-10.7299	Epithelial	DT
1.69794e+17	-24.1099	-13.0734	Epithelial	DT
1.69794e+17	9.69368	-0.675597	Endothelial	DT
1.70114e+17	-43.1634	2.82275	Epithelial	DT
1.70114e+17	-35.7989	-14.7978	Epithelial	DT
1.70114e+17	31.7763	-3.89908	Mesenchymal	DT
1.70114e+17	-35.3653	-19.384	Epithelial	DT
1.7012e+17	32.2631	-4.30158	Mesenchymal	DT
1.7012e+17	-45.3377	23.3642	Epithelial	DT
1.7012e+17	-29.7283	-12.8191	Epithelial	DT
1.70121e+17	-33.1982	-2.63304	Epithelial	DT
1.70121e+17	-58.6219	17.9661	Epithelial	DT
1.70122e+17	-55.7732	21.0691	Epithelial	DT
1.70122e+17	-41.543	-0.20588	Epithelial	DT
1.70122e+17	-38.7223	-13.2591	Epithelial	DT
1.70122e+17	-38.752	-7.81494	Epithelial	DT
1.70139e+17	-58.5046	19.364	Epithelial	DT
1.70139e+17	-16.5382	9.44393	Endothelial	DT
1.70139e+17	7.05995	0.860659	Endothelial	DT
1.70181e+17	-25.7947	-17.2236	Epithelial	DT
1.70181e+17	-29.7156	22.9857	Mesenchymal	DT
1.70182e+17	-25.3485	-3.38843	Epithelial	DT
1.70248e+17	-32.5941	-1.64393	Epithelial	DT
1.70251e+17	-24.6876	-8.04394	Epithelial	DT
1.70251e+17	-40.9808	-12.738	Epithelial	DT
1.70251e+17	-58.0511	17.2265	Epithelial	DT
1.70251e+17	-24.3818	-10.3787	Epithelial	DT
1.70251e+17	-37.9667	-17.9108	Epithelial	DT
1.70258e+17	-53.5366	-3.56516	Epithelial	DT
1.70258e+17	5.11126	3.13415	Endothelial	DT
1.70265e+17	-38.4887	-0.492545	Epithelial	DT
1.70265e+17	-43.3347	19.1631	Epithelial	DT
1.70328e+17	-44.15	0.51467	Epithelial	DT
1.70328e+17	-13.2504	12.3874	Endothelial	DT
1.70328e+17	-79.9997	-14.267	Epithelial	DT
1.70328e+17	-52.4069	-0.797653	Epithelial	DT
1.70672e+17	-31.9868	-0.968746	Epithelial	DT
1.70672e+17	-37.4133	-1.48242	Epithelial	DT
1.70672e+17	-4.26669	18.4588	Endothelial	DT
1.70672e+17	-42.291	20.8052	Epithelial	DT
1.70672e+17	-56.2289	20.7318	Epithelial	DT
1.70678e+17	-21.4949	16.2208	Mesenchymal	DT
1.70678e+17	-34.607	-4.8841	Epithelial	DT
1.70678e+17	-46.1933	1.20947	Epithelial	DT
1.70678e+17	-50.9521	0.363047	Epithelial	DT
1.70678e+17	-59.8114	20.3985	Epithelial	DT
1.70678e+17	-28.4127	-8.42902	Epithelial	DT
1.70678e+17	-36.8336	-14.2978	Epithelial	DT
1.70678e+17	-7.25543	17.2057	Endothelial	DT
1.70678e+17	-39.7646	21.6032	Epithelial	DT
1.70678e+17	-14.9681	11.4293	Endothelial	DT
1.70729e+17	-30.7355	23.7558	Mesenchymal	DT
1.70729e+17	-37.0462	-7.78754	Epithelial	DT
1.70739e+17	-54.2992	-1.91822	Epithelial	DT
1.70739e+17	-22.1563	-12.6469	Epithelial	DT
1.70739e+17	-26.3585	-15.4779	Epithelial	DT
1.70739e+17	-37.3113	-13.2166	Epithelial	DT
1.70741e+17	-37.6366	-13.6072	Epithelial	DT
1.70741e+17	-44.053	-7.94911	Epithelial	DT
1.70756e+17	-20.8319	13.5597	Endothelial	DT
1.70756e+17	-32.9445	-4.16652	Epithelial	DT
1.70756e+17	-24.3256	-10.7887	Epithelial	DT
1.70756e+17	-58.8066	20.6304	Epithelial	DT
1.70798e+17	-35.1874	1.70626	Epithelial	DT
1.70798e+17	-37.862	-1.86668	Epithelial	DT
1.70798e+17	-45.4227	1.37312	Epithelial	DT
1.70866e+17	28.5239	-6.4551	Mesenchymal	DT
1.70866e+17	-78.9795	-16.7795	Epithelial	DT
1.70866e+17	-15.754	11.0753	Endothelial	DT
1.70869e+17	1.2409	14.5391	Endothelial	DT
1.70869e+17	0.607196	13.3812	Endothelial	DT
1.70869e+17	30.2188	-4.03089	Mesenchymal	DT
1.70869e+17	-38.2808	-3.76986	Epithelial	DT
1.70869e+17	-58.4492	18.0998	Epithelial	DT
1.70876e+17	-41.2412	2.00329	Epithelial	DT
1.70876e+17	-78.8538	-13.482	Epithelial	DT
1.91013e+17	-24.2889	-7.05174	Epithelial	DT
1.91013e+17	-25.9019	-3.96354	Epithelial	DT
1.91013e+17	-42.0632	-3.14576	Epithelial	DT
1.91072e+17	-39.5694	17.5249	Epithelial	DT
1.91072e+17	-27.624	-7.04009	Epithelial	DT
1.91072e+17	-26.46	-15.0585	Epithelial	DT
1.91087e+17	-53.5026	-1.15985	Epithelial	DT
1.91087e+17	-21.7561	-4.8797	Epithelial	DT
1.91087e+17	-40.3075	18.4699	Epithelial	DT
1.91087e+17	-56.3433	20.4953	Epithelial	DT
1.91088e+17	-53.5871	-3.31732	Epithelial	DT
1.91088e+17	-38.6074	1.64329	Epithelial	DT
1.91088e+17	-41.2256	21.6467	Epithelial	DT
1.91088e+17	-40.1321	1.28874	Epithelial	DT
1.91097e+17	-22.556	-8.13034	Epithelial	DT
1.91097e+17	-22.6426	-9.8836	Epithelial	DT
1.91097e+17	-30.2022	-3.11467	Epithelial	DT
1.91097e+17	5.37456	4.05751	Endothelial	DT
1.91098e+17	-9.63672	14.5794	Endothelial	DT
1.91098e+17	-11.2426	14.5969	Endothelial	DT
1.91098e+17	-38.9524	-16.9389	Epithelial	DT
1.91099e+17	-16.5481	10.9588	Endothelial	DT
1.91099e+17	-40.3137	-4.14842	Epithelial	DT
1.91099e+17	6.11301	4.1473	Endothelial	DT
1.9114e+17	-30.0746	-5.11795	Epithelial	DT
1.91141e+17	-52.4673	-4.22592	Epithelial	DT
1.91141e+17	-39.4548	1.78071	Epithelial	DT
1.91142e+17	-31.0635	22.5019	Mesenchymal	DT
1.91142e+17	-29.1707	-2.55359	Epithelial	DT
1.91142e+17	-17.54	11.8841	Endothelial	DT
1.91148e+17	-29.6781	-7.03791	Epithelial	DT
1.91148e+17	-7.03005	16.4708	Endothelial	DT
1.91167e+17	-29.6938	21.8464	Mesenchymal	DT
1.91167e+17	-7.46093	13.422	Endothelial	DT
1.91208e+17	9.06282	-1.19832	Endothelial	DT
1.91208e+17	-37.4248	1.0288	Epithelial	DT
1.91208e+17	-55.9201	20.564	Epithelial	DT
1.91208e+17	-28.7101	-7.36388	Epithelial	DT
1.91208e+17	-27.1661	-12.6043	Epithelial	DT
1.91216e+17	-51.5568	0.561389	Epithelial	DT
1.91216e+17	-30.7739	-1.27666	Epithelial	DT
1.91227e+17	-45.5327	-3.88141	Epithelial	DT
1.91227e+17	-26.1894	-16.4887	Epithelial	DT
1.91227e+17	-29.4033	-17.8307	Epithelial	DT
1.91227e+17	-27.9087	-12.9314	Epithelial	DT
1.91235e+17	2.7062	3.93603	Endothelial	DT
1.91235e+17	-38.0113	-0.861002	Epithelial	DT
1.91235e+17	-42.7006	19.5843	Epithelial	DT
1.91551e+17	-78.5835	-16.0381	Epithelial	DT
1.91553e+17	-39.9122	-3.75452	Epithelial	DT
1.91553e+17	-6.78592	16.3134	Endothelial	DT
1.91553e+17	-35.984	-6.45001	Epithelial	DT
1.91622e+17	-44.3465	-11.8913	Epithelial	DT
1.91622e+17	-28.1769	-5.52618	Epithelial	DT
1.91622e+17	-32.4224	-2.34383	Epithelial	DT
1.91622e+17	4.11623	3.83757	Endothelial	DT
1.91622e+17	-38.5901	-6.48131	Epithelial	DT
1.91622e+17	-16.8602	12.0277	Endothelial	DT
1.91622e+17	-28.5579	-6.80958	Epithelial	DT
1.91623e+17	0.546644	13.7119	Endothelial	DT
1.91623e+17	5.98941	-1.34099	Endothelial	DT
1.91623e+17	-55.521	-3.28757	Epithelial	DT
1.91623e+17	-47.1458	21.6448	Epithelial	DT
1.91637e+17	-52.6775	-2.65045	Epithelial	DT
1.91637e+17	-43.8927	-12.7402	Epithelial	DT
1.91637e+17	-59.9126	19.2449	Epithelial	DT
1.91637e+17	-40.6971	19.524	Epithelial	DT
1.91647e+17	-10.8798	14.6903	Endothelial	DT
1.91647e+17	-36.4372	-13.6225	Epithelial	DT
1.91648e+17	-40.0637	-4.5708	Epithelial	DT
1.91648e+17	-38.0339	20.2217	Mesenchymal	DT
1.91649e+17	-54.0751	-2.93777	Epithelial	DT
1.91649e+17	-24.4459	-5.15288	Epithelial	DT
1.9169e+17	-36.187	1.36849	Epithelial	DT
1.91698e+17	-32.632	-15.7268	Epithelial	DT
1.91699e+17	-26.0226	-13.2441	Epithelial	DT
1.91705e+17	-26.6385	-7.56789	Epithelial	DT
1.91705e+17	-34.171	-9.11485	Epithelial	DT
1.91707e+17	-36.3081	-0.534635	Epithelial	DT
1.91707e+17	-23.5028	-4.07427	Epithelial	DT
1.91714e+17	-21.7457	-10.9325	Epithelial	DT
1.91714e+17	-29.4604	23.7092	Mesenchymal	DT
1.91714e+17	7.41043	-22.6542	Neutrophils	DT
1.91714e+17	-59.2225	19.7347	Epithelial	DT
1.91714e+17	-40.9277	-17.8225	Epithelial	DT
1.91767e+17	-33.3032	-7.8241	Epithelial	DT
1.91768e+17	-58.8991	20.7022	Epithelial	DT
1.91768e+17	-36.5672	-1.40312	Epithelial	DT
1.91768e+17	-28.7662	-5.4303	Epithelial	DT
1.92102e+17	-59.3753	18.1735	Epithelial	DT
1.92102e+17	-23.2187	-10.713	Epithelial	DT
1.92102e+17	-23.1458	-9.87072	Epithelial	DT
1.92104e+17	-14.7875	10.7255	Endothelial	DT
1.92104e+17	-23.4231	-12.8161	Epithelial	DT
1.9211e+17	7.56066	-0.707398	Endothelial	DT
1.92111e+17	34.0005	-5.33791	Mesenchymal	DT
1.9212e+17	-34.1878	-18.9495	Epithelial	DT
1.9212e+17	-37.9859	-3.56376	Epithelial	DT
1.9212e+17	-36.8372	-9.21445	Epithelial	DT
1.9212e+17	-17.609	11.7358	Endothelial	DT
1.92129e+17	-30.4709	-12.8314	Epithelial	DT
1.92129e+17	-36.9107	2.3851	Epithelial	DT
1.92129e+17	13.4516	-23.8322	Neutrophils	DT
1.92171e+17	-59.6402	17.9579	Epithelial	DT
1.92171e+17	-22.6759	-5.84546	Epithelial	DT
1.92186e+17	-9.37184	12.9317	Endothelial	DT
1.92186e+17	-52.7853	-4.58317	Epithelial	DT
1.92186e+17	-16.7275	8.64155	Endothelial	DT
1.92186e+17	-40.3778	18.1436	Epithelial	DT
1.92189e+17	-21.198	-11.0193	Epithelial	DT
1.92189e+17	-33.8258	-10.8339	Epithelial	DT
1.92189e+17	12.4245	-28.2718	Neutrophils	DT
1.9219e+17	32.6808	-4.51496	Mesenchymal	DT
1.9219e+17	-37.8169	-3.29057	Epithelial	DT
1.9219e+17	-15.4907	9.16471	Endothelial	DT
1.9219e+17	-20.538	12.4673	Endothelial	DT
1.92197e+17	-19.4266	14.3188	Endothelial	DT
1.92238e+17	-35.3959	-6.87929	Epithelial	DT
1.92238e+17	7.50223	3.56079	Endothelial	DT
1.92238e+17	-35.3189	-4.21294	Epithelial	DT
1.92238e+17	-22.8409	-13.3577	Epithelial	DT
1.92248e+17	-29.1603	23.3397	Mesenchymal	DT
1.92248e+17	-25.6333	-8.76318	Epithelial	DT
1.92248e+17	-39.867	17.4557	Epithelial	DT
1.92248e+17	-30.3653	-8.3354	Epithelial	DT
1.92248e+17	-47.2062	0.684013	Epithelial	DT
1.92248e+17	-32.3434	-12.7559	Epithelial	DT
1.92249e+17	-44.3087	-2.83811	Epithelial	DT
1.92256e+17	-16.8154	9.50833	Endothelial	DT
1.92256e+17	3.76743	13.3702	Endothelial	DT
1.92256e+17	-27.0109	18.8798	Mesenchymal	DT
1.92266e+17	-35.5914	0.291092	Epithelial	DT
1.92266e+17	4.80124	3.87582	Endothelial	DT
1.92266e+17	5.49177	-1.89707	Endothelial	DT
1.92266e+17	-46.2066	-7.75457	Epithelial	DT
1.92266e+17	-41.4368	-7.486	Epithelial	DT
1.92307e+17	-24.0383	-8.73827	Epithelial	DT
1.92307e+17	-18.9393	14.0037	Endothelial	DT
1.92307e+17	-8.01682	15.149	Endothelial	DT
1.92309e+17	-34.4191	-17.9114	Epithelial	DT
1.92309e+17	-27.0987	-14.2337	Epithelial	DT
1.92309e+17	-13.717	10.1597	Endothelial	DT
1.92309e+17	-49.9425	0.423477	Epithelial	DT
1.92309e+17	-43.4738	-15.8633	Epithelial	DT
1.92318e+17	-22.0974	-10.5024	Epithelial	DT
1.92319e+17	7.79142	-24.0845	Neutrophils	DT
1.92319e+17	-22.2046	-5.12581	Epithelial	DT
1.92319e+17	2.1188	13.4698	Endothelial	DT
1.92319e+17	-40.586	16.5608	Epithelial	DT
1.92319e+17	-38.1503	-5.19091	Epithelial	DT
1.92324e+17	-43.3913	20.45	Epithelial	DT
1.92324e+17	-31.2478	-4.94285	Epithelial	DT
1.9265e+17	33.3476	-5.20147	Mesenchymal	DT
1.92661e+17	-10.7305	15.282	Endothelial	DT
1.92661e+17	2.72956	4.15149	Endothelial	DT
1.92661e+17	-23.5566	-11.5309	Epithelial	DT
1.92661e+17	-44.6036	1.00861	Epithelial	DT
1.92662e+17	-78.8695	-16.9913	Epithelial	DT
1.92662e+17	-14.918	9.1229	Endothelial	DT
1.92662e+17	-29.5405	-9.29328	Epithelial	DT
1.92662e+17	-37.8714	-11.4697	Epithelial	DT
1.92668e+17	33.2091	-4.08048	Mesenchymal	DT
1.92677e+17	-38.4206	2.41188	Epithelial	DT
1.92719e+17	-27.5326	20.4413	Mesenchymal	DT
1.92721e+17	-24.6872	-8.04503	Epithelial	DT
1.92721e+17	-21.7146	-8.83663	Epithelial	DT
1.92723e+17	-56.1274	20.4851	Epithelial	DT
1.92729e+17	-1.23346	14.7352	Endothelial	DT
1.92729e+17	-51.1225	-8.30863	Epithelial	DT
1.92729e+17	-40.6302	16.2403	Epithelial	DT
1.9273e+17	-39.7711	-5.75297	Epithelial	DT
1.9274e+17	-33.5679	-2.60725	Epithelial	DT
1.92745e+17	-12.1466	14.0762	Endothelial	DT
1.92745e+17	-46.3449	0.999454	Epithelial	DT
1.92745e+17	-16.1125	5.56773	Endothelial	DT
1.92745e+17	-46.2135	-3.12493	Epithelial	DT
1.92747e+17	-52.2293	-3.36581	Epithelial	DT
1.92747e+17	-31.6704	-1.15081	Epithelial	DT
1.92747e+17	-34.4182	1.21888	Epithelial	DT
1.92788e+17	-28.4512	-13.21	Epithelial	DT
1.92788e+17	4.58137	4.43043	Endothelial	DT
1.92789e+17	-12.3059	13.7516	Endothelial	DT
1.92789e+17	-30.4533	-2.11612	Epithelial	DT
1.92797e+17	31.0704	-3.69364	Mesenchymal	DT
1.92816e+17	-37.6062	-11.8324	Epithelial	DT
1.9286e+17	-52.577	-0.226248	Epithelial	DT
1.9286e+17	-25.8955	16.6456	Endothelial	DT
1.9286e+17	-38.241	1.41922	Epithelial	DT
1.9286e+17	-45.4844	2.2485	Epithelial	DT
1.92868e+17	-78.0757	-15.8792	Epithelial	DT
1.92868e+17	-25.8294	-14.4311	Epithelial	DT
1.92883e+17	-25.3365	-14.5903	Epithelial	DT
1.95402e+17	10.6393	-0.983198	Endothelial	DT
1.95402e+17	4.75312	-1.76483	Endothelial	DT
1.95402e+17	-78.4416	-14.1241	Epithelial	DT
1.95402e+17	-25.3841	-14.7273	Epithelial	DT
1.95418e+17	-50.4915	-7.60118	Epithelial	DT
1.95418e+17	-47.2046	-6.7781	Epithelial	DT
1.95418e+17	-44.4987	-5.8941	Epithelial	DT
1.95425e+17	-16.2672	10.7745	Endothelial	DT
1.95425e+17	-30.4119	-13.2324	Epithelial	DT
1.95425e+17	-22.2687	-4.0459	Epithelial	DT
1.95427e+17	-32.2636	-18.0951	Epithelial	DT
1.95427e+17	-33.6073	1.09295	Epithelial	DT
1.95427e+17	-23.08	-4.98069	Epithelial	DT
1.95486e+17	-40.1674	22.0898	Epithelial	DT
1.95486e+17	-8.08239	18.7928	Endothelial	DT
1.95488e+17	28.4797	-7.07069	Mesenchymal	DT
1.95537e+17	-21.958	-9.35657	Epithelial	DT
1.95537e+17	-38.1271	-4.91518	Epithelial	DT
1.95537e+17	-25.164	-8.76835	Epithelial	DT
1.95545e+17	-44.6703	0.00993044	Epithelial	DT
1.95548e+17	-2.0283	14.6569	Endothelial	DT
1.95548e+17	4.8433	4.40342	Endothelial	DT
1.95548e+17	-13.3713	9.84982	Endothelial	DT
1.95555e+17	-45.3156	0.187024	Epithelial	DT
1.95555e+17	-27.6485	-12.7438	Epithelial	DT
1.95555e+17	-22.2508	-10.5262	Epithelial	DT
1.95562e+17	-27.5957	-10.7415	Epithelial	DT
1.95562e+17	-39.3928	18.3596	Epithelial	DT
1.95562e+17	6.84489	0.35082	Endothelial	DT
1.95562e+17	0.359243	12.8591	Endothelial	DT
1.95562e+17	-41.1745	17.1725	Epithelial	DT
1.95562e+17	-47.1135	0.738055	Epithelial	DT
1.95614e+17	7.55181	-0.538193	Endothelial	DT
1.95614e+17	30.2816	-4.89044	Mesenchymal	DT
1.95614e+17	-16.2038	9.76107	Endothelial	DT
1.95616e+17	-8.94563	12.3127	Endothelial	DT
1.95616e+17	-36.6779	1.18021	Epithelial	DT
1.95616e+17	32.884	-4.73136	Mesenchymal	DT
1.95617e+17	-12.2549	13.1435	Endothelial	DT
1.95622e+17	-23.0788	-10.2368	Epithelial	DT
1.95634e+17	-11.5891	14.5741	Endothelial	DT
1.95634e+17	-43.9746	-0.194448	Epithelial	DT
1.95634e+17	-31.9569	-6.42381	Epithelial	DT
1.95634e+17	30.4235	-4.86016	Mesenchymal	DT
1.95634e+17	-21.7558	-13.2075	Epithelial	DT
1.95634e+17	-28.6223	21.9023	Mesenchymal	DT
1.9596e+17	32.3624	-5.81142	Mesenchymal	DT
1.95976e+17	14.2009	-24.8615	Neutrophils	DT
1.95977e+17	-37.7278	-3.04611	Epithelial	DT
1.9602e+17	-31.5588	23.537	Mesenchymal	DT
1.9602e+17	-28.7401	-6.20325	Epithelial	DT
1.9602e+17	-39.9317	-11.3375	Epithelial	DT
1.9602e+17	-79.4555	-14.066	Epithelial	DT
1.96046e+17	-33.88	-13.1103	Epithelial	DT
1.96046e+17	-43.1702	20.2588	Epithelial	DT
1.96087e+17	-28.2678	22.5486	Mesenchymal	DT
1.96087e+17	-23.3812	-7.16526	Epithelial	DT
1.96087e+17	-78.8114	-15.1526	Epithelial	DT
1.96096e+17	-53.5651	-1.33647	Epithelial	DT
1.96096e+17	-26.4085	-9.75163	Epithelial	DT
1.96096e+17	-45.3352	23.404	Epithelial	DT
1.96096e+17	-34.5044	-9.37083	Epithelial	DT
1.96096e+17	-39.2561	-17.2076	Epithelial	DT
1.96105e+17	-32.5576	-18.1224	Epithelial	DT
1.96105e+17	-47.23	-10.4881	Epithelial	DT
1.96105e+17	-7.21417	13.9729	Endothelial	DT
1.96105e+17	-13.435	9.99802	Endothelial	DT
1.96105e+17	-40.6223	21.6487	Epithelial	DT
1.96105e+17	-41.8477	-0.599315	Epithelial	DT
1.96105e+17	2.90462	4.8559	Endothelial	DT
1.96114e+17	-22.5342	-11.1967	Epithelial	DT
1.96114e+17	-22.7135	-11.6563	Epithelial	DT
1.96116e+17	-46.4106	0.625778	Epithelial	DT
1.96116e+17	-25.8785	-17.3388	Epithelial	DT
1.96157e+17	-29.2462	-14.3062	Epithelial	DT
1.96167e+17	-43.565	-14.004	Epithelial	DT
1.96167e+17	-41.3048	18.8942	Epithelial	DT
1.96167e+17	-38.5491	20.431	Epithelial	DT
1.96167e+17	-44.0278	0.507116	Epithelial	DT
1.96167e+17	-29.4307	20.2547	Mesenchymal	DT
1.96167e+17	-25.513	-12.6257	Epithelial	DT
1.96167e+17	-46.4136	-1.35797	Epithelial	DT
1.96172e+17	-17.0027	14.6415	Endothelial	DT
1.96172e+17	-21.1405	13.3053	Endothelial	DT
1.96172e+17	-41.184	22.9194	Epithelial	DT
1.96499e+17	-45.4508	-7.88	Epithelial	DT
1.96499e+17	-49.2731	-6.70878	Epithelial	DT
1.96499e+17	-22.4559	-10.4142	Epithelial	DT
1.96499e+17	-43.9397	-13.5758	Epithelial	DT
1.965e+17	-48.2427	0.0874179	Epithelial	DT
1.965e+17	-26.5904	-14.7597	Epithelial	DT
1.96501e+17	-51.6669	-0.731835	Epithelial	DT
1.96501e+17	-23.3415	-8.52281	Epithelial	DT
1.96501e+17	-8.10581	16.6528	Endothelial	DT
1.96516e+17	-35.4344	-12.1028	Epithelial	DT
1.96516e+17	-31.2981	-8.97727	Epithelial	DT
1.96516e+17	-45.8343	-0.0535592	Epithelial	DT
1.96517e+17	-50.4146	-0.617175	Epithelial	DT
1.96517e+17	-50.5542	-6.05791	Epithelial	DT
1.96524e+17	-40.1523	-12.5491	Epithelial	DT
1.96524e+17	-36.4432	2.03757	Epithelial	DT
1.96525e+17	-22.0693	-9.92087	Epithelial	DT
1.9657e+17	-27.5665	-14.2314	Epithelial	DT
1.9657e+17	-24.3457	-12.917	Epithelial	DT
1.9657e+17	4.06577	2.11305	Endothelial	DT
1.9657e+17	-39.7648	-15.1725	Epithelial	DT
1.96577e+17	-40.6458	16.901	Epithelial	DT
1.96577e+17	-35.4519	-0.0119514	Epithelial	DT
1.96587e+17	-78.6567	-16.6831	Epithelial	DT
1.96587e+17	-27.8361	20.8046	Mesenchymal	DT
1.96587e+17	-18.3894	13.2411	Endothelial	DT
1.96587e+17	-28.3054	20.0864	Mesenchymal	DT
1.96593e+17	-31.8709	-5.10296	Epithelial	DT
1.96593e+17	-28.3233	19.0486	Mesenchymal	DT
1.96593e+17	-23.623	-3.91557	Epithelial	DT
1.96593e+17	-33.877	-1.64561	Epithelial	DT
1.96593e+17	-19.6104	14.599	Endothelial	DT
1.96593e+17	-23.541	-10.4989	Epithelial	DT
1.96597e+17	-79.4777	-17.3716	Epithelial	DT
1.96597e+17	-40.5792	19.4864	Epithelial	DT
1.96597e+17	0.637246	13.6695	Endothelial	DT
1.96597e+17	-28.6633	-17.4073	Epithelial	DT
1.96597e+17	-39.6732	17.9572	Epithelial	DT
1.96597e+17	-47.3045	-11.6903	Epithelial	DT
1.96653e+17	8.93214	-29.8649	Neutrophils	DT
1.96653e+17	-0.871281	12.9483	Endothelial	DT
1.96653e+17	-29.5279	-2.7857	Epithelial	DT
1.96654e+17	-45.6055	-1.30853	Epithelial	DT
1.96654e+17	-7.0568	13.3025	Endothelial	DT
1.96654e+17	-54.0819	-3.66477	Epithelial	DT
1.96663e+17	-11.3455	14.8123	Endothelial	DT
1.96663e+17	-25.6851	-13.874	Epithelial	DT
1.96663e+17	-35.4595	-12.5187	Epithelial	DT
1.96665e+17	-47.7134	-3.91892	Epithelial	DT
1.96665e+17	-34.1484	-15.6527	Epithelial	DT
1.96707e+17	-23.4927	-4.3988	Epithelial	DT
1.96707e+17	-8.32965	15.539	Endothelial	DT
1.97052e+17	-35.677	0.986189	Epithelial	DT
1.97057e+17	-17.9693	12.981	Endothelial	DT
1.97057e+17	-12.0971	13.9946	Endothelial	DT
1.97057e+17	-41.3762	-3.19005	Epithelial	DT
1.97066e+17	-36.5207	-7.6046	Epithelial	DT
1.97074e+17	-27.2988	20.4699	Mesenchymal	DT
1.97074e+17	-30.7805	-9.15653	Epithelial	DT
1.97074e+17	-60.1831	19.0196	Epithelial	DT
1.97075e+17	-5.18956	14.2635	Endothelial	DT
1.97075e+17	-2.96637	13.5635	Endothelial	DT
1.97075e+17	-41.4064	17.4759	Epithelial	DT
1.97075e+17	-46.6708	-1.78468	Epithelial	DT
1.97075e+17	-41.4974	17.9665	Epithelial	DT
1.97075e+17	-1.61235	13.8089	Endothelial	DT
1.9712e+17	-49.548	-3.47411	Epithelial	DT
1.9712e+17	-43.1942	-5.64013	Epithelial	DT
1.9712e+17	-53.8394	-2.35774	Epithelial	DT
1.9712e+17	-35.2094	-17.7909	Epithelial	DT
1.9712e+17	-33.1213	-0.874834	Epithelial	DT
1.9712e+17	-25.4706	-8.29915	Epithelial	DT
1.97138e+17	-2.13528	16.3078	Endothelial	DT
1.97138e+17	-30.2262	-0.691443	Epithelial	DT
1.97138e+17	-29.6689	-15.4032	Epithelial	DT
1.97145e+17	-45.0774	23.145	Epithelial	DT
1.97145e+17	-42.6872	17.7978	Epithelial	DT
1.97145e+17	-43.3121	2.25172	Epithelial	DT
1.97145e+17	-37.6896	-18.9508	Epithelial	DT
1.97145e+17	31.9331	-4.98028	Mesenchymal	DT
1.97145e+17	29.4465	-4.27875	Mesenchymal	DT
1.97145e+17	-35.7305	-0.290924	Epithelial	DT
1.97145e+17	-29.3298	-4.58767	Epithelial	DT
1.97145e+17	-8.84547	12.3193	Endothelial	DT
1.97145e+17	-40.5777	21.9401	Epithelial	DT
1.97145e+17	-45.7794	1.07772	Epithelial	DT
1.97186e+17	-38.5983	-15.0251	Epithelial	DT
1.97186e+17	-59.4294	18.8938	Epithelial	DT
1.97186e+17	-40.071	-16.3372	Epithelial	DT
1.97186e+17	-35.0963	-4.41772	Epithelial	DT
1.97212e+17	33.8537	-5.0319	Mesenchymal	DT
1.97212e+17	-40.2715	19.3866	Epithelial	DT
1.97212e+17	-16.0344	6.59149	Endothelial	DT
1.97212e+17	-46.3737	1.05596	Epithelial	DT
1.97255e+17	4.00732	4.46488	Endothelial	DT
1.97255e+17	-40.1928	19.3669	Epithelial	DT
1.97264e+17	-34.3432	-9.63039	Epithelial	DT
1.97264e+17	-46.8689	1.52766	Epithelial	DT
1.97264e+17	-46.3772	0.76306	Epithelial	DT
1.97272e+17	-42.4491	-5.61337	Epithelial	DT
1.97272e+17	-40.3286	-11.7403	Epithelial	DT
1.97272e+17	3.45795	4.5601	Endothelial	DT
1.97272e+17	-5.35583	14.3586	Endothelial	DT
1.9728e+17	-31.575	-5.98173	Epithelial	DT
1.9728e+17	-30.314	-10.8946	Epithelial	DT
1.9728e+17	-25.8349	-1.93611	Epithelial	DT
1.9728e+17	-23.2258	-9.54602	Epithelial	DT
1.9728e+17	-15.151	7.71231	Endothelial	DT
1.9728e+17	-38.8405	-8.30033	Epithelial	DT
1.97281e+17	-22.682	-6.62284	Epithelial	DT
1.97281e+17	-42.6091	-16.1279	Epithelial	DT
1.99807e+17	-32.6627	-4.47336	Epithelial	DT
1.99807e+17	-42.7494	2.68688	Epithelial	DT
1.99807e+17	-45.9068	0.628961	Epithelial	DT
1.99807e+17	-28.8896	-5.86014	Epithelial	DT
1.99807e+17	-37.4181	2.34105	Epithelial	DT
1.99814e+17	-26.8014	-5.94373	Epithelial	DT
1.99814e+17	-39.0112	-5.52909	Epithelial	DT
1.99814e+17	-40.9422	0.861499	Epithelial	DT
1.99814e+17	-42.8259	-8.41045	Epithelial	DT
1.99814e+17	-31.1022	-8.5455	Epithelial	DT
1.99823e+17	-37.0075	-5.36151	Epithelial	DT
1.99823e+17	-19.1867	12.7807	Endothelial	DT
1.99823e+17	-60.1863	18.2006	Epithelial	DT
1.99823e+17	-38.1621	2.3277	Epithelial	DT
1.99823e+17	-40.8786	2.05183	Epithelial	DT
1.99823e+17	-43.9597	-0.999528	Epithelial	DT
1.99875e+17	8.11898	-0.540387	Endothelial	DT
1.99875e+17	-26.165	-7.19175	Epithelial	DT
1.99875e+17	-40.432	-16.5774	Epithelial	DT
1.99875e+17	-24.3274	-11.7769	Epithelial	DT
1.99878e+17	6.84851	3.27636	Endothelial	DT
1.99878e+17	-47.3015	0.213076	Epithelial	DT
1.99878e+17	-25.3618	-13.4296	Epithelial	DT
1.99884e+17	-42.5728	22.3371	Epithelial	DT
1.99884e+17	-16.3193	11.5519	Endothelial	DT
1.99884e+17	-26.2855	-14.6103	Epithelial	DT
1.99938e+17	-52.5793	-1.05974	Epithelial	DT
1.99938e+17	10.0876	-1.55968	Endothelial	DT
1.99938e+17	-27.6219	21.1053	Mesenchymal	DT
1.99938e+17	-6.00656	15.0259	Endothelial	DT
1.99943e+17	-33.5099	-4.69791	Epithelial	DT
1.99943e+17	-33.7098	-19.0045	Epithelial	DT
1.99943e+17	14.5292	-18.6145	Neutrophils	DT
1.99944e+17	-30.7561	-1.43314	Epithelial	DT
1.99944e+17	-59.6676	19.7337	Epithelial	DT
1.99944e+17	-60.1294	19.1568	Epithelial	DT
1.99944e+17	-4.00238	13.0672	Endothelial	DT
1.99944e+17	-34.7197	-2.35247	Epithelial	DT
1.99955e+17	-41.5788	1.06867	Epithelial	DT
2.00006e+17	-45.5219	2.23863	Epithelial	DT
2.00006e+17	-31.5547	-7.49294	Epithelial	DT
2.00015e+17	-41.6153	-9.8456	Epithelial	DT
2.00015e+17	-24.3074	-3.55439	Epithelial	DT
2.00015e+17	-10.0169	15.1288	Endothelial	DT
2.00015e+17	-27.085	20.1709	Mesenchymal	DT
2.00015e+17	-28.4486	22.7203	Mesenchymal	DT
2.00364e+17	-23.9419	-8.15115	Epithelial	DT
2.00364e+17	-78.1149	-17.3846	Epithelial	DT
2.00373e+17	-1.58538	14.9673	Endothelial	DT
2.00373e+17	-11.7153	6.44771	Epithelial	DT
2.00373e+17	0.839544	14.5269	Endothelial	DT
2.00373e+17	-47.8666	-4.81539	Epithelial	DT
2.00418e+17	-80.369	-16.9284	Epithelial	DT
2.00418e+17	-59.8168	19.7453	Epithelial	DT
2.00418e+17	-23.9381	-12.0049	Epithelial	DT
2.00419e+17	-26.9555	-7.14789	Epithelial	DT
2.00433e+17	-34.7623	-11.7151	Epithelial	DT
2.00433e+17	7.41066	-41.0497	Neutrophils	DT
2.00433e+17	-54.0434	20.4218	Epithelial	DT
[truncated: 22,593 more rows]

## Sheet: 3B
	tsne_1	tsne_2	condition	celltype
1.20727e+17	-2.06286	-2.62735	DT	capillary_2
1.2077e+17	-3.61647	-15.8857	DT	capillary_2
1.20847e+17	5.05733	-9.59904	DT	lymphatic
1.20847e+17	2.86557	19.7609	DT	capillary_1
1.20849e+17	-0.593648	-11.8385	DT	capillary_2
1.20849e+17	3.80818	20.0411	DT	capillary_1
1.20849e+17	-3.31225	-10.67	DT	capillary_2
1.2134e+17	-2.71618	-5.14841	DT	capillary_2
1.2139e+17	-1.66914	0.626267	DT	capillary_2
1.21803e+17	-1.66808	-16.4519	DT	capillary_2
1.21803e+17	-4.46485	-18.7587	DT	lymphatic
1.21812e+17	10.2647	14.6586	DT	inflammatory_capillary
1.21812e+17	-3.66289	-6.73924	DT	capillary_2
1.21878e+17	1.54019	1.32473	DT	capillary_2
1.21946e+17	6.64938	17.0762	DT	capillary_1
1.21964e+17	5.88049	17.3268	DT	capillary_1
1.22352e+17	9.15507	15.2677	DT	inflammatory_capillary
1.22378e+17	-4.41521	-4.36084	DT	capillary_2
1.22436e+17	3.08298	19.4111	DT	capillary_1
1.22445e+17	2.07691	18.0554	DT	capillary_1
1.22445e+17	8.575	14.579	DT	inflammatory_capillary
1.225e+17	2.60306	-0.522658	DT	capillary_2
1.2505e+17	-6.44492	-14.8127	DT	capillary_2
1.25257e+17	-2.35795	-3.48719	DT	capillary_2
1.25606e+17	6.92855	16.4825	DT	capillary_1
1.25721e+17	-6.71911	-10.8406	DT	capillary_2
1.25745e+17	5.09329	14.5155	DT	capillary_1
1.25745e+17	1.38716	13.2979	DT	capillary_1
1.26224e+17	-2.78037	-7.05131	DT	capillary_2
1.26278e+17	0.909146	7.10911	DT	capillary_1
1.26749e+17	-4.46388	-16.1525	DT	capillary_2
1.2676e+17	6.90271	16.5644	DT	capillary_1
1.26914e+17	10.0387	13.1291	DT	inflammatory_capillary
1.29454e+17	-4.07539	-3.65247	DT	capillary_2
1.29516e+17	-2.53037	0.255191	DT	capillary_2
1.29524e+17	-3.71079	-18.639	DT	capillary_2
1.29575e+17	-1.50554	1.00399	DT	capillary_2
1.29978e+17	0.563785	6.97941	DT	capillary_1
1.29981e+17	9.22796	14.9287	DT	inflammatory_capillary
1.30005e+17	9.69833	15.2248	DT	inflammatory_capillary
1.30049e+17	1.90953	1.25772	DT	capillary_2
1.30049e+17	-5.4335	-18.2987	DT	lymphatic
1.30127e+17	1.5008	19.7142	DT	capillary_1
1.30127e+17	-5.40913	-11.0438	DT	capillary_2
1.30142e+17	0.88948	7.14976	DT	capillary_1
1.30188e+17	-1.59991	-1.46202	DT	capillary_2
1.30529e+17	-3.83842	-10.4171	DT	capillary_2
1.30615e+17	-3.36281	-16.2713	DT	capillary_2
1.30616e+17	8.47965	14.5539	DT	inflammatory_capillary
1.30665e+17	-2.44096	0.914136	DT	capillary_2
1.30674e+17	-1.59095	1.34262	DT	capillary_2
1.31164e+17	-4.64476	-7.18768	DT	capillary_2
1.31234e+17	-3.50371	-4.02602	DT	capillary_2
1.31234e+17	5.88459	13.2766	DT	capillary_1
1.31235e+17	-3.48328	-12.5756	DT	capillary_2
1.33837e+17	-7.45614	-17.391	DT	lymphatic
1.33896e+17	1.04113	14.0582	DT	capillary_1
1.33897e+17	0.107553	7.84155	DT	capillary_1
1.33907e+17	-3.12778	-15.776	DT	capillary_2
1.33984e+17	0.371726	8.39634	DT	capillary_1
1.34035e+17	-4.54229	-4.32664	DT	capillary_2
1.34378e+17	-2.00749	-5.43031	DT	capillary_2
1.34462e+17	-7.77437	-14.6968	DT	capillary_2
1.34517e+17	-7.38689	-12.408	DT	capillary_2
1.34531e+17	-1.52446	-16.1488	DT	capillary_2
1.34542e+17	-1.43405	-5.6211	DT	capillary_2
1.34583e+17	-0.834238	-15.9238	DT	capillary_2
1.34602e+17	2.24415	6.70956	DT	capillary_1
1.34946e+17	-2.66133	-15.8188	DT	capillary_2
1.35066e+17	-0.991669	2.49753	DT	capillary_2
1.35066e+17	3.30248	6.92884	DT	inflammatory_capillary
1.35081e+17	2.31238	-6.53143	DT	capillary_2
1.35143e+17	-3.16561	-6.08997	DT	capillary_2
1.35496e+17	-1.85821	-15.6235	DT	capillary_2
1.35496e+17	9.21947	14.8302	DT	inflammatory_capillary
1.35694e+17	-3.41881	-11.1915	DT	capillary_2
1.55829e+17	3.18371	7.76908	DT	capillary_1
1.55954e+17	-2.15048	-6.74344	DT	capillary_2
1.56024e+17	1.52986	20.321	DT	capillary_1
1.56034e+17	-0.82208	9.63785	DT	capillary_1
1.5604e+17	9.47139	15.4752	DT	inflammatory_capillary
1.5605e+17	-3.58133	-6.86891	DT	capillary_2
1.56515e+17	3.1534	20.2081	DT	capillary_1
1.56516e+17	5.48723	20.419	DT	capillary_1
1.56601e+17	3.52537	10.8514	DT	capillary_1
1.57054e+17	10.1326	14.7284	DT	inflammatory_capillary
1.57064e+17	-6.29323	-12.0533	DT	capillary_2
1.57492e+17	-4.08383	-6.77917	DT	capillary_2
1.5756e+17	8.82567	14.4996	DT	inflammatory_capillary
1.57562e+17	-1.79708	0.870234	DT	capillary_2
1.57607e+17	2.12446	19.0073	DT	capillary_1
1.57673e+17	9.37081	15.4087	DT	inflammatory_capillary
1.60218e+17	2.78761	7.38844	DT	capillary_1
1.60362e+17	10.4987	13.6579	DT	inflammatory_capillary
1.6037e+17	3.07102	19.5767	DT	capillary_1
1.60912e+17	2.02078	18.9825	DT	capillary_1
1.60921e+17	1.94337	18.4992	DT	capillary_1
1.60921e+17	-0.519071	17.8242	DT	capillary_1
1.60989e+17	-4.11908	-7.31079	DT	capillary_2
1.61e+17	1.6062	18.207	DT	capillary_1
1.6141e+17	-5.45158	-6.19058	DT	capillary_2
1.61537e+17	-5.56397	-11.439	DT	capillary_2
1.61539e+17	-6.58536	-14.8084	DT	capillary_2
1.61547e+17	-3.62103	-3.80869	DT	capillary_2
1.61952e+17	1.08759	7.34639	DT	capillary_1
1.62005e+17	5.22086	-2.79042	DT	lymphatic
1.62011e+17	-2.25759	-16.0335	DT	capillary_2
1.62072e+17	-5.80477	-13.23	DT	capillary_2
1.62079e+17	2.31994	-0.779655	DT	capillary_2
1.6208e+17	-1.00205	-15.936	DT	capillary_2
1.64624e+17	-3.78933	-16.8055	DT	capillary_2
1.64699e+17	-0.964725	-16.1626	DT	capillary_2
1.64822e+17	-6.23672	-4.94274	DT	capillary_2
1.65181e+17	5.958	17.1487	DT	capillary_1
1.65192e+17	-2.68714	-15.4963	DT	capillary_2
1.65248e+17	1.63506	20.1966	DT	capillary_1
1.65309e+17	10.4899	13.9671	DT	inflammatory_capillary
1.65327e+17	-1.5008	-16.0623	DT	capillary_2
1.65395e+17	0.545243	8.17688	DT	capillary_1
1.65714e+17	-2.94298	-12.1578	DT	capillary_2
1.65809e+17	-6.47399	-15.1004	DT	capillary_2
1.6586e+17	-5.37871	-6.10093	DT	capillary_2
1.6586e+17	8.85476	14.2188	DT	inflammatory_capillary
1.65879e+17	2.94933	-0.651788	DT	capillary_2
1.65879e+17	5.3458	17.7033	DT	capillary_1
1.65921e+17	11.2335	13.9156	DT	inflammatory_capillary
1.66266e+17	-2.38737	-3.23731	DT	capillary_2
1.66274e+17	-1.91114	-6.30255	DT	capillary_2
1.66289e+17	-6.00122	-13.0658	DT	capillary_2
1.66289e+17	-2.39686	-12.3815	DT	capillary_2
1.664e+17	-3.90245	-5.51723	DT	capillary_2
1.66403e+17	-1.86255	-16.3219	DT	capillary_2
1.66408e+17	8.47363	14.6868	DT	inflammatory_capillary
1.66478e+17	5.14389	13.9606	DT	capillary_1
1.69013e+17	2.75639	12.3725	DT	capillary_1
1.69014e+17	0.945913	9.13571	DT	capillary_1
1.69107e+17	3.87661	10.9761	DT	capillary_1
1.69107e+17	3.69647	11.9933	DT	capillary_1
1.69152e+17	2.66947	18.7703	DT	capillary_1
1.6922e+17	1.23568	19.1912	DT	capillary_1
1.69658e+17	-3.68842	-5.1902	DT	capillary_2
1.69794e+17	2.71907	19.1079	DT	capillary_1
1.70139e+17	0.384943	17.4429	DT	capillary_1
1.70258e+17	3.48942	9.72993	DT	capillary_1
1.70672e+17	-2.513	-7.00182	DT	capillary_2
1.70678e+17	-0.561985	-5.46738	DT	capillary_2
1.70869e+17	-2.65084	-15.1399	DT	capillary_2
1.70869e+17	-1.89484	-15.7723	DT	capillary_2
1.91097e+17	0.998945	11.2883	DT	capillary_1
1.91098e+17	-2.49135	-0.273604	DT	capillary_2
1.91098e+17	-0.978455	0.809289	DT	capillary_2
1.91099e+17	2.04022	11.2815	DT	capillary_1
1.91148e+17	-3.78071	-4.81635	DT	capillary_2
1.91167e+17	-3.08788	-2.55061	DT	capillary_2
1.91208e+17	1.73663	19.3407	DT	capillary_1
1.91235e+17	3.12168	7.19109	DT	capillary_1
1.91553e+17	-2.59726	-3.69573	DT	capillary_2
1.91622e+17	-0.0935737	9.62475	DT	capillary_1
1.91623e+17	-1.0633	-15.7372	DT	capillary_2
1.91623e+17	8.95224	14.6318	DT	inflammatory_capillary
1.91647e+17	-1.77709	0.635695	DT	capillary_2
1.9211e+17	6.97224	16.5571	DT	capillary_1
1.92186e+17	2.32417	0.445986	DT	capillary_2
1.92238e+17	2.26058	12.421	DT	capillary_1
1.92256e+17	-7.34228	-14.0969	DT	capillary_2
1.92266e+17	0.287936	11.0707	DT	capillary_1
1.92266e+17	10.4167	14.2484	DT	inflammatory_capillary
1.92307e+17	-5.50613	-4.5637	DT	capillary_2
1.92319e+17	-3.57139	-15.8922	DT	capillary_2
1.92661e+17	-2.47862	0.584922	DT	capillary_2
1.92661e+17	2.60119	6.80876	DT	capillary_1
1.92729e+17	-0.439315	-15.3171	DT	capillary_2
1.92745e+17	-2.02617	0.434325	DT	capillary_2
1.92788e+17	1.33566	9.33231	DT	capillary_1
1.95402e+17	3.45752	19.7792	DT	capillary_1
1.95402e+17	10.3804	13.6148	DT	inflammatory_capillary
1.95486e+17	0.909343	10.5701	DT	capillary_1
1.95548e+17	-0.541902	-11.9219	DT	capillary_2
1.95548e+17	1.77857	9.58753	DT	capillary_1
1.95562e+17	0.168752	17.1423	DT	capillary_1
1.95562e+17	-1.33287	-16.2965	DT	capillary_2
1.95614e+17	6.6953	16.6502	DT	capillary_1
1.95616e+17	2.07566	0.141284	DT	capillary_2
1.95634e+17	-2.48405	1.02364	DT	capillary_2
1.96105e+17	-2.80057	-2.59831	DT	capillary_2
1.96105e+17	0.691739	7.40836	DT	capillary_1
1.96501e+17	-2.86438	-2.26374	DT	capillary_2
1.96597e+17	-2.28256	-15.418	DT	capillary_2
1.96653e+17	-0.606927	-15.9708	DT	capillary_2
1.96654e+17	5.24302	-2.86526	DT	lymphatic
1.96663e+17	-2.067	0.588459	DT	capillary_2
1.96707e+17	-2.5258	-2.24309	DT	capillary_2
1.97057e+17	-1.75046	0.679568	DT	capillary_2
1.97075e+17	-2.76194	-4.38364	DT	capillary_2
1.97075e+17	-6.25137	-6.5521	DT	capillary_2
1.97075e+17	-6.10106	-11.8257	DT	capillary_2
1.97138e+17	-7.27764	-13.9816	DT	capillary_2
1.97145e+17	2.0834	0.0587451	DT	capillary_2
1.97255e+17	1.31795	8.6827	DT	capillary_1
1.97272e+17	-0.0941313	8.48144	DT	capillary_1
1.97272e+17	-4.23122	-4.92682	DT	capillary_2
1.9728e+17	2.79193	6.48112	DT	capillary_1
1.99875e+17	1.55389	18.6036	DT	capillary_1
1.99878e+17	2.09116	12.2181	DT	capillary_1
1.99938e+17	2.56086	20.0714	DT	capillary_1
1.99938e+17	-4.70098	-5.35491	DT	capillary_2
1.99944e+17	-6.48861	-5.25263	DT	capillary_2
2.00015e+17	-1.87262	-1.51274	DT	capillary_2
2.00373e+17	-2.12218	-11.7254	DT	capillary_2
2.00373e+17	-1.7441	-15.4654	DT	capillary_2
2.00493e+17	-5.66354	-12.1234	DT	capillary_2
2.00502e+17	-2.85846	-16.137	DT	capillary_2
2.00914e+17	-5.55429	-18.3992	DT	lymphatic
2.00914e+17	-3.96963	-4.97638	DT	capillary_2
2.00968e+17	0.963461	11.9787	DT	capillary_1
2.00969e+17	8.57548	13.877	DT	inflammatory_capillary
2.00983e+17	-4.924	-18.5923	DT	lymphatic
2.0113e+17	-7.43699	-17.8089	DT	lymphatic
2.04291e+17	-2.54902	-4.6609	DT	capillary_2
2.04882e+17	-6.69367	-6.38148	DT	capillary_2
2.04882e+17	2.12376	0.428849	DT	capillary_2
2.04908e+17	1.87175	0.500332	DT	capillary_2
2.04911e+17	-3.71938	-2.10269	DT	capillary_2
2.04952e+17	-5.49981	-11.6053	DT	capillary_2
2.0496e+17	-1.66672	-15.7066	DT	capillary_2
2.04968e+17	-1.20324	9.08144	DT	capillary_1
2.04968e+17	-7.02969	-7.07277	DT	capillary_2
2.0497e+17	-4.30092	-12.3308	DT	capillary_2
2.05315e+17	2.71101	19.324	DT	capillary_1
2.05441e+17	-2.58107	-4.50289	DT	capillary_2
2.05442e+17	10.4277	13.6058	DT	inflammatory_capillary
2.05442e+17	-3.58858	-3.70803	DT	capillary_2
2.05913e+17	-2.6768	-15.373	DT	capillary_2
2.05915e+17	-1.44374	9.78436	DT	capillary_1
2.05991e+17	0.215787	7.66552	DT	capillary_1
2.26273e+17	-4.00614	-6.40539	DT	capillary_2
2.26331e+17	-4.54042	-6.46279	DT	capillary_2
2.26401e+17	1.0656	9.42004	DT	capillary_1
2.26764e+17	1.71653	0.973185	DT	capillary_2
2.2689e+17	2.41161	19.6374	DT	capillary_1
2.27293e+17	1.08651	12.0009	DT	capillary_1
2.27303e+17	1.70558	7.34737	DT	capillary_1
2.27303e+17	-7.14258	-17.6339	DT	lymphatic
2.27357e+17	3.14033	20.3782	DT	capillary_1
2.27357e+17	-6.15771	-12.5988	DT	capillary_2
2.27362e+17	-0.932148	-16.0634	DT	capillary_2
2.27373e+17	-1.61289	-5.42957	DT	capillary_2
2.27374e+17	-7.45164	-17.4379	DT	lymphatic
2.27434e+17	-4.47881	-4.76076	DT	capillary_2
2.27434e+17	7.07469	16.3565	DT	capillary_1
2.27434e+17	-4.63497	-18.5761	DT	lymphatic
2.27854e+17	4.71571	12.951	DT	capillary_1
2.27862e+17	7.11774	16.235	DT	capillary_1
2.27906e+17	3.59383	13.8375	DT	capillary_1
2.27912e+17	-1.13205	-12.1673	DT	capillary_2
2.27921e+17	-2.99717	-3.19612	DT	capillary_2
2.2805e+17	5.41682	18.4929	DT	capillary_1
2.2805e+17	-3.26546	-11.1165	DT	capillary_2
2.2805e+17	8.77665	14.8468	DT	inflammatory_capillary
2.28059e+17	-6.06378	-11.4631	DT	capillary_2
2.28059e+17	2.24194	19.7619	DT	capillary_1
2.28067e+17	2.3347	-0.106313	DT	capillary_2
2.30587e+17	-1.73291	-2.10374	DT	capillary_2
2.306e+17	-1.30594	-15.2381	DT	capillary_2
2.30602e+17	-5.8306	-10.8556	DT	capillary_2
2.30604e+17	0.867742	11.8022	DT	capillary_1
2.30609e+17	-1.42042	-11.9309	DT	capillary_2
2.30609e+17	-7.26456	-17.8475	DT	lymphatic
2.30679e+17	2.10317	18.2796	DT	capillary_1
2.30679e+17	-3.00088	-13.0707	DT	capillary_2
2.30731e+17	8.57113	14.2792	DT	inflammatory_capillary
2.30738e+17	-2.90476	-11.7258	DT	capillary_2
2.30739e+17	-3.11356	-16.192	DT	capillary_2
2.30749e+17	2.63671	-0.676143	DT	capillary_2
2.30817e+17	9.86852	14.8999	DT	inflammatory_capillary
2.31282e+17	1.73941	1.13382	DT	capillary_2
2.31359e+17	9.97708	14.6803	DT	inflammatory_capillary
2.31365e+17	4.72811	20.1761	DT	capillary_1
2.31686e+17	1.18582	6.41417	DT	capillary_1
2.31899e+17	3.6859	13.5281	DT	capillary_1
2.31899e+17	3.38375	7.20926	DT	inflammatory_capillary
2.3225e+17	-4.64148	-5.49378	DT	capillary_2
2.32251e+17	-5.26544	-10.6982	DT	capillary_2
2.32372e+17	-3.26028	-4.27821	DT	capillary_2
2.3238e+17	-2.08335	-2.96536	DT	capillary_2
2.35128e+17	10.4498	14.4018	DT	inflammatory_capillary
2.35145e+17	-5.44294	-5.41262	DT	capillary_2
2.35214e+17	3.23703	6.85275	DT	inflammatory_capillary
2.35214e+17	-4.16604	-5.06012	DT	capillary_2
2.35552e+17	-2.49427	-15.4612	DT	capillary_2
2.35617e+17	-3.42976	-5.00768	DT	capillary_2
2.35669e+17	2.19447	20.2239	DT	capillary_1
2.35689e+17	-2.69158	-6.74729	DT	capillary_2
2.35748e+17	-3.91468	-16.9206	DT	capillary_2
2.35748e+17	1.77092	19.3667	DT	capillary_1
2.36158e+17	-3.00892	-11.8684	DT	capillary_2
2.36177e+17	-1.16403	-6.53732	DT	capillary_2
2.36701e+17	5.42602	13.9184	DT	capillary_1
2.36719e+17	-1.84137	-6.23487	DT	capillary_2
2.39407e+17	0.40755	14.3023	DT	capillary_1
2.39459e+17	-2.38206	-16.0542	DT	capillary_2
2.39544e+17	1.77623	11.0927	DT	capillary_1
2.39587e+17	-3.03358	-4.85422	DT	capillary_2
2.39589e+17	2.86177	10.2567	DT	capillary_1
2.39596e+17	9.46627	12.8569	DT	inflammatory_capillary
2.39597e+17	6.58262	16.8268	DT	capillary_1
2.39612e+17	-4.17035	-15.87	DT	capillary_2
2.40136e+17	-6.9797	-17.4231	DT	lymphatic
2.40154e+17	2.52631	7.45892	DT	capillary_1
2.4055e+17	-6.39954	-5.02754	DT	capillary_2
2.40551e+17	3.51112	7.01527	DT	inflammatory_capillary
2.40628e+17	5.41998	17.4708	DT	capillary_1
2.41047e+17	1.87758	20.6556	DT	capillary_1
2.41055e+17	-2.72458	-1.42569	DT	capillary_2
2.41056e+17	1.00019	-13.0264	DT	capillary_2
2.41056e+17	-2.73449	-2.75104	DT	capillary_2
1.21184e+17	2.60865	17.9317	DT	capillary_1
1.95425e+17	-2.47348	-19.604	DT	capillary_2
2.30663e+17	-3.13793	-17.5324	DT	capillary_2
1.20787e+17	-5.39116	-1.16828	DT	capillary_2
1.20849e+17	-5.54612	-8.06495	DT	capillary_2
1.21409e+17	0.15191	13.1996	DT	capillary_1
1.21415e+17	-5.44938	0.440435	DT	capillary_2
1.21803e+17	-2.7743	-16.8545	DT	capillary_2
1.22488e+17	-3.81557	-10.9912	DT	capillary_2
1.25034e+17	-0.368878	-17.4525	DT	capillary_2
1.25606e+17	1.35874	6.74814	DT	capillary_1
1.29448e+17	-5.5891	-8.5272	DT	capillary_2
1.29455e+17	-5.15822	-1.28222	DT	capillary_2
1.29524e+17	-1.23165	-17.1769	DT	capillary_2
1.29568e+17	-2.52263	-19.5567	DT	capillary_2
1.29997e+17	-6.95858	-8.63806	DT	capillary_2
1.30049e+17	11.022	13.9907	DT	inflammatory_capillary
1.30133e+17	-7.50971	-10.0155	DT	capillary_2
1.30134e+17	-3.0585	-17.6159	DT	capillary_2
1.30213e+17	-2.46102	-18.1353	DT	capillary_2
1.34385e+17	-5.95709	-3.27025	DT	capillary_2
1.34397e+17	-5.02616	-19.4382	DT	lymphatic
1.34448e+17	-5.85805	-3.0738	DT	capillary_2
1.34542e+17	5.82228	-8.81742	DT	lymphatic
1.34592e+17	-2.22479	-18.0581	DT	capillary_2
1.34603e+17	-6.56128	-10.0256	DT	capillary_2
1.34995e+17	-3.906	-0.651612	DT	capillary_2
1.56598e+17	-2.38377	-17.6733	DT	capillary_2
1.57563e+17	-8.28552	-16.1687	DT	capillary_2
1.57607e+17	-2.40566	-17.6137	DT	capillary_2
1.57621e+17	-5.87646	-8.68913	DT	capillary_2
1.57621e+17	-4.06571	0.692331	DT	capillary_2
1.5769e+17	-5.55343	-8.50746	DT	capillary_2
1.60362e+17	0.22913	-13.3909	DT	capillary_2
1.60912e+17	10.5581	13.7369	DT	inflammatory_capillary
1.61318e+17	-5.68334	-8.71444	DT	capillary_2
1.61461e+17	-3.89825	-2.87772	DT	capillary_2
1.61943e+17	-5.76558	-1.76252	DT	capillary_2
1.6196e+17	1.11179	1.3421	DT	capillary_2
1.62097e+17	-5.96494	-1.72598	DT	capillary_2
1.65181e+17	1.03609	-13.9321	DT	capillary_2
1.65183e+17	2.919	-7.63183	DT	capillary_2
1.65258e+17	-2.01135	-17.3167	DT	capillary_2
1.65329e+17	-2.07743	-17.278	DT	capillary_2
1.6538e+17	-6.57119	-2.40748	DT	capillary_2
1.6538e+17	-5.26795	-1.36831	DT	capillary_2
1.65714e+17	-4.7606	-0.245383	DT	capillary_2
1.65738e+17	2.65716	-4.34853	DT	capillary_2
1.658e+17	-1.78783	-18.0271	DT	capillary_2
1.65946e+17	0.118186	12.2498	DT	capillary_1
1.66265e+17	-0.396393	10.113	DT	capillary_1
1.69561e+17	-5.99726	-2.04276	DT	capillary_2
1.6964e+17	-2.27197	-18.2358	DT	capillary_2
1.69794e+17	-4.84826	-19.9399	DT	lymphatic
1.70672e+17	-2.28341	-17.6098	DT	capillary_2
1.70678e+17	10.1378	14.8391	DT	inflammatory_capillary
1.70678e+17	-2.07199	-17.417	DT	capillary_2
1.70741e+17	-5.07524	-0.579954	DT	capillary_2
1.91141e+17	-1.29578	-16.9854	DT	capillary_2
1.91235e+17	-5.03548	-1.00987	DT	capillary_2
1.91623e+17	-4.95954	-2.10282	DT	capillary_2
1.91714e+17	-5.56868	-10.0249	DT	capillary_2
1.92318e+17	-4.53266	-0.507214	DT	capillary_2
1.92788e+17	-4.70765	-0.532044	DT	capillary_2
1.95614e+17	-2.20559	-17.1854	DT	capillary_2
1.95614e+17	-2.21526	-17.3828	DT	capillary_2
1.95616e+17	9.26364	13.877	DT	inflammatory_capillary
1.96116e+17	5.22308	-2.83834	DT	lymphatic
1.96654e+17	3.405	-2.36238	DT	capillary_2
2.00364e+17	-8.08407	-14.8303	DT	capillary_2
2.00419e+17	-5.25284	-2.21642	DT	capillary_2
2.00897e+17	-0.96618	-17.3505	DT	capillary_2
2.00915e+17	-5.47116	0.223785	DT	capillary_2
2.00983e+17	-4.04275	-0.963758	DT	capillary_2
2.04222e+17	0.534901	12.565	DT	capillary_1
2.04222e+17	-5.1613	-9.27522	DT	capillary_2
2.0436e+17	-1.569	-1.24351	DT	capillary_2
2.04952e+17	-6.3662	-8.69216	DT	capillary_2
2.04968e+17	-5.40947	-6.99179	DT	capillary_2
2.05295e+17	1.07718	7.20319	DT	capillary_1
2.05932e+17	-3.86092	-10.567	DT	capillary_2
2.27293e+17	10.2961	13.5298	DT	inflammatory_capillary
2.27293e+17	-6.67881	-17.9274	DT	lymphatic
2.27362e+17	-2.34688	-18.2076	DT	capillary_2
2.27425e+17	4.10803	9.36893	DT	capillary_1
2.28044e+17	-1.77985	-17.2879	DT	capillary_2
2.30587e+17	-3.34035	-0.758662	DT	capillary_2
2.30748e+17	-6.01842	-8.26817	DT	capillary_2
2.30817e+17	-5.08131	-2.19298	DT	capillary_2
2.35061e+17	5.39601	12.764	DT	capillary_1
2.35061e+17	-4.38188	-0.538329	DT	capillary_2
2.35067e+17	10.5472	13.8719	DT	inflammatory_capillary
2.35122e+17	-5.34297	0.248167	DT	capillary_2
2.35197e+17	-7.17983	-2.97991	DT	capillary_2
2.35214e+17	5.82813	13.6124	DT	capillary_1
2.35689e+17	-3.19986	-3.57432	DT	capillary_2
2.3622e+17	-5.98736	-3.38993	DT	capillary_2
2.39612e+17	8.6515	13.5029	DT	inflammatory_capillary
2.40145e+17	-4.89456	-3.15449	DT	capillary_2
2.40628e+17	-1.29928	-17.4287	DT	capillary_2
2.41176e+17	9.9874	14.008	DT	inflammatory_capillary
1.20703e+17	-3.42958	-12.2373	CTRL	capillary_2
1.20727e+17	-5.14978	-18.4961	CTRL	lymphatic
1.20727e+17	0.595009	8.40675	CTRL	capillary_1
1.20729e+17	0.678578	-8.27349	CTRL	capillary_2
1.2077e+17	-3.84783	-9.32269	CTRL	capillary_2
1.2077e+17	-1.77127	-3.82874	CTRL	capillary_2
1.2077e+17	-5.08704	-14.4647	CTRL	capillary_2
1.20779e+17	2.17784	-3.26131	CTRL	capillary_2
1.20779e+17	-2.72191	-14.3081	CTRL	capillary_2
1.20779e+17	4.20627	17.7574	CTRL	capillary_1
1.20781e+17	-1.15014	-3.05183	CTRL	capillary_2
1.20787e+17	-3.80332	-9.11728	CTRL	capillary_2
1.20788e+17	2.95266	-8.59545	CTRL	capillary_2
1.20847e+17	2.34368	9.7006	CTRL	capillary_1
1.2085e+17	-3.61496	-14.9467	CTRL	capillary_2
1.20857e+17	-1.53237	0.255803	CTRL	capillary_2
1.20857e+17	-0.777785	-12.6244	CTRL	capillary_2
1.20864e+17	-1.46412	-8.19947	CTRL	capillary_2
1.21323e+17	-2.04559	-13.3069	CTRL	capillary_2
1.21323e+17	4.36277	13.6528	CTRL	capillary_1
1.2134e+17	-1.34065	-4.46047	CTRL	capillary_2
1.21399e+17	-3.30157	-1.62183	CTRL	capillary_2
1.21405e+17	-6.02864	-14.9757	CTRL	capillary_2
1.21409e+17	-0.337854	-0.308665	CTRL	capillary_2
1.21415e+17	2.61163	13.6536	CTRL	capillary_1
1.21415e+17	1.69476	11.3241	CTRL	capillary_1
1.21415e+17	-1.94796	-9.89617	CTRL	capillary_2
1.21416e+17	-3.29776	-13.2607	CTRL	capillary_2
1.21734e+17	5.20654	19.0698	CTRL	capillary_1
1.21734e+17	1.9348	14.4007	CTRL	capillary_1
1.21749e+17	3.62624	18.9247	CTRL	capillary_1
1.21812e+17	3.35205	19.0357	CTRL	capillary_1
1.21869e+17	6.19486	17.0062	CTRL	capillary_1
1.21869e+17	-0.227656	-7.83817	CTRL	capillary_2
1.21886e+17	2.82307	17.6083	CTRL	capillary_1
1.21887e+17	4.32681	12.6013	CTRL	capillary_1
1.2189e+17	-2.07014	-14.2633	CTRL	capillary_2
1.21964e+17	1.80624	16.5742	CTRL	capillary_1
1.22284e+17	4.75029	19.3355	CTRL	capillary_1
1.22285e+17	-0.827805	-3.59402	CTRL	capillary_2
1.22292e+17	3.30275	18.343	CTRL	capillary_1
1.22299e+17	0.155862	11.5764	CTRL	capillary_1
1.22352e+17	1.81349	13.583	CTRL	capillary_1
1.22352e+17	3.29512	16.3445	CTRL	capillary_1
1.22359e+17	0.0690009	-8.7866	CTRL	capillary_2
1.2237e+17	2.25675	14.7042	CTRL	capillary_1
1.22378e+17	-5.01788	-10.3593	CTRL	capillary_2
1.22427e+17	-1.70771	-12.6519	CTRL	capillary_2
1.22427e+17	6.76942	19.7013	CTRL	capillary_1
1.22445e+17	0.980001	9.34881	CTRL	capillary_1
1.22488e+17	0.2261	6.91433	CTRL	capillary_1
1.22488e+17	0.456629	-6.22895	CTRL	capillary_2
1.22489e+17	4.45596	18.5022	CTRL	capillary_1
1.22507e+17	-2.96377	-15.211	CTRL	capillary_2
1.2505e+17	5.04697	14.339	CTRL	capillary_1
1.2505e+17	-2.64889	-14.1145	CTRL	capillary_2
1.25051e+17	4.62573	12.8282	CTRL	capillary_1
1.25051e+17	-0.672119	-13.7059	CTRL	capillary_2
1.25103e+17	2.44951	16.398	CTRL	capillary_1
1.25103e+17	2.03165	13.1	CTRL	capillary_1
1.25168e+17	1.52266	-12.6938	CTRL	capillary_2
1.25247e+17	-0.636972	0.88678	CTRL	capillary_2
1.25257e+17	-0.410693	-1.11566	CTRL	capillary_2
1.25262e+17	0.240281	6.65206	CTRL	capillary_1
1.25262e+17	-1.43563	2.13973	CTRL	capillary_2
1.25584e+17	-0.272049	-2.21481	CTRL	capillary_2
1.25606e+17	2.60544	15.636	CTRL	capillary_1
1.25606e+17	-2.35466	-13.9716	CTRL	capillary_2
1.25721e+17	0.239996	-12.0396	CTRL	capillary_2
1.25721e+17	-3.67877	-9.7594	CTRL	capillary_2
1.25745e+17	-2.06215	-3.7941	CTRL	capillary_2
1.25745e+17	-4.93035	-18.6071	CTRL	lymphatic
1.25745e+17	-1.75165	-10.0125	CTRL	capillary_2
1.25745e+17	-1.86094	-14.8813	CTRL	capillary_2
1.25745e+17	-2.24153	-7.61636	CTRL	capillary_2
1.25787e+17	4.61098	19.4994	CTRL	capillary_1
1.25787e+17	1.28282	-2.56198	CTRL	capillary_2
1.25805e+17	2.66832	12.0289	CTRL	capillary_1
1.2615e+17	0.932685	14.9423	CTRL	capillary_1
1.26202e+17	5.86657	-8.68403	CTRL	capillary_2
1.26224e+17	0.677124	18.2442	CTRL	capillary_1
1.26267e+17	3.90037	16.657	CTRL	capillary_1
1.26269e+17	-4.70392	-14.978	CTRL	capillary_2
1.26278e+17	-5.30236	-18.528	CTRL	lymphatic
1.26348e+17	2.44294	-5.12567	CTRL	capillary_2
1.26348e+17	4.40302	14.1286	CTRL	capillary_1
1.26681e+17	2.00507	-4.83988	CTRL	capillary_2
1.26681e+17	-5.47935	-16.9188	CTRL	capillary_2
1.26682e+17	-1.14578	-7.23883	CTRL	capillary_2
1.26682e+17	-2.66045	-9.47058	CTRL	capillary_2
1.267e+17	-1.26556	-9.05622	CTRL	capillary_2
1.26749e+17	-5.00137	-18.4913	CTRL	lymphatic
1.26768e+17	2.21851	17.1972	CTRL	capillary_1
1.26768e+17	2.06804	-0.111908	CTRL	capillary_2
1.26778e+17	3.63578	13.1999	CTRL	capillary_1
1.26778e+17	-5.05319	-8.13241	CTRL	capillary_2
1.26778e+17	6.45718	15.898	CTRL	capillary_1
1.26821e+17	-1.69507	-0.298679	CTRL	capillary_2
1.26843e+17	2.5163	12.6949	CTRL	capillary_1
1.26843e+17	-6.14507	-18.4348	CTRL	lymphatic
1.26888e+17	-2.21727	-13.4903	CTRL	capillary_2
1.26888e+17	-1.40037	0.188106	CTRL	capillary_2
1.26888e+17	4.84781	18.5433	CTRL	capillary_1
1.26889e+17	0.219913	-9.12114	CTRL	capillary_2
1.26904e+17	-0.68144	-1.83742	CTRL	capillary_2
1.26905e+17	-0.0969712	7.22028	CTRL	capillary_1
1.26905e+17	-5.56132	-14.0806	CTRL	capillary_2
1.26905e+17	3.83298	11.1652	CTRL	capillary_1
1.26913e+17	1.02093	8.27196	CTRL	capillary_1
1.26914e+17	-3.24859	-8.88849	CTRL	capillary_2
1.2944e+17	5.2839	18.7325	CTRL	capillary_1
1.29447e+17	0.813752	15.5072	CTRL	capillary_1
1.29448e+17	2.11759	8.19943	CTRL	capillary_1
1.29448e+17	-0.079106	1.16035	CTRL	capillary_2
1.29454e+17	0.440891	-6.06842	CTRL	capillary_2
1.29458e+17	-0.883822	-13.8174	CTRL	capillary_2
1.29509e+17	1.73489	-4.27139	CTRL	capillary_2
1.29568e+17	-0.671966	10.2788	CTRL	capillary_1
1.29568e+17	1.24462	14.8991	CTRL	capillary_1
1.29576e+17	-2.99377	-14.5345	CTRL	capillary_2
1.29576e+17	-4.25752	-12.3512	CTRL	capillary_2
1.29586e+17	6.1099	19.939	CTRL	capillary_1
1.29586e+17	3.77708	14.9992	CTRL	capillary_1
1.29586e+17	-0.287129	-16.8369	CTRL	capillary_2
1.29586e+17	-0.308288	-8.22513	CTRL	capillary_2
1.29645e+17	-6.05641	-14.773	CTRL	capillary_2
1.29662e+17	0.794144	-10.6884	CTRL	capillary_2
1.29662e+17	4.0325	10.41	CTRL	capillary_1
1.29664e+17	3.9787	17.7493	CTRL	capillary_1
1.29664e+17	4.16222	17.5821	CTRL	capillary_1
1.29981e+17	5.73101	19.8109	CTRL	capillary_1
1.29997e+17	-1.13375	-8.07601	CTRL	capillary_2
1.29997e+17	0.348949	-7.38877	CTRL	capillary_2
1.29997e+17	0.615447	-7.64795	CTRL	capillary_2
1.29999e+17	1.10652	8.28049	CTRL	capillary_1
1.29999e+17	-5.619	-14.6402	CTRL	capillary_2
1.30004e+17	-4.47252	-11.6705	CTRL	capillary_2
1.30005e+17	1.85662	13.9315	CTRL	capillary_1
1.30049e+17	3.7446	15.8785	CTRL	capillary_1
1.30049e+17	4.46785	17.9611	CTRL	capillary_1
1.30127e+17	-1.35343	10.5638	CTRL	capillary_1
1.30133e+17	1.00073	-4.89808	CTRL	capillary_2
1.30134e+17	1.37235	18.1577	CTRL	capillary_1
1.30195e+17	-7.05436	-17.278	CTRL	lymphatic
1.30205e+17	6.70139	18.7273	CTRL	capillary_1
1.30213e+17	1.8861	-0.827221	CTRL	capillary_2
1.30529e+17	-0.843639	-15.1042	CTRL	capillary_2
1.30538e+17	1.8383	-7.99252	CTRL	capillary_2
1.30539e+17	1.33161	9.56293	CTRL	capillary_1
1.3054e+17	1.29642	-5.0062	CTRL	capillary_2
1.3054e+17	-2.29517	-0.33061	CTRL	capillary_2
1.30599e+17	1.5358	8.53404	CTRL	capillary_1
1.306e+17	-2.54505	-14.445	CTRL	capillary_2
1.306e+17	-6.99351	-17.1876	CTRL	lymphatic
1.30616e+17	-2.0446	-14.0771	CTRL	capillary_2
1.30616e+17	-3.05358	-14.7205	CTRL	capillary_2
1.30665e+17	0.125171	13.481	CTRL	capillary_1
1.30676e+17	-1.324	-0.0386606	CTRL	capillary_2
1.30676e+17	1.55263	7.84467	CTRL	capillary_1
1.30691e+17	1.99045	16.8918	CTRL	capillary_1
1.30693e+17	1.78948	17.4224	CTRL	capillary_1
1.30751e+17	-5.27427	-18.605	CTRL	lymphatic
1.3108e+17	4.71155	19.5573	CTRL	capillary_1
1.31081e+17	-3.04218	-6.30881	CTRL	capillary_2
1.31105e+17	-1.12573	-0.449063	CTRL	capillary_2
1.31105e+17	0.980733	-7.6172	CTRL	capillary_2
1.31105e+17	2.41691	16.7017	CTRL	capillary_1
1.31105e+17	0.20563	-4.43051	CTRL	capillary_2
1.31164e+17	-1.03503	1.12301	CTRL	capillary_2
1.31164e+17	0.779978	0.155754	CTRL	capillary_2
1.31227e+17	1.24551	-5.21329	CTRL	capillary_2
1.31227e+17	-1.23286	-9.48347	CTRL	capillary_2
1.31234e+17	-0.0105643	-7.20322	CTRL	capillary_2
1.31302e+17	-1.34745	1.22073	CTRL	capillary_2
1.31302e+17	1.93936	8.52135	CTRL	capillary_1
1.33829e+17	3.70424	15.4281	CTRL	capillary_1
1.33847e+17	0.4864	-12.0338	CTRL	capillary_2
1.33897e+17	4.79703	19.1106	CTRL	capillary_1
1.33898e+17	-2.71874	-11.0412	CTRL	capillary_2
1.33907e+17	-0.938171	-10.1944	CTRL	capillary_2
1.33907e+17	2.2209	12.8315	CTRL	capillary_1
1.33922e+17	-5.57583	-14.8439	CTRL	capillary_2
1.33984e+17	4.80568	18.131	CTRL	capillary_1
1.33984e+17	-3.10532	-10.3289	CTRL	capillary_2
1.33984e+17	4.66952	16.1476	CTRL	capillary_1
1.33993e+17	-3.17428	-13.9787	CTRL	capillary_2
1.33993e+17	0.556909	9.54285	CTRL	capillary_1
1.34044e+17	-3.64531	-8.53914	CTRL	capillary_2
1.34045e+17	-2.65171	-8.28906	CTRL	capillary_2
1.34045e+17	1.22757	-11.3236	CTRL	capillary_2
1.3406e+17	-3.88795	-7.8863	CTRL	capillary_2
1.34061e+17	4.86442	16.0458	CTRL	capillary_1
1.34378e+17	-5.55294	-14.3613	CTRL	capillary_2
1.34385e+17	-3.41619	-8.1284	CTRL	capillary_2
1.34397e+17	-5.06945	-19.2925	CTRL	lymphatic
1.34397e+17	1.14175	-5.66922	CTRL	capillary_2
1.34445e+17	5.89104	16.934	CTRL	capillary_1
1.34448e+17	-0.810347	-8.27046	CTRL	capillary_2
1.34462e+17	3.19639	14.5198	CTRL	capillary_1
1.34462e+17	-0.529713	-10.0203	CTRL	capillary_2
1.34463e+17	3.35865	15.7222	CTRL	capillary_1
1.34463e+17	0.981899	14.7551	CTRL	capillary_1
1.34517e+17	2.19053	14.2165	CTRL	capillary_1
1.34531e+17	-0.628806	0.0177523	CTRL	capillary_2
1.34531e+17	-1.4371	-13.0472	CTRL	capillary_2
1.34542e+17	-0.486989	8.09053	CTRL	capillary_1
1.34583e+17	3.11359	17.149	CTRL	capillary_1
1.34586e+17	-1.26488	-3.14894	CTRL	capillary_2
1.34586e+17	-1.36387	-13.9726	CTRL	capillary_2
1.34591e+17	1.85547	-6.49778	CTRL	capillary_2
1.34591e+17	3.7544	13.1708	CTRL	capillary_1
1.34592e+17	-0.494039	0.558471	CTRL	capillary_2
1.34602e+17	1.90771	-8.34929	CTRL	capillary_2
1.34603e+17	0.191654	8.32349	CTRL	capillary_1
1.34937e+17	-2.26237	2.62573	CTRL	capillary_2
1.34946e+17	-1.30821	-3.53998	CTRL	capillary_2
1.34946e+17	-4.79419	-18.5792	CTRL	lymphatic
1.34995e+17	-3.17529	-9.80062	CTRL	capillary_2
1.34995e+17	-1.66165	-14.7043	CTRL	capillary_2
1.35066e+17	-4.64886	-9.19243	CTRL	capillary_2
1.35066e+17	2.84424	16.5129	CTRL	capillary_1
1.35066e+17	1.9465	16.4506	CTRL	capillary_1
1.35072e+17	-0.0183097	7.41736	CTRL	capillary_1
1.35081e+17	-3.73255	-7.97148	CTRL	capillary_2
1.35081e+17	-4.23819	-8.6265	CTRL	capillary_2
1.35132e+17	-0.495695	-11.2205	CTRL	capillary_2
1.35132e+17	-2.10791	-7.35665	CTRL	capillary_2
1.35143e+17	-6.17612	-14.0995	CTRL	capillary_2
1.35143e+17	-1.87468	-13.8199	CTRL	capillary_2
1.35143e+17	2.98572	10.8421	CTRL	capillary_1
1.35476e+17	-1.78714	1.91481	CTRL	capillary_2
1.35479e+17	4.54485	17.5505	CTRL	capillary_1
1.35496e+17	-3.87321	-8.63387	CTRL	capillary_2
1.35504e+17	-0.0579039	16.3523	CTRL	capillary_1
1.35563e+17	0.615576	-5.59337	CTRL	capillary_2
1.35572e+17	-1.33558	1.18631	CTRL	capillary_2
1.35573e+17	-0.835754	-2.33999	CTRL	capillary_2
1.35615e+17	0.469536	-6.95908	CTRL	capillary_2
1.35622e+17	-3.21126	-14.3586	CTRL	capillary_2
1.35623e+17	0.68164	13.8606	CTRL	capillary_1
1.35692e+17	2.59263	11.0064	CTRL	capillary_1
1.55829e+17	5.03852	-2.62718	CTRL	lymphatic
1.55829e+17	-1.28788	0.181163	CTRL	capillary_2
1.55844e+17	-5.15174	-18.8129	CTRL	lymphatic
1.55889e+17	1.29382	-5.93396	CTRL	capillary_2
1.55911e+17	4.15378	19.1447	CTRL	capillary_1
1.55914e+17	-3.51775	-13.5786	CTRL	capillary_2
1.55973e+17	-0.577378	-10.8197	CTRL	capillary_2
1.56024e+17	1.17012	0.855753	CTRL	capillary_2
1.56034e+17	-5.52132	-14.6514	CTRL	capillary_2
1.56034e+17	-0.678696	-0.387731	CTRL	capillary_2
1.56034e+17	2.95483	9.45948	CTRL	capillary_1
1.56034e+17	-3.38449	-14.815	CTRL	capillary_2
1.5604e+17	2.47135	16.5122	CTRL	capillary_1
1.5605e+17	-2.06091	-10.662	CTRL	capillary_2
1.5605e+17	-5.43613	-14.8131	CTRL	capillary_2
1.5605e+17	7.02802	19.6854	CTRL	capillary_1
1.5605e+17	2.18034	-2.90414	CTRL	capillary_2
1.56052e+17	-2.65732	-0.475876	CTRL	capillary_2
1.56052e+17	1.74447	10.1119	CTRL	capillary_1
1.56395e+17	5.75051	19.4652	CTRL	capillary_1
1.56395e+17	-3.83514	-11.5415	CTRL	capillary_2
1.56395e+17	-1.3538	-8.31378	CTRL	capillary_2
1.56395e+17	-0.89904	-0.816432	CTRL	capillary_2
1.56515e+17	1.58599	16.2328	CTRL	capillary_1
1.56524e+17	4.5068	17.0484	CTRL	capillary_1
1.56598e+17	-3.98082	-13.2661	CTRL	capillary_2
1.566e+17	4.8407	14.4268	CTRL	capillary_1
1.56995e+17	-1.06597	0.332954	CTRL	capillary_2
1.57002e+17	-0.395831	-12.2386	CTRL	capillary_2
1.57002e+17	-0.574402	-1.65028	CTRL	capillary_2
1.57063e+17	-2.09305	-14.6297	CTRL	capillary_2
1.57071e+17	-1.0729	-6.25378	CTRL	capillary_2
1.57131e+17	1.97682	10.999	CTRL	capillary_1
1.57131e+17	3.75184	12.4724	CTRL	capillary_1
1.5714e+17	0.601501	-9.48899	CTRL	capillary_2
1.5714e+17	-4.29209	-10.0892	CTRL	capillary_2
1.57148e+17	0.349008	-4.01963	CTRL	capillary_2
1.57148e+17	6.69659	18.4043	CTRL	capillary_1
1.57148e+17	-4.46152	-14.3115	CTRL	capillary_2
1.57535e+17	4.35169	19.6124	CTRL	capillary_1
1.57535e+17	-2.60513	-7.48944	CTRL	capillary_2
1.57554e+17	-3.21251	-12.8567	CTRL	capillary_2
1.57554e+17	3.028	-10.0556	CTRL	capillary_2
1.5756e+17	3.7736	19.1858	CTRL	capillary_1
1.57562e+17	2.50005	14.0695	CTRL	capillary_1
1.57562e+17	-1.21715	-0.293931	CTRL	capillary_2
1.57563e+17	-2.04561	-13.0019	CTRL	capillary_2
1.57605e+17	2.53776	18.9234	CTRL	capillary_1
1.57605e+17	-0.890504	-14.0419	CTRL	capillary_2
1.57612e+17	0.730952	8.80041	CTRL	capillary_1
1.57612e+17	-6.33934	-17.3968	CTRL	lymphatic
1.57624e+17	-6.42516	-6.82785	CTRL	capillary_2
1.57624e+17	0.966162	-6.762	CTRL	capillary_2
1.57681e+17	-5.09347	-15.5315	CTRL	capillary_2
1.5769e+17	2.03957	16.1455	CTRL	capillary_1
1.57698e+17	0.344068	-9.20615	CTRL	capillary_2
1.57698e+17	-1.76862	-9.00247	CTRL	capillary_2
1.60362e+17	0.901071	-6.81678	CTRL	capillary_2
1.60362e+17	5.94396	-8.5098	CTRL	capillary_2
1.60362e+17	5.09865	13.5277	CTRL	capillary_1
1.60364e+17	-1.32454	1.18949	CTRL	capillary_2
1.60364e+17	-2.8734	-12.4407	CTRL	capillary_2
1.6037e+17	-4.42606	-14	CTRL	capillary_2
1.60372e+17	-3.29682	-14.1801	CTRL	capillary_2
1.60381e+17	-2.41213	-4.11912	CTRL	capillary_2
1.60433e+17	3.68346	16.2261	CTRL	capillary_1
1.60433e+17	5.0339	19.5224	CTRL	capillary_1
1.60438e+17	1.03258	8.25753	CTRL	capillary_1
1.60438e+17	-1.1648	-12.352	CTRL	capillary_2
1.60784e+17	2.57516	10.2279	CTRL	capillary_1
1.60784e+17	-6.12351	-15.7857	CTRL	capillary_2
1.60905e+17	5.66805	15.092	CTRL	capillary_1
1.60905e+17	0.565226	11.0898	CTRL	capillary_1
1.60912e+17	3.6629	18.056	CTRL	capillary_1
1.60919e+17	-4.43017	-13.6281	CTRL	capillary_2
1.60922e+17	0.867899	1.23994	CTRL	capillary_2
1.60989e+17	4.10235	13.4976	CTRL	capillary_1
1.61e+17	-1.77392	-0.772261	CTRL	capillary_2
1.61332e+17	3.44649	14.6187	CTRL	capillary_1
1.61332e+17	-3.97431	-14.4153	CTRL	capillary_2
1.61342e+17	3.66592	11.7504	CTRL	capillary_1
1.61342e+17	-0.727033	1.00069	CTRL	capillary_2
1.61342e+17	0.130735	6.99887	CTRL	capillary_1
1.61384e+17	-1.19184	-1.05261	CTRL	capillary_2
1.61384e+17	0.664593	-1.53246	CTRL	capillary_2
1.61395e+17	1.46041	-8.08314	CTRL	capillary_2
1.61409e+17	-1.64158	-3.9873	CTRL	capillary_2
1.6141e+17	0.314822	0.646079	CTRL	capillary_2
1.61537e+17	1.14873	-5.92355	CTRL	capillary_2
1.61539e+17	-1.64003	-14.5561	CTRL	capillary_2
1.61539e+17	-4.10619	-8.25029	CTRL	capillary_2
1.61867e+17	-0.884413	0.6091	CTRL	capillary_2
1.61867e+17	-0.791081	-8.8322	CTRL	capillary_2
1.61943e+17	1.29806	-3.6268	CTRL	capillary_2
1.61952e+17	1.16144	16.0928	CTRL	capillary_1
1.61952e+17	-3.30343	-7.11951	CTRL	capillary_2
1.6196e+17	-1.64879	-12.9745	CTRL	capillary_2
1.62005e+17	-1.34865	-12.913	CTRL	capillary_2
1.62021e+17	5.52458	17.4615	CTRL	capillary_1
1.62021e+17	0.296517	7.96122	CTRL	capillary_1
1.6207e+17	-1.72369	-13.5533	CTRL	capillary_2
1.62072e+17	2.1486	-2.41048	CTRL	capillary_2
1.6208e+17	0.876433	7.39799	CTRL	capillary_1
1.62082e+17	0.357037	0.57827	CTRL	capillary_2
1.62097e+17	-0.850031	-10.0099	CTRL	capillary_2
1.62097e+17	0.898459	9.05397	CTRL	capillary_1
1.64624e+17	0.136771	-9.19764	CTRL	capillary_2
1.64624e+17	-6.42559	-17.5871	CTRL	lymphatic
1.64641e+17	2.58692	17.0508	CTRL	capillary_1
1.64642e+17	1.9561	-5.62695	CTRL	capillary_2
1.64702e+17	-1.8814	1.1117	CTRL	capillary_2
1.6475e+17	-0.87126	-4.08966	CTRL	capillary_2
1.6475e+17	1.70026	17.9219	CTRL	capillary_1
1.64762e+17	3.04237	13.0593	CTRL	capillary_1
1.64762e+17	-6.08551	-10.0079	CTRL	capillary_2
1.64829e+17	-2.29664	-8.12474	CTRL	capillary_2
1.65181e+17	-3.90649	-14.6964	CTRL	capillary_2
1.65181e+17	1.14499	0.369339	CTRL	capillary_2
1.65183e+17	-2.47698	-10.2382	CTRL	capillary_2
1.65183e+17	-0.848785	-8.03058	CTRL	capillary_2
1.6519e+17	5.15189	11.732	CTRL	capillary_1
1.6519e+17	0.614764	-13.6061	CTRL	capillary_2
1.65192e+17	5.26452	-2.98801	CTRL	lymphatic
1.65258e+17	3.33244	12.4164	CTRL	capillary_1
1.65258e+17	4.31393	16.5778	CTRL	capillary_1
1.6526e+17	-1.28221	-9.80984	CTRL	capillary_2
1.6526e+17	-6.10739	-14.5146	CTRL	capillary_2
1.65309e+17	-4.63001	-14.9263	CTRL	capillary_2
1.65309e+17	0.400984	6.73333	CTRL	capillary_1
1.65311e+17	1.62995	-4.44968	CTRL	capillary_2
1.65327e+17	2.80279	12.0161	CTRL	capillary_1
1.65329e+17	2.41902	-3.1819	CTRL	capillary_2
1.65372e+17	-1.57063	-15.0993	CTRL	capillary_2
1.65395e+17	2.86709	17.0011	CTRL	capillary_1
1.65395e+17	-2.44516	-15.3816	CTRL	capillary_2
1.65714e+17	1.16907	-8.89577	CTRL	capillary_2
1.65714e+17	-2.01914	-6.70982	CTRL	capillary_2
1.65729e+17	0.426447	-7.25689	CTRL	capillary_2
1.65782e+17	-0.914539	-9.77105	CTRL	capillary_2
1.6579e+17	0.179467	-11.1837	CTRL	capillary_2
1.6579e+17	0.881286	-3.94796	CTRL	capillary_2
1.658e+17	2.60569	8.92532	CTRL	capillary_1
1.658e+17	-0.857202	-7.54556	CTRL	capillary_2
1.658e+17	-0.603165	1.27289	CTRL	capillary_2
1.65807e+17	0.727008	13.8386	CTRL	capillary_1
1.6585e+17	-2.5275	-5.67602	CTRL	capillary_2
1.6585e+17	-4.61568	-12.2058	CTRL	capillary_2
1.6586e+17	0.215001	-11.3537	CTRL	capillary_2
1.65876e+17	0.712316	-3.24945	CTRL	capillary_2
1.65879e+17	-0.648131	-0.514698	CTRL	capillary_2
1.66266e+17	5.19742	-2.81713	CTRL	lymphatic
1.66334e+17	4.92821	19.6157	CTRL	capillary_1
1.66334e+17	-6.59215	-14.4561	CTRL	capillary_2
1.664e+17	-5.29946	-15.9407	CTRL	capillary_2
1.66408e+17	0.16579	-9.72187	CTRL	capillary_2
1.66408e+17	0.373572	-6.26622	CTRL	capillary_2
1.66428e+17	4.59738	19.8298	CTRL	capillary_1
1.66478e+17	-1.19939	1.42445	CTRL	capillary_2
1.69013e+17	4.30612	17.1212	CTRL	capillary_1
1.6902e+17	1.14059	-11.6782	CTRL	capillary_2
1.69022e+17	-1.23364	-14.1559	CTRL	capillary_2
1.69039e+17	5.5996	16.6056	CTRL	capillary_1
1.69039e+17	-3.388	-8.60336	CTRL	capillary_2
1.69039e+17	-4.32748	-13.2539	CTRL	capillary_2
1.6904e+17	-1.73231	-9.02266	CTRL	capillary_2
1.69082e+17	3.95994	19.0975	CTRL	capillary_1
1.69152e+17	-0.0777246	-1.94396	CTRL	capillary_2
1.69152e+17	1.4124	-4.21248	CTRL	capillary_2
1.69152e+17	1.02155	2.29042	CTRL	capillary_2
1.69157e+17	3.8846	18.7775	CTRL	capillary_1
1.69157e+17	5.20466	18.8226	CTRL	capillary_1
1.69246e+17	1.37738	-16.9516	CTRL	capillary_2
1.69246e+17	-0.600399	-6.85528	CTRL	capillary_2
1.69581e+17	3.03985	13.4908	CTRL	capillary_1
1.69588e+17	2.3187	11.5514	CTRL	capillary_1
1.69588e+17	-2.32759	-9.06218	CTRL	capillary_2
1.6959e+17	1.28248	-9.53697	CTRL	capillary_2
1.6965e+17	3.74924	12.2599	CTRL	capillary_1
1.6965e+17	-4.49998	-18.6794	CTRL	lymphatic
1.69658e+17	-5.16777	-17.322	CTRL	lymphatic
1.69708e+17	0.325268	0.87364	CTRL	capillary_2
1.69717e+17	-0.265306	-12.0035	CTRL	capillary_2
1.69717e+17	2.64887	11.4133	CTRL	capillary_1
1.69727e+17	3.7054	18.7028	CTRL	capillary_1
1.69777e+17	-2.08819	-5.41987	CTRL	capillary_2
1.70121e+17	1.13156	-6.66688	CTRL	capillary_2
1.70122e+17	-1.68144	-13.3541	CTRL	capillary_2
1.70182e+17	3.44326	12.9237	CTRL	capillary_1
1.70182e+17	1.05825	10.1476	CTRL	capillary_1
1.70182e+17	-1.1574	-1.30913	CTRL	capillary_2
1.70248e+17	0.224659	8.3441	CTRL	capillary_1
1.70265e+17	0.757977	13.0534	CTRL	capillary_1
1.70265e+17	0.567868	-6.67623	CTRL	capillary_2
1.70328e+17	2.47406	15.1694	CTRL	capillary_1
1.70328e+17	0.464509	-4.12269	CTRL	capillary_2
1.70328e+17	-2.04456	-14.7486	CTRL	capillary_2
1.70678e+17	0.477117	-4.06898	CTRL	capillary_2
1.70678e+17	-2.04059	-10.0273	CTRL	capillary_2
1.70729e+17	-5.186	-14.3383	CTRL	capillary_2
1.70729e+17	-2.7561	-13.3433	CTRL	capillary_2
1.70729e+17	-4.57726	-14.9293	CTRL	capillary_2
1.70729e+17	-0.2229	7.02639	CTRL	capillary_1
1.70729e+17	5.19565	17.0098	CTRL	capillary_1
1.70739e+17	2.3075	-3.53425	CTRL	capillary_2
1.70866e+17	0.30909	-6.59035	CTRL	capillary_2
1.91013e+17	-0.00244641	0.64728	CTRL	capillary_2
1.91013e+17	-2.1921	1.37378	CTRL	capillary_2
1.91072e+17	0.217883	6.99795	CTRL	capillary_1
1.91072e+17	0.278887	7.58507	CTRL	capillary_1
1.91072e+17	1.06756	-7.28776	CTRL	capillary_2
1.91087e+17	3.72846	11.5248	CTRL	capillary_1
1.91087e+17	0.056715	7.22096	CTRL	capillary_1
1.91088e+17	2.60557	14.9155	CTRL	capillary_1
1.91097e+17	3.6192	20.0844	CTRL	capillary_1
1.91097e+17	-5.44809	-15.6023	CTRL	capillary_2
1.91099e+17	0.650284	-8.13411	CTRL	capillary_2
1.91141e+17	2.9938	17.8306	CTRL	capillary_1
1.91142e+17	-0.845853	-7.83375	CTRL	capillary_2
1.91167e+17	-0.475036	8.74191	CTRL	capillary_1
1.91167e+17	0.441112	-10.1563	CTRL	capillary_2
1.91208e+17	-1.29299	-6.07297	CTRL	capillary_2
1.91235e+17	-3.9738	-9.28828	CTRL	capillary_2
1.91551e+17	3.5137	12.0251	CTRL	capillary_1
1.91551e+17	2.85042	9.89314	CTRL	capillary_1
1.91553e+17	4.27776	15.5068	CTRL	capillary_1
1.91553e+17	4.31004	18.8652	CTRL	capillary_1
1.91623e+17	-5.49301	-16.1464	CTRL	capillary_2
1.91623e+17	-4.59153	-15.4953	CTRL	capillary_2
1.91697e+17	0.365766	-4.78615	CTRL	capillary_2
1.91707e+17	0.413999	9.35316	CTRL	capillary_1
1.91714e+17	1.1497	-9.4826	CTRL	capillary_2
1.91767e+17	-1.15931	-11.1299	CTRL	capillary_2
1.91768e+17	4.12833	12.672	CTRL	capillary_1
1.92104e+17	-0.767029	-2.60987	CTRL	capillary_2
1.92119e+17	-2.1937	-15.0705	CTRL	capillary_2
1.92119e+17	0.366331	6.76702	CTRL	capillary_1
1.92189e+17	1.56959	-12.0292	CTRL	capillary_2
1.92197e+17	0.459764	-16.643	CTRL	capillary_2
1.92238e+17	-0.620414	-5.98698	CTRL	capillary_2
1.92238e+17	2.70589	14.0562	CTRL	capillary_1
1.92248e+17	-2.40371	-2.06676	CTRL	capillary_2
1.92256e+17	-5.29028	-12.4484	CTRL	capillary_2
1.92256e+17	-1.29096	-1.39984	CTRL	capillary_2
1.92307e+17	5.19596	-2.87561	CTRL	lymphatic
1.92307e+17	0.975298	-2.28997	CTRL	capillary_2
1.92309e+17	0.473957	-2.09193	CTRL	capillary_2
1.92318e+17	-5.87431	-14.3744	CTRL	capillary_2
1.92324e+17	3.88291	18.1216	CTRL	capillary_1
1.9265e+17	2.09161	-1.73818	CTRL	capillary_2
1.92661e+17	-2.18679	-15.0958	CTRL	capillary_2
1.92719e+17	-0.573713	9.82302	CTRL	capillary_1
1.92723e+17	4.80069	19.5606	CTRL	capillary_1
1.92723e+17	6.4015	18.9929	CTRL	capillary_1
1.9274e+17	2.84767	13.2535	CTRL	capillary_1
1.92745e+17	1.20054	-1.17681	CTRL	capillary_2
1.92747e+17	4.91312	15.996	CTRL	capillary_1
1.92747e+17	1.07798	-9.06644	CTRL	capillary_2
1.92788e+17	-0.273665	-5.82076	CTRL	capillary_2
1.92789e+17	3.07354	18.3813	CTRL	capillary_1
1.92789e+17	2.47067	17.7702	CTRL	capillary_1
1.92797e+17	4.37822	19.7702	CTRL	capillary_1
1.92797e+17	6.86851	20.1044	CTRL	capillary_2
1.92797e+17	0.672273	14.9334	CTRL	capillary_1
1.92797e+17	-0.0969164	-7.65842	CTRL	capillary_2
1.92816e+17	-3.64225	-14.0162	CTRL	capillary_2
1.92816e+17	0.883892	1.59148	CTRL	capillary_2
1.92868e+17	-6.01694	-16.9258	CTRL	lymphatic
1.92868e+17	2.39265	17.888	CTRL	capillary_1
1.95402e+17	-0.924334	-12.4976	CTRL	capillary_2
1.95402e+17	-5.38055	-14.7101	CTRL	capillary_2
1.95402e+17	-8.17651	-8.36682	CTRL	capillary_2
1.95418e+17	0.185101	6.46256	CTRL	capillary_1
1.95427e+17	3.20413	15.9605	CTRL	capillary_1
1.95427e+17	0.459884	-7.69508	CTRL	capillary_2
1.95488e+17	-0.0552446	-1.2991	CTRL	capillary_2
1.95537e+17	-4.65928	-14.5042	CTRL	capillary_2
1.95545e+17	-1.16278	-5.02052	CTRL	capillary_2
1.95562e+17	1.27566	-5.98538	CTRL	capillary_2
1.95562e+17	-0.171551	-12.7674	CTRL	capillary_2
1.95616e+17	-1.02395	-10.6533	CTRL	capillary_2
1.9602e+17	-2.51179	1.53256	CTRL	capillary_2
1.9602e+17	-1.39914	-8.9761	CTRL	capillary_2
1.96046e+17	-0.0785639	2.18455	CTRL	capillary_2
1.96087e+17	-1.18246	-12.4406	CTRL	capillary_2
1.96087e+17	-4.17272	-12.8793	CTRL	capillary_2
1.96096e+17	-1.14131	0.975585	CTRL	capillary_2
1.96105e+17	-2.53679	-0.630353	CTRL	capillary_2
1.96105e+17	5.28874	18.2386	CTRL	capillary_1
1.96114e+17	-1.09156	10.483	CTRL	capillary_1
1.96172e+17	1.50208	-0.808656	CTRL	capillary_2
1.96499e+17	1.10033	15.7914	CTRL	capillary_1
1.96517e+17	-2.58365	-5.92022	CTRL	capillary_2
1.96524e+17	-1.28024	-15.0881	CTRL	capillary_2
1.96586e+17	-2.43533	-9.51781	CTRL	capillary_2
1.96593e+17	-1.35341	-0.387338	CTRL	capillary_2
1.96653e+17	5.07917	15.545	CTRL	capillary_1
1.96653e+17	-3.88716	-9.93111	CTRL	capillary_2
1.96654e+17	-0.879828	-9.72436	CTRL	capillary_2
1.96731e+17	4.56205	18.4561	CTRL	capillary_1
1.96731e+17	-1.09352	-14.7751	CTRL	capillary_2
1.96731e+17	4.29301	16.1382	CTRL	capillary_1
1.96731e+17	3.90108	18.5284	CTRL	capillary_1
1.97066e+17	0.935268	2.22037	CTRL	capillary_2
1.97074e+17	1.91262	16.8535	CTRL	capillary_1
1.9712e+17	-2.82965	-12.7779	CTRL	capillary_2
1.97138e+17	-0.887483	1.54136	CTRL	capillary_2
1.97138e+17	2.69928	16.5775	CTRL	capillary_1
1.97186e+17	2.62193	15.7647	CTRL	capillary_1
1.97212e+17	-0.0635086	7.34978	CTRL	capillary_1
1.97255e+17	2.76252	15.2615	CTRL	capillary_1
1.97255e+17	6.81392	19.9043	CTRL	capillary_1
1.97264e+17	0.730128	-8.7069	CTRL	capillary_2
1.97264e+17	-3.41055	-12.9986	CTRL	capillary_2
1.97272e+17	1.23982	-3.29756	CTRL	capillary_2
1.97272e+17	-2.97294	-8.06238	CTRL	capillary_2
1.9728e+17	2.49473	11.0844	CTRL	capillary_1
1.9728e+17	3.61062	16.2998	CTRL	capillary_1
1.99807e+17	2.53628	18.4688	CTRL	capillary_1
1.99807e+17	-3.916	-9.5173	CTRL	capillary_2
1.99814e+17	3.40939	12.9417	CTRL	capillary_1
1.99823e+17	-0.465489	-4.62331	CTRL	capillary_2
1.99875e+17	4.01982	13.5153	CTRL	capillary_1
1.99875e+17	-1.07775	-4.12159	CTRL	capillary_2
1.99875e+17	-3.36531	-8.02963	CTRL	capillary_2
1.99878e+17	-2.48314	-14.737	CTRL	capillary_2
1.99938e+17	-1.15973	1.02669	CTRL	capillary_2
1.99938e+17	-0.322785	-5.84852	CTRL	capillary_2
1.99943e+17	6.43945	15.8569	CTRL	capillary_1
1.99944e+17	4.59645	19.1581	CTRL	capillary_1
2.00364e+17	-2.40199	-14.0994	CTRL	capillary_2
2.00418e+17	0.203745	8.36744	CTRL	capillary_1
2.00445e+17	3.53453	15.7719	CTRL	capillary_1
2.00502e+17	-1.07654	-9.53763	CTRL	capillary_2
2.00502e+17	-3.14713	-7.16881	CTRL	capillary_2
2.00897e+17	-0.510212	-6.56757	CTRL	capillary_2
2.00897e+17	-2.71796	2.15347	CTRL	capillary_2
2.00898e+17	3.55614	12.9595	CTRL	capillary_1
2.00898e+17	-1.82385	-0.806274	CTRL	capillary_2
2.00905e+17	1.34695	10.0143	CTRL	capillary_1
2.00907e+17	3.42055	14.1467	CTRL	capillary_1
2.00914e+17	-2.50512	-5.84273	CTRL	capillary_2
2.00923e+17	3.03131	17.2501	CTRL	capillary_1
2.00969e+17	4.39595	16.5509	CTRL	capillary_1
2.00983e+17	3.82972	17.3728	CTRL	capillary_1
2.00983e+17	5.14671	15.8486	CTRL	capillary_1
2.00983e+17	-2.66343	-15.4019	CTRL	capillary_2
2.00984e+17	-1.45086	-14.2705	CTRL	capillary_2
2.00984e+17	6.08929	16.6779	CTRL	capillary_1
2.00992e+17	-1.27817	-12.2302	CTRL	capillary_2
2.00994e+17	0.212617	7.35184	CTRL	capillary_1
2.01104e+17	-5.66117	-14.77	CTRL	capillary_2
2.01106e+17	-1.32563	1.8457	CTRL	capillary_2
2.01106e+17	-1.00021	-10.5757	CTRL	capillary_2
2.01106e+17	-2.33885	-14.1825	CTRL	capillary_2
2.01447e+17	5.78024	17.3355	CTRL	capillary_1
2.01533e+17	1.32631	13.1892	CTRL	capillary_1
2.01533e+17	-4.10984	-8.99564	CTRL	capillary_2
2.04215e+17	-1.39891	8.79829	CTRL	capillary_1
2.04293e+17	0.994583	8.52117	CTRL	capillary_1
2.04342e+17	1.70011	13.9408	CTRL	capillary_1
2.04352e+17	2.02405	14.8781	CTRL	capillary_1
2.0436e+17	-3.34531	0.440898	CTRL	capillary_2
2.0436e+17	-0.591285	-13.2629	CTRL	capillary_2
2.04411e+17	4.26103	15.9784	CTRL	capillary_1
2.0484e+17	-2.44539	-14.711	CTRL	capillary_2
2.04882e+17	2.89676	16.4812	CTRL	capillary_1
2.04903e+17	-3.22474	-9.76377	CTRL	capillary_2
2.04903e+17	-1.40671	-14.3511	CTRL	capillary_2
2.04908e+17	1.83458	13.5528	CTRL	capillary_1
2.04911e+17	2.70595	15.4199	CTRL	capillary_1
2.04952e+17	3.83725	-11.7738	CTRL	capillary_2
2.0496e+17	6.16472	16.4564	CTRL	capillary_1
2.0496e+17	-2.88598	-7.621	CTRL	capillary_2
2.04968e+17	3.50921	13.7319	CTRL	capillary_1
2.05295e+17	-0.213667	-6.52789	CTRL	capillary_2
2.05295e+17	2.12028	16.9501	CTRL	capillary_1
2.05315e+17	4.08799	18.6482	CTRL	capillary_1
2.05367e+17	3.71218	17.1836	CTRL	capillary_1
2.05441e+17	0.894549	8.41869	CTRL	capillary_1
2.05442e+17	5.16705	20.0228	CTRL	capillary_1
2.05861e+17	-3.19512	-8.51662	CTRL	capillary_2
2.05861e+17	1.49104	-5.16791	CTRL	capillary_2
2.05915e+17	3.36031	17.5034	CTRL	capillary_1
2.05925e+17	4.04055	16.6561	CTRL	capillary_1
2.0593e+17	-3.36397	-15.3808	CTRL	capillary_2
2.05932e+17	4.07058	18.3332	CTRL	capillary_1
2.05991e+17	3.86259	18.4527	CTRL	capillary_1
2.06069e+17	-1.37639	-1.99123	CTRL	capillary_2
2.26212e+17	-1.6566	-8.06502	CTRL	capillary_2
2.26212e+17	3.42977	12.4689	CTRL	capillary_1
2.26273e+17	-5.25492	-14.3141	CTRL	capillary_2
2.26283e+17	-0.343413	1.56748	CTRL	capillary_2
2.26283e+17	0.683022	8.07821	CTRL	capillary_1
2.26283e+17	-2.18567	-8.29289	CTRL	capillary_2
2.26283e+17	2.49318	15.7853	CTRL	capillary_1
2.26393e+17	1.1327	-4.73261	CTRL	capillary_2
2.26395e+17	4.41368	16.9587	CTRL	capillary_1
2.26417e+17	-2.55726	1.72497	CTRL	capillary_2
2.26419e+17	-2.29012	-14.1404	CTRL	capillary_2
2.26761e+17	1.83998	-5.80415	CTRL	capillary_2
2.26764e+17	-1.20821	-14.601	CTRL	capillary_2
2.2683e+17	5.17991	15.6819	CTRL	capillary_1
2.2683e+17	-1.81849	-13.2754	CTRL	capillary_2
2.26884e+17	5.07401	19.6871	CTRL	capillary_1
2.26884e+17	1.53405	-10.2794	CTRL	capillary_2
2.2695e+17	2.6663	-3.39015	CTRL	capillary_2
2.2695e+17	-0.8041	-8.88363	CTRL	capillary_2
2.26952e+17	0.499545	6.86863	CTRL	capillary_1
2.26952e+17	3.87318	18.9236	CTRL	capillary_1
2.2697e+17	2.94166	11.8477	CTRL	capillary_1
2.2697e+17	3.05751	15.6137	CTRL	capillary_1
2.2697e+17	1.10287	-9.05487	CTRL	capillary_2
2.27296e+17	-5.13387	-14.2155	CTRL	capillary_2
2.27297e+17	-1.55731	-10.4557	CTRL	capillary_2
2.27304e+17	-5.41371	-14.9301	CTRL	capillary_2
2.27313e+17	0.17078	-12.4401	CTRL	capillary_2
2.27357e+17	-2.49105	-13.9049	CTRL	capillary_2
2.27357e+17	5.47989	17.5963	CTRL	capillary_1
2.27362e+17	-4.82516	-10.8584	CTRL	capillary_2
2.27362e+17	1.46156	-1.62002	CTRL	capillary_2
2.27362e+17	-0.898005	-7.2277	CTRL	capillary_2
2.27373e+17	-2.04763	-11.8139	CTRL	capillary_2
2.27425e+17	0.132969	-0.242436	CTRL	capillary_2
2.27494e+17	-0.620717	-4.99444	CTRL	capillary_2
2.27494e+17	4.02543	16.6839	CTRL	capillary_1
2.275e+17	-5.42158	-18.3449	CTRL	lymphatic
2.27502e+17	4.23747	20.0668	CTRL	capillary_1
2.27502e+17	0.621393	6.71588	CTRL	capillary_1
2.27509e+17	0.0751269	-0.045978	CTRL	capillary_2
2.27518e+17	0.129693	-1.26252	CTRL	capillary_2
2.27854e+17	3.10068	19.5802	CTRL	capillary_1
2.27854e+17	4.68881	18.2235	CTRL	capillary_1
2.27862e+17	-1.53226	0.00691841	CTRL	capillary_2
2.27903e+17	-4.87503	-18.6949	CTRL	lymphatic
2.27907e+17	0.921432	-5.83788	CTRL	capillary_2
2.27912e+17	3.79898	16.9792	CTRL	capillary_1
2.27912e+17	-7.07975	-17.3289	CTRL	lymphatic
2.27921e+17	1.50262	15.9466	CTRL	capillary_1
2.27921e+17	0.395316	7.50301	CTRL	capillary_1
2.27921e+17	-2.49181	-13.5428	CTRL	capillary_2
2.27922e+17	-4.05672	-14.3672	CTRL	capillary_2
2.27929e+17	2.43992	13.196	CTRL	capillary_1
2.28041e+17	-4.95808	-18.4061	CTRL	lymphatic
2.28041e+17	0.889999	-1.46744	CTRL	capillary_2
2.2805e+17	-2.66314	-8.08265	CTRL	capillary_2
2.28053e+17	-2.60502	-8.62376	CTRL	capillary_2
2.28059e+17	-6.05414	-14.4153	CTRL	capillary_2
2.28067e+17	-0.117754	-9.6048	CTRL	capillary_2
2.28067e+17	-2.46265	-14.0653	CTRL	capillary_2
2.28068e+17	1.12138	8.30474	CTRL	capillary_1
2.306e+17	1.86654	-4.84089	CTRL	capillary_2
2.30602e+17	1.42231	17.609	CTRL	capillary_1
2.30604e+17	5.78282	18.9995	CTRL	capillary_1
2.30604e+17	3.34364	10.5266	CTRL	capillary_1
2.30609e+17	-1.24839	0.572371	CTRL	capillary_2
2.30609e+17	5.18049	17.7555	CTRL	capillary_1
2.3061e+17	-3.07421	-8.52303	CTRL	capillary_2
2.3061e+17	1.13694	-7.05867	CTRL	capillary_2
2.30671e+17	-2.33688	-13.5674	CTRL	capillary_2
2.30679e+17	1.89944	10.3731	CTRL	capillary_1
2.30679e+17	-7.56209	-4.63404	CTRL	capillary_2
2.30679e+17	0.698353	-4.1795	CTRL	capillary_2
2.30738e+17	-0.906294	-0.222253	CTRL	capillary_2
2.30738e+17	-3.13528	-9.7432	CTRL	capillary_2
2.30738e+17	0.0303782	-8.31558	CTRL	capillary_2
2.30747e+17	1.15969	8.9377	CTRL	capillary_1
2.30748e+17	0.622128	8.52324	CTRL	capillary_1
2.30749e+17	0.651098	11.776	CTRL	capillary_1
2.30809e+17	-1.86376	-15.0548	CTRL	capillary_2
2.30817e+17	4.61112	-4.5445	CTRL	lymphatic
2.30817e+17	4.88394	-2.56937	CTRL	lymphatic
2.30819e+17	3.10026	11.385	CTRL	capillary_1
2.30819e+17	4.87573	15.1675	CTRL	capillary_1
2.31133e+17	-3.15943	-13.1173	CTRL	capillary_2
2.31145e+17	3.572	16.5032	CTRL	capillary_1
2.31161e+17	0.450781	-6.04424	CTRL	capillary_2
2.31161e+17	-1.75428	-13.4787	CTRL	capillary_2
2.31161e+17	2.34576	11.0836	CTRL	capillary_1
2.3122e+17	2.17585	-0.279308	CTRL	capillary_2
2.3122e+17	-0.742259	-0.280823	CTRL	capillary_2
2.3122e+17	1.74718	10.342	CTRL	capillary_1
2.3129e+17	7.09035	18.0736	CTRL	capillary_1
2.3129e+17	0.721253	17.5391	CTRL	capillary_1
2.31296e+17	3.37402	19.0798	CTRL	capillary_1
2.31296e+17	-0.860323	2.16081	CTRL	capillary_2
2.31349e+17	-0.0950828	-2.64004	CTRL	capillary_2
2.3135e+17	-2.61567	-8.74575	CTRL	capillary_2
2.31365e+17	-0.0573436	-12.287	CTRL	capillary_2
2.31365e+17	-3.32476	-8.13158	CTRL	capillary_2
2.31684e+17	1.11824	-11.2345	CTRL	capillary_2
2.31686e+17	2.29061	16.2325	CTRL	capillary_1
2.31704e+17	-2.7034	-14.6404	CTRL	capillary_2
2.31752e+17	-0.365813	-6.25775	CTRL	capillary_2
2.31752e+17	1.04842	-10.3655	CTRL	capillary_2
2.31752e+17	-2.17738	-13.8648	CTRL	capillary_2
2.31753e+17	0.522882	-6.31023	CTRL	capillary_2
2.31772e+17	0.471253	9.07046	CTRL	capillary_1
2.31772e+17	-5.07203	-18.6357	CTRL	lymphatic
2.31821e+17	-5.37854	-18.5396	CTRL	lymphatic
2.31841e+17	0.295612	-13.5008	CTRL	capillary_2
2.31849e+17	-5.08988	-14.8233	CTRL	capillary_2
2.31899e+17	-1.74419	-7.27483	CTRL	capillary_2
2.31899e+17	-2.60531	-1.44256	CTRL	capillary_2
2.319e+17	-4.08079	-15.2767	CTRL	capillary_2
2.319e+17	0.288468	9.63069	CTRL	capillary_1
2.31901e+17	3.3075	9.80878	CTRL	capillary_1
2.31901e+17	-1.01815	-8.77449	CTRL	capillary_2
2.31916e+17	1.34052	-6.15389	CTRL	capillary_2
2.31916e+17	-1.96606	-0.590566	CTRL	capillary_2
2.32236e+17	-0.0518882	-9.48906	CTRL	capillary_2
2.32243e+17	1.15078	-2.31835	CTRL	capillary_2
2.32251e+17	-1.53833	-1.25894	CTRL	capillary_2
2.32252e+17	3.51614	12.6146	CTRL	capillary_1
2.32313e+17	-0.285763	6.73214	CTRL	capillary_1
2.32313e+17	-0.862822	1.17444	CTRL	capillary_2
2.3237e+17	2.60607	14	CTRL	capillary_1
2.3237e+17	-2.9163	-13.4641	CTRL	capillary_2
2.32372e+17	-1.37972	-9.34005	CTRL	capillary_2
2.32372e+17	-1.0629	-8.82982	CTRL	capillary_2
2.3238e+17	-0.395612	-2.73251	CTRL	capillary_2
2.3238e+17	3.63173	16.0419	CTRL	capillary_1
2.32389e+17	3.19484	13.5632	CTRL	capillary_1
2.32389e+17	2.92828	17.3585	CTRL	capillary_1
2.32449e+17	3.78037	19.8183	CTRL	capillary_1
2.34992e+17	1.084	-8.74494	CTRL	capillary_2
2.34992e+17	3.33153	11.8492	CTRL	capillary_1
2.35001e+17	0.943718	-8.11958	CTRL	capillary_2
2.35007e+17	6.02567	18.3099	CTRL	capillary_1
2.35059e+17	-3.57913	-16.8013	CTRL	capillary_2
2.35059e+17	-4.72783	-8.7267	CTRL	capillary_2
2.35059e+17	4.26328	19.3378	CTRL	capillary_1
2.35122e+17	-2.44376	1.58624	CTRL	capillary_2
2.35122e+17	-1.25689	-0.923558	CTRL	capillary_2
2.35128e+17	2.92718	18.6026	CTRL	capillary_1
2.35128e+17	-1.37027	-13.9147	CTRL	capillary_2
2.35145e+17	-4.89934	-16.4615	CTRL	capillary_2
2.35145e+17	3.4251	12.8704	CTRL	capillary_1
2.35551e+17	2.23296	9.23249	CTRL	capillary_1
2.35552e+17	3.131	13.1398	CTRL	capillary_1
2.35559e+17	-4.43981	-14.4327	CTRL	capillary_2
2.35679e+17	0.714264	-10.5049	CTRL	capillary_2
2.35687e+17	-0.036183	-6.95556	CTRL	capillary_2
2.35689e+17	2.12711	10.9449	CTRL	capillary_1
2.35748e+17	-7.02243	-17.4258	CTRL	lymphatic
2.35748e+17	-2.25554	-11.755	CTRL	capillary_2
2.36108e+17	0.777039	-11.0095	CTRL	capillary_2
2.36177e+17	0.521282	-3.55493	CTRL	capillary_2
2.3622e+17	4.47682	17.6575	CTRL	capillary_1
2.36222e+17	2.87501	13.7469	CTRL	capillary_1
2.3623e+17	-1.89114	-7.20635	CTRL	capillary_2
2.36245e+17	-5.89053	-14.8632	CTRL	capillary_2
2.36245e+17	-0.885898	-7.01911	CTRL	capillary_2
2.36298e+17	3.63353	18.2878	CTRL	capillary_1
2.36701e+17	4.23957	12.2155	CTRL	capillary_1
2.36701e+17	1.19962	-1.30033	CTRL	capillary_2
2.36701e+17	1.6429	-9.98781	CTRL	capillary_2
2.36702e+17	4.26312	13.7611	CTRL	capillary_1
2.36845e+17	5.47492	14.934	CTRL	capillary_1
2.36845e+17	4.02944	16.1189	CTRL	capillary_1
2.36845e+17	-0.924912	-2.90614	CTRL	capillary_2
2.36845e+17	0.634439	5.82145	CTRL	capillary_1
2.39452e+17	0.484135	-7.25533	CTRL	capillary_2
2.39459e+17	-2.66799	-8.5391	CTRL	capillary_2
2.3946e+17	-0.381322	10.4234	CTRL	capillary_1
2.3946e+17	5.07246	18.6357	CTRL	capillary_1
2.39476e+17	-2.29706	-8.20138	CTRL	capillary_2
2.39517e+17	2.07735	17.621	CTRL	capillary_1
2.39544e+17	-1.12409	-11.2645	CTRL	capillary_2
2.39544e+17	-3.7488	-12.7106	CTRL	capillary_2
2.39544e+17	-0.510697	-0.707731	CTRL	capillary_2
2.39587e+17	-1.23778	-9.23377	CTRL	capillary_2
2.39589e+17	-0.380712	-7.95999	CTRL	capillary_2
2.39594e+17	3.3651	13.4079	CTRL	capillary_1
2.39594e+17	-3.35937	-8.58547	CTRL	capillary_2
2.39594e+17	0.993395	-1.4228	CTRL	capillary_2
2.39596e+17	0.517536	6.60652	CTRL	capillary_1
2.39596e+17	2.91313	15.0196	CTRL	capillary_1
2.39596e+17	1.52601	-5.8306	CTRL	capillary_2
2.39598e+17	3.69939	15.4459	CTRL	capillary_1
2.39612e+17	2.00013	-0.440041	CTRL	capillary_2
2.39612e+17	-1.95378	-11.6398	CTRL	capillary_2
2.39612e+17	-3.06666	-14.6808	CTRL	capillary_2
2.39613e+17	1.14419	-5.76166	CTRL	capillary_2
2.39939e+17	-2.32752	-8.26008	CTRL	capillary_2
2.39939e+17	0.0436584	7.49569	CTRL	capillary_1
2.39956e+17	-3.09149	-13.9643	CTRL	capillary_2
2.39998e+17	-0.905561	1.36809	CTRL	capillary_2
2.4e+17	-3.41537	-13.7213	CTRL	capillary_2
2.4e+17	1.01538	-5.43275	CTRL	capillary_2
2.40145e+17	3.21232	16.7361	CTRL	capillary_1
2.40162e+17	-4.18441	-16.7434	CTRL	capillary_2
2.40162e+17	-1.54852	-13.3764	CTRL	capillary_2
2.40162e+17	-0.131347	-0.850759	CTRL	capillary_2
2.40162e+17	4.90007	19.5372	CTRL	capillary_1
2.40482e+17	-0.628627	15.0734	CTRL	capillary_1
2.4049e+17	-0.461421	-12.974	CTRL	capillary_2
2.4049e+17	1.76979	-9.31124	CTRL	capillary_2
2.40497e+17	2.44844	11.7965	CTRL	capillary_1
2.40497e+17	-0.8255	-2.92283	CTRL	capillary_2
2.40497e+17	-2.21623	-12.7249	CTRL	capillary_2
2.4056e+17	1.7347	-0.847973	CTRL	capillary_2
2.40618e+17	-0.851388	-7.08711	CTRL	capillary_2
2.40618e+17	3.75471	17.3841	CTRL	capillary_1
2.40628e+17	-5.90977	-14.6378	CTRL	capillary_2
2.41039e+17	5.18886	14.6654	CTRL	capillary_1
2.41039e+17	2.96262	12.3495	CTRL	capillary_1
2.41039e+17	2.62057	10.5753	CTRL	capillary_1
2.41098e+17	0.703197	-0.498187	CTRL	capillary_2
1.2505e+17	-1.00787	10.1392	CTRL	capillary_1
1.31164e+17	4.54499	14.3907	CTRL	capillary_1
1.33984e+17	-3.17947	-12.6237	CTRL	capillary_2
1.56395e+17	0.828179	18.279	CTRL	capillary_1
1.6538e+17	6.60621	19.8338	CTRL	capillary_1
1.20788e+17	0.346569	-14.5638	CTRL	capillary_2
1.20864e+17	-1.69667	1.44721	CTRL	capillary_2
1.21405e+17	4.59968	20.7094	CTRL	capillary_1
1.21416e+17	-0.855296	15.8187	CTRL	capillary_1
1.2189e+17	-0.474499	8.14937	CTRL	capillary_1
1.22379e+17	2.29575	15.5085	CTRL	capillary_1
1.25247e+17	-0.347783	-4.63809	CTRL	capillary_2
1.25257e+17	1.10196	-15.0672	CTRL	capillary_2
1.25606e+17	-0.146692	15.4836	CTRL	capillary_1
1.25787e+17	-1.05986	15.5816	CTRL	capillary_1
1.26681e+17	4.03426	15.4869	CTRL	capillary_1
1.26749e+17	1.19039	-15.0954	CTRL	capillary_2
1.26904e+17	2.36878	-13.7391	CTRL	capillary_2
1.29508e+17	-2.97561	1.22544	CTRL	capillary_2
1.30608e+17	-0.0724091	-13.0047	CTRL	capillary_2
1.30608e+17	3.60639	-5.80365	CTRL	capillary_2
1.30616e+17	-4.89279	-19.0974	CTRL	lymphatic
1.33967e+17	1.60815	-14.1047	CTRL	capillary_2
1.34517e+17	-0.707151	8.69071	CTRL	capillary_1
1.34531e+17	0.183512	-14.3089	CTRL	capillary_2
1.35082e+17	3.44765	-12.0075	CTRL	capillary_2
1.35132e+17	-3.265	1.2909	CTRL	capillary_2
1.35505e+17	-0.703447	-0.554452	CTRL	capillary_2
1.35547e+17	-1.89727	-4.66507	CTRL	capillary_2
1.35563e+17	-5.82201	-12.8282	CTRL	capillary_2
1.35572e+17	4.20862	20.7959	CTRL	capillary_1
1.35694e+17	-1.95387	2.0891	CTRL	capillary_2
1.56024e+17	1.08397	15.1114	CTRL	capillary_1
1.56524e+17	0.405357	-3.23861	CTRL	capillary_2
1.56942e+17	-0.165142	-5.22823	CTRL	capillary_2
1.57072e+17	-0.770903	7.28964	CTRL	capillary_1
1.57563e+17	-0.265197	1.84033	CTRL	capillary_2
1.60302e+17	-0.441315	0.904191	CTRL	capillary_2
1.61332e+17	-0.710246	-3.21417	CTRL	capillary_2
1.61409e+17	-0.0479398	-5.44718	CTRL	capillary_2
1.61942e+17	-0.74744	7.87993	CTRL	capillary_1
1.62011e+17	0.833844	-14.8207	CTRL	capillary_2
1.6208e+17	-7.0063	-14.1698	CTRL	capillary_2
1.6208e+17	1.40948	-14.8364	CTRL	capillary_2
1.6471e+17	4.18538	20.7487	CTRL	capillary_1
1.6526e+17	-0.115542	-5.36582	CTRL	capillary_2
1.65372e+17	3.51803	-7.15629	CTRL	capillary_2
1.65729e+17	2.65427	-14.4649	CTRL	capillary_2
1.65782e+17	3.47696	-6.20521	CTRL	capillary_2
1.66266e+17	-0.677663	0.971119	CTRL	capillary_2
1.66408e+17	0.525984	16.3948	CTRL	capillary_1
1.69561e+17	0.128643	-14.5403	CTRL	capillary_2
1.69658e+17	-0.946917	1.1326	CTRL	capillary_2
1.70258e+17	5.33777	-2.90514	CTRL	lymphatic
1.91705e+17	-0.243335	15.3521	CTRL	capillary_1
1.92238e+17	0.412576	13.9112	CTRL	capillary_1
1.92249e+17	0.821824	-14.9969	CTRL	capillary_2
1.92307e+17	-5.7512	-4.11952	CTRL	capillary_2
1.92797e+17	-5.95717	-13.8722	CTRL	capillary_2
1.96114e+17	-0.230761	15.5507	CTRL	capillary_1
1.96577e+17	-0.0704919	11.6427	CTRL	capillary_1
1.96593e+17	0.603835	-15.3541	CTRL	capillary_2
1.96653e+17	2.17586	15.0016	CTRL	capillary_1
1.96654e+17	0.945726	-15.2422	CTRL	capillary_2
1.96707e+17	-0.725676	-3.13578	CTRL	capillary_2
1.97066e+17	3.24067	-6.96947	CTRL	capillary_2
1.99807e+17	4.33981	11.0178	CTRL	capillary_1
1.99884e+17	3.52774	-5.92507	CTRL	capillary_2
1.99938e+17	1.85936	14.906	CTRL	capillary_1
2.00006e+17	3.66112	-5.78778	CTRL	capillary_2
2.00006e+17	-1.14691	-3.55576	CTRL	capillary_2
2.00571e+17	-0.524879	-4.59084	CTRL	capillary_2
2.04291e+17	-5.46784	-12.5397	CTRL	capillary_2
2.04763e+17	-2.84288	-0.662852	CTRL	capillary_2
2.05382e+17	0.222559	16.1566	CTRL	capillary_1
2.26952e+17	0.298637	-14.7134	CTRL	capillary_2
2.27374e+17	-0.926774	15.7747	CTRL	capillary_1
2.27906e+17	-1.04253	1.66926	CTRL	capillary_2
2.27929e+17	0.817805	16.7736	CTRL	capillary_1
2.28059e+17	0.196664	15.5122	CTRL	capillary_1
2.30799e+17	5.07441	-9.62326	CTRL	lymphatic
2.32372e+17	1.57536	-14.4327	CTRL	capillary_2
2.32389e+17	1.37798	-15.0478	CTRL	capillary_2
2.39382e+17	1.42014	16.6213	CTRL	capillary_1
2.4055e+17	2.89286	18.6365	CTRL	capillary_1

## Sheet: 3C
	Factor-12	Factor-13	Factor-15	Celltype	Condition
1 CTRL	0.0587445	0.0343908	0.063536	#1f77b4	darkgrey
1 DT	0.186659	0.444145	0.236478	#1f77b4	tab:red
4 CTRL	0.0300181	0.0417582	0.0439667	#1f77b4	darkgrey
4 DT	0.0838528	0.502513	0.192143	#1f77b4	tab:red
5 CTRL	0.0148976	0.0625698	0.0607466	#1f77b4	darkgrey
5 DT	0.0486272	0.354294	0.642767	#1f77b4	tab:red
0 CTRL	0.293162	0.15364	0.0422224	#ff7f0e	darkgrey
0 DT	0.657914	0.660201	0.150616	#ff7f0e	tab:red
2 CTRL	0.845995	0.0978599	0.0345419	#ff7f0e	darkgrey
2 DT	1.17967	0.806221	0.140038	#ff7f0e	tab:red
3 CTRL	0.114971	0.104304	0.0631227	#ff7f0e	darkgrey
3 DT	0.196564	0.840938	0.275836	#ff7f0e	tab:red
6 CTRL	0.449841	0.183849	0.12818	#ff7f0e	darkgrey
6 DT	0.744097	0.728029	0.443676	#ff7f0e	tab:red
8 DT	0.0731653	0.33505	3.75416	#2ca02c	tab:red
7 CTRL	0.154889	0.0227899	0.0337547	#d62728	darkgrey
7 DT	0.246835	0.167884	0.128609	#d62728	tab:red

## Sheet: 3D_left_panel
	Bhlhe40	Bcl3	1110017d15rik	Noct	Relb	Icam4	1810032o08rik	Neurl3	Vars	Gramd1a	Maff	Birc3	H2-q6	Nr1d2	Prr7	Tnfaip3	Per1	6230400d17rik	Casp4	Irf5	Rd3	Socs2	Tifa	Csf1	Nod2	Foxp4	Nr1d1	Tgif1	Icosl	S1pr2	Stx11	Sh2b2	Slc25a25	Parp3	Rab20	Rdh5	Lat2	Tha1	Col11a2	Egr2	Tinagl1	Pogk	Ppp1r18	Wsb1	Csrnp1	Fosl2	Ciart	Dbp	Dll1
1.91081e+17	-3.01	-2.90036	-3.32145	-3.30202	-3.07458	-3.30625	-3.22305	-3.2067	-2.85797	-2.99317	-3.04273	-3.23512	-1.9036	-3.30742	-3.2744	-3.19138	-2.97559	-3.3061	-3.08323	-3.31935	-3.2413	-3.0088	-3.27639	-3.17128	-3.29478	-3.31514	-3.29354	-3.27212	-3.32012	-3.2513	-3.28632	-3.31551	-3.1558	-3.31294	-3.2854	-3.32008	-3.32088	-3.29527	-3.32182	-3.29895	-2.95875	-3.31313	-2.75422	-2.82828	-2.64438	-3.15155	-3.21761	-3.22041	-3.26884
1.31234e+17	-3.00913	-2.84307	-3.32119	-3.30286	-3.05159	-3.30396	-3.22647	-3.19574	-2.8286	-2.9906	-3.06216	-3.22617	-1.86253	-3.30796	-3.25877	-3.16726	-2.97648	-3.29458	-3.07081	-3.31876	-3.24652	-3.01657	-3.2694	-3.17151	-3.29565	-3.31509	-3.29875	-3.27701	-3.31993	-3.26708	-3.27274	-3.31073	-3.14016	-3.31489	-3.28568	-3.32017	-3.32092	-3.28764	-3.32178	-3.30669	-2.92164	-3.3155	-2.74336	-2.81006	-2.60149	-3.1296	-3.21981	-3.2254	-3.27051
1.21826e+17	-3.00856	-2.84775	-3.32126	-3.30079	-3.05027	-3.30488	-3.22067	-3.20217	-2.83016	-2.9948	-3.04654	-3.22744	-1.83708	-3.3078	-3.26055	-3.18116	-2.98242	-3.30228	-3.07332	-3.31911	-3.24665	-3.00691	-3.27018	-3.16939	-3.29625	-3.31383	-3.29269	-3.27613	-3.31987	-3.25718	-3.27789	-3.31233	-3.1416	-3.31406	-3.28548	-3.31942	-3.32082	-3.29164	-3.32177	-3.3042	-2.92495	-3.31562	-2.73999	-2.80645	-2.61045	-3.12762	-3.21894	-3.21823	-3.2677
2.32301e+17	-3.02367	-2.8597	-3.32114	-3.30021	-3.05267	-3.30179	-3.21974	-3.19886	-2.86655	-2.98751	-3.02128	-3.22351	-1.9679	-3.30589	-3.26226	-3.16193	-2.97599	-3.30723	-3.0855	-3.32048	-3.22775	-2.9688	-3.27984	-3.17555	-3.29455	-3.31778	-3.28979	-3.27106	-3.31916	-3.25507	-3.26959	-3.31056	-3.10873	-3.31604	-3.27663	-3.3204	-3.32068	-3.28902	-3.32174	-3.30484	-2.90502	-3.31097	-2.7314	-2.80728	-2.60283	-3.13378	-3.21715	-3.21486	-3.26865
2.31917e+17	-3.03437	-2.87503	-3.32132	-3.29643	-3.04458	-3.30388	-3.22023	-3.20108	-2.85987	-3.02573	-2.98793	-3.21481	-2.01471	-3.30272	-3.25355	-3.14962	-2.97113	-3.30748	-3.11158	-3.32109	-3.20992	-2.95788	-3.28339	-3.19111	-3.29015	-3.31814	-3.28615	-3.26432	-3.31565	-3.26201	-3.2567	-3.31028	-3.09365	-3.31625	-3.2578	-3.32075	-3.3209	-3.27881	-3.32181	-3.30672	-2.88505	-3.31128	-2.69888	-2.80413	-2.54445	-3.12412	-3.21966	-3.21338	-3.28043
2.40155e+17	-2.99346	-2.90698	-3.32163	-3.29922	-3.07838	-3.30547	-3.22479	-3.20366	-2.85345	-2.99883	-3.05395	-3.23577	-1.9096	-3.30518	-3.27787	-3.17829	-2.94519	-3.30886	-3.08156	-3.31903	-3.23619	-3.01647	-3.28105	-3.15829	-3.29539	-3.3133	-3.29204	-3.27233	-3.32087	-3.26294	-3.28725	-3.31576	-3.16119	-3.31039	-3.28468	-3.32026	-3.32082	-3.29314	-3.32186	-3.29641	-2.96023	-3.30763	-2.75333	-2.85572	-2.67886	-3.15121	-3.21592	-3.22211	-3.27432
1.25247e+17	-2.98837	-2.86825	-3.32153	-3.29955	-3.06958	-3.30516	-3.23147	-3.20814	-2.84195	-2.99768	-3.06597	-3.23414	-1.86744	-3.30654	-3.27149	-3.17119	-2.95329	-3.30432	-3.07181	-3.31736	-3.24504	-3.03532	-3.27415	-3.16432	-3.29742	-3.31246	-3.29724	-3.27791	-3.32091	-3.27085	-3.2838	-3.31402	-3.15911	-3.31148	-3.28785	-3.31988	-3.32085	-3.29173	-3.32183	-3.30264	-2.96055	-3.31208	-2.76736	-2.85422	-2.66707	-3.14853	-3.21688	-3.22778	-3.27326
1.29583e+17	-3.00468	-2.84933	-3.32123	-3.30028	-3.0497	-3.305	-3.22324	-3.20417	-2.83227	-2.9985	-3.05598	-3.22721	-1.81933	-3.307	-3.25982	-3.17876	-2.97981	-3.30086	-3.07013	-3.31829	-3.25	-3.01959	-3.26941	-3.17058	-3.29614	-3.31315	-3.29467	-3.2788	-3.32006	-3.2608	-3.27968	-3.31255	-3.14177	-3.31335	-3.28536	-3.31938	-3.3208	-3.29123	-3.32176	-3.30578	-2.92953	-3.31586	-2.74772	-2.81701	-2.61467	-3.13221	-3.22186	-3.22082	-3.2678
1.92102e+17	-3.00339	-2.82894	-3.32104	-3.29976	-3.04514	-3.30046	-3.21978	-3.18794	-2.82555	-2.98975	-3.03891	-3.22264	-1.92532	-3.3054	-3.25573	-3.15165	-2.97127	-3.29974	-3.07861	-3.31984	-3.2371	-2.99159	-3.27339	-3.1733	-3.28952	-3.3166	-3.29488	-3.26793	-3.31865	-3.26736	-3.26641	-3.30833	-3.12474	-3.31503	-3.27976	-3.32022	-3.32071	-3.28249	-3.32175	-3.30681	-2.90265	-3.31432	-2.71859	-2.81425	-2.56819	-3.12277	-3.21061	-3.22175	-3.27419
1.34531e+17	-3.02092	-2.82377	-3.32083	-3.29958	-3.03469	-3.30081	-3.21984	-3.18396	-2.82745	-2.98485	-3.0369	-3.22097	-1.89038	-3.30714	-3.2524	-3.15683	-2.98176	-3.29744	-3.0691	-3.31971	-3.23546	-2.98024	-3.26849	-3.16861	-3.29476	-3.31641	-3.29273	-3.2721	-3.319	-3.2611	-3.26343	-3.30701	-3.11497	-3.3159	-3.28089	-3.32004	-3.32066	-3.28575	-3.32165	-3.30577	-2.88954	-3.31352	-2.7308	-2.7787	-2.5727	-3.11136	-3.21633	-3.22189	-3.26687
2.30809e+17	-3.02887	-2.97504	-3.32172	-3.29474	-3.09232	-3.29864	-3.2364	-3.22614	-2.88142	-2.99467	-3.03648	-3.2395	-2.06727	-3.30257	-3.28877	-3.16322	-2.94417	-3.31427	-3.10916	-3.32063	-3.22673	-3.02299	-3.29501	-3.17216	-3.28468	-3.31798	-3.28264	-3.26769	-3.32013	-3.25689	-3.29136	-3.31806	-3.1531	-3.30837	-3.27779	-3.32061	-3.32078	-3.28999	-3.32186	-3.30338	-3.01841	-3.30565	-2.72636	-2.89669	-2.7137	-3.1713	-3.21576	-3.21822	-3.28642
1.66351e+17	-2.99678	-2.90943	-3.3216	-3.29615	-3.07597	-3.30441	-3.22728	-3.2202	-2.8625	-3.00425	-3.03652	-3.23566	-1.96328	-3.30304	-3.27907	-3.17731	-2.95961	-3.30967	-3.09607	-3.31875	-3.2402	-3.0236	-3.28223	-3.17352	-3.28801	-3.31397	-3.29279	-3.2691	-3.32018	-3.2567	-3.28726	-3.31639	-3.15479	-3.30842	-3.28218	-3.32005	-3.32052	-3.2904	-3.32185	-3.30429	-2.97626	-3.31227	-2.74816	-2.86638	-2.65636	-3.16153	-3.21301	-3.22345	-3.27657
2.00983e+17	-2.99359	-2.86372	-3.32124	-3.29898	-3.07022	-3.30402	-3.2144	-3.20806	-2.85527	-2.99865	-3.03988	-3.22731	-1.94498	-3.30315	-3.26731	-3.1723	-2.96708	-3.30588	-3.08476	-3.31901	-3.23998	-3.00144	-3.27539	-3.16782	-3.2923	-3.31471	-3.29206	-3.26884	-3.32	-3.26225	-3.27869	-3.3134	-3.13745	-3.31319	-3.28066	-3.31985	-3.32045	-3.29015	-3.32176	-3.30514	-2.92467	-3.31385	-2.74477	-2.8457	-2.60033	-3.14825	-3.20879	-3.21857	-3.27211
1.91774e+17	-3.00194	-2.97734	-3.32176	-3.29441	-3.09245	-3.30299	-3.2347	-3.21604	-2.86601	-3.00292	-3.05143	-3.24562	-2.01724	-3.30224	-3.29236	-3.17536	-2.94151	-3.31471	-3.10109	-3.31892	-3.22288	-3.0231	-3.29189	-3.16274	-3.29226	-3.31296	-3.28565	-3.26664	-3.32086	-3.26078	-3.29453	-3.31841	-3.16723	-3.30378	-3.28396	-3.32063	-3.32036	-3.28849	-3.32188	-3.30032	-3.00515	-3.29934	-2.72967	-2.90737	-2.74576	-3.17181	-3.21447	-3.22702	-3.28553
1.96715e+17	-3.04186	-2.91188	-3.32154	-3.29426	-3.08204	-3.30039	-3.23564	-3.21054	-2.86451	-3.00174	-2.99883	-3.20932	-2.03875	-3.29796	-3.2763	-3.14391	-2.96631	-3.31313	-3.12435	-3.32101	-3.21709	-2.98133	-3.2915	-3.18932	-3.28599	-3.31882	-3.2835	-3.27437	-3.31884	-3.25886	-3.27748	-3.31487	-3.10779	-3.31175	-3.25701	-3.32095	-3.32099	-3.28676	-3.32183	-3.30729	-2.95298	-3.30592	-2.68649	-2.86852	-2.6563	-3.15212	-3.22599	-3.21391	-3.28231
2.31761e+17	-3.01983	-2.93664	-3.32158	-3.30121	-3.0929	-3.3047	-3.22171	-3.19369	-2.85335	-2.98898	-3.00378	-3.21775	-2.04033	-3.29897	-3.28358	-3.14528	-2.9503	-3.3144	-3.09614	-3.32062	-3.2128	-3.00699	-3.29099	-3.15711	-3.2909	-3.31773	-3.27908	-3.27704	-3.32043	-3.2728	-3.28054	-3.31547	-3.14258	-3.312	-3.26425	-3.32042	-3.32104	-3.29087	-3.32185	-3.30325	-2.96866	-3.28838	-2.67516	-2.90758	-2.70739	-3.15338	-3.22372	-3.21469	-3.29072
1.62002e+17	-3.04248	-2.90078	-3.32163	-3.29661	-3.07865	-3.30331	-3.23805	-3.20943	-2.86174	-3.01185	-2.97541	-3.20504	-2.05439	-3.29709	-3.2751	-3.13592	-2.96265	-3.3135	-3.12945	-3.32141	-3.20583	-2.97516	-3.29549	-3.19164	-3.28716	-3.31967	-3.28463	-3.27704	-3.31777	-3.26105	-3.27229	-3.31431	-3.10665	-3.31303	-3.24398	-3.32121	-3.32125	-3.28793	-3.32186	-3.30497	-2.96833	-3.30743	-2.67406	-2.87768	-2.63447	-3.14022	-3.22441	-3.20662	-3.28521
1.34473e+17	-3.01754	-2.92601	-3.3215	-3.30108	-3.09277	-3.3053	-3.22401	-3.18822	-2.84463	-2.98648	-3.00254	-3.21793	-1.98779	-3.29826	-3.27913	-3.15356	-2.93933	-3.31508	-3.09058	-3.32063	-3.21931	-2.99772	-3.29098	-3.15415	-3.28662	-3.31768	-3.27123	-3.26946	-3.31966	-3.2681	-3.28259	-3.31557	-3.14196	-3.31266	-3.26889	-3.32008	-3.32104	-3.2914	-3.32181	-3.29607	-2.96203	-3.29706	-2.6882	-2.88333	-2.67043	-3.14959	-3.22163	-3.20445	-3.28754
1.21338e+17	-2.99961	-2.82737	-3.32092	-3.30028	-3.05215	-3.30162	-3.1952	-3.19825	-2.84536	-2.99891	-3.03812	-3.21431	-1.98805	-3.30044	-3.25847	-3.1587	-2.9639	-3.30266	-3.08937	-3.31952	-3.22922	-2.98569	-3.27468	-3.16458	-3.28991	-3.31666	-3.29054	-3.25803	-3.31958	-3.27474	-3.2639	-3.30992	-3.12343	-3.3155	-3.27354	-3.32003	-3.32021	-3.28348	-3.3217	-3.31013	-2.86275	-3.31338	-2.71258	-2.83944	-2.53649	-3.13225	-3.20158	-3.22043	-3.27945
1.33982e+17	-2.99072	-2.93663	-3.32178	-3.29411	-3.08764	-3.30048	-3.20913	-3.22502	-2.88016	-3.02281	-3.03592	-3.22517	-2.08578	-3.29672	-3.28192	-3.1718	-2.93692	-3.31383	-3.1129	-3.32004	-3.21804	-3.03261	-3.29149	-3.1732	-3.28763	-3.31542	-3.28974	-3.26671	-3.32062	-3.26347	-3.27783	-3.31701	-3.15059	-3.30804	-3.26784	-3.32068	-3.3204	-3.29271	-3.32189	-3.30683	-2.98652	-3.30185	-2.72294	-2.89746	-2.68632	-3.15839	-3.2064	-3.23323	-3.28858
1.66469e+17	-3.03716	-2.93585	-3.3216	-3.29864	-3.08408	-3.30423	-3.21951	-3.20555	-2.85818	-2.99459	-2.9949	-3.20898	-2.08099	-3.29839	-3.28009	-3.13791	-2.96309	-3.31568	-3.10923	-3.32094	-3.20788	-2.99512	-3.29166	-3.15507	-3.29513	-3.31843	-3.27714	-3.2806	-3.32024	-3.27293	-3.28181	-3.31501	-3.11686	-3.31194	-3.25065	-3.32099	-3.3211	-3.29148	-3.32185	-3.30759	-2.95142	-3.2913	-2.66416	-2.91053	-2.70205	-3.14206	-3.22489	-3.21011	-3.29128
1.3109e+17	-2.99383	-2.86578	-3.32131	-3.2967	-3.06681	-3.30053	-3.2219	-3.20475	-2.8645	-2.99266	-3.03715	-3.22179	-1.97804	-3.29892	-3.27381	-3.15739	-2.94559	-3.31067	-3.09395	-3.31991	-3.23051	-2.9896	-3.28334	-3.16988	-3.28844	-3.31531	-3.29349	-3.26505	-3.32014	-3.26405	-3.27953	-3.31383	-3.12764	-3.31168	-3.27519	-3.32037	-3.32052	-3.28845	-3.32177	-3.30463	-2.9399	-3.31083	-2.7445	-2.85506	-2.61802	-3.15711	-3.21207	-3.21713	-3.27429
2.31908e+17	-2.99843	-2.93163	-3.32148	-3.29786	-3.08213	-3.30346	-3.22651	-3.19693	-2.8492	-2.98793	-3.04727	-3.24081	-1.93295	-3.30375	-3.28414	-3.17786	-2.9303	-3.31178	-3.07443	-3.31795	-3.22758	-3.00638	-3.28337	-3.14917	-3.29495	-3.31258	-3.28477	-3.26222	-3.32052	-3.26415	-3.29078	-3.31539	-3.15948	-3.30885	-3.28854	-3.31995	-3.32038	-3.29117	-3.3218	-3.28982	-2.97728	-3.30197	-2.75935	-2.86354	-2.70383	-3.1594	-3.21449	-3.22249	-3.27712
1.65328e+17	-3.03791	-2.92778	-3.32166	-3.29886	-3.09161	-3.30389	-3.2323	-3.20446	-2.85227	-2.99955	-3.00159	-3.20624	-2.04125	-3.29758	-3.27993	-3.14357	-2.95434	-3.31632	-3.11938	-3.32135	-3.20907	-3.00413	-3.29623	-3.16019	-3.28923	-3.31913	-3.26776	-3.27848	-3.31978	-3.27335	-3.28095	-3.31598	-3.12467	-3.31237	-3.25103	-3.32068	-3.32137	-3.28648	-3.32186	-3.30673	-2.96721	-3.29887	-2.64793	-2.90223	-2.68713	-3.15154	-3.23076	-3.19432	-3.29385
1.26682e+17	-2.99823	-2.87034	-3.32124	-3.29694	-3.06112	-3.3019	-3.21188	-3.20853	-2.88271	-3.0067	-3.02212	-3.21929	-2.02437	-3.30092	-3.26286	-3.15836	-2.95812	-3.30747	-3.09634	-3.32017	-3.22533	-2.97445	-3.28209	-3.17737	-3.28544	-3.31742	-3.28936	-3.26001	-3.31782	-3.25827	-3.27313	-3.31381	-3.1157	-3.31351	-3.26958	-3.32048	-3.32028	-3.28991	-3.32176	-3.30152	-2.91451	-3.31188	-2.72953	-2.84321	-2.54185	-3.14269	-3.20347	-3.22158	-3.27468
1.6477e+17	-3.02141	-2.89381	-3.32157	-3.29563	-3.09034	-3.30131	-3.21604	-3.20036	-2.87136	-2.99789	-2.98609	-3.20218	-2.06453	-3.29214	-3.26926	-3.13846	-2.93351	-3.31036	-3.112	-3.32095	-3.22392	-3.01705	-3.28851	-3.1763	-3.28994	-3.3189	-3.28297	-3.27645	-3.31939	-3.27814	-3.27361	-3.31166	-3.13219	-3.31348	-3.24635	-3.32088	-3.32104	-3.28589	-3.32185	-3.30708	-2.94719	-3.29614	-2.6726	-2.89841	-2.65705	-3.12385	-3.21633	-3.21708	-3.29389
1.29566e+17	-2.99508	-2.7878	-3.32088	-3.2956	-3.02112	-3.29311	-3.21522	-3.18595	-2.84426	-2.97784	-3.02631	-3.20089	-2.03966	-3.3004	-3.25474	-3.12841	-2.91975	-3.30142	-3.10302	-3.32063	-3.22369	-2.98725	-3.28439	-3.18202	-3.28834	-3.31825	-3.29681	-3.25123	-3.31781	-3.28115	-3.25143	-3.30318	-3.10768	-3.31581	-3.26523	-3.32107	-3.32046	-3.27685	-3.32171	-3.31109	-2.88407	-3.31366	-2.71489	-2.83471	-2.53089	-3.12062	-3.19664	-3.23245	-3.27869
1.35082e+17	-2.97726	-2.86744	-3.32159	-3.29485	-3.0741	-3.30222	-3.22737	-3.21796	-2.85687	-3.00053	-3.05255	-3.23051	-1.97082	-3.30109	-3.27695	-3.16705	-2.94476	-3.3097	-3.09027	-3.3182	-3.23702	-3.02537	-3.27897	-3.17183	-3.29143	-3.3131	-3.29709	-3.26817	-3.32076	-3.27082	-3.28322	-3.31504	-3.1481	-3.308	-3.28	-3.32008	-3.32042	-3.28832	-3.32184	-3.30747	-2.97207	-3.31149	-2.76336	-2.87935	-2.65293	-3.16204	-3.20568	-3.22968	-3.27571
1.70343e+17	-3.02109	-2.87292	-3.32105	-3.2989	-3.05326	-3.30352	-3.21612	-3.17504	-2.84483	-3.00148	-2.98747	-3.19725	-2.01828	-3.29577	-3.2653	-3.12234	-2.94483	-3.30822	-3.11008	-3.32095	-3.21479	-2.98765	-3.28513	-3.18231	-3.28213	-3.31791	-3.27844	-3.26272	-3.31731	-3.27948	-3.25889	-3.31165	-3.10934	-3.31521	-3.25917	-3.32034	-3.32087	-3.27352	-3.32176	-3.30844	-2.88225	-3.29823	-2.64298	-2.84432	-2.55471	-3.14219	-3.2226	-3.21537	-3.29173
1.9273e+17	-3.02994	-2.90374	-3.32136	-3.296	-3.06381	-3.304	-3.21423	-3.19218	-2.85398	-3.00515	-2.99312	-3.20441	-2.04047	-3.29749	-3.26694	-3.1395	-2.95975	-3.31453	-3.10975	-3.32113	-3.20599	-2.98137	-3.28848	-3.16899	-3.28887	-3.31829	-3.27473	-3.27024	-3.3177	-3.26954	-3.27078	-3.31273	-3.10742	-3.31407	-3.25249	-3.32078	-3.32101	-3.28536	-3.3218	-3.30646	-2.92261	-3.30032	-2.65536	-2.86334	-2.61507	-3.13547	-3.22219	-3.20674	-3.28852
1.26149e+17	-3.00357	-2.86023	-3.32095	-3.29399	-3.05753	-3.30136	-3.21748	-3.19584	-2.845	-3.00492	-3.01345	-3.21231	-1.95239	-3.29929	-3.25999	-3.14866	-2.95295	-3.30562	-3.09503	-3.32005	-3.22892	-2.9964	-3.27991	-3.17799	-3.28773	-3.31633	-3.28653	-3.26948	-3.31802	-3.26283	-3.2672	-3.31053	-3.11963	-3.31392	-3.26653	-3.32002	-3.32068	-3.2841	-3.32166	-3.30549	-2.91441	-3.31149	-2.70327	-2.82891	-2.58112	-3.12375	-3.21399	-3.21762	-3.2776
2.28042e+17	-2.98449	-2.8659	-3.32138	-3.29423	-3.07054	-3.29733	-3.20646	-3.22241	-2.88825	-3.0047	-3.02591	-3.20799	-2.13019	-3.2952	-3.27497	-3.15586	-2.92376	-3.30914	-3.11939	-3.32003	-3.22273	-3.02224	-3.28848	-3.18141	-3.2906	-3.31773	-3.29314	-3.25903	-3.32038	-3.27885	-3.26798	-3.31255	-3.13247	-3.31231	-3.26067	-3.3208	-3.32026	-3.28867	-3.3218	-3.31077	-2.95148	-3.30652	-2.72923	-2.89146	-2.61825	-3.15429	-3.19146	-3.23531	-3.28607
2.3233e+17	-3.00409	-2.83939	-3.32127	-3.29596	-3.03877	-3.29572	-3.21207	-3.21059	-2.88223	-2.99923	-3.03875	-3.20818	-2.03454	-3.30053	-3.261	-3.14378	-2.95192	-3.30887	-3.09852	-3.32045	-3.22068	-2.9735	-3.28327	-3.17486	-3.28716	-3.31753	-3.29166	-3.25955	-3.3195	-3.27183	-3.2678	-3.31167	-3.10238	-3.31417	-3.2695	-3.3206	-3.32044	-3.28906	-3.32177	-3.30912	-2.89562	-3.30995	-2.72142	-2.83641	-2.55764	-3.14282	-3.20124	-3.22817	-3.27378
1.55843e+17	-3.001	-2.79911	-3.32049	-3.30005	-3.02547	-3.29995	-3.18812	-3.19062	-2.8354	-2.99988	-3.03521	-3.20745	-2.01526	-3.30208	-3.25136	-3.1427	-2.95854	-3.30059	-3.09187	-3.32041	-3.21522	-2.96187	-3.27995	-3.16709	-3.28896	-3.3178	-3.28713	-3.24474	-3.31818	-3.27866	-3.25029	-3.30687	-3.09206	-3.31758	-3.2727	-3.32035	-3.32003	-3.27295	-3.32165	-3.31137	-2.80104	-3.31494	-2.69066	-2.82044	-2.47594	-3.11716	-3.19861	-3.21966	-3.28182
1.34378e+17	-3.0339	-2.91392	-3.32156	-3.29764	-3.07428	-3.30524	-3.2351	-3.19454	-2.83348	-2.9926	-2.9907	-3.21513	-2.01947	-3.29947	-3.27776	-3.1369	-2.96247	-3.31587	-3.1087	-3.32117	-3.20057	-2.98005	-3.29248	-3.16295	-3.28955	-3.31855	-3.27848	-3.2807	-3.31926	-3.26494	-3.2764	-3.31413	-3.11696	-3.31104	-3.2551	-3.32079	-3.32129	-3.28942	-3.32182	-3.30531	-2.97385	-3.30228	-2.67388	-2.8805	-2.67539	-3.14224	-3.2262	-3.19882	-3.28492
1.31234e+17	-3.00459	-2.89404	-3.32134	-3.29543	-3.06153	-3.30372	-3.224	-3.20503	-2.84606	-3.0071	-3.02641	-3.22806	-1.92966	-3.30278	-3.26983	-3.17066	-2.95652	-3.31049	-3.08663	-3.31974	-3.22413	-2.98487	-3.28189	-3.16873	-3.28895	-3.31512	-3.28362	-3.26805	-3.31887	-3.25557	-3.28023	-3.31423	-3.13496	-3.31027	-3.27473	-3.31993	-3.32069	-3.28782	-3.32174	-3.29805	-2.95511	-3.30958	-2.72821	-2.83844	-2.63343	-3.13838	-3.21388	-3.21196	-3.27456
2.39933e+17	-3.00826	-2.88431	-3.32095	-3.29608	-3.07055	-3.30194	-3.19505	-3.2158	-2.89579	-3.01918	-3.00431	-3.21891	-2.0788	-3.29921	-3.26098	-3.16716	-2.96814	-3.30464	-3.10443	-3.31918	-3.22572	-2.98452	-3.27212	-3.17083	-3.29261	-3.31682	-3.28491	-3.25997	-3.31887	-3.27244	-3.26646	-3.3115	-3.11395	-3.31361	-3.26599	-3.32016	-3.31967	-3.28371	-3.32167	-3.3088	-2.87404	-3.31108	-2.71956	-2.85022	-2.55481	-3.14388	-3.19154	-3.22531	-3.28343
2.00348e+17	-3.01171	-2.90167	-3.32148	-3.29535	-3.07117	-3.30463	-3.2202	-3.21066	-2.85624	-3.01786	-2.99242	-3.218	-1.98715	-3.2988	-3.2685	-3.15159	-2.95679	-3.31266	-3.10352	-3.32059	-3.22176	-2.9936	-3.28812	-3.17581	-3.28332	-3.31762	-3.27906	-3.27301	-3.31809	-3.25914	-3.27416	-3.31425	-3.12467	-3.31153	-3.26304	-3.32007	-3.32089	-3.28892	-3.32181	-3.30076	-2.95016	-3.30875	-2.69608	-2.85152	-2.61376	-3.13514	-3.21796	-3.20747	-3.28269
1.96164e+17	-3.02374	-2.90125	-3.32141	-3.29772	-3.08388	-3.30473	-3.21945	-3.20575	-2.87407	-3.01232	-2.9763	-3.20981	-2.01474	-3.29617	-3.26647	-3.14005	-2.96274	-3.31307	-3.11344	-3.321	-3.2222	-2.98146	-3.29024	-3.18284	-3.28216	-3.319	-3.27347	-3.27376	-3.31689	-3.26197	-3.27261	-3.31412	-3.1152	-3.31433	-3.25562	-3.32022	-3.32092	-3.28488	-3.3218	-3.30164	-2.93753	-3.30622	-2.66357	-2.86187	-2.58867	-3.13817	-3.22047	-3.19703	-3.28628
1.97135e+17	-2.97367	-2.86803	-3.32151	-3.29213	-3.09596	-3.30255	-3.2289	-3.21176	-2.86171	-2.99435	-3.02933	-3.22601	-2.02374	-3.29504	-3.2787	-3.15937	-2.93656	-3.31131	-3.10376	-3.31946	-3.23727	-3.01633	-3.28407	-3.17763	-3.29134	-3.3155	-3.2932	-3.26898	-3.32045	-3.27298	-3.28195	-3.31437	-3.13597	-3.30825	-3.26848	-3.32036	-3.32033	-3.27856	-3.32182	-3.30869	-2.97251	-3.30948	-2.73365	-2.89165	-2.66473	-3.15775	-3.21356	-3.21679	-3.28221
1.95959e+17	-3.02105	-2.99737	-3.3218	-3.29237	-3.0784	-3.29961	-3.2181	-3.23186	-2.85819	-3.01223	-3.04768	-3.2436	-2.10984	-3.29875	-3.29566	-3.17507	-2.94049	-3.31635	-3.11451	-3.31925	-3.20863	-2.98629	-3.29301	-3.15259	-3.28841	-3.31415	-3.28672	-3.25678	-3.32107	-3.26491	-3.29708	-3.31838	-3.13854	-3.30241	-3.28152	-3.32103	-3.31955	-3.2922	-3.32189	-3.30409	-3.0109	-3.30149	-2.753	-2.90316	-2.74153	-3.17879	-3.20883	-3.23103	-3.2851
2.35189e+17	-3.02117	-2.90381	-3.32175	-3.29498	-3.10343	-3.30448	-3.22924	-3.21558	-2.85087	-3.00561	-2.96652	-3.20732	-1.95042	-3.29691	-3.27444	-3.12642	-2.93691	-3.31545	-3.10702	-3.32067	-3.2273	-3.02103	-3.29404	-3.16591	-3.28463	-3.31793	-3.26933	-3.28425	-3.31946	-3.27223	-3.27911	-3.3156	-3.14038	-3.31194	-3.26266	-3.31973	-3.3213	-3.29157	-3.32187	-3.30117	-2.95513	-3.30128	-2.677	-2.88601	-2.66449	-3.13687	-3.22779	-3.20245	-3.29102
1.95547e+17	-2.99564	-2.80004	-3.32043	-3.29708	-3.01435	-3.29455	-3.21959	-3.18741	-2.84082	-2.98993	-3.04467	-3.20548	-1.96119	-3.30235	-3.25355	-3.12161	-2.94709	-3.29984	-3.09383	-3.31999	-3.22727	-2.97608	-3.27804	-3.17296	-3.28656	-3.31674	-3.29441	-3.26008	-3.31855	-3.2773	-3.25541	-3.30645	-3.09321	-3.3156	-3.27408	-3.32053	-3.32033	-3.27593	-3.3216	-3.31079	-2.86039	-3.31349	-2.71133	-2.81084	-2.53333	-3.12644	-3.20658	-3.22521	-3.27342
1.96174e+17	-3.02909	-2.86694	-3.32122	-3.29193	-3.04864	-3.29978	-3.22323	-3.20064	-2.84574	-3.0149	-3.00113	-3.21035	-1.97988	-3.29902	-3.25872	-3.14176	-2.96621	-3.30897	-3.10663	-3.32066	-3.21742	-2.96729	-3.2824	-3.18404	-3.28872	-3.31748	-3.28285	-3.27107	-3.31771	-3.26185	-3.26565	-3.31065	-3.09592	-3.31293	-3.25797	-3.32036	-3.32084	-3.28207	-3.32175	-3.30729	-2.90557	-3.30957	-2.698	-2.82418	-2.5928	-3.12178	-3.22022	-3.21318	-3.27832
2.30817e+17	-2.97917	-2.89632	-3.32155	-3.29019	-3.08682	-3.29858	-3.22228	-3.22654	-2.89352	-3.01203	-3.03186	-3.23608	-2.09733	-3.29894	-3.27645	-3.16139	-2.95795	-3.30842	-3.10618	-3.31852	-3.23653	-3.01121	-3.27821	-3.1764	-3.28696	-3.3154	-3.29308	-3.25777	-3.31988	-3.26976	-3.28459	-3.31564	-3.13118	-3.30711	-3.27789	-3.32042	-3.31946	-3.28809	-3.32184	-3.30606	-2.9657	-3.3117	-2.77057	-2.89254	-2.60007	-3.16594	-3.18459	-3.23686	-3.2815
1.29978e+17	-2.99234	-2.81977	-3.32045	-3.28107	-2.98036	-3.30213	-3.21973	-3.15899	-2.81734	-3.0199	-2.9743	-3.21133	-2.02412	-3.30324	-3.23251	-3.09949	-2.93615	-3.3081	-3.10111	-3.32103	-3.17721	-2.96394	-3.28722	-3.2045	-3.29022	-3.31371	-3.28583	-3.23397	-3.30833	-3.28518	-3.22832	-3.30104	-3.04891	-3.31753	-3.25526	-3.3213	-3.32071	-3.24175	-3.32169	-3.31157	-2.82248	-3.31129	-2.6642	-2.76316	-2.42418	-3.11541	-3.2158	-3.22275	-3.28476
2.3512e+17	-3.03153	-2.91461	-3.3216	-3.29661	-3.08125	-3.30344	-3.22917	-3.22266	-2.87282	-3.01233	-2.98559	-3.21195	-2.08198	-3.29796	-3.28003	-3.14362	-2.9695	-3.3145	-3.12617	-3.32111	-3.21034	-2.9902	-3.29571	-3.18258	-3.28727	-3.31925	-3.27964	-3.27686	-3.31904	-3.26202	-3.27699	-3.31596	-3.11618	-3.31183	-3.25111	-3.32085	-3.32096	-3.28972	-3.32184	-3.30332	-2.97625	-3.30704	-2.66649	-2.89214	-2.64605	-3.15026	-3.2203	-3.20042	-3.28545
1.34473e+17	-3.01511	-2.81411	-3.32111	-3.29176	-3.02768	-3.30013	-3.22472	-3.17883	-2.8273	-3.00573	-3.01437	-3.2064	-1.97134	-3.30058	-3.24599	-3.13026	-2.9295	-3.31015	-3.09599	-3.32115	-3.20394	-2.97914	-3.28692	-3.17981	-3.29119	-3.31613	-3.27585	-3.25788	-3.31608	-3.28486	-3.24998	-3.30544	-3.08768	-3.31605	-3.25522	-3.32046	-3.32096	-3.26531	-3.32174	-3.30975	-2.86727	-3.30856	-2.67335	-2.8014	-2.55244	-3.11172	-3.22088	-3.20047	-3.28842
2.27844e+17	-3.00968	-2.82577	-3.32059	-3.2947	-3.02911	-3.298	-3.21697	-3.19986	-2.87041	-2.99549	-3.0209	-3.21982	-2.00169	-3.30341	-3.25346	-3.15037	-2.9619	-3.30424	-3.08807	-3.31944	-3.22362	-2.96868	-3.2767	-3.17202	-3.29521	-3.31622	-3.28926	-3.26152	-3.31889	-3.26628	-3.25942	-3.30673	-3.0893	-3.31409	-3.27455	-3.32031	-3.31977	-3.2808	-3.32157	-3.30862	-2.86785	-3.31252	-2.74501	-2.81029	-2.56651	-3.12301	-3.20162	-3.22495	-3.27197
1.33982e+17	-2.9986	-2.93816	-3.32168	-3.29279	-3.0923	-3.30099	-3.23818	-3.22358	-2.85527	-3.01835	-3.02845	-3.22116	-2.01144	-3.29779	-3.28394	-3.15681	-2.93828	-3.31278	-3.12252	-3.32019	-3.2201	-3.03572	-3.29545	-3.16947	-3.28249	-3.31652	-3.2713	-3.26793	-3.3203	-3.27105	-3.28493	-3.3177	-3.14594	-3.30639	-3.2709	-3.32019	-3.32041	-3.28176	-3.32185	-3.30559	-2.97324	-3.30344	-2.67434	-2.90144	-2.69165	-3.16348	-3.22257	-3.21013	-3.29249
1.92746e+17	-2.99694	-2.77736	-3.31996	-3.29641	-3.00258	-3.29679	-3.21555	-3.1687	-2.79253	-2.98812	-3.04343	-3.21046	-1.89722	-3.3056	-3.23915	-3.13371	-2.96265	-3.29042	-3.0731	-3.31944	-3.22803	-2.98056	-3.27089	-3.16937	-3.28974	-3.31533	-3.29219	-3.25664	-3.31655	-3.27632	-3.24596	-3.30132	-3.091	-3.31723	-3.28123	-3.3201	-3.31991	-3.26773	-3.3215	-3.30961	-2.83468	-3.31582	-2.69292	-2.76888	-2.50631	-3.09618	-3.20796	-3.22547	-3.27349
2.2695e+17	-3.0188	-2.9141	-3.32156	-3.29476	-3.07829	-3.30203	-3.22207	-3.22146	-2.87732	-3.00168	-2.99985	-3.2187	-2.11506	-3.297	-3.2807	-3.14056	-2.96355	-3.31558	-3.11263	-3.32035	-3.21324	-2.9888	-3.29143	-3.17163	-3.29459	-3.31718	-3.28546	-3.27438	-3.32029	-3.26707	-3.28413	-3.31542	-3.10821	-3.30896	-3.2562	-3.32102	-3.32042	-3.29221	-3.32183	-3.30706	-2.96468	-3.30187	-2.70125	-2.91148	-2.67193	-3.14151	-3.2115	-3.21478	-3.28563
1.66417e+17	-3.02073	-2.82514	-3.32079	-3.29461	-3.02355	-3.30243	-3.20791	-3.19007	-2.83082	-3.02116	-2.99974	-3.21395	-1.97901	-3.30142	-3.24737	-3.14246	-2.97366	-3.30565	-3.09559	-3.3205	-3.20641	-2.95018	-3.27893	-3.18135	-3.28791	-3.31722	-3.28222	-3.25659	-3.31602	-3.27048	-3.25053	-3.30737	-3.08877	-3.31555	-3.26302	-3.31986	-3.32043	-3.27212	-3.32168	-3.30886	-2.85045	-3.31387	-2.69484	-2.79133	-2.49233	-3.1106	-3.21312	-3.2071	-3.28179
1.91774e+17	-3.04127	-2.93613	-3.32167	-3.29159	-3.06632	-3.30092	-3.23109	-3.21485	-2.84017	-3.01034	-3.00871	-3.21526	-2.06696	-3.2968	-3.27975	-3.1461	-2.96724	-3.31564	-3.12021	-3.3208	-3.20411	-2.96306	-3.29158	-3.163	-3.28456	-3.31831	-3.28276	-3.27399	-3.31939	-3.26037	-3.28464	-3.31592	-3.10815	-3.30679	-3.25344	-3.32099	-3.3209	-3.29236	-3.32183	-3.30729	-2.9899	-3.30334	-2.69849	-2.89138	-2.68278	-3.1532	-3.21884	-3.21816	-3.2827
1.57478e+17	-2.98852	-2.94186	-3.32174	-3.29152	-3.09024	-3.29934	-3.22761	-3.22225	-2.86716	-3.00683	-3.03272	-3.23278	-2.0271	-3.29276	-3.28878	-3.16208	-2.93508	-3.31475	-3.11077	-3.31973	-3.23178	-3.03388	-3.29267	-3.16771	-3.27513	-3.31324	-3.28697	-3.26331	-3.32059	-3.25497	-3.29079	-3.31812	-3.15142	-3.30286	-3.27723	-3.32022	-3.32021	-3.28758	-3.32187	-3.30655	-3.00343	-3.30659	-2.73502	-2.89952	-2.68661	-3.17071	-3.2112	-3.22568	-3.28656
1.65188e+17	-3.02946	-2.91281	-3.3215	-3.29589	-3.07198	-3.30017	-3.21652	-3.21479	-2.86748	-3.00402	-3.01095	-3.20356	-2.08201	-3.29496	-3.27772	-3.13719	-2.96493	-3.31504	-3.11926	-3.32069	-3.21059	-2.984	-3.28958	-3.16854	-3.29022	-3.31785	-3.28233	-3.2738	-3.32026	-3.27193	-3.28019	-3.31537	-3.10364	-3.30986	-3.25161	-3.32088	-3.32075	-3.29079	-3.32182	-3.3102	-2.94069	-3.30083	-2.67663	-2.89949	-2.65682	-3.15169	-3.21787	-3.21378	-3.28634
1.95959e+17	-3.01691	-2.96799	-3.32175	-3.2869	-3.075	-3.29679	-3.24141	-3.23867	-2.86612	-3.01289	-3.03185	-3.24581	-2.09112	-3.29854	-3.29281	-3.16397	-2.95119	-3.31412	-3.12041	-3.31957	-3.22222	-3.01471	-3.29418	-3.17865	-3.27938	-3.31573	-3.29155	-3.25597	-3.32042	-3.26065	-3.29457	-3.31797	-3.13212	-3.30005	-3.28033	-3.32086	-3.3194	-3.28774	-3.32187	-3.30864	-3.01433	-3.30942	-2.75724	-2.89189	-2.70752	-3.17495	-3.21306	-3.23068	-3.28392
1.92719e+17	-2.9814	-2.85182	-3.32124	-3.2922	-3.0691	-3.2996	-3.23014	-3.21565	-2.85465	-3.00654	-3.0437	-3.22392	-1.94853	-3.29972	-3.26511	-3.14336	-2.93415	-3.30693	-3.08739	-3.31884	-3.23882	-3.02575	-3.27944	-3.17101	-3.29255	-3.31451	-3.28975	-3.27651	-3.32033	-3.2764	-3.27604	-3.31223	-3.12952	-3.31042	-3.27394	-3.31968	-3.32055	-3.28509	-3.32173	-3.30918	-2.94849	-3.3118	-2.73713	-2.8761	-2.65137	-3.13661	-3.20639	-3.21984	-3.27798
1.70746e+17	-2.99679	-2.89717	-3.32164	-3.28932	-3.06497	-3.30434	-3.2318	-3.22007	-2.85135	-3.01214	-3.05104	-3.2468	-1.88742	-3.30332	-3.27891	-3.18581	-2.95253	-3.31134	-3.08535	-3.31612	-3.24728	-3.03094	-3.27713	-3.1672	-3.29671	-3.30798	-3.29208	-3.26288	-3.32095	-3.26161	-3.29452	-3.31643	-3.15542	-3.30058	-3.2916	-3.31955	-3.31924	-3.28504	-3.32184	-3.30486	-2.96656	-3.31006	-2.77661	-2.87002	-2.68495	-3.15069	-3.21516	-3.22853	-3.27294
2.32327e+17	-3.01989	-2.88391	-3.32109	-3.29393	-3.06234	-3.30128	-3.18205	-3.20802	-2.89327	-3.02899	-2.99214	-3.21033	-2.07509	-3.29596	-3.25199	-3.15494	-2.97153	-3.30815	-3.10505	-3.32025	-3.22031	-2.97563	-3.27174	-3.17334	-3.28819	-3.31765	-3.2793	-3.25565	-3.31744	-3.27661	-3.26312	-3.31078	-3.10365	-3.31466	-3.25611	-3.32022	-3.32004	-3.28073	-3.32172	-3.30956	-2.85433	-3.30604	-2.67386	-2.8504	-2.52972	-3.1327	-3.19784	-3.22249	-3.28763
2.35627e+17	-2.98269	-2.82388	-3.32124	-3.29351	-3.03354	-3.30066	-3.23244	-3.20979	-2.81497	-3.00731	-3.06442	-3.22368	-1.81968	-3.30306	-3.25728	-3.14608	-2.94353	-3.3046	-3.07004	-3.31778	-3.24414	-3.03138	-3.27479	-3.16644	-3.29452	-3.31133	-3.29586	-3.27925	-3.32052	-3.27779	-3.27685	-3.31127	-3.12838	-3.3098	-3.28122	-3.3196	-3.32088	-3.28265	-3.32177	-3.31049	-2.92955	-3.31422	-2.74439	-2.853	-2.64496	-3.12201	-3.21716	-3.22394	-3.27443
1.26294e+17	-2.97216	-2.87293	-3.32141	-3.29304	-3.06835	-3.29956	-3.22811	-3.22058	-2.85645	-3.01493	-3.062	-3.23072	-1.94738	-3.29822	-3.26995	-3.15072	-2.94913	-3.3065	-3.09	-3.31752	-3.23874	-3.01987	-3.27755	-3.16327	-3.28861	-3.3115	-3.29404	-3.26897	-3.32057	-3.27487	-3.28402	-3.31463	-3.12957	-3.30738	-3.28245	-3.3197	-3.32035	-3.28791	-3.32177	-3.30828	-2.94459	-3.31276	-2.76666	-2.88354	-2.62562	-3.15884	-3.20143	-3.22877	-3.2765
2.31291e+17	-2.99318	-2.77426	-3.31989	-3.29163	-2.97933	-3.2919	-3.21668	-3.14747	-2.75555	-2.99047	-3.02631	-3.21061	-1.91994	-3.30439	-3.22582	-3.1076	-2.94762	-3.28637	-3.07519	-3.32008	-3.2199	-2.98533	-3.27416	-3.18418	-3.28487	-3.31549	-3.29436	-3.24672	-3.31284	-3.2873	-3.23265	-3.29503	-3.07552	-3.31707	-3.2752	-3.32075	-3.32035	-3.24804	-3.32157	-3.31276	-2.8231	-3.31485	-2.66384	-2.76211	-2.48076	-3.08129	-3.20879	-3.23143	-3.28021
1.35014e+17	-3.03111	-2.91772	-3.32152	-3.29366	-3.07388	-3.29878	-3.22819	-3.22541	-2.87667	-3.00958	-3.01152	-3.21922	-2.09986	-3.29501	-3.28368	-3.14626	-2.96876	-3.31484	-3.12323	-3.32037	-3.21727	-2.97492	-3.29074	-3.17786	-3.28572	-3.31746	-3.28565	-3.26605	-3.31992	-3.26468	-3.28702	-3.31663	-3.11187	-3.30865	-3.26068	-3.32085	-3.32018	-3.28881	-3.3218	-3.3074	-2.97643	-3.30825	-2.71379	-2.90328	-2.63875	-3.16147	-3.21404	-3.20904	-3.28338
1.6134e+17	-3.01442	-2.92424	-3.32172	-3.29275	-3.09786	-3.3032	-3.2348	-3.22438	-2.85182	-3.00209	-2.99485	-3.22453	-1.97208	-3.29893	-3.2814	-3.14109	-2.92264	-3.31587	-3.10687	-3.32007	-3.22832	-3.03067	-3.2962	-3.15819	-3.28249	-3.31639	-3.2709	-3.27959	-3.32019	-3.26938	-3.28303	-3.31669	-3.14785	-3.30896	-3.2718	-3.31929	-3.321	-3.29064	-3.32184	-3.30219	-2.99103	-3.3059	-2.71161	-2.893	-2.69828	-3.15195	-3.22292	-3.20046	-3.28891
1.25745e+17	-3.01274	-2.82384	-3.32049	-3.2945	-3.01265	-3.30107	-3.18927	-3.18488	-2.85676	-3.02146	-3.00752	-3.19881	-2.02663	-3.29819	-3.24828	-3.13491	-2.95434	-3.30451	-3.1122	-3.32037	-3.21451	-2.95828	-3.27504	-3.18756	-3.28678	-3.31678	-3.283	-3.24749	-3.31613	-3.28076	-3.24161	-3.30712	-3.07408	-3.31679	-3.25758	-3.3201	-3.32004	-3.26357	-3.32162	-3.31207	-2.80152	-3.31077	-2.66458	-2.7861	-2.46379	-3.12667	-3.20937	-3.21862	-3.28549
1.95623e+17	-3.00401	-2.82949	-3.32055	-3.29115	-3.01188	-3.30298	-3.20298	-3.18408	-2.8382	-3.03187	-2.98431	-3.20597	-1.98619	-3.30054	-3.24162	-3.1285	-2.96154	-3.30538	-3.10338	-3.32049	-3.20727	-2.95783	-3.2798	-3.19114	-3.28643	-3.31614	-3.2801	-3.25082	-3.31321	-3.27453	-3.24228	-3.30618	-3.07166	-3.31663	-3.25836	-3.32005	-3.3203	-3.26199	-3.32165	-3.30758	-2.82561	-3.31291	-2.6662	-2.77743	-2.45459	-3.10966	-3.21229	-3.21155	-3.28397
1.69727e+17	-3.02434	-2.89613	-3.32154	-3.29231	-3.0991	-3.30484	-3.22494	-3.17609	-2.85077	-2.99424	-2.95073	-3.19374	-2.00321	-3.28566	-3.26656	-3.11131	-2.9411	-3.31365	-3.10988	-3.32117	-3.22151	-3.00054	-3.29017	-3.17368	-3.27322	-3.31853	-3.26572	-3.27385	-3.31705	-3.27073	-3.27506	-3.31389	-3.12048	-3.31235	-3.24869	-3.32036	-3.32106	-3.28515	-3.32182	-3.30259	-2.94307	-3.29194	-2.63645	-2.89075	-2.59248	-3.1306	-3.22156	-3.21168	-3.2959
2.27982e+17	-3.00063	-2.95055	-3.32167	-3.29042	-3.08569	-3.2966	-3.21192	-3.23418	-2.87771	-3.01387	-3.0368	-3.23472	-2.14882	-3.29765	-3.28546	-3.15534	-2.9472	-3.315	-3.1092	-3.31907	-3.21008	-3.01544	-3.2897	-3.16743	-3.29141	-3.31528	-3.2864	-3.25906	-3.32091	-3.27557	-3.28382	-3.31675	-3.12644	-3.30481	-3.27333	-3.32073	-3.31971	-3.292	-3.32186	-3.30828	-2.98558	-3.29832	-2.72721	-2.91639	-2.70006	-3.16968	-3.19681	-3.23798	-3.28993
1.97145e+17	-3.01605	-2.84887	-3.32087	-3.29008	-3.02846	-3.30119	-3.22706	-3.18366	-2.86564	-3.02683	-2.97464	-3.20607	-2.05789	-3.29608	-3.24578	-3.10727	-2.93567	-3.30733	-3.11353	-3.32095	-3.20754	-2.95878	-3.28943	-3.20775	-3.27751	-3.31775	-3.28698	-3.24798	-3.31054	-3.27107	-3.24789	-3.30851	-3.07295	-3.31519	-3.24403	-3.32103	-3.32067	-3.26025	-3.32174	-3.30473	-2.89448	-3.31053	-2.67378	-2.82069	-2.46202	-3.12177	-3.21483	-3.21921	-3.28689
2.0496e+17	-3.00806	-2.86884	-3.32117	-3.29483	-3.06176	-3.30477	-3.20928	-3.20561	-2.85203	-3.02763	-2.97787	-3.20076	-1.92557	-3.29634	-3.25889	-3.14401	-2.95972	-3.31168	-3.10632	-3.32032	-3.22592	-2.99283	-3.28326	-3.17607	-3.28257	-3.31698	-3.27129	-3.2744	-3.3177	-3.26658	-3.26583	-3.31271	-3.11289	-3.31363	-3.25899	-3.31919	-3.32068	-3.28458	-3.32173	-3.30272	-2.89913	-3.31016	-2.66905	-2.83021	-2.55603	-3.1221	-3.21868	-3.19958	-3.28446
2.00417e+17	-3.03548	-2.91741	-3.3214	-3.28948	-3.06479	-3.29971	-3.23754	-3.20583	-2.82298	-3.0047	-3.00344	-3.22043	-2.01847	-3.29661	-3.27735	-3.14553	-2.96685	-3.31504	-3.10837	-3.32039	-3.20686	-2.96683	-3.28724	-3.16684	-3.28373	-3.31746	-3.28005	-3.27351	-3.31945	-3.26028	-3.28185	-3.31416	-3.11154	-3.30549	-3.25908	-3.32041	-3.32075	-3.28801	-3.32172	-3.3067	-2.98949	-3.30558	-2.70691	-2.87493	-2.68327	-3.14534	-3.21989	-3.21172	-3.28012
1.357e+17	-2.99885	-2.8853	-3.32141	-3.29374	-3.05668	-3.30589	-3.21741	-3.2144	-2.83201	-3.01405	-3.01545	-3.22134	-1.86395	-3.30049	-3.27159	-3.16978	-2.94161	-3.31313	-3.08781	-3.31875	-3.23577	-3.01975	-3.28358	-3.15627	-3.28676	-3.31331	-3.2781	-3.27481	-3.31995	-3.26196	-3.2826	-3.31493	-3.14448	-3.30958	-3.27584	-3.31863	-3.32085	-3.28874	-3.32175	-3.29969	-2.96379	-3.31058	-2.72946	-2.85223	-2.65525	-3.13914	-3.21849	-3.20328	-3.27716
1.21966e+17	-3.01129	-2.87829	-3.32116	-3.2895	-3.05188	-3.30241	-3.22121	-3.19872	-2.87745	-3.03007	-2.97157	-3.21757	-2.0488	-3.29725	-3.24523	-3.12784	-2.9523	-3.30504	-3.10211	-3.32062	-3.21468	-2.96868	-3.28514	-3.19062	-3.27552	-3.31793	-3.28244	-3.2526	-3.31164	-3.26146	-3.26242	-3.31119	-3.08969	-3.3129	-3.25467	-3.32057	-3.32008	-3.27529	-3.32175	-3.29851	-2.91214	-3.30886	-2.69184	-2.83138	-2.47124	-3.10991	-3.20319	-3.22288	-3.28694
2.0587e+17	-3.00265	-2.82808	-3.32051	-3.29491	-3.03531	-3.30149	-3.18216	-3.19523	-2.86393	-3.01944	-3.00932	-3.19861	-2.04842	-3.29369	-3.25403	-3.14214	-2.94457	-3.30388	-3.10785	-3.32013	-3.21781	-2.9716	-3.27814	-3.1748	-3.28584	-3.31751	-3.28406	-3.24805	-3.31765	-3.27924	-3.25073	-3.30913	-3.09307	-3.31573	-3.25713	-3.32011	-3.31999	-3.27286	-3.32162	-3.31151	-2.83247	-3.31145	-2.681	-2.83145	-2.478	-3.13223	-3.20293	-3.21862	-3.28546
1.99935e+17	-3.02416	-2.87844	-3.32078	-3.28717	-3.0634	-3.30227	-3.22746	-3.17603	-2.83836	-3.00397	-2.95883	-3.19312	-1.98886	-3.29104	-3.2569	-3.11623	-2.94387	-3.31213	-3.11248	-3.32062	-3.20888	-2.98198	-3.28737	-3.18446	-3.28118	-3.31679	-3.27187	-3.26867	-3.31474	-3.26628	-3.26389	-3.30942	-3.09296	-3.31363	-3.24597	-3.32056	-3.32079	-3.27585	-3.32161	-3.30536	-2.913	-3.30074	-2.64748	-2.84328	-2.56987	-3.12027	-3.22338	-3.21033	-3.28808
1.25745e+17	-3.00785	-2.86217	-3.32103	-3.29036	-3.04274	-3.30061	-3.22436	-3.19083	-2.85521	-3.01697	-2.99209	-3.21453	-2.01438	-3.29768	-3.25268	-3.12927	-2.94564	-3.30607	-3.10236	-3.32052	-3.21374	-2.9684	-3.28514	-3.18903	-3.27951	-3.31742	-3.28511	-3.25541	-3.31413	-3.26339	-3.26139	-3.31048	-3.09361	-3.3124	-3.25756	-3.32052	-3.32038	-3.27346	-3.32173	-3.30246	-2.90909	-3.30973	-2.69619	-2.8284	-2.51231	-3.12102	-3.21073	-3.21922	-3.28344
1.92747e+17	-3.01484	-2.84312	-3.32082	-3.28341	-3.03343	-3.29974	-3.22441	-3.19158	-2.82317	-3.01511	-2.99644	-3.21224	-1.89109	-3.30026	-3.24362	-3.13583	-2.96662	-3.3062	-3.09304	-3.32029	-3.21794	-2.96555	-3.27903	-3.18916	-3.2886	-3.31527	-3.2768	-3.26835	-3.31466	-3.25702	-3.26175	-3.30773	-3.08325	-3.3141	-3.26343	-3.31995	-3.32061	-3.27817	-3.32163	-3.30364	-2.8798	-3.31056	-2.69039	-2.77679	-2.54469	-3.09806	-3.21659	-3.22011	-3.27407
1.21277e+17	-3.00814	-2.83099	-3.32068	-3.27687	-3.01313	-3.30108	-3.22672	-3.1703	-2.81984	-3.01927	-2.97855	-3.2021	-1.98428	-3.29761	-3.2391	-3.1078	-2.93414	-3.31093	-3.1073	-3.32085	-3.1877	-2.98123	-3.28735	-3.19516	-3.28997	-3.313	-3.26828	-3.24749	-3.31071	-3.28358	-3.24309	-3.30315	-3.05761	-3.31561	-3.24523	-3.32092	-3.32084	-3.25028	-3.32165	-3.31104	-2.84466	-3.30636	-2.65016	-2.78809	-2.49344	-3.11414	-3.22032	-3.21082	-3.28767
1.31294e+17	-3.00747	-2.83842	-3.32091	-3.29113	-3.03938	-3.30029	-3.20106	-3.20024	-2.8612	-3.02683	-3.00022	-3.19623	-1.98705	-3.29403	-3.24916	-3.1352	-2.94781	-3.30704	-3.1093	-3.32038	-3.22099	-2.98112	-3.27855	-3.17871	-3.28556	-3.31698	-3.28255	-3.26243	-3.31735	-3.27511	-3.25536	-3.30973	-3.09151	-3.3144	-3.25227	-3.32015	-3.32044	-3.27719	-3.32169	-3.31024	-2.85551	-3.31061	-2.6791	-2.82417	-2.51117	-3.12271	-3.21211	-3.21539	-3.28255
1.60785e+17	-2.99604	-2.90563	-3.3216	-3.29042	-3.08006	-3.30076	-3.21094	-3.21529	-2.86171	-3.02122	-3.0089	-3.21765	-2.08143	-3.29556	-3.27414	-3.15165	-2.93052	-3.31489	-3.10301	-3.31996	-3.20947	-3.02522	-3.29002	-3.17511	-3.29284	-3.31676	-3.28367	-3.27694	-3.32026	-3.27199	-3.2673	-3.31243	-3.13368	-3.30893	-3.25367	-3.32041	-3.32073	-3.29078	-3.32181	-3.30538	-2.98506	-3.29685	-2.69523	-2.89756	-2.71318	-3.127	-3.21201	-3.22657	-3.28945
1.96113e+17	-3.01014	-2.85892	-3.32127	-3.29132	-3.06497	-3.30193	-3.22014	-3.20065	-2.85124	-3.01468	-2.98519	-3.20663	-1.97148	-3.2956	-3.25789	-3.13818	-2.94246	-3.31195	-3.09928	-3.32064	-3.22124	-2.98911	-3.28653	-3.17897	-3.28654	-3.3174	-3.27601	-3.27293	-3.31745	-3.26807	-3.26566	-3.31037	-3.1085	-3.31294	-3.25449	-3.31993	-3.32079	-3.28212	-3.32174	-3.30288	-2.9227	-3.30789	-2.67856	-2.84522	-2.59556	-3.11535	-3.21849	-3.2041	-3.2837
1.92807e+17	-3.01071	-2.90453	-3.32163	-3.29047	-3.08486	-3.29963	-3.23348	-3.21882	-2.85949	-3.02206	-2.99985	-3.20606	-1.99033	-3.29469	-3.27219	-3.13217	-2.94708	-3.31087	-3.12205	-3.32068	-3.21936	-3.02073	-3.29231	-3.18397	-3.27654	-3.31791	-3.27023	-3.27286	-3.31881	-3.26972	-3.27497	-3.31627	-3.12389	-3.30775	-3.26101	-3.32014	-3.32069	-3.28659	-3.32183	-3.30299	-2.94087	-3.30631	-2.66381	-2.87845	-2.61	-3.14766	-3.21716	-3.21669	-3.29025
1.6958e+17	-2.99225	-2.84131	-3.32113	-3.29488	-3.05359	-3.30075	-3.21959	-3.18955	-2.83017	-2.99638	-3.03269	-3.22054	-1.91285	-3.29783	-3.26371	-3.1461	-2.94069	-3.31062	-3.07345	-3.31935	-3.22784	-2.98578	-3.28038	-3.15845	-3.28788	-3.31382	-3.2841	-3.26625	-3.31954	-3.27109	-3.27445	-3.31089	-3.12655	-3.31075	-3.27359	-3.31943	-3.3206	-3.28109	-3.32167	-3.30405	-2.92092	-3.30788	-2.72075	-2.85701	-2.60811	-3.13404	-3.21368	-3.20792	-3.27709
1.66332e+17	-2.96715	-2.86435	-3.32122	-3.28964	-3.07127	-3.2992	-3.22794	-3.22458	-2.86198	-3.02264	-3.0524	-3.22906	-1.96705	-3.29256	-3.2642	-3.13052	-2.92268	-3.30755	-3.09587	-3.31829	-3.23895	-3.01096	-3.28251	-3.16073	-3.28994	-3.31193	-3.29211	-3.26778	-3.3205	-3.27973	-3.28065	-3.31341	-3.10735	-3.30581	-3.27713	-3.32018	-3.32021	-3.28224	-3.32175	-3.31124	-2.92514	-3.3134	-2.75766	-2.89106	-2.62662	-3.14569	-3.20358	-3.21985	-3.27932
1.55971e+17	-2.99238	-2.84216	-3.32119	-3.29114	-3.05305	-3.3014	-3.21347	-3.22232	-2.86363	-3.02832	-3.0325	-3.22304	-1.95384	-3.29829	-3.25335	-3.15243	-2.94354	-3.3091	-3.08769	-3.31887	-3.23549	-3.00499	-3.27902	-3.16229	-3.29568	-3.31386	-3.28382	-3.27127	-3.32025	-3.27279	-3.27312	-3.31182	-3.10587	-3.31092	-3.27176	-3.31954	-3.32017	-3.28462	-3.32172	-3.30961	-2.89379	-3.31315	-2.74258	-2.8606	-2.61313	-3.1176	-3.20744	-3.2119	-3.27618
1.6196e+17	-2.97689	-2.83502	-3.32112	-3.2927	-3.05332	-3.3033	-3.22895	-3.21338	-2.81867	-3.00975	-3.04935	-3.22218	-1.80994	-3.30124	-3.263	-3.16066	-2.93552	-3.30751	-3.0704	-3.31736	-3.24977	-3.036	-3.27485	-3.16002	-3.29253	-3.30913	-3.28845	-3.28014	-3.32023	-3.27221	-3.28005	-3.31297	-3.14465	-3.31057	-3.28239	-3.31803	-3.32053	-3.2866	-3.32167	-3.30727	-2.95623	-3.31353	-2.74476	-2.86525	-2.6518	-3.13737	-3.21795	-3.21194	-3.27398
1.5714e+17	-3.00633	-2.81277	-3.32114	-3.2923	-3.03578	-3.29815	-3.22051	-3.19291	-2.80266	-3.01585	-3.01712	-3.20516	-1.86011	-3.29893	-3.24423	-3.128	-2.95478	-3.30673	-3.09016	-3.32025	-3.23266	-3.00276	-3.27888	-3.16516	-3.28409	-3.31534	-3.28045	-3.27398	-3.31868	-3.2754	-3.26493	-3.30946	-3.10789	-3.31215	-3.26824	-3.31881	-3.32081	-3.2787	-3.32172	-3.30907	-2.88338	-3.31033	-2.68394	-2.81573	-2.57214	-3.09628	-3.21633	-3.21402	-3.28036
2.26959e+17	-3.00349	-2.9315	-3.32164	-3.29145	-3.09217	-3.30083	-3.23915	-3.20321	-2.83495	-2.99907	-3.02082	-3.22213	-1.97994	-3.29474	-3.28457	-3.14349	-2.92589	-3.31465	-3.10384	-3.31959	-3.22289	-3.02748	-3.2929	-3.15898	-3.28341	-3.31387	-3.27127	-3.27198	-3.32034	-3.27341	-3.28804	-3.31689	-3.14896	-3.30485	-3.27033	-3.31954	-3.32064	-3.28143	-3.32181	-3.30368	-2.99325	-3.2958	-2.68648	-2.91347	-2.71977	-3.15645	-3.22202	-3.21406	-3.29186
2.0057e+17	-2.99511	-2.89136	-3.32169	-3.28642	-3.07821	-3.29811	-3.22435	-3.22475	-2.88959	-3.01503	-3.01971	-3.23037	-2.08323	-3.29725	-3.2747	-3.1527	-2.94091	-3.31084	-3.10355	-3.31857	-3.22873	-3.01616	-3.2828	-3.17628	-3.29139	-3.31565	-3.2876	-3.26276	-3.32005	-3.27463	-3.28287	-3.31421	-3.12922	-3.30397	-3.26669	-3.32055	-3.31921	-3.28211	-3.32186	-3.30589	-2.96708	-3.30634	-2.7432	-2.89833	-2.6442	-3.13989	-3.19083	-3.23441	-3.28786
2.34992e+17	-3.02777	-2.92116	-3.32152	-3.28756	-3.07081	-3.29955	-3.24331	-3.21843	-2.82871	-3.01435	-2.99913	-3.22686	-1.99323	-3.29789	-3.27697	-3.14566	-2.96267	-3.31406	-3.11217	-3.32042	-3.20971	-2.97887	-3.29115	-3.1804	-3.28145	-3.31732	-3.27842	-3.2733	-3.3184	-3.25733	-3.28074	-3.31485	-3.11683	-3.30498	-3.26181	-3.32035	-3.32074	-3.28635	-3.32175	-3.30373	-2.99818	-3.30909	-2.70626	-2.86856	-2.67805	-3.14404	-3.2181	-3.20904	-3.28028
2.35199e+17	-3.05149	-2.94947	-3.32153	-3.28611	-3.09139	-3.29361	-3.25939	-3.23416	-2.8779	-3.01437	-3.03444	-3.22668	-2.03495	-3.29766	-3.28273	-3.12618	-2.94821	-3.31164	-3.12083	-3.32067	-3.22128	-3.01547	-3.29816	-3.19306	-3.2796	-3.31851	-3.27163	-3.26863	-3.31822	-3.26405	-3.28621	-3.31618	-3.13062	-3.30757	-3.25726	-3.32085	-3.32088	-3.27978	-3.3217	-3.30461	-3.03598	-3.30684	-2.69785	-2.91212	-2.67826	-3.15961	-3.21788	-3.21117	-3.29188
1.29566e+17	-3.02393	-2.88091	-3.3211	-3.28997	-3.06855	-3.30342	-3.22884	-3.17782	-2.84447	-3.00455	-2.96691	-3.18853	-1.99427	-3.29003	-3.26526	-3.11598	-2.94188	-3.3137	-3.1192	-3.32095	-3.20806	-2.99792	-3.2893	-3.17525	-3.28307	-3.31721	-3.26452	-3.27057	-3.31704	-3.27586	-3.26789	-3.31127	-3.09729	-3.31282	-3.24071	-3.32053	-3.32094	-3.27565	-3.32169	-3.30796	-2.91159	-3.30016	-2.62953	-2.86741	-2.58432	-3.12409	-3.22544	-3.19953	-3.2949
1.2231e+17	-3.01218	-2.83544	-3.32097	-3.28927	-3.02994	-3.29676	-3.21498	-3.1965	-2.85257	-3.00175	-3.01422	-3.22254	-1.96915	-3.30151	-3.24871	-3.14146	-2.96576	-3.30918	-3.07091	-3.31952	-3.21925	-2.9641	-3.27557	-3.17198	-3.28957	-3.31588	-3.28417	-3.26295	-3.31776	-3.26502	-3.26521	-3.30756	-3.09328	-3.31189	-3.27284	-3.31982	-3.32027	-3.28512	-3.32164	-3.30592	-2.89772	-3.30786	-2.7287	-2.8103	-2.57001	-3.11486	-3.20788	-3.22443	-3.27126
1.69796e+17	-2.99287	-2.80765	-3.32051	-3.29318	-3.028	-3.29567	-3.21521	-3.19487	-2.86069	-2.99133	-3.02854	-3.20524	-1.99152	-3.29834	-3.25387	-3.12686	-2.93481	-3.30566	-3.09211	-3.31985	-3.22595	-2.97936	-3.28106	-3.1751	-3.28829	-3.31639	-3.28865	-3.26016	-3.3185	-3.27459	-3.25915	-3.30719	-3.08907	-3.31427	-3.26664	-3.32021	-3.32002	-3.27992	-3.32155	-3.31008	-2.87354	-3.31183	-2.70866	-2.83279	-2.55228	-3.12524	-3.2054	-3.2196	-3.27401
1.69028e+17	-3.03541	-2.91935	-3.3216	-3.29231	-3.08122	-3.30194	-3.2373	-3.18571	-2.81425	-2.98458	-2.99848	-3.20472	-2.02649	-3.29392	-3.28062	-3.129	-2.94874	-3.31694	-3.10729	-3.32095	-3.20151	-2.98529	-3.29287	-3.14668	-3.28591	-3.3185	-3.27163	-3.27967	-3.31993	-3.27131	-3.28387	-3.3146	-3.11026	-3.30676	-3.24669	-3.32065	-3.32107	-3.2892	-3.3218	-3.30736	-2.98724	-3.29449	-2.66391	-2.90933	-2.70688	-3.14355	-3.22624	-3.20842	-3.28997
2.39588e+17	-2.9933	-2.79584	-3.32034	-3.29134	-2.99444	-3.2964	-3.21354	-3.17446	-2.81126	-3.01471	-3.01166	-3.19444	-1.9181	-3.29896	-3.23809	-3.0996	-2.94494	-3.30406	-3.10209	-3.3205	-3.22285	-2.98504	-3.27905	-3.18038	-3.28371	-3.31577	-3.28769	-3.25783	-3.31627	-3.285	-3.24737	-3.30501	-3.06993	-3.31573	-3.26308	-3.32012	-3.32043	-3.26217	-3.3216	-3.31313	-2.81066	-3.31257	-2.65496	-2.79174	-2.48384	-3.09329	-3.21136	-3.22143	-3.28411
1.65188e+17	-2.99273	-2.77081	-3.31985	-3.28977	-2.97983	-3.2941	-3.21542	-3.15266	-2.77188	-2.99569	-3.02299	-3.20626	-1.92007	-3.30234	-3.23562	-3.10682	-2.94953	-3.2991	-3.0816	-3.32005	-3.21547	-2.97126	-3.2758	-3.18534	-3.285	-3.3148	-3.2888	-3.24943	-3.31405	-3.2845	-3.23808	-3.29933	-3.07131	-3.31608	-3.27172	-3.32018	-3.32025	-3.25051	-3.32151	-3.31223	-2.81909	-3.31321	-2.66506	-2.75173	-2.47998	-3.09484	-3.21046	-3.22369	-3.28108
2.04352e+17	-3.0092	-2.87985	-3.32107	-3.29094	-3.06579	-3.30275	-3.2145	-3.22194	-2.85892	-3.0169	-3.01686	-3.22823	-1.91913	-3.30149	-3.2658	-3.16628	-2.94676	-3.31164	-3.09495	-3.31837	-3.23677	-3.003	-3.28268	-3.15663	-3.29188	-3.3129	-3.27312	-3.27054	-3.31929	-3.26099	-3.28004	-3.31378	-3.12676	-3.31077	-3.27888	-3.31795	-3.32003	-3.28503	-3.32166	-3.3048	-2.92701	-3.31116	-2.73866	-2.85612	-2.63421	-3.13044	-3.21551	-3.20056	-3.27665
1.21812e+17	-3.01296	-2.97287	-3.32165	-3.28433	-3.07144	-3.29679	-3.23006	-3.23699	-2.86604	-3.00983	-3.04671	-3.24025	-2.06722	-3.2963	-3.29173	-3.16758	-2.92463	-3.3147	-3.11809	-3.31948	-3.22609	-3.03946	-3.29641	-3.17024	-3.27491	-3.31511	-3.28452	-3.25659	-3.3204	-3.26033	-3.29246	-3.31792	-3.14361	-3.30104	-3.28101	-3.32032	-3.31961	-3.28812	-3.3218	-3.30763	-3.01711	-3.30737	-2.74228	-2.89197	-2.70863	-3.17213	-3.21491	-3.22742	-3.28728
1.26835e+17	-2.9961	-2.89702	-3.32148	-3.29198	-3.06783	-3.30129	-3.22887	-3.21548	-2.83839	-3.02036	-3.03059	-3.22667	-1.92255	-3.29781	-3.27635	-3.16199	-2.942	-3.31366	-3.09374	-3.31927	-3.22987	-3.01039	-3.28794	-3.16317	-3.28385	-3.31332	-3.27235	-3.26879	-3.31964	-3.26356	-3.28588	-3.31583	-3.14402	-3.3062	-3.27399	-3.3188	-3.32062	-3.27681	-3.32176	-3.3026	-2.98094	-3.30675	-2.70647	-2.88412	-2.6797	-3.14454	-3.21624	-3.20076	-3.28344
1.65232e+17	-2.96425	-2.8974	-3.32168	-3.28594	-3.09315	-3.30095	-3.23029	-3.22387	-2.85967	-3.01761	-3.03163	-3.22959	-2.02396	-3.29357	-3.28036	-3.15681	-2.89054	-3.31288	-3.11009	-3.31861	-3.21926	-3.04912	-3.28874	-3.17571	-3.29678	-3.31228	-3.28977	-3.27289	-3.32107	-3.28268	-3.27912	-3.31451	-3.14855	-3.30353	-3.26403	-3.32059	-3.32041	-3.28307	-3.32186	-3.30706	-3.00452	-3.30141	-2.73727	-2.9097	-2.75141	-3.13571	-3.21188	-3.23487	-3.29132
1.6189e+17	-3.00544	-2.86969	-3.31988	-3.29	-3.05489	-3.29938	-3.21694	-3.19252	-2.85283	-2.99317	-3.00962	-3.21948	-1.92741	-3.29888	-3.25919	-3.1647	-2.96922	-3.30436	-3.08364	-3.31785	-3.22896	-2.98041	-3.27126	-3.16892	-3.28916	-3.31358	-3.28047	-3.26539	-3.31713	-3.25065	-3.27255	-3.30927	-3.11256	-3.31257	-3.27483	-3.31901	-3.31959	-3.2848	-3.32122	-3.30192	-2.91869	-3.31062	-2.72952	-2.81458	-2.58256	-3.13376	-3.20982	-3.21456	-3.26813
2.05528e+17	-2.99552	-2.80256	-3.32024	-3.28802	-2.97698	-3.29767	-3.20587	-3.1617	-2.82071	-3.01398	-3.00352	-3.19643	-1.97662	-3.30055	-3.24017	-3.1061	-2.94418	-3.30681	-3.09956	-3.32047	-3.20935	-2.96368	-3.27502	-3.19711	-3.28497	-3.31514	-3.28488	-3.2468	-3.3134	-3.28369	-3.23652	-3.30356	-3.06143	-3.31533	-3.25948	-3.32046	-3.32035	-3.25433	-3.32159	-3.31118	-2.80509	-3.31139	-2.65289	-2.75609	-2.44863	-3.1107	-3.21411	-3.224	-3.28261
1.30675e+17	-2.97259	-2.88182	-3.32139	-3.28607	-3.07003	-3.29318	-3.21373	-3.23525	-2.89366	-3.01374	-3.03097	-3.22108	-2.14002	-3.29593	-3.279	-3.16054	-2.92801	-3.30975	-3.11752	-3.31886	-3.22735	-3.02097	-3.2868	-3.18245	-3.28695	-3.31573	-3.29114	-3.2463	-3.32034	-3.27406	-3.27579	-3.31483	-3.11649	-3.30704	-3.27322	-3.32053	-3.31892	-3.28945	-3.32178	-3.31002	-2.96038	-3.31044	-2.7628	-2.88089	-2.59269	-3.17153	-3.18071	-3.24076	-3.27986
1.6044e+17	-2.99522	-2.72409	-3.31992	-3.2946	-2.96844	-3.28562	-3.22503	-3.1623	-2.81207	-2.95891	-3.04754	-3.19802	-1.93348	-3.30179	-3.24584	-3.09419	-2.92583	-3.30174	-3.08657	-3.3203	-3.21926	-2.95521	-3.28067	-3.17214	-3.28139	-3.31699	-3.29761	-3.24592	-3.31747	-3.28428	-3.24295	-3.29839	-3.07863	-3.31605	-3.27448	-3.32075	-3.32019	-3.26695	-3.32147	-3.31349	-2.84221	-3.31367	-2.71143	-2.79393	-2.50347	-3.11346	-3.20353	-3.22859	-3.27293
1.31311e+17	-2.9817	-2.88632	-3.32137	-3.28807	-3.06713	-3.30075	-3.21907	-3.22409	-2.86675	-3.01951	-3.03845	-3.23411	-1.98927	-3.29816	-3.27296	-3.16511	-2.94911	-3.30981	-3.09595	-3.31738	-3.23556	-3.0112	-3.27995	-3.16866	-3.29115	-3.31211	-3.28787	-3.2616	-3.32016	-3.26546	-3.28427	-3.31474	-3.1239	-3.30601	-3.27916	-3.31971	-3.31954	-3.28584	-3.32176	-3.30614	-2.94862	-3.31108	-2.76654	-2.87885	-2.62947	-3.15406	-3.20155	-3.2257	-3.27589
2.26822e+17	-3.01477	-2.90395	-3.32124	-3.28717	-3.05205	-3.30089	-3.22669	-3.21162	-2.85908	-3.04846	-2.96692	-3.21846	-2.03755	-3.29716	-3.24501	-3.1238	-2.95485	-3.30775	-3.11492	-3.32092	-3.21067	-2.96663	-3.29084	-3.20294	-3.27259	-3.31781	-3.2767	-3.25642	-3.3099	-3.25355	-3.25985	-3.31191	-3.07789	-3.31286	-3.25243	-3.32046	-3.32057	-3.27958	-3.32176	-3.29689	-2.92268	-3.31077	-2.67958	-2.82308	-2.49867	-3.12296	-3.21332	-3.21717	-3.28343
2.01474e+17	-2.9966	-2.81729	-3.31995	-3.28578	-2.96961	-3.30011	-3.21071	-3.15989	-2.83335	-3.03027	-2.97748	-3.20387	-2.05345	-3.29918	-3.22983	-3.09246	-2.92666	-3.30245	-3.10704	-3.32035	-3.19641	-2.94619	-3.28075	-3.20681	-3.27939	-3.31539	-3.28834	-3.22926	-3.30827	-3.28127	-3.22548	-3.30293	-3.04535	-3.31682	-3.25464	-3.32103	-3.32017	-3.24459	-3.32158	-3.30954	-2.80789	-3.31105	-2.6658	-2.75712	-2.3734	-3.11613	-3.20997	-3.23071	-3.28529
1.55971e+17	-2.98941	-2.75688	-3.31993	-3.29282	-2.98287	-3.29312	-3.2183	-3.17602	-2.85053	-2.97347	-3.02333	-3.19865	-2.03286	-3.30071	-3.24713	-3.10916	-2.9179	-3.30176	-3.09822	-3.32002	-3.21371	-2.95539	-3.28413	-3.18526	-3.28704	-3.3167	-3.2941	-3.24115	-3.316	-3.28008	-3.23933	-3.30228	-3.06358	-3.31642	-3.26792	-3.32078	-3.31962	-3.26717	-3.32146	-3.31206	-2.83322	-3.31381	-2.70978	-2.79741	-2.47972	-3.12243	-3.19771	-3.23131	-3.27406
2.35559e+17	-3.00756	-2.86993	-3.32147	-3.29165	-3.0789	-3.3036	-3.22423	-3.19725	-2.82932	-3.02012	-2.9685	-3.20025	-1.92562	-3.29071	-3.26231	-3.12817	-2.94428	-3.31447	-3.10809	-3.32071	-3.22566	-3.00496	-3.28983	-3.17517	-3.27797	-3.31752	-3.26712	-3.27978	-3.31772	-3.27027	-3.26968	-3.31249	-3.11881	-3.31105	-3.25335	-3.31945	-3.32115	-3.28101	-3.32179	-3.30268	-2.94049	-3.3069	-2.65346	-2.86026	-2.60453	-3.1205	-3.22416	-3.19442	-3.28972
1.91216e+17	-2.9909	-2.75265	-3.31961	-3.29244	-2.98055	-3.29334	-3.20794	-3.15836	-2.76751	-2.9885	-3.03625	-3.21064	-1.89811	-3.30398	-3.23482	-3.11638	-2.96642	-3.2942	-3.07253	-3.31948	-3.2227	-2.9672	-3.27008	-3.17028	-3.2859	-3.315	-3.29033	-3.24894	-3.31604	-3.28107	-3.23975	-3.29817	-3.07367	-3.31605	-3.2796	-3.31982	-3.31988	-3.25744	-3.32142	-3.31261	-2.80669	-3.31594	-2.67803	-2.76236	-2.48581	-3.08852	-3.20366	-3.22404	-3.27648
1.66264e+17	-3.00848	-2.81109	-3.32089	-3.29381	-3.03683	-3.2972	-3.2137	-3.18338	-2.84255	-2.98637	-3.01879	-3.20531	-1.96475	-3.2966	-3.25475	-3.13129	-2.94093	-3.31107	-3.08016	-3.32044	-3.21969	-2.97449	-3.28103	-3.16638	-3.28884	-3.31711	-3.28268	-3.26524	-3.31902	-3.2765	-3.26379	-3.30763	-3.10041	-3.31322	-3.26079	-3.31994	-3.32049	-3.28135	-3.32163	-3.30818	-2.89092	-3.30647	-2.69304	-2.84085	-2.58192	-3.11606	-3.21555	-3.20812	-3.27971
1.61463e+17	-3.01352	-2.87722	-3.32124	-3.2878	-3.06134	-3.30127	-3.2268	-3.21414	-2.84184	-3.03298	-2.97859	-3.21261	-1.92196	-3.29782	-3.25852	-3.1419	-2.96147	-3.31035	-3.1085	-3.3201	-3.22251	-2.98388	-3.28686	-3.18748	-3.28361	-3.31662	-3.27163	-3.27396	-3.31577	-3.25874	-3.26874	-3.31259	-3.10654	-3.31157	-3.25857	-3.31926	-3.32068	-3.28251	-3.32172	-3.30032	-2.93504	-3.31125	-2.68361	-2.83012	-2.58558	-3.11851	-3.21945	-3.20236	-3.28068
2.05392e+17	-3.01022	-2.86186	-3.32117	-3.29431	-3.07764	-3.30205	-3.22135	-3.17159	-2.84035	-2.98509	-2.98376	-3.19773	-1.98996	-3.28732	-3.27032	-3.11978	-2.9397	-3.31293	-3.09751	-3.32074	-3.22351	-2.98873	-3.28608	-3.16738	-3.27915	-3.31795	-3.27701	-3.27225	-3.31897	-3.27624	-3.27408	-3.31252	-3.11602	-3.31104	-3.25007	-3.31992	-3.32081	-3.27976	-3.32173	-3.30755	-2.93445	-3.29711	-2.66109	-2.88794	-2.60505	-3.13718	-3.22237	-3.20692	-3.29121
2.32451e+17	-2.99848	-2.84537	-3.32012	-3.29352	-3.0442	-3.30082	-3.20057	-3.19333	-2.8479	-3.00591	-3.01545	-3.21156	-1.95369	-3.29811	-3.25512	-3.15596	-2.96236	-3.30443	-3.08585	-3.31866	-3.22443	-2.97876	-3.27301	-3.16458	-3.2896	-3.31471	-3.27774	-3.26262	-3.318	-3.26602	-3.26328	-3.30854	-3.10406	-3.31407	-3.27031	-3.31893	-3.31976	-3.27925	-3.32137	-3.3057	-2.87389	-3.30964	-2.70307	-2.82149	-2.55522	-3.12478	-3.20671	-3.21036	-3.27568
2.04954e+17	-3.01093	-2.85537	-3.32132	-3.29146	-3.07903	-3.30096	-3.20147	-3.19949	-2.87565	-3.01102	-2.99029	-3.19556	-2.04167	-3.28514	-3.26392	-3.13616	-2.94128	-3.31097	-3.11269	-3.32041	-3.2284	-2.99698	-3.2826	-3.175	-3.2794	-3.31828	-3.28154	-3.2675	-3.31893	-3.27599	-3.27	-3.3131	-3.11706	-3.31193	-3.24472	-3.31995	-3.32052	-3.2843	-3.32175	-3.3094	-2.91899	-3.30387	-2.67648	-2.88719	-2.56504	-3.13864	-3.20822	-3.2142	-3.28967
1.33975e+17	-3.029	-2.87593	-3.32133	-3.2808	-3.06341	-3.29808	-3.24131	-3.19635	-2.81698	-3.01618	-2.97827	-3.21122	-1.94285	-3.29447	-3.2573	-3.12196	-2.95602	-3.31199	-3.10902	-3.32068	-3.21239	-2.97472	-3.28772	-3.19053	-3.28166	-3.31693	-3.2731	-3.27597	-3.31574	-3.25787	-3.27028	-3.3106	-3.09303	-3.30911	-3.25104	-3.32022	-3.32103	-3.28094	-3.32173	-3.30439	-2.95353	-3.30716	-2.68377	-2.83708	-2.62323	-3.11352	-3.22163	-3.21412	-3.2801
1.95606e+17	-3.01315	-2.96532	-3.32181	-3.28543	-3.06516	-3.29664	-3.23703	-3.23882	-2.84579	-3.01165	-3.03784	-3.24484	-2.06407	-3.29607	-3.2958	-3.16852	-2.93529	-3.31669	-3.11505	-3.31932	-3.21601	-3.01739	-3.29446	-3.1603	-3.27359	-3.31358	-3.29032	-3.25328	-3.32103	-3.2653	-3.2962	-3.31827	-3.13675	-3.29601	-3.28194	-3.32059	-3.31946	-3.28627	-3.32187	-3.30815	-3.02875	-3.30818	-2.75852	-2.89092	-2.72814	-3.17399	-3.21223	-3.22939	-3.28453
1.96638e+17	-3.01225	-2.84407	-3.32122	-3.29073	-3.05447	-3.30061	-3.19975	-3.2048	-2.86492	-3.02364	-2.99662	-3.20198	-1.98919	-3.29301	-3.24991	-3.13824	-2.94795	-3.31148	-3.10339	-3.3206	-3.22352	-2.98738	-3.28234	-3.17594	-3.28764	-3.31709	-3.27689	-3.26745	-3.31779	-3.27595	-3.26244	-3.30947	-3.09377	-3.31381	-3.25093	-3.3198	-3.32055	-3.28001	-3.32172	-3.30876	-2.87478	-3.30774	-2.6709	-2.8478	-2.5633	-3.11713	-3.21601	-3.20482	-3.28407
1.70258e+17	-3.01577	-2.83444	-3.32029	-3.28738	-3.03124	-3.29758	-3.21623	-3.18577	-2.85482	-3.00256	-2.99176	-3.19735	-2.00721	-3.29543	-3.24992	-3.12491	-2.93684	-3.30789	-3.10622	-3.31999	-3.21362	-2.97287	-3.28153	-3.18508	-3.29009	-3.31595	-3.28084	-3.26105	-3.31608	-3.27242	-3.25313	-3.30561	-3.07406	-3.31448	-3.25029	-3.32037	-3.32015	-3.26992	-3.32148	-3.3093	-2.86172	-3.30625	-2.67615	-2.81867	-2.5561	-3.11222	-3.21566	-3.21517	-3.28222
2.04213e+17	-2.99434	-2.8243	-3.32	-3.29567	-3.04419	-3.30128	-3.18178	-3.1871	-2.85669	-3.00203	-3.01422	-3.20899	-2.01475	-3.29589	-3.2519	-3.14804	-2.95715	-3.30341	-3.08288	-3.31933	-3.21786	-2.95665	-3.27488	-3.16226	-3.28416	-3.3163	-3.28057	-3.24453	-3.31721	-3.27105	-3.25761	-3.30796	-3.09476	-3.31546	-3.26904	-3.31953	-3.31925	-3.27734	-3.32143	-3.30668	-2.82765	-3.31207	-2.69402	-2.83072	-2.46594	-3.12842	-3.19709	-3.21563	-3.28066
2.35696e+17	-2.98793	-2.79109	-3.32069	-3.29299	-3.02696	-3.2955	-3.22372	-3.18024	-2.80336	-2.98534	-3.04249	-3.21567	-1.86622	-3.30061	-3.25482	-3.12558	-2.95034	-3.30405	-3.06526	-3.31881	-3.23419	-2.99519	-3.27283	-3.161	-3.28597	-3.31429	-3.28969	-3.27018	-3.31936	-3.27698	-3.26471	-3.30583	-3.11544	-3.31179	-3.27735	-3.31912	-3.32054	-3.27918	-3.32156	-3.3095	-2.90875	-3.3103	-2.71909	-2.83416	-2.59123	-3.11912	-3.2118	-3.21686	-3.2724
2.26901e+17	-2.99083	-2.73154	-3.3198	-3.29156	-2.98018	-3.28965	-3.21888	-3.15657	-2.75598	-2.97545	-3.04546	-3.2116	-1.84654	-3.30423	-3.23205	-3.11243	-2.96548	-3.29531	-3.0638	-3.31947	-3.22895	-2.97313	-3.26856	-3.16189	-3.28551	-3.31445	-3.2915	-3.25427	-3.3168	-3.27982	-3.245	-3.29748	-3.08118	-3.3151	-3.28382	-3.31966	-3.32005	-3.26281	-3.32142	-3.31211	-2.82662	-3.3155	-2.69012	-2.76691	-2.51628	-3.08192	-3.20479	-3.22614	-3.27102
1.70878e+17	-3.00358	-2.91257	-3.32125	-3.2833	-3.06169	-3.29764	-3.2316	-3.21901	-2.89135	-3.02479	-3.00169	-3.23378	-2.01494	-3.29812	-3.26725	-3.15142	-2.9632	-3.30781	-3.10037	-3.31867	-3.23659	-3.00194	-3.28256	-3.1849	-3.27559	-3.31504	-3.28836	-3.24893	-3.31548	-3.25593	-3.28436	-3.31534	-3.12263	-3.30371	-3.27357	-3.31996	-3.31894	-3.28175	-3.32173	-3.30162	-2.97611	-3.31086	-2.73106	-2.86218	-2.5576	-3.14346	-3.20343	-3.23121	-3.2811
1.31234e+17	-2.99521	-2.96047	-3.32172	-3.28721	-3.08904	-3.30058	-3.22889	-3.21736	-2.85278	-3.00857	-3.04164	-3.24199	-1.98176	-3.29619	-3.29092	-3.16755	-2.90607	-3.31469	-3.09909	-3.31708	-3.2256	-3.01642	-3.28917	-3.14614	-3.29115	-3.30858	-3.27929	-3.25837	-3.32101	-3.26949	-3.29619	-3.31709	-3.15163	-3.29983	-3.28664	-3.31998	-3.31889	-3.28679	-3.32184	-3.29999	-2.99724	-3.29805	-2.7595	-2.90314	-2.73279	-3.15966	-3.21348	-3.22667	-3.28571
1.70265e+17	-2.96407	-2.91914	-3.32181	-3.28486	-3.08686	-3.30021	-3.22462	-3.23614	-2.86903	-3.02859	-3.04004	-3.2396	-2.06085	-3.29665	-3.28504	-3.16093	-2.90121	-3.31494	-3.10487	-3.31656	-3.21304	-3.05311	-3.28778	-3.16972	-3.29685	-3.31072	-3.29145	-3.26472	-3.32133	-3.28297	-3.2807	-3.31597	-3.15076	-3.30056	-3.27493	-3.32057	-3.31953	-3.28698	-3.32188	-3.30681	-3.01698	-3.29962	-2.76191	-2.91695	-2.75585	-3.15288	-3.20008	-3.24854	-3.29146
1.21896e+17	-3.02295	-2.85935	-3.32114	-3.2815	-3.05349	-3.3008	-3.22462	-3.18944	-2.82413	-3.01301	-2.97848	-3.19059	-1.94481	-3.29195	-3.2491	-3.11722	-2.95192	-3.31278	-3.10711	-3.32052	-3.20593	-2.97887	-3.28253	-3.19057	-3.2822	-3.31579	-3.26686	-3.2717	-3.31476	-3.26816	-3.2628	-3.30894	-3.0839	-3.31173	-3.24689	-3.32019	-3.32088	-3.27792	-3.32161	-3.30647	-2.88503	-3.30291	-2.64583	-2.82039	-2.56181	-3.11816	-3.22366	-3.21434	-3.28454
2.26273e+17	-2.98692	-2.9415	-3.32168	-3.28619	-3.08642	-3.29817	-3.22639	-3.21944	-2.8546	-3.01724	-3.03422	-3.2326	-2.06991	-3.29637	-3.28712	-3.15509	-2.92537	-3.31451	-3.10755	-3.31912	-3.20767	-3.03531	-3.29305	-3.17028	-3.2858	-3.31493	-3.28398	-3.26697	-3.32048	-3.26594	-3.27896	-3.31603	-3.14415	-3.30149	-3.26918	-3.32027	-3.31977	-3.28835	-3.32182	-3.30534	-3.01908	-3.29606	-2.71484	-2.91271	-2.73679	-3.15895	-3.20674	-3.238	-3.28839
1.92255e+17	-3.01907	-2.97133	-3.32166	-3.2839	-3.08623	-3.29455	-3.2437	-3.22543	-2.84903	-2.99565	-3.04851	-3.23437	-2.08596	-3.2974	-3.29202	-3.1499	-2.92627	-3.31464	-3.11852	-3.31988	-3.21477	-3.03126	-3.29812	-3.16469	-3.2805	-3.31648	-3.27501	-3.26254	-3.32066	-3.27008	-3.29247	-3.31747	-3.14058	-3.29997	-3.27276	-3.32048	-3.31998	-3.28493	-3.32179	-3.30736	-3.02173	-3.30054	-2.70169	-2.91824	-2.73938	-3.17325	-3.21847	-3.22672	-3.29247
1.9602e+17	-3.01035	-2.94081	-3.32166	-3.28616	-3.08968	-3.29791	-3.24209	-3.21143	-2.83867	-2.99303	-3.0253	-3.2273	-2.02722	-3.29483	-3.28666	-3.14009	-2.93001	-3.31516	-3.10972	-3.31972	-3.2192	-3.02292	-3.29465	-3.16385	-3.2804	-3.31538	-3.27392	-3.26955	-3.32036	-3.27049	-3.28899	-3.31671	-3.1388	-3.30184	-3.26958	-3.31996	-3.32043	-3.28275	-3.3218	-3.30584	-3.00769	-3.29944	-2.69645	-2.91506	-2.71964	-3.16174	-3.21914	-3.21939	-3.29049
1.61961e+17	-3.00462	-2.84372	-3.32046	-3.29329	-3.03497	-3.29896	-3.19886	-3.1878	-2.88077	-3.00325	-3.00628	-3.21265	-2.05334	-3.29634	-3.2485	-3.13147	-2.94585	-3.31003	-3.0826	-3.31997	-3.21118	-2.95312	-3.28012	-3.17175	-3.28336	-3.31711	-3.2816	-3.24571	-3.31598	-3.27176	-3.26108	-3.30916	-3.08547	-3.31406	-3.26387	-3.32015	-3.31957	-3.28113	-3.32153	-3.30429	-2.87068	-3.30663	-2.69419	-2.83773	-2.48676	-3.12766	-3.20234	-3.2164	-3.28269
1.29566e+17	-3.0033	-2.7942	-3.3206	-3.29187	-3.02613	-3.2957	-3.20931	-3.18385	-2.8767	-2.98428	-3.01777	-3.19842	-2.04305	-3.29318	-3.25598	-3.12223	-2.929	-3.30952	-3.09627	-3.32029	-3.21725	-2.95906	-3.28256	-3.18233	-3.28118	-3.31728	-3.2893	-3.24666	-3.31695	-3.27531	-3.25806	-3.30855	-3.0875	-3.31376	-3.25865	-3.3204	-3.31982	-3.27762	-3.32158	-3.30878	-2.88174	-3.30959	-2.70241	-2.83958	-2.49415	-3.13895	-3.20316	-3.2231	-3.27985
1.34532e+17	-3.00555	-2.94716	-3.32147	-3.28507	-3.07336	-3.29492	-3.23859	-3.22599	-2.85713	-3.00976	-3.03846	-3.23761	-2.02998	-3.29955	-3.2829	-3.15426	-2.94072	-3.31099	-3.10835	-3.3198	-3.22253	-3.02384	-3.29242	-3.18004	-3.2777	-3.31623	-3.27892	-3.26406	-3.31919	-3.25487	-3.28518	-3.31614	-3.14054	-3.3037	-3.27505	-3.31976	-3.32027	-3.28505	-3.32172	-3.30282	-3.01471	-3.30595	-2.71636	-2.88758	-2.68826	-3.16298	-3.21272	-3.22444	-3.28291
2.39448e+17	-3.02592	-2.90635	-3.32149	-3.28708	-3.08982	-3.29903	-3.23929	-3.20657	-2.8335	-3.00661	-3.00067	-3.20229	-1.98458	-3.29269	-3.27586	-3.12968	-2.93421	-3.31488	-3.11477	-3.32046	-3.21139	-3.01046	-3.29347	-3.16196	-3.28277	-3.31683	-3.25993	-3.27553	-3.31916	-3.27216	-3.2805	-3.3148	-3.1189	-3.30721	-3.24968	-3.32008	-3.32109	-3.28474	-3.32173	-3.3045	-2.97163	-3.29953	-2.6626	-2.90046	-2.68592	-3.14312	-3.22298	-3.20548	-3.2918
2.36634e+17	-2.97382	-2.8596	-3.32128	-3.28506	-3.08218	-3.29973	-3.21709	-3.21141	-2.86516	-3.00962	-3.00833	-3.21194	-2.01633	-3.28463	-3.27029	-3.13232	-2.90355	-3.31081	-3.10953	-3.31967	-3.23212	-3.01074	-3.28793	-3.16639	-3.28669	-3.31415	-3.29049	-3.26537	-3.32002	-3.27648	-3.27787	-3.31302	-3.1063	-3.30739	-3.2571	-3.32044	-3.32019	-3.28179	-3.32175	-3.31012	-2.93932	-3.30881	-2.72961	-2.89009	-2.62262	-3.13897	-3.2095	-3.21904	-3.2853
2.00974e+17	-3.00626	-2.83518	-3.32115	-3.29339	-3.04784	-3.30197	-3.19944	-3.21303	-2.84947	-3.02793	-3.02024	-3.21117	-1.96378	-3.29727	-3.25672	-3.15652	-2.95878	-3.31174	-3.09243	-3.32006	-3.22091	-2.98229	-3.28299	-3.16194	-3.29003	-3.31632	-3.2678	-3.2645	-3.31941	-3.27227	-3.26952	-3.31232	-3.10306	-3.31244	-3.26284	-3.31859	-3.32041	-3.28053	-3.3217	-3.3068	-2.88604	-3.30984	-2.69131	-2.85473	-2.58305	-3.11776	-3.21161	-3.19429	-3.2816
1.69727e+17	-2.97749	-2.86224	-3.3214	-3.28678	-3.07424	-3.30184	-3.21211	-3.21725	-2.84324	-3.0217	-3.01342	-3.21225	-1.92234	-3.28835	-3.26546	-3.14706	-2.91499	-3.3122	-3.09579	-3.31933	-3.23662	-3.03354	-3.28728	-3.15869	-3.27949	-3.31371	-3.28369	-3.27236	-3.32014	-3.27181	-3.27724	-3.31383	-3.13077	-3.30805	-3.26279	-3.31913	-3.3206	-3.28682	-3.32176	-3.30846	-2.95029	-3.31137	-2.72313	-2.88338	-2.61248	-3.14538	-3.21486	-3.20882	-3.28295
2.39469e+17	-2.99195	-2.84965	-3.32135	-3.28908	-3.0623	-3.30065	-3.20563	-3.22057	-2.85986	-3.04266	-3.0122	-3.20388	-1.92653	-3.29093	-3.25082	-3.13435	-2.94116	-3.31082	-3.09944	-3.3197	-3.23293	-3.01451	-3.28174	-3.16476	-3.28417	-3.31549	-3.27865	-3.27542	-3.31976	-3.27819	-3.27095	-3.31326	-3.10671	-3.3108	-3.25605	-3.31928	-3.32059	-3.28594	-3.32175	-3.30993	-2.8962	-3.31133	-2.69981	-2.87177	-2.56638	-3.12532	-3.21196	-3.20721	-3.28286
2.00511e+17	-2.99408	-2.82153	-3.32092	-3.28692	-3.03723	-3.29689	-3.22235	-3.17549	-2.81525	-3.01216	-2.98878	-3.20302	-1.9429	-3.29418	-3.2462	-3.11861	-2.91017	-3.30758	-3.09168	-3.32062	-3.22027	-3.00005	-3.28606	-3.18887	-3.28538	-3.31684	-3.28296	-3.26848	-3.31582	-3.27739	-3.25253	-3.30236	-3.10173	-3.313	-3.24651	-3.32005	-3.32092	-3.26696	-3.32169	-3.30546	-2.91997	-3.30907	-2.67321	-2.83621	-2.58918	-3.08471	-3.21959	-3.20974	-3.28713
1.357e+17	-3.02059	-2.87615	-3.32147	-3.28389	-3.07732	-3.29624	-3.22585	-3.20811	-2.88296	-3.01185	-2.99105	-3.19801	-2.06968	-3.28708	-3.26882	-3.12547	-2.93891	-3.31244	-3.11997	-3.32061	-3.21847	-2.99125	-3.2897	-3.18241	-3.27501	-3.31796	-3.28247	-3.26258	-3.31726	-3.26361	-3.27751	-3.31463	-3.10414	-3.30768	-3.24307	-3.32079	-3.32026	-3.28462	-3.32177	-3.30564	-2.96912	-3.30348	-2.68874	-2.89773	-2.58332	-3.13837	-3.20609	-3.22586	-3.28861
2.3075e+17	-3.02066	-2.82869	-3.32111	-3.27484	-3.0277	-3.29876	-3.22259	-3.18967	-2.84591	-3.0145	-2.98111	-3.19657	-1.94145	-3.29232	-3.23402	-3.12077	-2.95286	-3.31205	-3.09247	-3.32064	-3.20976	-2.94866	-3.28007	-3.17922	-3.27845	-3.31604	-3.27483	-3.26385	-3.31367	-3.25952	-3.26286	-3.30756	-3.07269	-3.3126	-3.24828	-3.32045	-3.32076	-3.28086	-3.32168	-3.30684	-2.89535	-3.30384	-2.68371	-2.80853	-2.51424	-3.0973	-3.21569	-3.2265	-3.27633
2.35199e+17	-3.00123	-2.93805	-3.3218	-3.28324	-3.0581	-3.29702	-3.23667	-3.23862	-2.84546	-3.0082	-3.04982	-3.24103	-1.99685	-3.29721	-3.29048	-3.16384	-2.91932	-3.31564	-3.10913	-3.31923	-3.22773	-3.05288	-3.29388	-3.15813	-3.26942	-3.31333	-3.28837	-3.25879	-3.32118	-3.26626	-3.29468	-3.31812	-3.14792	-3.29587	-3.28229	-3.31976	-3.32015	-3.28518	-3.32187	-3.30814	-3.02319	-3.3109	-2.75287	-2.89115	-2.71883	-3.16739	-3.21217	-3.23051	-3.28502
1.66403e+17	-3.02511	-2.88449	-3.32146	-3.28771	-3.0792	-3.30178	-3.23677	-3.17537	-2.81015	-2.99236	-2.97362	-3.19704	-1.97724	-3.28782	-3.2714	-3.11738	-2.93662	-3.31556	-3.11061	-3.32089	-3.21155	-2.99213	-3.28993	-3.16628	-3.27828	-3.31817	-3.27192	-3.28094	-3.31871	-3.268	-3.27648	-3.31246	-3.10898	-3.30674	-3.24268	-3.32026	-3.32117	-3.28467	-3.32176	-3.30649	-2.97226	-3.30012	-2.65953	-2.885	-2.65786	-3.12488	-3.225	-3.20877	-3.28938
2.32439e+17	-2.986	-2.7755	-3.31994	-3.28486	-2.97324	-3.29674	-3.21283	-3.16258	-2.80605	-3.00039	-3.01529	-3.20769	-1.96393	-3.30179	-3.23365	-3.11048	-2.93986	-3.30632	-3.08656	-3.32016	-3.20408	-2.95604	-3.28047	-3.19272	-3.28714	-3.31394	-3.28283	-3.24158	-3.3124	-3.2832	-3.23578	-3.30095	-3.04598	-3.31629	-3.26732	-3.31995	-3.31993	-3.25017	-3.32148	-3.31083	-2.79741	-3.31186	-2.66821	-2.74186	-2.45937	-3.10195	-3.20771	-3.22396	-3.28021
2.27922e+17	-2.99906	-2.8945	-3.32155	-3.28495	-3.08633	-3.30008	-3.22659	-3.23359	-2.85684	-3.02391	-3.00512	-3.21952	-1.92165	-3.2955	-3.27389	-3.13316	-2.91299	-3.3134	-3.09729	-3.31876	-3.23633	-3.04392	-3.29194	-3.15961	-3.28073	-3.31394	-3.27501	-3.2751	-3.32051	-3.27631	-3.28215	-3.31578	-3.13992	-3.30759	-3.2722	-3.31889	-3.32028	-3.29018	-3.3218	-3.30719	-2.96152	-3.30852	-2.73422	-2.89393	-2.64859	-3.15093	-3.2194	-3.20984	-3.28709
2.05528e+17	-3.01719	-2.91128	-3.32139	-3.28249	-3.07612	-3.29397	-3.23946	-3.21478	-2.85175	-3.00878	-3.0137	-3.22215	-2.01778	-3.29342	-3.27553	-3.13407	-2.9439	-3.31123	-3.11455	-3.31997	-3.22259	-3.00493	-3.29009	-3.18243	-3.27362	-3.31649	-3.27911	-3.26607	-3.31818	-3.25917	-3.28207	-3.31497	-3.11788	-3.30423	-3.26326	-3.31994	-3.32043	-3.28387	-3.32172	-3.30561	-2.99222	-3.30747	-2.71077	-2.88373	-2.64626	-3.1537	-3.2118	-3.22437	-3.28311
1.30675e+17	-2.97691	-2.85245	-3.32139	-3.28847	-3.04926	-3.30272	-3.23211	-3.21754	-2.82075	-3.01121	-3.05602	-3.23352	-1.84692	-3.29777	-3.26896	-3.16094	-2.93937	-3.30959	-3.07387	-3.31591	-3.24464	-3.02796	-3.27258	-3.16364	-3.29296	-3.30626	-3.29179	-3.2725	-3.32062	-3.26956	-3.28678	-3.31415	-3.13554	-3.30208	-3.2835	-3.31901	-3.32027	-3.28532	-3.32171	-3.30924	-2.95827	-3.31283	-2.76809	-2.87211	-2.66359	-3.14534	-3.21165	-3.22568	-3.2707
1.64753e+17	-3.00762	-2.9007	-3.32038	-3.28672	-3.05499	-3.29922	-3.22157	-3.20465	-2.85625	-3.00736	-3.00069	-3.2237	-1.97602	-3.29782	-3.26502	-3.1569	-2.96384	-3.30818	-3.0966	-3.31848	-3.22237	-2.97689	-3.27949	-3.17675	-3.28409	-3.31478	-3.27837	-3.26506	-3.31664	-3.24779	-3.27581	-3.31157	-3.10906	-3.30964	-3.26966	-3.31938	-3.3198	-3.28555	-3.32138	-3.30055	-2.94601	-3.30944	-2.72096	-2.83661	-2.59766	-3.14058	-3.21181	-3.21316	-3.2712
1.5769e+17	-3.02072	-2.87949	-3.32141	-3.28376	-3.09011	-3.30027	-3.2366	-3.18144	-2.81795	-2.99958	-2.96063	-3.18583	-1.94516	-3.28503	-3.2646	-3.10367	-2.93202	-3.3144	-3.11623	-3.3208	-3.21858	-3.01558	-3.29023	-3.177	-3.27241	-3.31712	-3.26148	-3.27926	-3.31742	-3.27082	-3.27309	-3.31251	-3.1134	-3.30818	-3.24618	-3.31994	-3.32117	-3.28315	-3.32173	-3.30562	-2.94642	-3.29816	-2.63369	-2.87725	-2.6209	-3.12366	-3.22516	-3.21406	-3.29305
2.35122e+17	-3.00965	-2.86343	-3.32055	-3.28135	-3.02304	-3.30211	-3.22701	-3.19454	-2.84734	-3.04935	-2.94156	-3.21797	-1.98379	-3.29868	-3.22799	-3.1129	-2.96371	-3.30678	-3.10401	-3.32037	-3.19495	-2.9314	-3.28512	-3.20463	-3.27789	-3.31638	-3.27728	-3.25195	-3.30655	-3.25572	-3.25101	-3.30792	-3.05016	-3.31414	-3.24775	-3.32024	-3.32016	-3.27007	-3.32159	-3.2988	-2.88355	-3.31227	-2.68887	-2.77843	-2.42626	-3.09628	-3.21128	-3.2127	-3.27944
1.26682e+17	-3.00244	-2.85171	-3.32136	-3.28897	-3.0685	-3.30244	-3.22483	-3.18892	-2.8095	-3.01612	-2.96955	-3.19817	-1.8796	-3.29027	-3.2589	-3.12338	-2.93813	-3.31358	-3.09594	-3.32021	-3.23001	-3.01106	-3.28521	-3.17268	-3.27676	-3.31622	-3.26563	-3.2804	-3.31768	-3.27194	-3.27008	-3.3117	-3.12374	-3.30991	-3.25503	-3.31859	-3.32105	-3.28043	-3.32173	-3.30167	-2.94558	-3.30474	-2.65678	-2.85233	-2.60491	-3.10587	-3.22316	-3.19883	-3.28849
1.57004e+17	-3.00325	-2.93939	-3.32163	-3.28399	-3.07508	-3.29784	-3.23638	-3.22767	-2.84632	-2.99989	-3.02654	-3.23179	-1.99997	-3.29421	-3.28799	-3.14992	-2.9209	-3.31521	-3.11128	-3.31935	-3.22783	-3.04048	-3.2946	-3.16015	-3.26991	-3.31398	-3.27963	-3.2668	-3.32052	-3.26308	-3.28981	-3.31695	-3.1429	-3.29953	-3.27619	-3.3195	-3.32048	-3.28585	-3.32178	-3.30695	-3.00941	-3.3077	-2.72964	-2.89508	-2.70344	-3.16686	-3.21708	-3.22126	-3.28606
1.65328e+17	-2.99548	-2.90239	-3.32145	-3.2864	-3.06918	-3.29254	-3.21634	-3.22956	-2.86623	-3.02552	-3.03598	-3.21836	-2.04126	-3.29396	-3.27339	-3.14101	-2.9479	-3.31125	-3.10791	-3.31909	-3.21843	-3.01428	-3.28545	-3.17067	-3.28104	-3.31459	-3.28335	-3.26375	-3.32033	-3.27522	-3.27991	-3.31556	-3.11356	-3.30452	-3.26895	-3.31959	-3.32	-3.29004	-3.32176	-3.30944	-2.95615	-3.30559	-2.72329	-2.89168	-2.63378	-3.16118	-3.19781	-3.23208	-3.28203
1.69588e+17	-2.99941	-2.91926	-3.3212	-3.2842	-3.07211	-3.29488	-3.23446	-3.21354	-2.86629	-3.00871	-3.02551	-3.23172	-2.01728	-3.29684	-3.27442	-3.14731	-2.94319	-3.30999	-3.10088	-3.31921	-3.22193	-2.99754	-3.28788	-3.17652	-3.27977	-3.315	-3.27683	-3.25945	-3.3179	-3.25924	-3.28495	-3.31519	-3.12124	-3.30413	-3.27316	-3.31979	-3.31941	-3.28174	-3.3216	-3.2993	-2.97762	-3.3048	-2.72224	-2.88099	-2.62917	-3.14848	-3.20559	-3.22042	-3.28212
1.95606e+17	-3.00467	-2.88092	-3.32159	-3.28288	-3.08118	-3.29695	-3.22297	-3.21674	-2.8674	-3.01124	-2.99957	-3.20373	-2.06305	-3.28777	-3.27519	-3.1408	-2.91302	-3.31337	-3.11969	-3.31998	-3.22265	-3.01935	-3.29088	-3.17635	-3.28722	-3.31676	-3.28562	-3.2692	-3.32012	-3.27228	-3.2793	-3.31343	-3.1175	-3.30505	-3.24422	-3.32068	-3.32036	-3.28417	-3.32182	-3.30835	-2.97027	-3.30477	-2.70293	-2.90519	-2.66975	-3.1279	-3.20979	-3.22651	-3.29077
1.70137e+17	-3.01253	-2.76171	-3.32059	-3.28867	-2.99722	-3.29126	-3.2227	-3.16537	-2.80116	-2.97651	-3.02394	-3.21227	-1.87755	-3.30044	-3.24349	-3.11686	-2.95138	-3.30667	-3.05634	-3.31986	-3.2228	-2.95952	-3.27062	-3.16197	-3.28872	-3.31593	-3.28666	-3.26537	-3.31863	-3.27252	-3.25515	-3.29952	-3.09075	-3.31112	-3.26872	-3.31972	-3.32056	-3.27721	-3.32151	-3.30884	-2.88324	-3.31038	-2.71999	-2.79951	-2.5721	-3.08547	-3.21474	-3.21506	-3.27035
1.97135e+17	-2.98545	-2.91217	-3.32171	-3.28474	-3.08559	-3.29253	-3.21442	-3.23317	-2.89014	-3.0079	-3.02859	-3.22324	-2.18283	-3.29115	-3.28587	-3.15219	-2.92106	-3.31495	-3.11547	-3.31908	-3.21372	-3.03025	-3.29175	-3.17623	-3.28899	-3.315	-3.29118	-3.24864	-3.32064	-3.27775	-3.2826	-3.31631	-3.11326	-3.30164	-3.26445	-3.32099	-3.31822	-3.28857	-3.32185	-3.30868	-3.00375	-3.29773	-2.73846	-2.92339	-2.66901	-3.1564	-3.18888	-3.24494	-3.29323
1.29664e+17	-3.00238	-2.87817	-3.32154	-3.28759	-3.07974	-3.30364	-3.21434	-3.22316	-2.84612	-3.02725	-2.9893	-3.21215	-1.91848	-3.2935	-3.26674	-3.14596	-2.91733	-3.31434	-3.09825	-3.31873	-3.23215	-3.01849	-3.28755	-3.1498	-3.28901	-3.3139	-3.27067	-3.27907	-3.32017	-3.27427	-3.27757	-3.31395	-3.1319	-3.30928	-3.26502	-3.31879	-3.32069	-3.28681	-3.32176	-3.30458	-2.94558	-3.30747	-2.71556	-2.88381	-2.65579	-3.13076	-3.21985	-3.19952	-3.28469
1.69158e+17	-3.00242	-2.83568	-3.32088	-3.29025	-3.04128	-3.30236	-3.19673	-3.19667	-2.83935	-3.03065	-2.99163	-3.20354	-1.94031	-3.29517	-3.25065	-3.14406	-2.95955	-3.31145	-3.08945	-3.3201	-3.22124	-2.97887	-3.27771	-3.16914	-3.28558	-3.31649	-3.26824	-3.2695	-3.31773	-3.2712	-3.26117	-3.30939	-3.10058	-3.31225	-3.25469	-3.31863	-3.32047	-3.27779	-3.32161	-3.30501	-2.88849	-3.30775	-2.66357	-2.83184	-2.5621	-3.10469	-3.21615	-3.19646	-3.28299
1.61864e+17	-3.00029	-2.74637	-3.31996	-3.29348	-2.9917	-3.29159	-3.21084	-3.16606	-2.86384	-2.9536	-3.03457	-3.19916	-2.01819	-3.29712	-3.24517	-3.10894	-2.91397	-3.30837	-3.08096	-3.32021	-3.21456	-2.95071	-3.28221	-3.18327	-3.28724	-3.31642	-3.29063	-3.24108	-3.31656	-3.2844	-3.24668	-3.30277	-3.06387	-3.31579	-3.26582	-3.32035	-3.31932	-3.26942	-3.32137	-3.31173	-2.83016	-3.31007	-2.68996	-2.80736	-2.49609	-3.12284	-3.20746	-3.22047	-3.27721
1.33895e+17	-2.99047	-2.76049	-3.31996	-3.2803	-2.97891	-3.29381	-3.21795	-3.15941	-2.82905	-2.98509	-3.00825	-3.20259	-1.97796	-3.29806	-3.22766	-3.10163	-2.91504	-3.30838	-3.08483	-3.32022	-3.2028	-2.95676	-3.28197	-3.19378	-3.28791	-3.31348	-3.28371	-3.23893	-3.31158	-3.2836	-3.23709	-3.29877	-3.04496	-3.31616	-3.26044	-3.32049	-3.31977	-3.25326	-3.32142	-3.31116	-2.81016	-3.31019	-2.6764	-2.76416	-2.46078	-3.1021	-3.21093	-3.22431	-3.27814
1.69022e+17	-2.96928	-2.90534	-3.32149	-3.28039	-3.08092	-3.29573	-3.23486	-3.24164	-2.89222	-3.00423	-3.0356	-3.23267	-2.12742	-3.29327	-3.28575	-3.15064	-2.92502	-3.31226	-3.11951	-3.31799	-3.22487	-3.01731	-3.2909	-3.187	-3.29214	-3.31297	-3.28713	-3.25439	-3.32037	-3.27035	-3.28966	-3.31636	-3.11209	-3.29786	-3.27029	-3.32084	-3.31899	-3.28407	-3.32181	-3.30799	-2.96426	-3.30902	-2.7539	-2.91269	-2.66643	-3.16043	-3.18571	-3.24569	-3.28644
1.26708e+17	-3.00162	-2.8275	-3.32075	-3.28578	-3.02059	-3.30056	-3.21387	-3.18075	-2.82926	-3.01409	-2.98983	-3.20941	-1.90751	-3.29937	-3.24144	-3.13001	-2.96146	-3.30912	-3.07561	-3.32008	-3.21596	-2.9551	-3.27434	-3.17898	-3.28271	-3.31588	-3.27604	-3.26459	-3.31455	-3.26297	-3.25921	-3.30728	-3.08351	-3.31196	-3.26062	-3.31929	-3.32039	-3.27761	-3.32159	-3.30111	-2.88439	-3.30898	-2.68612	-2.78744	-2.50838	-3.09784	-3.21486	-3.21026	-3.27573
2.2751e+17	-2.97471	-2.8479	-3.32128	-3.28692	-3.04541	-3.30371	-3.22989	-3.22529	-2.81525	-3.02343	-3.04416	-3.22039	-1.77924	-3.29816	-3.26857	-3.15831	-2.91899	-3.31161	-3.07424	-3.31583	-3.25095	-3.04857	-3.27938	-3.15445	-3.28779	-3.30553	-3.28641	-3.276	-3.32052	-3.27515	-3.287	-3.31483	-3.14512	-3.30659	-3.28107	-3.31759	-3.32025	-3.28595	-3.32171	-3.30833	-2.96789	-3.31304	-2.76492	-2.88722	-2.6571	-3.15247	-3.22116	-3.21184	-3.27766
1.21955e+17	-2.98766	-2.7417	-3.31941	-3.28424	-2.95992	-3.29104	-3.21647	-3.14946	-2.79508	-2.99	-3.01226	-3.20399	-1.93793	-3.30023	-3.22644	-3.09433	-2.92765	-3.30213	-3.08036	-3.31979	-3.20638	-2.95214	-3.27778	-3.18309	-3.28583	-3.31404	-3.28803	-3.23919	-3.31304	-3.28589	-3.22886	-3.29491	-3.04747	-3.3159	-3.26784	-3.32036	-3.31974	-3.24729	-3.32136	-3.31236	-2.79772	-3.31356	-2.6821	-2.75377	-2.45296	-3.08994	-3.20735	-3.22384	-3.27864
2.36176e+17	-2.99018	-2.82098	-3.32015	-3.26193	-2.99512	-3.30034	-3.2249	-3.16269	-2.81182	-3.03481	-2.93811	-3.20663	-1.97127	-3.29477	-3.21779	-3.08291	-2.9343	-3.30864	-3.09518	-3.32032	-3.17861	-2.96352	-3.28475	-3.20823	-3.28121	-3.31149	-3.27076	-3.23512	-3.30436	-3.27752	-3.23503	-3.2997	-3.03553	-3.31444	-3.24225	-3.32083	-3.32044	-3.23962	-3.32151	-3.30856	-2.83824	-3.30845	-2.65872	-2.76811	-2.39034	-3.09456	-3.21377	-3.22279	-3.28414
1.35149e+17	-2.98062	-2.81528	-3.31948	-3.29413	-3.03514	-3.30199	-3.16114	-3.19675	-2.84959	-3.01548	-3.01785	-3.20338	-1.99398	-3.29582	-3.2533	-3.15588	-2.97113	-3.30288	-3.09051	-3.31855	-3.22185	-2.96	-3.27218	-3.15981	-3.28607	-3.31515	-3.27164	-3.24554	-3.31808	-3.2689	-3.25677	-3.3076	-3.08378	-3.31531	-3.26983	-3.31852	-3.31886	-3.27543	-3.3213	-3.31036	-2.79835	-3.31413	-2.68397	-2.82439	-2.46804	-3.12685	-3.19448	-3.21154	-3.27704
1.5714e+17	-2.99197	-2.86497	-3.3212	-3.28654	-3.06397	-3.30065	-3.22907	-3.20591	-2.84461	-3.02889	-2.99891	-3.22193	-1.96164	-3.29463	-3.25989	-3.13753	-2.94183	-3.31191	-3.09597	-3.31975	-3.22579	-2.98503	-3.28649	-3.18107	-3.28124	-3.31571	-3.26962	-3.26755	-3.31611	-3.26833	-3.27375	-3.3119	-3.11463	-3.30779	-3.25928	-3.31892	-3.32009	-3.26117	-3.32169	-3.30168	-2.9603	-3.30805	-2.68622	-2.86759	-2.60296	-3.11584	-3.21016	-3.19459	-3.28635
2.3128e+17	-2.9981	-2.7941	-3.32108	-3.28103	-3.03148	-3.29396	-3.22256	-3.16606	-2.79988	-3.00554	-2.98261	-3.20703	-1.88992	-3.29215	-3.23054	-3.1065	-2.90322	-3.3106	-3.07227	-3.32099	-3.22152	-2.98962	-3.28553	-3.17983	-3.28606	-3.31583	-3.27898	-3.26669	-3.31457	-3.28004	-3.25267	-3.29731	-3.09143	-3.31288	-3.24885	-3.32022	-3.32098	-3.26779	-3.32172	-3.3048	-2.90117	-3.30867	-2.67682	-2.82253	-2.57147	-3.06594	-3.22321	-3.205	-3.28481
1.66264e+17	-3.04059	-2.88903	-3.32129	-3.28291	-3.0787	-3.29416	-3.24093	-3.2186	-2.87508	-3.01959	-2.99653	-3.20092	-2.04434	-3.28856	-3.27145	-3.11866	-2.94549	-3.31082	-3.12361	-3.32019	-3.21566	-2.99115	-3.29192	-3.18724	-3.27806	-3.31769	-3.27161	-3.26665	-3.31672	-3.26592	-3.27905	-3.31414	-3.10322	-3.30774	-3.23963	-3.32062	-3.32044	-3.28251	-3.3215	-3.30384	-2.98427	-3.30493	-2.67864	-2.90332	-2.60444	-3.13849	-3.21093	-3.21486	-3.29068
2.32301e+17	-2.98449	-2.84161	-3.32131	-3.28713	-3.08124	-3.29932	-3.21975	-3.20752	-2.84244	-3.02684	-2.99457	-3.21933	-1.91521	-3.29105	-3.25349	-3.10314	-2.92553	-3.31097	-3.07742	-3.31971	-3.23503	-3.01004	-3.2883	-3.16409	-3.27549	-3.31604	-3.27006	-3.27605	-3.31836	-3.27797	-3.2679	-3.3099	-3.11827	-3.31104	-3.26482	-3.31871	-3.32063	-3.28292	-3.32173	-3.30514	-2.94624	-3.30903	-2.70518	-2.88896	-2.57865	-3.12823	-3.21269	-3.20141	-3.28505
1.26706e+17	-3.00581	-2.7862	-3.32025	-3.2914	-3.03407	-3.29471	-3.21216	-3.17265	-2.87734	-2.96656	-3.00522	-3.19303	-2.01083	-3.29155	-3.2501	-3.11541	-2.90813	-3.31067	-3.09091	-3.32032	-3.22548	-2.9732	-3.28336	-3.18788	-3.28718	-3.31692	-3.28657	-3.25706	-3.31704	-3.27879	-3.25652	-3.30462	-3.07827	-3.31454	-3.24973	-3.32023	-3.31961	-3.27379	-3.32141	-3.30932	-2.86786	-3.30785	-2.67307	-2.84067	-2.55341	-3.11306	-3.21636	-3.21003	-3.28037
2.31366e+17	-2.97507	-2.83154	-3.32129	-3.28452	-3.07007	-3.30249	-3.20518	-3.21908	-2.84587	-3.03768	-3.00831	-3.21236	-1.91912	-3.28707	-3.25107	-3.13665	-2.91231	-3.31145	-3.09003	-3.31933	-3.23983	-3.01812	-3.28593	-3.15597	-3.28773	-3.3148	-3.27938	-3.27526	-3.31995	-3.27949	-3.2712	-3.31157	-3.11024	-3.31099	-3.25833	-3.31905	-3.3206	-3.27937	-3.32173	-3.30941	-2.91968	-3.3126	-2.71994	-2.889	-2.59555	-3.1246	-3.21415	-3.19616	-3.28162
2.28042e+17	-2.97645	-2.90142	-3.32157	-3.2815	-3.07371	-3.29508	-3.21663	-3.23907	-2.89061	-3.02654	-3.03514	-3.23745	-2.11114	-3.29531	-3.27642	-3.16172	-2.92889	-3.31189	-3.1075	-3.31718	-3.22342	-3.01788	-3.2829	-3.17307	-3.29297	-3.31226	-3.28703	-3.24955	-3.32053	-3.27626	-3.28444	-3.31523	-3.11298	-3.30053	-3.27749	-3.32043	-3.31812	-3.28531	-3.32181	-3.30731	-2.96188	-3.30708	-2.77569	-2.89707	-2.63882	-3.15253	-3.17987	-3.24307	-3.28527
1.91647e+17	-3.00403	-2.89809	-3.32137	-3.2871	-3.08881	-3.29966	-3.23024	-3.1983	-2.87182	-3.00515	-2.97342	-3.21323	-2.01904	-3.28657	-3.26982	-3.11257	-2.94068	-3.31189	-3.10784	-3.32026	-3.22697	-2.99484	-3.29213	-3.17483	-3.26719	-3.31703	-3.26977	-3.26659	-3.31738	-3.26127	-3.28162	-3.31466	-3.10945	-3.30564	-3.25939	-3.31995	-3.31972	-3.28474	-3.32172	-3.29997	-2.9612	-3.30308	-2.68314	-2.89923	-2.56634	-3.13709	-3.20763	-3.21433	-3.29038
2.26395e+17	-2.99304	-2.77072	-3.31895	-3.28531	-2.96895	-3.29351	-3.20758	-3.15571	-2.80213	-2.99557	-3.00556	-3.19856	-1.95712	-3.29826	-3.23383	-3.10454	-2.93917	-3.29879	-3.08754	-3.31914	-3.20648	-2.95482	-3.27395	-3.18049	-3.28595	-3.31404	-3.28554	-3.24119	-3.31373	-3.28107	-3.23178	-3.29735	-3.04933	-3.31554	-3.26471	-3.32018	-3.31949	-3.2493	-3.32122	-3.3128	-2.79508	-3.3127	-2.67603	-2.76233	-2.45375	-3.0958	-3.20573	-3.22313	-3.27881
1.31293e+17	-2.98844	-2.81241	-3.31986	-3.2909	-3.02147	-3.29975	-3.18771	-3.19367	-2.84469	-3.01711	-3.01299	-3.20013	-1.95493	-3.29601	-3.24788	-3.14294	-2.96226	-3.30414	-3.09165	-3.31892	-3.22356	-2.96884	-3.27264	-3.17002	-3.28586	-3.31495	-3.27723	-3.25609	-3.31752	-3.27166	-3.25455	-3.30723	-3.07881	-3.31433	-3.26437	-3.3188	-3.31946	-3.27412	-3.32137	-3.30961	-2.83132	-3.31292	-2.68333	-2.80934	-2.49454	-3.11895	-3.20342	-3.21164	-3.2757
2.41099e+17	-2.96807	-2.89359	-3.32155	-3.28128	-3.08159	-3.29703	-3.23516	-3.23072	-2.85348	-3.02636	-3.03421	-3.23669	-1.99817	-3.29813	-3.27716	-3.13188	-2.91163	-3.31237	-3.09857	-3.31745	-3.221	-3.0504	-3.28913	-3.17201	-3.28949	-3.31347	-3.27912	-3.27253	-3.32065	-3.28089	-3.27446	-3.31381	-3.14205	-3.30378	-3.27353	-3.31934	-3.31996	-3.28399	-3.32179	-3.30621	-3.0072	-3.30385	-2.74354	-2.91395	-2.72621	-3.14855	-3.20367	-3.23403	-3.28822
1.25042e+17	-2.97834	-2.71685	-3.31916	-3.29082	-2.96588	-3.28428	-3.22203	-3.15461	-2.75679	-2.96796	-3.05052	-3.20049	-1.85869	-3.30033	-3.2361	-3.0868	-2.93824	-3.29703	-3.07458	-3.3193	-3.22315	-2.97606	-3.27509	-3.16134	-3.28027	-3.31472	-3.29391	-3.24982	-3.31734	-3.29024	-3.24372	-3.29599	-3.07237	-3.31437	-3.27961	-3.31989	-3.31986	-3.25639	-3.32128	-3.31465	-2.82216	-3.31451	-2.68727	-2.79225	-2.51289	-3.0875	-3.20153	-3.22594	-3.27665
2.31693e+17	-2.98219	-2.83771	-3.32158	-3.28383	-3.08203	-3.30283	-3.22104	-3.21006	-2.8359	-3.02486	-2.99859	-3.21843	-1.90152	-3.28628	-3.25479	-3.11435	-2.89898	-3.31328	-3.07966	-3.31955	-3.24031	-3.01192	-3.28965	-3.14945	-3.28577	-3.31434	-3.27856	-3.27931	-3.3199	-3.28098	-3.27494	-3.31127	-3.11587	-3.30921	-3.26089	-3.31929	-3.32092	-3.27751	-3.32181	-3.30767	-2.94387	-3.30959	-2.72469	-2.90525	-2.62257	-3.12109	-3.22008	-3.19562	-3.28411
1.91709e+17	-2.97978	-2.82866	-3.32104	-3.28697	-3.05689	-3.29871	-3.21316	-3.20957	-2.83962	-3.02156	-3.01719	-3.20713	-1.9374	-3.29098	-3.25657	-3.13634	-2.92569	-3.30996	-3.09508	-3.31942	-3.23023	-3.00924	-3.28353	-3.16514	-3.28361	-3.31473	-3.2801	-3.26989	-3.31943	-3.27726	-3.26832	-3.31137	-3.10739	-3.30997	-3.26078	-3.31891	-3.32035	-3.27991	-3.32165	-3.3086	-2.92046	-3.31057	-2.70861	-2.87011	-2.59073	-3.13204	-3.20919	-3.20711	-3.27991
1.61479e+17	-2.9988	-2.92642	-3.32151	-3.28351	-3.07474	-3.29798	-3.24148	-3.2267	-2.8398	-2.9995	-3.0067	-3.23079	-2.00378	-3.29508	-3.28545	-3.14755	-2.93089	-3.31498	-3.11084	-3.31979	-3.22431	-3.03405	-3.29365	-3.1712	-3.27091	-3.31503	-3.28037	-3.26827	-3.32004	-3.26124	-3.28253	-3.3159	-3.13813	-3.29938	-3.27201	-3.31975	-3.32022	-3.28215	-3.32174	-3.30537	-3.01595	-3.30963	-2.71303	-2.88435	-2.69575	-3.15859	-3.21632	-3.21567	-3.28431
1.92719e+17	-2.98629	-2.78753	-3.31973	-3.28638	-3.02102	-3.29009	-3.21484	-3.16887	-2.79901	-2.97986	-3.00621	-3.18939	-1.91065	-3.28837	-3.24448	-3.10642	-2.90252	-3.30223	-3.09096	-3.31953	-3.22566	-3.01697	-3.27907	-3.17128	-3.28399	-3.31553	-3.28886	-3.26463	-3.31789	-3.28766	-3.25667	-3.30021	-3.1034	-3.31265	-3.25231	-3.31997	-3.32036	-3.26664	-3.32135	-3.31269	-2.89563	-3.3086	-2.68279	-2.84886	-2.57261	-3.08727	-3.21264	-3.21652	-3.2855
1.61891e+17	-2.97137	-2.88203	-3.32144	-3.28119	-3.07409	-3.29734	-3.22899	-3.22938	-2.86254	-3.0204	-3.03038	-3.23358	-2.01212	-3.29428	-3.27507	-3.14539	-2.928	-3.31119	-3.0998	-3.31745	-3.23658	-3.03006	-3.28368	-3.17119	-3.28471	-3.31245	-3.28595	-3.26152	-3.3201	-3.27424	-3.28409	-3.31497	-3.12352	-3.30291	-3.27531	-3.31932	-3.31918	-3.28272	-3.32175	-3.30826	-2.98161	-3.31014	-2.76545	-2.90413	-2.63989	-3.15908	-3.19518	-3.22872	-3.28226
2.27364e+17	-2.98825	-2.8193	-3.321	-3.28737	-3.03212	-3.30235	-3.2125	-3.19916	-2.80855	-3.03338	-2.99897	-3.20234	-1.83321	-3.29562	-3.24791	-3.14219	-2.94764	-3.31077	-3.08396	-3.31936	-3.23107	-3.001	-3.27803	-3.16982	-3.28432	-3.31372	-3.27172	-3.27693	-3.31789	-3.27117	-3.26435	-3.30976	-3.10878	-3.31089	-3.26092	-3.31801	-3.32069	-3.27708	-3.32163	-3.30385	-2.90867	-3.31191	-2.68181	-2.82216	-2.57464	-3.10157	-3.21874	-3.19702	-3.27933
1.56024e+17	-2.97227	-2.89966	-3.32159	-3.27622	-3.07516	-3.29458	-3.23393	-3.23418	-2.89018	-3.01478	-3.02158	-3.24545	-2.14474	-3.297	-3.28061	-3.1471	-2.94601	-3.31177	-3.10779	-3.31792	-3.2326	-3.01379	-3.28521	-3.18206	-3.28898	-3.31436	-3.2881	-3.25166	-3.32018	-3.27176	-3.28962	-3.31485	-3.10931	-3.29921	-3.27809	-3.32038	-3.31781	-3.28161	-3.32181	-3.30606	-2.98835	-3.30871	-2.78548	-2.9153	-2.62974	-3.15273	-3.18105	-3.24138	-3.28536
1.92807e+17	-2.96974	-2.84705	-3.32095	-3.28677	-3.05991	-3.29889	-3.21777	-3.20752	-2.83465	-3.02225	-3.01523	-3.21831	-1.96799	-3.29662	-3.2623	-3.14011	-2.93072	-3.31043	-3.09047	-3.31934	-3.22167	-3.01877	-3.28479	-3.17404	-3.28414	-3.31513	-3.27707	-3.2743	-3.31894	-3.27295	-3.26225	-3.31004	-3.1212	-3.30994	-3.26571	-3.3183	-3.32029	-3.28128	-3.3216	-3.30559	-2.95844	-3.30565	-2.69976	-2.86685	-2.64747	-3.12528	-3.20816	-3.21499	-3.281
1.9176e+17	-2.98488	-2.67224	-3.31908	-3.28904	-2.93997	-3.27884	-3.22671	-3.14089	-2.75739	-2.95177	-3.04727	-3.20039	-1.86626	-3.30252	-3.22399	-3.0814	-2.92732	-3.2966	-3.07061	-3.31968	-3.21655	-2.95611	-3.2771	-3.1631	-3.2804	-3.31491	-3.29408	-3.23644	-3.31554	-3.28967	-3.2303	-3.28822	-3.0545	-3.31586	-3.28116	-3.32041	-3.31961	-3.2538	-3.32126	-3.31496	-2.80135	-3.3156	-2.69378	-2.76752	-2.49278	-3.07647	-3.19917	-3.23002	-3.272
1.22515e+17	-3.01035	-2.849	-3.3208	-3.29035	-3.06202	-3.30073	-3.19036	-3.19612	-2.87799	-3.0179	-2.97792	-3.19186	-1.99194	-3.28813	-3.25466	-3.13372	-2.9597	-3.3113	-3.10061	-3.32002	-3.22558	-2.97891	-3.27632	-3.17084	-3.2802	-3.31729	-3.27254	-3.26773	-3.31813	-3.27256	-3.26793	-3.31124	-3.09589	-3.312	-3.24623	-3.31926	-3.31994	-3.28528	-3.32158	-3.30777	-2.87837	-3.30494	-2.65831	-2.86087	-2.52907	-3.12158	-3.20722	-3.2069	-3.285
1.66469e+17	-2.97331	-2.74356	-3.31942	-3.27555	-2.93933	-3.29186	-3.21602	-3.1408	-2.78035	-2.99153	-3.01164	-3.20743	-1.94364	-3.3013	-3.21998	-3.08855	-2.92837	-3.30699	-3.07897	-3.32009	-3.1968	-2.95677	-3.2794	-3.19703	-3.28908	-3.31121	-3.28359	-3.23273	-3.30969	-3.28979	-3.22651	-3.29414	-3.0229	-3.31589	-3.2675	-3.32044	-3.31978	-3.23488	-3.32136	-3.31316	-2.76524	-3.31244	-2.66009	-2.71643	-2.43306	-3.08552	-3.20801	-3.23032	-3.27917
1.702e+17	-3.00017	-2.80957	-3.32075	-3.28472	-3.03097	-3.29648	-3.22317	-3.16176	-2.78871	-3.00115	-2.99177	-3.19873	-1.90837	-3.29071	-3.24889	-3.10876	-2.93471	-3.31079	-3.08646	-3.32026	-3.21541	-2.98515	-3.28144	-3.17816	-3.27614	-3.31544	-3.27433	-3.26425	-3.31572	-3.27876	-3.25797	-3.30622	-3.09468	-3.30961	-3.2534	-3.31918	-3.32071	-3.26593	-3.32161	-3.3082	-2.90461	-3.30525	-2.66171	-2.82433	-2.55101	-3.11066	-3.21817	-3.20989	-3.28532
1.31234e+17	-3.01473	-2.95983	-3.32144	-3.28122	-3.06506	-3.29761	-3.22468	-3.22547	-2.8427	-3.00866	-3.03134	-3.23391	-2.06272	-3.2919	-3.28895	-3.1538	-2.93482	-3.3158	-3.11009	-3.31767	-3.21293	-2.98283	-3.28619	-3.153	-3.28876	-3.311	-3.2817	-3.26027	-3.32077	-3.26894	-3.29426	-3.31599	-3.11841	-3.29783	-3.27355	-3.32024	-3.31934	-3.28721	-3.3217	-3.30863	-2.99909	-3.30147	-2.74705	-2.9073	-2.71507	-3.16126	-3.21209	-3.22467	-3.28185
2.2695e+17	-2.97887	-2.73249	-3.31877	-3.2859	-2.95423	-3.29076	-3.20268	-3.15265	-2.76566	-2.9919	-3.02194	-3.20393	-1.91836	-3.3012	-3.22381	-3.09902	-2.95468	-3.29395	-3.07265	-3.31911	-3.20902	-2.95045	-3.27239	-3.16754	-3.28278	-3.31408	-3.28741	-3.2339	-3.31368	-3.28415	-3.22932	-3.29453	-3.04228	-3.31587	-3.27721	-3.32001	-3.31924	-3.2481	-3.32125	-3.31334	-2.76461	-3.316	-2.67191	-2.75785	-2.42707	-3.0762	-3.19611	-3.22903	-3.27666
1.3131e+17	-2.95519	-2.92438	-3.3216	-3.2762	-3.09034	-3.28902	-3.23085	-3.24784	-2.88251	-3.01429	-3.04701	-3.24756	-2.18035	-3.2948	-3.2909	-3.163	-2.91498	-3.31252	-3.11775	-3.3176	-3.22716	-3.05202	-3.29001	-3.18538	-3.28849	-3.31243	-3.28962	-3.23413	-3.32088	-3.27827	-3.28759	-3.3169	-3.1156	-3.29688	-3.28504	-3.32065	-3.31667	-3.28522	-3.32183	-3.30992	-3.01596	-3.30392	-2.79643	-2.91023	-2.66728	-3.17439	-3.17688	-3.25475	-3.28994
2.35071e+17	-2.95008	-2.89867	-3.32159	-3.27962	-3.09028	-3.2939	-3.23156	-3.23341	-2.85448	-3.00966	-3.04646	-3.23983	-2.05053	-3.28752	-3.28766	-3.16008	-2.90463	-3.3146	-3.11046	-3.31783	-3.23878	-3.04092	-3.2853	-3.16787	-3.281	-3.30849	-3.29578	-3.24013	-3.3209	-3.27416	-3.29366	-3.31706	-3.11432	-3.29802	-3.28325	-3.32007	-3.31802	-3.28125	-3.32181	-3.31098	-3.00042	-3.30906	-2.80496	-2.89619	-2.66127	-3.1777	-3.19914	-3.23524	-3.28546
1.6189e+17	-2.97649	-2.76442	-3.31894	-3.28806	-2.96854	-3.29496	-3.18696	-3.16361	-2.79939	-3.0059	-3.01701	-3.20041	-1.96905	-3.29881	-3.2329	-3.11173	-2.95342	-3.29755	-3.08602	-3.31912	-3.21041	-2.95148	-3.27379	-3.1731	-3.28435	-3.31437	-3.28179	-3.23348	-3.31421	-3.28529	-3.23175	-3.29897	-3.04064	-3.31623	-3.27159	-3.3196	-3.31899	-3.2492	-3.32124	-3.31373	-2.75675	-3.31423	-2.6581	-2.77043	-2.43236	-3.09649	-3.1955	-3.22427	-3.27953
1.69727e+17	-3.0119	-2.9162	-3.32075	-3.28178	-3.05714	-3.29701	-3.22866	-3.19909	-2.84154	-2.99907	-3.00872	-3.22408	-1.99078	-3.29525	-3.27307	-3.13834	-2.94609	-3.31206	-3.09343	-3.31889	-3.2132	-2.98578	-3.28343	-3.16258	-3.28428	-3.31418	-3.27519	-3.26763	-3.31833	-3.25632	-3.28162	-3.31255	-3.11228	-3.30381	-3.26446	-3.3198	-3.31984	-3.28474	-3.32149	-3.30225	-2.97584	-3.30091	-2.71103	-2.87433	-2.65786	-3.13563	-3.21269	-3.21765	-3.27861
2.40002e+17	-2.99326	-2.95843	-3.32155	-3.28199	-3.07249	-3.29441	-3.22679	-3.21853	-2.84657	-2.99508	-3.06023	-3.24899	-2.02447	-3.29598	-3.29288	-3.16631	-2.90335	-3.31462	-3.09123	-3.31665	-3.21504	-3.00538	-3.28693	-3.14581	-3.28938	-3.30925	-3.28455	-3.24561	-3.32084	-3.27352	-3.29825	-3.31602	-3.14056	-3.29616	-3.29006	-3.32015	-3.31842	-3.28489	-3.32171	-3.29781	-3.01012	-3.30098	-2.78254	-2.89228	-2.72817	-3.1659	-3.2004	-3.23916	-3.28321
1.664e+17	-2.98534	-2.93841	-3.32166	-3.27336	-3.07467	-3.29196	-3.24521	-3.23519	-2.89363	-3.01415	-3.02192	-3.25063	-2.17235	-3.29535	-3.28794	-3.14213	-2.95486	-3.31206	-3.11458	-3.31883	-3.22941	-3.01369	-3.29267	-3.19187	-3.28068	-3.31609	-3.28629	-3.2487	-3.31998	-3.26876	-3.29755	-3.31714	-3.11109	-3.29256	-3.27829	-3.32082	-3.31658	-3.27874	-3.32183	-3.30505	-3.01847	-3.3073	-2.76553	-2.93331	-2.62641	-3.15786	-3.18538	-3.23963	-3.2887
1.30186e+17	-3.01012	-2.87088	-3.32112	-3.28436	-3.05963	-3.30194	-3.23102	-3.16924	-2.87262	-3.01832	-2.93107	-3.206	-2.03202	-3.28422	-3.24348	-3.08672	-2.93474	-3.30877	-3.10559	-3.32101	-3.21299	-2.96102	-3.29016	-3.18963	-3.25836	-3.3183	-3.2691	-3.25279	-3.31079	-3.25767	-3.26791	-3.31119	-3.07166	-3.30932	-3.24515	-3.32054	-3.31962	-3.27715	-3.32172	-3.29443	-2.92228	-3.3025	-2.66414	-2.857	-2.42507	-3.10057	-3.20278	-3.21972	-3.29394
1.92746e+17	-2.98322	-2.77352	-3.31913	-3.28525	-2.96674	-3.29523	-3.20989	-3.15458	-2.81974	-2.99093	-3.00419	-3.19886	-1.99352	-3.29715	-3.23758	-3.09435	-2.93227	-3.30467	-3.0949	-3.31952	-3.20893	-2.94795	-3.27925	-3.19346	-3.28478	-3.31394	-3.28578	-3.23719	-3.31258	-3.28294	-3.23403	-3.30009	-3.02979	-3.31574	-3.26226	-3.32029	-3.31938	-3.24455	-3.32128	-3.31237	-2.78361	-3.31141	-2.65809	-2.76385	-2.44488	-3.1081	-3.20625	-3.22375	-3.27941
1.22436e+17	-2.99515	-2.81419	-3.32072	-3.29081	-3.03887	-3.29853	-3.20765	-3.16593	-2.80123	-2.99726	-2.99715	-3.1999	-1.87136	-3.29271	-3.25604	-3.12295	-2.95516	-3.30789	-3.07052	-3.3194	-3.23089	-2.98764	-3.27246	-3.165	-3.27699	-3.3151	-3.2765	-3.27206	-3.31837	-3.27719	-3.26583	-3.30859	-3.11371	-3.31021	-3.26346	-3.31784	-3.32044	-3.2776	-3.32155	-3.30817	-2.90714	-3.30129	-2.66162	-2.84359	-2.55995	-3.11655	-3.21851	-3.20503	-3.28124
2.39947e+17	-2.97194	-2.80226	-3.32082	-3.28642	-3.02376	-3.29918	-3.20818	-3.19993	-2.80556	-3.03641	-3.02078	-3.20376	-1.82258	-3.29213	-3.24044	-3.13145	-2.93132	-3.30777	-3.08189	-3.31834	-3.23899	-3.0187	-3.27759	-3.16458	-3.28062	-3.31189	-3.28116	-3.27178	-3.31808	-3.27873	-3.26467	-3.30862	-3.10436	-3.31113	-3.26019	-3.31798	-3.32041	-3.27565	-3.3216	-3.31084	-2.89751	-3.31423	-2.69917	-2.84927	-2.54549	-3.11346	-3.21376	-3.20421	-3.27925
2.31891e+17	-2.98644	-2.72773	-3.31994	-3.27829	-2.96061	-3.28407	-3.22478	-3.1307	-2.75087	-2.98228	-3.00252	-3.20878	-1.83831	-3.29934	-3.21356	-3.07941	-2.91947	-3.30199	-3.05816	-3.32043	-3.21368	-2.96679	-3.27794	-3.18081	-3.28202	-3.31448	-3.28798	-3.2457	-3.31185	-3.28458	-3.2338	-3.2869	-3.0593	-3.31359	-3.26495	-3.32048	-3.3205	-3.24926	-3.32151	-3.31005	-2.83996	-3.31383	-2.68144	-2.76733	-2.48977	-3.0525	-3.21335	-3.22219	-3.27765
2.01112e+17	-2.94187	-2.77321	-3.31911	-3.26075	-2.91006	-3.29543	-3.21496	-3.12657	-2.75626	-3.03692	-2.9572	-3.21255	-1.96874	-3.30224	-3.19423	-3.05351	-2.91961	-3.30241	-3.07404	-3.31999	-3.17545	-2.94831	-3.28093	-3.21763	-3.28106	-3.30949	-3.28497	-3.20735	-3.29807	-3.29028	-3.20624	-3.29149	-2.99731	-3.31609	-3.25913	-3.32114	-3.32	-3.21192	-3.32146	-3.31175	-2.76511	-3.31437	-2.65107	-2.69824	-2.29639	-3.08076	-3.20699	-3.244	-3.27477
2.05519e+17	-3.01064	-2.87702	-3.32117	-3.28428	-3.06123	-3.29653	-3.21532	-3.21448	-2.86472	-3.00904	-3.00844	-3.20012	-2.04884	-3.2897	-3.27352	-3.13784	-2.9472	-3.31336	-3.1132	-3.31949	-3.21761	-2.98238	-3.28392	-3.16934	-3.28867	-3.31566	-3.27932	-3.26827	-3.31986	-3.2674	-3.28047	-3.31399	-3.09527	-3.30659	-3.24729	-3.32009	-3.32013	-3.28409	-3.32164	-3.30863	-2.94595	-3.30499	-2.69899	-2.89882	-2.63251	-3.13688	-3.20966	-3.21214	-3.28145
1.33982e+17	-3.00333	-2.9713	-3.32173	-3.27225	-3.08455	-3.28595	-3.25497	-3.24003	-2.87542	-2.99343	-3.0488	-3.25449	-2.1478	-3.29442	-3.2988	-3.15606	-2.92567	-3.31357	-3.11244	-3.31872	-3.22539	-3.03974	-3.29692	-3.18437	-3.27574	-3.31481	-3.28877	-3.23771	-3.32085	-3.2733	-3.30271	-3.31799	-3.12989	-3.28788	-3.28694	-3.32096	-3.31681	-3.27431	-3.3218	-3.31	-3.04771	-3.30558	-2.76537	-2.92641	-2.70956	-3.17265	-3.20238	-3.24298	-3.29317
1.29978e+17	-2.98239	-2.85756	-3.3214	-3.28259	-3.05455	-3.29896	-3.22099	-3.22274	-2.84193	-3.02903	-3.02938	-3.21946	-1.93461	-3.29198	-3.26338	-3.14333	-2.92869	-3.31195	-3.09546	-3.3179	-3.23185	-3.01787	-3.28167	-3.16428	-3.28936	-3.31141	-3.28121	-3.27035	-3.32029	-3.27596	-3.27955	-3.31346	-3.11153	-3.30351	-3.26587	-3.31919	-3.32002	-3.28046	-3.32173	-3.30914	-2.94102	-3.3097	-2.73372	-2.8868	-2.64012	-3.13132	-3.20747	-3.21665	-3.28085
1.26766e+17	-3.01798	-2.83608	-3.32084	-3.28549	-3.03767	-3.29958	-3.22511	-3.16219	-2.80007	-2.97615	-2.98511	-3.207	-1.91271	-3.29449	-3.25661	-3.1078	-2.93867	-3.31382	-3.05967	-3.32002	-3.21045	-2.96855	-3.2771	-3.14764	-3.29029	-3.31558	-3.27685	-3.27884	-3.31844	-3.2701	-3.26815	-3.30488	-3.09343	-3.30847	-3.25099	-3.31981	-3.32089	-3.28213	-3.32153	-3.30539	-2.92893	-3.29808	-2.68547	-2.85384	-2.63025	-3.09219	-3.22587	-3.20338	-3.27745
2.3507e+17	-2.99152	-2.82228	-3.3198	-3.28664	-3.016	-3.29828	-3.20505	-3.17368	-2.86178	-3.01288	-2.9789	-3.20508	-2.02631	-3.2925	-3.2399	-3.10674	-2.94451	-3.30613	-3.09181	-3.31947	-3.21461	-2.94309	-3.27744	-3.18614	-3.27345	-3.31629	-3.28077	-3.24312	-3.31228	-3.26894	-3.25055	-3.30666	-3.06264	-3.31306	-3.25678	-3.31986	-3.31946	-3.26801	-3.3214	-3.30447	-2.85951	-3.30985	-2.68105	-2.81361	-2.4263	-3.11948	-3.20187	-3.21741	-3.28099
2.0436e+17	-3.02858	-2.87816	-3.32126	-3.27438	-3.07569	-3.29356	-3.24003	-3.20692	-2.8446	-3.00698	-2.98375	-3.19757	-1.99614	-3.28842	-3.2647	-3.11337	-2.93081	-3.31268	-3.11592	-3.31999	-3.21502	-3.00012	-3.28934	-3.17937	-3.28083	-3.31664	-3.26811	-3.27392	-3.31733	-3.26612	-3.27624	-3.31161	-3.0981	-3.30582	-3.24102	-3.32029	-3.32054	-3.28281	-3.32158	-3.30545	-2.96723	-3.30126	-2.67107	-2.8851	-2.64743	-3.11621	-3.21624	-3.21943	-3.28859
1.97264e+17	-2.98794	-2.91274	-3.32176	-3.27477	-3.05885	-3.29642	-3.24465	-3.24367	-2.85965	-3.01574	-3.04263	-3.24956	-2.0332	-3.2971	-3.28798	-3.15438	-2.92541	-3.31421	-3.10396	-3.31603	-3.23621	-3.04075	-3.28866	-3.17808	-3.28677	-3.31054	-3.29252	-3.25114	-3.32116	-3.26998	-3.2972	-3.31638	-3.13387	-3.29423	-3.28439	-3.32017	-3.31859	-3.28138	-3.32187	-3.31152	-3.00555	-3.31023	-2.7976	-2.90976	-2.69996	-3.16474	-3.20534	-3.24661	-3.28419
1.33854e+17	-2.97363	-2.73432	-3.31945	-3.28434	-2.97421	-3.2862	-3.2215	-3.14426	-2.73697	-2.98407	-3.02662	-3.20411	-1.82342	-3.29861	-3.22803	-3.08643	-2.93886	-3.30005	-3.06311	-3.31945	-3.22499	-2.98875	-3.27439	-3.17171	-3.27928	-3.3135	-3.28595	-3.25536	-3.31486	-3.28849	-3.24438	-3.29539	-3.0764	-3.31326	-3.27459	-3.31918	-3.32012	-3.25098	-3.32135	-3.31253	-2.84478	-3.31257	-2.66398	-2.78015	-2.51595	-3.07662	-3.20963	-3.22013	-3.27798
1.9706e+17	-2.99576	-2.77083	-3.31891	-3.28585	-2.96798	-3.29411	-3.20022	-3.14461	-2.81714	-2.99211	-3.00063	-3.19445	-1.99222	-3.29405	-3.2394	-3.09559	-2.92844	-3.30404	-3.08969	-3.31921	-3.20248	-2.94434	-3.2741	-3.1854	-3.28021	-3.3147	-3.28481	-3.23394	-3.31344	-3.28543	-3.23226	-3.29966	-3.05463	-3.31465	-3.26005	-3.31998	-3.31943	-3.24747	-3.32121	-3.313	-2.80275	-3.30943	-2.66851	-2.77216	-2.42033	-3.11806	-3.20709	-3.22145	-3.28366
2.00994e+17	-2.98979	-2.76532	-3.31906	-3.28574	-2.97979	-3.29719	-3.19457	-3.17173	-2.80959	-3.00507	-3.00949	-3.20321	-1.97206	-3.29741	-3.2368	-3.11534	-2.95141	-3.30317	-3.08292	-3.31931	-3.20053	-2.94561	-3.27769	-3.17658	-3.2861	-3.31411	-3.27849	-3.23628	-3.31448	-3.27981	-3.23695	-3.30042	-3.04447	-3.31576	-3.26747	-3.31943	-3.31932	-3.25308	-3.32126	-3.31119	-2.77329	-3.31415	-2.67457	-2.77132	-2.42629	-3.09621	-3.20061	-3.21533	-3.28095
2.27983e+17	-2.95292	-2.75751	-3.3189	-3.27468	-2.8978	-3.29277	-3.21438	-3.13416	-2.76542	-3.03317	-2.98796	-3.20717	-1.98499	-3.30245	-3.20721	-3.0517	-2.92042	-3.3004	-3.08722	-3.31975	-3.19208	-2.93795	-3.27859	-3.21111	-3.27611	-3.31224	-3.29132	-3.2141	-3.30358	-3.29043	-3.2082	-3.29478	-3.00625	-3.31596	-3.2646	-3.32095	-3.31986	-3.22223	-3.3214	-3.3128	-2.76238	-3.31532	-2.65299	-2.70441	-2.32235	-3.08826	-3.20318	-3.24327	-3.27799
1.55843e+17	-2.99349	-2.87265	-3.32158	-3.28306	-3.0679	-3.29988	-3.21743	-3.22575	-2.83461	-3.03757	-2.99971	-3.205	-1.93729	-3.28856	-3.26202	-3.13887	-2.92828	-3.31342	-3.10952	-3.32017	-3.22275	-3.03582	-3.28896	-3.16942	-3.27551	-3.31612	-3.27299	-3.27675	-3.31947	-3.2727	-3.27139	-3.31472	-3.11699	-3.30474	-3.25374	-3.31943	-3.32072	-3.28746	-3.3218	-3.3056	-2.95005	-3.30989	-2.68378	-2.87368	-2.60875	-3.13523	-3.21547	-3.21355	-3.28582
2.3075e+17	-2.97555	-2.80203	-3.32073	-3.2847	-3.03699	-3.29769	-3.20655	-3.2101	-2.82694	-3.02995	-3.02386	-3.20566	-1.89451	-3.28951	-3.24219	-3.13391	-2.91611	-3.30861	-3.08721	-3.31893	-3.23394	-3.01284	-3.28013	-3.15652	-3.28742	-3.3129	-3.28164	-3.26862	-3.31955	-3.28241	-3.26577	-3.30891	-3.09624	-3.31046	-3.26177	-3.31887	-3.32001	-3.27731	-3.32156	-3.31148	-2.88506	-3.31268	-2.71067	-2.86104	-2.57534	-3.10525	-3.20982	-3.20695	-3.28072
2.0496e+17	-3.01294	-2.89588	-3.32138	-3.28067	-3.07256	-3.29663	-3.23449	-3.21692	-2.83681	-3.01029	-2.99758	-3.2146	-1.99292	-3.29243	-3.27262	-3.13206	-2.93913	-3.31313	-3.11341	-3.31962	-3.2215	-3.00763	-3.28999	-3.17796	-3.27816	-3.3162	-3.27212	-3.27377	-3.31877	-3.26633	-3.27744	-3.31379	-3.112	-3.30404	-3.25766	-3.31944	-3.32045	-3.28287	-3.32167	-3.30516	-2.9774	-3.30693	-2.69004	-2.88344	-2.65225	-3.14187	-3.21807	-3.21215	-3.28379
2.36288e+17	-2.99928	-2.9463	-3.3215	-3.27433	-3.07657	-3.29003	-3.24893	-3.22945	-2.86275	-3.00775	-3.05086	-3.24369	-2.05604	-3.29443	-3.29062	-3.15443	-2.92116	-3.31274	-3.10749	-3.31797	-3.21859	-3.02306	-3.29252	-3.17502	-3.28136	-3.31269	-3.28118	-3.24415	-3.31965	-3.27005	-3.2972	-3.31677	-3.13478	-3.29083	-3.27766	-3.32053	-3.31753	-3.27455	-3.32161	-3.30492	-3.03041	-3.30229	-2.73823	-2.91306	-2.70313	-3.1546	-3.19983	-3.23505	-3.29127
1.30135e+17	-2.99	-2.87425	-3.32124	-3.27983	-3.06753	-3.2941	-3.23117	-3.20597	-2.86087	-3.02226	-2.99498	-3.22324	-2.01466	-3.29059	-3.26203	-3.11952	-2.94314	-3.30812	-3.10454	-3.31965	-3.22903	-2.99093	-3.28492	-3.18421	-3.26887	-3.31629	-3.27876	-3.26132	-3.31646	-3.26028	-3.27566	-3.31356	-3.09803	-3.30377	-3.26079	-3.3195	-3.3194	-3.28143	-3.32169	-3.30128	-2.97232	-3.30913	-2.72099	-2.87931	-2.5538	-3.13663	-3.19728	-3.2249	-3.28161
2.26953e+17	-2.99524	-2.94033	-3.32174	-3.27497	-3.07783	-3.29318	-3.24009	-3.24135	-2.86294	-3.00923	-3.04431	-3.24752	-2.02001	-3.29466	-3.29237	-3.1507	-2.88158	-3.3153	-3.09949	-3.31739	-3.23357	-3.06508	-3.29381	-3.15881	-3.27222	-3.31034	-3.28833	-3.24529	-3.32111	-3.2773	-3.29431	-3.31771	-3.13521	-3.29642	-3.2889	-3.31942	-3.31815	-3.28598	-3.32184	-3.31196	-3.02099	-3.30464	-2.80791	-2.89122	-2.6994	-3.1681	-3.20483	-3.23806	-3.28972
2.36634e+17	-2.93971	-2.90029	-3.32143	-3.27612	-3.09475	-3.29629	-3.2319	-3.23407	-2.87241	-3.00972	-3.0405	-3.23633	-2.09915	-3.28685	-3.2852	-3.15298	-2.91735	-3.31325	-3.11933	-3.31728	-3.23418	-3.02024	-3.28452	-3.17514	-3.28993	-3.31064	-3.28904	-3.24919	-3.32044	-3.27652	-3.29101	-3.3161	-3.10571	-3.29742	-3.27597	-3.3201	-3.31837	-3.27474	-3.32175	-3.31068	-2.97966	-3.30874	-2.77887	-2.91629	-2.66353	-3.17113	-3.18905	-3.23289	-3.28586
1.65946e+17	-2.97525	-2.79221	-3.31914	-3.28784	-3.02794	-3.29571	-3.2132	-3.17334	-2.80126	-2.98708	-3.027	-3.20321	-1.85236	-3.29437	-3.24723	-3.12981	-2.94585	-3.29873	-3.06693	-3.31695	-3.23581	-2.99838	-3.26619	-3.15796	-3.28389	-3.31156	-3.27979	-3.26917	-3.31732	-3.27224	-3.26021	-3.30374	-3.10261	-3.31305	-3.27352	-3.31794	-3.31952	-3.27385	-3.321	-3.30893	-2.89003	-3.31088	-2.69923	-2.8212	-2.5545	-3.11859	-3.20905	-3.20724	-3.27083
1.25247e+17	-2.97875	-2.90791	-3.32154	-3.27558	-3.04878	-3.29915	-3.24046	-3.2212	-2.83604	-3.02522	-3.05287	-3.24399	-1.85307	-3.29481	-3.28373	-3.16996	-2.92292	-3.31311	-3.08852	-3.31331	-3.24639	-3.04427	-3.28128	-3.16501	-3.28718	-3.30184	-3.28874	-3.25406	-3.32041	-3.2657	-3.29795	-3.31684	-3.15243	-3.29284	-3.2908	-3.31889	-3.31817	-3.28077	-3.32175	-3.30707	-2.99427	-3.30614	-2.77047	-2.89936	-2.68957	-3.15533	-3.21486	-3.23455	-3.2786
2.32303e+17	-3.00493	-2.80697	-3.32037	-3.27894	-3.00532	-3.29672	-3.21653	-3.17749	-2.8164	-3.00937	-2.99123	-3.2055	-1.89258	-3.2962	-3.2383	-3.1189	-2.95364	-3.30855	-3.07284	-3.31953	-3.21683	-2.95918	-3.2718	-3.17254	-3.28836	-3.31433	-3.27533	-3.2682	-3.31591	-3.26412	-3.25713	-3.30366	-3.0696	-3.31008	-3.2561	-3.31926	-3.32027	-3.27451	-3.32144	-3.30582	-2.87234	-3.30859	-2.69237	-2.79541	-2.54694	-3.0771	-3.21503	-3.21343	-3.27258
1.57478e+17	-2.98329	-2.77373	-3.32017	-3.27756	-2.98941	-3.29216	-3.21046	-3.14456	-2.79135	-3.01063	-2.97637	-3.20683	-1.88014	-3.29563	-3.22206	-3.08623	-2.94362	-3.30911	-3.0671	-3.32019	-3.21397	-2.95652	-3.27486	-3.18404	-3.27698	-3.31444	-3.27499	-3.25043	-3.31145	-3.27976	-3.24117	-3.29691	-3.06108	-3.31195	-3.25962	-3.31973	-3.32029	-3.25457	-3.32153	-3.30672	-2.83978	-3.31122	-2.6571	-2.77543	-2.45133	-3.07731	-3.21378	-3.21203	-3.28087
2.05382e+17	-2.98632	-2.81285	-3.32119	-3.28412	-3.04462	-3.30205	-3.21056	-3.20859	-2.82148	-3.04393	-2.99409	-3.20942	-1.85569	-3.29096	-3.24992	-3.13951	-2.94467	-3.31281	-3.09204	-3.31888	-3.23558	-2.99516	-3.28156	-3.16843	-3.28521	-3.3142	-3.26437	-3.2782	-3.31814	-3.27299	-3.26896	-3.3105	-3.10544	-3.30956	-3.25679	-3.31777	-3.32057	-3.26513	-3.32167	-3.30587	-2.92088	-3.31069	-2.68191	-2.85666	-2.60186	-3.09676	-3.21763	-3.181	-3.28298
1.26886e+17	-2.97421	-2.83615	-3.3213	-3.28305	-3.02328	-3.29918	-3.22854	-3.22527	-2.8042	-3.03238	-3.06231	-3.2188	-1.73702	-3.29615	-3.25743	-3.16042	-2.92498	-3.31061	-3.07017	-3.31509	-3.24837	-3.04702	-3.27411	-3.15586	-3.29075	-3.30259	-3.2882	-3.2748	-3.32062	-3.27743	-3.28679	-3.31461	-3.13227	-3.30246	-3.2797	-3.31786	-3.32011	-3.28655	-3.32168	-3.31122	-2.94774	-3.3124	-2.7555	-2.8755	-2.65142	-3.13294	-3.22022	-3.22241	-3.27547
2.30741e+17	-2.98072	-2.8643	-3.31941	-3.28346	-3.05093	-3.29748	-3.21573	-3.19176	-2.86675	-2.99848	-2.99451	-3.21621	-1.9864	-3.29228	-3.25649	-3.14141	-2.95948	-3.30613	-3.09089	-3.3172	-3.22769	-2.96649	-3.27273	-3.17522	-3.28049	-3.313	-3.27621	-3.25932	-3.31507	-3.25234	-3.27188	-3.3091	-3.08893	-3.3099	-3.26775	-3.31877	-3.319	-3.27779	-3.32106	-3.30164	-2.91545	-3.31061	-2.71982	-2.84149	-2.53063	-3.14072	-3.19952	-3.21148	-3.27025
2.3617e+17	-2.98766	-2.84781	-3.32101	-3.28517	-3.05397	-3.30017	-3.21727	-3.20867	-2.81615	-3.02613	-3.00297	-3.20807	-1.90511	-3.29433	-3.26023	-3.14017	-2.94182	-3.31207	-3.09377	-3.31938	-3.2226	-3.01271	-3.28428	-3.16765	-3.27841	-3.31447	-3.26723	-3.27517	-3.31866	-3.27124	-3.26766	-3.31214	-3.1128	-3.3077	-3.26262	-3.31764	-3.32045	-3.28071	-3.3216	-3.30501	-2.94133	-3.30774	-2.68061	-2.85641	-2.61494	-3.13075	-3.21482	-3.20165	-3.28058
1.9602e+17	-3.00974	-2.86946	-3.31989	-3.28401	-3.06053	-3.29801	-3.21355	-3.18343	-2.87044	-2.99164	-2.96015	-3.18845	-2.04066	-3.28547	-3.26258	-3.11568	-2.94056	-3.31272	-3.10107	-3.31921	-3.21336	-2.9785	-3.28349	-3.16844	-3.28414	-3.31611	-3.27312	-3.26835	-3.31703	-3.26541	-3.27396	-3.30914	-3.08106	-3.30924	-3.23859	-3.32013	-3.31951	-3.28149	-3.32129	-3.30485	-2.9204	-3.29807	-2.66389	-2.88311	-2.58669	-3.11235	-3.20934	-3.21094	-3.28698
1.57538e+17	-3.00169	-2.9054	-3.32143	-3.27673	-3.0653	-3.29513	-3.23893	-3.22397	-2.84404	-3.00515	-3.01812	-3.22172	-1.94878	-3.29213	-3.27885	-3.1362	-2.9191	-3.31309	-3.10938	-3.31843	-3.23361	-3.04116	-3.29066	-3.17121	-3.27148	-3.31289	-3.27605	-3.26664	-3.31973	-3.26853	-3.28522	-3.31541	-3.13347	-3.29982	-3.27125	-3.31903	-3.32001	-3.28263	-3.32169	-3.30676	-2.98674	-3.30863	-2.7137	-2.88767	-2.6584	-3.1488	-3.21911	-3.22249	-3.28612
1.61891e+17	-3.01496	-2.90859	-3.32161	-3.27523	-3.0783	-3.28827	-3.22212	-3.2301	-2.88665	-3.01759	-3.02048	-3.22448	-2.10139	-3.29052	-3.27535	-3.15081	-2.92787	-3.31277	-3.10897	-3.31827	-3.22707	-3.01529	-3.27983	-3.16978	-3.28622	-3.31454	-3.28045	-3.25367	-3.32011	-3.27661	-3.28795	-3.31452	-3.12113	-3.30021	-3.26366	-3.32011	-3.319	-3.28139	-3.32175	-3.30975	-2.97848	-3.30556	-2.74056	-2.90245	-2.65105	-3.14049	-3.19141	-3.23711	-3.29168
2.40155e+17	-3.0022	-2.94089	-3.32164	-3.27377	-3.0744	-3.28795	-3.23467	-3.22953	-2.8524	-3.00715	-3.05253	-3.23381	-2.0876	-3.29115	-3.28936	-3.14794	-2.91244	-3.31504	-3.10955	-3.31835	-3.21151	-3.02397	-3.29078	-3.16087	-3.27969	-3.31303	-3.28477	-3.25016	-3.3207	-3.27248	-3.29298	-3.31649	-3.12409	-3.29314	-3.27211	-3.32037	-3.31881	-3.28354	-3.32176	-3.30877	-3.03279	-3.30117	-2.74724	-2.91539	-2.7188	-3.16133	-3.19599	-3.24436	-3.28968
1.21202e+17	-2.97755	-2.71381	-3.31831	-3.28762	-2.95716	-3.28515	-3.21572	-3.15337	-2.80434	-2.95902	-3.03578	-3.19038	-1.9387	-3.29722	-3.23665	-3.09137	-2.91716	-3.29857	-3.08132	-3.31846	-3.2128	-2.95409	-3.27503	-3.16819	-3.28231	-3.31386	-3.28812	-3.23908	-3.31591	-3.28618	-3.23388	-3.295	-3.04961	-3.31535	-3.27254	-3.31982	-3.31887	-3.25631	-3.32092	-3.31407	-2.80332	-3.31251	-2.69164	-2.77832	-2.47947	-3.10442	-3.19724	-3.2248	-3.27207
1.61479e+17	-2.98045	-2.73686	-3.31891	-3.28189	-2.95668	-3.28872	-3.21612	-3.13678	-2.76381	-2.97614	-3.01314	-3.19938	-1.89087	-3.29727	-3.23234	-3.08367	-2.93712	-3.3016	-3.07135	-3.31925	-3.21079	-2.95859	-3.2732	-3.17633	-3.28181	-3.31336	-3.28744	-3.24478	-3.3141	-3.28408	-3.23612	-3.29483	-3.05026	-3.31347	-3.26871	-3.3198	-3.31965	-3.24744	-3.32119	-3.31305	-2.80783	-3.31248	-2.66905	-2.76136	-2.4684	-3.08203	-3.20672	-3.22323	-3.27769
2.31908e+17	-3.00808	-2.81768	-3.3201	-3.27628	-3.03187	-3.29403	-3.22524	-3.1589	-2.81123	-2.98905	-2.96125	-3.18585	-1.916	-3.28778	-3.24522	-3.0993	-2.90808	-3.30971	-3.09076	-3.31994	-3.2157	-2.98462	-3.28118	-3.18117	-3.28504	-3.31544	-3.27556	-3.2704	-3.31551	-3.26938	-3.25777	-3.30029	-3.0775	-3.31053	-3.23699	-3.32002	-3.32039	-3.27164	-3.32136	-3.30598	-2.90548	-3.30417	-2.66197	-2.8341	-2.58884	-3.07094	-3.22087	-3.21105	-3.28315
1.30531e+17	-2.95084	-2.7296	-3.31827	-3.27313	-2.90305	-3.28698	-3.20736	-3.12434	-2.7381	-3.00715	-3.00489	-3.19762	-1.9261	-3.29978	-3.2121	-3.05883	-2.92173	-3.29824	-3.07988	-3.31909	-3.19922	-2.95605	-3.27492	-3.19808	-3.27965	-3.3107	-3.28772	-3.21925	-3.30658	-3.2955	-3.21148	-3.2895	-3.01379	-3.31548	-3.26857	-3.3207	-3.31953	-3.21792	-3.32122	-3.31626	-2.75075	-3.31478	-2.6411	-2.71386	-2.37868	-3.0874	-3.20253	-3.24056	-3.27468
2.27983e+17	-2.96688	-2.77704	-3.31815	-3.27028	-2.92262	-3.29503	-3.20979	-3.12134	-2.7821	-3.00792	-2.96963	-3.19613	-1.98373	-3.29666	-3.22012	-3.06755	-2.91938	-3.30544	-3.08754	-3.3189	-3.17938	-2.95206	-3.27631	-3.2022	-3.28293	-3.31019	-3.27998	-3.21898	-3.30578	-3.28949	-3.21562	-3.29363	-3.01032	-3.31535	-3.25784	-3.32064	-3.31937	-3.21998	-3.32109	-3.31351	-2.76585	-3.30871	-2.64252	-2.72041	-2.35974	-3.10437	-3.2083	-3.23173	-3.28084
2.26283e+17	-2.99065	-2.85292	-3.32087	-3.28727	-3.05683	-3.29717	-3.21769	-3.18736	-2.80373	-3.003	-3.00347	-3.21201	-1.90322	-3.29306	-3.26476	-3.13025	-2.94149	-3.3116	-3.07721	-3.3189	-3.2207	-3.00249	-3.28096	-3.15781	-3.27628	-3.31349	-3.26952	-3.27085	-3.31896	-3.27487	-3.27225	-3.3114	-3.1185	-3.30652	-3.2691	-3.31706	-3.32032	-3.28173	-3.32151	-3.30384	-2.9475	-3.29924	-2.68702	-2.86972	-2.62638	-3.13834	-3.21184	-3.20883	-3.27932
1.62079e+17	-3.00562	-2.86985	-3.32138	-3.27649	-3.077	-3.29096	-3.21942	-3.21709	-2.87099	-3.01288	-3.00594	-3.18918	-2.04866	-3.28464	-3.27292	-3.13231	-2.91348	-3.31284	-3.1218	-3.31931	-3.21933	-3.0072	-3.28837	-3.16776	-3.28625	-3.31499	-3.27763	-3.26306	-3.31984	-3.27311	-3.28177	-3.31402	-3.09544	-3.30403	-3.24161	-3.32044	-3.31986	-3.28538	-3.32172	-3.30972	-2.94512	-3.30299	-2.70012	-2.9057	-2.64005	-3.13008	-3.20192	-3.22847	-3.28986
1.34378e+17	-2.98698	-2.78228	-3.31942	-3.28475	-2.99892	-3.29213	-3.20404	-3.16792	-2.82381	-2.99522	-3.00857	-3.19242	-1.92604	-3.29343	-3.24139	-3.10594	-2.9416	-3.30533	-3.07893	-3.31892	-3.22036	-2.96851	-3.27033	-3.17065	-3.28006	-3.31463	-3.28008	-3.25649	-3.31651	-3.27781	-3.25034	-3.30251	-3.07009	-3.31186	-3.26006	-3.31911	-3.31949	-3.26975	-3.3212	-3.31078	-2.84571	-3.30916	-2.67334	-2.80553	-2.49795	-3.1053	-3.20701	-3.21605	-3.27518
1.31217e+17	-3.01237	-2.94897	-3.32167	-3.27142	-3.09116	-3.28158	-3.25305	-3.23843	-2.88294	-2.98556	-3.04306	-3.24366	-2.12144	-3.29294	-3.2922	-3.14974	-2.91457	-3.31363	-3.11034	-3.31891	-3.23426	-3.04565	-3.29341	-3.18706	-3.27699	-3.31432	-3.28542	-3.23972	-3.32025	-3.2736	-3.29783	-3.31708	-3.12858	-3.29197	-3.28021	-3.32067	-3.31752	-3.26932	-3.32177	-3.30941	-3.05015	-3.30605	-2.75602	-2.92121	-2.68727	-3.16172	-3.20493	-3.23677	-3.29416
2.35007e+17	-2.96215	-2.70007	-3.31784	-3.28497	-2.92731	-3.28388	-3.21107	-3.13802	-2.74499	-2.97364	-3.0366	-3.19175	-1.89646	-3.30001	-3.22447	-3.07514	-2.935	-3.29011	-3.07571	-3.31834	-3.21398	-2.95621	-3.27187	-3.16838	-3.27919	-3.31288	-3.28965	-3.23236	-3.31325	-3.29111	-3.22358	-3.29059	-3.03052	-3.31573	-3.27975	-3.32018	-3.31884	-3.23861	-3.32102	-3.31614	-2.76237	-3.31544	-2.65765	-2.74977	-2.4433	-3.08271	-3.19369	-3.23452	-3.27144
2.32311e+17	-2.9604	-2.85271	-3.32147	-3.28248	-3.02642	-3.30205	-3.23342	-3.22542	-2.79523	-3.03899	-3.0608	-3.225	-1.73191	-3.29258	-3.26789	-3.16345	-2.90708	-3.31372	-3.07532	-3.31344	-3.2499	-3.05631	-3.27786	-3.15605	-3.28845	-3.29756	-3.28782	-3.27229	-3.32077	-3.27611	-3.29059	-3.31567	-3.14392	-3.29882	-3.28265	-3.31777	-3.31993	-3.28472	-3.32173	-3.31011	-2.97293	-3.31077	-2.75969	-2.89534	-2.6858	-3.14392	-3.22067	-3.22312	-3.27829
2.27517e+17	-2.97657	-2.87479	-3.32034	-3.2798	-3.06002	-3.296	-3.22088	-3.21194	-2.85948	-3.0112	-3.02123	-3.22033	-1.96578	-3.29047	-3.26644	-3.14524	-2.92814	-3.30931	-3.09501	-3.31652	-3.22967	-3.00011	-3.27654	-3.15963	-3.28836	-3.30939	-3.27713	-3.26293	-3.31881	-3.26742	-3.28003	-3.31154	-3.10384	-3.30414	-3.27232	-3.31874	-3.31904	-3.27965	-3.32128	-3.30598	-2.93187	-3.30826	-2.74788	-2.87817	-2.61759	-3.14258	-3.20143	-3.21654	-3.27601
2.35548e+17	-3.00337	-2.84228	-3.31937	-3.28121	-2.99703	-3.29941	-3.21725	-3.15016	-2.81958	-3.00002	-2.96356	-3.20119	-1.96776	-3.29426	-3.23776	-3.09839	-2.94531	-3.31153	-3.08087	-3.31955	-3.19181	-2.94406	-3.27953	-3.16901	-3.28128	-3.31508	-3.27285	-3.25182	-3.3118	-3.26696	-3.25359	-3.30307	-3.04969	-3.31208	-3.24995	-3.32016	-3.31974	-3.26503	-3.32125	-3.3045	-2.8723	-3.30199	-2.66032	-2.80009	-2.48435	-3.09598	-3.21496	-3.2085	-3.28293
1.34532e+17	-2.96163	-2.93916	-3.32174	-3.2718	-3.08397	-3.29339	-3.23932	-3.25149	-2.86715	-3.02598	-3.06206	-3.25355	-2.091	-3.2825	-3.29734	-3.15942	-2.88252	-3.31615	-3.12164	-3.31553	-3.22565	-3.05123	-3.28985	-3.17471	-3.2822	-3.30534	-3.29516	-3.23285	-3.32147	-3.27763	-3.30083	-3.31774	-3.1151	-3.28524	-3.28524	-3.32092	-3.31757	-3.28273	-3.32185	-3.3155	-2.99621	-3.3068	-2.80643	-2.9098	-2.72654	-3.17435	-3.19433	-3.25848	-3.29046
2.30733e+17	-2.98897	-2.8352	-3.32089	-3.27886	-3.05687	-3.29664	-3.21969	-3.21558	-2.84706	-3.02421	-2.99228	-3.2192	-1.97042	-3.2938	-3.25404	-3.12973	-2.92384	-3.31253	-3.08796	-3.31902	-3.22972	-3.00623	-3.28376	-3.16689	-3.28835	-3.31417	-3.27044	-3.27373	-3.31881	-3.27223	-3.26751	-3.30883	-3.09918	-3.30863	-3.26406	-3.3183	-3.31991	-3.28061	-3.32155	-3.30512	-2.93067	-3.30867	-2.71631	-2.86502	-2.63617	-3.09943	-3.21058	-3.20593	-3.28002
2.00441e+17	-3.01231	-2.97469	-3.32141	-3.26692	-3.07994	-3.28277	-3.24975	-3.22943	-2.88454	-2.98433	-3.06494	-3.24898	-2.11673	-3.29354	-3.29258	-3.1503	-2.91116	-3.31268	-3.10297	-3.31812	-3.22915	-3.03945	-3.2923	-3.17829	-3.28141	-3.31291	-3.28053	-3.24121	-3.32004	-3.27159	-3.30065	-3.31698	-3.13482	-3.29207	-3.28408	-3.3206	-3.31697	-3.27462	-3.32157	-3.30729	-3.04564	-3.29935	-2.75462	-2.92476	-2.69782	-3.1603	-3.20389	-3.23981	-3.29277
1.26708e+17	-2.979	-2.82782	-3.32147	-3.27862	-3.07151	-3.2999	-3.19541	-3.21477	-2.84101	-3.03662	-2.99798	-3.20019	-1.95037	-3.27678	-3.24978	-3.14083	-2.89265	-3.31197	-3.10508	-3.31968	-3.23379	-3.02334	-3.28542	-3.15792	-3.28507	-3.31515	-3.28058	-3.26907	-3.32001	-3.28373	-3.26851	-3.31107	-3.1015	-3.30797	-3.24534	-3.31941	-3.32039	-3.27861	-3.32177	-3.31123	-2.91436	-3.31041	-2.70009	-2.88834	-2.58135	-3.11437	-3.21468	-3.20255	-3.28769
2.40155e+17	-3.00294	-2.86782	-3.32131	-3.28447	-3.08116	-3.30056	-3.22943	-3.19029	-2.85944	-3.01834	-2.93818	-3.20878	-1.97628	-3.28329	-3.24773	-3.07948	-2.93525	-3.31057	-3.09867	-3.32061	-3.22339	-2.97892	-3.29175	-3.17805	-3.25659	-3.31785	-3.25807	-3.26549	-3.31303	-3.26215	-3.27086	-3.31188	-3.08439	-3.30718	-3.25002	-3.31954	-3.31997	-3.28383	-3.32171	-3.2934	-2.94388	-3.30431	-2.66572	-2.87132	-2.46647	-3.11008	-3.20566	-3.20999	-3.29169
2.36082e+17	-2.99632	-2.82779	-3.31961	-3.27706	-3.02453	-3.29686	-3.21416	-3.14883	-2.80953	-3.00243	-2.94189	-3.17862	-1.9121	-3.28513	-3.24014	-3.09226	-2.92881	-3.31154	-3.09343	-3.31954	-3.21226	-2.98698	-3.27693	-3.1809	-3.27757	-3.31402	-3.26656	-3.26305	-3.31293	-3.27313	-3.25427	-3.30222	-3.06981	-3.31152	-3.23949	-3.3195	-3.32007	-3.26633	-3.32123	-3.30605	-2.87088	-3.30309	-2.62626	-2.81577	-2.51029	-3.08044	-3.21769	-3.20801	-3.28652
2.01524e+17	-3.00886	-2.80847	-3.32062	-3.27349	-3.01783	-3.29621	-3.22983	-3.13261	-2.79868	-2.98168	-2.94942	-3.19183	-1.88848	-3.28748	-3.23774	-3.07809	-2.91361	-3.31084	-3.07994	-3.32068	-3.21171	-2.96811	-3.28111	-3.17526	-3.27646	-3.31624	-3.27484	-3.26662	-3.31403	-3.26535	-3.259	-3.2997	-3.0669	-3.30961	-3.24084	-3.32037	-3.3206	-3.27131	-3.32158	-3.30614	-2.9017	-3.30331	-2.66555	-2.82283	-2.53075	-3.06024	-3.219	-3.2149	-3.28463
1.34601e+17	-2.96907	-2.80189	-3.32105	-3.28169	-3.03795	-3.29908	-3.22746	-3.20958	-2.79316	-3.02902	-3.03053	-3.21724	-1.79209	-3.29227	-3.25062	-3.12242	-2.91266	-3.30926	-3.07222	-3.3173	-3.24523	-3.03222	-3.28013	-3.15714	-3.28344	-3.31026	-3.27868	-3.27985	-3.3195	-3.28161	-3.27322	-3.31003	-3.11782	-3.30732	-3.26975	-3.31737	-3.32049	-3.27212	-3.3216	-3.31028	-2.95349	-3.31258	-2.72596	-2.88706	-2.63463	-3.11777	-3.21489	-3.19933	-3.27715
2.36847e+17	-2.98948	-2.78464	-3.32104	-3.28233	-3.00701	-3.30216	-3.21021	-3.19608	-2.78541	-3.03842	-2.99971	-3.20808	-1.76376	-3.29623	-3.24272	-3.14523	-2.95683	-3.31209	-3.06278	-3.31831	-3.23352	-2.9834	-3.2697	-3.16048	-3.28728	-3.31161	-3.26453	-3.27814	-3.31817	-3.26731	-3.26575	-3.30878	-3.10829	-3.30731	-3.26362	-3.31699	-3.32073	-3.27281	-3.32159	-3.30233	-2.91254	-3.3117	-2.69533	-2.81154	-2.58447	-3.07834	-3.21996	-3.19018	-3.27308
1.702e+17	-2.95007	-2.92554	-3.32167	-3.27967	-3.06352	-3.2971	-3.23928	-3.22619	-2.81571	-3.02718	-3.06846	-3.24626	-1.8895	-3.28394	-3.28995	-3.16369	-2.89457	-3.31587	-3.09766	-3.31395	-3.23783	-3.04875	-3.28285	-3.15579	-3.28191	-3.29639	-3.28882	-3.25104	-3.3211	-3.27242	-3.30012	-3.31754	-3.14066	-3.2865	-3.29248	-3.31925	-3.31876	-3.28154	-3.3218	-3.3102	-3.00405	-3.30415	-2.77874	-2.90258	-2.72878	-3.16549	-3.20828	-3.24016	-3.28474
1.9706e+17	-2.98581	-2.86464	-3.3208	-3.27735	-3.06458	-3.29568	-3.22911	-3.21234	-2.89766	-3.01417	-2.966	-3.21476	-2.12289	-3.28779	-3.26109	-3.12055	-2.9221	-3.30815	-3.11009	-3.3194	-3.21916	-2.99289	-3.291	-3.18666	-3.27925	-3.31645	-3.2816	-3.25264	-3.31485	-3.26622	-3.27871	-3.31246	-3.0754	-3.3014	-3.24713	-3.32063	-3.3178	-3.27842	-3.32155	-3.29591	-2.95796	-3.30515	-2.70907	-2.88995	-2.53387	-3.10463	-3.19031	-3.23084	-3.29023
2.3128e+17	-2.9732	-2.75551	-3.32022	-3.27911	-3.00225	-3.2897	-3.21526	-3.1606	-2.75587	-3.00975	-3.00211	-3.197	-1.79468	-3.28815	-3.22694	-3.10252	-2.90382	-3.30674	-3.06692	-3.31954	-3.22897	-3.01048	-3.27902	-3.17079	-3.27885	-3.31381	-3.28033	-3.26662	-3.31582	-3.28605	-3.25071	-3.29619	-3.09378	-3.31071	-3.25067	-3.31873	-3.32062	-3.25988	-3.32145	-3.30975	-2.89919	-3.31257	-2.66957	-2.82619	-2.55075	-3.07377	-3.21982	-3.20104	-3.28278
1.91027e+17	-2.9771	-2.96143	-3.3218	-3.27124	-3.07599	-3.28926	-3.24477	-3.24203	-2.86272	-2.9936	-3.05903	-3.25682	-2.05572	-3.28898	-3.29875	-3.16069	-2.88481	-3.31662	-3.11014	-3.31707	-3.23596	-3.06655	-3.29263	-3.16167	-3.26619	-3.3064	-3.29486	-3.23547	-3.32145	-3.27263	-3.30294	-3.31832	-3.13792	-3.28702	-3.29468	-3.32018	-3.31799	-3.27521	-3.32186	-3.31305	-3.02987	-3.30551	-2.81015	-2.89672	-2.72263	-3.17652	-3.20932	-3.25098	-3.29075
1.95623e+17	-2.99853	-2.76446	-3.31983	-3.27821	-2.97713	-3.29432	-3.21344	-3.16888	-2.78009	-3.0076	-3.00604	-3.21108	-1.82778	-3.29732	-3.23287	-3.12003	-2.96233	-3.30464	-3.05839	-3.31846	-3.22122	-2.9588	-3.26501	-3.16439	-3.28852	-3.31222	-3.27551	-3.26386	-3.31664	-3.26697	-3.25138	-3.29975	-3.06757	-3.30889	-3.26653	-3.3184	-3.32	-3.26585	-3.3213	-3.30815	-2.85116	-3.31259	-2.70707	-2.77549	-2.53776	-3.06608	-3.21272	-3.21223	-3.2692
2.36178e+17	-2.96304	-2.76982	-3.31888	-3.26701	-2.93895	-3.29156	-3.2123	-3.13597	-2.7862	-3.00907	-2.97221	-3.19643	-1.95118	-3.29555	-3.21186	-3.06371	-2.90717	-3.30709	-3.08632	-3.31953	-3.19786	-2.96246	-3.27723	-3.20773	-3.2836	-3.31004	-3.28113	-3.22532	-3.30489	-3.28719	-3.22373	-3.29342	-3.00727	-3.31465	-3.25182	-3.32035	-3.31952	-3.2306	-3.32118	-3.31191	-2.77009	-3.3106	-2.63617	-2.73287	-2.3932	-3.07901	-3.20931	-3.2331	-3.27699
1.92678e+17	-2.95868	-2.75437	-3.31776	-3.27452	-2.91645	-3.29157	-3.20496	-3.12731	-2.77671	-3.0055	-2.98687	-3.1938	-1.98138	-3.29685	-3.21736	-3.06458	-2.91634	-3.29963	-3.08353	-3.31837	-3.1917	-2.94474	-3.27391	-3.19774	-3.27954	-3.31119	-3.28386	-3.2178	-3.30654	-3.29	-3.21307	-3.293	-3.00993	-3.31535	-3.26261	-3.32046	-3.31901	-3.22376	-3.32101	-3.31369	-2.75919	-3.31155	-2.64549	-2.72416	-2.36007	-3.09863	-3.2022	-3.2346	-3.27663
1.64761e+17	-2.96351	-2.70781	-3.31849	-3.27937	-2.93547	-3.28394	-3.21782	-3.13293	-2.71774	-2.97895	-3.03104	-3.20046	-1.80829	-3.29956	-3.22165	-3.07374	-2.94459	-3.29511	-3.05743	-3.31863	-3.22157	-2.97286	-3.26799	-3.17112	-3.2793	-3.31221	-3.28816	-3.24709	-3.31349	-3.28853	-3.23368	-3.29067	-3.04512	-3.31272	-3.27705	-3.31954	-3.31966	-3.23978	-3.32114	-3.3146	-2.80478	-3.31466	-2.65852	-2.7524	-2.48366	-3.06637	-3.20578	-3.22693	-3.2723
2.27847e+17	-2.94304	-2.94413	-3.32171	-3.27237	-3.08969	-3.29189	-3.23137	-3.24539	-2.86095	-3.03526	-3.06028	-3.25175	-2.05872	-3.27758	-3.29506	-3.15637	-2.87421	-3.31575	-3.12086	-3.31601	-3.22904	-3.04666	-3.28681	-3.16081	-3.27872	-3.3024	-3.29494	-3.23012	-3.32128	-3.2796	-3.30095	-3.31773	-3.11135	-3.28564	-3.28887	-3.32043	-3.31722	-3.28182	-3.32184	-3.31366	-3.00281	-3.30657	-2.82128	-2.90395	-2.70732	-3.17478	-3.19103	-3.25076	-3.29031
1.92789e+17	-2.99194	-2.91857	-3.32124	-3.27159	-3.06305	-3.29131	-3.23681	-3.23271	-2.8636	-3.01149	-3.00509	-3.23101	-2.07995	-3.29423	-3.28238	-3.15235	-2.92578	-3.3107	-3.11528	-3.31855	-3.22834	-3.03182	-3.29265	-3.19208	-3.28024	-3.31519	-3.28326	-3.25255	-3.31941	-3.26074	-3.27964	-3.31375	-3.11918	-3.29918	-3.27134	-3.32012	-3.31844	-3.28209	-3.32166	-3.30579	-3.00154	-3.30924	-2.72371	-2.87715	-2.64881	-3.15397	-3.2086	-3.23131	-3.28095
1.6586e+17	-2.9665	-2.91998	-3.32168	-3.26973	-3.08427	-3.29046	-3.23649	-3.24314	-2.86916	-3.0194	-3.05168	-3.24371	-2.08682	-3.28979	-3.28808	-3.15048	-2.8983	-3.31348	-3.11649	-3.31555	-3.22483	-3.04005	-3.28714	-3.17439	-3.29096	-3.3083	-3.2859	-3.24495	-3.32105	-3.28278	-3.29398	-3.31637	-3.11993	-3.2906	-3.28164	-3.32034	-3.31762	-3.2807	-3.32181	-3.31055	-3.00189	-3.30395	-2.78005	-2.92066	-2.70467	-3.15932	-3.18633	-3.25285	-3.29196
1.26835e+17	-2.92891	-2.72586	-3.31879	-3.2537	-2.91045	-3.28286	-3.21603	-3.10441	-2.68716	-3.01043	-2.97698	-3.20699	-1.82837	-3.2982	-3.18357	-3.05188	-2.913	-3.30162	-3.05001	-3.31962	-3.19332	-2.97963	-3.27814	-3.20364	-3.28227	-3.30682	-3.27797	-3.21873	-3.29972	-3.29515	-3.21367	-3.28114	-3.01404	-3.31417	-3.26544	-3.32055	-3.32002	-3.20863	-3.32132	-3.31349	-2.77403	-3.31445	-2.62832	-2.70509	-2.38823	-3.05099	-3.21042	-3.24012	-3.26886
2.00364e+17	-2.99163	-2.8232	-3.32068	-3.27604	-3.0324	-3.29971	-3.2202	-3.18988	-2.79723	-3.03607	-2.95486	-3.20365	-1.86761	-3.29274	-3.23684	-3.12131	-2.93917	-3.31183	-3.07721	-3.3198	-3.21557	-2.96593	-3.27863	-3.18746	-3.28467	-3.31469	-3.26292	-3.27483	-3.31284	-3.26388	-3.25261	-3.30414	-3.08075	-3.30967	-3.24676	-3.31871	-3.32056	-3.27481	-3.3215	-3.29355	-2.91072	-3.30971	-2.66563	-2.78747	-2.55774	-3.0663	-3.21892	-3.1998	-3.27801
1.34448e+17	-2.98285	-2.83093	-3.32038	-3.27564	-3.04896	-3.29707	-3.21684	-3.19707	-2.82415	-3.02672	-2.97902	-3.2039	-1.93269	-3.28876	-3.24738	-3.1279	-2.90264	-3.31223	-3.08272	-3.31907	-3.22147	-3.00851	-3.28125	-3.17159	-3.29083	-3.31403	-3.27212	-3.27797	-3.31784	-3.27245	-3.25878	-3.30435	-3.10093	-3.30886	-3.24626	-3.31894	-3.32033	-3.2775	-3.32138	-3.30181	-2.93481	-3.30567	-2.68925	-2.85042	-2.65344	-3.07065	-3.21861	-3.20854	-3.28316
1.62091e+17	-2.9884	-2.91167	-3.3216	-3.27298	-3.06366	-3.29642	-3.23531	-3.24209	-2.84875	-3.02044	-3.03859	-3.23924	-1.94144	-3.29061	-3.28665	-3.15391	-2.87113	-3.31547	-3.09153	-3.31558	-3.24005	-3.06474	-3.28993	-3.15406	-3.27172	-3.3061	-3.28854	-3.24636	-3.32095	-3.27879	-3.29516	-3.31646	-3.13139	-3.29614	-3.28639	-3.31874	-3.31838	-3.28392	-3.32179	-3.31364	-3.00145	-3.30803	-2.81691	-2.8887	-2.67423	-3.16474	-3.21179	-3.2339	-3.2875
1.30761e+17	-2.9403	-2.73984	-3.3186	-3.25574	-2.9097	-3.2888	-3.21612	-3.11209	-2.70631	-3.0107	-2.97762	-3.20686	-1.87579	-3.29845	-3.2016	-3.0539	-2.93131	-3.30658	-3.06471	-3.31943	-3.18741	-2.96422	-3.27735	-3.20723	-3.28314	-3.30677	-3.27744	-3.22197	-3.3021	-3.29249	-3.2174	-3.28728	-2.99803	-3.31345	-3.26351	-3.32052	-3.31983	-3.20791	-3.32126	-3.314	-2.75178	-3.3128	-2.63057	-2.68442	-2.37916	-3.06831	-3.20716	-3.23993	-3.27349
1.35014e+17	-2.97636	-2.77998	-3.31865	-3.26551	-2.95864	-3.29371	-3.21797	-3.14295	-2.77618	-3.00076	-2.97331	-3.19848	-1.90735	-3.29497	-3.21803	-3.08437	-2.93295	-3.30785	-3.07645	-3.31893	-3.19201	-2.95175	-3.27566	-3.19136	-3.28706	-3.30953	-3.27204	-3.24055	-3.30765	-3.27759	-3.23484	-3.2941	-3.01873	-3.31352	-3.2548	-3.32001	-3.3195	-3.23929	-3.32108	-3.30962	-2.79627	-3.30752	-2.65105	-2.73367	-2.44438	-3.07848	-3.21099	-3.22338	-3.2757
1.31175e+17	-2.96905	-2.90531	-3.32148	-3.27317	-3.06259	-3.29006	-3.23189	-3.23636	-2.85242	-3.02843	-3.05318	-3.23882	-2.01431	-3.28968	-3.28418	-3.1437	-2.896	-3.31298	-3.09809	-3.31631	-3.22462	-3.05214	-3.28475	-3.16095	-3.27377	-3.30868	-3.28945	-3.24637	-3.32071	-3.27965	-3.28697	-3.31579	-3.1185	-3.29367	-3.28083	-3.31947	-3.31864	-3.28478	-3.32174	-3.31255	-2.99905	-3.30752	-2.79345	-2.89247	-2.66866	-3.16774	-3.18682	-3.24747	-3.28354
1.6134e+17	-3.00153	-2.84069	-3.32109	-3.27585	-3.06949	-3.29769	-3.22555	-3.17505	-2.84892	-3.00564	-2.95465	-3.19274	-1.98775	-3.27755	-3.25467	-3.09633	-2.92582	-3.31133	-3.10413	-3.32002	-3.22131	-2.98349	-3.28448	-3.17771	-3.26334	-3.31622	-3.26974	-3.26449	-3.31507	-3.2633	-3.27211	-3.31123	-3.08724	-3.30493	-3.23809	-3.31969	-3.31977	-3.2796	-3.3216	-3.30218	-2.94721	-3.30078	-2.66854	-2.88244	-2.51617	-3.11358	-3.20557	-3.22071	-3.28932
2.26273e+17	-2.98428	-2.8195	-3.32085	-3.27798	-3.03435	-3.29579	-3.22132	-3.18238	-2.83974	-3.02542	-2.96936	-3.22051	-1.924	-3.29182	-3.22602	-3.07576	-2.92601	-3.30813	-3.06392	-3.32031	-3.22187	-2.96134	-3.28494	-3.17205	-3.26941	-3.31591	-3.26999	-3.25652	-3.31197	-3.27085	-3.26089	-3.30344	-3.06381	-3.30876	-3.25604	-3.31974	-3.31968	-3.27361	-3.32165	-3.29651	-2.8987	-3.30945	-2.69834	-2.83419	-2.42935	-3.08282	-3.20486	-3.2117	-3.28293
1.25678e+17	-2.99397	-2.81716	-3.32031	-3.27946	-3.03242	-3.29602	-3.19662	-3.20371	-2.83885	-3.02938	-3.00248	-3.19733	-1.92997	-3.28897	-3.24471	-3.13366	-2.94312	-3.3103	-3.08862	-3.31876	-3.22306	-2.9899	-3.27228	-3.1609	-3.28633	-3.31387	-3.27101	-3.26876	-3.31888	-3.27409	-3.26271	-3.30804	-3.0826	-3.30803	-3.25115	-3.3184	-3.31981	-3.27831	-3.32138	-3.30988	-2.8782	-3.3086	-2.68966	-2.84479	-2.56613	-3.10222	-3.21001	-3.20771	-3.2773
2.3189e+17	-2.9888	-2.83714	-3.32112	-3.27719	-3.06015	-3.29762	-3.22148	-3.19875	-2.81985	-3.01547	-2.98672	-3.20798	-1.94545	-3.28638	-3.2575	-3.12441	-2.91373	-3.31305	-3.09227	-3.31931	-3.22462	-3.00797	-3.28395	-3.1672	-3.28173	-3.31448	-3.27344	-3.27451	-3.31852	-3.27421	-3.26917	-3.30925	-3.10356	-3.30468	-3.24928	-3.3189	-3.32033	-3.27645	-3.3216	-3.30551	-2.96036	-3.30609	-2.69322	-2.87969	-2.62974	-3.10766	-3.21392	-3.20678	-3.28334
1.69159e+17	-2.9636	-2.76913	-3.31865	-3.26584	-2.94154	-3.29517	-3.21027	-3.14146	-2.78168	-3.02528	-2.95502	-3.20756	-1.95093	-3.29728	-3.2046	-3.07077	-2.93145	-3.30214	-3.07184	-3.31921	-3.17995	-2.93699	-3.2768	-3.19759	-3.27768	-3.31142	-3.28055	-3.21913	-3.3039	-3.28145	-3.21897	-3.29348	-3.0087	-3.31379	-3.25639	-3.32024	-3.31942	-3.22784	-3.32123	-3.30826	-2.784	-3.31335	-2.66874	-2.73136	-2.32148	-3.07212	-3.20342	-3.22821	-3.27919
2.30654e+17	-3.04723	-2.95545	-3.32127	-3.26558	-3.07214	-3.27745	-3.26256	-3.24344	-2.88669	-2.99495	-3.06459	-3.23379	-2.08152	-3.29427	-3.28358	-3.11586	-2.91512	-3.30826	-3.11801	-3.31938	-3.23194	-3.04466	-3.29686	-3.19741	-3.27256	-3.31642	-3.27372	-3.25402	-3.31838	-3.26858	-3.29157	-3.31501	-3.12392	-3.29928	-3.26756	-3.32051	-3.31972	-3.27905	-3.32148	-3.30773	-3.04585	-3.30651	-2.7249	-2.91271	-2.66697	-3.15857	-3.21363	-3.23799	-3.29319
2.39383e+17	-2.99669	-2.82533	-3.3209	-3.28261	-3.05772	-3.29792	-3.1846	-3.21107	-2.8642	-3.03469	-3.00181	-3.1891	-1.98484	-3.27986	-3.24966	-3.13521	-2.93353	-3.31063	-3.11404	-3.3196	-3.22413	-2.99728	-3.2798	-3.16585	-3.27783	-3.31576	-3.27617	-3.26248	-3.31883	-3.28062	-3.26376	-3.31172	-3.08122	-3.30895	-3.243	-3.31886	-3.3198	-3.28118	-3.32157	-3.31136	-2.87546	-3.30839	-2.67239	-2.87297	-2.51838	-3.13316	-3.20527	-3.20907	-3.28399
1.61463e+17	-2.96415	-2.87603	-3.32031	-3.27625	-3.04512	-3.29136	-3.22739	-3.20398	-2.90436	-3.03234	-3.00042	-3.2339	-2.08194	-3.29275	-3.24709	-3.11429	-2.94059	-3.3035	-3.0913	-3.31824	-3.2259	-2.96775	-3.27943	-3.17566	-3.26772	-3.31429	-3.2822	-3.23648	-3.31346	-3.26093	-3.27783	-3.31199	-3.06114	-3.30198	-3.27146	-3.31988	-3.31675	-3.27679	-3.32143	-3.29291	-2.91898	-3.30975	-2.76048	-2.86667	-2.42381	-3.11535	-3.17769	-3.23286	-3.28114
1.26766e+17	-3.04744	-2.91485	-3.32092	-3.26385	-3.07416	-3.28614	-3.25956	-3.22501	-2.88697	-3.01348	-3.017	-3.21468	-2.02056	-3.28722	-3.26771	-3.09833	-2.92867	-3.30796	-3.11765	-3.31899	-3.22533	-3.01773	-3.29197	-3.20005	-3.27061	-3.31553	-3.25933	-3.25723	-3.31487	-3.26872	-3.28282	-3.31243	-3.10256	-3.30419	-3.24747	-3.32036	-3.31974	-3.2703	-3.3212	-3.30523	-3.00847	-3.30318	-2.69301	-2.90201	-2.58824	-3.13109	-3.21235	-3.21797	-3.29453
2.27844e+17	-2.96352	-2.72772	-3.31805	-3.27949	-2.93645	-3.28831	-3.20397	-3.14422	-2.75346	-2.98975	-3.01776	-3.19584	-1.8796	-3.29821	-3.22402	-3.08676	-2.95316	-3.29861	-3.07156	-3.3185	-3.21161	-2.95323	-3.27077	-3.17119	-3.28271	-3.31183	-3.28141	-3.24031	-3.31337	-3.28437	-3.23163	-3.29331	-3.02243	-3.31433	-3.27444	-3.31918	-3.31886	-3.24095	-3.32099	-3.31368	-2.75581	-3.31371	-2.64878	-2.73703	-2.44839	-3.06826	-3.19715	-3.22769	-3.27488
1.62079e+17	-3.00987	-2.83656	-3.31987	-3.28076	-3.03815	-3.29665	-3.22074	-3.16383	-2.81118	-2.99081	-2.9724	-3.17904	-1.93269	-3.28658	-3.25624	-3.10901	-2.93077	-3.31295	-3.09104	-3.31932	-3.20555	-2.98065	-3.27794	-3.16045	-3.28253	-3.31528	-3.26875	-3.27162	-3.31737	-3.27196	-3.26554	-3.30602	-3.07834	-3.30734	-3.23303	-3.31957	-3.32025	-3.27348	-3.3213	-3.30781	-2.9168	-3.29975	-2.65402	-2.85727	-2.596	-3.10164	-3.22055	-3.2046	-3.28518
2.41099e+17	-2.99877	-2.87667	-3.32119	-3.27025	-3.07075	-3.29524	-3.23748	-3.18323	-2.81064	-2.99462	-2.98845	-3.21087	-1.96272	-3.28371	-3.2668	-3.10893	-2.91997	-3.31356	-3.09858	-3.31893	-3.21613	-3.0094	-3.2835	-3.16832	-3.27031	-3.31339	-3.26871	-3.2711	-3.31755	-3.26291	-3.27781	-3.31184	-3.11007	-3.29839	-3.25254	-3.31924	-3.31984	-3.27985	-3.32148	-3.30541	-2.99294	-3.29838	-2.68882	-2.88933	-2.64578	-3.12513	-3.21006	-3.22548	-3.28473
2.00441e+17	-2.94507	-2.94908	-3.32161	-3.27113	-3.08822	-3.29167	-3.23546	-3.24629	-2.85526	-3.02925	-3.06687	-3.25098	-2.08373	-3.27865	-3.29539	-3.15197	-2.88419	-3.31552	-3.12765	-3.31474	-3.22324	-3.02646	-3.2862	-3.17097	-3.28995	-3.30188	-3.28987	-3.23417	-3.3212	-3.28438	-3.30052	-3.31697	-3.10345	-3.28076	-3.2889	-3.3207	-3.31717	-3.27927	-3.3218	-3.31454	-2.99325	-3.30451	-2.79185	-2.91571	-2.72053	-3.16765	-3.18796	-3.25105	-3.29245
2.30654e+17	-2.93175	-2.74816	-3.31828	-3.25699	-2.89396	-3.29286	-3.2117	-3.11981	-2.75066	-3.02632	-2.95725	-3.20865	-1.94228	-3.2999	-3.19188	-3.04492	-2.92119	-3.30512	-3.06777	-3.31929	-3.17396	-2.93939	-3.27898	-3.21222	-3.28104	-3.30821	-3.28189	-3.20471	-3.29875	-3.29089	-3.20538	-3.28896	-2.97438	-3.31494	-3.26068	-3.32079	-3.31939	-3.20797	-3.32122	-3.3123	-2.73987	-3.31403	-2.64675	-2.68837	-2.29344	-3.07331	-3.20316	-3.24171	-3.27294
1.69014e+17	-3.00058	-2.84482	-3.31942	-3.2771	-3.03754	-3.29866	-3.21361	-3.16812	-2.85576	-3.00708	-2.93209	-3.19312	-1.97386	-3.28512	-3.24213	-3.09923	-2.95001	-3.31096	-3.09419	-3.31899	-3.20933	-2.95807	-3.2793	-3.17787	-3.27436	-3.31499	-3.26309	-3.26131	-3.31265	-3.26056	-3.26314	-3.30559	-3.0599	-3.31013	-3.24231	-3.31944	-3.31907	-3.2723	-3.32113	-3.3009	-2.89025	-3.30312	-2.6504	-2.83599	-2.48104	-3.09112	-3.20719	-3.20091	-3.28448
1.33975e+17	-2.95904	-2.78965	-3.31947	-3.26247	-2.96422	-3.29118	-3.20606	-3.12929	-2.75582	-3.01774	-2.96473	-3.19848	-1.90907	-3.29094	-3.21398	-3.0684	-2.91843	-3.30964	-3.07938	-3.31969	-3.19912	-2.98441	-3.27904	-3.19747	-3.27583	-3.3099	-3.26885	-3.23267	-3.30491	-3.28802	-3.2325	-3.29457	-3.03458	-3.31208	-3.25528	-3.31966	-3.31996	-3.23467	-3.32136	-3.31175	-2.81616	-3.30506	-2.61685	-2.7591	-2.42916	-3.08867	-3.21135	-3.23021	-3.27883
1.92315e+17	-2.96006	-2.96574	-3.3217	-3.26672	-3.08546	-3.29053	-3.2372	-3.24714	-2.87411	-3.03023	-3.06272	-3.25768	-2.14564	-3.28288	-3.29823	-3.15536	-2.90323	-3.31422	-3.12316	-3.31507	-3.22086	-3.02927	-3.29022	-3.1799	-3.28764	-3.30649	-3.28814	-3.22856	-3.32113	-3.28406	-3.30345	-3.31753	-3.10972	-3.28026	-3.29165	-3.32084	-3.31502	-3.27879	-3.3218	-3.3122	-3.01307	-3.30174	-2.79097	-2.93323	-2.69816	-3.16567	-3.18014	-3.25506	-3.29366
1.95606e+17	-2.99744	-2.7551	-3.3198	-3.27739	-2.99334	-3.29349	-3.21076	-3.17333	-2.80043	-3.00749	-2.99971	-3.2046	-1.86463	-3.29247	-3.22761	-3.12448	-2.9405	-3.30932	-3.06033	-3.31872	-3.21606	-2.95968	-3.26818	-3.16124	-3.28859	-3.3123	-3.26729	-3.26264	-3.31628	-3.27174	-3.24958	-3.30007	-3.06766	-3.31013	-3.25943	-3.31792	-3.31985	-3.26825	-3.32114	-3.30697	-2.85349	-3.3101	-2.69742	-2.7834	-2.54093	-3.06679	-3.21349	-3.20123	-3.27196
1.91757e+17	-3.00185	-2.81956	-3.32057	-3.28203	-3.03844	-3.29401	-3.209	-3.19883	-2.88744	-3.02261	-2.98485	-3.20381	-2.05925	-3.28571	-3.24569	-3.10703	-2.93505	-3.30753	-3.10272	-3.31977	-3.21544	-2.95156	-3.28277	-3.18166	-3.26769	-3.31655	-3.27723	-3.24041	-3.31277	-3.26986	-3.26467	-3.31089	-3.05894	-3.30865	-3.24737	-3.31967	-3.31863	-3.27785	-3.32151	-3.29925	-2.8973	-3.30869	-2.69296	-2.85584	-2.41657	-3.12106	-3.19135	-3.22145	-3.28549
2.00974e+17	-2.97636	-2.76572	-3.32037	-3.26947	-3.00007	-3.29271	-3.22155	-3.15495	-2.73763	-3.02164	-2.97934	-3.20276	-1.80691	-3.29013	-3.22272	-3.09631	-2.92836	-3.31031	-3.06686	-3.31956	-3.21672	-2.98809	-3.27665	-3.18053	-3.27746	-3.31151	-3.26516	-3.26313	-3.31175	-3.28002	-3.24992	-3.29895	-3.07482	-3.30802	-3.25363	-3.31815	-3.32055	-3.25197	-3.32148	-3.30694	-2.88742	-3.30919	-2.65482	-2.78497	-2.5307	-3.06652	-3.21645	-3.20719	-3.27854
1.33854e+17	-2.98918	-2.95876	-3.3213	-3.26173	-3.0753	-3.28548	-3.24539	-3.24205	-2.88234	-2.9998	-3.05413	-3.25103	-2.13895	-3.29134	-3.2951	-3.16157	-2.90177	-3.31115	-3.12007	-3.31697	-3.23291	-3.05704	-3.29547	-3.19692	-3.28108	-3.31246	-3.28551	-3.23202	-3.32033	-3.26344	-3.29478	-3.31565	-3.12738	-3.29106	-3.28581	-3.32068	-3.31631	-3.28037	-3.32159	-3.31066	-3.00749	-3.30255	-2.76049	-2.89954	-2.68813	-3.16695	-3.20726	-3.25277	-3.28861
2.04763e+17	-2.95718	-2.73053	-3.3174	-3.26737	-2.91116	-3.28821	-3.21188	-3.12552	-2.76808	-2.994	-2.99019	-3.19352	-1.94179	-3.2957	-3.21049	-3.0624	-2.90942	-3.30221	-3.07837	-3.31788	-3.18935	-2.94295	-3.27223	-3.19713	-3.28163	-3.30903	-3.28126	-3.2191	-3.30596	-3.29001	-3.21391	-3.28925	-3.00171	-3.31471	-3.26109	-3.32021	-3.31882	-3.22052	-3.32085	-3.31372	-2.75471	-3.31138	-2.65552	-2.70758	-2.36903	-3.08914	-3.20212	-3.23391	-3.27502
2.01112e+17	-2.96171	-2.8059	-3.31865	-3.27759	-3.02653	-3.29262	-3.19919	-3.18952	-2.85346	-2.99322	-2.99067	-3.19119	-2.02588	-3.28541	-3.25313	-3.12904	-2.90995	-3.30432	-3.09753	-3.31685	-3.21915	-2.98576	-3.27547	-3.16893	-3.28385	-3.3125	-3.27398	-3.24925	-3.3162	-3.26936	-3.25172	-3.30385	-3.07594	-3.31156	-3.25763	-3.31859	-3.31853	-3.27401	-3.32079	-3.309	-2.88435	-3.31001	-2.70897	-2.83661	-2.513	-3.13493	-3.1898	-3.21663	-3.27174
1.66469e+17	-2.92678	-2.74686	-3.31766	-3.25055	-2.88156	-3.29395	-3.1989	-3.10937	-2.75752	-3.03004	-2.94542	-3.19882	-1.96464	-3.29662	-3.19177	-3.03927	-2.90943	-3.30529	-3.06748	-3.31869	-3.16663	-2.94122	-3.27504	-3.21236	-3.28028	-3.30786	-3.27909	-3.19503	-3.29871	-3.29482	-3.1976	-3.28886	-2.97023	-3.31473	-3.25974	-3.32091	-3.31923	-3.1952	-3.32114	-3.31491	-2.72648	-3.31257	-2.64816	-2.69278	-2.25945	-3.08902	-3.20567	-3.2447	-3.27075
1.62002e+17	-2.97456	-2.75365	-3.31845	-3.27947	-2.98643	-3.29127	-3.20789	-3.15753	-2.77995	-2.98741	-3.01164	-3.19849	-1.82358	-3.29395	-3.23037	-3.11713	-2.94904	-3.29964	-3.05614	-3.3171	-3.22501	-2.97321	-3.26211	-3.1572	-3.28496	-3.31073	-3.27373	-3.26032	-3.31548	-3.27058	-3.2484	-3.29717	-3.06734	-3.31216	-3.2704	-3.31763	-3.31899	-3.26456	-3.3208	-3.308	-2.84153	-3.31136	-2.6859	-2.77542	-2.51787	-3.07771	-3.20569	-3.21113	-3.26727
1.70181e+17	-3.02762	-2.92942	-3.32088	-3.26593	-3.05146	-3.28588	-3.25776	-3.22833	-2.90546	-3.03138	-3.00267	-3.2304	-2.05852	-3.29183	-3.25804	-3.10047	-2.93635	-3.30484	-3.10223	-3.31878	-3.22474	-3.00725	-3.28965	-3.19696	-3.26566	-3.31564	-3.27464	-3.23915	-3.31092	-3.25967	-3.28555	-3.31355	-3.08735	-3.29922	-3.25596	-3.32053	-3.31795	-3.27278	-3.32126	-3.29712	-3.01815	-3.30443	-2.72293	-2.8868	-2.52666	-3.11367	-3.19519	-3.23526	-3.29245
1.99962e+17	-3.03698	-2.97264	-3.32115	-3.26018	-3.07427	-3.27693	-3.25602	-3.23447	-2.88479	-2.95607	-3.07229	-3.24354	-2.12351	-3.29369	-3.29012	-3.13631	-2.89394	-3.31244	-3.11205	-3.31793	-3.23391	-3.04598	-3.29454	-3.18311	-3.27896	-3.31406	-3.27244	-3.25117	-3.31997	-3.27451	-3.29813	-3.31552	-3.13113	-3.29531	-3.2816	-3.32005	-3.31901	-3.27508	-3.3214	-3.31079	-3.04398	-3.3038	-2.74012	-2.9204	-2.70239	-3.16793	-3.21782	-3.23362	-3.29205
1.92318e+17	-2.97797	-2.75637	-3.31803	-3.27694	-2.96549	-3.29018	-3.21054	-3.13375	-2.79475	-2.97302	-2.99661	-3.1935	-1.92264	-3.29193	-3.22999	-3.09156	-2.92109	-3.30536	-3.06757	-3.31774	-3.20002	-2.94611	-3.27031	-3.17452	-3.28153	-3.31116	-3.27542	-3.23888	-3.31176	-3.28047	-3.23662	-3.29545	-3.04372	-3.3134	-3.26247	-3.319	-3.31883	-3.24914	-3.32078	-3.30904	-2.81538	-3.30628	-2.66993	-2.75946	-2.44911	-3.10048	-3.20567	-3.21641	-3.27618
2.30809e+17	-3.00103	-2.82678	-3.32032	-3.27361	-3.04389	-3.2957	-3.23114	-3.18337	-2.7813	-3.01026	-2.97136	-3.20115	-1.8593	-3.28612	-3.25099	-3.11711	-2.928	-3.31311	-3.0857	-3.31862	-3.21859	-2.98541	-3.27881	-3.1715	-3.28008	-3.31348	-3.26226	-3.27878	-3.31649	-3.26595	-3.26588	-3.30595	-3.09524	-3.30467	-3.24766	-3.31807	-3.32046	-3.27298	-3.32127	-3.30253	-2.95367	-3.30657	-2.67542	-2.84014	-2.63455	-3.09053	-3.21987	-3.19807	-3.2786
1.92789e+17	-2.96752	-2.87957	-3.32145	-3.27061	-3.07113	-3.29268	-3.22176	-3.22051	-2.8277	-3.02683	-3.02175	-3.22455	-2.0395	-3.28958	-3.269	-3.12704	-2.9098	-3.31353	-3.10559	-3.31864	-3.21425	-3.04264	-3.28752	-3.1747	-3.27671	-3.31348	-3.2768	-3.26474	-3.3196	-3.27829	-3.26786	-3.31362	-3.10854	-3.29841	-3.26241	-3.31896	-3.3194	-3.28328	-3.3217	-3.30943	-3.00028	-3.30135	-2.71809	-2.90114	-2.66777	-3.14524	-3.19693	-3.23809	-3.28557
1.34376e+17	-2.98293	-2.88578	-3.32157	-3.27157	-3.07037	-3.29677	-3.23886	-3.22589	-2.82169	-3.00237	-3.02253	-3.23161	-1.90276	-3.29354	-3.27804	-3.13011	-2.874	-3.31443	-3.09087	-3.31512	-3.23349	-3.04241	-3.28735	-3.1479	-3.28819	-3.3069	-3.27706	-3.26594	-3.32074	-3.28189	-3.28897	-3.31429	-3.14328	-3.29718	-3.28286	-3.31844	-3.31936	-3.27892	-3.32171	-3.30589	-3.00298	-3.30384	-2.76838	-2.91144	-2.72329	-3.14374	-3.21482	-3.22937	-3.28568
2.39477e+17	-2.96238	-2.80047	-3.32054	-3.27353	-3.05046	-3.29757	-3.22642	-3.21166	-2.82662	-3.03273	-2.99763	-3.22041	-1.91253	-3.28934	-3.24637	-3.12549	-2.88294	-3.31152	-3.07526	-3.31806	-3.23717	-3.01502	-3.28242	-3.15313	-3.28893	-3.31063	-3.27453	-3.27237	-3.31892	-3.27845	-3.267	-3.30762	-3.09637	-3.30589	-3.26627	-3.31807	-3.31913	-3.27146	-3.32144	-3.30382	-2.94226	-3.31033	-2.73911	-2.87862	-2.64123	-3.08438	-3.20561	-3.20366	-3.27999
2.30652e+17	-2.9504	-2.73532	-3.31763	-3.27769	-2.9294	-3.29327	-3.18024	-3.15164	-2.78981	-3.01668	-2.99341	-3.1973	-1.97033	-3.29568	-3.22034	-3.08384	-2.94155	-3.29904	-3.08182	-3.31804	-3.19772	-2.92894	-3.27458	-3.17829	-3.27788	-3.31233	-3.27813	-3.21059	-3.31011	-3.28647	-3.21848	-3.29507	-2.9939	-3.31469	-3.26961	-3.31954	-3.3183	-3.2344	-3.32101	-3.31368	-2.7247	-3.31509	-2.66188	-2.75104	-2.35419	-3.09213	-3.18802	-3.2301	-3.27624
1.30126e+17	-2.97268	-2.77055	-3.32048	-3.27918	-3.01046	-3.29682	-3.21502	-3.18584	-2.76592	-3.02489	-3.01406	-3.19892	-1.74774	-3.28983	-3.23996	-3.12191	-2.92901	-3.30821	-3.06496	-3.31737	-3.23631	-3.01606	-3.27019	-3.15636	-3.2795	-3.31009	-3.27206	-3.27815	-3.31858	-3.27976	-3.26448	-3.30658	-3.10615	-3.30621	-3.25985	-3.31653	-3.3204	-3.2703	-3.32138	-3.30931	-2.92128	-3.31031	-2.68963	-2.84564	-2.58279	-3.09295	-3.21776	-3.1983	-3.27584
2.31366e+17	-2.96425	-2.95027	-3.32169	-3.25918	-3.08369	-3.28763	-3.25291	-3.24344	-2.86765	-3.0113	-3.07625	-3.26098	-2.08278	-3.28637	-3.29832	-3.15698	-2.88852	-3.31301	-3.12208	-3.31346	-3.22671	-3.04138	-3.29162	-3.1884	-3.29016	-3.30476	-3.28499	-3.22814	-3.32104	-3.28479	-3.30516	-3.31721	-3.12564	-3.27511	-3.29465	-3.32083	-3.31556	-3.2744	-3.32179	-3.31055	-3.00421	-3.30197	-2.77223	-2.924	-2.7073	-3.1549	-3.19089	-3.26242	-3.29599
2.36177e+17	-2.99793	-2.85671	-3.31976	-3.27482	-3.05725	-3.29667	-3.22233	-3.19484	-2.81285	-3.02024	-2.95156	-3.18546	-1.90915	-3.28185	-3.25111	-3.11328	-2.93783	-3.31136	-3.10441	-3.31852	-3.21057	-2.99616	-3.27963	-3.18369	-3.27177	-3.31398	-3.25392	-3.27267	-3.31376	-3.26335	-3.25874	-3.30743	-3.08483	-3.30712	-3.24123	-3.31853	-3.32003	-3.27796	-3.32108	-3.29952	-2.9213	-3.30595	-2.6374	-2.8332	-2.55137	-3.11747	-3.2156	-3.20226	-3.28305
1.56934e+17	-2.99015	-2.85128	-3.31897	-3.2778	-3.03969	-3.29244	-3.21835	-3.17573	-2.81177	-2.98771	-3.00782	-3.20742	-1.88197	-3.2891	-3.2587	-3.14469	-2.92441	-3.31065	-3.06557	-3.31653	-3.21204	-2.98087	-3.27282	-3.14813	-3.28361	-3.31032	-3.25884	-3.25655	-3.31665	-3.26217	-3.27325	-3.30654	-3.10069	-3.30604	-3.26546	-3.31737	-3.31906	-3.27457	-3.32084	-3.29718	-2.9398	-3.30202	-2.70607	-2.83974	-2.62048	-3.12488	-3.2068	-3.20134	-3.27387
2.04825e+17	-3.01897	-2.89537	-3.32122	-3.25724	-3.07308	-3.2819	-3.25258	-3.21761	-2.84925	-2.99827	-3.02464	-3.2093	-2.04814	-3.28373	-3.27575	-3.11209	-2.90914	-3.31328	-3.11163	-3.31826	-3.21177	-3.01442	-3.28895	-3.16646	-3.27323	-3.31345	-3.26669	-3.25264	-3.31838	-3.27195	-3.29171	-3.31264	-3.09571	-3.29229	-3.25072	-3.32019	-3.31853	-3.27799	-3.32138	-3.30839	-3.01843	-3.29766	-2.7082	-2.91766	-2.67998	-3.12898	-3.19752	-3.23859	-3.29275
1.2572e+17	-2.9636	-2.74946	-3.31637	-3.26539	-2.91135	-3.29252	-3.20187	-3.12263	-2.785	-3.00437	-2.96666	-3.18733	-1.98605	-3.29187	-3.2158	-3.06692	-2.90936	-3.30272	-3.08567	-3.31663	-3.17824	-2.94026	-3.26829	-3.20117	-3.28173	-3.30789	-3.27673	-3.21285	-3.30523	-3.28936	-3.20821	-3.29002	-2.99337	-3.31441	-3.25173	-3.31995	-3.31833	-3.20885	-3.32059	-3.31372	-2.74048	-3.31031	-2.6494	-2.70275	-2.33009	-3.10303	-3.20241	-3.2288	-3.27869
2.36167e+17	-2.95932	-2.76796	-3.31846	-3.26472	-2.93392	-3.2937	-3.21155	-3.13342	-2.78619	-3.02177	-2.95695	-3.20272	-1.93495	-3.29494	-3.20201	-3.06509	-2.93274	-3.30565	-3.0657	-3.31875	-3.18772	-2.92525	-3.27192	-3.19581	-3.27205	-3.31162	-3.27787	-3.22286	-3.30345	-3.27749	-3.22338	-3.29542	-3.00497	-3.31217	-3.25615	-3.3198	-3.31917	-3.23529	-3.32112	-3.30691	-2.79853	-3.31034	-2.66384	-2.7174	-2.32119	-3.07495	-3.20442	-3.2288	-3.27578
2.35214e+17	-2.98802	-2.8904	-3.32114	-3.26281	-3.06376	-3.28477	-3.24652	-3.22503	-2.853	-3.00174	-3.0377	-3.22885	-2.0183	-3.29003	-3.27897	-3.12742	-2.90609	-3.31139	-3.11026	-3.31687	-3.22487	-3.03001	-3.28685	-3.17667	-3.28389	-3.31167	-3.27662	-3.25586	-3.31953	-3.27626	-3.2882	-3.31324	-3.11431	-3.29309	-3.26815	-3.31949	-3.31861	-3.27383	-3.32149	-3.30903	-2.99664	-3.30459	-2.73411	-2.90412	-2.69124	-3.13819	-3.19832	-3.23998	-3.28856
1.55843e+17	-2.99518	-2.78939	-3.31793	-3.27782	-2.99279	-3.29151	-3.21217	-3.13852	-2.8136	-2.96598	-2.97804	-3.1837	-1.9317	-3.28694	-3.24531	-3.09375	-2.93526	-3.30867	-3.07385	-3.31761	-3.20636	-2.94709	-3.26747	-3.16679	-3.28067	-3.31258	-3.2738	-3.25498	-3.31523	-3.26999	-3.25148	-3.29939	-3.05287	-3.30981	-3.25121	-3.31901	-3.31879	-3.26246	-3.32068	-3.30902	-2.85755	-3.30281	-2.66263	-2.80407	-2.51229	-3.10139	-3.21265	-3.20636	-3.27616
2.35627e+17	-2.91943	-2.71853	-3.31744	-3.2569	-2.87226	-3.28641	-3.20574	-3.10723	-2.70062	-3.01925	-2.97551	-3.20329	-1.87872	-3.29933	-3.18747	-3.03887	-2.93469	-3.29943	-3.05967	-3.31854	-3.18618	-2.9461	-3.27334	-3.20128	-3.27831	-3.30745	-3.28103	-3.20658	-3.30025	-3.29492	-3.20242	-3.28431	-2.96496	-3.31406	-3.26984	-3.32043	-3.31903	-3.19964	-3.32105	-3.31533	-2.71066	-3.31534	-2.62328	-2.67636	-2.31931	-3.05626	-3.19839	-3.24551	-3.2698
1.91576e+17	-3.00493	-2.95409	-3.32116	-3.25502	-3.06456	-3.28313	-3.25115	-3.23398	-2.87093	-2.99375	-3.06273	-3.24617	-2.0629	-3.29177	-3.29053	-3.14112	-2.90017	-3.31024	-3.11825	-3.31587	-3.23167	-3.04851	-3.2939	-3.18601	-3.27693	-3.31152	-3.27736	-3.24133	-3.31996	-3.27358	-3.29654	-3.3153	-3.13172	-3.29099	-3.28601	-3.32006	-3.31761	-3.2786	-3.32148	-3.30964	-2.99693	-3.3027	-2.73758	-2.90356	-2.68724	-3.15561	-3.21271	-3.2473	-3.28901
1.56463e+17	-2.99111	-2.81865	-3.31968	-3.2737	-3.04162	-3.29456	-3.19404	-3.18269	-2.87191	-3.01574	-2.96877	-3.1919	-2.01601	-3.27964	-3.24342	-3.11318	-2.94365	-3.30788	-3.09411	-3.318	-3.21846	-2.95867	-3.26666	-3.16818	-3.26468	-3.31387	-3.27071	-3.24496	-3.31394	-3.26719	-3.26185	-3.30874	-3.07173	-3.30634	-3.24456	-3.31842	-3.3184	-3.27557	-3.32115	-3.30465	-2.89108	-3.30493	-2.68412	-2.85272	-2.43656	-3.12089	-3.18885	-3.22313	-3.28192
1.57487e+17	-2.99965	-2.93975	-3.32058	-3.26358	-3.05384	-3.28581	-3.25419	-3.21927	-2.8827	-3.0151	-3.01447	-3.24098	-2.07902	-3.29132	-3.26263	-3.10957	-2.92296	-3.30102	-3.11387	-3.31857	-3.22096	-3.01165	-3.29109	-3.19768	-3.26137	-3.31498	-3.26547	-3.24407	-3.31271	-3.2539	-3.28477	-3.31388	-3.09538	-3.29775	-3.26744	-3.31997	-3.31756	-3.27664	-3.32098	-3.29504	-2.98484	-3.30282	-2.71393	-2.88671	-2.54936	-3.12542	-3.19717	-3.23311	-3.28945
1.69174e+17	-2.98834	-2.7492	-3.31841	-3.26997	-2.96516	-3.28739	-3.22041	-3.13033	-2.78128	-2.95645	-2.98501	-3.18489	-1.86577	-3.28878	-3.2378	-3.0722	-2.91824	-3.30647	-3.06614	-3.31831	-3.20963	-2.95185	-3.26894	-3.16585	-3.28166	-3.31251	-3.2789	-3.25519	-3.31523	-3.27211	-3.24811	-3.29469	-3.04378	-3.30852	-3.25336	-3.31964	-3.31928	-3.25803	-3.3209	-3.31188	-2.84424	-3.30574	-2.67561	-2.79104	-2.51929	-3.07043	-3.21124	-3.21735	-3.27405
1.65858e+17	-2.94429	-2.72642	-3.31771	-3.25783	-2.91967	-3.28047	-3.21449	-3.09557	-2.69779	-2.98725	-2.96808	-3.19273	-1.82965	-3.2921	-3.19755	-3.04952	-2.90319	-3.30028	-3.05196	-3.31849	-3.19428	-2.97851	-3.27288	-3.19481	-3.27736	-3.30837	-3.27733	-3.22593	-3.30373	-3.29226	-3.21786	-3.28121	-3.02243	-3.3117	-3.25748	-3.32005	-3.31953	-3.21478	-3.32095	-3.31315	-2.80208	-3.31102	-2.63353	-2.72893	-2.41555	-3.05208	-3.21125	-3.23071	-3.27365
2.27355e+17	-2.92576	-2.70292	-3.31678	-3.26512	-2.87913	-3.28263	-3.20191	-3.1063	-2.67977	-2.99734	-2.99864	-3.19616	-1.85617	-3.29835	-3.19543	-3.04901	-2.94276	-3.28901	-3.05947	-3.31782	-3.19825	-2.95262	-3.26977	-3.1859	-3.27701	-3.30831	-3.282	-3.21306	-3.30433	-3.29633	-3.20467	-3.28206	-2.97694	-3.31434	-3.27782	-3.32037	-3.31862	-3.20179	-3.3209	-3.3171	-2.70915	-3.3158	-2.61263	-2.69691	-2.37111	-3.05851	-3.19416	-3.24309	-3.26824
1.91097e+17	-2.9862	-2.84624	-3.3212	-3.25939	-3.06628	-3.29097	-3.22582	-3.21198	-2.86529	-3.01585	-2.9903	-3.21285	-2.06692	-3.28313	-3.26028	-3.10499	-2.92479	-3.31157	-3.11139	-3.31811	-3.22267	-3.01455	-3.28155	-3.17621	-3.278	-3.31431	-3.27049	-3.26299	-3.31818	-3.27311	-3.28022	-3.31157	-3.08646	-3.29731	-3.24575	-3.31956	-3.3177	-3.277	-3.32143	-3.30701	-2.96055	-3.29817	-2.71082	-2.9117	-2.60062	-3.10726	-3.18527	-3.2316	-3.28989
2.26875e+17	-2.99248	-2.74776	-3.32044	-3.26994	-2.99448	-3.29337	-3.22019	-3.17342	-2.77528	-3.02014	-2.98174	-3.21243	-1.81916	-3.29144	-3.21782	-3.11252	-2.92162	-3.31111	-3.03743	-3.31943	-3.21902	-2.95746	-3.26929	-3.16073	-3.28999	-3.31288	-3.26673	-3.27172	-3.31535	-3.26892	-3.24996	-3.29662	-3.06781	-3.30758	-3.25276	-3.31818	-3.32035	-3.27162	-3.3214	-3.3001	-2.8906	-3.3091	-2.70667	-2.78762	-2.5703	-3.02468	-3.21947	-3.20235	-3.27011
1.97058e+17	-2.97346	-2.90792	-3.32137	-3.26645	-3.07978	-3.28374	-3.22804	-3.22738	-2.89279	-3.02261	-3.03378	-3.24298	-2.1341	-3.28421	-3.28303	-3.14668	-2.90636	-3.30996	-3.11167	-3.31601	-3.23355	-3.01875	-3.27916	-3.17507	-3.27729	-3.30918	-3.28422	-3.22002	-3.31934	-3.27773	-3.29515	-3.31542	-3.09415	-3.29056	-3.28353	-3.31994	-3.31414	-3.27637	-3.32169	-3.30534	-2.99167	-3.3044	-2.80582	-2.91205	-2.57265	-3.14829	-3.17723	-3.2458	-3.28924
2.00983e+17	-2.99351	-2.83327	-3.32014	-3.26425	-3.03859	-3.29639	-3.21945	-3.17378	-2.8238	-3.02093	-2.93749	-3.1938	-1.95011	-3.281	-3.22981	-3.08679	-2.92741	-3.31058	-3.09363	-3.31912	-3.20431	-2.96903	-3.27919	-3.18185	-3.26925	-3.31348	-3.25891	-3.25719	-3.30946	-3.2665	-3.25914	-3.30473	-3.05388	-3.30682	-3.23464	-3.31928	-3.31956	-3.26778	-3.32125	-3.30119	-2.90219	-3.30142	-2.65181	-2.83614	-2.46631	-3.09078	-3.20699	-3.21403	-3.28449
1.92789e+17	-2.98013	-2.77937	-3.32055	-3.27111	-3.01182	-3.29623	-3.20969	-3.18208	-2.77279	-3.0313	-2.98189	-3.19035	-1.79717	-3.28303	-3.22825	-3.11908	-2.92228	-3.31163	-3.06923	-3.31895	-3.22102	-3.00154	-3.27073	-3.163	-3.27938	-3.31225	-3.26706	-3.27504	-3.31652	-3.27626	-3.25445	-3.30289	-3.08965	-3.30558	-3.24252	-3.31792	-3.32064	-3.27088	-3.32139	-3.30577	-2.90374	-3.30968	-2.66189	-2.82218	-2.54267	-3.07349	-3.22067	-3.20115	-3.27781
2.30799e+17	-2.96253	-2.90207	-3.32145	-3.26657	-3.07219	-3.29057	-3.22969	-3.23538	-2.8611	-3.01828	-3.04455	-3.24633	-2.06784	-3.28606	-3.28579	-3.157	-2.89267	-3.31283	-3.10535	-3.31295	-3.23087	-3.03416	-3.2794	-3.16956	-3.29046	-3.30467	-3.28631	-3.23368	-3.32054	-3.28128	-3.29476	-3.31436	-3.10668	-3.28877	-3.28739	-3.31984	-3.31626	-3.27912	-3.32166	-3.31068	-2.99398	-3.30489	-2.8116	-2.90826	-2.666	-3.15646	-3.18266	-3.2521	-3.28573
2.27973e+17	-2.97192	-2.88706	-3.32142	-3.27029	-3.04278	-3.29572	-3.23597	-3.21691	-2.80277	-3.01315	-3.05283	-3.23912	-1.8527	-3.2892	-3.28114	-3.15532	-2.89067	-3.31406	-3.08198	-3.31344	-3.23428	-3.03258	-3.27853	-3.14955	-3.28436	-3.29982	-3.28382	-3.25171	-3.32068	-3.2746	-3.29501	-3.31479	-3.13462	-3.28861	-3.28818	-3.31842	-3.31834	-3.27819	-3.32165	-3.30756	-2.9959	-3.30401	-2.77852	-2.892	-2.70097	-3.14474	-3.20986	-3.23708	-3.27794
2.39947e+17	-2.9803	-2.84598	-3.3188	-3.27822	-3.05592	-3.2949	-3.2195	-3.17088	-2.84417	-2.97873	-2.97831	-3.19566	-1.96673	-3.27971	-3.2624	-3.12302	-2.93466	-3.30918	-3.09836	-3.31609	-3.22388	-2.9666	-3.2727	-3.17011	-3.27615	-3.31086	-3.2667	-3.26523	-3.31521	-3.25711	-3.26785	-3.30647	-3.08456	-3.30903	-3.25399	-3.31779	-3.31908	-3.26549	-3.32064	-3.3054	-2.92855	-3.30529	-2.6819	-2.86488	-2.56781	-3.14264	-3.20747	-3.19527	-3.27353
2.27493e+17	-2.99836	-2.83145	-3.32105	-3.27475	-3.05605	-3.29601	-3.21149	-3.20101	-2.81509	-3.02475	-2.98517	-3.18714	-1.91821	-3.2808	-3.25063	-3.11267	-2.93381	-3.31251	-3.10342	-3.31935	-3.21457	-3.00996	-3.27947	-3.16942	-3.26897	-3.31459	-3.26441	-3.27464	-3.3177	-3.27572	-3.26556	-3.31112	-3.08621	-3.30231	-3.23904	-3.31828	-3.32043	-3.28178	-3.32154	-3.30818	-2.92302	-3.30486	-2.66021	-2.87064	-2.55385	-3.1263	-3.2106	-3.21425	-3.28226
1.70799e+17	-3.04023	-2.8917	-3.3206	-3.25419	-3.05565	-3.28461	-3.26015	-3.2188	-2.892	-3.02503	-2.98944	-3.20867	-2.01448	-3.28414	-3.24923	-3.07737	-2.93316	-3.30568	-3.10603	-3.31824	-3.21914	-3.00162	-3.28694	-3.1959	-3.26542	-3.31446	-3.26018	-3.24946	-3.31049	-3.26267	-3.28071	-3.31004	-3.07381	-3.30191	-3.24014	-3.32031	-3.31848	-3.27118	-3.32092	-3.30075	-3.00016	-3.29935	-2.69453	-2.88731	-2.52926	-3.09648	-3.19838	-3.22959	-3.29382
1.57478e+17	-2.98457	-2.93825	-3.32154	-3.26272	-3.06883	-3.28187	-3.24663	-3.23391	-2.84653	-2.99125	-3.06383	-3.24984	-2.07643	-3.28879	-3.29431	-3.15394	-2.8903	-3.31334	-3.10468	-3.31662	-3.22514	-3.04856	-3.29029	-3.16926	-3.27519	-3.30909	-3.28711	-3.23141	-3.32074	-3.27767	-3.29919	-3.31595	-3.12024	-3.28439	-3.28862	-3.31995	-3.31686	-3.27456	-3.32168	-3.3108	-3.03517	-3.30274	-2.78524	-2.90219	-2.70274	-3.16306	-3.19966	-3.25216	-3.28863
2.40618e+17	-2.93779	-2.91658	-3.32162	-3.26846	-3.07505	-3.29268	-3.23135	-3.24332	-2.83875	-3.04494	-3.07076	-3.24862	-1.99976	-3.27519	-3.29055	-3.1512	-2.87503	-3.31483	-3.11238	-3.31261	-3.22764	-3.04643	-3.28203	-3.16209	-3.28442	-3.29879	-3.28979	-3.23219	-3.32107	-3.28588	-3.29875	-3.31642	-3.10146	-3.28334	-3.28965	-3.31974	-3.317	-3.28269	-3.32177	-3.31522	-2.99481	-3.30532	-2.80928	-2.91465	-2.70172	-3.16933	-3.18348	-3.25422	-3.28663
1.57614e+17	-2.97631	-2.8347	-3.32115	-3.27377	-3.02907	-3.30052	-3.22387	-3.21796	-2.79176	-3.02577	-3.01722	-3.2158	-1.7947	-3.28988	-3.26412	-3.14096	-2.90306	-3.31349	-3.085	-3.31565	-3.24024	-3.04084	-3.28186	-3.15022	-3.27713	-3.30656	-3.2748	-3.27286	-3.31961	-3.27404	-3.27979	-3.31288	-3.11997	-3.30064	-3.27143	-3.3165	-3.32	-3.2756	-3.32157	-3.30907	-2.97795	-3.31086	-2.74027	-2.88521	-2.64813	-3.13498	-3.21635	-3.20497	-3.27606
1.61883e+17	-2.96634	-2.69622	-3.3172	-3.27394	-2.92534	-3.28415	-3.2147	-3.13119	-2.78091	-2.95731	-3.01016	-3.19098	-1.89545	-3.2943	-3.22	-3.08076	-2.92127	-3.30269	-3.06423	-3.31757	-3.20279	-2.9384	-3.27033	-3.17471	-3.28453	-3.31016	-3.27962	-3.23427	-3.31243	-3.282	-3.22505	-3.28897	-3.00626	-3.31357	-3.26994	-3.31922	-3.31817	-3.24064	-3.32057	-3.31277	-2.76425	-3.31128	-2.6758	-2.72698	-2.4511	-3.07626	-3.19993	-3.22472	-3.2693
2.39458e+17	-2.96291	-2.83976	-3.32146	-3.26532	-3.07693	-3.29572	-3.22516	-3.22063	-2.8319	-3.02379	-2.9934	-3.21746	-1.971	-3.28179	-3.2594	-3.12716	-2.8534	-3.31374	-3.10057	-3.31823	-3.23289	-3.03834	-3.28995	-3.1572	-3.2874	-3.31132	-3.27993	-3.27041	-3.31999	-3.28343	-3.27641	-3.31155	-3.10863	-3.30032	-3.25713	-3.31914	-3.31969	-3.27515	-3.32168	-3.30728	-2.97647	-3.3068	-2.73897	-2.90849	-2.67901	-3.1045	-3.20997	-3.2199	-3.28862
2.27847e+17	-3.00685	-2.88158	-3.32142	-3.26651	-3.06083	-3.28554	-3.24479	-3.2224	-2.82143	-2.9981	-3.03351	-3.21851	-1.96641	-3.28761	-3.27717	-3.11567	-2.90395	-3.31178	-3.10632	-3.31862	-3.22037	-3.04356	-3.28882	-3.15935	-3.2638	-3.3128	-3.27113	-3.26202	-3.31992	-3.27396	-3.28546	-3.31399	-3.11595	-3.28954	-3.2631	-3.31884	-3.3198	-3.28253	-3.32162	-3.30826	-3.00066	-3.30599	-2.71721	-2.89702	-2.67073	-3.14429	-3.20916	-3.237	-3.28533
1.70343e+17	-2.99998	-2.94737	-3.32136	-3.25602	-3.06816	-3.27883	-3.2584	-3.23941	-2.87565	-2.97535	-3.06554	-3.25194	-2.11216	-3.29261	-3.2934	-3.13983	-2.89735	-3.31177	-3.11146	-3.31608	-3.23413	-3.05069	-3.29268	-3.18856	-3.28083	-3.31144	-3.28246	-3.23788	-3.32057	-3.28029	-3.30156	-3.31526	-3.1248	-3.28589	-3.28957	-3.31996	-3.31719	-3.27103	-3.32161	-3.31189	-3.02978	-3.30604	-2.77088	-2.92205	-2.69666	-3.16568	-3.20448	-3.25355	-3.29181
1.20727e+17	-2.97014	-2.78466	-3.32088	-3.27655	-3.02135	-3.2988	-3.22828	-3.19222	-2.7553	-3.0228	-3.01744	-3.21516	-1.7451	-3.29028	-3.25331	-3.12575	-2.91845	-3.31205	-3.06073	-3.31645	-3.23922	-3.01451	-3.27422	-3.15066	-3.28017	-3.30684	-3.26542	-3.27772	-3.31867	-3.27665	-3.27386	-3.30945	-3.12065	-3.30239	-3.2706	-3.31548	-3.32025	-3.26451	-3.32142	-3.30657	-2.96659	-3.3076	-2.7093	-2.86796	-2.64703	-3.10337	-3.21522	-3.1947	-3.27324
1.21896e+17	-2.97795	-2.87758	-3.32137	-3.26667	-3.04616	-3.29585	-3.23492	-3.22438	-2.81822	-3.02121	-3.04722	-3.23427	-1.83641	-3.28937	-3.27855	-3.16262	-2.87372	-3.31242	-3.08626	-3.31113	-3.24714	-3.03588	-3.27859	-3.15312	-3.29066	-3.29806	-3.28237	-3.24664	-3.32039	-3.2777	-3.29575	-3.31396	-3.13167	-3.29225	-3.29201	-3.31792	-3.31707	-3.27859	-3.32167	-3.30744	-2.98916	-3.30552	-2.8007	-2.8948	-2.67524	-3.13894	-3.21399	-3.23344	-3.27987
2.04403e+17	-2.98569	-2.80863	-3.31889	-3.27095	-3.02011	-3.29384	-3.21466	-3.14354	-2.79111	-2.99562	-2.94405	-3.16934	-1.84687	-3.27809	-3.24085	-3.09109	-2.9138	-3.31012	-3.08844	-3.31797	-3.21795	-3.00004	-3.27102	-3.16624	-3.27567	-3.31148	-3.26002	-3.27167	-3.31513	-3.27038	-3.25609	-3.30062	-3.07102	-3.30885	-3.23759	-3.31769	-3.31974	-3.26791	-3.32075	-3.30723	-2.88215	-3.30357	-2.63678	-2.82462	-2.54149	-3.06834	-3.21635	-3.19899	-3.28288
1.60448e+17	-3.00861	-2.86412	-3.3206	-3.26772	-3.05552	-3.29297	-3.24226	-3.20408	-2.8071	-3.00399	-2.97478	-3.20904	-1.93776	-3.28694	-3.26199	-3.10533	-2.92947	-3.31056	-3.10051	-3.31874	-3.21076	-2.9904	-3.28243	-3.17978	-3.27353	-3.3142	-3.25836	-3.27517	-3.31613	-3.26146	-3.26704	-3.30945	-3.08921	-3.30049	-3.24604	-3.31891	-3.32013	-3.27982	-3.32119	-3.29969	-2.97955	-3.3058	-2.67566	-2.86023	-2.62351	-3.11467	-3.21291	-3.20813	-3.27941
1.56463e+17	-2.98536	-2.79993	-3.32035	-3.2693	-3.04381	-3.29538	-3.2088	-3.17039	-2.79387	-3.01339	-2.96358	-3.18008	-1.87021	-3.27453	-3.24284	-3.10209	-2.91788	-3.31168	-3.08737	-3.31866	-3.21942	-3.00387	-3.27003	-3.16556	-3.26712	-3.31343	-3.26469	-3.27113	-3.31669	-3.27583	-3.26061	-3.30705	-3.08989	-3.30234	-3.23212	-3.31801	-3.32017	-3.27452	-3.32131	-3.30756	-2.92036	-3.30394	-2.65348	-2.8561	-2.52309	-3.09949	-3.213	-3.2086	-3.28424
2.35548e+17	-2.96801	-2.76842	-3.31761	-3.28157	-2.98025	-3.29362	-3.16473	-3.16349	-2.82043	-3.01219	-2.99139	-3.18563	-1.94119	-3.28864	-3.23197	-3.11865	-2.95858	-3.29973	-3.08403	-3.31705	-3.21539	-2.94398	-3.26277	-3.16083	-3.27944	-3.31189	-3.26545	-3.23631	-3.31465	-3.28026	-3.23601	-3.2977	-3.02945	-3.31345	-3.26147	-3.3175	-3.31748	-3.25345	-3.3207	-3.31227	-2.75185	-3.31101	-2.63948	-2.77946	-2.42777	-3.09935	-3.19053	-3.21234	-3.27723
1.26149e+17	-2.98336	-2.78405	-3.31929	-3.23247	-2.98783	-3.29263	-3.22587	-3.15278	-2.78576	-3.01286	-2.92067	-3.19576	-1.84857	-3.28292	-3.18864	-3.06628	-2.92788	-3.31055	-3.06345	-3.31841	-3.19082	-2.94143	-3.27135	-3.19161	-3.27308	-3.30831	-3.25026	-3.24684	-3.30224	-3.2575	-3.24684	-3.29505	-3.01303	-3.30907	-3.24076	-3.31966	-3.31968	-3.2508	-3.32098	-3.30492	-2.84677	-3.29949	-2.65538	-2.75164	-2.42436	-3.04302	-3.21221	-3.23259	-3.27143
1.5714e+17	-2.97217	-2.73973	-3.31898	-3.26948	-2.95737	-3.29349	-3.19653	-3.15706	-2.77475	-3.02811	-2.97372	-3.19229	-1.80413	-3.29262	-3.21898	-3.11054	-2.95922	-3.30932	-3.05206	-3.31814	-3.21553	-2.94793	-3.25915	-3.16907	-3.2833	-3.31065	-3.25947	-3.25993	-3.31364	-3.27121	-3.23958	-3.29705	-3.0481	-3.30831	-3.25605	-3.31699	-3.31941	-3.25639	-3.32102	-3.30256	-2.81946	-3.31174	-2.65768	-2.73757	-2.47154	-3.0424	-3.2124	-3.20222	-3.27207
2.40498e+17	-2.97155	-2.8888	-3.32111	-3.26238	-3.06314	-3.28824	-3.24422	-3.21112	-2.89372	-3.01478	-2.99092	-3.22704	-2.08145	-3.28615	-3.26683	-3.11139	-2.90948	-3.3055	-3.10875	-3.31804	-3.21869	-3.01099	-3.28973	-3.18788	-3.27123	-3.31385	-3.27104	-3.2436	-3.31527	-3.26813	-3.28675	-3.31322	-3.08263	-3.2892	-3.26007	-3.32017	-3.31543	-3.27293	-3.32152	-3.29498	-2.96876	-3.30199	-2.72177	-2.90085	-2.53633	-3.10418	-3.17614	-3.24722	-3.29395
2.31908e+17	-3.01028	-2.89994	-3.32091	-3.2583	-3.07167	-3.28196	-3.25157	-3.21735	-2.84869	-2.97204	-3.0186	-3.22139	-2.02222	-3.28668	-3.27653	-3.09978	-2.89943	-3.31042	-3.1112	-3.31773	-3.22691	-3.03615	-3.28883	-3.17487	-3.26805	-3.31339	-3.26565	-3.26181	-3.31864	-3.2704	-3.28646	-3.31232	-3.11264	-3.29351	-3.26542	-3.3191	-3.31895	-3.27821	-3.32122	-3.30687	-3.00216	-3.30241	-2.71162	-2.90407	-2.66588	-3.1379	-3.20988	-3.23415	-3.28875
2.26283e+17	-2.97728	-2.7703	-3.31806	-3.27246	-2.98696	-3.29216	-3.20704	-3.15963	-2.81586	-2.99243	-2.98126	-3.19664	-1.90239	-3.28873	-3.22614	-3.11352	-2.93054	-3.30453	-3.0642	-3.31667	-3.20457	-2.94095	-3.26671	-3.16649	-3.2812	-3.31041	-3.26589	-3.24734	-3.31162	-3.26359	-3.244	-3.29762	-3.04268	-3.31168	-3.25874	-3.31778	-3.31841	-3.26324	-3.32062	-3.30329	-2.8409	-3.30853	-2.69463	-2.76962	-2.4576	-3.08863	-3.20046	-3.20915	-3.26807
2.00511e+17	-2.93213	-2.76736	-3.31914	-3.23304	-2.94716	-3.29335	-3.2171	-3.13479	-2.75173	-3.03605	-2.91568	-3.20967	-1.84643	-3.29067	-3.16893	-3.04541	-2.91041	-3.31037	-3.0501	-3.31946	-3.17716	-2.94488	-3.27651	-3.20532	-3.27872	-3.30518	-3.26325	-3.22133	-3.29461	-3.27862	-3.22731	-3.28627	-2.98572	-3.31163	-3.24375	-3.32014	-3.31968	-3.223	-3.32126	-3.30561	-2.79679	-3.30858	-2.65083	-2.71741	-2.30678	-3.04158	-3.2089	-3.23345	-3.26979
1.2524e+17	-2.95861	-2.67837	-3.31647	-3.27398	-2.91587	-3.27746	-3.21597	-3.11748	-2.73886	-2.94521	-3.01635	-3.18221	-1.8329	-3.29281	-3.22147	-3.05902	-2.92113	-3.29674	-3.05712	-3.31693	-3.20796	-2.9509	-3.26552	-3.16207	-3.27718	-3.3106	-3.28361	-3.23571	-3.31318	-3.28608	-3.22755	-3.28544	-3.02179	-3.31197	-3.27176	-3.31934	-3.31828	-3.23795	-3.32046	-3.31475	-2.78565	-3.31186	-2.66907	-2.75013	-2.45811	-3.06905	-3.19767	-3.22588	-3.2683
2.01595e+17	-2.96306	-2.87608	-3.32068	-3.26202	-3.05707	-3.28413	-3.2367	-3.22344	-2.86098	-3.02124	-3.02171	-3.22784	-2.01125	-3.29098	-3.2683	-3.11311	-2.90972	-3.30583	-3.10319	-3.3171	-3.22287	-3.03246	-3.28471	-3.18076	-3.27955	-3.31216	-3.26911	-3.25712	-3.31853	-3.27392	-3.27392	-3.31171	-3.09645	-3.29606	-3.26924	-3.31881	-3.3176	-3.2777	-3.32143	-3.30362	-2.97481	-3.30624	-2.73744	-2.89443	-2.62085	-3.13122	-3.18619	-3.24009	-3.28353
1.92318e+17	-2.98008	-2.87073	-3.32036	-3.26958	-2.99233	-3.29683	-3.23889	-3.18934	-2.89164	-3.07587	-2.91038	-3.23487	-2.09014	-3.29223	-3.19837	-3.05947	-2.93347	-3.29918	-3.08974	-3.32013	-3.19848	-2.91144	-3.28778	-3.20636	-3.24176	-3.31722	-3.27538	-3.21777	-3.2981	-3.24338	-3.25447	-3.30981	-2.99069	-3.30483	-3.24558	-3.32045	-3.31749	-3.26717	-3.32152	-3.27734	-2.89768	-3.3095	-2.71228	-2.79178	-2.20824	-3.05047	-3.18157	-3.236	-3.28696
1.99866e+17	-2.97962	-2.79706	-3.31788	-3.27581	-3.00833	-3.29203	-3.20918	-3.14843	-2.83757	-2.97715	-2.97108	-3.1867	-1.93448	-3.28265	-3.24285	-3.09629	-2.93574	-3.30789	-3.0728	-3.317	-3.21447	-2.94243	-3.26744	-3.16558	-3.27501	-3.31185	-3.26968	-3.25374	-3.31441	-3.26401	-3.25805	-3.30161	-3.04975	-3.30865	-3.25181	-3.31848	-3.31823	-3.26541	-3.3206	-3.30447	-2.86079	-3.3045	-2.67079	-2.82242	-2.4772	-3.10349	-3.20339	-3.2046	-3.27497
2.36288e+17	-2.96766	-2.88028	-3.32157	-3.25747	-3.05632	-3.28606	-3.24421	-3.23128	-2.86188	-3.01357	-3.04544	-3.24608	-2.03068	-3.29143	-3.28207	-3.12662	-2.89947	-3.31177	-3.10028	-3.3147	-3.22406	-3.0375	-3.28563	-3.17339	-3.28919	-3.30883	-3.28359	-3.24295	-3.32073	-3.28182	-3.293	-3.3141	-3.11249	-3.28522	-3.27973	-3.3202	-3.31562	-3.27606	-3.32169	-3.30993	-2.99719	-3.30097	-2.79228	-2.91211	-2.67884	-3.13028	-3.18544	-3.25976	-3.28961
1.91645e+17	-3.03527	-2.98665	-3.32082	-3.2491	-3.06546	-3.26754	-3.26003	-3.23624	-2.89425	-2.93737	-3.09145	-3.24942	-2.16216	-3.291	-3.2933	-3.13703	-2.87737	-3.31208	-3.11195	-3.31738	-3.23802	-3.05877	-3.29469	-3.18823	-3.27282	-3.31253	-3.27266	-3.24015	-3.31988	-3.27823	-3.30138	-3.31564	-3.12872	-3.29087	-3.28722	-3.32029	-3.31842	-3.26786	-3.32116	-3.31339	-3.0563	-3.30204	-2.74462	-2.91815	-2.6962	-3.17339	-3.21724	-3.24479	-3.29515
1.69158e+17	-3.01326	-2.85986	-3.32118	-3.24796	-3.0748	-3.27878	-3.2416	-3.21495	-2.86709	-2.9875	-3.00992	-3.19439	-2.08583	-3.27659	-3.2682	-3.09668	-2.89469	-3.31339	-3.12023	-3.31773	-3.22125	-3.02532	-3.28345	-3.1692	-3.27302	-3.31363	-3.27058	-3.25955	-3.31865	-3.2728	-3.28806	-3.31111	-3.09694	-3.29433	-3.23762	-3.32	-3.31904	-3.27834	-3.32128	-3.31186	-3.00274	-3.29535	-2.70492	-2.92495	-2.66535	-3.11776	-3.19304	-3.24737	-3.29458
1.95959e+17	-2.92098	-2.70698	-3.3169	-3.25427	-2.87254	-3.28553	-3.20673	-3.10674	-2.72276	-3.01209	-2.96261	-3.19966	-1.88229	-3.29659	-3.18486	-3.03113	-2.92428	-3.30088	-3.05304	-3.31802	-3.18039	-2.93087	-3.27166	-3.19559	-3.27493	-3.30779	-3.28018	-3.20304	-3.30045	-3.29103	-3.20266	-3.28366	-2.964	-3.31288	-3.26676	-3.32026	-3.31869	-3.2051	-3.32089	-3.31324	-2.72804	-3.31444	-2.64348	-2.68818	-2.29412	-3.05467	-3.19777	-3.24035	-3.26877
1.69174e+17	-3.00157	-2.81054	-3.32005	-3.22458	-3.0372	-3.29087	-3.23877	-3.16079	-2.80562	-3.00677	-2.90728	-3.17383	-1.89942	-3.27294	-3.21256	-3.04766	-2.91163	-3.31317	-3.09265	-3.31892	-3.19544	-2.98114	-3.28062	-3.18893	-3.26623	-3.30992	-3.24219	-3.25455	-3.30588	-3.25965	-3.26063	-3.29998	-3.02835	-3.30527	-3.22239	-3.32045	-3.31997	-3.25614	-3.32116	-3.30841	-2.90748	-3.29027	-2.62965	-2.83927	-2.49328	-3.06358	-3.21396	-3.23604	-3.28329
1.56933e+17	-2.95968	-2.85108	-3.3191	-3.27291	-3.05064	-3.29352	-3.22074	-3.18772	-2.82788	-3.00021	-3.00322	-3.20135	-1.94586	-3.27967	-3.26368	-3.1308	-2.91116	-3.31	-3.10074	-3.31532	-3.21929	-2.99335	-3.27192	-3.16075	-3.28473	-3.3074	-3.26155	-3.26363	-3.31657	-3.26999	-3.27022	-3.30678	-3.08614	-3.30325	-3.25433	-3.31754	-3.31901	-3.25689	-3.32073	-3.3079	-2.9335	-3.3036	-2.69844	-2.87535	-2.63392	-3.13127	-3.2047	-3.19609	-3.27966
2.26395e+17	-2.94118	-2.69446	-3.31574	-3.26683	-2.88003	-3.28356	-3.20682	-3.11081	-2.74183	-2.98508	-2.9888	-3.1845	-1.91666	-3.29348	-3.2071	-3.04357	-2.91107	-3.29651	-3.06936	-3.31639	-3.18686	-2.93172	-3.2676	-3.18323	-3.27579	-3.30848	-3.28145	-3.21069	-3.30638	-3.29166	-3.20513	-3.28507	-2.98354	-3.3137	-3.2672	-3.31987	-3.31791	-3.21239	-3.32047	-3.31502	-2.73185	-3.31268	-2.65057	-2.7041	-2.34093	-3.07973	-3.19293	-3.2351	-3.27188
1.95606e+17	-2.99396	-2.93731	-3.32155	-3.25169	-3.05776	-3.28132	-3.25071	-3.23744	-2.87421	-2.98221	-3.05772	-3.246	-2.07731	-3.28742	-3.29337	-3.14094	-2.87772	-3.31344	-3.11375	-3.31614	-3.23883	-3.06705	-3.29217	-3.17473	-3.26498	-3.30972	-3.28883	-3.2347	-3.32104	-3.2751	-3.30046	-3.31581	-3.12893	-3.28307	-3.28507	-3.32011	-3.31742	-3.27174	-3.32166	-3.31425	-3.01888	-3.30542	-2.78072	-2.90405	-2.68733	-3.15912	-3.21171	-3.25874	-3.29073
2.01596e+17	-2.96651	-2.94303	-3.32137	-3.25526	-3.07393	-3.2807	-3.25186	-3.22533	-2.86012	-3.00159	-3.06154	-3.2543	-2.08162	-3.28789	-3.29248	-3.15786	-2.89243	-3.30862	-3.10965	-3.3161	-3.22799	-3.05059	-3.29199	-3.18262	-3.27557	-3.30938	-3.28163	-3.21666	-3.31966	-3.27676	-3.29956	-3.31587	-3.12117	-3.28112	-3.29096	-3.32035	-3.31319	-3.26773	-3.32158	-3.3082	-3.01402	-3.2954	-2.76109	-2.90183	-2.65911	-3.142	-3.20141	-3.25007	-3.29185
2.05923e+17	-2.94837	-2.88208	-3.32138	-3.25808	-3.05359	-3.28447	-3.24246	-3.21936	-2.911	-3.03966	-3.00944	-3.25267	-2.13383	-3.29204	-3.26581	-3.1259	-2.91283	-3.30318	-3.09851	-3.31758	-3.2349	-3.0155	-3.28374	-3.18531	-3.2714	-3.31266	-3.28345	-3.22479	-3.31643	-3.2718	-3.29153	-3.31459	-3.07272	-3.28381	-3.27782	-3.32013	-3.31182	-3.26776	-3.32169	-3.29086	-2.98674	-3.30382	-2.79957	-2.90382	-2.4811	-3.09655	-3.16189	-3.25358	-3.29004
1.2524e+17	-2.95018	-2.68435	-3.31657	-3.27335	-2.91963	-3.2777	-3.21265	-3.12781	-2.74375	-2.95739	-3.01693	-3.17997	-1.84946	-3.29033	-3.22471	-3.05798	-2.91237	-3.29741	-3.06686	-3.31693	-3.21052	-2.95772	-3.2677	-3.16395	-3.27503	-3.31037	-3.28195	-3.23665	-3.31343	-3.28814	-3.22886	-3.28771	-3.025	-3.31194	-3.26915	-3.31879	-3.31826	-3.23879	-3.32043	-3.31514	-2.79155	-3.31164	-2.66502	-2.76157	-2.45964	-3.0771	-3.19541	-3.22485	-3.26999
1.57537e+17	-2.99971	-2.93809	-3.32121	-3.24747	-3.04412	-3.27866	-3.25085	-3.23204	-2.89255	-3.00373	-3.04863	-3.2477	-2.06111	-3.29114	-3.28795	-3.14941	-2.90904	-3.30696	-3.10563	-3.31493	-3.24291	-3.04658	-3.28894	-3.19167	-3.27872	-3.31128	-3.28386	-3.22592	-3.31927	-3.27133	-3.29923	-3.31439	-3.12461	-3.28517	-3.28952	-3.31978	-3.31494	-3.27254	-3.32153	-3.30854	-3.01015	-3.3043	-2.7712	-2.89094	-2.61925	-3.14758	-3.20755	-3.25239	-3.28544
1.6477e+17	-2.97296	-2.78449	-3.31693	-3.27349	-2.99307	-3.29393	-3.19474	-3.15451	-2.8083	-2.99425	-2.96952	-3.18906	-1.89322	-3.28664	-3.22847	-3.12303	-2.94133	-3.29929	-3.06974	-3.31523	-3.20306	-2.94509	-3.26135	-3.16278	-3.28149	-3.3089	-3.26117	-3.24601	-3.31093	-3.26	-3.23974	-3.29646	-3.04223	-3.31346	-3.25925	-3.31708	-3.31774	-3.25902	-3.32025	-3.30387	-2.81607	-3.30976	-2.67729	-2.75871	-2.42865	-3.0915	-3.19753	-3.20309	-3.26865
1.61891e+17	-2.95361	-2.71683	-3.3184	-3.25639	-2.92578	-3.28332	-3.2028	-3.0952	-2.70948	-3.00236	-2.9656	-3.18905	-1.79035	-3.28992	-3.20763	-3.05795	-2.9432	-3.30795	-3.04106	-3.31764	-3.20479	-2.96265	-3.24945	-3.18609	-3.26975	-3.3083	-3.26821	-3.24149	-3.30818	-3.28577	-3.224	-3.29069	-3.03431	-3.30348	-3.25154	-3.31817	-3.31961	-3.23095	-3.32094	-3.31054	-2.80854	-3.30932	-2.62681	-2.71946	-2.40319	-3.05052	-3.21361	-3.22264	-3.27207
1.97264e+17	-2.95019	-2.7027	-3.31734	-3.26444	-2.89159	-3.28383	-3.21334	-3.1236	-2.71723	-2.97899	-3.00024	-3.19299	-1.8055	-3.29473	-3.21703	-3.05559	-2.94451	-3.30055	-3.05629	-3.31803	-3.20839	-2.93996	-3.26747	-3.17466	-3.28184	-3.30936	-3.2785	-3.23974	-3.31115	-3.28169	-3.22592	-3.2879	-2.98394	-3.31098	-3.27134	-3.31899	-3.31879	-3.22817	-3.32074	-3.31432	-2.74163	-3.31286	-2.64568	-2.71857	-2.44702	-3.04178	-3.2011	-3.23056	-3.26878
2.3075e+17	-2.98421	-2.83422	-3.32111	-3.26331	-3.06437	-3.28408	-3.21451	-3.21397	-2.86842	-3.01644	-3.00787	-3.19188	-2.06464	-3.27538	-3.26502	-3.11776	-2.89753	-3.31208	-3.11774	-3.31833	-3.21761	-3.01142	-3.28316	-3.16715	-3.2706	-3.31279	-3.27853	-3.24722	-3.31854	-3.27524	-3.27992	-3.31282	-3.07832	-3.29649	-3.24612	-3.31946	-3.31807	-3.28261	-3.32156	-3.30875	-2.96691	-3.30177	-2.72173	-2.90697	-2.56816	-3.13243	-3.18181	-3.24095	-3.28726
1.95616e+17	-2.98967	-2.88059	-3.32099	-3.26642	-3.062	-3.28784	-3.23383	-3.20858	-2.81061	-2.99987	-3.01924	-3.214	-1.9716	-3.28746	-3.2696	-3.11671	-2.90853	-3.31139	-3.10278	-3.3179	-3.21673	-3.03393	-3.28575	-3.16754	-3.26904	-3.31219	-3.2648	-3.26739	-3.31906	-3.27442	-3.2752	-3.31232	-3.11068	-3.29563	-3.26387	-3.31755	-3.31978	-3.27847	-3.32142	-3.30785	-2.9933	-3.30148	-2.69581	-2.89817	-2.65805	-3.14823	-3.20764	-3.22876	-3.28245
1.66469e+17	-2.97764	-2.85434	-3.31915	-3.26739	-3.03946	-3.29147	-3.21799	-3.19911	-2.82733	-3.02258	-2.97284	-3.20307	-1.96708	-3.28554	-3.24974	-3.123	-2.91695	-3.30869	-3.09333	-3.31688	-3.21114	-3.00019	-3.27905	-3.17966	-3.28005	-3.31192	-3.26145	-3.26579	-3.31464	-3.26021	-3.25549	-3.30411	-3.07674	-3.3061	-3.25015	-3.31807	-3.31897	-3.2759	-3.32089	-3.30021	-2.93524	-3.30581	-2.6779	-2.83991	-2.59549	-3.10828	-3.20547	-3.21204	-3.27584
1.6044e+17	-2.88339	-2.7487	-3.31732	-3.22829	-2.86135	-3.28889	-3.2063	-3.08928	-2.69965	-3.04841	-2.90588	-3.20673	-1.87716	-3.29543	-3.15425	-3.00798	-2.91442	-3.30505	-3.04144	-3.31831	-3.16209	-2.94019	-3.27318	-3.22351	-3.27413	-3.30297	-3.26912	-3.18842	-3.28644	-3.29071	-3.19256	-3.28122	-2.93672	-3.31232	-3.25384	-3.32056	-3.31909	-3.18378	-3.321	-3.31082	-2.72681	-3.31297	-2.61806	-2.65271	-2.20524	-3.04487	-3.20516	-3.25101	-3.2606
1.31311e+17	-3.04632	-2.93807	-3.32086	-3.24679	-3.06854	-3.27062	-3.26684	-3.23625	-2.89755	-2.97211	-3.06441	-3.2257	-2.10269	-3.28496	-3.28027	-3.10236	-2.89803	-3.30997	-3.1093	-3.31735	-3.23383	-3.04032	-3.29011	-3.1918	-3.27066	-3.31328	-3.26757	-3.24429	-3.3178	-3.27676	-3.29625	-3.31257	-3.1079	-3.29292	-3.26186	-3.32022	-3.31802	-3.26794	-3.32102	-3.31048	-3.05596	-3.30067	-2.73336	-2.92502	-2.64778	-3.13806	-3.20495	-3.2386	-3.29611
1.31293e+17	-2.92013	-2.81147	-3.31861	-3.2236	-2.94383	-3.29678	-3.2253	-3.1494	-2.7476	-3.07855	-2.86421	-3.21752	-1.91239	-3.29012	-3.14956	-3.02595	-2.90765	-3.30725	-3.06655	-3.31882	-3.15472	-2.92876	-3.28101	-3.22882	-3.27493	-3.30261	-3.25914	-3.20305	-3.28101	-3.2704	-3.2195	-3.28801	-2.94761	-3.31288	-3.22833	-3.32007	-3.31906	-3.21391	-3.32105	-3.29966	-2.7916	-3.30914	-2.64287	-2.70097	-2.19874	-3.04692	-3.19919	-3.24209	-3.27018
2.27425e+17	-2.96715	-2.75403	-3.31837	-3.25816	-2.97171	-3.29112	-3.21574	-3.14537	-2.76434	-3.00584	-2.96448	-3.19601	-1.8348	-3.28771	-3.20863	-3.09284	-2.92234	-3.30808	-3.05828	-3.31736	-3.19799	-2.9468	-3.26836	-3.18227	-3.28142	-3.30762	-3.25776	-3.2481	-3.30714	-3.27057	-3.23772	-3.29273	-3.02673	-3.31066	-3.25219	-3.31775	-3.31898	-3.24751	-3.32076	-3.30371	-2.8283	-3.30764	-2.66386	-2.73013	-2.44615	-3.06174	-3.2076	-3.21104	-3.27097
1.92307e+17	-2.95126	-2.90114	-3.32117	-3.25828	-3.06272	-3.28541	-3.2431	-3.22659	-2.88655	-3.00692	-3.03308	-3.24891	-2.10907	-3.28929	-3.28145	-3.13675	-2.90341	-3.30784	-3.10408	-3.31527	-3.22578	-3.02631	-3.28466	-3.18304	-3.28403	-3.30915	-3.27895	-3.23405	-3.31887	-3.2782	-3.2943	-3.31365	-3.09623	-3.28295	-3.2825	-3.3199	-3.31443	-3.27077	-3.3215	-3.30232	-2.99175	-3.30377	-2.79022	-2.91422	-2.60578	-3.13317	-3.169	-3.25687	-3.28975
1.99962e+17	-2.96512	-2.87631	-3.3206	-3.26291	-3.01574	-3.29068	-3.24257	-3.19449	-2.90538	-3.06137	-2.94373	-3.24032	-2.08649	-3.29133	-3.22107	-3.08021	-2.93066	-3.29835	-3.08899	-3.31929	-3.21271	-2.94542	-3.28685	-3.19822	-3.24726	-3.31584	-3.27441	-3.22243	-3.3036	-3.24947	-3.27142	-3.31143	-3.01826	-3.29623	-3.25703	-3.31993	-3.31472	-3.26698	-3.3215	-3.27729	-2.92879	-3.3059	-2.73416	-2.83229	-2.28088	-3.05704	-3.17039	-3.24162	-3.28738
2.00511e+17	-2.96292	-2.81856	-3.32095	-3.26852	-3.009	-3.29784	-3.23213	-3.2092	-2.7729	-3.02564	-3.05312	-3.2266	-1.72441	-3.28718	-3.26432	-3.14073	-2.90295	-3.31051	-3.0589	-3.31087	-3.24126	-3.03654	-3.26836	-3.14581	-3.28567	-3.29766	-3.28221	-3.26492	-3.31995	-3.27746	-3.28606	-3.31148	-3.11979	-3.29312	-3.28157	-3.3171	-3.31909	-3.27688	-3.32139	-3.31172	-2.96773	-3.30851	-2.78074	-2.88393	-2.65903	-3.1326	-3.21034	-3.22782	-3.26847
2.32319e+17	-2.97186	-2.77614	-3.31767	-3.27682	-2.99935	-3.29308	-3.16531	-3.16464	-2.84038	-3.00498	-2.98609	-3.18403	-1.97253	-3.28099	-3.23722	-3.11866	-2.93546	-3.30444	-3.07992	-3.31632	-3.21028	-2.94571	-3.26247	-3.15736	-3.27563	-3.31133	-3.26284	-3.23445	-3.31437	-3.27641	-3.24408	-3.30055	-3.04767	-3.31115	-3.25445	-3.31708	-3.3176	-3.26186	-3.32056	-3.30942	-2.80157	-3.30774	-2.6655	-2.81106	-2.41652	-3.11639	-3.19025	-3.2085	-3.27719
1.69572e+17	-2.96134	-2.89216	-3.32152	-3.25609	-3.07297	-3.28406	-3.24129	-3.21519	-2.85909	-3.00474	-3.03384	-3.25568	-2.03183	-3.2862	-3.29115	-3.16765	-2.89353	-3.31169	-3.08976	-3.31408	-3.23868	-3.05392	-3.28018	-3.178	-3.28198	-3.30484	-3.29164	-3.2016	-3.31994	-3.28015	-3.30167	-3.31587	-3.11247	-3.27093	-3.29379	-3.32027	-3.30973	-3.25991	-3.32164	-3.30886	-3.0259	-3.29518	-2.80277	-2.89823	-2.63824	-3.13214	-3.19658	-3.25548	-3.28916
2.01586e+17	-2.97	-2.86386	-3.32146	-3.2589	-3.06021	-3.2869	-3.22636	-3.23055	-2.82853	-3.02524	-3.02689	-3.2159	-1.98864	-3.28332	-3.26644	-3.13535	-2.87144	-3.31345	-3.1081	-3.31654	-3.22456	-3.04376	-3.28637	-3.16803	-3.28462	-3.30774	-3.27985	-3.25768	-3.32033	-3.28147	-3.28079	-3.31337	-3.1013	-3.29338	-3.26328	-3.31941	-3.3186	-3.28171	-3.32164	-3.31108	-2.98434	-3.30402	-2.74784	-2.89728	-2.67708	-3.12076	-3.19969	-3.24394	-3.28804
1.57684e+17	-2.94117	-2.67796	-3.31499	-3.27095	-2.89312	-3.27954	-3.20139	-3.11212	-2.70859	-2.96915	-3.01002	-3.17771	-1.85817	-3.29174	-3.21206	-3.05349	-2.92932	-3.28857	-3.06191	-3.3154	-3.20177	-2.94618	-3.26164	-3.16515	-3.27484	-3.30813	-3.2784	-3.22307	-3.31003	-3.29063	-3.21345	-3.2829	-2.99411	-3.31311	-3.27415	-3.31922	-3.31743	-3.21672	-3.32024	-3.31615	-2.73022	-3.31324	-2.63284	-2.71623	-2.39906	-3.06683	-3.18877	-3.2308	-3.27009
2.39596e+17	-2.91453	-2.69569	-3.31672	-3.24655	-2.86676	-3.27757	-3.20393	-3.08146	-2.68739	-3.00019	-2.95672	-3.19701	-1.79844	-3.29455	-3.17433	-3.03375	-2.92977	-3.30206	-3.03928	-3.31771	-3.18381	-2.95321	-3.26777	-3.19141	-3.27887	-3.30586	-3.27235	-3.2102	-3.3009	-3.29039	-3.20181	-3.27652	-2.96584	-3.31137	-3.26745	-3.31964	-3.31872	-3.20072	-3.32071	-3.31463	-2.72352	-3.31329	-2.62277	-2.68421	-2.3548	-3.02893	-3.20213	-3.23943	-3.26498
2.3189e+17	-2.96067	-2.83878	-3.31924	-3.25725	-2.97042	-3.29674	-3.22909	-3.17045	-2.84506	-3.06749	-2.89499	-3.22465	-1.99905	-3.29168	-3.18228	-3.05389	-2.93301	-3.30239	-3.07326	-3.31902	-3.18632	-2.90368	-3.27996	-3.20604	-3.25348	-3.31333	-3.26886	-3.21962	-3.29388	-3.25091	-3.24083	-3.30246	-2.97735	-3.30805	-3.24162	-3.31974	-3.31827	-3.25139	-3.3212	-3.28532	-2.86577	-3.30975	-2.69022	-2.74615	-2.22048	-3.04543	-3.19038	-3.22904	-3.27835
1.65386e+17	-2.94285	-2.90831	-3.32139	-3.24992	-3.05869	-3.28368	-3.25005	-3.2154	-2.91744	-3.03005	-3.02207	-3.25852	-2.15573	-3.28933	-3.27736	-3.1279	-2.91409	-3.30339	-3.10182	-3.31694	-3.23186	-3.02788	-3.2882	-3.19503	-3.27196	-3.31288	-3.27953	-3.21706	-3.31708	-3.27379	-3.29826	-3.31549	-3.08482	-3.27439	-3.28137	-3.32037	-3.30842	-3.26092	-3.32159	-3.29395	-3.00104	-3.29705	-2.78258	-2.92276	-2.50394	-3.10014	-3.16072	-3.25495	-3.29492
2.35551e+17	-2.95166	-2.71176	-3.3168	-3.25846	-2.9344	-3.28121	-3.20757	-3.12304	-2.76594	-2.97435	-2.98091	-3.18925	-1.85449	-3.2885	-3.20186	-3.07214	-2.91035	-3.30688	-3.05188	-3.31696	-3.20122	-2.95697	-3.26719	-3.17667	-3.28381	-3.30669	-3.26809	-3.23447	-3.3085	-3.28138	-3.2286	-3.28406	-3.00443	-3.31145	-3.25992	-3.31878	-3.31815	-3.2341	-3.32042	-3.31113	-2.77673	-3.30837	-2.65304	-2.73291	-2.45699	-3.05505	-3.20603	-3.21993	-3.26729
2.40002e+17	-2.93968	-2.91143	-3.32173	-3.25763	-3.0909	-3.2849	-3.24338	-3.24395	-2.80449	-3.01455	-3.08142	-3.261	-2.023	-3.27196	-3.29652	-3.17293	-2.83526	-3.31636	-3.12381	-3.31167	-3.23159	-3.03217	-3.28299	-3.18387	-3.29829	-3.29147	-3.28774	-3.2138	-3.32149	-3.29182	-3.30701	-3.31726	-3.08643	-3.26667	-3.3001	-3.32093	-3.31491	-3.27728	-3.32181	-3.31657	-3.00873	-3.29856	-2.80144	-2.90055	-2.72368	-3.14152	-3.19534	-3.26297	-3.29324
2.32439e+17	-2.9699	-2.64626	-3.3165	-3.27161	-2.91505	-3.27468	-3.21951	-3.11715	-2.72872	-2.942	-3.01635	-3.18649	-1.78206	-3.29147	-3.21463	-3.06603	-2.92588	-3.29805	-3.04113	-3.31637	-3.20786	-2.94093	-3.25951	-3.14715	-3.27696	-3.30953	-3.27837	-3.23807	-3.31431	-3.28175	-3.22774	-3.28225	-3.02821	-3.30995	-3.27245	-3.31843	-3.31823	-3.24494	-3.32031	-3.31263	-2.79791	-3.31167	-2.69343	-2.74823	-2.47263	-3.0553	-3.19768	-3.22005	-3.26417
2.04352e+17	-2.97796	-2.78997	-3.31806	-3.27207	-2.99732	-3.29562	-3.1769	-3.16607	-2.81946	-3.01812	-2.96719	-3.17773	-1.88698	-3.28221	-3.2338	-3.12181	-2.94974	-3.30756	-3.07351	-3.31636	-3.20881	-2.95256	-3.25564	-3.15931	-3.27576	-3.31091	-3.25634	-3.25519	-3.31438	-3.2671	-3.24572	-3.30154	-3.05543	-3.30778	-3.24434	-3.31679	-3.31848	-3.26762	-3.32061	-3.30574	-2.83388	-3.30728	-2.65489	-2.78823	-2.4438	-3.09689	-3.20436	-3.20073	-3.2729
2.40618e+17	-2.97559	-2.96274	-3.32169	-3.25357	-3.08603	-3.28236	-3.22836	-3.23492	-2.87264	-3.02561	-3.07009	-3.26292	-2.12227	-3.27385	-3.30298	-3.18564	-2.84539	-3.31408	-3.11532	-3.31322	-3.23127	-3.04251	-3.28735	-3.18034	-3.28259	-3.30077	-3.28677	-3.18726	-3.32111	-3.28781	-3.3096	-3.3169	-3.09779	-3.27257	-3.30374	-3.32077	-3.30932	-3.27111	-3.32178	-3.31334	-3.02262	-3.29294	-2.85004	-2.89882	-2.66664	-3.14294	-3.19696	-3.26043	-3.29493
1.66288e+17	-2.96419	-2.86644	-3.32133	-3.26017	-3.04172	-3.29156	-3.23819	-3.22338	-2.81771	-3.00665	-3.04534	-3.24086	-1.92788	-3.28834	-3.2799	-3.14595	-2.88708	-3.31258	-3.08414	-3.31257	-3.2335	-3.03598	-3.27697	-3.1611	-3.28648	-3.30221	-3.28468	-3.24214	-3.32042	-3.28015	-3.2938	-3.31334	-3.11838	-3.28439	-3.28621	-3.31857	-3.31684	-3.27237	-3.3216	-3.31013	-3.00603	-3.3052	-2.80067	-2.90219	-2.67374	-3.14257	-3.19656	-3.2495	-3.2797
2.39407e+17	-2.97082	-2.86284	-3.32132	-3.25839	-3.04153	-3.29341	-3.23792	-3.22391	-2.81278	-3.01918	-3.04266	-3.2356	-1.85335	-3.28769	-3.27731	-3.142	-2.87173	-3.31207	-3.08524	-3.31183	-3.24583	-3.04733	-3.2817	-3.15852	-3.28193	-3.30132	-3.28066	-3.2443	-3.32025	-3.28154	-3.29283	-3.31372	-3.12194	-3.29081	-3.28763	-3.31766	-3.31631	-3.27367	-3.32163	-3.31135	-2.99708	-3.30376	-2.7961	-2.90521	-2.66008	-3.13752	-3.21068	-3.23444	-3.28011
1.702e+17	-2.95336	-2.91581	-3.32171	-3.25756	-3.07403	-3.28356	-3.24042	-3.23029	-2.85336	-3.01412	-3.06252	-3.25823	-2.05678	-3.28287	-3.2954	-3.16623	-2.86226	-3.31337	-3.10208	-3.31333	-3.22624	-3.03825	-3.28389	-3.17371	-3.28808	-3.30028	-3.28813	-3.2044	-3.321	-3.28949	-3.30572	-3.31621	-3.10689	-3.27129	-3.29738	-3.32054	-3.31122	-3.26934	-3.32179	-3.3089	-3.0265	-3.29647	-2.82605	-2.90467	-2.67156	-3.13256	-3.18424	-3.26573	-3.29443
2.26875e+17	-2.98723	-2.86779	-3.32003	-3.24839	-3.01779	-3.28376	-3.23996	-3.19634	-2.82573	-3.0369	-2.96084	-3.22923	-1.94875	-3.28805	-3.22967	-3.08386	-2.93169	-3.29778	-3.09451	-3.31792	-3.20838	-2.96349	-3.27871	-3.19814	-3.26485	-3.31223	-3.26061	-3.24929	-3.30744	-3.24646	-3.26647	-3.30591	-3.04394	-3.30028	-3.25296	-3.31894	-3.3177	-3.27186	-3.32107	-3.29282	-2.93157	-3.30498	-2.71859	-2.81609	-2.47377	-3.07871	-3.19658	-3.23312	-3.27387
1.61891e+17	-2.9592	-2.93972	-3.32139	-3.25729	-3.07568	-3.27962	-3.22722	-3.21699	-2.86353	-3.0122	-3.05198	-3.24831	-2.03815	-3.2795	-3.29109	-3.15446	-2.86819	-3.31088	-3.10328	-3.31521	-3.23013	-3.03901	-3.28456	-3.15931	-3.2743	-3.30243	-3.28176	-3.22122	-3.31993	-3.27384	-3.29813	-3.31515	-3.10656	-3.28164	-3.29084	-3.31955	-3.31324	-3.27403	-3.3216	-3.30728	-3.01159	-3.29214	-2.80478	-2.89183	-2.64966	-3.13407	-3.18941	-3.25353	-3.28824
1.9218e+17	-2.96355	-2.80868	-3.31946	-3.22603	-2.98701	-3.29544	-3.22907	-3.15287	-2.82389	-3.04065	-2.86971	-3.19352	-1.92597	-3.27942	-3.17715	-3.03061	-2.92356	-3.3086	-3.07055	-3.31883	-3.18459	-2.94241	-3.27622	-3.19664	-3.25585	-3.31018	-3.2551	-3.2293	-3.29576	-3.25894	-3.24329	-3.29858	-2.98103	-3.30687	-3.22841	-3.32032	-3.31902	-3.24208	-3.32113	-3.29926	-2.86656	-3.2977	-2.65272	-2.77208	-2.28995	-3.02987	-3.20199	-3.23952	-3.27881
1.31234e+17	-2.8763	-2.75688	-3.31836	-3.19545	-2.90648	-3.29199	-3.21874	-3.11213	-2.66366	-3.06108	-2.87226	-3.21443	-1.80368	-3.28785	-3.13451	-2.99878	-2.88943	-3.31158	-3.04115	-3.31887	-3.15065	-2.95709	-3.27823	-3.23367	-3.28342	-3.29361	-3.25072	-3.19342	-3.27845	-3.28654	-3.21322	-3.27526	-2.94131	-3.31135	-3.23231	-3.32037	-3.31953	-3.1839	-3.32106	-3.30781	-2.7396	-3.3087	-2.60837	-2.67321	-2.20237	-3.0295	-3.2015	-3.2545	-3.26056
1.65946e+17	-2.95592	-2.65268	-3.3161	-3.26849	-2.91063	-3.2698	-3.21751	-3.10148	-2.71533	-2.9312	-3.00935	-3.17754	-1.78043	-3.28804	-3.21518	-3.04632	-2.90325	-3.29881	-3.04724	-3.31661	-3.20656	-2.9567	-3.26432	-3.15984	-3.27203	-3.3095	-3.27996	-3.23334	-3.31223	-3.28989	-3.22724	-3.27974	-3.02873	-3.3102	-3.26661	-3.31873	-3.31827	-3.2347	-3.32027	-3.31461	-2.80632	-3.31036	-2.6678	-2.75743	-2.4661	-3.06231	-3.20101	-3.21989	-3.26868
1.21826e+17	-2.97088	-2.93764	-3.32165	-3.25235	-3.0841	-3.27753	-3.24273	-3.23601	-2.85872	-2.98921	-3.06089	-3.26626	-2.13628	-3.27854	-3.30359	-3.18273	-2.86275	-3.31481	-3.10387	-3.31413	-3.2365	-3.06675	-3.28837	-3.18208	-3.27625	-3.3035	-3.29331	-3.18562	-3.32106	-3.28953	-3.3098	-3.31684	-3.0981	-3.27137	-3.30393	-3.3207	-3.31066	-3.26238	-3.32174	-3.31609	-3.04535	-3.29587	-2.84231	-2.89994	-2.6796	-3.15382	-3.20183	-3.2609	-3.29419
2.36176e+17	-2.86213	-2.71265	-3.3159	-3.21511	-2.82995	-3.28645	-3.19916	-3.06876	-2.65679	-3.02307	-2.91495	-3.19924	-1.84338	-3.29326	-3.16015	-2.99979	-2.91005	-3.30757	-3.03452	-3.31703	-3.15092	-2.95642	-3.27076	-3.22103	-3.28335	-3.29738	-3.26317	-3.18312	-3.28726	-3.29901	-3.18788	-3.27404	-2.91615	-3.31198	-3.25669	-3.3206	-3.31852	-3.16068	-3.32064	-3.31668	-2.67026	-3.31202	-2.6025	-2.62606	-2.22352	-3.0535	-3.20108	-3.25659	-3.25594
1.30142e+17	-2.97245	-2.92739	-3.32155	-3.25108	-3.05375	-3.2787	-3.24045	-3.23383	-2.841	-3.00311	-3.06591	-3.25476	-2.05435	-3.27905	-3.29717	-3.16129	-2.86253	-3.3154	-3.09945	-3.31515	-3.22571	-3.06323	-3.28633	-3.15638	-3.26362	-3.30382	-3.2928	-3.21232	-3.32106	-3.28469	-3.30329	-3.31633	-3.10872	-3.27497	-3.2941	-3.32002	-3.31529	-3.26931	-3.32165	-3.31598	-3.03532	-3.30027	-2.8232	-2.88602	-2.6888	-3.15455	-3.19589	-3.26106	-3.28901
2.36847e+17	-2.92428	-2.9113	-3.32166	-3.25709	-3.10137	-3.27613	-3.23413	-3.24063	-2.82723	-2.99385	-3.06382	-3.25047	-2.15911	-3.27597	-3.29527	-3.17096	-2.85065	-3.31525	-3.11806	-3.3159	-3.23774	-3.0723	-3.28773	-3.17892	-3.28452	-3.30318	-3.29185	-3.19612	-3.32092	-3.28825	-3.29863	-3.31665	-3.0699	-3.28175	-3.29333	-3.32038	-3.31238	-3.27206	-3.32175	-3.31517	-3.05117	-3.29619	-2.83182	-2.89963	-2.66648	-3.15962	-3.18377	-3.259	-3.29562
1.60448e+17	-2.98624	-2.91538	-3.32117	-3.25217	-3.057	-3.27721	-3.24939	-3.22458	-2.84394	-2.97955	-3.0638	-3.24324	-2.0308	-3.28651	-3.28596	-3.13938	-2.88013	-3.31146	-3.09739	-3.31526	-3.23277	-3.04553	-3.28573	-3.17075	-3.27732	-3.30664	-3.27783	-3.23412	-3.31997	-3.27959	-3.29799	-3.31418	-3.11618	-3.28262	-3.28697	-3.319	-3.3163	-3.26742	-3.32143	-3.30963	-3.03052	-3.30126	-2.77462	-2.90648	-2.67613	-3.14681	-3.20054	-3.24719	-3.28755
2.00561e+17	-2.9191	-2.90039	-3.32175	-3.25593	-3.1123	-3.281	-3.24141	-3.24341	-2.82063	-2.99502	-3.06101	-3.25884	-2.18167	-3.27723	-3.29778	-3.18976	-2.83272	-3.31617	-3.12228	-3.31491	-3.24688	-3.07082	-3.29068	-3.19436	-3.29325	-3.30169	-3.29295	-3.17544	-3.32136	-3.29208	-3.30539	-3.31722	-3.0624	-3.27922	-3.30299	-3.32093	-3.30882	-3.27294	-3.32181	-3.31715	-3.05242	-3.29455	-2.85923	-2.89269	-2.66817	-3.15804	-3.18796	-3.26248	-3.29763
1.29664e+17	-2.92705	-2.89703	-3.3217	-3.25741	-3.09014	-3.28947	-3.22959	-3.23932	-2.81007	-3.02964	-3.05341	-3.24837	-2.01924	-3.27007	-3.28778	-3.1694	-2.80605	-3.31638	-3.12261	-3.31323	-3.22683	-3.03618	-3.28354	-3.17414	-3.29557	-3.29262	-3.28625	-3.21385	-3.32127	-3.29284	-3.30017	-3.31629	-3.0799	-3.27708	-3.29022	-3.32038	-3.31455	-3.27963	-3.3218	-3.31577	-3.01318	-3.29817	-2.81464	-2.90217	-2.71728	-3.13267	-3.19218	-3.25906	-3.29388
1.96174e+17	-2.81301	-2.73643	-3.31713	-3.17031	-2.83818	-3.29071	-3.20132	-3.06886	-2.61797	-3.05918	-2.85142	-3.21239	-1.76865	-3.29172	-3.11834	-2.96941	-2.89962	-3.31258	-3.01259	-3.3182	-3.12748	-2.96908	-3.27455	-3.24039	-3.28858	-3.28745	-3.24609	-3.1678	-3.27164	-3.29842	-3.18901	-3.26672	-2.89744	-3.31096	-3.24105	-3.32092	-3.31935	-3.14387	-3.32094	-3.31549	-2.66813	-3.31121	-2.58617	-2.62672	-2.1332	-3.03062	-3.20707	-3.26613	-3.24171
1.26132e+17	-2.96874	-2.93691	-3.32135	-3.24991	-3.08397	-3.2676	-3.24083	-3.2346	-2.87949	-2.98228	-3.06357	-3.25002	-2.16278	-3.27917	-3.29485	-3.15648	-2.86631	-3.31188	-3.1046	-3.31629	-3.23546	-3.07151	-3.28782	-3.17963	-3.27333	-3.30695	-3.28758	-3.20118	-3.32022	-3.28375	-3.30234	-3.31561	-3.09601	-3.27775	-3.29201	-3.32046	-3.31218	-3.26405	-3.32145	-3.31269	-3.04917	-3.29484	-2.81781	-2.90677	-2.65039	-3.14336	-3.18855	-3.25985	-3.29702
2.36176e+17	-3.00425	-2.96061	-3.32093	-3.23822	-3.06204	-3.27257	-3.25687	-3.23175	-2.88346	-2.9701	-3.08635	-3.25433	-2.11008	-3.28416	-3.29355	-3.1476	-2.8731	-3.31003	-3.11164	-3.31335	-3.24119	-3.05457	-3.28867	-3.19388	-3.28096	-3.30709	-3.27288	-3.22305	-3.31983	-3.28217	-3.30445	-3.3149	-3.12019	-3.28189	-3.29456	-3.31988	-3.31491	-3.26653	-3.32128	-3.31236	-3.02315	-3.29914	-2.77093	-2.91675	-2.66184	-3.15304	-3.20729	-3.2505	-3.29194
1.62091e+17	-2.95898	-2.72973	-3.31721	-3.26205	-2.93775	-3.28637	-3.2118	-3.11366	-2.75646	-2.97942	-2.96459	-3.18903	-1.81859	-3.28844	-3.21237	-3.05823	-2.93352	-3.30644	-3.03754	-3.31713	-3.19897	-2.92963	-3.25971	-3.16504	-3.27173	-3.31021	-3.27134	-3.24125	-3.3096	-3.27451	-3.2365	-3.29095	-3.0154	-3.30719	-3.25553	-3.31821	-3.31853	-3.24538	-3.32055	-3.30749	-2.82302	-3.30567	-2.66515	-2.7485	-2.40516	-3.05765	-3.20726	-3.21323	-3.27061
1.65852e+17	-3.01691	-2.85582	-3.32012	-3.2494	-3.04966	-3.27776	-3.25174	-3.21391	-2.83564	-3.01604	-2.99554	-3.20942	-1.95006	-3.28035	-3.25141	-3.07437	-2.91767	-3.30075	-3.10822	-3.31736	-3.21539	-3.00661	-3.28112	-3.19612	-3.26705	-3.31238	-3.24849	-3.26038	-3.31246	-3.26329	-3.27234	-3.30788	-3.07215	-3.29732	-3.24244	-3.31906	-3.31827	-3.27624	-3.32064	-3.29937	-2.96512	-3.30232	-2.68956	-2.86912	-2.55034	-3.10381	-3.20133	-3.22656	-3.28553
1.66332e+17	-2.94909	-2.92573	-3.32173	-3.25209	-3.09559	-3.28666	-3.23789	-3.24119	-2.82714	-3.02839	-3.07861	-3.26142	-2.04506	-3.2685	-3.29953	-3.18547	-2.81703	-3.3162	-3.12537	-3.30967	-3.23494	-3.03665	-3.28576	-3.18723	-3.29774	-3.29153	-3.28281	-3.1974	-3.32139	-3.29363	-3.30884	-3.31657	-3.08479	-3.27143	-3.30407	-3.32078	-3.31236	-3.27762	-3.3218	-3.31624	-3.01522	-3.29409	-2.83082	-2.90384	-2.71049	-3.14068	-3.19658	-3.26501	-3.2941
1.2572e+17	-2.98776	-2.92231	-3.32085	-3.24556	-3.05627	-3.27631	-3.25133	-3.22643	-2.86031	-2.9815	-3.06031	-3.24187	-2.03508	-3.28649	-3.28576	-3.12907	-2.88028	-3.30922	-3.1095	-3.31431	-3.23407	-3.04969	-3.28773	-3.17901	-3.27611	-3.30774	-3.27321	-3.23694	-3.31952	-3.27913	-3.29588	-3.31348	-3.11758	-3.28526	-3.28644	-3.31918	-3.31666	-3.27051	-3.32125	-3.3103	-3.00244	-3.3014	-2.75814	-2.90539	-2.6661	-3.14537	-3.20338	-3.24996	-3.28855
2.31341e+17	-2.99005	-2.92431	-3.32142	-3.24234	-3.058	-3.27243	-3.25159	-3.23441	-2.88289	-2.99434	-3.0589	-3.24614	-2.09884	-3.28465	-3.28934	-3.14366	-2.87859	-3.3099	-3.10718	-3.31489	-3.24187	-3.05609	-3.28915	-3.18548	-3.27745	-3.3089	-3.28416	-3.21814	-3.32014	-3.28103	-3.30199	-3.31445	-3.10968	-3.27922	-3.2885	-3.32013	-3.31424	-3.26712	-3.32156	-3.31159	-3.02732	-3.30184	-2.7934	-2.90357	-2.63909	-3.14244	-3.19951	-3.25858	-3.29201
2.31271e+17	-2.96065	-2.80943	-3.3212	-3.26273	-2.9902	-3.29677	-3.2342	-3.21195	-2.74844	-3.03094	-3.06073	-3.22985	-1.66101	-3.28571	-3.26779	-3.15677	-2.89397	-3.31356	-3.05959	-3.30933	-3.2485	-3.03696	-3.26707	-3.14775	-3.28797	-3.2902	-3.27836	-3.25822	-3.32031	-3.27656	-3.29253	-3.31316	-3.12624	-3.28725	-3.28827	-3.31646	-3.31845	-3.27314	-3.32153	-3.31121	-2.98665	-3.30611	-2.77339	-2.88485	-2.67908	-3.12308	-3.21663	-3.2279	-3.26856
1.9218e+17	-2.95154	-2.88874	-3.32163	-3.25066	-3.0951	-3.28302	-3.24014	-3.22995	-2.84573	-2.9979	-3.04684	-3.25689	-2.11649	-3.27502	-3.29908	-3.18361	-2.85042	-3.31475	-3.11156	-3.31299	-3.24315	-3.06342	-3.28721	-3.18945	-3.28761	-3.30268	-3.29176	-3.18391	-3.3208	-3.28924	-3.30682	-3.31585	-3.08704	-3.26779	-3.29598	-3.32056	-3.30985	-3.26024	-3.32172	-3.31526	-3.03157	-3.29633	-2.82486	-2.90615	-2.66521	-3.14856	-3.2038	-3.25782	-3.29492
2.36288e+17	-2.90882	-2.67223	-3.31621	-3.24363	-2.87049	-3.27195	-3.20543	-3.07427	-2.65881	-2.98852	-2.96986	-3.1919	-1.75994	-3.29053	-3.17547	-3.03162	-2.9251	-3.30389	-3.03275	-3.317	-3.19451	-2.9636	-3.26395	-3.1896	-3.2749	-3.30351	-3.2661	-3.21654	-3.30106	-3.29313	-3.20993	-3.27516	-2.97417	-3.3092	-3.26902	-3.31907	-3.31836	-3.19648	-3.32055	-3.31437	-2.72923	-3.31228	-2.60536	-2.67527	-2.38135	-3.03094	-3.20318	-3.23752	-3.2628
2.36177e+17	-2.95483	-2.82242	-3.32094	-3.26263	-3.01682	-3.29638	-3.22692	-3.20587	-2.78486	-3.02208	-3.04958	-3.23026	-1.77021	-3.28286	-3.27264	-3.14555	-2.89101	-3.31105	-3.06467	-3.30695	-3.23642	-3.03315	-3.26595	-3.14375	-3.28963	-3.29547	-3.28102	-3.25419	-3.31972	-3.27999	-3.28785	-3.31041	-3.11791	-3.28899	-3.28449	-3.31753	-3.31768	-3.27497	-3.32131	-3.31033	-2.97077	-3.30489	-2.79389	-2.89287	-2.66198	-3.13834	-3.2003	-3.2366	-3.26903
1.34473e+17	-3.01658	-2.869	-3.3189	-3.24982	-3.03899	-3.28078	-3.24986	-3.20389	-2.84052	-3.00197	-3.00578	-3.20987	-1.94583	-3.27936	-3.25271	-3.08719	-2.92229	-3.30535	-3.08483	-3.31527	-3.20726	-2.98628	-3.2681	-3.18073	-3.27092	-3.30881	-3.24649	-3.25285	-3.3127	-3.25965	-3.27572	-3.30698	-3.08017	-3.29538	-3.24064	-3.31784	-3.31796	-3.26655	-3.32016	-3.29924	-3.00538	-3.29881	-2.69924	-2.88484	-2.58342	-3.11203	-3.19368	-3.21293	-3.2822
2.27285e+17	-2.98444	-2.85848	-3.32024	-3.25411	-3.03704	-3.28554	-3.24178	-3.20927	-2.81006	-2.98774	-3.02371	-3.22191	-1.87384	-3.28659	-3.26916	-3.11363	-2.88415	-3.31089	-3.09168	-3.31437	-3.23657	-3.03703	-3.28156	-3.15977	-3.27641	-3.3066	-3.26464	-3.26035	-3.31842	-3.27617	-3.28349	-3.31022	-3.11361	-3.29501	-3.2758	-3.31656	-3.31863	-3.26698	-3.32108	-3.30872	-2.98803	-3.30429	-2.7293	-2.89254	-2.66909	-3.12824	-3.21484	-3.22041	-3.28046
2.3075e+17	-2.93721	-2.68014	-3.31533	-3.25921	-2.88884	-3.27797	-3.20607	-3.09861	-2.70492	-2.96662	-2.99061	-3.1798	-1.80927	-3.28887	-3.2066	-3.04576	-2.9271	-3.29789	-3.0485	-3.31578	-3.19988	-2.94695	-3.25915	-3.16931	-3.27591	-3.30615	-3.27244	-3.22856	-3.30863	-3.28632	-3.21808	-3.28166	-2.98989	-3.31038	-3.26764	-3.31843	-3.31768	-3.2177	-3.32015	-3.31441	-2.74629	-3.31062	-2.63424	-2.70539	-2.40657	-3.05383	-3.19699	-3.22673	-3.2675
1.65302e+17	-2.96496	-2.92375	-3.32024	-3.24706	-3.05389	-3.28099	-3.25371	-3.21155	-2.89058	-2.99841	-3.0271	-3.24581	-2.10707	-3.28368	-3.27492	-3.1169	-2.9029	-3.30133	-3.10558	-3.31588	-3.22236	-3.02806	-3.28575	-3.1903	-3.26856	-3.31062	-3.26166	-3.23039	-3.31554	-3.26908	-3.29521	-3.31274	-3.09407	-3.2813	-3.27599	-3.31961	-3.31279	-3.2668	-3.32061	-3.29716	-2.98698	-3.29639	-2.73621	-2.91638	-2.56201	-3.11238	-3.17458	-3.24309	-3.2942
2.40155e+17	-2.97032	-2.83823	-3.31957	-3.26284	-3.02965	-3.29602	-3.2219	-3.20225	-2.79591	-3.004	-2.9995	-3.20821	-1.76278	-3.28308	-3.26507	-3.13612	-2.86847	-3.31128	-3.0758	-3.3114	-3.24004	-3.03584	-3.27313	-3.13298	-3.27936	-3.29977	-3.26256	-3.263	-3.31743	-3.27062	-3.2802	-3.30811	-3.11157	-3.30077	-3.27594	-3.31443	-3.31813	-3.27464	-3.3208	-3.30741	-2.96726	-3.30596	-2.76409	-2.87826	-2.63533	-3.1322	-3.21256	-3.19968	-3.27427
2.32328e+17	-2.92463	-2.79601	-3.31765	-3.24633	-2.88536	-3.29638	-3.22379	-3.13988	-2.8118	-3.08722	-2.8708	-3.22094	-2.01052	-3.2953	-3.14708	-3.01119	-2.92136	-3.30162	-3.05801	-3.31843	-3.15875	-2.87864	-3.27672	-3.21593	-3.25202	-3.31062	-3.27608	-3.1846	-3.28632	-3.26335	-3.20641	-3.29495	-2.91333	-3.31033	-3.2436	-3.32032	-3.318	-3.22174	-3.32099	-3.29164	-2.77987	-3.31303	-2.67955	-2.67419	-2.07192	-3.02089	-3.18975	-3.23876	-3.27549
2.35189e+17	-2.90643	-2.70781	-3.31503	-3.23859	-2.86296	-3.28306	-3.20215	-3.08639	-2.70183	-2.99741	-2.94689	-3.18414	-1.86049	-3.28826	-3.18417	-3.02662	-2.90648	-3.30426	-3.05206	-3.31564	-3.17365	-2.94698	-3.26441	-3.20103	-3.27957	-3.30113	-3.26505	-3.20329	-3.29752	-3.29123	-3.20205	-3.27831	-2.94598	-3.31139	-3.25633	-3.3195	-3.31765	-3.18876	-3.32023	-3.31444	-2.70201	-3.3098	-2.6111	-2.66121	-2.30707	-3.05975	-3.19807	-3.23928	-3.2648
1.92678e+17	-2.94855	-2.71513	-3.31568	-3.26068	-2.90225	-3.28491	-3.19889	-3.1131	-2.74376	-2.98162	-2.97395	-3.18052	-1.85818	-3.2868	-3.21308	-3.06478	-2.93416	-3.29965	-3.06244	-3.31574	-3.19699	-2.93482	-3.26058	-3.1712	-3.28056	-3.30625	-3.26607	-3.23088	-3.30923	-3.27865	-3.21896	-3.28595	-2.97711	-3.31142	-3.26137	-3.3178	-3.31751	-3.22377	-3.32009	-3.31249	-2.72715	-3.30936	-2.6348	-2.70802	-2.40107	-3.05566	-3.19526	-3.21973	-3.27024
2.34992e+17	-2.94863	-2.90526	-3.32166	-3.24973	-3.09528	-3.2794	-3.24511	-3.23411	-2.84332	-2.98932	-3.05796	-3.26286	-2.10938	-3.27755	-3.29902	-3.18078	-2.84017	-3.3151	-3.10642	-3.31332	-3.2478	-3.07293	-3.28726	-3.1865	-3.28358	-3.30077	-3.29296	-3.176	-3.32111	-3.29225	-3.30867	-3.31671	-3.08653	-3.2716	-3.30483	-3.32059	-3.30869	-3.26283	-3.32174	-3.31673	-3.04439	-3.29302	-2.855	-2.89347	-2.66527	-3.14539	-3.2002	-3.26351	-3.29643
2.27493e+17	-2.95011	-2.83888	-3.31868	-3.24898	-2.94365	-3.29523	-3.23568	-3.17016	-2.8641	-3.09162	-2.86286	-3.22666	-2.04707	-3.29081	-3.16018	-3.02506	-2.92735	-3.29879	-3.07031	-3.31878	-3.17836	-2.89625	-3.28128	-3.21226	-3.24218	-3.31309	-3.27166	-3.1995	-3.28648	-3.25103	-3.23383	-3.30203	-2.93644	-3.30648	-3.23458	-3.32009	-3.31703	-3.24239	-3.32107	-3.27986	-2.8541	-3.3093	-2.69312	-2.73023	-2.10213	-3.01434	-3.18034	-3.23992	-3.28214
2.00564e+17	-2.93602	-2.67945	-3.31665	-3.24749	-2.90033	-3.28287	-3.20605	-3.12749	-2.71039	-3.00421	-2.97439	-3.19095	-1.74779	-3.28806	-3.18875	-3.0628	-2.9328	-3.30293	-3.03169	-3.31678	-3.20258	-2.95262	-3.26065	-3.16132	-3.28156	-3.30419	-3.26241	-3.23811	-3.30835	-3.27928	-3.22667	-3.28231	-3.00106	-3.30883	-3.26154	-3.31757	-3.31842	-3.22767	-3.32049	-3.30925	-2.76384	-3.31246	-2.64896	-2.72358	-2.41563	-3.01877	-3.20367	-3.21878	-3.26556
2.04763e+17	-2.96424	-2.92285	-3.3215	-3.24762	-3.08821	-3.27169	-3.25167	-3.23373	-2.85913	-2.96499	-3.05925	-3.26404	-2.15912	-3.28103	-3.30101	-3.17516	-2.86348	-3.31354	-3.10176	-3.31487	-3.24271	-3.07448	-3.29029	-3.19202	-3.27905	-3.30557	-3.29098	-3.1869	-3.32083	-3.29044	-3.30898	-3.3162	-3.09519	-3.26985	-3.3021	-3.32068	-3.3105	-3.25537	-3.32164	-3.31572	-3.05259	-3.29641	-2.82399	-2.90752	-2.66924	-3.15213	-3.20223	-3.26028	-3.29614
1.25042e+17	-2.96244	-2.77273	-3.31892	-3.25507	-2.97678	-3.29079	-3.21681	-3.14656	-2.80099	-3.01628	-2.93829	-3.20432	-1.89352	-3.28534	-3.2107	-3.07036	-2.91702	-3.30485	-3.05472	-3.31762	-3.20307	-2.9312	-3.26357	-3.18279	-3.26817	-3.3112	-3.26633	-3.24545	-3.30724	-3.26211	-3.24173	-3.29725	-3.02033	-3.30209	-3.2407	-3.31822	-3.31839	-3.25588	-3.32091	-3.29569	-2.8813	-3.30742	-2.68766	-2.77925	-2.38676	-3.04817	-3.19835	-3.21687	-3.27169
2.27854e+17	-2.99526	-2.79936	-3.31885	-3.26056	-3.02058	-3.29042	-3.22963	-3.16722	-2.77183	-3.00235	-2.97505	-3.19022	-1.84732	-3.27923	-3.24014	-3.10216	-2.91498	-3.30942	-3.07698	-3.31662	-3.19969	-2.97072	-3.26935	-3.16082	-3.27878	-3.30866	-3.23936	-3.26381	-3.31389	-3.26771	-3.25688	-3.30168	-3.05717	-3.30336	-3.23841	-3.31673	-3.31939	-3.26263	-3.32053	-3.30308	-2.91266	-3.30095	-2.66792	-2.82638	-2.5739	-3.09066	-3.21056	-3.19042	-3.2759
2.30592e+17	-2.94036	-2.88307	-3.32028	-3.25889	-3.05843	-3.28542	-3.22054	-3.21051	-2.83407	-3.01388	-3.03439	-3.22698	-1.98968	-3.27367	-3.2778	-3.14018	-2.87465	-3.3109	-3.09856	-3.31257	-3.22368	-3.02353	-3.27254	-3.15174	-3.27969	-3.30045	-3.27624	-3.23426	-3.31854	-3.27661	-3.28803	-3.31076	-3.08539	-3.28686	-3.27832	-3.31802	-3.31585	-3.27336	-3.3211	-3.3088	-2.98059	-3.30167	-2.78785	-2.895	-2.6322	-3.1474	-3.18102	-3.23897	-3.28021
2.32303e+17	-3.00157	-2.8572	-3.32077	-3.24476	-3.0485	-3.27175	-3.23912	-3.21891	-2.84007	-2.99717	-3.03202	-3.20812	-1.99725	-3.28251	-3.26713	-3.10872	-2.89097	-3.30934	-3.10692	-3.31622	-3.22319	-3.02467	-3.28234	-3.16639	-3.28023	-3.31038	-3.26751	-3.25315	-3.31895	-3.27685	-3.28494	-3.31006	-3.09078	-3.29209	-3.25782	-3.31885	-3.31808	-3.27745	-3.32115	-3.31055	-2.97408	-3.30068	-2.72855	-2.88953	-2.65628	-3.11053	-3.19988	-3.24073	-3.28636
2.40482e+17	-2.9358	-2.89651	-3.32176	-3.2513	-3.10018	-3.28489	-3.24492	-3.23884	-2.82564	-3.01084	-3.06763	-3.26329	-2.09435	-3.27337	-3.29898	-3.18555	-2.82714	-3.3162	-3.11888	-3.31175	-3.24237	-3.05335	-3.28781	-3.19425	-3.2969	-3.29727	-3.28875	-3.18084	-3.32143	-3.29506	-3.30929	-3.31647	-3.07863	-3.26928	-3.30509	-3.32088	-3.30971	-3.27106	-3.32181	-3.31637	-3.03267	-3.29476	-2.85067	-2.89834	-2.68726	-3.14375	-3.19738	-3.26634	-3.29622
1.70198e+17	-2.95577	-2.92061	-3.3214	-3.24197	-3.07896	-3.27959	-3.2411	-3.23072	-2.8491	-3.01185	-3.07269	-3.254	-2.07347	-3.27434	-3.29725	-3.1673	-2.85046	-3.31266	-3.11663	-3.31225	-3.23377	-3.05038	-3.28855	-3.18372	-3.28638	-3.3015	-3.2834	-3.20148	-3.32081	-3.28742	-3.30449	-3.31552	-3.09872	-3.27191	-3.29604	-3.32058	-3.31154	-3.27069	-3.32156	-3.31527	-3.00291	-3.29258	-2.79946	-2.90014	-2.67496	-3.13575	-3.19869	-3.26036	-3.29272
1.2134e+17	-2.93763	-2.66962	-3.31529	-3.25893	-2.87625	-3.2763	-3.21241	-3.10729	-2.68581	-2.96028	-2.99738	-3.17976	-1.77074	-3.28956	-3.21295	-3.0358	-2.92757	-3.29699	-3.04846	-3.31618	-3.20163	-2.95151	-3.26351	-3.16539	-3.27596	-3.30701	-3.27639	-3.2333	-3.31074	-3.28629	-3.22213	-3.28103	-2.98158	-3.30979	-3.27026	-3.31863	-3.31797	-3.21603	-3.32021	-3.31543	-2.74339	-3.31211	-2.63809	-2.72261	-2.43988	-3.03707	-3.19663	-3.22854	-3.26948
2.32311e+17	-2.98899	-2.91923	-3.32151	-3.24452	-3.05852	-3.27438	-3.24681	-3.23656	-2.85931	-2.98522	-3.06954	-3.25245	-2.06944	-3.28309	-3.29045	-3.14207	-2.849	-3.31309	-3.0959	-3.3145	-3.23478	-3.06214	-3.2894	-3.16721	-3.2714	-3.30572	-3.28966	-3.21721	-3.32097	-3.2898	-3.30242	-3.31493	-3.10136	-3.2803	-3.29467	-3.32008	-3.31507	-3.27237	-3.32163	-3.31632	-3.02572	-3.29856	-2.8399	-2.88608	-2.66634	-3.14256	-3.19546	-3.2656	-3.29087
2.2683e+17	-2.92845	-2.67131	-3.31454	-3.25957	-2.87643	-3.27909	-3.20151	-3.10048	-2.72558	-2.96584	-2.98433	-3.17744	-1.85183	-3.28846	-3.20158	-3.04612	-2.92112	-3.29631	-3.05345	-3.31513	-3.19095	-2.93058	-3.26132	-3.16833	-3.27727	-3.30587	-3.27231	-3.21563	-3.30748	-3.287	-3.20818	-3.28042	-2.96321	-3.31185	-3.26909	-3.31866	-3.31684	-3.21265	-3.31997	-3.31493	-2.71077	-3.3114	-2.63845	-2.69962	-2.37017	-3.05882	-3.18934	-3.22931	-3.26605
2.27364e+17	-2.96178	-2.68636	-3.31783	-3.25043	-2.91208	-3.28422	-3.21162	-3.10056	-2.70578	-2.97592	-2.97914	-3.19487	-1.74268	-3.28967	-3.20979	-3.05266	-2.94141	-3.3058	-3.01581	-3.31659	-3.20265	-2.92502	-3.24198	-3.1654	-3.27547	-3.30733	-3.26978	-3.24983	-3.3108	-3.27396	-3.22978	-3.28832	-3.01888	-3.30043	-3.25332	-3.31764	-3.31922	-3.24109	-3.32064	-3.30847	-2.82301	-3.30788	-2.66949	-2.72304	-2.4315	-3.03431	-3.21058	-3.21857	-3.26051
1.20798e+17	-2.9073	-2.72515	-3.31568	-3.23338	-2.87187	-3.28778	-3.20461	-3.10617	-2.72112	-3.02494	-2.91555	-3.19296	-1.86156	-3.2891	-3.17181	-3.02384	-2.91792	-3.30305	-3.04828	-3.31638	-3.16414	-2.92609	-3.26579	-3.19831	-3.27719	-3.30221	-3.26465	-3.2009	-3.29462	-3.28292	-3.20212	-3.28083	-2.9352	-3.31091	-3.25162	-3.31918	-3.31774	-3.19702	-3.32036	-3.31031	-2.71337	-3.31123	-2.63273	-2.66888	-2.24592	-3.03961	-3.1963	-3.23659	-3.26607
1.35082e+17	-2.96957	-2.90022	-3.32082	-3.24535	-3.05387	-3.26826	-3.24189	-3.22092	-2.87799	-3.01067	-3.03614	-3.23874	-2.08619	-3.28234	-3.27301	-3.11678	-2.89276	-3.3033	-3.10356	-3.31635	-3.22987	-3.03173	-3.28293	-3.18022	-3.26724	-3.30989	-3.27427	-3.22464	-3.31686	-3.27212	-3.2907	-3.31258	-3.08026	-3.28467	-3.27687	-3.31936	-3.31411	-3.27119	-3.32121	-3.30138	-3.00015	-3.29962	-2.78358	-2.8885	-2.55303	-3.11884	-3.17816	-3.25199	-3.28795
1.702e+17	-2.97046	-2.82911	-3.32114	-3.24945	-3.0572	-3.28727	-3.23011	-3.18912	-2.80593	-2.98971	-2.98761	-3.19872	-1.95463	-3.27304	-3.26808	-3.11283	-2.85951	-3.31287	-3.10166	-3.31685	-3.21549	-3.02056	-3.28007	-3.15594	-3.27443	-3.30869	-3.2748	-3.25708	-3.31887	-3.2761	-3.28228	-3.31055	-3.09064	-3.28613	-3.24449	-3.31906	-3.31852	-3.27156	-3.32145	-3.30951	-2.9826	-3.29841	-2.71473	-2.90347	-2.64154	-3.10577	-3.19747	-3.24044	-3.28602
1.5714e+17	-2.98088	-2.91852	-3.32121	-3.24246	-3.05606	-3.2789	-3.24672	-3.22346	-2.85057	-2.98572	-3.05832	-3.24864	-2.04853	-3.2822	-3.28999	-3.14864	-2.86862	-3.31114	-3.10289	-3.31325	-3.23801	-3.04747	-3.28674	-3.18017	-3.2773	-3.30533	-3.28055	-3.21935	-3.32023	-3.28177	-3.30049	-3.31381	-3.10975	-3.2778	-3.29176	-3.31958	-3.31378	-3.26678	-3.32144	-3.3129	-3.01324	-3.29843	-2.78879	-2.90134	-2.65646	-3.13991	-3.20636	-3.25351	-3.28676
2.04763e+17	-2.94064	-2.87309	-3.32135	-3.24574	-3.0314	-3.28062	-3.2497	-3.20801	-2.89353	-3.01961	-3.01588	-3.2527	-2.07655	-3.28962	-3.26986	-3.12128	-2.89537	-3.30436	-3.08674	-3.31679	-3.23113	-3.03014	-3.28352	-3.18796	-3.27075	-3.31088	-3.28186	-3.21401	-3.31643	-3.27863	-3.29393	-3.3137	-3.07551	-3.2691	-3.2782	-3.31965	-3.30825	-3.2557	-3.32162	-3.29586	-3.01126	-3.29796	-2.79672	-2.89732	-2.48323	-3.09367	-3.16783	-3.26154	-3.29005
2.26883e+17	-2.95538	-2.90842	-3.32134	-3.24292	-3.06809	-3.275	-3.24142	-3.22419	-2.86219	-3.00776	-3.05832	-3.2514	-2.08968	-3.2771	-3.29262	-3.15667	-2.86196	-3.31081	-3.10341	-3.31348	-3.23326	-3.05123	-3.28469	-3.17764	-3.28045	-3.30396	-3.28488	-3.19691	-3.32012	-3.28638	-3.30307	-3.31469	-3.09111	-3.27089	-3.2936	-3.32026	-3.30961	-3.26513	-3.32151	-3.31149	-3.0178	-3.29319	-2.81996	-2.89654	-2.62889	-3.12792	-3.18694	-3.26076	-3.29241
2.40618e+17	-2.94131	-2.88932	-3.32011	-3.25062	-3.06374	-3.28067	-3.23108	-3.22343	-2.85426	-3.00674	-3.03553	-3.22783	-2.0599	-3.27407	-3.28171	-3.1372	-2.86203	-3.31122	-3.11167	-3.31242	-3.21893	-3.03218	-3.27926	-3.16687	-3.28502	-3.30254	-3.27377	-3.22847	-3.31873	-3.28161	-3.2903	-3.31058	-3.08258	-3.28307	-3.27698	-3.31894	-3.31543	-3.27253	-3.32105	-3.31124	-2.98114	-3.30191	-2.78966	-2.90164	-2.65708	-3.14364	-3.17258	-3.25283	-3.2879
2.0436e+17	-2.94661	-2.76353	-3.31794	-3.26345	-2.98743	-3.29375	-3.19885	-3.17479	-2.76976	-3.01601	-2.99029	-3.19088	-1.73735	-3.27874	-3.23358	-3.11768	-2.90536	-3.3082	-3.05299	-3.31321	-3.22833	-3.0052	-3.2623	-3.13702	-3.27511	-3.30258	-3.25943	-3.26333	-3.31544	-3.2713	-3.26062	-3.30012	-3.06983	-3.30402	-3.25628	-3.31493	-3.31836	-3.26364	-3.32044	-3.30775	-2.89331	-3.30951	-2.71481	-2.8356	-2.53043	-3.10316	-3.2044	-3.19361	-3.26716
2.30808e+17	-3.0076	-2.82075	-3.31867	-3.24131	-3.03504	-3.28392	-3.24595	-3.18264	-2.79579	-3.00722	-2.95331	-3.19391	-1.88257	-3.27239	-3.23101	-3.06658	-2.91195	-3.30567	-3.09492	-3.31612	-3.1983	-2.9737	-3.27248	-3.19212	-3.27007	-3.30847	-3.23301	-3.26076	-3.30842	-3.2602	-3.26028	-3.30038	-3.04127	-3.3013	-3.22823	-3.31826	-3.31884	-3.26184	-3.32017	-3.30103	-2.93243	-3.29971	-2.66465	-2.83727	-2.52298	-3.09006	-3.20341	-3.20811	-3.2804
1.95959e+17	-2.81483	-2.73396	-3.31587	-3.18148	-2.82354	-3.28967	-3.19985	-3.06733	-2.64501	-3.06534	-2.83595	-3.20823	-1.7989	-3.291	-3.1125	-2.96471	-2.90301	-3.30986	-3.0106	-3.31712	-3.12221	-2.94359	-3.27072	-3.23487	-3.28132	-3.29144	-3.25186	-3.16016	-3.27134	-3.29531	-3.17883	-3.26862	-2.87499	-3.31087	-3.24282	-3.32047	-3.31842	-3.14601	-3.32062	-3.31266	-2.67358	-3.31219	-2.60111	-2.61185	-2.08396	-3.02184	-3.2021	-3.26115	-3.2459
2.05392e+17	-2.94339	-2.88436	-3.32157	-3.24409	-3.06445	-3.2774	-3.2474	-3.2295	-2.80295	-2.99668	-3.07368	-3.25577	-1.98848	-3.2782	-3.29304	-3.15979	-2.85641	-3.31432	-3.10083	-3.31195	-3.22552	-3.03486	-3.28272	-3.17277	-3.28973	-3.29623	-3.28848	-3.21	-3.32114	-3.29211	-3.30635	-3.31545	-3.10242	-3.26221	-3.29813	-3.3205	-3.31363	-3.26895	-3.32165	-3.31437	-3.016	-3.29674	-2.7996	-2.89155	-2.69277	-3.12262	-3.18986	-3.27023	-3.29256
2.35548e+17	-2.97628	-2.76779	-3.319	-3.24269	-2.97109	-3.2906	-3.22052	-3.15056	-2.74668	-3.01704	-2.93717	-3.20421	-1.78224	-3.28364	-3.20857	-3.07778	-2.93089	-3.3079	-3.04517	-3.31708	-3.19739	-2.92398	-3.25872	-3.17586	-3.27624	-3.30831	-3.25082	-3.26176	-3.30782	-3.25292	-3.24679	-3.29589	-3.02361	-3.30057	-3.24139	-3.31725	-3.31931	-3.26049	-3.32077	-3.29759	-2.88671	-3.30549	-2.68506	-2.75648	-2.47498	-3.03508	-3.20824	-3.21209	-3.26143
1.22436e+17	-2.95497	-2.76752	-3.31814	-3.21099	-2.98052	-3.28645	-3.22774	-3.13964	-2.73089	-3.01307	-2.90233	-3.18863	-1.80296	-3.27334	-3.18018	-3.03458	-2.89575	-3.30916	-3.0648	-3.31682	-3.17949	-2.9519	-3.26829	-3.20087	-3.27467	-3.30171	-3.23601	-3.24131	-3.29713	-3.26158	-3.2419	-3.28728	-2.99006	-3.30471	-3.22726	-3.31884	-3.31902	-3.23491	-3.32052	-3.3057	-2.83032	-3.29831	-2.63466	-2.75635	-2.40435	-3.04292	-3.20643	-3.23394	-3.26705
1.26294e+17	-2.94863	-2.88545	-3.31935	-3.24824	-3.03744	-3.2755	-3.23699	-3.20006	-2.87807	-3.02118	-3.00383	-3.23729	-2.03526	-3.28437	-3.26223	-3.11712	-2.90243	-3.29999	-3.09136	-3.31421	-3.22686	-3.01155	-3.27428	-3.17356	-3.26762	-3.3071	-3.26902	-3.22062	-3.31399	-3.26402	-3.28441	-3.30911	-3.06599	-3.28557	-3.27735	-3.31832	-3.31153	-3.26522	-3.32089	-3.29421	-2.97348	-3.29924	-2.78561	-2.87485	-2.49561	-3.10491	-3.17227	-3.24491	-3.28178
1.95626e+17	-2.96844	-2.78569	-3.32075	-3.25858	-2.99809	-3.29796	-3.22854	-3.20327	-2.74621	-3.01822	-3.024	-3.21621	-1.68168	-3.28519	-3.25881	-3.12546	-2.87712	-3.31237	-3.05688	-3.31042	-3.24299	-3.02534	-3.26924	-3.13645	-3.28433	-3.29819	-3.27076	-3.26661	-3.31934	-3.27918	-3.28186	-3.30924	-3.11367	-3.29358	-3.27714	-3.31521	-3.31891	-3.26684	-3.32129	-3.30957	-2.98114	-3.30736	-2.77493	-2.88871	-2.65405	-3.11523	-3.21523	-3.21255	-3.26719
2.31908e+17	-2.91448	-2.67584	-3.31349	-3.25106	-2.85358	-3.27947	-3.19812	-3.08317	-2.68532	-2.97281	-2.97281	-3.1769	-1.84688	-3.28671	-3.19888	-3.03377	-2.92279	-3.29857	-3.04923	-3.31411	-3.18009	-2.93821	-3.25942	-3.18086	-3.27767	-3.30261	-3.26771	-3.21021	-3.30396	-3.29063	-3.20228	-3.27686	-2.94391	-3.31111	-3.26518	-3.31865	-3.31676	-3.18992	-3.31978	-3.31546	-2.68933	-3.31071	-2.61296	-2.65898	-2.34537	-3.0571	-3.18852	-3.23164	-3.26814
1.96528e+17	-2.94033	-2.80021	-3.31924	-3.26309	-3.0055	-3.29396	-3.21667	-3.1846	-2.77102	-3.01239	-3.02683	-3.2097	-1.73238	-3.27756	-3.25622	-3.13326	-2.89742	-3.30827	-3.05755	-3.30962	-3.23642	-3.0249	-3.2596	-3.13641	-3.27733	-3.29579	-3.26902	-3.2601	-3.31714	-3.2718	-3.27691	-3.30602	-3.09499	-3.29598	-3.27278	-3.31512	-3.31807	-3.2726	-3.32064	-3.30935	-2.94283	-3.30667	-2.7639	-2.86996	-2.59642	-3.1339	-3.20006	-3.21424	-3.26401
2.39407e+17	-2.99521	-2.92927	-3.32143	-3.23222	-3.03565	-3.26737	-3.2532	-3.23103	-2.89572	-2.99303	-3.06784	-3.24602	-2.08413	-3.28119	-3.29167	-3.14695	-2.86797	-3.3095	-3.10073	-3.31399	-3.24398	-3.0625	-3.28953	-3.18208	-3.27154	-3.30816	-3.28589	-3.20647	-3.32045	-3.2875	-3.30534	-3.31448	-3.10781	-3.27226	-3.29565	-3.31988	-3.31234	-3.26339	-3.32158	-3.3134	-3.02443	-3.2997	-2.81758	-2.88602	-2.60268	-3.1352	-3.2045	-3.26403	-3.29159
1.5714e+17	-2.94599	-2.80132	-3.31897	-3.26442	-3.01282	-3.29247	-3.22093	-3.1657	-2.7679	-3.00108	-3.00282	-3.20207	-1.75064	-3.275	-3.25287	-3.113	-2.90314	-3.30835	-3.05666	-3.3123	-3.22997	-3.00693	-3.2617	-3.13834	-3.27189	-3.29943	-3.2601	-3.26683	-3.316	-3.26689	-3.27195	-3.30479	-3.0913	-3.29776	-3.26556	-3.3146	-3.31848	-3.26834	-3.32045	-3.30592	-2.94495	-3.30235	-2.71712	-2.87259	-2.59167	-3.12268	-3.20294	-3.20321	-3.26655
1.29583e+17	-2.76533	-2.72494	-3.31515	-3.16353	-2.78473	-3.28876	-3.18596	-3.02995	-2.60687	-3.06118	-2.8179	-3.19957	-1.75128	-3.29227	-3.09774	-2.94228	-2.90713	-3.31123	-2.98524	-3.31667	-3.11946	-2.95475	-3.26558	-3.23938	-3.28381	-3.28964	-3.24682	-3.14999	-3.26709	-3.30282	-3.16411	-3.26559	-2.8419	-3.31096	-3.25087	-3.32089	-3.31852	-3.12007	-3.32065	-3.31708	-2.62685	-3.31235	-2.57557	-2.5798	-2.05858	-3.01698	-3.20945	-3.27122	-3.22713
2.00923e+17	-2.95021	-2.85957	-3.3203	-3.24909	-3.02607	-3.28431	-3.23737	-3.18538	-2.8941	-3.04267	-2.95873	-3.23415	-2.06895	-3.28132	-3.23946	-3.08486	-2.91205	-3.2994	-3.08851	-3.31743	-3.21865	-2.97836	-3.27977	-3.18552	-3.25041	-3.31248	-3.26711	-3.22001	-3.30946	-3.25819	-3.27905	-3.31059	-3.03236	-3.28329	-3.25827	-3.31908	-3.31087	-3.26295	-3.32113	-3.28401	-2.95573	-3.29786	-2.74497	-2.87221	-2.34809	-3.06126	-3.163	-3.24401	-3.28802
1.57538e+17	-2.88319	-2.75521	-3.31671	-3.20937	-2.88494	-3.29165	-3.21743	-3.11646	-2.72205	-3.06277	-2.85829	-3.21034	-1.87444	-3.28722	-3.12987	-2.99729	-2.89082	-3.30665	-3.04294	-3.31713	-3.14388	-2.91782	-3.27226	-3.22314	-3.2739	-3.29863	-3.25618	-3.18312	-3.27804	-3.28006	-3.20292	-3.27959	-2.90278	-3.3112	-3.23243	-3.31956	-3.31781	-3.19035	-3.32055	-3.30328	-2.73452	-3.30937	-2.63698	-2.65607	-2.12341	-3.02489	-3.19339	-3.24642	-3.26502
2.32451e+17	-2.9801	-2.88425	-3.3214	-3.2458	-3.02347	-3.28206	-3.23998	-3.22323	-2.8161	-3.00903	-3.06036	-3.24414	-1.93747	-3.27932	-3.2872	-3.15076	-2.8635	-3.31326	-3.0837	-3.31152	-3.23288	-3.04561	-3.28162	-3.15433	-3.27333	-3.30023	-3.28729	-3.22311	-3.32046	-3.28646	-3.3005	-3.31371	-3.10221	-3.27818	-3.29267	-3.31851	-3.31561	-3.27149	-3.32157	-3.31537	-3.02162	-3.29956	-2.82592	-2.88313	-2.65871	-3.1394	-3.20045	-3.25573	-3.2788
1.95562e+17	-2.97218	-2.86463	-3.32067	-3.24613	-3.03752	-3.28237	-3.23066	-3.19811	-2.8125	-2.99658	-3.0343	-3.23028	-1.90493	-3.28355	-3.27211	-3.11677	-2.87793	-3.30813	-3.07562	-3.31434	-3.22389	-3.02237	-3.27468	-3.14949	-3.27348	-3.30551	-3.27198	-3.24549	-3.31894	-3.27437	-3.283	-3.31009	-3.09907	-3.28592	-3.27514	-3.31791	-3.31637	-3.27721	-3.3212	-3.30693	-2.97723	-3.2962	-2.76243	-2.87041	-2.62533	-3.11804	-3.19774	-3.24317	-3.2733
1.20864e+17	-2.93645	-2.66476	-3.31455	-3.25807	-2.90347	-3.27474	-3.20262	-3.09204	-2.76638	-2.92759	-2.98906	-3.16905	-1.8667	-3.282	-3.20824	-3.05247	-2.89161	-3.30482	-3.0464	-3.31475	-3.19711	-2.93974	-3.25851	-3.17478	-3.27775	-3.30532	-3.26809	-3.22235	-3.30868	-3.28535	-3.22113	-3.28215	-2.98121	-3.3096	-3.25888	-3.31807	-3.31638	-3.22534	-3.31968	-3.31357	-2.74928	-3.30678	-2.63919	-2.72375	-2.41495	-3.07458	-3.1988	-3.21933	-3.26416
2.01524e+17	-3.01095	-2.90853	-3.32028	-3.23375	-3.03501	-3.27462	-3.25399	-3.21583	-2.85093	-2.95076	-3.05163	-3.23465	-2.06228	-3.28288	-3.278	-3.1009	-2.87413	-3.30935	-3.10868	-3.31595	-3.23421	-3.04604	-3.28365	-3.18222	-3.25767	-3.31095	-3.26796	-3.24763	-3.31856	-3.27306	-3.28987	-3.31065	-3.10141	-3.28375	-3.27018	-3.31906	-3.31799	-3.26911	-3.3208	-3.31259	-3.00662	-3.30302	-2.72987	-2.90095	-2.65084	-3.13816	-3.21133	-3.24808	-3.28488
1.26837e+17	-2.80326	-2.71637	-3.31566	-3.17313	-2.81505	-3.28552	-3.19819	-3.05588	-2.61371	-3.05576	-2.8453	-3.20514	-1.75067	-3.28921	-3.10693	-2.95926	-2.89629	-3.30947	-3.0023	-3.31697	-3.12928	-2.95147	-3.26962	-3.234	-3.28195	-3.2888	-3.24843	-3.16121	-3.27116	-3.29798	-3.18024	-3.26338	-2.87688	-3.31016	-3.24662	-3.32055	-3.3185	-3.13769	-3.32062	-3.31455	-2.66293	-3.31197	-2.58825	-2.60781	-2.10444	-3.01487	-3.20387	-3.26519	-3.2402
2.35551e+17	-2.94997	-2.84277	-3.31868	-3.25134	-2.94826	-3.29261	-3.23682	-3.17467	-2.87533	-3.09084	-2.87247	-3.23322	-2.05351	-3.28996	-3.1661	-3.03257	-2.9236	-3.29599	-3.068	-3.3183	-3.18437	-2.88859	-3.27944	-3.20665	-3.23752	-3.31363	-3.26951	-3.20151	-3.28894	-3.24261	-3.24236	-3.30348	-2.93545	-3.30156	-3.23746	-3.31954	-3.31545	-3.25179	-3.32097	-3.27159	-2.86757	-3.30876	-2.71408	-2.74116	-2.0935	-3.00604	-3.17218	-3.23702	-3.28169
2.40635e+17	-2.98942	-2.85518	-3.32092	-3.23979	-3.03257	-3.27803	-3.24206	-3.19293	-2.79153	-2.9696	-3.04614	-3.22812	-1.99164	-3.28215	-3.27277	-3.11484	-2.88646	-3.31218	-3.07747	-3.31532	-3.20341	-2.98869	-3.27662	-3.14813	-3.27854	-3.30796	-3.27209	-3.24044	-3.31914	-3.27756	-3.28943	-3.31025	-3.0788	-3.27777	-3.26349	-3.31884	-3.31548	-3.26905	-3.32119	-3.30913	-3.02694	-3.29221	-2.74402	-2.90184	-2.65303	-3.11026	-3.19102	-3.24587	-3.27883
2.00571e+17	-3.02605	-2.9564	-3.32061	-3.22853	-3.05515	-3.25711	-3.25966	-3.2282	-2.88806	-2.92216	-3.09231	-3.24863	-2.16689	-3.28013	-3.29022	-3.13187	-2.85448	-3.31137	-3.09973	-3.315	-3.23836	-3.05022	-3.28807	-3.18991	-3.27171	-3.30853	-3.27077	-3.22261	-3.31922	-3.28695	-3.30375	-3.3129	-3.09503	-3.28031	-3.28712	-3.31989	-3.31583	-3.25607	-3.32096	-3.31572	-3.05606	-3.29932	-2.77962	-2.91771	-2.6469	-3.1532	-3.2068	-3.25049	-3.29297
2.3128e+17	-3.00411	-2.93257	-3.32085	-3.23228	-3.04569	-3.26487	-3.25715	-3.22803	-2.87644	-2.94149	-3.06772	-3.24331	-2.09803	-3.28629	-3.28531	-3.11141	-2.86375	-3.30884	-3.10977	-3.316	-3.24324	-3.0666	-3.28973	-3.18454	-3.26056	-3.31007	-3.27646	-3.23419	-3.31981	-3.28012	-3.29668	-3.31298	-3.11112	-3.2816	-3.2854	-3.31937	-3.31703	-3.26282	-3.32119	-3.3136	-3.02325	-3.30242	-2.75931	-2.90057	-2.64726	-3.14579	-3.21036	-3.25966	-3.28971
2.40491e+17	-2.83294	-2.71879	-3.31501	-3.18743	-2.8269	-3.28703	-3.19844	-3.06619	-2.65696	-3.04462	-2.84547	-3.19684	-1.79611	-3.28775	-3.12482	-2.97149	-2.90155	-3.30796	-3.01367	-3.31629	-3.12766	-2.94104	-3.26648	-3.22245	-3.27884	-3.29326	-3.25234	-3.1681	-3.27806	-3.29324	-3.18175	-3.26884	-2.88382	-3.30991	-3.24532	-3.32016	-3.31806	-3.15106	-3.32039	-3.31355	-2.68082	-3.31065	-2.60774	-2.62421	-2.12226	-3.02258	-3.20231	-3.25425	-3.24932
2.26395e+17	-3.01048	-2.95089	-3.32059	-3.23267	-3.0579	-3.26456	-3.2488	-3.22524	-2.8815	-2.95879	-3.07717	-3.2465	-2.14491	-3.27451	-3.29052	-3.14422	-2.85432	-3.31041	-3.10615	-3.31325	-3.23939	-3.04322	-3.283	-3.19116	-3.27882	-3.3048	-3.26686	-3.21469	-3.31918	-3.28482	-3.30367	-3.31284	-3.09417	-3.27961	-3.29071	-3.31984	-3.3136	-3.26287	-3.32091	-3.3148	-3.02904	-3.29691	-2.79229	-2.90914	-2.63493	-3.14365	-3.20396	-3.24429	-3.29112
1.26364e+17	-2.94557	-2.90214	-3.32164	-3.23398	-3.10685	-3.27901	-3.23974	-3.22647	-2.84591	-3.02605	-3.08133	-3.26597	-2.11286	-3.26141	-3.30578	-3.20484	-2.81863	-3.31455	-3.12088	-3.30975	-3.25135	-3.06228	-3.28962	-3.20909	-3.29611	-3.29756	-3.28384	-3.15175	-3.32126	-3.29814	-3.31357	-3.31646	-3.06753	-3.25778	-3.31	-3.32105	-3.30394	-3.26164	-3.32171	-3.31896	-3.01461	-3.28424	-2.84572	-2.89763	-2.64232	-3.13046	-3.21031	-3.25934	-3.29558
1.5769e+17	-2.95522	-2.67942	-3.31613	-3.24878	-2.92582	-3.27888	-3.19834	-3.08189	-2.7283	-2.95211	-2.96559	-3.17455	-1.78547	-3.27729	-3.21273	-3.0521	-2.92667	-3.30643	-3.02023	-3.31418	-3.1985	-2.92752	-3.23032	-3.16842	-3.26534	-3.30504	-3.26073	-3.24083	-3.31081	-3.27723	-3.22784	-3.28939	-3.03043	-3.29798	-3.24072	-3.31577	-3.31779	-3.23832	-3.31999	-3.30948	-2.8325	-3.3019	-2.65058	-2.74732	-2.40053	-3.06421	-3.20755	-3.20942	-3.26587
1.25745e+17	-2.85756	-2.694	-3.31424	-3.21187	-2.823	-3.28058	-3.19535	-3.06103	-2.65436	-3.0247	-2.89815	-3.18769	-1.7901	-3.2872	-3.14819	-2.98929	-2.91017	-3.30579	-3.02138	-3.3151	-3.1547	-2.94026	-3.25915	-3.20884	-3.27508	-3.29614	-3.25744	-3.18268	-3.28717	-3.29367	-3.18659	-3.27013	-2.90831	-3.30864	-3.25333	-3.3195	-3.31755	-3.16366	-3.32015	-3.31385	-2.68285	-3.31121	-2.59771	-2.62751	-2.20546	-3.03031	-3.19871	-3.24705	-3.25381
2.39458e+17	-2.96128	-2.90076	-3.32125	-3.22808	-3.08842	-3.27202	-3.24384	-3.22852	-2.86417	-3.00287	-3.06694	-3.25671	-2.10525	-3.26943	-3.29819	-3.18254	-2.83806	-3.313	-3.11618	-3.31109	-3.24994	-3.06155	-3.29056	-3.19531	-3.28929	-3.30128	-3.28543	-3.17083	-3.32068	-3.29149	-3.31017	-3.31515	-3.08229	-3.26368	-3.30442	-3.32096	-3.30757	-3.25994	-3.32141	-3.31751	-3.00887	-3.28883	-2.83609	-2.88065	-2.64003	-3.12941	-3.20448	-3.26343	-3.2971
1.92747e+17	-2.95376	-2.77109	-3.31689	-3.25798	-2.98218	-3.29059	-3.19352	-3.14733	-2.79527	-3.01639	-2.92919	-3.18314	-1.84722	-3.27713	-3.2138	-3.09138	-2.92808	-3.3048	-3.06058	-3.31457	-3.20299	-2.93813	-3.2578	-3.16331	-3.26787	-3.30704	-3.24539	-3.2482	-3.30714	-3.26027	-3.23959	-3.29503	-3.02024	-3.30723	-3.24365	-3.31543	-3.3175	-3.25476	-3.32009	-3.29857	-2.84498	-3.30612	-2.65732	-2.76832	-2.39627	-3.07035	-3.19592	-3.1955	-3.26909
2.30652e+17	-2.83686	-2.71434	-3.31464	-3.20758	-2.80955	-3.28501	-3.19802	-3.06592	-2.6695	-3.04908	-2.86785	-3.19793	-1.82651	-3.29079	-3.12661	-2.97465	-2.91381	-3.30431	-3.01668	-3.31603	-3.14122	-2.92	-3.26571	-3.21567	-3.27168	-3.29837	-3.26067	-3.16698	-3.28071	-3.29127	-3.17667	-3.27284	-2.86993	-3.31018	-3.25455	-3.32002	-3.31749	-3.15963	-3.32034	-3.31104	-2.66991	-3.3127	-2.60811	-2.61481	-2.11694	-3.01596	-3.19546	-3.25233	-3.2515
1.20773e+17	-2.90531	-2.64244	-3.31356	-3.24208	-2.84708	-3.26804	-3.20599	-3.06437	-2.64473	-2.95872	-2.96423	-3.17305	-1.74572	-3.28469	-3.1823	-3.01035	-2.90647	-3.2962	-3.02974	-3.31457	-3.18116	-2.95456	-3.25785	-3.17417	-3.27053	-3.30211	-3.26906	-3.20869	-3.30224	-3.29452	-3.20304	-3.269	-2.96074	-3.30852	-3.26457	-3.31879	-3.31725	-3.18825	-3.3198	-3.31603	-2.73189	-3.31117	-2.61919	-2.68628	-2.35622	-3.03404	-3.19488	-3.23298	-3.26318
1.22283e+17	-2.92799	-2.89627	-3.32158	-3.23444	-3.10532	-3.27829	-3.248	-3.2268	-2.83583	-3.01494	-3.07923	-3.26227	-2.12535	-3.26164	-3.3027	-3.19348	-2.81188	-3.31499	-3.12294	-3.31093	-3.25726	-3.07687	-3.28759	-3.2063	-3.29332	-3.29884	-3.28583	-3.14518	-3.32112	-3.2984	-3.31129	-3.31657	-3.0662	-3.26175	-3.30836	-3.32092	-3.30386	-3.26022	-3.32165	-3.31902	-3.02637	-3.28688	-2.86255	-2.88415	-2.63655	-3.13576	-3.20606	-3.25762	-3.29721
1.30135e+17	-2.90612	-2.76988	-3.31671	-3.23357	-2.87698	-3.29252	-3.21774	-3.12238	-2.78775	-3.07082	-2.86708	-3.21482	-1.93778	-3.29102	-3.14113	-3.00222	-2.91988	-3.30312	-3.03679	-3.31746	-3.15763	-2.88004	-3.27013	-3.20257	-3.25348	-3.30816	-3.26806	-3.1857	-3.28726	-3.26489	-3.20761	-3.28976	-2.89986	-3.30675	-3.2447	-3.31967	-3.31709	-3.21536	-3.32068	-3.29265	-2.76738	-3.31049	-2.67359	-2.66992	-2.07779	-3.00243	-3.18855	-3.23501	-3.27091
2.00417e+17	-2.94307	-2.84125	-3.32084	-3.24573	-3.02398	-3.28213	-3.23682	-3.19817	-2.85312	-3.02521	-2.99078	-3.23753	-2.02318	-3.28403	-3.25318	-3.10194	-2.90038	-3.30394	-3.08248	-3.31675	-3.22686	-3.00698	-3.27725	-3.18157	-3.26347	-3.31045	-3.27231	-3.23306	-3.31476	-3.27152	-3.27897	-3.31022	-3.05348	-3.27886	-3.26367	-3.3185	-3.31298	-3.26221	-3.32136	-3.29418	-2.99142	-3.30293	-2.76797	-2.88377	-2.45968	-3.09262	-3.17127	-3.24796	-3.28106
1.26887e+17	-2.92393	-2.61567	-3.31247	-3.25795	-2.86062	-3.26632	-3.20766	-3.0867	-2.6853	-2.9311	-2.99681	-3.1627	-1.77765	-3.28328	-3.19823	-3.02538	-2.91031	-3.28899	-3.04281	-3.3124	-3.19304	-2.93172	-3.25072	-3.14835	-3.26624	-3.30428	-3.26928	-3.21454	-3.30784	-3.28825	-3.20807	-3.27369	-2.97279	-3.30999	-3.2704	-3.31776	-3.31623	-3.21118	-3.31929	-3.31516	-2.73792	-3.3102	-2.64554	-2.71332	-2.39045	-3.05341	-3.18233	-3.22226	-3.26099
1.91227e+17	-2.9685	-2.92157	-3.3211	-3.23702	-3.06722	-3.26671	-3.23911	-3.22634	-2.88014	-3.00673	-3.0613	-3.24089	-2.11792	-3.27195	-3.29127	-3.14345	-2.84515	-3.30864	-3.10982	-3.31361	-3.23219	-3.05197	-3.28497	-3.1785	-3.27769	-3.30439	-3.27757	-3.19963	-3.31991	-3.28813	-3.30281	-3.31287	-3.08226	-3.2734	-3.29124	-3.31991	-3.31075	-3.26752	-3.3214	-3.31205	-3.00658	-3.29643	-2.82829	-2.89924	-2.61574	-3.12817	-3.18423	-3.25984	-3.29433
2.27903e+17	-2.97729	-2.91374	-3.32141	-3.23456	-3.0721	-3.28009	-3.23136	-3.22164	-2.84057	-3.00838	-3.06375	-3.2528	-2.03164	-3.27047	-3.29254	-3.17644	-2.82513	-3.31276	-3.10462	-3.30878	-3.24326	-3.02744	-3.28312	-3.18303	-3.28889	-3.29527	-3.27981	-3.18991	-3.32071	-3.29066	-3.30741	-3.31381	-3.08544	-3.27467	-3.3031	-3.32007	-3.3093	-3.27151	-3.32157	-3.31668	-3.0056	-3.28756	-2.84372	-2.88863	-2.64179	-3.11779	-3.20456	-3.26199	-3.28696
2.31917e+17	-2.88115	-2.68345	-3.31337	-3.22393	-2.84271	-3.2764	-3.19702	-3.05533	-2.65605	-2.98934	-2.92467	-3.17506	-1.80072	-3.28215	-3.16759	-3.0052	-2.89708	-3.30256	-3.02802	-3.31375	-3.16512	-2.94917	-3.25589	-3.19655	-3.27361	-3.29758	-3.25632	-3.19491	-3.29309	-3.29313	-3.19463	-3.27091	-2.93667	-3.30867	-3.2532	-3.31875	-3.31699	-3.17273	-3.31975	-3.31459	-2.7085	-3.30784	-2.59875	-2.64913	-2.27574	-3.04928	-3.19718	-3.23817	-3.25805
2.26273e+17	-2.95061	-2.84821	-3.31962	-3.24748	-2.99199	-3.2832	-3.24268	-3.18762	-2.9001	-3.06397	-2.91882	-3.2383	-2.0742	-3.28452	-3.20599	-3.05569	-2.91198	-3.29274	-3.08027	-3.31766	-3.20832	-2.94017	-3.27985	-3.19928	-3.24418	-3.3131	-3.26368	-3.21186	-3.2991	-3.25096	-3.26718	-3.30735	-2.98327	-3.28947	-3.24625	-3.31939	-3.31193	-3.25973	-3.32084	-3.27167	-2.92016	-3.30198	-2.73939	-2.81342	-2.21246	-3.02274	-3.15996	-3.2432	-3.28733
2.31761e+17	-2.88209	-2.68963	-3.31277	-3.22813	-2.83461	-3.27881	-3.19666	-3.05555	-2.66785	-2.98584	-2.92023	-3.17655	-1.82395	-3.28373	-3.1732	-3.00833	-2.90521	-3.30306	-3.03081	-3.31343	-3.14858	-2.9448	-3.258	-3.19143	-3.27765	-3.29751	-3.25854	-3.19034	-3.29392	-3.2927	-3.19116	-3.27021	-2.92488	-3.30969	-3.25294	-3.31884	-3.31668	-3.17055	-3.31957	-3.31479	-2.7031	-3.30819	-2.60812	-2.64669	-2.26601	-3.05536	-3.19291	-3.2341	-3.26123
2.04224e+17	-2.97562	-2.93099	-3.32036	-3.23256	-3.05481	-3.26682	-3.25049	-3.21684	-2.89352	-2.98088	-3.05481	-3.25031	-2.15061	-3.27745	-3.28824	-3.1388	-2.86939	-3.30484	-3.09669	-3.3143	-3.23855	-3.05866	-3.28462	-3.19638	-3.27607	-3.30801	-3.27107	-3.19761	-3.31811	-3.28132	-3.30225	-3.31218	-3.08983	-3.27281	-3.29085	-3.31988	-3.30741	-3.25908	-3.32074	-3.30972	-3.01085	-3.29119	-2.80121	-2.9029	-2.58602	-3.11958	-3.19333	-3.24905	-3.29327
2.31366e+17	-2.97812	-2.9132	-3.32103	-3.2238	-3.06422	-3.27809	-3.24192	-3.21531	-2.87109	-3.02061	-3.06898	-3.24885	-2.00269	-3.26891	-3.29646	-3.17768	-2.84923	-3.31027	-3.11233	-3.3047	-3.24957	-3.0474	-3.28393	-3.18973	-3.29018	-3.29907	-3.27668	-3.18586	-3.31999	-3.28685	-3.30597	-3.31276	-3.10468	-3.26626	-3.30147	-3.31983	-3.30864	-3.26239	-3.3213	-3.31547	-2.97513	-3.29112	-2.81701	-2.88941	-2.6151	-3.13114	-3.21287	-3.25552	-3.28698
1.92255e+17	-2.97801	-2.92624	-3.3212	-3.22311	-3.07369	-3.27875	-3.24218	-3.217	-2.87199	-3.02123	-3.07476	-3.25481	-2.03547	-3.26764	-3.29858	-3.18086	-2.8387	-3.31084	-3.11446	-3.30531	-3.24867	-3.04277	-3.28634	-3.19707	-3.28926	-3.29811	-3.27698	-3.17752	-3.32036	-3.29193	-3.30848	-3.31351	-3.1006	-3.26631	-3.30451	-3.32024	-3.30672	-3.26338	-3.32143	-3.31667	-2.9764	-3.28646	-2.82317	-2.89178	-2.61325	-3.12135	-3.21413	-3.25984	-3.2892
1.70327e+17	-2.94028	-2.89458	-3.32147	-3.23479	-3.09531	-3.27579	-3.24647	-3.22209	-2.85123	-3.00206	-3.06539	-3.26035	-2.13743	-3.26851	-3.29951	-3.18341	-2.82385	-3.31252	-3.1109	-3.31174	-3.25197	-3.07099	-3.28788	-3.20338	-3.29119	-3.30144	-3.2855	-3.15702	-3.32082	-3.29582	-3.31053	-3.31528	-3.07072	-3.26185	-3.30569	-3.32076	-3.30307	-3.25782	-3.32159	-3.31715	-3.02225	-3.28621	-2.85336	-2.89408	-2.62352	-3.12573	-3.20323	-3.26017	-3.29684
1.61893e+17	-2.88172	-2.65346	-3.31443	-3.21945	-2.84857	-3.27204	-3.20049	-3.0675	-2.6546	-2.99292	-2.92525	-3.18645	-1.70817	-3.28535	-3.14391	-3.01332	-2.92227	-3.30322	-3.0055	-3.31513	-3.17685	-2.93798	-3.25331	-3.17835	-3.27534	-3.29973	-3.25617	-3.2041	-3.29581	-3.28759	-3.20077	-3.26881	-2.93508	-3.30698	-3.26284	-3.31857	-3.31752	-3.18449	-3.3201	-3.31293	-2.71093	-3.31091	-2.61784	-2.66066	-2.31009	-3.00365	-3.20024	-3.23652	-3.25042
1.69174e+17	-2.95851	-2.93529	-3.32138	-3.23351	-3.09204	-3.27461	-3.23963	-3.22138	-2.87436	-3.02094	-3.07831	-3.26051	-2.15416	-3.2635	-3.30254	-3.18321	-2.81541	-3.31067	-3.11241	-3.31156	-3.24541	-3.06371	-3.28817	-3.20832	-3.28984	-3.30059	-3.27798	-3.16046	-3.32076	-3.29596	-3.31162	-3.315	-3.07244	-3.26187	-3.30679	-3.32086	-3.3017	-3.26204	-3.32152	-3.31696	-3.00085	-3.28385	-2.85521	-2.90048	-2.61128	-3.1179	-3.20552	-3.25584	-3.29718
1.21879e+17	-2.95872	-2.8983	-3.32069	-3.23587	-3.05127	-3.27064	-3.24802	-3.2121	-2.88001	-2.98829	-3.03863	-3.24509	-2.09194	-3.2793	-3.28157	-3.12555	-2.86716	-3.30509	-3.09674	-3.3143	-3.23211	-3.04681	-3.28186	-3.18196	-3.27275	-3.30674	-3.27317	-3.20786	-3.31801	-3.28164	-3.29824	-3.31175	-3.08642	-3.27111	-3.28539	-3.31946	-3.30912	-3.26011	-3.321	-3.30579	-3.00319	-3.29363	-2.79831	-2.89771	-2.57866	-3.10747	-3.18192	-3.25709	-3.29214
2.36288e+17	-2.99433	-2.93357	-3.3211	-3.22461	-3.06466	-3.27713	-3.23805	-3.22351	-2.86827	-3.00349	-3.07029	-3.24901	-2.04599	-3.27017	-3.29422	-3.16721	-2.82763	-3.31143	-3.11361	-3.30755	-3.2473	-3.041	-3.28724	-3.19153	-3.28342	-3.29896	-3.27589	-3.19491	-3.3203	-3.28963	-3.30681	-3.31319	-3.09723	-3.27691	-3.30182	-3.31997	-3.31043	-3.27011	-3.32138	-3.31753	-2.98416	-3.29086	-2.82713	-2.88942	-2.62298	-3.12502	-3.21286	-3.25914	-3.28801
2.3075e+17	-2.94483	-2.85735	-3.32008	-3.25122	-3.0393	-3.28918	-3.22096	-3.18913	-2.80954	-2.99892	-3.02426	-3.23128	-1.88538	-3.27535	-3.27703	-3.13556	-2.85536	-3.30974	-3.07248	-3.30595	-3.22071	-3.01486	-3.26319	-3.13749	-3.29134	-3.29551	-3.26785	-3.23572	-3.318	-3.27974	-3.2847	-3.30574	-3.0961	-3.2864	-3.28403	-3.31725	-3.31503	-3.27173	-3.32075	-3.30326	-2.97321	-3.29652	-2.80675	-2.88642	-2.65589	-3.13267	-3.18689	-3.24177	-3.27225
1.96638e+17	-2.95154	-2.8251	-3.32058	-3.24638	-3.02873	-3.28781	-3.22028	-3.20174	-2.79288	-3.01924	-2.99632	-3.21506	-1.91917	-3.27985	-3.2551	-3.11698	-2.88216	-3.30867	-3.09015	-3.31569	-3.22714	-3.0321	-3.27812	-3.16774	-3.27007	-3.3084	-3.26722	-3.25889	-3.31788	-3.27424	-3.26689	-3.30874	-3.07763	-3.29142	-3.26018	-3.31686	-3.31751	-3.26979	-3.3212	-3.30686	-2.9837	-3.30419	-2.72304	-2.88293	-2.58547	-3.11892	-3.1996	-3.22679	-3.27339
2.00427e+17	-3.01013	-2.94239	-3.31966	-3.22531	-3.03708	-3.26545	-3.25269	-3.21989	-2.88532	-2.9511	-3.06743	-3.23955	-2.115	-3.28012	-3.2816	-3.11156	-2.87089	-3.30425	-3.10988	-3.31471	-3.23989	-3.05838	-3.28562	-3.19339	-3.26291	-3.30952	-3.26147	-3.22865	-3.31737	-3.27419	-3.29434	-3.31077	-3.10216	-3.28546	-3.28063	-3.31935	-3.31508	-3.26787	-3.32031	-3.31133	-2.99899	-3.29684	-2.73963	-2.89555	-2.61014	-3.13212	-3.20612	-3.2446	-3.28909
1.33854e+17	-3.00375	-2.88831	-3.32057	-3.23073	-3.03951	-3.26331	-3.25521	-3.21947	-2.84675	-2.95752	-3.05606	-3.23232	-2.05263	-3.28052	-3.27309	-3.10051	-2.87113	-3.30679	-3.09559	-3.31507	-3.23063	-3.03978	-3.28047	-3.17772	-3.26795	-3.30876	-3.26831	-3.2381	-3.31821	-3.27825	-3.29128	-3.30947	-3.08857	-3.28052	-3.27236	-3.31837	-3.31662	-3.26539	-3.32095	-3.31053	-3.023	-3.30046	-2.76506	-2.89843	-2.62341	-3.12725	-3.19934	-3.25199	-3.28435
1.65328e+17	-2.97447	-2.9232	-3.32072	-3.22364	-3.05807	-3.25795	-3.25	-3.22175	-2.85941	-2.95761	-3.08581	-3.25257	-2.09112	-3.27882	-3.28934	-3.13986	-2.86674	-3.30789	-3.10232	-3.31351	-3.24453	-3.05695	-3.28696	-3.17962	-3.27268	-3.30536	-3.27843	-3.20985	-3.31951	-3.28403	-3.30264	-3.31337	-3.09711	-3.2786	-3.29525	-3.31997	-3.31267	-3.26201	-3.3211	-3.31298	-3.01919	-3.28811	-2.78693	-2.88336	-2.62401	-3.12121	-3.19532	-3.26059	-3.28767
1.65858e+17	-2.95762	-2.9229	-3.32153	-3.23829	-3.0862	-3.28039	-3.22598	-3.2197	-2.8435	-3.02814	-3.06522	-3.25841	-2.03548	-3.26289	-3.29684	-3.18839	-2.79712	-3.3128	-3.11256	-3.3083	-3.23936	-3.02426	-3.27992	-3.18682	-3.29213	-3.28839	-3.27567	-3.1759	-3.32071	-3.29396	-3.31007	-3.3148	-3.07131	-3.26869	-3.30685	-3.32031	-3.30628	-3.27064	-3.32165	-3.31526	-3.0089	-3.28338	-2.85657	-2.89021	-2.64129	-3.10531	-3.19652	-3.26376	-3.29076
1.26149e+17	-3.01551	-2.9406	-3.32016	-3.22162	-3.04867	-3.25743	-3.26025	-3.22703	-2.88241	-2.91077	-3.08792	-3.24791	-2.16652	-3.27855	-3.285	-3.12028	-2.84917	-3.31031	-3.10182	-3.31395	-3.23933	-3.05439	-3.28383	-3.18763	-3.26836	-3.30771	-3.26862	-3.22597	-3.31856	-3.28522	-3.30237	-3.3114	-3.09369	-3.2779	-3.28556	-3.31943	-3.31607	-3.25604	-3.32057	-3.31539	-3.04423	-3.29946	-2.78247	-2.91287	-2.64762	-3.14563	-3.20377	-3.25353	-3.29228
2.31898e+17	-2.92796	-2.90048	-3.32129	-3.23762	-3.05945	-3.27586	-3.2394	-3.1875	-2.91261	-3.03817	-3.02555	-3.26189	-2.08515	-3.27933	-3.28481	-3.14011	-2.86216	-3.30036	-3.08759	-3.31382	-3.23664	-3.03758	-3.27702	-3.18664	-3.27398	-3.30413	-3.2803	-3.16547	-3.31758	-3.28387	-3.30352	-3.31449	-3.0757	-3.25584	-3.29463	-3.32033	-3.29478	-3.25087	-3.32151	-3.29772	-2.98508	-3.2758	-2.83472	-2.89156	-2.47048	-3.05271	-3.175	-3.26463	-3.29572
1.57537e+17	-2.94649	-2.90012	-3.32145	-3.23526	-3.08309	-3.27513	-3.23445	-3.22281	-2.82993	-3.008	-3.06914	-3.25674	-2.06123	-3.26475	-3.29727	-3.18104	-2.81627	-3.31362	-3.10884	-3.31047	-3.24168	-3.04881	-3.28396	-3.18433	-3.28676	-3.29447	-3.28291	-3.17508	-3.32075	-3.29459	-3.30876	-3.31489	-3.0694	-3.26666	-3.30417	-3.32036	-3.30774	-3.26556	-3.32158	-3.31749	-3.01911	-3.28671	-2.84211	-2.88778	-2.64719	-3.12107	-3.19772	-3.26301	-3.29163
2.40161e+17	-2.96099	-2.80051	-3.32075	-3.24988	-3.01979	-3.29204	-3.1994	-3.20323	-2.7943	-3.02334	-3.00987	-3.20976	-1.86633	-3.27524	-3.25124	-3.13315	-2.88366	-3.31077	-3.08204	-3.31362	-3.23206	-3.01115	-3.27076	-3.15247	-3.28007	-3.30457	-3.26783	-3.25522	-3.31905	-3.27696	-3.27467	-3.3086	-3.07332	-3.29019	-3.26094	-3.31677	-3.31795	-3.26877	-3.3213	-3.31097	-2.95394	-3.30621	-2.74898	-2.88858	-2.5786	-3.1149	-3.20089	-3.22069	-3.2704
1.34034e+17	-2.96172	-2.88326	-3.32148	-3.23844	-3.07112	-3.28123	-3.22988	-3.22842	-2.81325	-3.01853	-3.05447	-3.2423	-1.98999	-3.26645	-3.28695	-3.1752	-2.79991	-3.31434	-3.108	-3.3091	-3.24307	-3.03525	-3.2825	-3.17554	-3.29069	-3.29158	-3.28123	-3.19482	-3.32073	-3.29103	-3.30456	-3.31363	-3.07356	-3.2745	-3.29933	-3.31967	-3.31154	-3.27297	-3.32161	-3.31714	-3.0128	-3.29354	-2.84245	-2.88502	-2.66179	-3.12169	-3.20007	-3.26086	-3.2895
2.30799e+17	-2.94122	-2.85285	-3.32136	-3.24355	-3.03302	-3.28097	-3.236	-3.21521	-2.76823	-3.01389	-3.07143	-3.24351	-1.87944	-3.26871	-3.28523	-3.15879	-2.84748	-3.31445	-3.08329	-3.30993	-3.23506	-3.04826	-3.27259	-3.15355	-3.27826	-3.29093	-3.28539	-3.21332	-3.32053	-3.28908	-3.30034	-3.31381	-3.08727	-3.26888	-3.29438	-3.31862	-3.31426	-3.2683	-3.32153	-3.31627	-3.01704	-3.2967	-2.81825	-2.87744	-2.66517	-3.12898	-3.19527	-3.25713	-3.27863
2.27847e+17	-2.98934	-2.89424	-3.32048	-3.2319	-3.03649	-3.27051	-3.24552	-3.21613	-2.85424	-2.97163	-3.03758	-3.23238	-2.05731	-3.28028	-3.27255	-3.11189	-2.86768	-3.30688	-3.09822	-3.31511	-3.23478	-3.0429	-3.28182	-3.18071	-3.26786	-3.30835	-3.26816	-3.23616	-3.31798	-3.27636	-3.28796	-3.31025	-3.09106	-3.28338	-3.27383	-3.31886	-3.31543	-3.26577	-3.32084	-3.30931	-3.00714	-3.29952	-2.75736	-2.88909	-2.60714	-3.11858	-3.20116	-3.24493	-3.28492
1.22283e+17	-2.95034	-2.89352	-3.3211	-3.2244	-3.08092	-3.27087	-3.244	-3.20677	-2.88373	-2.99417	-3.06772	-3.26463	-2.10461	-3.27189	-3.29826	-3.17681	-2.86082	-3.30828	-3.09302	-3.3111	-3.25038	-3.06009	-3.28361	-3.1987	-3.28894	-3.30225	-3.28321	-3.15301	-3.32017	-3.29627	-3.3118	-3.31484	-3.08291	-3.25637	-3.30658	-3.32073	-3.29841	-3.24971	-3.32131	-3.31438	-3.00357	-3.27384	-2.84086	-2.89061	-2.57325	-3.08666	-3.20137	-3.26105	-3.29424
1.61463e+17	-2.93565	-2.89137	-3.32109	-3.22948	-3.0978	-3.2717	-3.24067	-3.2251	-2.82791	-2.9942	-3.07988	-3.26127	-2.11455	-3.2641	-3.29945	-3.19129	-2.82691	-3.31343	-3.1167	-3.31062	-3.25008	-3.05769	-3.28782	-3.19995	-3.29517	-3.29705	-3.28087	-3.16388	-3.32036	-3.29438	-3.30943	-3.31501	-3.05747	-3.26739	-3.30701	-3.32071	-3.30598	-3.26593	-3.32133	-3.31855	-3.0181	-3.28136	-2.8346	-2.88187	-2.64057	-3.12164	-3.1978	-3.2601	-3.29245
1.30135e+17	-2.96486	-2.8679	-3.32114	-3.2356	-3.03762	-3.28528	-3.23798	-3.21179	-2.80798	-3.01814	-3.06137	-3.23955	-1.85884	-3.27318	-3.285	-3.15749	-2.84066	-3.31161	-3.09232	-3.30436	-3.24399	-3.0322	-3.27677	-3.16487	-3.28964	-3.29243	-3.27743	-3.21578	-3.32003	-3.28704	-3.30089	-3.3117	-3.10544	-3.2758	-3.29649	-3.31854	-3.31272	-3.26985	-3.3214	-3.31434	-2.98417	-3.29485	-2.81639	-2.89399	-2.64861	-3.11987	-3.20679	-3.25351	-3.27889
2.0436e+17	-2.93474	-2.88534	-3.32135	-3.23365	-3.08804	-3.26834	-3.23997	-3.22931	-2.80477	-2.99066	-3.07932	-3.25803	-2.0581	-3.2635	-3.29731	-3.18115	-2.81895	-3.31531	-3.11504	-3.31075	-3.24188	-3.05089	-3.28543	-3.18193	-3.29053	-3.29268	-3.28421	-3.18042	-3.32076	-3.29594	-3.30904	-3.3152	-3.05996	-3.26433	-3.30498	-3.32075	-3.31036	-3.26569	-3.32147	-3.31865	-3.02733	-3.28816	-2.82743	-2.87778	-2.67387	-3.12694	-3.19194	-3.26652	-3.29386
2.27922e+17	-2.96389	-2.90767	-3.3208	-3.23318	-3.07937	-3.26242	-3.24296	-3.22436	-2.85339	-2.9515	-3.0776	-3.25961	-2.13211	-3.26985	-3.29527	-3.16988	-2.84193	-3.31238	-3.0964	-3.31257	-3.23983	-3.05301	-3.28516	-3.18429	-3.28404	-3.29996	-3.27896	-3.17963	-3.31973	-3.29585	-3.30927	-3.31359	-3.0686	-3.26861	-3.3038	-3.32023	-3.30868	-3.25646	-3.32107	-3.31564	-3.03135	-3.2868	-2.84162	-2.88778	-2.63496	-3.12115	-3.19291	-3.25805	-3.29394
2.35738e+17	-2.93139	-2.86451	-3.32136	-3.24297	-3.07272	-3.28234	-3.23222	-3.21517	-2.80616	-3.01881	-3.05217	-3.24676	-2.00713	-3.26444	-3.29002	-3.16666	-2.81544	-3.31304	-3.10472	-3.30934	-3.24499	-3.05038	-3.27416	-3.17177	-3.28557	-3.2932	-3.28317	-3.17773	-3.32019	-3.29087	-3.30308	-3.31345	-3.06744	-3.27003	-3.2973	-3.3192	-3.30774	-3.2654	-3.32153	-3.31474	-3.01669	-3.29299	-2.84962	-2.89447	-2.62643	-3.12777	-3.19159	-3.25472	-3.28696
2.01595e+17	-2.9467	-2.77902	-3.31978	-3.25396	-2.99065	-3.29131	-3.22174	-3.18386	-2.73569	-3.00741	-3.02136	-3.2175	-1.73609	-3.27707	-3.2546	-3.12897	-2.88329	-3.31113	-3.04824	-3.31146	-3.22878	-3.01366	-3.25781	-3.13349	-3.2772	-3.29393	-3.27086	-3.25203	-3.31815	-3.27377	-3.27814	-3.30661	-3.08507	-3.28448	-3.27397	-3.31529	-3.31746	-3.26531	-3.32084	-3.30918	-2.9671	-3.30459	-2.77297	-2.86353	-2.61757	-3.11131	-3.1984	-3.22425	-3.26144
2.05511e+17	-2.9872	-2.88306	-3.31897	-3.23552	-3.03811	-3.26802	-3.23594	-3.20522	-2.8495	-2.98248	-3.02109	-3.21801	-2.03554	-3.27817	-3.26563	-3.09857	-2.88428	-3.30333	-3.09642	-3.31423	-3.22229	-3.03025	-3.27814	-3.17691	-3.26943	-3.30855	-3.25635	-3.2408	-3.31626	-3.27099	-3.28004	-3.30593	-3.07565	-3.29024	-3.26833	-3.31778	-3.31507	-3.2704	-3.32049	-3.30675	-2.97263	-3.2979	-2.73384	-2.88305	-2.5884	-3.1181	-3.19469	-3.23649	-3.28133
2.04817e+17	-3.00919	-2.94499	-3.32039	-3.21019	-3.04049	-3.26027	-3.25001	-3.22117	-2.89841	-2.96468	-3.07658	-3.24414	-2.09426	-3.27598	-3.29078	-3.13618	-2.85875	-3.30729	-3.11276	-3.31098	-3.24806	-3.05501	-3.28852	-3.1911	-3.27129	-3.30624	-3.27025	-3.20863	-3.31912	-3.28424	-3.3027	-3.31183	-3.10644	-3.27973	-3.29302	-3.31988	-3.31314	-3.26345	-3.32082	-3.31546	-2.98907	-3.29312	-2.7699	-2.8847	-2.60527	-3.12815	-3.21303	-3.25552	-3.28901
1.21966e+17	-2.9011	-2.8621	-3.32151	-3.23917	-3.09235	-3.27734	-3.23879	-3.21726	-2.786	-2.99728	-3.06959	-3.25897	-2.07643	-3.26603	-3.29588	-3.18451	-2.81626	-3.31484	-3.11013	-3.31235	-3.24565	-3.06449	-3.28397	-3.18995	-3.29246	-3.29466	-3.28611	-3.1621	-3.32086	-3.29709	-3.30537	-3.31564	-3.0503	-3.26664	-3.30436	-3.3204	-3.30547	-3.26591	-3.32161	-3.3181	-3.04339	-3.28369	-2.84096	-2.88159	-2.64857	-3.12355	-3.19259	-3.26267	-3.29151
2.40137e+17	-2.98422	-2.9194	-3.32035	-3.22539	-3.05576	-3.25659	-3.24975	-3.22523	-2.87136	-2.95329	-3.07615	-3.24264	-2.13385	-3.27387	-3.28499	-3.13044	-2.85696	-3.30795	-3.09718	-3.31404	-3.23835	-3.05839	-3.2831	-3.17926	-3.27325	-3.30567	-3.27246	-3.20657	-3.31851	-3.28483	-3.30164	-3.31134	-3.08433	-3.2767	-3.28793	-3.31969	-3.31212	-3.26004	-3.32069	-3.31311	-3.0335	-3.29173	-2.79803	-2.8933	-2.62087	-3.1212	-3.1901	-3.25361	-3.29266
2.2697e+17	-2.98043	-2.90743	-3.3212	-3.22056	-3.06686	-3.26801	-3.24909	-3.22476	-2.86338	-2.98659	-3.08166	-3.25216	-2.07413	-3.26988	-3.29554	-3.16803	-2.84	-3.31249	-3.10819	-3.30921	-3.2509	-3.05433	-3.28906	-3.19079	-3.2857	-3.30189	-3.28333	-3.18497	-3.32059	-3.29491	-3.30974	-3.31411	-3.08666	-3.26838	-3.30401	-3.32042	-3.30955	-3.26184	-3.32141	-3.31848	-3.01138	-3.2893	-2.8428	-2.8777	-2.62221	-3.12414	-3.2055	-3.26562	-3.29098
1.26149e+17	-3.00358	-2.93296	-3.32057	-3.22268	-3.0416	-3.26767	-3.24989	-3.22017	-2.87795	-2.93039	-3.06732	-3.24733	-2.07884	-3.27865	-3.28778	-3.12773	-2.84251	-3.31134	-3.10829	-3.312	-3.2493	-3.05772	-3.28718	-3.18193	-3.25943	-3.30467	-3.27596	-3.22179	-3.31945	-3.28416	-3.30185	-3.31244	-3.10398	-3.27828	-3.29329	-3.31919	-3.31569	-3.25528	-3.321	-3.317	-3.01213	-3.2992	-2.79164	-2.89553	-2.63349	-3.14527	-3.21449	-3.25873	-3.28716
1.91709e+17	-2.97386	-2.85164	-3.32077	-3.24437	-3.00628	-3.28374	-3.23373	-3.20281	-2.78361	-2.98016	-3.02998	-3.22356	-1.87749	-3.27748	-3.27292	-3.12297	-2.86189	-3.31246	-3.07835	-3.31385	-3.22716	-3.04246	-3.27294	-3.13652	-3.25688	-3.30157	-3.27542	-3.24736	-3.31937	-3.27353	-3.28507	-3.30972	-3.09917	-3.27783	-3.2755	-3.31632	-3.31821	-3.26612	-3.32121	-3.31291	-3.0055	-3.30542	-2.77479	-2.87571	-2.64374	-3.13489	-3.20499	-3.24137	-3.27172
2.32303e+17	-2.96003	-2.91246	-3.32125	-3.22334	-3.08439	-3.27473	-3.24242	-3.21386	-2.86913	-3.01118	-3.07525	-3.26018	-2.10013	-3.26574	-3.30032	-3.18352	-2.83303	-3.3104	-3.10883	-3.30867	-3.25163	-3.05482	-3.28711	-3.20574	-3.29146	-3.29998	-3.27901	-3.16097	-3.32057	-3.29553	-3.31125	-3.31454	-3.08029	-3.26153	-3.30726	-3.32077	-3.30199	-3.25962	-3.32144	-3.31739	-2.99278	-3.28023	-2.84102	-2.8912	-2.59898	-3.1091	-3.20827	-3.25932	-3.29213
1.70137e+17	-2.77523	-2.70211	-3.31394	-3.1673	-2.78028	-3.28425	-3.18778	-3.03324	-2.61108	-3.05403	-2.81828	-3.19412	-1.73065	-3.28813	-3.09531	-2.9398	-2.90736	-3.30932	-2.98449	-3.31562	-3.1201	-2.9388	-3.26227	-3.22844	-3.27813	-3.29018	-3.24747	-3.15143	-3.27025	-3.29861	-3.16495	-3.26259	-2.83471	-3.309	-3.25133	-3.32044	-3.31776	-3.12352	-3.32032	-3.3157	-2.63663	-3.31197	-2.58464	-2.57981	-2.05937	-3.00019	-3.20392	-3.26448	-3.23319
1.357e+17	-2.95396	-2.87445	-3.32123	-3.24068	-3.04454	-3.27718	-3.23978	-3.21828	-2.78675	-2.99651	-3.07205	-3.24115	-1.95363	-3.26732	-3.28438	-3.15032	-2.8328	-3.31307	-3.10024	-3.31057	-3.2376	-3.04395	-3.27034	-3.16846	-3.28325	-3.29131	-3.27533	-3.21827	-3.32023	-3.28763	-3.29964	-3.31284	-3.08203	-3.26868	-3.29226	-3.31862	-3.31489	-3.26216	-3.32148	-3.31598	-3.01765	-3.29981	-2.80622	-2.88889	-2.66724	-3.13065	-3.19632	-3.25238	-3.28335
1.92102e+17	-2.93179	-2.87961	-3.32146	-3.22727	-3.08793	-3.27421	-3.23814	-3.20157	-2.8455	-3.01104	-3.06944	-3.26554	-2.0676	-3.26683	-3.30146	-3.1887	-2.84112	-3.31037	-3.095	-3.30999	-3.24952	-3.05602	-3.2828	-3.19763	-3.29128	-3.29739	-3.28304	-3.14822	-3.32071	-3.29745	-3.31168	-3.31554	-3.07289	-3.25706	-3.30802	-3.32077	-3.29853	-3.25459	-3.32159	-3.31617	-3.00983	-3.27154	-2.82908	-2.89528	-2.60156	-3.09237	-3.20306	-3.26037	-3.28986
1.65165e+17	-2.93897	-2.81585	-3.31803	-3.22993	-2.94525	-3.28852	-3.23663	-3.16599	-2.81993	-3.08242	-2.85705	-3.22466	-1.96551	-3.28246	-3.15458	-3.01709	-2.90702	-3.29486	-3.06598	-3.31699	-3.17268	-2.89885	-3.27433	-3.21302	-3.24724	-3.30817	-3.25306	-3.20652	-3.28442	-3.24914	-3.23635	-3.29624	-2.92843	-3.30245	-3.2245	-3.31879	-3.31589	-3.24001	-3.32048	-3.27844	-2.84916	-3.30606	-2.69097	-2.72818	-2.11908	-3.00608	-3.1769	-3.23534	-3.27735
1.69028e+17	-2.98544	-2.81862	-3.3184	-3.24264	-3.03846	-3.2838	-3.2313	-3.15959	-2.7753	-2.96562	-2.95147	-3.18269	-1.89254	-3.26295	-3.24578	-3.07081	-2.88955	-3.30947	-3.08787	-3.31439	-3.20679	-2.99267	-3.26546	-3.15678	-3.25791	-3.30669	-3.23302	-3.2666	-3.3126	-3.26294	-3.26512	-3.30204	-3.05929	-3.29287	-3.23423	-3.31606	-3.31859	-3.26709	-3.31986	-3.3038	-2.95535	-3.29502	-2.6604	-2.87143	-2.5673	-3.10807	-3.20084	-3.20629	-3.27724
1.7066e+17	-2.95298	-2.86938	-3.3213	-3.22398	-3.06766	-3.26608	-3.2454	-3.22788	-2.83089	-2.99432	-3.06446	-3.23911	-2.04599	-3.27005	-3.28704	-3.14882	-2.83218	-3.31272	-3.11153	-3.31223	-3.23555	-3.04299	-3.28732	-3.17254	-3.28714	-3.30075	-3.28323	-3.20195	-3.32062	-3.29317	-3.30459	-3.31315	-3.08131	-3.26928	-3.29251	-3.32046	-3.3125	-3.26851	-3.3214	-3.31708	-3.00667	-3.29328	-2.82154	-2.87942	-2.66567	-3.10935	-3.1879	-3.26866	-3.29418
1.3383e+17	-2.94641	-2.89568	-3.32155	-3.23172	-3.09238	-3.27899	-3.23662	-3.21799	-2.8272	-3.01831	-3.07647	-3.25949	-2.05104	-3.26023	-3.29962	-3.19395	-2.80305	-3.31343	-3.11292	-3.30759	-3.24731	-3.03722	-3.28387	-3.20173	-3.29636	-3.29151	-3.2766	-3.16452	-3.32095	-3.29854	-3.31177	-3.31475	-3.06366	-3.26403	-3.30891	-3.32048	-3.30535	-3.26746	-3.32168	-3.31845	-3.01264	-3.28309	-2.84825	-2.89373	-2.63894	-3.11108	-3.20497	-3.26157	-3.28915
1.57478e+17	-2.93772	-2.88972	-3.3214	-3.23012	-3.09715	-3.27262	-3.23917	-3.22032	-2.81562	-3.01267	-3.08473	-3.26122	-2.09005	-3.25492	-3.30227	-3.19592	-2.79966	-3.31445	-3.11767	-3.30966	-3.2516	-3.0577	-3.2846	-3.20443	-3.29395	-3.29324	-3.27755	-3.15596	-3.3208	-3.2993	-3.31212	-3.31543	-3.05122	-3.25908	-3.30843	-3.32066	-3.30514	-3.26262	-3.32153	-3.31948	-3.02378	-3.28358	-2.83509	-2.89259	-2.64379	-3.1237	-3.20659	-3.25585	-3.29215
2.26395e+17	-2.94155	-2.86934	-3.32062	-3.23882	-3.05172	-3.27853	-3.22352	-3.21079	-2.80972	-3.00416	-3.04435	-3.23498	-1.97631	-3.26767	-3.28281	-3.14648	-2.83373	-3.31233	-3.09661	-3.30857	-3.21894	-3.02496	-3.2738	-3.15511	-3.2876	-3.2944	-3.27472	-3.21694	-3.31911	-3.28575	-3.2936	-3.30992	-3.07427	-3.2747	-3.28582	-3.31871	-3.31372	-3.27137	-3.32106	-3.31351	-2.99376	-3.29304	-2.80261	-2.89205	-2.66698	-3.12574	-3.18002	-3.25821	-3.28353
2.01114e+17	-2.93729	-2.82301	-3.31772	-3.23286	-2.93651	-3.28792	-3.23609	-3.16317	-2.85298	-3.08472	-2.8539	-3.22307	-1.9985	-3.2832	-3.15489	-3.01145	-2.91564	-3.29519	-3.05977	-3.31692	-3.17705	-2.89665	-3.2733	-3.20522	-3.23859	-3.30978	-3.25778	-3.19849	-3.28528	-3.2476	-3.23765	-3.29863	-2.92028	-3.30012	-3.22974	-3.31894	-3.31507	-3.24002	-3.32047	-3.27525	-2.85838	-3.30519	-2.69826	-2.73297	-2.08597	-2.99514	-3.17095	-3.23752	-3.2795
1.65741e+17	-2.99996	-2.91043	-3.32029	-3.22699	-3.03133	-3.26721	-3.25131	-3.21265	-2.86022	-2.93024	-3.05036	-3.23548	-2.06771	-3.27888	-3.28007	-3.10548	-2.85389	-3.30907	-3.10373	-3.31487	-3.23938	-3.05576	-3.28334	-3.17542	-3.25217	-3.30773	-3.26911	-3.23638	-3.31866	-3.27778	-3.29164	-3.31054	-3.09517	-3.27735	-3.27887	-3.31865	-3.31686	-3.25959	-3.32075	-3.31339	-3.01341	-3.30176	-2.75461	-2.89112	-2.62443	-3.13908	-3.20809	-3.25248	-3.28522
2.27973e+17	-2.94231	-2.89093	-3.32145	-3.22898	-3.08547	-3.27479	-3.24104	-3.22418	-2.82316	-3.01456	-3.07537	-3.2517	-2.06258	-3.25955	-3.29606	-3.18067	-2.80171	-3.31387	-3.11718	-3.30964	-3.24737	-3.04969	-3.28563	-3.19348	-3.29197	-3.29486	-3.28008	-3.172	-3.32087	-3.2966	-3.30956	-3.31458	-3.06409	-3.26363	-3.30457	-3.32057	-3.30744	-3.26682	-3.32154	-3.31898	-3.01191	-3.2882	-2.84569	-2.88272	-2.64676	-3.11911	-3.20169	-3.26112	-3.29266
1.22308e+17	-2.91869	-2.75465	-3.31403	-3.24127	-2.87501	-3.28743	-3.20417	-3.10148	-2.79556	-3.02974	-2.88847	-3.18829	-1.95502	-3.28137	-3.16458	-3.01913	-2.90865	-3.30364	-3.04083	-3.31429	-3.15832	-2.88208	-3.25841	-3.18259	-3.25831	-3.30576	-3.26007	-3.18883	-3.29468	-3.26529	-3.20791	-3.28672	-2.91762	-3.30714	-3.2443	-3.31832	-3.31588	-3.21692	-3.31972	-3.29905	-2.75303	-3.30584	-2.65831	-2.69282	-2.15094	-3.04003	-3.18706	-3.21994	-3.27084
1.65232e+17	-2.93683	-2.89614	-3.32144	-3.23101	-3.10236	-3.27389	-3.2352	-3.22556	-2.80911	-3.02448	-3.0888	-3.25899	-2.0822	-3.24998	-3.30259	-3.20255	-2.78163	-3.31491	-3.12507	-3.30911	-3.25109	-3.05223	-3.28579	-3.20538	-3.29687	-3.29078	-3.27525	-3.15906	-3.32084	-3.29909	-3.31204	-3.31538	-3.04003	-3.26012	-3.30907	-3.32061	-3.30614	-3.26771	-3.32156	-3.32003	-3.01889	-3.28405	-2.83671	-2.89172	-2.65382	-3.12452	-3.20535	-3.25566	-3.29211
1.70343e+17	-2.92633	-2.88456	-3.32119	-3.23661	-3.06826	-3.2745	-3.23948	-3.2182	-2.77942	-3.00166	-3.08079	-3.25255	-1.96869	-3.25835	-3.29511	-3.16887	-2.81988	-3.31415	-3.11009	-3.30775	-3.23557	-3.04249	-3.27477	-3.17485	-3.28858	-3.28692	-3.27907	-3.19682	-3.32027	-3.29278	-3.30546	-3.31336	-3.07028	-3.25597	-3.30063	-3.31978	-3.31221	-3.26453	-3.32139	-3.31763	-3.00946	-3.29365	-2.80787	-2.88238	-2.6768	-3.12804	-3.19438	-3.26036	-3.28749
1.7018e+17	-2.93166	-2.72483	-3.3162	-3.25996	-2.9652	-3.2902	-3.14041	-3.1598	-2.79196	-3.0212	-2.97453	-3.17352	-1.83251	-3.27508	-3.22947	-3.11602	-2.94442	-3.30494	-3.05663	-3.31351	-3.21476	-2.94547	-3.24878	-3.13762	-3.27197	-3.30544	-3.23923	-3.238	-3.3153	-3.27205	-3.24496	-3.29603	-3.01908	-3.30335	-3.25139	-3.31325	-3.31623	-3.25551	-3.32005	-3.31	-2.79003	-3.3079	-2.65678	-2.80251	-2.42665	-3.08415	-3.18637	-3.19897	-3.26713
1.57072e+17	-2.93544	-2.84354	-3.32086	-3.22836	-3.02991	-3.27523	-3.24333	-3.18942	-2.86242	-2.99702	-3.02614	-3.24539	-2.04206	-3.27948	-3.27273	-3.11628	-2.87102	-3.30502	-3.07971	-3.31396	-3.21872	-3.0217	-3.27737	-3.17483	-3.27814	-3.30561	-3.27399	-3.2001	-3.31758	-3.28244	-3.29711	-3.31112	-3.06989	-3.26154	-3.27765	-3.31988	-3.30326	-3.25517	-3.32102	-3.30354	-2.99443	-3.28101	-2.79114	-2.90076	-2.52739	-3.06251	-3.16954	-3.26328	-3.29023
1.69083e+17	-2.83474	-2.71117	-3.31443	-3.19752	-2.82171	-3.28497	-3.20237	-3.06804	-2.68514	-3.04699	-2.84383	-3.19583	-1.79259	-3.28708	-3.11374	-2.9662	-2.90991	-3.3056	-3.00393	-3.31574	-3.14105	-2.90308	-3.2602	-3.20931	-3.26585	-3.29899	-3.25705	-3.17267	-3.28008	-3.28382	-3.18244	-3.27315	-2.86368	-3.30733	-3.24905	-3.31965	-3.31732	-3.16662	-3.32025	-3.30723	-2.6983	-3.31081	-2.62584	-2.61313	-2.08358	-2.99343	-3.19807	-3.24516	-3.24996
1.96044e+17	-2.97033	-2.87313	-3.32048	-3.2449	-3.04077	-3.28747	-3.19609	-3.18561	-2.80869	-2.9981	-3.00188	-3.20713	-1.93269	-3.26631	-3.27582	-3.14594	-2.84577	-3.30926	-3.09132	-3.31056	-3.22118	-2.98962	-3.2722	-3.13285	-3.28066	-3.29965	-3.26453	-3.23812	-3.31794	-3.26438	-3.28445	-3.30636	-3.07412	-3.28512	-3.26914	-3.31676	-3.31588	-3.27253	-3.32098	-3.30871	-2.97615	-3.29488	-2.76722	-2.89061	-2.6225	-3.12652	-3.19514	-3.23071	-3.2718
1.69028e+17	-2.95053	-2.89702	-3.32118	-3.22406	-3.06482	-3.26178	-3.24962	-3.22528	-2.81716	-2.97042	-3.08899	-3.25088	-2.0603	-3.26489	-3.29084	-3.14855	-2.8308	-3.31277	-3.10945	-3.31053	-3.24366	-3.06485	-3.27863	-3.17597	-3.27812	-3.29699	-3.28072	-3.1969	-3.32014	-3.29291	-3.30442	-3.31322	-3.07553	-3.26471	-3.29602	-3.31987	-3.31235	-3.25721	-3.3213	-3.31692	-3.0323	-3.29299	-2.8251	-2.8786	-2.64327	-3.12769	-3.19205	-3.26452	-3.29056
[truncated: 313 more rows]
[truncated: 25 more columns]

## Sheet: 3D_right_panel
	Bhlhe40	Bcl3	1110017d15rik	Noct	Relb	Icam4	1810032o08rik	Neurl3	Vars	Gramd1a	Maff	Birc3	H2-q6	Nr1d2	Prr7	Tnfaip3	Per1	6230400d17rik	Casp4	Irf5	Rd3	Socs2	Tifa	Csf1	Nod2	Foxp4	Nr1d1	Tgif1	Icosl	S1pr2	Stx11	Sh2b2	Slc25a25	Parp3	Rab20	Rdh5	Lat2	Tha1	Col11a2	Egr2	Tinagl1	Pogk	Ppp1r18	Wsb1	Csrnp1	Fosl2	Ciart	Dbp	Dll1
[truncated: 502 more rows]
[truncated: 25 more columns]

## Sheet: 3E
	Factor-0	Factor-15	Celltype	Condition
[truncated: 47 more rows]

## Sheet: 3F
	INHBA	F10	CLEC4E	NRG1	HP	EGLN3	CD80	BNIP3	TNFAIP6	ANKRD37	AIFM2	AGPAT9	CCL24	EMILIN2	CARMIL1	ARG2	SPSB4	MET	CCR1	ARG1	GRINA	FAM78B	TREM1	CEBPE	ADSSL1	UCP3	SLC2A1	ADGRG3	TARM1	THBD	AI839979	TLR4	COL4A1	THBS1	VCAN	IER3	GM5218	APOC1	SGMS2	MGST1	CCDC71L	OLR1	SDC1	ANKRD66	SAA3	SPHK1	1700012B09RIK	PFKL	SRGN
[truncated: 919 more rows]
[truncated: 154 more columns]

[truncated: 2 more sheets: 3F_left, 3F_right]
