# Supplementary material for: Conserved transcriptional connectivity of regulatory T cells in the tumor microenvironment informs new combination cancer therapy strategies
Source: Nat Immunol. 2023 May 1;24(6):1020–35. doi: 10.1038/s41590-023-01504-2 (PMC10232368; doi:10.1038/s41590-023-01504-2)
Supplement: Source Data Fig. 4 — Statistical source data. [file 41590_2023_1504_MOESM27_ESM.xlsx]

## Sheet: panel A
barcode	Tumor_rnaFrac	Tumor_binary
Ctrl2_C1_AAACAAGTATCTCCCA-1	0.682813	TRUE
Ctrl2_C1_AAACACCAATAACTGC-1	0.0624322	FALSE
Ctrl2_C1_AAACAGAGCGACTCCT-1	0.040371	FALSE
Ctrl2_C1_AAACAGCTTTCAGAAG-1	0.0469524	FALSE
Ctrl2_C1_AAACAGGGTCTATATT-1	0.0392027	FALSE
Ctrl2_C1_AAACAGTGTTCCTGGG-1	0.420439	TRUE
Ctrl2_C1_AAACATTTCCCGGATT-1	0.824537	TRUE
Ctrl2_C1_AAACCCGAACGAAATC-1	0.103109	FALSE
Ctrl2_C1_AAACCGGGTAGGTACC-1	0.124818	FALSE
Ctrl2_C1_AAACCGTTCGTCCAGG-1	0.217211	TRUE
Ctrl2_C1_AAACCTAAGCAGCCGG-1	0.10332	TRUE
Ctrl2_C1_AAACCTCATGAAGTTG-1	0.129099	FALSE
Ctrl2_C1_AAACGAAGATGGAGTA-1	0.279684	TRUE
Ctrl2_C1_AAACGAGACGGTTGAT-1	0.0694293	FALSE
Ctrl2_C1_AAACGGGCGTACGGGT-1	0.576452	TRUE
Ctrl2_C1_AAACGGTTGCGAACTG-1	0.194408	TRUE
Ctrl2_C1_AAACGTGTTCGCCCTA-1	0.0131152	FALSE
Ctrl2_C1_AAACTCGGTTCGCAAT-1	0.0758146	TRUE
Ctrl2_C1_AAACTCGTGATATAAG-1	0.0269009	FALSE
Ctrl2_C1_AAACTGCTGGCTCCAA-1	0.767205	TRUE
Ctrl2_C1_AAACTTAATTGCACGC-1	0.072267	FALSE
Ctrl2_C1_AAACTTGCAAACGTAT-1	0.0573964	FALSE
Ctrl2_C1_AAAGAATGTGGACTAA-1	0.181108	FALSE
Ctrl2_C1_AAAGACTGGGCGCTTT-1	0.0143736	FALSE
Ctrl2_C1_AAAGGCCCTATAATAC-1	0.101879	FALSE
Ctrl2_C1_AAAGGCTACGGACCAT-1	0.126437	TRUE
Ctrl2_C1_AAAGGCTCTCGCGCCG-1	0.796634	TRUE
Ctrl2_C1_AAAGGGATGTAGCAAG-1	0.0207558	FALSE
Ctrl2_C1_AAAGGGCAGCTTGAAT-1	0.165343	FALSE
Ctrl2_C1_AAAGTAGCATTGCTCA-1	0.00774242	FALSE
Ctrl2_C1_AAAGTCACTGATGTAA-1	0.0138811	FALSE
Ctrl2_C1_AAAGTCGACCCTCAGT-1	0.0279319	FALSE
Ctrl2_C1_AAAGTGTGATTTATCT-1	0.66005	TRUE
Ctrl2_C1_AAAGTTGACTCCCGTA-1	0.210559	TRUE
Ctrl2_C1_AAATAACCATACGGGA-1	0.0375819	FALSE
Ctrl2_C1_AAATAAGGTAGTGCCC-1	0.0805201	FALSE
Ctrl2_C1_AAATACCTATAAGCAT-1	0.69076	TRUE
Ctrl2_C1_AAATAGCTTAGACTTT-1	0.418268	TRUE
Ctrl2_C1_AAATAGGGTGCTATTG-1	0.888705	TRUE
Ctrl2_C1_AAATCCGATACACGCC-1	0.0605492	FALSE
Ctrl2_C1_AAATCGCGGAAGGAGT-1	0.0408937	FALSE
Ctrl2_C1_AAATCGTGTACCACAA-1	0.0555109	FALSE
Ctrl2_C1_AAATCTAGCCCTGCTA-1	0.789046	TRUE
Ctrl2_C1_AAATGATTCGATCAGC-1	0.207604	FALSE
Ctrl2_C1_AAATGCTCGTTACGTT-1	0.00888631	FALSE
Ctrl2_C1_AAATGGCATGTCTTGT-1	0.336766	TRUE
Ctrl2_C1_AAATGGCCCGTGCCCT-1	0.0414829	FALSE
Ctrl2_C1_AAATGGTCAATGTGCC-1	0.0303688	FALSE
Ctrl2_C1_AAATTAACGGGTAGCT-1	0.0809983	FALSE
Ctrl2_C1_AAATTACACGACTCTG-1	0.0363281	FALSE
Ctrl2_C1_AAATTCCAGGTCCAAA-1	0.17453	TRUE
Ctrl2_C1_AAATTGATAGTCCTTT-1	0.00263008	FALSE
Ctrl2_C1_AAATTGGTGAGAAGCA-1	0.0153133	FALSE
Ctrl2_C1_AAATTTGCGGGTGTGG-1	0.329659	TRUE
Ctrl2_C1_AACAACTGGTAGTTGC-1	0.153054	TRUE
Ctrl2_C1_AACAATACATTGTCGA-1	0.0983317	TRUE
Ctrl2_C1_AACAATTACTCTACGC-1	0.0922401	FALSE
Ctrl2_C1_AACACACGCTCGCCGC-1	0.783862	TRUE
Ctrl2_C1_AACACGAGACGCGGCC-1	0.0361626	FALSE
Ctrl2_C1_AACAGCTGTGTGGCAA-1	0.0263104	FALSE
Ctrl2_C1_AACAGGAAATCGAATA-1	0.440005	TRUE
Ctrl2_C1_AACAGGTAGTATGGAT-1	0.0416011	FALSE
Ctrl2_C1_AACATCGATACGTCTA-1	0.17601	FALSE
Ctrl2_C1_AACATTGAAGTTGATC-1	0.0663822	FALSE
Ctrl2_C1_AACATTGTGACTCGAG-1	0.440387	TRUE
Ctrl2_C1_AACCAAGACTTCTCTG-1	0.106384	FALSE
Ctrl2_C1_AACCATGGGATCGCTA-1	0.043353	FALSE
Ctrl2_C1_AACCCATCCCATGATC-1	0.0071871	FALSE
Ctrl2_C1_AACCCGACAACCCGTG-1	0.326537	TRUE
Ctrl2_C1_AACCCGAGCAGAATCG-1	0.187846	FALSE
Ctrl2_C1_AACCCGCTGTATTCCA-1	0.0573426	FALSE
Ctrl2_C1_AACCCTACTGTCAATA-1	0.178005	TRUE
Ctrl2_C1_AACCGAGCTTGGTCAT-1	0.0985865	TRUE
Ctrl2_C1_AACCGCTAAGGGATGC-1	0.821485	TRUE
Ctrl2_C1_AACCGTTGTGTTTGCT-1	0.0710159	FALSE
Ctrl2_C1_AACCTCGCTTTAGCCC-1	0.121399	TRUE
Ctrl2_C1_AACCTGTCACGGAATT-1	0.252442	TRUE
Ctrl2_C1_AACCTTTAAATACGGT-1	0.858987	TRUE
Ctrl2_C1_AACCTTTACGACGTCT-1	0.0524419	FALSE
Ctrl2_C1_AACGAAAGTCGTCCCA-1	0.113895	TRUE
Ctrl2_C1_AACGATAATGCCGTAG-1	0.868826	TRUE
Ctrl2_C1_AACGATAGAAGGGCCG-1	0.0426551	FALSE
Ctrl2_C1_AACGATATGTCAACTG-1	0.176867	TRUE
Ctrl2_C1_AACGCGAACGGCAACA-1	0.102855	FALSE
Ctrl2_C1_AACGCGACCTTGGGCG-1	0.316565	TRUE
Ctrl2_C1_AACGCGGTCTCCAGCC-1	0.164628	TRUE
Ctrl2_C1_AACGCTGTTGCTGAAA-1	0.794901	TRUE
Ctrl2_C1_AACGGACGTACGTATA-1	0.800687	TRUE
Ctrl2_C1_AACGGCCATCTCCGGT-1	0.0838421	TRUE
Ctrl2_C1_AACGTACTGTGGGTAC-1	0.0269752	FALSE
Ctrl2_C1_AACGTCAGACTAGTGG-1	0.041171	FALSE
Ctrl2_C1_AACGTGCGAAAGTCTC-1	0.0323665	FALSE
Ctrl2_C1_AACGTTATCAGCACCT-1	0.0176605	FALSE
Ctrl2_C1_AACTACCCGTTTGTCA-1	0.130485	FALSE
Ctrl2_C1_AACTAGGCTTGGGTGT-1	0.740496	TRUE
Ctrl2_C1_AACTCAAGTTAATTGC-1	0.00694562	FALSE
Ctrl2_C1_AACTCCAGAGCGTGTT-1	0.853868	TRUE
Ctrl2_C1_AACTCGATGGCGCAGT-1	0.0116065	FALSE
Ctrl2_C1_AACTCTCAGTGTGCTC-1	0.0789433	FALSE
Ctrl2_C1_AACTGATATTAGGCCT-1	0.133133	FALSE
Ctrl2_C1_AACTGGGTCCCGACGT-1	0.0551533	FALSE
Ctrl2_C1_AACTTCTGCGTCTATC-1	0.054843	FALSE
Ctrl2_C1_AACTTGCCCGTATGCA-1	0.165277	FALSE
Ctrl2_C1_AACTTGCGTTCTCGCG-1	0.00914964	FALSE
Ctrl2_C1_AACTTTCTCGATCATG-1	0.00802547	FALSE
Ctrl2_C1_AAGAAAGTTTGATGGG-1	0.0116231	FALSE
Ctrl2_C1_AAGAAGGATCAGTTAG-1	0.0249236	FALSE
Ctrl2_C1_AAGACCCAACTGAACA-1	0.0247586	FALSE
Ctrl2_C1_AAGACTGCAAGCTACT-1	0.165101	TRUE
Ctrl2_C1_AAGAGATGAATCGGTA-1	0.036363	FALSE
Ctrl2_C1_AAGAGCTCTTTATCGG-1	0.0747475	FALSE
Ctrl2_C1_AAGAGGATGTACGCGA-1	0.0269856	FALSE
Ctrl2_C1_AAGAGGCATGGATCGC-1	0.0814124	FALSE
Ctrl2_C1_AAGAGGCCCTTTGGAA-1	0.0180903	FALSE
Ctrl2_C1_AAGATGGCACCGGACC-1	0.0792315	FALSE
Ctrl2_C1_AAGCACCCTGCGTATC-1	0.291075	TRUE
Ctrl2_C1_AAGCATACTCTCCTGA-1	0.818583	TRUE
Ctrl2_C1_AAGCCACTTGCAGGTA-1	0.0208313	FALSE
Ctrl2_C1_AAGCCGAAGCGGTTTA-1	0.0220856	FALSE
Ctrl2_C1_AAGCCGCCGTGAAATC-1	0.0781607	TRUE
Ctrl2_C1_AAGCGCAGGGCTTTGA-1	0.0649012	FALSE
Ctrl2_C1_AAGCGTCCCTCATCGA-1	0.0362217	FALSE
Ctrl2_C1_AAGCTAGATCGAGTAA-1	0.732355	TRUE
Ctrl2_C1_AAGCTCGTGCCAAGTC-1	0.0073532	FALSE
Ctrl2_C1_AAGCTCTTTCATGGTG-1	0.827904	TRUE
Ctrl2_C1_AAGGAGCGGTTGGTGC-1	0.320009	TRUE
Ctrl2_C1_AAGGATCGATCGCTTG-1	0.123205	FALSE
Ctrl2_C1_AAGGATGAGGGACCTC-1	0.137234	FALSE
Ctrl2_C1_AAGGCAGGCTGTCTCC-1	0.0985652	FALSE
Ctrl2_C1_AAGGCTGTGCTCATCG-1	0.00798944	FALSE
Ctrl2_C1_AAGGGAACGACTGGCT-1	0.0225093	FALSE
Ctrl2_C1_AAGGGACTATGCATTC-1	0.0147817	FALSE
Ctrl2_C1_AAGGTATCCTAATATA-1	0.185808	TRUE
Ctrl2_C1_AAGGTGATAAACCAGC-1	0.39084	TRUE
Ctrl2_C1_AAGTAGAAGACCGGGT-1	0.0238073	FALSE
Ctrl2_C1_AAGTAGTGACGCGAGG-1	0.141505	TRUE
Ctrl2_C1_AAGTCAATTGTCGTCA-1	0.576905	TRUE
Ctrl2_C1_AAGTCTAGTAGCTGCC-1	0.00975397	FALSE
Ctrl2_C1_AAGTGACGACCGAATT-1	0.109794	FALSE
Ctrl2_C1_AAGTGAGTCGGGTTTA-1	0.392241	TRUE
Ctrl2_C1_AAGTGCCTTGACTGTA-1	0.0266269	FALSE
Ctrl2_C1_AAGTGCGTTAGAATCT-1	0.0646274	FALSE
Ctrl2_C1_AAGTGCTTCTCTATTG-1	0.41708	TRUE
Ctrl2_C1_AAGTGTTTGGAGACGG-1	0.929598	TRUE
Ctrl2_C1_AAGTTCACTCCAAGCT-1	0.760488	TRUE
Ctrl2_C1_AAGTTCAGTCTGCGTA-1	0.546596	TRUE
Ctrl2_C1_AAGTTCGGCCAACAGG-1	0.387845	TRUE
Ctrl2_C1_AAGTTGTGATGTTATA-1	0.323829	FALSE
Ctrl2_C1_AAGTTTATGGGCCCAA-1	0.218061	TRUE
Ctrl2_C1_AATAACAACGCTCGGC-1	0.321259	TRUE
Ctrl2_C1_AATAACACTAGAACAA-1	0.041921	FALSE
Ctrl2_C1_AATACAATGTTTCAGG-1	0.403368	TRUE
Ctrl2_C1_AATACCGGAGGGCTGT-1	0.454332	TRUE
Ctrl2_C1_AATACCTGATGTGAAC-1	0.0727839	FALSE
Ctrl2_C1_AATAGAACAGAGTGGC-1	0.0338227	FALSE
Ctrl2_C1_AATAGAATCTGTTTCA-1	0.586807	TRUE
Ctrl2_C1_AATAGCTACCGCGTGC-1	0.119798	FALSE
Ctrl2_C1_AATAGTCCGTCCCGAC-1	0.278518	TRUE
Ctrl2_C1_AATATCAAGGTCGGAT-1	0.0105479	FALSE
Ctrl2_C1_AATATCGAATCAATGC-1	0.0597916	FALSE
Ctrl2_C1_AATATTGGAGTATTGA-1	0.100896	FALSE
Ctrl2_C1_AATCAGGTTTCATTTA-1	0.374474	TRUE
Ctrl2_C1_AATCATGTAAAGACTC-1	0.504897	TRUE
Ctrl2_C1_AATCCAAGGGCCTGAG-1	0.0184546	FALSE
Ctrl2_C1_AATCCATGCAAGGGTG-1	0.0887017	FALSE
Ctrl2_C1_AATCGCCTCAGCGCCA-1	0.0223402	FALSE
Ctrl2_C1_AATCGTGAGCCGAGCA-1	0.0406262	FALSE
Ctrl2_C1_AATCTAGGTTTACTTG-1	0.010515	FALSE
Ctrl2_C1_AATCTATGCCGGAGCC-1	0.0396436	FALSE
Ctrl2_C1_AATCTCTACTGTGGTT-1	0.0135432	FALSE
Ctrl2_C1_AATCTGGCTTTCTAGT-1	0.0313469	FALSE
Ctrl2_C1_AATGACAGCAATGTCT-1	0.240592	TRUE
Ctrl2_C1_AATGACGTAGGATGTC-1	0.443678	TRUE
Ctrl2_C1_AATGACTGTCAGCCGG-1	0.179123	TRUE
Ctrl2_C1_AATGAGTTCGCATATG-1	0.00842663	FALSE
Ctrl2_C1_AATGCAACCGGGTACC-1	0.0308961	FALSE
Ctrl2_C1_AATGCACCAAGCAATG-1	0.251157	TRUE
Ctrl2_C1_AATGGTCCACCGTTCA-1	0.0160071	FALSE
Ctrl2_C1_AATGGTTCTCACAAGC-1	0.0133834	FALSE
Ctrl2_C1_AATGTGCCCGAGGTGT-1	0.0245504	FALSE
Ctrl2_C1_AATGTGCTAATCTGAG-1	0.16995	TRUE
Ctrl2_C1_AATTAAAGGTCGGCGT-1	0.00576832	FALSE
Ctrl2_C1_AATTAACGGATTTCCA-1	0.698841	TRUE
Ctrl2_C1_AATTACGAGACCCATC-1	0.200259	TRUE
Ctrl2_C1_AATTACTCGTACGCTC-1	0.0245103	FALSE
Ctrl2_C1_AATTAGCGCTGCAGCG-1	0.799488	TRUE
Ctrl2_C1_AATTATACCCAGCAAG-1	0.167527	TRUE
Ctrl2_C1_AATTCATAAGGGATCT-1	0.0303586	FALSE
Ctrl2_C1_AATTCATTGTCATGCA-1	0.0284657	FALSE
Ctrl2_C1_AATTCCAAGCATGTAC-1	0.291671	TRUE
Ctrl2_C1_AATTCGATTCGAGGAT-1	0.109729	FALSE
Ctrl2_C1_AATTCTAGAGTTAGGC-1	0.669044	TRUE
Ctrl2_C1_AATTGAACGCTCTGGT-1	0.546478	TRUE
Ctrl2_C1_AATTGCAGCAATCGAC-1	0.183938	FALSE
Ctrl2_C1_AATTTGGTTCCAAAGA-1	0.1742	FALSE
Ctrl2_C1_ACAAACCATGCGTCCT-1	0.0655498	TRUE
Ctrl2_C1_ACAAAGAAGGTAGGCC-1	0.00594182	FALSE
Ctrl2_C1_ACAAAGCATGACCTAG-1	0.356554	TRUE
Ctrl2_C1_ACAAATCGCACCGAAT-1	0.818026	TRUE
Ctrl2_C1_ACAAATGGTAGTGTTT-1	0.594163	TRUE
Ctrl2_C1_ACAACAGCATGAGCTA-1	0.132345	TRUE
Ctrl2_C1_ACAACGGTCCCTGCGA-1	0.0564664	FALSE
Ctrl2_C1_ACAAGCAGTGCCTAGC-1	0.100041	FALSE
Ctrl2_C1_ACAAGGAAATCCGCCC-1	0.805604	TRUE
Ctrl2_C1_ACAAGGACAAGAGGTT-1	0.22481	TRUE
Ctrl2_C1_ACAAGGATGCTTTAGG-1	0.696086	TRUE
Ctrl2_C1_ACAAGGGCAGGCTCTG-1	0.601259	TRUE
Ctrl2_C1_ACAATAGTCGTACGTT-1	0.0174415	FALSE
Ctrl2_C1_ACAATCCATTTAAACC-1	0.311073	TRUE
Ctrl2_C1_ACAATGAATACGGAGA-1	0.0175176	FALSE
Ctrl2_C1_ACAATTGTGTCTCTTT-1	0.697171	TRUE
Ctrl2_C1_ACAATTTGAGCAGTGG-1	0.061339	FALSE
Ctrl2_C1_ACAATTTGGCCATATT-1	0.210184	FALSE
Ctrl2_C1_ACACAAAGACGGGTGG-1	0.0429743	FALSE
Ctrl2_C1_ACACACCAGGACCAGT-1	0.615165	TRUE
Ctrl2_C1_ACACACTTTCTACACG-1	0.0451025	FALSE
Ctrl2_C1_ACACATGATCAAATCT-1	0.0137297	FALSE
Ctrl2_C1_ACACATTGACGCAACA-1	0.00923247	FALSE
Ctrl2_C1_ACACATTTCCGTAGAC-1	0.0729476	FALSE
Ctrl2_C1_ACACCACATAATTAGC-1	0.0384755	FALSE
Ctrl2_C1_ACACCCAGCATGCAGC-1	0.174524	FALSE
Ctrl2_C1_ACACCGGTCTGACCGC-1	0.155796	TRUE
Ctrl2_C1_ACACCTTAAGTAGGGC-1	0.189974	TRUE
Ctrl2_C1_ACACCTTACTACTTGC-1	0.0330592	FALSE
Ctrl2_C1_ACACGAGACTCCTTCT-1	0.127311	TRUE
Ctrl2_C1_ACACGGGAACTTAGGG-1	0.233123	TRUE
Ctrl2_C1_ACACGTAGGCCACAAG-1	0.293216	FALSE
Ctrl2_C1_ACACTCCAATGTCACT-1	0.0110809	FALSE
Ctrl2_C1_ACACTGATCAAGGTGT-1	0.011506	FALSE
Ctrl2_C1_ACAGAACTGAGAACAA-1	0.0446608	FALSE
Ctrl2_C1_ACAGCATAGAGCCAGT-1	0.0364009	FALSE
Ctrl2_C1_ACAGCGACATTCTCAT-1	0.660993	TRUE
Ctrl2_C1_ACAGGCACGGATCCTT-1	0.215206	FALSE
Ctrl2_C1_ACAGGCTTGCCCGACT-1	0.849525	TRUE
Ctrl2_C1_ACAGGTGGAGGTGAGG-1	0.00796909	FALSE
Ctrl2_C1_ACAGTAATACAACTTG-1	0.0256865	FALSE
Ctrl2_C1_ACATAAGTCGTGGTGA-1	0.139623	TRUE
Ctrl2_C1_ACATAATAAGGCGGTG-1	0.0315783	FALSE
Ctrl2_C1_ACATACAATCAAGCGG-1	0.197325	FALSE
Ctrl2_C1_ACATCCCGGCCATACG-1	0.315556	TRUE
Ctrl2_C1_ACATCCTGGTAACTGT-1	0.0694331	FALSE
Ctrl2_C1_ACATCGATCGTTTACC-1	0.131948	TRUE
Ctrl2_C1_ACATCGGTCAGCCGCG-1	0.0789399	FALSE
Ctrl2_C1_ACATCGTATGCAATGG-1	0.638749	TRUE
Ctrl2_C1_ACATGCTTACGGCAGC-1	0.0222452	FALSE
Ctrl2_C1_ACATGGCGCCAAAGTA-1	0.0429821	FALSE
Ctrl2_C1_ACATGGCTCAATTTAG-1	0.0342358	FALSE
Ctrl2_C1_ACATTAGTTTATATCC-1	0.760733	TRUE
Ctrl2_C1_ACATTCGCGCGGAATA-1	0.0422129	FALSE
Ctrl2_C1_ACATTTGAAACCTAAC-1	0.0582971	FALSE
Ctrl2_C1_ACCAAACACCCAGCGA-1	0.041224	FALSE
Ctrl2_C1_ACCAACACCACACACT-1	0.263548	FALSE
Ctrl2_C1_ACCAACCGCACTCCAC-1	0.286285	TRUE
Ctrl2_C1_ACCAACGCTTATTTAT-1	0.0215853	FALSE
Ctrl2_C1_ACCAAGAACGCGTGTC-1	0.0311122	FALSE
Ctrl2_C1_ACCAAGTCATCGGCAG-1	0.252401	FALSE
Ctrl2_C1_ACCAATATGCAAGTTA-1	0.80301	TRUE
Ctrl2_C1_ACCACAAGTTTCTATC-1	0.0376657	FALSE
Ctrl2_C1_ACCACCAATGTAACAA-1	0.0121537	FALSE
Ctrl2_C1_ACCACGTGCAGCTATA-1	0.747943	TRUE
Ctrl2_C1_ACCAGTGCGGGAGACG-1	0.857664	TRUE
Ctrl2_C1_ACCATATCCGCAATAA-1	0.0375825	FALSE
Ctrl2_C1_ACCATCCGCCAACTAG-1	0.0608293	FALSE
Ctrl2_C1_ACCATCGTATATGGTA-1	0.0139791	FALSE
Ctrl2_C1_ACCCACCTACATGCTC-1	0.0483719	FALSE
Ctrl2_C1_ACCCATCTTGAGGGTA-1	0.0404859	FALSE
Ctrl2_C1_ACCCATTTGTCCCTCT-1	0.579422	TRUE
Ctrl2_C1_ACCCGAGCGAAATTAC-1	0.0138302	FALSE
Ctrl2_C1_ACCCGATTGGTTCCGA-1	0.427053	TRUE
Ctrl2_C1_ACCCGGAAACTCCCAG-1	0.709804	TRUE
Ctrl2_C1_ACCCGGATGACGCATC-1	0.151462	TRUE
Ctrl2_C1_ACCCGGTTACACTTCC-1	0.00426685	FALSE
Ctrl2_C1_ACCCGTAGCAGAGAAT-1	0.0149727	FALSE
Ctrl2_C1_ACCCGTGTCATCAGTA-1	0.197856	TRUE
Ctrl2_C1_ACCCTATAGGACTGAG-1	0.0104361	FALSE
Ctrl2_C1_ACCCTATGCCATATCG-1	0.129873	TRUE
Ctrl2_C1_ACCCTCCCGTCAGGGC-1	0.228441	FALSE
Ctrl2_C1_ACCCTCCCTTGCTATT-1	0.781015	TRUE
Ctrl2_C1_ACCCTGGTAACGCCCT-1	0.160713	FALSE
Ctrl2_C1_ACCCTTCATCTGCGAA-1	0.204055	TRUE
Ctrl2_C1_ACCGAAAGGGCCCTGC-1	0.0155573	FALSE
Ctrl2_C1_ACCGAAGAGTCTGGTT-1	0.185151	TRUE
Ctrl2_C1_ACCGACACATCTCCCA-1	0.276331	TRUE
Ctrl2_C1_ACCGACTGAGTCCCAC-1	0.0423228	FALSE
Ctrl2_C1_ACCGATGGTAGCATCG-1	0.0544507	FALSE
Ctrl2_C1_ACCGCAATAACTGCCT-1	0.831291	TRUE
Ctrl2_C1_ACCGCGGTGGAAGTCG-1	0.020542	FALSE
Ctrl2_C1_ACCGCTAGTCATTGGT-1	0.0476774	FALSE
Ctrl2_C1_ACCGGGCCTTTGTTGA-1	0.687062	TRUE
Ctrl2_C1_ACCGGTCAGGTACACC-1	0.0289605	FALSE
Ctrl2_C1_ACCGTGACCACGTGGG-1	0.454976	TRUE
Ctrl2_C1_ACCTAAGTACCTTTCA-1	0.273278	TRUE
Ctrl2_C1_ACCTAATCGACTTCCT-1	0.162441	TRUE
Ctrl2_C1_ACCTACTATAAATCTA-1	0.233419	TRUE
Ctrl2_C1_ACCTCCGCCCTCGCTG-1	0.129001	FALSE
Ctrl2_C1_ACCTCCGTTATTCACC-1	0.471722	TRUE
Ctrl2_C1_ACCTCGAACTTATGCT-1	0.307357	TRUE
Ctrl2_C1_ACCTGCGTGTCATGTT-1	0.0498744	FALSE
Ctrl2_C1_ACGAAATGGGCGGCAC-1	0.0635305	FALSE
Ctrl2_C1_ACGACTCTAGGGCCGA-1	0.164137	TRUE
Ctrl2_C1_ACGACTGGTCATACTC-1	0.276396	TRUE
Ctrl2_C1_ACGAGAACCCATCACG-1	0.00887229	FALSE
Ctrl2_C1_ACGAGGATACCACTCT-1	0.0792154	FALSE
Ctrl2_C1_ACGAGGTTTACAACGT-1	0.0145601	FALSE
Ctrl2_C1_ACGATACATAGAACTA-1	0.157682	TRUE
Ctrl2_C1_ACGATCATACATAGAG-1	0.0400319	FALSE
Ctrl2_C1_ACGATCATCTTGTAAA-1	0.273423	TRUE
Ctrl2_C1_ACGATGCATATGTTAT-1	0.0206762	FALSE
Ctrl2_C1_ACGCAAACTAATAGAT-1	0.398841	TRUE
Ctrl2_C1_ACGCAATCACTACAGC-1	0.0550377	FALSE
Ctrl2_C1_ACGCATACGTTTACTA-1	0.446362	TRUE
Ctrl2_C1_ACGCATTCGTGAGTAC-1	0.100912	FALSE
Ctrl2_C1_ACGCCACTCGAAACAG-1	0.0347517	FALSE
Ctrl2_C1_ACGCCAGATGATTTCT-1	0.0786691	FALSE
Ctrl2_C1_ACGCCAGTGCGTTTGC-1	0.0827361	FALSE
Ctrl2_C1_ACGCCGCTAGACGACC-1	0.561249	TRUE
Ctrl2_C1_ACGCGAAGTCAGACGA-1	0.764791	TRUE
Ctrl2_C1_ACGCGCTACACAGGGT-1	0.0994565	FALSE
Ctrl2_C1_ACGCGGGCCAAGGACA-1	0.0131118	FALSE
Ctrl2_C1_ACGCTGTGAGGCGTAG-1	0.0269075	FALSE
Ctrl2_C1_ACGGAACACGAGTGCC-1	0.0975637	FALSE
Ctrl2_C1_ACGGAATTTAGCAAAT-1	0.0100905	FALSE
Ctrl2_C1_ACGGACGCAGCGACAA-1	0.0119793	FALSE
Ctrl2_C1_ACGGACTCTCAAAGCG-1	0.676647	TRUE
Ctrl2_C1_ACGGAGCGCAAATTAC-1	0.237902	FALSE
Ctrl2_C1_ACGGATGGTGCGGATA-1	0.803715	TRUE
Ctrl2_C1_ACGGCACTTGCTTGGG-1	0.449241	TRUE
Ctrl2_C1_ACGGCCAACATGGACT-1	0.389908	TRUE
Ctrl2_C1_ACGGCGACGATGGGAA-1	0.750014	TRUE
Ctrl2_C1_ACGGCTGGATGTAGAA-1	0.0484241	FALSE
Ctrl2_C1_ACGGGAGTGTCGGCCC-1	0.0605223	FALSE
Ctrl2_C1_ACGGGTCATGTGACTT-1	0.010001	FALSE
Ctrl2_C1_ACGGTACAGTTCAATG-1	0.125234	TRUE
Ctrl2_C1_ACGTACAGATTTCTCT-1	0.0578211	FALSE
Ctrl2_C1_ACGTACTTTGGCACGG-1	0.471916	TRUE
Ctrl2_C1_ACGTAGATTGCTGATG-1	0.114829	TRUE
Ctrl2_C1_ACGTAGGAGAGTCGCT-1	0.0786841	FALSE
Ctrl2_C1_ACGTATTACTCCGATC-1	0.0567085	FALSE
Ctrl2_C1_ACGTCTCGTTCCGGGA-1	0.0330827	FALSE
Ctrl2_C1_ACGTGACAAAGTAAGT-1	0.0126477	FALSE
Ctrl2_C1_ACGTGCGCCTCGTGCA-1	0.0700377	FALSE
Ctrl2_C1_ACGTTAATGTCGAAGA-1	0.0535291	FALSE
Ctrl2_C1_ACGTTAGATTTGCCCG-1	0.0516324	TRUE
Ctrl2_C1_ACGTTATTGGTCACTC-1	0.021258	FALSE
Ctrl2_C1_ACGTTCACTATGCCGC-1	0.376992	TRUE
Ctrl2_C1_ACGTTCGCAATCAATT-1	0.199199	TRUE
Ctrl2_C1_ACGTTCGTTCAGGAAA-1	0.0167279	FALSE
Ctrl2_C1_ACGTTCTGTACAAGTC-1	0.310014	TRUE
Ctrl2_C1_ACGTTGTCGTTGAAAG-1	0.0424166	FALSE
Ctrl2_C1_ACGTTTAGTTGTGATC-1	0.295041	TRUE
Ctrl2_C1_ACTACAAAGAGAGGTG-1	0.438497	TRUE
Ctrl2_C1_ACTACATCCCGACAAG-1	0.147091	TRUE
Ctrl2_C1_ACTACCAGCTCTCTGG-1	0.270596	TRUE
Ctrl2_C1_ACTACCATCCGAGGGC-1	0.0405813	FALSE
Ctrl2_C1_ACTACGCGTTAGAATT-1	0.0110027	FALSE
Ctrl2_C1_ACTAGTTGCGATCGTC-1	0.0854088	FALSE
Ctrl2_C1_ACTATCCAGGGCATGG-1	0.3509	TRUE
Ctrl2_C1_ACTATCTGCCCGCGTA-1	0.146477	FALSE
Ctrl2_C1_ACTATGTCCAGCTGCC-1	0.0105485	FALSE
Ctrl2_C1_ACTATTCGTCCGTGGT-1	0.161847	FALSE
Ctrl2_C1_ACTATTTCCGGGCCCA-1	0.0240065	FALSE
Ctrl2_C1_ACTCAACGAATGTATT-1	0.134035	TRUE
Ctrl2_C1_ACTCAAGTGCAAGGCT-1	0.521412	TRUE
Ctrl2_C1_ACTCAATAAAGGCACG-1	0.188851	TRUE
Ctrl2_C1_ACTCAGACCTGCTTCT-1	0.0553693	FALSE
Ctrl2_C1_ACTCATGGCAGCCTTC-1	0.158787	TRUE
Ctrl2_C1_ACTCCAATATCATCAT-1	0.190974	TRUE
Ctrl2_C1_ACTCCCATTCCTAAAG-1	0.043543	FALSE
Ctrl2_C1_ACTCCCGAATTCGTTT-1	0.367793	TRUE
Ctrl2_C1_ACTCCCGTAGACTAGG-1	0.070492	FALSE
Ctrl2_C1_ACTCCCTAATGCTAAA-1	0.543391	TRUE
Ctrl2_C1_ACTCCCTAGAATAGTA-1	0.799094	TRUE
Ctrl2_C1_ACTCCGGCCGACCACT-1	0.293038	TRUE
Ctrl2_C1_ACTCGATGTATTTCAT-1	0.0499576	FALSE
Ctrl2_C1_ACTCGCGATCTGACGC-1	0.143564	FALSE
Ctrl2_C1_ACTCGTAACCCGTCCT-1	0.0591455	FALSE
Ctrl2_C1_ACTCGTCAGTAATCCC-1	0.124662	FALSE
Ctrl2_C1_ACTCTCTGACTTAGGT-1	0.309612	TRUE
Ctrl2_C1_ACTCTGACCTAATAGA-1	0.0944334	FALSE
Ctrl2_C1_ACTCTTCAGCTCCCGC-1	0.155123	FALSE
Ctrl2_C1_ACTCTTGTATAGTAAC-1	0.107574	TRUE
Ctrl2_C1_ACTGAAACGCCGTTAG-1	0.464015	TRUE
Ctrl2_C1_ACTGAATGGCGAAAGT-1	0.636632	TRUE
Ctrl2_C1_ACTGCCCGCCATTCTC-1	0.126128	TRUE
Ctrl2_C1_ACTGCCGTCGTAACTC-1	0.264821	TRUE
Ctrl2_C1_ACTGCGGACACACCGT-1	0.327097	TRUE
Ctrl2_C1_ACTGCTCGGAAGGATG-1	0.0519226	FALSE
Ctrl2_C1_ACTGGGATGCCAGTGC-1	0.182536	TRUE
Ctrl2_C1_ACTGTACGATACACAT-1	0.088681	FALSE
Ctrl2_C1_ACTGTAGCACTTTGGA-1	0.162212	TRUE
Ctrl2_C1_ACTGTATACGCGAGCA-1	0.0770314	FALSE
Ctrl2_C1_ACTGTCCAGGATTATA-1	0.00511684	FALSE
Ctrl2_C1_ACTGTCTTCTTTAGAA-1	0.0885097	FALSE
Ctrl2_C1_ACTGTGCTAGTAGATC-1	0.0431213	FALSE
Ctrl2_C1_ACTTACGCATCCACGC-1	0.606056	TRUE
Ctrl2_C1_ACTTAGTACGACAAGA-1	0.0356671	FALSE
Ctrl2_C1_ACTTATACTTACCCGG-1	0.0901736	TRUE
Ctrl2_C1_ACTTATTAGGATCGGT-1	0.0443411	FALSE
Ctrl2_C1_ACTTATTTATGTGCCA-1	0.72499	TRUE
Ctrl2_C1_ACTTCAGGCTGATCCC-1	0.849634	TRUE
Ctrl2_C1_ACTTCCATGCGGGACA-1	0.532774	TRUE
Ctrl2_C1_ACTTCGCCATACGCAC-1	0.203986	TRUE
Ctrl2_C1_ACTTGACTCCCTCTTT-1	0.0402214	FALSE
Ctrl2_C1_ACTTGGGACCCGGTGG-1	0.0836639	FALSE
Ctrl2_C1_ACTTGTAGTCCCTTCA-1	0.0220483	FALSE
Ctrl2_C1_ACTTGTGGATGGAACG-1	0.0166978	FALSE
Ctrl2_C1_ACTTGTTACCGGATCA-1	0.107072	FALSE
Ctrl2_C1_ACTTTACCCTCATGAA-1	0.322381	TRUE
Ctrl2_C1_ACTTTATACACCACTT-1	0.0162306	FALSE
Ctrl2_C1_ACTTTCCTATAGCTTC-1	0.099114	TRUE
Ctrl2_C1_ACTTTGACTGCATCCT-1	0.0231875	FALSE
Ctrl2_C1_ACTTTGGTCGTGCTCC-1	0.0925143	FALSE
Ctrl2_C1_AGAAATTATGACTCGC-1	0.15828	FALSE
Ctrl2_C1_AGAACACGGCGATGGT-1	0.0277367	FALSE
Ctrl2_C1_AGAACCCAGCGTGACA-1	0.0647242	FALSE
Ctrl2_C1_AGAACCCTCAATTGGG-1	0.0324772	FALSE
Ctrl2_C1_AGAACGTGGTACATTC-1	0.268285	TRUE
Ctrl2_C1_AGAACTGTACTTTGTA-1	0.178098	TRUE
Ctrl2_C1_AGAAGGTACACTTCAC-1	0.025536	FALSE
Ctrl2_C1_AGAAGGTTGCCGAATT-1	0.0183144	FALSE
Ctrl2_C1_AGAAGGTTGTAGGTCG-1	0.597349	TRUE
Ctrl2_C1_AGAAGTGATTCGTGAT-1	0.0400298	FALSE
Ctrl2_C1_AGAATAAATCTTCAGG-1	0.0187012	FALSE
Ctrl2_C1_AGAATACAGGCTATCC-1	0.163567	FALSE
Ctrl2_C1_AGAATTGTTTGACATA-1	0.00833176	FALSE
Ctrl2_C1_AGACAGCTCAGAATCC-1	0.214238	TRUE
Ctrl2_C1_AGACCAAACCACACCT-1	0.283437	TRUE
Ctrl2_C1_AGACCATGGGATACAA-1	0.108227	FALSE
Ctrl2_C1_AGACCCACCGCTGATC-1	0.770921	TRUE
Ctrl2_C1_AGACCCGCCCTCCTCG-1	0.053061	FALSE
Ctrl2_C1_AGACCGCTCCGCGGTT-1	0.0928684	FALSE
Ctrl2_C1_AGACCGGGAAACCCTG-1	0.0114451	FALSE
Ctrl2_C1_AGACGAAGTGCCGGTC-1	0.709894	TRUE
Ctrl2_C1_AGACGACGATGCCGCT-1	0.00598157	FALSE
Ctrl2_C1_AGACTAGCCTTCCAGA-1	0.216455	TRUE
Ctrl2_C1_AGACTGTTACCGGGTC-1	0.367171	TRUE
Ctrl2_C1_AGAGAAACACCAGAAA-1	0.46385	TRUE
Ctrl2_C1_AGAGAACCGTCTAGGA-1	0.0386173	FALSE
Ctrl2_C1_AGAGAAGGAGTACAAT-1	0.117986	TRUE
Ctrl2_C1_AGAGATCTCTAAAGCG-1	0.0244811	FALSE
Ctrl2_C1_AGAGCAGTTATGAGAC-1	0.0667573	TRUE
Ctrl2_C1_AGAGCCGCCGAGATTT-1	0.244732	FALSE
Ctrl2_C1_AGAGCGGGCTAATCAT-1	0.0591132	FALSE
Ctrl2_C1_AGAGCGTACAAGCTCG-1	0.0410782	FALSE
Ctrl2_C1_AGAGCTACGAAAGCAT-1	0.0155782	FALSE
Ctrl2_C1_AGAGGCTTCGGAAACC-1	0.584621	TRUE
Ctrl2_C1_AGAGTAAACTTCACTA-1	0.0934251	TRUE
Ctrl2_C1_AGATAACTTCAGGGCC-1	0.0201663	FALSE
Ctrl2_C1_AGATACCAGCACTTCA-1	0.0246553	FALSE
Ctrl2_C1_AGATACCGGTGTTCAC-1	0.0172618	FALSE
Ctrl2_C1_AGATACGACTTCATAT-1	0.0120861	FALSE
Ctrl2_C1_AGATACTCAAGATCGA-1	0.606877	TRUE
Ctrl2_C1_AGATATAATACGACTA-1	0.435961	TRUE
Ctrl2_C1_AGATCTCAGGTGTGAT-1	0.0208831	FALSE
Ctrl2_C1_AGATGACTCGCCCACG-1	0.013654	FALSE
Ctrl2_C1_AGATGAGGGTTGCGAT-1	0.0262452	FALSE
Ctrl2_C1_AGATGATGGAGTCTGG-1	0.282344	TRUE
Ctrl2_C1_AGATGCAAGACGTGCA-1	0.115261	TRUE
Ctrl2_C1_AGATGCATCCTGTGTC-1	0.054857	FALSE
Ctrl2_C1_AGATTATAGGACGTTT-1	0.0138383	FALSE
Ctrl2_C1_AGATTCACAACCGATA-1	0.0246727	FALSE
Ctrl2_C1_AGCAAAGGCCGCTAGT-1	0.634647	TRUE
Ctrl2_C1_AGCAACATATCTTATT-1	0.0266045	FALSE
Ctrl2_C1_AGCAACCGAAAGTAAT-1	0.0812099	FALSE
Ctrl2_C1_AGCACACGTTTAGACT-1	0.107368	TRUE
Ctrl2_C1_AGCACCAGTACTCACG-1	0.0177376	FALSE
Ctrl2_C1_AGCACTACCGGCCTGT-1	0.00794851	FALSE
Ctrl2_C1_AGCACTACCTCACCAG-1	0.880256	TRUE
Ctrl2_C1_AGCAGAAGGAGAAAGA-1	0.209613	TRUE
Ctrl2_C1_AGCAGCCAGATGAATA-1	0.435603	TRUE
Ctrl2_C1_AGCAGTCGAAGCATGC-1	0.131244	TRUE
Ctrl2_C1_AGCATATCAATATGCT-1	0.797334	TRUE
Ctrl2_C1_AGCATCATTTCGAAAG-1	0.0721035	FALSE
Ctrl2_C1_AGCATCGTCGATAATT-1	0.016885	FALSE
Ctrl2_C1_AGCATTACGAGGCAAG-1	0.108857	FALSE
Ctrl2_C1_AGCCAAGCTTTGTGTC-1	0.0212623	FALSE
Ctrl2_C1_AGCCACAGGTTACCCG-1	0.896435	TRUE
Ctrl2_C1_AGCCACTCCCGTGCTT-1	0.0335417	FALSE
Ctrl2_C1_AGCCATATAGTATGTG-1	0.0539182	FALSE
Ctrl2_C1_AGCCCATACATGTAAG-1	0.0853112	FALSE
Ctrl2_C1_AGCCCGCAACAAGCAG-1	0.359433	TRUE
Ctrl2_C1_AGCCCGGCATTAGAGG-1	0.0456982	FALSE
Ctrl2_C1_AGCCCGGTAGCCTGTA-1	0.184755	TRUE
Ctrl2_C1_AGCCCTAAGCGAAGTT-1	0.488919	TRUE
Ctrl2_C1_AGCCCTCCCTGGTGGC-1	0.182992	TRUE
Ctrl2_C1_AGCCCTGTCGCACCGT-1	0.092377	FALSE
Ctrl2_C1_AGCCGTGGCTAAATGT-1	0.0743351	FALSE
Ctrl2_C1_AGCCTAATACCCACGT-1	0.0201513	FALSE
Ctrl2_C1_AGCCTTAAAGCGGAAG-1	0.457449	TRUE
Ctrl2_C1_AGCGACAGGAACGGTC-1	0.0124789	FALSE
Ctrl2_C1_AGCGACATCCCATTCA-1	0.0479185	FALSE
Ctrl2_C1_AGCGACCAACGATATT-1	0.0659781	TRUE
Ctrl2_C1_AGCGAGACGTGAAGGC-1	0.182475	TRUE
Ctrl2_C1_AGCGATGCGCCTAATA-1	0.302041	FALSE
Ctrl2_C1_AGCGCATAATGAATCG-1	0.334007	TRUE
Ctrl2_C1_AGCGCTAGAGCGATGT-1	0.0680826	FALSE
Ctrl2_C1_AGCGGACACTTCGTAG-1	0.695644	TRUE
Ctrl2_C1_AGCGGCGGTTAGCGGT-1	0.280622	TRUE
Ctrl2_C1_AGCGGGAAGGGTCCAT-1	0.021351	FALSE
Ctrl2_C1_AGCGGGTCTGACACTC-1	0.04932	FALSE
Ctrl2_C1_AGCGGTTGCCGCTCTG-1	0.1194	FALSE
Ctrl2_C1_AGCGTACGAGAGCTAG-1	0.223929	TRUE
Ctrl2_C1_AGCGTGGTATTCTACT-1	0.712756	TRUE
Ctrl2_C1_AGCTAACAAGCAATGT-1	0.12401	TRUE
Ctrl2_C1_AGCTAAGTACGCAGGC-1	0.33056	TRUE
Ctrl2_C1_AGCTATTTAATCCAAC-1	0.257275	TRUE
Ctrl2_C1_AGCTCCATATATGTTC-1	0.318787	FALSE
Ctrl2_C1_AGCTCCTTCGCACATC-1	0.864829	TRUE
Ctrl2_C1_AGCTCTAGACGTTCCA-1	0.00792589	FALSE
Ctrl2_C1_AGCTCTTCCCAGTGCA-1	0.0754847	FALSE
Ctrl2_C1_AGCTCTTCGTAACCTT-1	0.445685	TRUE
Ctrl2_C1_AGCTCTTTACTCAGTT-1	0.063605	FALSE
Ctrl2_C1_AGCTGAAGTAAACCAA-1	0.0753371	FALSE
Ctrl2_C1_AGCTGTAACCTCAATC-1	0.00577449	FALSE
Ctrl2_C1_AGCTTCTTCTCGAGCA-1	0.0887829	FALSE
Ctrl2_C1_AGCTTGATCTTAACTT-1	0.0537312	FALSE
Ctrl2_C1_AGGAAGCTGTCCGCCG-1	0.675798	TRUE
Ctrl2_C1_AGGACAGTCGAATCCC-1	0.682571	TRUE
Ctrl2_C1_AGGACGACCCATTAGA-1	0.00361084	FALSE
Ctrl2_C1_AGGACGCTCGATGTTG-1	0.537141	TRUE
Ctrl2_C1_AGGAGGCCTTCGCGCG-1	0.709147	TRUE
Ctrl2_C1_AGGATAAAGTCGGGAT-1	0.822494	TRUE
Ctrl2_C1_AGGATATAGGGATTTA-1	0.605504	TRUE
Ctrl2_C1_AGGATATCCGACTGCA-1	0.16104	TRUE
Ctrl2_C1_AGGATCACGCGATCTG-1	0.0171373	FALSE
Ctrl2_C1_AGGCAGATGCGTAAAC-1	0.0186841	FALSE
Ctrl2_C1_AGGCAGGGAGCGTACT-1	0.137184	TRUE
Ctrl2_C1_AGGCATTGTCGTAGGG-1	0.549112	TRUE
Ctrl2_C1_AGGCCACCCGTTATGA-1	0.274159	TRUE
Ctrl2_C1_AGGCCCAGTGACTGGT-1	0.046903	FALSE
Ctrl2_C1_AGGCCCATTGTACAGG-1	0.0815914	FALSE
Ctrl2_C1_AGGCCCTAGAACGCCA-1	0.10103	FALSE
Ctrl2_C1_AGGCCTATCATACCAA-1	0.22748	TRUE
Ctrl2_C1_AGGCCTGAGAATCTCG-1	0.886987	TRUE
Ctrl2_C1_AGGCGGTTTGTCCCGC-1	0.0249523	FALSE
Ctrl2_C1_AGGCGTCTATGGACGG-1	0.0900762	FALSE
Ctrl2_C1_AGGCTATGGTTAGCTT-1	0.41683	TRUE
Ctrl2_C1_AGGCTTCCCGAAGAAG-1	0.0733858	TRUE
Ctrl2_C1_AGGCTTGCTAGACACC-1	0.291496	TRUE
Ctrl2_C1_AGGGAAACGAGGTACT-1	0.0207786	FALSE
Ctrl2_C1_AGGGACCGGCTGCGTT-1	0.296157	TRUE
Ctrl2_C1_AGGGACTCTACGCGAC-1	0.290498	TRUE
Ctrl2_C1_AGGGAGACATACTTCG-1	0.09631	FALSE
Ctrl2_C1_AGGGCGAGCAGCTGAT-1	0.026042	FALSE
Ctrl2_C1_AGGGCGTGATCGGCTA-1	0.0596978	FALSE
Ctrl2_C1_AGGGCTGCAGTTACAG-1	0.113889	TRUE
Ctrl2_C1_AGGGTCAGAGCACTCG-1	0.417126	TRUE
Ctrl2_C1_AGGGTCAGTAACCCTA-1	0.0275976	FALSE
Ctrl2_C1_AGGGTCGATGCGAACT-1	0.0955757	FALSE
Ctrl2_C1_AGGGTGCCGTTCTTTA-1	0.120677	TRUE
Ctrl2_C1_AGGGTTCAGACGGTCC-1	0.335948	TRUE
Ctrl2_C1_AGGGTTTAGTTCGGGA-1	0.0335959	FALSE
Ctrl2_C1_AGGTACGATATTGCCA-1	0.0381812	FALSE
Ctrl2_C1_AGGTAGATCGAGATAT-1	0.219977	TRUE
Ctrl2_C1_AGGTAGGTACAAAGCT-1	0.229701	TRUE
Ctrl2_C1_AGGTATAATTGATAGT-1	0.367984	TRUE
Ctrl2_C1_AGGTATGCGGACATTA-1	0.106148	FALSE
Ctrl2_C1_AGGTCAGGTGAGAGTG-1	0.111969	FALSE
Ctrl2_C1_AGGTGCACGTCCACAT-1	0.0974903	FALSE
Ctrl2_C1_AGGTGGTGACCTTCGC-1	0.10268	FALSE
Ctrl2_C1_AGGTGTATCGCCATGA-1	0.0161501	FALSE
Ctrl2_C1_AGGTTGAGGCACGCTT-1	0.20239	TRUE
Ctrl2_C1_AGGTTTCACACACCTT-1	0.136036	TRUE
Ctrl2_C1_AGTAATCTAAGGGTGG-1	0.227115	TRUE
Ctrl2_C1_AGTAATGTCTTGCCGC-1	0.0695546	FALSE
Ctrl2_C1_AGTACAGAAGCTTATA-1	0.00811731	FALSE
Ctrl2_C1_AGTACATCATTTATCA-1	0.0247125	FALSE
Ctrl2_C1_AGTACGGGCACCTGGC-1	0.195881	TRUE
Ctrl2_C1_AGTACTCTTATGCCCA-1	0.713552	TRUE
Ctrl2_C1_AGTAGAAGGCGCCTCA-1	0.0828003	TRUE
Ctrl2_C1_AGTAGGAAGGAAGTTG-1	0.031481	FALSE
Ctrl2_C1_AGTAGGTAACATACAT-1	0.0193207	FALSE
Ctrl2_C1_AGTATACACAGCGACA-1	0.380519	TRUE
Ctrl2_C1_AGTATGCTGGAGACCA-1	0.0443024	FALSE
Ctrl2_C1_AGTATTTGGCACGACC-1	0.00848595	FALSE
Ctrl2_C1_AGTCAAATGATGTGAT-1	0.189492	TRUE
Ctrl2_C1_AGTCAACACCACCATC-1	0.00588588	FALSE
Ctrl2_C1_AGTCAAGATGACACTT-1	0.765751	TRUE
Ctrl2_C1_AGTCACTAGCTCTCGA-1	0.713153	TRUE
Ctrl2_C1_AGTCAGCCACCGCCTG-1	0.017625	FALSE
Ctrl2_C1_AGTCCATTGGCTGATG-1	0.0629609	FALSE
Ctrl2_C1_AGTCCCGCCTTTAATT-1	0.0583423	FALSE
Ctrl2_C1_AGTCGACGGTCTCAAG-1	0.111383	TRUE
Ctrl2_C1_AGTCGGCCCAAACGAC-1	0.0725642	TRUE
Ctrl2_C1_AGTCGGCTCAACTTTA-1	0.0621919	FALSE
Ctrl2_C1_AGTCGGTTGCGTGAGA-1	0.103549	FALSE
Ctrl2_C1_AGTCGTATAAAGCAGA-1	0.0346803	FALSE
Ctrl2_C1_AGTCGTCGACCACCAA-1	0.612741	TRUE
Ctrl2_C1_AGTCGTGGGCATTACG-1	0.105695	TRUE
Ctrl2_C1_AGTCTAAAGTATACTC-1	0.126591	FALSE
Ctrl2_C1_AGTCTCACAAGACTAC-1	0.0127728	FALSE
Ctrl2_C1_AGTCTGGACATCCTTG-1	0.0186639	FALSE
Ctrl2_C1_AGTCTTCTCCTCAAAT-1	0.0960111	TRUE
Ctrl2_C1_AGTCTTTAAAGTGTCC-1	0.0420718	FALSE
Ctrl2_C1_AGTGAACAAACTTCTC-1	0.211934	TRUE
Ctrl2_C1_AGTGACCTACTTTACG-1	0.0217426	FALSE
Ctrl2_C1_AGTGACTGTGACACAA-1	0.195481	TRUE
Ctrl2_C1_AGTGAGACTTCCAGTA-1	0.0290694	FALSE
Ctrl2_C1_AGTGATAACCTGCGCG-1	0.79999	TRUE
Ctrl2_C1_AGTGATATGAGTAGTT-1	0.0113914	FALSE
Ctrl2_C1_AGTGCACGCTTAAGAA-1	0.770075	TRUE
Ctrl2_C1_AGTGCGTAGCTCGTAA-1	0.0137527	FALSE
Ctrl2_C1_AGTGCTAAACACAGCA-1	0.77523	TRUE
Ctrl2_C1_AGTGCTTGCACGAATA-1	0.0825958	TRUE
Ctrl2_C1_AGTGGCCCGCAAATGG-1	0.194149	TRUE
Ctrl2_C1_AGTGGCGTCTGAAGGT-1	0.829963	TRUE
Ctrl2_C1_AGTGGCTCCGTCGGCC-1	0.0571908	FALSE
Ctrl2_C1_AGTGGTGTTACCCGTG-1	0.0477053	FALSE
Ctrl2_C1_AGTGTATTGCGCATTG-1	0.0228472	FALSE
Ctrl2_C1_AGTGTGCTAAGATCGC-1	0.0208382	FALSE
Ctrl2_C1_AGTGTGGTCTATTGTG-1	0.190536	FALSE
Ctrl2_C1_AGTTAAACACTTGCGA-1	0.0118043	FALSE
Ctrl2_C1_AGTTAAGCGGTCCCGG-1	0.0556317	FALSE
Ctrl2_C1_AGTTAAGTCAACCGCT-1	0.071196	FALSE
Ctrl2_C1_AGTTACCGCACATGGT-1	0.00740897	FALSE
Ctrl2_C1_AGTTACTCTATCGTGG-1	0.0507713	FALSE
Ctrl2_C1_AGTTCACCGGTTGGAC-1	0.00806402	FALSE
Ctrl2_C1_AGTTCCTACAGAATTA-1	0.0246347	FALSE
Ctrl2_C1_AGTTCCTATTTATGTT-1	0.0671155	FALSE
Ctrl2_C1_AGTTCTGCGTTGTATC-1	0.0265056	FALSE
Ctrl2_C1_AGTTGACATCGGCTGG-1	0.224603	TRUE
Ctrl2_C1_AGTTGACGGTCCTTGC-1	0.0373697	FALSE
Ctrl2_C1_AGTTGCTGACTGATAT-1	0.0817924	FALSE
Ctrl2_C1_AGTTGGCAAGGCTAGA-1	0.166661	FALSE
Ctrl2_C1_AGTTTCGCAGGTCGGA-1	0.0864123	FALSE
Ctrl2_C1_AGTTTGCACCTGCCTC-1	0.4107	TRUE
Ctrl2_C1_AGTTTGGCACGGGTTG-1	0.433998	TRUE
Ctrl2_C1_AGTTTGGCCAGACCTA-1	0.330109	TRUE
Ctrl2_C1_ATAAACGGACCCGTAA-1	0.773517	TRUE
Ctrl2_C1_ATAAACGTTGCACCAC-1	0.0863958	FALSE
Ctrl2_C1_ATAAAGGCTCGGTCGT-1	0.00561945	FALSE
Ctrl2_C1_ATAAATATTAGCAGCT-1	0.0533677	FALSE
Ctrl2_C1_ATAACGCCGGAGGGTC-1	0.0262557	FALSE
Ctrl2_C1_ATAACGGAGTCCAACG-1	0.106992	TRUE
Ctrl2_C1_ATAAGGTGGAGAACAT-1	0.620726	TRUE
Ctrl2_C1_ATAAGTAGGGCGACTC-1	0.380829	TRUE
Ctrl2_C1_ATAAGTTACCGCGACG-1	0.0405885	FALSE
Ctrl2_C1_ATAATACCGTTAGCCG-1	0.030748	FALSE
Ctrl2_C1_ATAATAGCTGTTGAAT-1	0.773149	TRUE
Ctrl2_C1_ATAATAGTGTAGGGAC-1	0.0018443	FALSE
Ctrl2_C1_ATAATCTTGGAGAACC-1	0.398759	TRUE
Ctrl2_C1_ATAATTAGCTAAGTAG-1	0.0487427	FALSE
Ctrl2_C1_ATACAGGCCCTCCAAT-1	0.653776	TRUE
Ctrl2_C1_ATACCACGGGCAACTT-1	0.161036	TRUE
Ctrl2_C1_ATACCAGGCTAATAGA-1	0.0288892	FALSE
Ctrl2_C1_ATACCGTCATCCATAA-1	0.0317895	FALSE
Ctrl2_C1_ATACCTAACCAAGAAA-1	0.784824	TRUE
Ctrl2_C1_ATACGAAGGCTTTCCA-1	0.0340372	FALSE
Ctrl2_C1_ATACGAGGTTTGTAAG-1	0.249073	FALSE
Ctrl2_C1_ATACGCCGGCGAAACC-1	0.0395788	FALSE
Ctrl2_C1_ATACGGAACGTCGTTT-1	0.0155707	FALSE
Ctrl2_C1_ATACGGGTTTCGATTG-1	0.100235	FALSE
Ctrl2_C1_ATACGTACTTAGCCAC-1	0.875334	TRUE
Ctrl2_C1_ATACGTCCACTCCTGT-1	0.790864	TRUE
Ctrl2_C1_ATACGTTATGCACGGA-1	0.523633	TRUE
Ctrl2_C1_ATACTAGCATGACCCT-1	0.0306745	FALSE
Ctrl2_C1_ATACTCTCGCCACTCT-1	0.25099	TRUE
Ctrl2_C1_ATACTGCCTTACACCG-1	0.74947	TRUE
Ctrl2_C1_ATAGACGAAGAGAAAG-1	0.0698604	FALSE
Ctrl2_C1_ATAGAGTACTGGGACA-1	0.16008	TRUE
Ctrl2_C1_ATAGCAACTAGGGAAG-1	0.799914	TRUE
Ctrl2_C1_ATAGCCTCAGTACCCA-1	0.019223	FALSE
Ctrl2_C1_ATAGCTGCTCTTGTTA-1	0.0179088	FALSE
Ctrl2_C1_ATAGGCGGCTATAGAA-1	0.0326401	FALSE
Ctrl2_C1_ATAGGGATATCCTTGA-1	0.219656	TRUE
Ctrl2_C1_ATAGGTTGGGCAGATG-1	0.0150077	FALSE
Ctrl2_C1_ATAGTGAAGCGTTCTC-1	0.0268199	FALSE
Ctrl2_C1_ATAGTTCCACCCACTC-1	0.280978	TRUE
Ctrl2_C1_ATATAAAGCGCTCGTG-1	0.588083	TRUE
Ctrl2_C1_ATATAAATGTAGCTGC-1	0.878702	TRUE
Ctrl2_C1_ATATAACACGGGCGCA-1	0.0766631	FALSE
Ctrl2_C1_ATATAGAGTATTGGTC-1	0.0455677	FALSE
Ctrl2_C1_ATATCAACCTACAGAG-1	0.321216	TRUE
Ctrl2_C1_ATATCAATTCCAGCCT-1	0.0200247	FALSE
Ctrl2_C1_ATATCGGTAGGGAGAT-1	0.335232	TRUE
Ctrl2_C1_ATATCGTTCCTCGAAC-1	0.560242	TRUE
Ctrl2_C1_ATATCTCCCTCGTTAA-1	0.0155917	FALSE
Ctrl2_C1_ATATCTTAGGGCCTTC-1	0.0585019	FALSE
Ctrl2_C1_ATATGGGATAGCAACT-1	0.277024	TRUE
Ctrl2_C1_ATATGTCTAGAGCGTG-1	0.0323497	FALSE
Ctrl2_C1_ATATTCAGTTAAACCT-1	0.053585	FALSE
Ctrl2_C1_ATATTCCACATAGTGA-1	0.83958	TRUE
Ctrl2_C1_ATATTCCCACAGGTCA-1	0.0193825	FALSE
Ctrl2_C1_ATATTGCTGTCAAAGT-1	0.00590112	FALSE
Ctrl2_C1_ATATTTAACCCTCAAG-1	0.00825846	FALSE
Ctrl2_C1_ATCAAACACTGTTCCA-1	0.0628956	FALSE
Ctrl2_C1_ATCAAACGAAGGTTTG-1	0.210992	TRUE
Ctrl2_C1_ATCAAGATCCCAGGAC-1	0.19081	TRUE
Ctrl2_C1_ATCAATCTGGGCTGCA-1	0.0680137	TRUE
Ctrl2_C1_ATCAATGCCGTGGCTG-1	0.293339	TRUE
Ctrl2_C1_ATCACATTAGAATATC-1	0.0617522	FALSE
Ctrl2_C1_ATCACGTGCTAATTAA-1	0.221095	TRUE
Ctrl2_C1_ATCACTTCATCCTCGC-1	0.139744	TRUE
Ctrl2_C1_ATCAGACGGCACGCCG-1	0.00500709	FALSE
Ctrl2_C1_ATCAGCCTCATGCTGC-1	0.614609	TRUE
Ctrl2_C1_ATCAGCTCGTCCACTA-1	0.0441346	FALSE
Ctrl2_C1_ATCAGTAGGCAGGGAT-1	0.017611	FALSE
Ctrl2_C1_ATCATAGATCGACGAG-1	0.285198	TRUE
Ctrl2_C1_ATCATCCAATATTTGT-1	0.255635	TRUE
Ctrl2_C1_ATCATGGACTACCGAC-1	0.0759884	FALSE
Ctrl2_C1_ATCCAATGGAGGGTCC-1	0.111183	FALSE
Ctrl2_C1_ATCCACATCGACAGAA-1	0.42858	TRUE
Ctrl2_C1_ATCCAGAGCAACAACC-1	0.0230715	FALSE
Ctrl2_C1_ATCCAGGATTCGTGAA-1	0.00842277	FALSE
Ctrl2_C1_ATCCCATCCACAGCGC-1	0.152787	FALSE
Ctrl2_C1_ATCCCATTTCCGTGGG-1	0.269552	TRUE
Ctrl2_C1_ATCCTACCTAAGCTCT-1	0.00685333	FALSE
Ctrl2_C1_ATCCTGAATCGCTGCG-1	0.114149	FALSE
Ctrl2_C1_ATCCTGCGTGGAATGG-1	0.0680293	FALSE
Ctrl2_C1_ATCGACCCAATACAGA-1	0.0644971	TRUE
Ctrl2_C1_ATCGACTCTTTCCGTT-1	0.0127578	FALSE
Ctrl2_C1_ATCGCACGATTGTTCA-1	0.0220244	FALSE
Ctrl2_C1_ATCGCACGCCGGGAGA-1	0.0739801	TRUE
Ctrl2_C1_ATCGCCAGTCAACATT-1	0.0548738	FALSE
Ctrl2_C1_ATCGCTGCGTGCAGCA-1	0.100953	FALSE
Ctrl2_C1_ATCGCTTTACGTCTCA-1	0.0333772	FALSE
Ctrl2_C1_ATCGGAGACAGACGGC-1	0.902144	TRUE
Ctrl2_C1_ATCGGCAAGCAGTCCA-1	0.181197	TRUE
Ctrl2_C1_ATCGTCCAATCGAGTC-1	0.0299419	FALSE
Ctrl2_C1_ATCGTGGAAAGTCTGG-1	0.0617179	FALSE
Ctrl2_C1_ATCGTTAGCTAGCGGA-1	0.846909	TRUE
Ctrl2_C1_ATCTAATATCCTACGG-1	0.489503	TRUE
Ctrl2_C1_ATCTACCATCTGCTCC-1	0.184691	TRUE
Ctrl2_C1_ATCTAGCTTGTGAGGG-1	0.00901738	FALSE
Ctrl2_C1_ATCTCCCTGCAATCTA-1	0.350226	TRUE
Ctrl2_C1_ATCTCGTGAGCGAAAC-1	0.0731224	FALSE
Ctrl2_C1_ATCTGACATGGAAGGA-1	0.35433	TRUE
Ctrl2_C1_ATCTGATAGTGTCTTA-1	0.0262261	FALSE
Ctrl2_C1_ATCTGCTGTTATCGCC-1	0.186551	TRUE
Ctrl2_C1_ATCTGGGCTGTTCTTG-1	0.340722	TRUE
Ctrl2_C1_ATCTGGTTAAGACTGT-1	0.187192	TRUE
Ctrl2_C1_ATCTGTAATTGTACCC-1	0.0610899	FALSE
Ctrl2_C1_ATCTTATCGCACACCC-1	0.309871	FALSE
Ctrl2_C1_ATCTTGACCTGCAACG-1	0.145897	TRUE
Ctrl2_C1_ATCTTGACTTGTCCAA-1	0.0657909	FALSE
Ctrl2_C1_ATGAAGCCAAGGAGCC-1	0.0199931	FALSE
Ctrl2_C1_ATGACGCCGGCTCTAA-1	0.146831	FALSE
Ctrl2_C1_ATGACGCGTTCTATCC-1	0.136207	TRUE
Ctrl2_C1_ATGACTATCAGCTGTG-1	0.443963	TRUE
Ctrl2_C1_ATGACTATGCGACATT-1	0.80894	TRUE
Ctrl2_C1_ATGAGGGCAGCGGCTA-1	0.0479159	FALSE
Ctrl2_C1_ATGATCGGGAATAGAC-1	0.0242724	FALSE
Ctrl2_C1_ATGATGCAATGGTACA-1	0.00885534	FALSE
Ctrl2_C1_ATGCACGCGCTGTTCA-1	0.200414	TRUE
Ctrl2_C1_ATGCACTACCGCATTG-1	0.184088	TRUE
Ctrl2_C1_ATGCATGATCCAGGAT-1	0.096551	FALSE
Ctrl2_C1_ATGCCAATCGCTCTGC-1	0.0481042	FALSE
Ctrl2_C1_ATGCCATTTGCGACCA-1	0.190335	TRUE
Ctrl2_C1_ATGCCGGTCTTGCATA-1	0.0587541	FALSE
Ctrl2_C1_ATGCCGGTTGATGGGA-1	0.0329349	FALSE
Ctrl2_C1_ATGCGACAGTCCCATT-1	0.0413079	FALSE
Ctrl2_C1_ATGCGAGTCCCACCAC-1	0.0653404	FALSE
Ctrl2_C1_ATGCTCAGTGTTGCAT-1	0.0960343	FALSE
Ctrl2_C1_ATGCTCTGGCGCGGTA-1	0.452269	TRUE
Ctrl2_C1_ATGCTTAGGAGTTGAT-1	0.0905359	FALSE
Ctrl2_C1_ATGGAAATTTAAGGAG-1	0.0152574	FALSE
Ctrl2_C1_ATGGAACCTTTGCACA-1	0.150916	FALSE
Ctrl2_C1_ATGGAGCAGGCCGTGA-1	0.127938	TRUE
Ctrl2_C1_ATGGATCCGGCGTCCG-1	0.0716831	FALSE
Ctrl2_C1_ATGGATTGACCAAACG-1	0.0930362	TRUE
Ctrl2_C1_ATGGCAGCATTACGAT-1	0.0415804	FALSE
Ctrl2_C1_ATGGGACCTGCTGAAC-1	0.0372947	FALSE
Ctrl2_C1_ATGGGCCTCGGCCTCT-1	0.560115	TRUE
Ctrl2_C1_ATGGGTGTATACCTCC-1	0.135112	TRUE
Ctrl2_C1_ATGGTATTGGGAACCG-1	0.060541	FALSE
Ctrl2_C1_ATGGTATTTACTGATT-1	0.0494367	FALSE
Ctrl2_C1_ATGGTCGCGTGGTTTC-1	0.678868	TRUE
Ctrl2_C1_ATGTAAGGCTGCTCTT-1	0.126851	FALSE
Ctrl2_C1_ATGTACGATGACGTCG-1	0.0476185	FALSE
Ctrl2_C1_ATGTAGCGCGCGTAGG-1	0.0931667	FALSE
Ctrl2_C1_ATGTCTTGTTTGACTC-1	0.0665452	FALSE
Ctrl2_C1_ATGTGAAAGCCTAATG-1	0.0382691	FALSE
Ctrl2_C1_ATGTGCATCCGACGCA-1	0.0402913	FALSE
Ctrl2_C1_ATGTGGACATCTTGAT-1	0.744997	TRUE
Ctrl2_C1_ATGTTACGAGCAATAC-1	0.0251445	FALSE
Ctrl2_C1_ATGTTCCTGCCCACCT-1	0.0249749	FALSE
Ctrl2_C1_ATGTTCGTCGACCCAC-1	0.00724112	FALSE
Ctrl2_C1_ATGTTGATTAGAGACT-1	0.136466	FALSE
Ctrl2_C1_ATGTTGTAGTCTGTTT-1	0.452567	TRUE
Ctrl2_C1_ATTAAACATGCGGACC-1	0.110001	FALSE
Ctrl2_C1_ATTAATACTACGCGGG-1	0.124118	TRUE
Ctrl2_C1_ATTAATGAACCAGTCG-1	0.131926	TRUE
Ctrl2_C1_ATTAATTCGGTCACTC-1	0.238317	TRUE
Ctrl2_C1_ATTACATGTCAGTCTT-1	0.00976346	FALSE
Ctrl2_C1_ATTACCACACTGCCTG-1	0.146978	FALSE
Ctrl2_C1_ATTACGCGCTGGCAGG-1	0.0815252	FALSE
Ctrl2_C1_ATTACGGGCTACGGTT-1	0.0292025	FALSE
Ctrl2_C1_ATTACTAGCCTCTTGC-1	0.0297545	FALSE
Ctrl2_C1_ATTAGATTGATAGCGG-1	0.0304606	FALSE
Ctrl2_C1_ATTAGGCGATGCTTTC-1	0.133416	TRUE
Ctrl2_C1_ATTATACTTTGCTCGT-1	0.160269	FALSE
Ctrl2_C1_ATTATAGCTACTTTAC-1	0.181001	TRUE
Ctrl2_C1_ATTATCGGAATGTACG-1	0.0987962	TRUE
Ctrl2_C1_ATTATGCCATAGGGAG-1	0.0377397	FALSE
Ctrl2_C1_ATTATTATGTCCGTCA-1	0.0597708	FALSE
Ctrl2_C1_ATTATTCAGAGTCACT-1	0.134625	FALSE
Ctrl2_C1_ATTCAACCATTTAAGG-1	0.479305	TRUE
Ctrl2_C1_ATTCACTGATGTTGGA-1	0.490496	FALSE
Ctrl2_C1_ATTCAGTAGCAGGGTC-1	0.167687	FALSE
Ctrl2_C1_ATTCATATACTGTCCA-1	0.83679	TRUE
Ctrl2_C1_ATTCATCGTTGAGGCA-1	0.805549	TRUE
Ctrl2_C1_ATTCCCACATAAACAA-1	0.0708706	FALSE
Ctrl2_C1_ATTCCTAAGACGTGGA-1	0.0157916	FALSE
Ctrl2_C1_ATTCCTTCCAGGCGGT-1	0.250122	TRUE
Ctrl2_C1_ATTCGACGCCGGGCCT-1	0.109429	FALSE
Ctrl2_C1_ATTCGCGCCTTGAGAG-1	0.252647	FALSE
Ctrl2_C1_ATTCTCGTCTCTTTAG-1	0.178305	FALSE
Ctrl2_C1_ATTGAAGATCTTAGTG-1	0.0288881	FALSE
Ctrl2_C1_ATTGACCGGCGATGAC-1	0.219391	FALSE
Ctrl2_C1_ATTGATAGCAACGAGA-1	0.0179948	FALSE
Ctrl2_C1_ATTGATCACCACATTT-1	0.204052	TRUE
Ctrl2_C1_ATTGCCTATTAGACCG-1	0.110242	TRUE
Ctrl2_C1_ATTGCCTTTATGTTTG-1	0.283529	TRUE
Ctrl2_C1_ATTGCGATCAGTAACT-1	0.680611	TRUE
Ctrl2_C1_ATTGCTGCTCCTCCAT-1	0.0673822	FALSE
Ctrl2_C1_ATTGGATTACAGCGTA-1	0.520875	TRUE
Ctrl2_C1_ATTGGGAATATCTTGG-1	0.147749	FALSE
Ctrl2_C1_ATTGTACAACTCGGCT-1	0.250724	TRUE
Ctrl2_C1_ATTGTCGCAATACCTT-1	0.019908	FALSE
Ctrl2_C1_ATTGTCTGTTTCATGT-1	0.453612	TRUE
Ctrl2_C1_ATTTAACTCGTATTAC-1	0.0264085	FALSE
Ctrl2_C1_ATTTACAGTTTACTGG-1	0.199956	TRUE
Ctrl2_C1_ATTTACTAAGTCCATT-1	0.181615	TRUE
Ctrl2_C1_ATTTATACTGGTAAAG-1	0.0679815	FALSE
Ctrl2_C1_ATTTCATTATTTCGCG-1	0.0418627	FALSE
Ctrl2_C1_ATTTCCGGGTTCTGCG-1	0.0860085	FALSE
Ctrl2_C1_ATTTGCGCGAGTAGCT-1	0.0113449	FALSE
Ctrl2_C1_ATTTGTCTTGGGAGCT-1	0.0315429	FALSE
Ctrl2_C1_ATTTGTTCCAGGGCTC-1	0.242275	TRUE
Ctrl2_C1_CAAACCCTCCGGCGGG-1	0.017429	FALSE
Ctrl2_C1_CAAACGAGTATCGCAG-1	0.0300428	FALSE
Ctrl2_C1_CAAACGGTCGCACTTT-1	0.250541	TRUE
Ctrl2_C1_CAAACTATTGAGCTTC-1	0.0752093	TRUE
Ctrl2_C1_CAAAGATTATTGGGCC-1	0.00857248	FALSE
Ctrl2_C1_CAAAGGTCATCTGAAA-1	0.0110376	FALSE
Ctrl2_C1_CAAAGTCAGGTTAGCT-1	0.0316062	FALSE
Ctrl2_C1_CAAATCTCTCACAAGG-1	0.0149109	FALSE
Ctrl2_C1_CAAATGTCCTTCCGTG-1	0.0398199	FALSE
Ctrl2_C1_CAAATTGTCAGCAAGC-1	0.281311	TRUE
Ctrl2_C1_CAACACATCTCCTGCC-1	0.0383275	FALSE
Ctrl2_C1_CAACATGGCCTGATAA-1	0.0417216	FALSE
Ctrl2_C1_CAACCTACCGAGCAGT-1	0.143684	FALSE
Ctrl2_C1_CAACGACCCGTTTACA-1	0.0183868	FALSE
Ctrl2_C1_CAACGCGATGAGCCAA-1	0.0788592	FALSE
Ctrl2_C1_CAACGTGGTGGAGTCT-1	0.250553	FALSE
Ctrl2_C1_CAACTATATCGAATGC-1	0.0919822	FALSE
Ctrl2_C1_CAACTCCTTGATCCCG-1	0.0521814	FALSE
Ctrl2_C1_CAACTGCTCATCCGAT-1	0.0225952	FALSE
Ctrl2_C1_CAACTTGTAGTGGGCA-1	0.0336773	FALSE
Ctrl2_C1_CAAGAGGGCGGAGTAC-1	0.664544	TRUE
Ctrl2_C1_CAAGATATTATAACGT-1	0.532867	TRUE
Ctrl2_C1_CAAGCAACGTCGGAGT-1	0.0928009	FALSE
Ctrl2_C1_CAAGCACCAAATGCCT-1	0.0978916	FALSE
Ctrl2_C1_CAAGCGGCACATAATT-1	0.865606	TRUE
Ctrl2_C1_CAAGGATCGCATGTTC-1	0.139552	TRUE
Ctrl2_C1_CAAGGCCAGTGGTGCA-1	0.288448	FALSE
Ctrl2_C1_CAAGGTCCTATAGGCT-1	0.393279	TRUE
Ctrl2_C1_CAAGTAAGTGATAGAC-1	0.380785	TRUE
Ctrl2_C1_CAAGTGTGGTTGCAAA-1	0.0401512	FALSE
Ctrl2_C1_CAATAAACCTTGGCCC-1	0.203379	TRUE
Ctrl2_C1_CAATACGAGAGTCTGA-1	0.0652915	FALSE
Ctrl2_C1_CAATACGCTCTGAGGC-1	0.00676686	FALSE
Ctrl2_C1_CAATATTCTTGACCTA-1	0.0144806	FALSE
Ctrl2_C1_CAATATTGGACTAGTG-1	0.0157141	FALSE
Ctrl2_C1_CAATCCTGCCGTGGAG-1	0.0640932	FALSE
Ctrl2_C1_CAATGACCCTTAATTT-1	0.28896	TRUE
Ctrl2_C1_CAATGAGGTTCGACTA-1	0.0108484	FALSE
Ctrl2_C1_CAATGCGAGAAGTATC-1	0.815816	TRUE
Ctrl2_C1_CAATGGATCTCTACCA-1	0.0541601	FALSE
Ctrl2_C1_CAATGTGCCAACCCTT-1	0.358531	TRUE
Ctrl2_C1_CAATTAAGGGTGATGA-1	0.0219783	FALSE
Ctrl2_C1_CAATTGGGCCGCACTC-1	0.0221533	FALSE
Ctrl2_C1_CAATTTCGTATAAGGG-1	0.230606	TRUE
Ctrl2_C1_CAATTTGACCGGGAAG-1	0.0134164	FALSE
Ctrl2_C1_CACAAGAAAGATATTA-1	0.0216045	FALSE
Ctrl2_C1_CACAAGCTAAGAAAGG-1	0.163387	TRUE
Ctrl2_C1_CACAATGAGCTGCTAT-1	0.0045856	FALSE
Ctrl2_C1_CACACACGCTAACGAG-1	0.335498	TRUE
Ctrl2_C1_CACACAGCTTGCGCTC-1	0.019377	FALSE
Ctrl2_C1_CACACAGGGATAGATT-1	0.103737	FALSE
Ctrl2_C1_CACAGAGACGAGGACG-1	0.00497118	FALSE
Ctrl2_C1_CACAGCACCCACGGCA-1	0.0155983	FALSE
Ctrl2_C1_CACAGCTAGGGAGTGA-1	0.00804368	FALSE
Ctrl2_C1_CACAGGGCCATATAGT-1	0.647952	TRUE
Ctrl2_C1_CACAGGGCCGTTGTCA-1	0.167264	TRUE
Ctrl2_C1_CACAGTTCGCTTCCCA-1	0.226659	FALSE
Ctrl2_C1_CACATATTAGCAGGAT-1	0.779293	TRUE
Ctrl2_C1_CACATCGTGCACGCGC-1	0.0890622	FALSE
Ctrl2_C1_CACATCTCACCGACGA-1	0.842073	TRUE
Ctrl2_C1_CACATGATTCAGCAAC-1	0.285831	TRUE
Ctrl2_C1_CACATGTTTGGACATG-1	0.0242827	FALSE
Ctrl2_C1_CACATTCTTTCGATGG-1	0.00930551	FALSE
Ctrl2_C1_CACATTTCTTGTCAGA-1	0.0708938	FALSE
Ctrl2_C1_CACCAATCATCCGTCT-1	0.00769051	FALSE
Ctrl2_C1_CACCACGCCACACAGA-1	0.0102523	FALSE
Ctrl2_C1_CACCAGTCAGCATGCA-1	0.0407547	FALSE
Ctrl2_C1_CACCATCGGAGGAGAC-1	0.0376064	FALSE
Ctrl2_C1_CACCCAAATCTTATGT-1	0.378006	TRUE
Ctrl2_C1_CACCCACACGTCACCC-1	0.0614217	FALSE
Ctrl2_C1_CACCCACGAGGCAATT-1	0.0127336	FALSE
Ctrl2_C1_CACCCGGTTTGTGACT-1	0.0440246	FALSE
Ctrl2_C1_CACCCTAACAAGATCT-1	0.685368	TRUE
Ctrl2_C1_CACCCTTGGTGAGACC-1	0.055704	FALSE
Ctrl2_C1_CACCCTTTCCTCGCTC-1	0.0233707	FALSE
Ctrl2_C1_CACCGCCAGAAGGTTT-1	0.0429	FALSE
Ctrl2_C1_CACCGGGCATCACAAG-1	0.194023	TRUE
Ctrl2_C1_CACCGGTAGAGACATT-1	0.181903	TRUE
Ctrl2_C1_CACCGTATCCCATCCG-1	0.50458	TRUE
Ctrl2_C1_CACCGTTAGGGATCAC-1	0.0153696	FALSE
Ctrl2_C1_CACCGTTGCGCGATAT-1	0.0703439	FALSE
Ctrl2_C1_CACCTAATAGAGTCGT-1	0.0114633	FALSE
Ctrl2_C1_CACCTAATCAGTTTAC-1	0.1865	TRUE
Ctrl2_C1_CACCTCGATGGTGGAC-1	0.144214	FALSE
Ctrl2_C1_CACCTTGCGAAACTCG-1	0.0143538	FALSE
Ctrl2_C1_CACCTTGGCGCCTTTG-1	0.0264735	FALSE
Ctrl2_C1_CACGAAAGTTAGTCCC-1	0.225341	TRUE
Ctrl2_C1_CACGAGCAAACCAGAC-1	0.0216842	FALSE
Ctrl2_C1_CACGCACAGCGCAGCT-1	0.153564	FALSE
Ctrl2_C1_CACGCAGCGAGGCTTT-1	0.0493267	FALSE
Ctrl2_C1_CACGCGGAACTGTTGC-1	0.114418	TRUE
Ctrl2_C1_CACGTCGGCAACCTCT-1	0.0104133	FALSE
Ctrl2_C1_CACGTTCGTGCTCTAG-1	0.171378	FALSE
Ctrl2_C1_CACGTTTCGTACACAC-1	0.859359	TRUE
Ctrl2_C1_CACTAAAGTTGCCTAT-1	0.00585461	FALSE
Ctrl2_C1_CACTCAAGAGCTATGG-1	0.0208902	FALSE
Ctrl2_C1_CACTCAGCTCTTGAGG-1	0.0229002	FALSE
Ctrl2_C1_CACTCCTATGTAAGAT-1	0.0224763	FALSE
Ctrl2_C1_CACTCCTCTCGGTCGG-1	0.0720263	FALSE
Ctrl2_C1_CACTCGAGCTGAACAA-1	0.801814	TRUE
Ctrl2_C1_CACTCGGTTAGGAGGA-1	0.0221063	FALSE
Ctrl2_C1_CACTCTCAAGCATCGA-1	0.389473	TRUE
Ctrl2_C1_CACTCTTCTGCTAGCC-1	0.066418	FALSE
Ctrl2_C1_CACTGACGATTGTGGA-1	0.407779	TRUE
Ctrl2_C1_CACTGTCCAAGTGAGA-1	0.00882588	FALSE
Ctrl2_C1_CACTTAATCAGACGGA-1	0.010081	FALSE
Ctrl2_C1_CACTTCGCCACAGGCT-1	0.0395668	FALSE
Ctrl2_C1_CACTTCGTCTTATCTC-1	0.0621457	FALSE
Ctrl2_C1_CAGAACTTAGCCCTCT-1	0.869036	TRUE
Ctrl2_C1_CAGAATAACACACGGA-1	0.0500892	FALSE
Ctrl2_C1_CAGACACCGATCGCTG-1	0.0123799	FALSE
Ctrl2_C1_CAGACGAACCTGATAC-1	0.00537175	FALSE
Ctrl2_C1_CAGAGACGGTCACCCA-1	0.220187	TRUE
Ctrl2_C1_CAGAGCATGAGCTTGC-1	0.263973	TRUE
Ctrl2_C1_CAGAGGCGATGCATGA-1	0.0444778	FALSE
Ctrl2_C1_CAGATAATGGGCGGGT-1	0.249819	FALSE
Ctrl2_C1_CAGATACTAACATAGT-1	0.175413	TRUE
Ctrl2_C1_CAGATATGAAGATGAC-1	0.104256	TRUE
Ctrl2_C1_CAGATCATTTAAAGTC-1	0.459776	TRUE
Ctrl2_C1_CAGATCCTGGTTTGAA-1	0.00833677	FALSE
Ctrl2_C1_CAGATGTTTGTCCCAA-1	0.0446376	FALSE
Ctrl2_C1_CAGCAGCCCGTTCCTT-1	0.174964	TRUE
Ctrl2_C1_CAGCAGTCCAGACTAT-1	0.669965	TRUE
Ctrl2_C1_CAGCAGTCTGTGCTGC-1	0.370809	TRUE
Ctrl2_C1_CAGCCTCCTGCAGAGG-1	0.212173	TRUE
Ctrl2_C1_CAGCCTCTCCTCAAGA-1	0.0735392	FALSE
Ctrl2_C1_CAGCGATTCCCTTCAA-1	0.0825112	FALSE
Ctrl2_C1_CAGCTCACTGAGACAT-1	0.0330823	FALSE
Ctrl2_C1_CAGCTCTGGGCTCACT-1	0.132194	FALSE
Ctrl2_C1_CAGCTGGCGTAACCGT-1	0.04057	FALSE
Ctrl2_C1_CAGCTTAGTAGGTAGC-1	0.131669	FALSE
Ctrl2_C1_CAGGAAGACTTTATAT-1	0.0380993	FALSE
Ctrl2_C1_CAGGACAGCTGCCCTT-1	0.0356135	FALSE
Ctrl2_C1_CAGGATATATCGTTGT-1	0.0458962	FALSE
Ctrl2_C1_CAGGCAGTCTTACCAG-1	0.14229	TRUE
Ctrl2_C1_CAGGCCAGTACCACCT-1	0.10257	FALSE
Ctrl2_C1_CAGGCCGTTTGGGTGT-1	0.0713833	TRUE
Ctrl2_C1_CAGGCGCACGGTGGTC-1	0.00475012	FALSE
Ctrl2_C1_CAGGCGCCATGCTAGG-1	0.783537	TRUE
Ctrl2_C1_CAGGGAGATAGGCCAG-1	0.0216587	FALSE
Ctrl2_C1_CAGTAATCCCTCCCAG-1	0.147304	FALSE
Ctrl2_C1_CAGTACCAGTTTACGT-1	0.160943	FALSE
Ctrl2_C1_CAGTAGCCCACGCGGT-1	0.022548	FALSE
Ctrl2_C1_CAGTCGGCCTAGATAT-1	0.0145305	FALSE
Ctrl2_C1_CAGTCTGTATACTGGG-1	0.0313265	FALSE
Ctrl2_C1_CAGTGAATAAATGACT-1	0.0113947	FALSE
Ctrl2_C1_CAGTGGTTGCACATGA-1	0.0117438	FALSE
Ctrl2_C1_CAGTGTCCGCAGAATG-1	0.0186705	FALSE
Ctrl2_C1_CAGTGTCGGCTGGCCC-1	0.843531	TRUE
Ctrl2_C1_CAGTGTTAATCTCTCA-1	0.0262982	FALSE
Ctrl2_C1_CAGTTCAAATTGACAC-1	0.131226	TRUE
Ctrl2_C1_CAGTTCCGCGGGTCGA-1	0.141671	FALSE
Ctrl2_C1_CAGTTCGAGGACCCGA-1	0.445059	TRUE
Ctrl2_C1_CATAACGGACAGTCGT-1	0.0135007	FALSE
Ctrl2_C1_CATAAGAAGCTTGGCT-1	0.619164	TRUE
Ctrl2_C1_CATAAGCTCTCCGTCT-1	0.0847913	FALSE
Ctrl2_C1_CATACAAAGCCGAACC-1	0.046363	FALSE
Ctrl2_C1_CATACACGGTTCCCAC-1	0.0330938	FALSE
Ctrl2_C1_CATACCCGTACCCAGT-1	0.367778	TRUE
Ctrl2_C1_CATACGAACTAGCTGG-1	0.146453	TRUE
Ctrl2_C1_CATACGGCGTCTGGGC-1	0.168877	TRUE
Ctrl2_C1_CATACTATGTAATTGT-1	0.0128365	FALSE
Ctrl2_C1_CATACTTAGGCAATAC-1	0.378319	TRUE
Ctrl2_C1_CATACTTCTTTCTCCG-1	0.339165	TRUE
Ctrl2_C1_CATAGAGGAGATACTA-1	0.0673636	FALSE
Ctrl2_C1_CATAGCCGCCCGGGAT-1	0.0409516	FALSE
Ctrl2_C1_CATAGCGTTGCCCACC-1	0.0573013	FALSE
Ctrl2_C1_CATAGGGACACTTGTG-1	0.0264113	FALSE
Ctrl2_C1_CATAGTACATTGAGAG-1	0.0412569	FALSE
Ctrl2_C1_CATAGTAGCATAGTAG-1	0.127779	FALSE
Ctrl2_C1_CATAGTCAAATACATA-1	0.595463	TRUE
Ctrl2_C1_CATAGTCCACAAGAAC-1	0.186282	TRUE
Ctrl2_C1_CATATAGGTACAGTCA-1	0.0686327	FALSE
Ctrl2_C1_CATATGTCAGGCTACG-1	0.0319044	FALSE
Ctrl2_C1_CATCAAACTGGCGCCC-1	0.0164889	FALSE
Ctrl2_C1_CATCAACACCTACTAA-1	0.0121654	FALSE
Ctrl2_C1_CATCATCTACCCGGAC-1	0.190399	FALSE
Ctrl2_C1_CATCATTACCCTGAGG-1	0.58723	TRUE
Ctrl2_C1_CATCCAATATAGTTTG-1	0.0340107	FALSE
Ctrl2_C1_CATCCGCAGGCCCGAA-1	0.012532	FALSE
Ctrl2_C1_CATCCTCTCAAAGATC-1	0.830779	TRUE
Ctrl2_C1_CATCGGACGGGTTAAT-1	0.0123876	FALSE
Ctrl2_C1_CATCGTCCGGTTACTA-1	0.301328	TRUE
Ctrl2_C1_CATCTAGTGAAGGGAA-1	0.124807	FALSE
Ctrl2_C1_CATCTTACACCACCTC-1	0.0478836	FALSE
Ctrl2_C1_CATGACTTCGCTGAAT-1	0.10962	FALSE
Ctrl2_C1_CATGAGATGCACTCTC-1	0.474798	TRUE
Ctrl2_C1_CATGAGTCCATCACGG-1	0.122714	FALSE
Ctrl2_C1_CATGATACGGTGAAAC-1	0.0680216	FALSE
Ctrl2_C1_CATGATGCACAATTCT-1	0.129843	TRUE
Ctrl2_C1_CATGATGGAAGTTAGC-1	0.126101	FALSE
Ctrl2_C1_CATGCACATGAGAGGC-1	0.14169	TRUE
Ctrl2_C1_CATGCCAACTCGCAAA-1	0.0192626	FALSE
Ctrl2_C1_CATGCGTTAGACAGAA-1	0.0985587	FALSE
Ctrl2_C1_CATGCGTTGAGAGGAG-1	0.441634	TRUE
Ctrl2_C1_CATGCTGGCTCCAATT-1	0.0596457	FALSE
Ctrl2_C1_CATGGATTGTCTTCCG-1	0.770799	TRUE
Ctrl2_C1_CATGGCAGGAAGATCG-1	0.0328583	FALSE
Ctrl2_C1_CATGGGTATGCCTTAT-1	0.814623	TRUE
Ctrl2_C1_CATGGGTCGGGTGTGG-1	0.022895	FALSE
Ctrl2_C1_CATGGTAAGTAGCGTT-1	0.670617	TRUE
Ctrl2_C1_CATGGTATTAGTTTGT-1	0.138411	TRUE
Ctrl2_C1_CATGGTCTAGATACCG-1	0.100765	TRUE
Ctrl2_C1_CATGGTTTATTAATCA-1	0.0193641	FALSE
Ctrl2_C1_CATGTAAGAGACATTT-1	0.813981	TRUE
Ctrl2_C1_CATGTAGGAGCGCCAA-1	0.0302503	FALSE
Ctrl2_C1_CATGTCTCATTTATGG-1	0.819577	TRUE
Ctrl2_C1_CATGTGGGCTCATCAC-1	0.244121	FALSE
Ctrl2_C1_CATTACGCAGGAAGGG-1	0.206985	FALSE
Ctrl2_C1_CATTACGTCGGCCCGT-1	0.0394562	FALSE
Ctrl2_C1_CATTATCCCATTAACG-1	0.227128	TRUE
Ctrl2_C1_CATTATGCTTGTTGTG-1	0.202027	TRUE
Ctrl2_C1_CATTCCCATTCCGTCG-1	0.0588721	FALSE
Ctrl2_C1_CATTCCCTAAGTACAA-1	0.015548	FALSE
Ctrl2_C1_CATTGCGAAATGGGCG-1	0.0340749	FALSE
Ctrl2_C1_CATTGTGTGCTAGATC-1	0.0422921	FALSE
Ctrl2_C1_CATTTAGCGGACCATG-1	0.0351819	FALSE
Ctrl2_C1_CATTTCTAGCAGACTA-1	0.013185	FALSE
Ctrl2_C1_CATTTGAGTGGTACGT-1	0.0102435	FALSE
Ctrl2_C1_CCAAACAGAACCCTCG-1	0.0256561	FALSE
Ctrl2_C1_CCAAAGCAGTTGGTTG-1	0.0258684	FALSE
Ctrl2_C1_CCAAATAACAAGATTC-1	0.0334509	FALSE
Ctrl2_C1_CCAAATCAAAGGGCAA-1	0.0818884	FALSE
Ctrl2_C1_CCAACCTTATGTAACT-1	0.435037	TRUE
Ctrl2_C1_CCAACGATGCACTGAT-1	0.0445182	FALSE
Ctrl2_C1_CCAACTTGATAGATCC-1	0.0394232	FALSE
Ctrl2_C1_CCAAGAAAGTGGGCGA-1	0.0139786	FALSE
Ctrl2_C1_CCAAGACTTCTGCGAA-1	0.0309255	FALSE
Ctrl2_C1_CCAAGCGTAACTCGTA-1	0.0605291	TRUE
Ctrl2_C1_CCAAGGAACAGAGAGG-1	0.0538877	FALSE
Ctrl2_C1_CCAAGTTTCTACAGAT-1	0.0158247	FALSE
Ctrl2_C1_CCAATAGTGCCGTCGA-1	0.0731413	TRUE
Ctrl2_C1_CCAATCGGTAGATCGA-1	0.0270388	FALSE
Ctrl2_C1_CCAATGTCACAGCAAG-1	0.0085298	FALSE
Ctrl2_C1_CCAATTACGGGTCGAG-1	0.189991	FALSE
Ctrl2_C1_CCAATTGAATGTTAAT-1	0.0663922	FALSE
Ctrl2_C1_CCACAATGTACGTCTT-1	0.0142905	FALSE
Ctrl2_C1_CCACACTGAGATATTA-1	0.0126992	FALSE
Ctrl2_C1_CCACAGCTGAAATCAT-1	0.0116083	FALSE
Ctrl2_C1_CCACAGTACCCATCCT-1	0.663432	TRUE
Ctrl2_C1_CCACATACTGCACCCA-1	0.0497785	FALSE
Ctrl2_C1_CCACATGGCTCTTTAT-1	0.0105168	FALSE
Ctrl2_C1_CCACCAACTTTACTGT-1	0.0723474	FALSE
Ctrl2_C1_CCACCCAAGGAAAGTG-1	0.0157871	FALSE
Ctrl2_C1_CCACGAATTTAACCTC-1	0.132499	FALSE
Ctrl2_C1_CCACGAGAAGAGAATC-1	0.0146843	FALSE
Ctrl2_C1_CCACGGAGCCATAAGA-1	0.0855116	FALSE
Ctrl2_C1_CCACGGCAGGTGTAGG-1	0.0526957	FALSE
Ctrl2_C1_CCACGGTGCCCGGTAG-1	0.31578	TRUE
Ctrl2_C1_CCACTATCCGGGTCAC-1	0.0159185	FALSE
Ctrl2_C1_CCACTGGTGGCTGGTT-1	0.0268936	FALSE
Ctrl2_C1_CCACTGTTTGGATTAA-1	0.288221	FALSE
Ctrl2_C1_CCAGAAAGCAACTCAT-1	0.0528439	TRUE
Ctrl2_C1_CCAGAGACAAAGCCGG-1	0.118149	TRUE
Ctrl2_C1_CCAGATAGTTGAGTGA-1	0.0669804	FALSE
Ctrl2_C1_CCAGATGTAAATGGGT-1	0.0157198	FALSE
Ctrl2_C1_CCAGCCTGGACCAATA-1	0.168668	TRUE
Ctrl2_C1_CCAGCTACGCCTCATA-1	0.048649	FALSE
Ctrl2_C1_CCAGCTCGAACGCATT-1	0.384313	TRUE
Ctrl2_C1_CCAGCTGATGGTACTT-1	0.0830517	FALSE
Ctrl2_C1_CCAGCTTCCGCCCGCA-1	0.00577139	FALSE
Ctrl2_C1_CCAGGGACGTGGCCTC-1	0.0491364	TRUE
Ctrl2_C1_CCAGTCAAATCTCTTA-1	0.0278569	FALSE
Ctrl2_C1_CCAGTCCATTATTCGA-1	0.0217569	FALSE
Ctrl2_C1_CCAGTCTAGACGGCGC-1	0.0294128	FALSE
Ctrl2_C1_CCAGTCTTGTCATAGA-1	0.218815	TRUE
Ctrl2_C1_CCAGTGTACAGACCGA-1	0.0240813	FALSE
Ctrl2_C1_CCAGTTCGGTAACTCA-1	0.229091	TRUE
Ctrl2_C1_CCATAAACAACCCGAC-1	0.0197011	FALSE
Ctrl2_C1_CCATAACCTGTGCAGT-1	0.0119951	FALSE
Ctrl2_C1_CCATAGGTTGGCGTGG-1	0.11639	FALSE
Ctrl2_C1_CCATAGTCAGTAACCC-1	0.0374324	FALSE
Ctrl2_C1_CCATATGGAAACTATA-1	0.53676	TRUE
Ctrl2_C1_CCATATTGGATCATGA-1	0.0122208	FALSE
Ctrl2_C1_CCATCCATACCAAGTC-1	0.00987092	FALSE
Ctrl2_C1_CCATCGCAGTTAAACT-1	0.781611	TRUE
Ctrl2_C1_CCATCTCACCAGTGAA-1	0.176414	TRUE
Ctrl2_C1_CCATCTTGTTCACAAT-1	0.0489371	FALSE
Ctrl2_C1_CCATGCCCTAGATTTC-1	0.63539	TRUE
Ctrl2_C1_CCATGCCTGTTTAGTA-1	0.0232003	FALSE
Ctrl2_C1_CCATGCTCTGCAGGAA-1	0.0716682	FALSE
Ctrl2_C1_CCATGGCAAACGCTCA-1	0.39675	TRUE
Ctrl2_C1_CCATGGCCCTTGTACC-1	0.0530435	FALSE
Ctrl2_C1_CCATGTTCATCTATAT-1	0.0703596	FALSE
Ctrl2_C1_CCATTAGCGATAATCC-1	0.0593274	TRUE
Ctrl2_C1_CCATTCCCTGCCCACA-1	0.130894	TRUE
Ctrl2_C1_CCATTTCTACCTATTA-1	0.807004	TRUE
Ctrl2_C1_CCCAAACATGCTGCTC-1	0.0406187	FALSE
Ctrl2_C1_CCCAACATACGTCGCG-1	0.0907525	TRUE
Ctrl2_C1_CCCAAGTCATTACACT-1	0.236915	FALSE
Ctrl2_C1_CCCAATGAGATTTGCA-1	0.191871	TRUE
Ctrl2_C1_CCCAATTTCACAACTT-1	0.0958615	TRUE
Ctrl2_C1_CCCACTCCACGGTATC-1	0.0246926	FALSE
Ctrl2_C1_CCCAGAGGAGGGCGTA-1	0.391294	TRUE
Ctrl2_C1_CCCAGGAAGAATTCGA-1	0.0195305	FALSE
Ctrl2_C1_CCCAGGTCTGAAGGCT-1	0.238376	FALSE
Ctrl2_C1_CCCAGTAAACTTGGGA-1	0.188883	TRUE
Ctrl2_C1_CCCAGTTAAGGCGCCG-1	0.536919	TRUE
Ctrl2_C1_CCCGAAGTTTCGCGAA-1	0.0120861	FALSE
Ctrl2_C1_CCCGACCATAGTCCGC-1	0.267898	TRUE
Ctrl2_C1_CCCGAGTTTCTCCGTA-1	0.105888	FALSE
Ctrl2_C1_CCCGATAGCCTCGCCT-1	0.155457	FALSE
Ctrl2_C1_CCCGCAGCGCGAACTA-1	0.844452	TRUE
Ctrl2_C1_CCCGCGCAATGCACCC-1	0.0682882	FALSE
Ctrl2_C1_CCCGGCACGTGTCAGG-1	0.0383935	FALSE
Ctrl2_C1_CCCGGGTCGTTCAGGG-1	0.136872	TRUE
Ctrl2_C1_CCCGGTGGAAGAACCT-1	0.179586	TRUE
Ctrl2_C1_CCCGGTGTATCGGAAT-1	0.0168415	FALSE
Ctrl2_C1_CCCGTAAGTCTAGGCC-1	0.123262	FALSE
Ctrl2_C1_CCCGTAGCTGGGAAGA-1	0.0542083	FALSE
Ctrl2_C1_CCCGTCAGCGTCTGAC-1	0.136435	FALSE
Ctrl2_C1_CCCGTGAGGGCGGTGA-1	0.00911591	FALSE
Ctrl2_C1_CCCGTTTCGCAGATGT-1	0.0408368	FALSE
Ctrl2_C1_CCCTACCCACACCCAG-1	0.228629	TRUE
Ctrl2_C1_CCCTACTTGAACAATG-1	0.0310116	FALSE
Ctrl2_C1_CCCTAGGCAACAAGAG-1	0.0175057	FALSE
Ctrl2_C1_CCCTAGTGTCAGGTGT-1	0.00987761	FALSE
Ctrl2_C1_CCCTATGTAGAGCAGA-1	0.0149649	FALSE
Ctrl2_C1_CCCTCAGATCGAGAAC-1	0.0235345	FALSE
Ctrl2_C1_CCCTCATTCTGGAATT-1	0.0245073	FALSE
Ctrl2_C1_CCCTCCTCGCTCGTAT-1	0.0791888	TRUE
Ctrl2_C1_CCCTCGATAATACACA-1	0.0668165	FALSE
Ctrl2_C1_CCCTGAAATGAGTTGA-1	0.134924	TRUE
Ctrl2_C1_CCCTGACTAACAAATT-1	0.0153093	FALSE
Ctrl2_C1_CCCTGATGTAACTCGT-1	0.0404213	FALSE
Ctrl2_C1_CCCTGCCCAATCCGCT-1	0.0446177	FALSE
Ctrl2_C1_CCCTGCGCTACGCATA-1	0.0729266	FALSE
Ctrl2_C1_CCCTGGCTGTTCCTTC-1	0.0154987	FALSE
Ctrl2_C1_CCCTGTTGGCAAAGAC-1	0.00676621	FALSE
Ctrl2_C1_CCCTTTAATGGAGTTC-1	0.273662	FALSE
Ctrl2_C1_CCCTTTGACAGGTCTT-1	0.364232	TRUE
Ctrl2_C1_CCGAAAGTGGTGAGCA-1	0.0175978	FALSE
Ctrl2_C1_CCGAACACTGGGCCTC-1	0.032626	FALSE
Ctrl2_C1_CCGAACCTTCCCGGCC-1	0.767756	TRUE
Ctrl2_C1_CCGAAGTATATTGTTC-1	0.0690856	FALSE
Ctrl2_C1_CCGACAAACACATGAG-1	0.0221447	FALSE
Ctrl2_C1_CCGACAAAGGGAGTGC-1	0.105589	FALSE
Ctrl2_C1_CCGACAATAGGCCGCC-1	0.228239	FALSE
Ctrl2_C1_CCGACGGGCATGAGGT-1	0.0977985	TRUE
Ctrl2_C1_CCGAGAAGTCGCATAA-1	0.162013	FALSE
Ctrl2_C1_CCGAGCTGTGCTTGTC-1	0.63034	TRUE
Ctrl2_C1_CCGATCTCAACCTTAT-1	0.293243	TRUE
Ctrl2_C1_CCGATTCGAGGGACCC-1	0.0588819	FALSE
Ctrl2_C1_CCGCACAAAGACCAAC-1	0.00881219	FALSE
Ctrl2_C1_CCGCACACGAACGTGT-1	0.0808724	FALSE
Ctrl2_C1_CCGCACGTGACCTCGG-1	0.128443	FALSE
Ctrl2_C1_CCGCACTTGCAATGAC-1	0.348602	FALSE
Ctrl2_C1_CCGCATGTGGTACGAT-1	0.603471	TRUE
Ctrl2_C1_CCGCCGGAACTTCTCG-1	0.062129	FALSE
Ctrl2_C1_CCGCCGGTCAACACAC-1	0.12211	FALSE
Ctrl2_C1_CCGCCGTTGAGGATAA-1	0.095801	FALSE
Ctrl2_C1_CCGCCTGCGAATTGGT-1	0.092797	FALSE
Ctrl2_C1_CCGCCTTGCGATGTCG-1	0.0571854	FALSE
Ctrl2_C1_CCGCGATTTGGTAGGT-1	0.0207238	FALSE
Ctrl2_C1_CCGCGGAATGCGTCAC-1	0.12	FALSE
Ctrl2_C1_CCGCGGGTACGAAGAA-1	0.134367	FALSE
Ctrl2_C1_CCGCGTAGGTAAGGGC-1	0.0895353	FALSE
Ctrl2_C1_CCGCTATCAGCACCAG-1	0.714344	TRUE
Ctrl2_C1_CCGCTCCAGGGCGATC-1	0.0159006	FALSE
Ctrl2_C1_CCGCTCCGGATAAGCT-1	0.0228382	FALSE
Ctrl2_C1_CCGCTCTTCCGAACTA-1	0.102848	FALSE
Ctrl2_C1_CCGCTTACCTCACTCT-1	0.336179	TRUE
Ctrl2_C1_CCGCTTGCTGACATGG-1	0.016773	FALSE
Ctrl2_C1_CCGGAAGTGCAATATG-1	0.0485883	FALSE
Ctrl2_C1_CCGGAGCGTACTTTCT-1	0.293384	TRUE
Ctrl2_C1_CCGGAGGTCTTATGGT-1	0.0258031	FALSE
Ctrl2_C1_CCGGCACGACCGTTTC-1	0.288047	TRUE
Ctrl2_C1_CCGGCGCATATTGGAT-1	0.0614424	FALSE
Ctrl2_C1_CCGGCGTGAGACTCTG-1	0.0962605	FALSE
Ctrl2_C1_CCGGGACCCGCAGAGA-1	0.0431173	FALSE
Ctrl2_C1_CCGGGCGGTCTCGTCA-1	0.0167475	FALSE
Ctrl2_C1_CCGGGCTAAGAATTTC-1	0.0229261	FALSE
Ctrl2_C1_CCGGGCTGCTCCATAC-1	0.0151335	FALSE
Ctrl2_C1_CCGGGTTCGAGGTTAC-1	0.0942805	TRUE
Ctrl2_C1_CCGGTAATGGCTAGTC-1	0.410039	TRUE
Ctrl2_C1_CCGGTTTGTAATTGTG-1	0.0264009	FALSE
Ctrl2_C1_CCGTAAGTTGGTCCCA-1	0.071105	FALSE
Ctrl2_C1_CCGTACCCAAGCGCCA-1	0.0190427	FALSE
Ctrl2_C1_CCGTAGGAAATCCCTG-1	0.69804	TRUE
Ctrl2_C1_CCGTATCTCGTCGTAG-1	0.112733	TRUE
Ctrl2_C1_CCGTATTAGCGCAGTT-1	0.333991	TRUE
Ctrl2_C1_CCGTCAACCTCTGGCG-1	0.0481845	FALSE
Ctrl2_C1_CCGTGCCCATGACGGC-1	0.0135284	FALSE
Ctrl2_C1_CCGTGGAACGATCCAA-1	0.0395331	FALSE
Ctrl2_C1_CCGTGTTAAATTCCAT-1	0.107259	FALSE
Ctrl2_C1_CCGTTACGTTAGAACA-1	0.0131449	FALSE
Ctrl2_C1_CCGTTCCGAATCTCGG-1	0.0799282	FALSE
Ctrl2_C1_CCTAAAGGCTGACGCT-1	0.0238468	FALSE
Ctrl2_C1_CCTAAATTAACGGTTC-1	0.0747967	TRUE
Ctrl2_C1_CCTAAATTGTATCCTA-1	0.0419856	FALSE
Ctrl2_C1_CCTAACCCAAACAAGT-1	0.750638	TRUE
Ctrl2_C1_CCTAACTAAGGCTCTA-1	0.025438	FALSE
Ctrl2_C1_CCTACATTCACAGACG-1	0.119168	TRUE
Ctrl2_C1_CCTACGGCTCAGTCGA-1	0.0102823	FALSE
Ctrl2_C1_CCTACTGCGGCGGCCA-1	0.0118641	FALSE
Ctrl2_C1_CCTACTGCTTACACTT-1	0.113133	TRUE
Ctrl2_C1_CCTAGGCGTAGCGATC-1	0.0223118	FALSE
Ctrl2_C1_CCTAGGTAAAGGTAGC-1	0.209684	TRUE
Ctrl2_C1_CCTAGTTAGTCGCATG-1	0.0282451	FALSE
Ctrl2_C1_CCTATAATGAGTGCCC-1	0.802958	TRUE
Ctrl2_C1_CCTATACCGTCCTGTC-1	0.00431093	FALSE
Ctrl2_C1_CCTATATCGTGTCACG-1	0.00892598	FALSE
Ctrl2_C1_CCTATATTTGTCCTGG-1	0.240565	TRUE
Ctrl2_C1_CCTATCTATATCGGAA-1	0.0714352	FALSE
Ctrl2_C1_CCTATGAAGTGGTGCC-1	0.416847	TRUE
Ctrl2_C1_CCTATGGCTCCTAGTG-1	0.00571446	FALSE
Ctrl2_C1_CCTATGGGTTACCGTC-1	0.0174504	FALSE
Ctrl2_C1_CCTATGGTCAAAGCTG-1	0.00729167	FALSE
Ctrl2_C1_CCTATGTCCACTCCAC-1	0.735573	TRUE
Ctrl2_C1_CCTCACCAATCTTGAC-1	0.0782687	FALSE
Ctrl2_C1_CCTCATGCAGCTACGA-1	0.0745861	FALSE
Ctrl2_C1_CCTCCGACAATTCAAG-1	0.185278	TRUE
Ctrl2_C1_CCTCCTGTTGTGTCGT-1	0.809778	TRUE
Ctrl2_C1_CCTCGAAGTGGACGGG-1	0.395828	TRUE
Ctrl2_C1_CCTCGCCAGCAAATTA-1	0.240718	TRUE
Ctrl2_C1_CCTCGCGCGATATAGG-1	0.103143	FALSE
Ctrl2_C1_CCTCGCGCTGTGCGAT-1	0.0622351	FALSE
Ctrl2_C1_CCTCGGACCGGGATAG-1	0.506441	TRUE
Ctrl2_C1_CCTCGGTTTCCTTGCC-1	0.438816	TRUE
Ctrl2_C1_CCTCTAATCTGCCAAG-1	0.24816	TRUE
Ctrl2_C1_CCTCTACAAGGATTGG-1	0.256191	TRUE
Ctrl2_C1_CCTCTATCGATTAGCA-1	0.0222388	FALSE
Ctrl2_C1_CCTCTCTCCCATCTAG-1	0.180704	TRUE
Ctrl2_C1_CCTCTGGCCTAGACGG-1	0.0920072	FALSE
Ctrl2_C1_CCTCTGTACTATTCTA-1	0.565019	TRUE
Ctrl2_C1_CCTGAACGATATATTC-1	0.0969916	FALSE
Ctrl2_C1_CCTGAATATTTACATA-1	0.169961	TRUE
Ctrl2_C1_CCTGACCACCGATGGT-1	0.829842	TRUE
Ctrl2_C1_CCTGAGAATAAATGCA-1	0.290375	TRUE
Ctrl2_C1_CCTGATTCGCGAAGAA-1	0.191015	TRUE
Ctrl2_C1_CCTGCGATAGAACTGT-1	0.0354843	FALSE
Ctrl2_C1_CCTGCGTTCTACGCTT-1	0.0190241	FALSE
Ctrl2_C1_CCTGCTATTTGAGAAG-1	0.171175	TRUE
Ctrl2_C1_CCTGGAAACGTTCTGC-1	0.145629	TRUE
Ctrl2_C1_CCTGGCTAGACCCGCC-1	0.167579	TRUE
Ctrl2_C1_CCTGGTCGAATGTGGG-1	0.669551	TRUE
Ctrl2_C1_CCTGTAAGACATGATA-1	0.0250232	FALSE
Ctrl2_C1_CCTGTACTCACGCCCA-1	0.0581317	FALSE
Ctrl2_C1_CCTGTCACCCGGGCTC-1	0.0531142	FALSE
Ctrl2_C1_CCTGTCCCTCACGTTA-1	0.314198	TRUE
Ctrl2_C1_CCTGTCGCCCGTAAAT-1	0.160382	TRUE
Ctrl2_C1_CCTGTTCAACCTCGGG-1	0.469364	TRUE
Ctrl2_C1_CCTGTTTGAAGACACG-1	0.835047	TRUE
Ctrl2_C1_CCTTAAGTACGCAATT-1	0.182933	TRUE
Ctrl2_C1_CCTTCAGTTAAAGTGA-1	0.362645	TRUE
Ctrl2_C1_CCTTCCGCAACGCTGC-1	0.0204182	FALSE
Ctrl2_C1_CCTTCGTATAGAATCC-1	0.191494	TRUE
Ctrl2_C1_CCTTCTCAGCGTTCCT-1	0.0453085	FALSE
Ctrl2_C1_CCTTCTTGATCCAGTG-1	0.207201	TRUE
Ctrl2_C1_CCTTGACCACTTTATT-1	0.156686	FALSE
Ctrl2_C1_CCTTGTGAACGTGGTT-1	0.334124	TRUE
Ctrl2_C1_CCTTTAAGGGAGCACT-1	0.0107802	FALSE
Ctrl2_C1_CCTTTGAATTATGGCT-1	0.169356	TRUE
Ctrl2_C1_CGAAACGCAATTCATG-1	0.176637	TRUE
Ctrl2_C1_CGAACAGTATGGGCGT-1	0.817184	TRUE
Ctrl2_C1_CGAACCCGCATGCGTC-1	0.00351644	FALSE
Ctrl2_C1_CGAACCTCTTTCCTAG-1	0.00492207	FALSE
Ctrl2_C1_CGAACGCCCAGTGCCG-1	0.34924	TRUE
Ctrl2_C1_CGAACGGCCGGACAAC-1	0.0167462	FALSE
Ctrl2_C1_CGAAGATCAGTTTCAT-1	0.180567	TRUE
Ctrl2_C1_CGAAGCCACAGCATGG-1	0.00907839	FALSE
Ctrl2_C1_CGAAGCTATAAATTCA-1	0.337489	TRUE
Ctrl2_C1_CGAAGTTGCTCTGTGT-1	0.0680104	TRUE
Ctrl2_C1_CGAATCTGCTCGACGC-1	0.00791307	FALSE
Ctrl2_C1_CGAATGAAGTCATTGC-1	0.0114656	FALSE
Ctrl2_C1_CGAATGACGCATAATG-1	0.00689345	FALSE
Ctrl2_C1_CGAATGGTAGGTCGTC-1	0.00945518	FALSE
Ctrl2_C1_CGACAATTTGATCTAA-1	0.425627	TRUE
Ctrl2_C1_CGACACGCTCCGACAG-1	0.721643	TRUE
Ctrl2_C1_CGACAGTTCGCGTTAT-1	0.0388627	FALSE
Ctrl2_C1_CGACCCTTAACGCCGG-1	0.0353416	FALSE
Ctrl2_C1_CGACCGTTGGTATTCG-1	0.0187547	FALSE
Ctrl2_C1_CGACGCATCCGTACCT-1	0.241342	TRUE
Ctrl2_C1_CGACTCAGGATGTTAT-1	0.0353649	FALSE
Ctrl2_C1_CGACTTTGTATAGCCT-1	0.24165	TRUE
Ctrl2_C1_CGAGACCCTAGAGTGT-1	0.118976	FALSE
Ctrl2_C1_CGAGACTACTGCTGCT-1	0.149505	TRUE
Ctrl2_C1_CGAGAGATGTGAACCT-1	0.0215769	FALSE
Ctrl2_C1_CGAGAGCGCGTAGATA-1	0.0386299	FALSE
Ctrl2_C1_CGAGAGCTTTCACTAC-1	0.854538	TRUE
Ctrl2_C1_CGAGAGGGTAGCCGCG-1	0.0391652	FALSE
Ctrl2_C1_CGAGCACTTCAAGTTT-1	0.217615	FALSE
Ctrl2_C1_CGAGCTGGGCTTTAGG-1	0.0459823	FALSE
Ctrl2_C1_CGAGGCCAGGCATTGG-1	0.0095746	FALSE
Ctrl2_C1_CGAGGCTAAATATGGC-1	0.151087	TRUE
Ctrl2_C1_CGAGGGACTGCGGTCG-1	0.111805	FALSE
Ctrl2_C1_CGAGGGTATCCAGGTG-1	0.0710387	FALSE
Ctrl2_C1_CGAGTACTAAAGAGGA-1	0.301656	TRUE
Ctrl2_C1_CGAGTGAAGGTACCAG-1	0.0041049	FALSE
Ctrl2_C1_CGAGTGCTATAGTTCG-1	0.0845147	FALSE
Ctrl2_C1_CGAGTTCTGTCCCACC-1	0.0121868	FALSE
Ctrl2_C1_CGAGTTTATCGGACTG-1	0.0294658	FALSE
Ctrl2_C1_CGATAATACTCAGGTT-1	0.108011	FALSE
Ctrl2_C1_CGATACCTCGCGGACA-1	0.0094945	FALSE
Ctrl2_C1_CGATAGTCGTACTGCA-1	0.041006	FALSE
Ctrl2_C1_CGATATTAGCCGCAGG-1	0.00771174	FALSE
Ctrl2_C1_CGATCCACCATTGTTG-1	0.234578	TRUE
Ctrl2_C1_CGATCCGACCCAGTGC-1	0.0547698	TRUE
Ctrl2_C1_CGATCCTCGCAACATA-1	0.413142	TRUE
Ctrl2_C1_CGATCGAGAAGCACCA-1	0.0156661	FALSE
Ctrl2_C1_CGATCTGTTGGAGGAC-1	0.0907875	FALSE
Ctrl2_C1_CGATGTTGTTATCTAC-1	0.222256	TRUE
Ctrl2_C1_CGATTAAATATCTCCT-1	0.677307	TRUE
Ctrl2_C1_CGATTCGCCTGGCTGC-1	0.829549	TRUE
Ctrl2_C1_CGATTTGTCATTAATG-1	0.0445525	FALSE
Ctrl2_C1_CGCAAACACGAGTTAC-1	0.188892	TRUE
Ctrl2_C1_CGCAATTAGGGTAATA-1	0.178449	TRUE
Ctrl2_C1_CGCAATTCTACAATAA-1	0.10511	TRUE
Ctrl2_C1_CGCACATGTCCACTAC-1	0.0807948	FALSE
Ctrl2_C1_CGCACGTCTGTTTATG-1	0.225348	TRUE
Ctrl2_C1_CGCACGTGCGCTATCA-1	0.141636	FALSE
Ctrl2_C1_CGCAGATCTTCACCCG-1	0.0662462	FALSE
Ctrl2_C1_CGCAGGCGATCCAAAC-1	0.748831	TRUE
Ctrl2_C1_CGCATCCATCAGCCAG-1	0.0923316	FALSE
Ctrl2_C1_CGCATGCCGAATGCGT-1	0.168169	FALSE
Ctrl2_C1_CGCATGGTGCGATGCT-1	0.229378	TRUE
Ctrl2_C1_CGCATTAGCTAATAGG-1	0.0269736	FALSE
Ctrl2_C1_CGCCAAGAAGCCGAGT-1	0.0230892	FALSE
Ctrl2_C1_CGCCACAGGTCGCGAT-1	0.242396	TRUE
Ctrl2_C1_CGCCACCCGCATTAAC-1	0.016965	FALSE
Ctrl2_C1_CGCCAGTAGTACCTTG-1	0.00991458	FALSE
Ctrl2_C1_CGCCATCCGATTATGA-1	0.0198179	FALSE
Ctrl2_C1_CGCCCAGCACGCCTAG-1	0.0124574	FALSE
Ctrl2_C1_CGCCCAGCGTTTCACG-1	0.508281	TRUE
Ctrl2_C1_CGCCCGCTTCCGTACA-1	0.0286801	FALSE
Ctrl2_C1_CGCCCTTGAAGGCTGA-1	0.271736	TRUE
Ctrl2_C1_CGCCGCCCATGCCTGT-1	0.0460014	FALSE
Ctrl2_C1_CGCCGCGTTCTGAACG-1	0.326828	TRUE
Ctrl2_C1_CGCCGTCTACCCATCG-1	0.0434582	FALSE
Ctrl2_C1_CGCCGTTCAGCATAGT-1	0.308554	FALSE
Ctrl2_C1_CGCCTCCCTCCTCTAT-1	0.599303	TRUE
Ctrl2_C1_CGCCTGGCCTACGTAA-1	0.105262	FALSE
Ctrl2_C1_CGCCTTTAGCATGCTC-1	0.0734194	FALSE
Ctrl2_C1_CGCGAAGTGGCATACT-1	0.716851	TRUE
Ctrl2_C1_CGCGACACTGCGCAGC-1	0.147619	FALSE
Ctrl2_C1_CGCGACCGCGACAGAT-1	0.56114	TRUE
Ctrl2_C1_CGCGAGAGGGACTTGT-1	0.44701	TRUE
Ctrl2_C1_CGCGAGTCTGCCGGGT-1	0.0895716	FALSE
Ctrl2_C1_CGCGCAAATGTCCAGA-1	0.016612	FALSE
Ctrl2_C1_CGCGCATGTTTGATTG-1	0.326962	TRUE
Ctrl2_C1_CGCGCCCGACTTAATA-1	0.163602	TRUE
Ctrl2_C1_CGCGGCAGTATTACGG-1	0.0078206	FALSE
Ctrl2_C1_CGCGGCTCAACTTGAA-1	0.163705	TRUE
Ctrl2_C1_CGCGGGAATTAGGCAG-1	0.170902	TRUE
Ctrl2_C1_CGCGGGAATTCCTTTC-1	0.0189883	FALSE
Ctrl2_C1_CGCGGTAAGTCTAGCT-1	0.0119239	FALSE
Ctrl2_C1_CGCGGTCACAAACCAA-1	0.356663	TRUE
Ctrl2_C1_CGCGTTCATGAAATAC-1	0.0366433	FALSE
Ctrl2_C1_CGCTACGGGACATTTA-1	0.00530776	FALSE
Ctrl2_C1_CGCTAGAGACCGCTGC-1	0.0948562	FALSE
Ctrl2_C1_CGCTATACCGCCCACT-1	0.0217136	FALSE
Ctrl2_C1_CGCTATTCAATGTATG-1	0.0240918	FALSE
Ctrl2_C1_CGCTATTCTTAGGCTC-1	0.21466	TRUE
Ctrl2_C1_CGCTCGACATAATGAT-1	0.0345735	FALSE
Ctrl2_C1_CGCTCTCCGTAGATTA-1	0.0222945	FALSE
Ctrl2_C1_CGCTGGTGACTACCCT-1	0.754963	TRUE
Ctrl2_C1_CGCTGTGACGCCGCAC-1	0.115659	TRUE
Ctrl2_C1_CGCTGTGTGGATGTTG-1	0.0276667	FALSE
Ctrl2_C1_CGCTTAGTATTGATAC-1	0.388547	TRUE
Ctrl2_C1_CGCTTATTCCCGGTCG-1	0.10017	FALSE
Ctrl2_C1_CGCTTCCACTGAAATC-1	0.047161	FALSE
Ctrl2_C1_CGCTTCGGTCTAAGAC-1	0.302434	FALSE
Ctrl2_C1_CGCTTTCATACCGGTG-1	0.031102	FALSE
Ctrl2_C1_CGCTTTCCGCCAAGGT-1	0.139762	FALSE
Ctrl2_C1_CGCTTTCTTGCATTCG-1	0.0426203	FALSE
Ctrl2_C1_CGGAAAGAATCAAACG-1	0.116927	TRUE
Ctrl2_C1_CGGAACGTAAACATAG-1	0.00839136	FALSE
Ctrl2_C1_CGGACCTTTACGTCCC-1	0.0122967	FALSE
Ctrl2_C1_CGGACGTTACTTGAAG-1	0.0190084	FALSE
Ctrl2_C1_CGGAGCAATTTAATCG-1	0.807195	TRUE
Ctrl2_C1_CGGAGCATGGCGATCC-1	0.210489	TRUE
Ctrl2_C1_CGGATAAGCGGACATG-1	0.0300734	FALSE
Ctrl2_C1_CGGATCCTCAAGGACT-1	0.315383	TRUE
Ctrl2_C1_CGGATGAATGCTGTGA-1	0.00837938	FALSE
Ctrl2_C1_CGGCAAACATCGTGCG-1	0.829439	TRUE
Ctrl2_C1_CGGCAATAAGATCGCC-1	0.081733	FALSE
Ctrl2_C1_CGGCACTCAAGAAAGT-1	0.0125336	FALSE
Ctrl2_C1_CGGCCACGCACAAAGT-1	0.0181781	FALSE
Ctrl2_C1_CGGCCAGAGCGACCAT-1	0.440967	TRUE
Ctrl2_C1_CGGCCCAACCTGTAGT-1	0.0134883	FALSE
Ctrl2_C1_CGGCCCAGGTATATCC-1	0.0684243	FALSE
Ctrl2_C1_CGGCGCCATCAATCCC-1	0.740196	TRUE
Ctrl2_C1_CGGCTCTAAAGCTGCA-1	0.122527	FALSE
Ctrl2_C1_CGGGAATATAGTATAC-1	0.0775418	FALSE
Ctrl2_C1_CGGGAATTTATGTAAA-1	0.681147	TRUE
Ctrl2_C1_CGGGAGCTTCAGTGTA-1	0.846315	TRUE
Ctrl2_C1_CGGGAGTATACCGCCG-1	0.0173917	FALSE
Ctrl2_C1_CGGGATCAATGTAAGA-1	0.041745	FALSE
Ctrl2_C1_CGGGCAGCTAAACCGC-1	0.022914	FALSE
Ctrl2_C1_CGGGCCATAGCCGCAC-1	0.0380846	FALSE
Ctrl2_C1_CGGGCCTTCTTTGTAA-1	0.00920039	FALSE
Ctrl2_C1_CGGGCGATGGATCACG-1	0.0292585	FALSE
Ctrl2_C1_CGGGTGTACCCATTTA-1	0.141413	FALSE
Ctrl2_C1_CGGGTTTGTTAGGGCT-1	0.223405	FALSE
Ctrl2_C1_CGGTACTAGAATCAAA-1	0.667869	TRUE
Ctrl2_C1_CGGTAGAGGTGCAGGT-1	0.0409666	FALSE
Ctrl2_C1_CGGTATGGGCACTCTG-1	0.0758504	FALSE
Ctrl2_C1_CGGTCAAGTGGGAACC-1	0.214219	TRUE
Ctrl2_C1_CGGTCCGTCGCAAGCC-1	0.425149	TRUE
Ctrl2_C1_CGGTCTATCAACCCGT-1	0.0376695	FALSE
Ctrl2_C1_CGGTGAAGACTAAAGT-1	0.103752	FALSE
Ctrl2_C1_CGGTGCAGATAGAACG-1	0.0104305	FALSE
Ctrl2_C1_CGGTGCGCGTTGGTCC-1	0.0848509	FALSE
Ctrl2_C1_CGGTGGGCTCCAGCCT-1	0.127964	FALSE
Ctrl2_C1_CGGTGTACTTGATCCC-1	0.0558177	FALSE
Ctrl2_C1_CGGTTATCCAACAGTG-1	0.0601118	FALSE
Ctrl2_C1_CGGTTCCGGCTTCTTG-1	0.0209857	FALSE
Ctrl2_C1_CGGTTGACCTGGCATA-1	0.0744404	FALSE
Ctrl2_C1_CGGTTGAGTATCCTTC-1	0.0981078	TRUE
Ctrl2_C1_CGGTTGGGCAGGGTCC-1	0.0217146	FALSE
Ctrl2_C1_CGTAAACGCTTGAGTG-1	0.0231512	FALSE
Ctrl2_C1_CGTAAAGCAAGAAATC-1	0.0350569	FALSE
Ctrl2_C1_CGTAAATAACAAAGGG-1	0.122765	FALSE
Ctrl2_C1_CGTAACTTCGACACTT-1	0.303746	TRUE
Ctrl2_C1_CGTACCGAAAGTCTAG-1	0.0136715	FALSE
Ctrl2_C1_CGTACCTGATAGGCCT-1	0.182552	TRUE
Ctrl2_C1_CGTAGAGAGTAATTAT-1	0.0198244	FALSE
Ctrl2_C1_CGTAGCGAATTGTCAG-1	0.160963	FALSE
Ctrl2_C1_CGTATTAAGAGATCTA-1	0.0365426	FALSE
Ctrl2_C1_CGTATTGTTTCCTAAT-1	0.00894727	FALSE
Ctrl2_C1_CGTCAAATGGTCGCAG-1	0.00900467	FALSE
Ctrl2_C1_CGTCAAGGCTATAAAT-1	0.0149152	FALSE
Ctrl2_C1_CGTCAATCTTTAACAT-1	0.00782318	FALSE
Ctrl2_C1_CGTCACGTCCATTGGT-1	0.00946575	FALSE
Ctrl2_C1_CGTCAGCTATTTACTC-1	0.0297395	FALSE
Ctrl2_C1_CGTCAGTGCGCACAAG-1	0.0259688	FALSE
Ctrl2_C1_CGTCATACCATATCCA-1	0.0722735	FALSE
Ctrl2_C1_CGTCGCATGTGAGCCA-1	0.299149	TRUE
Ctrl2_C1_CGTCGCGGCGGGATTT-1	0.0239139	FALSE
Ctrl2_C1_CGTCGCTTGGTTATAC-1	0.00648775	FALSE
Ctrl2_C1_CGTCGGGTCTAAGCGC-1	0.07358	FALSE
Ctrl2_C1_CGTCGTCCTTCGCGAA-1	0.758807	TRUE
Ctrl2_C1_CGTCTGGAAGGGCCCG-1	0.063314	FALSE
Ctrl2_C1_CGTCTTGAGTGTGACG-1	0.26482	FALSE
Ctrl2_C1_CGTGAAGTTAATTCAC-1	0.035674	FALSE
Ctrl2_C1_CGTGACATTGGGTCGT-1	0.0205619	FALSE
Ctrl2_C1_CGTGACCAGTCCTCTG-1	0.2894	TRUE
Ctrl2_C1_CGTGCACACCACTGTA-1	0.192553	TRUE
Ctrl2_C1_CGTGCAGACTGGGACA-1	0.0265766	FALSE
Ctrl2_C1_CGTGCATTGTCGACGC-1	0.00934549	FALSE
Ctrl2_C1_CGTGCCCTCCCGAAGA-1	0.563465	TRUE
Ctrl2_C1_CGTGCTGGCCTAGTCG-1	0.0258606	FALSE
Ctrl2_C1_CGTGCTTCTACCTAAA-1	0.0144003	FALSE
Ctrl2_C1_CGTGGAAGCCTCGTAC-1	0.0838261	FALSE
Ctrl2_C1_CGTGGCCGAATATCTA-1	0.699018	TRUE
Ctrl2_C1_CGTGGTACCCAAAGGC-1	0.402081	TRUE
Ctrl2_C1_CGTGTCCCATTCGCGA-1	0.172718	TRUE
Ctrl2_C1_CGTGTCTCGTTACGAC-1	0.0121717	FALSE
Ctrl2_C1_CGTGTGTTAAACCCTG-1	0.164774	FALSE
Ctrl2_C1_CGTTAAACTAGTTAGG-1	0.150717	FALSE
Ctrl2_C1_CGTTAATGTCCCGACG-1	0.788309	TRUE
Ctrl2_C1_CGTTAGCTCACAACTG-1	0.0264393	FALSE
Ctrl2_C1_CGTTCAAGGAAACGGA-1	0.361249	TRUE
Ctrl2_C1_CGTTCAGACCCGCGAA-1	0.18652	TRUE
Ctrl2_C1_CGTTCATGGTGCGCGT-1	0.0873647	FALSE
Ctrl2_C1_CGTTCTTCGCACACCT-1	0.0630038	FALSE
Ctrl2_C1_CGTTGAATACCGCGCT-1	0.736341	TRUE
Ctrl2_C1_CGTTGAGCGACCGTCG-1	0.723274	TRUE
Ctrl2_C1_CGTTGCCCGCGTGGGA-1	0.309856	TRUE
Ctrl2_C1_CGTTGTAAACGTCAGG-1	0.344335	TRUE
Ctrl2_C1_CGTTGTAAGATTGATT-1	0.0136111	FALSE
Ctrl2_C1_CGTTGTCGGCAATTGA-1	0.529772	TRUE
Ctrl2_C1_CGTTGTTTCAATTCCC-1	0.0164118	FALSE
Ctrl2_C1_CGTTTAAGCGGAGCAC-1	0.0181159	FALSE
Ctrl2_C1_CGTTTCACTTCGGGCG-1	0.0423846	FALSE
Ctrl2_C1_CGTTTCGCTCATTACA-1	0.0121096	FALSE
Ctrl2_C1_CGTTTGTGTAGAGGGT-1	0.0303639	FALSE
Ctrl2_C1_CTAAAGAATGCCTACT-1	0.075585	TRUE
Ctrl2_C1_CTAAAGGGAAATAGGA-1	0.762081	TRUE
Ctrl2_C1_CTAAATCCGGTGTACA-1	0.0258827	FALSE
Ctrl2_C1_CTAAATCCTATTCCGG-1	0.0136582	FALSE
Ctrl2_C1_CTAACCGCGCGCCCGT-1	0.106667	TRUE
Ctrl2_C1_CTAACTGATAATCGCC-1	0.120357	FALSE
Ctrl2_C1_CTAACTGGTCCGGTTC-1	0.066362	TRUE
Ctrl2_C1_CTAAGGGAATGATTGG-1	0.806819	TRUE
Ctrl2_C1_CTAATTTCAACAACAC-1	0.056199	FALSE
Ctrl2_C1_CTACAAGAAATAACCC-1	0.0877562	TRUE
Ctrl2_C1_CTACACTCGCAGATGG-1	0.281687	TRUE
Ctrl2_C1_CTACGACTAGCTATAA-1	0.141771	FALSE
Ctrl2_C1_CTACGATCCTATCCTA-1	0.0725029	FALSE
Ctrl2_C1_CTACGCACGGAGTACC-1	0.0350347	FALSE
Ctrl2_C1_CTACTATCATAGGTTT-1	0.0601952	FALSE
Ctrl2_C1_CTACTCAAGGTATAGT-1	0.21495	TRUE
Ctrl2_C1_CTACTCTAGGCCCGGC-1	0.111906	FALSE
Ctrl2_C1_CTACTGCCACCTGACC-1	0.0809529	FALSE
Ctrl2_C1_CTAGATAAACTCCTCG-1	0.0274995	FALSE
Ctrl2_C1_CTAGATGTGAGTGTAA-1	0.26826	TRUE
Ctrl2_C1_CTAGATTTACGACGGC-1	0.268917	TRUE
Ctrl2_C1_CTAGCATAGTATAATG-1	0.0576082	TRUE
Ctrl2_C1_CTAGGCGCCCTATCAG-1	0.755308	TRUE
Ctrl2_C1_CTAGGGATAGGGACAA-1	0.464531	TRUE
Ctrl2_C1_CTAGGTCTGAAGGAAT-1	0.307437	TRUE
Ctrl2_C1_CTAGGTTCGGACGTGA-1	0.724358	TRUE
Ctrl2_C1_CTAGTAGAAAGGGATT-1	0.55503	TRUE
Ctrl2_C1_CTAGTATTCGGAATTA-1	0.0988609	FALSE
Ctrl2_C1_CTAGTCACGTCTTAAG-1	0.144702	TRUE
Ctrl2_C1_CTAGTGAAGGACAGGA-1	0.015388	FALSE
Ctrl2_C1_CTAGTTACAACCCGGT-1	0.816345	TRUE
Ctrl2_C1_CTAGTTGGGCCCGGTA-1	0.206842	TRUE
Ctrl2_C1_CTATAGGCGTTGATGT-1	0.427948	TRUE
Ctrl2_C1_CTATATCCAGCCTGGC-1	0.129687	TRUE
Ctrl2_C1_CTATCACAACGCTGGA-1	0.0678654	FALSE
Ctrl2_C1_CTATCGACGAAATACA-1	0.734928	TRUE
Ctrl2_C1_CTATCGGGTCTCAACA-1	0.0560406	TRUE
Ctrl2_C1_CTATGAACACCTTGCC-1	0.0177228	FALSE
Ctrl2_C1_CTATGCCCGAATGCAA-1	0.0160564	FALSE
Ctrl2_C1_CTATGGGAAGCGGAAT-1	0.407201	TRUE
Ctrl2_C1_CTATGTCACTAGCCCA-1	0.0580507	FALSE
Ctrl2_C1_CTATGTCTATTGAAAC-1	0.035143	FALSE
Ctrl2_C1_CTATGTGAGTCACGGC-1	0.0422492	FALSE
Ctrl2_C1_CTATTCATGTGTCCCA-1	0.5301	TRUE
Ctrl2_C1_CTATTGTGTTTGGTCA-1	0.0115981	FALSE
Ctrl2_C1_CTATTTGCTTGGAGGA-1	0.0970516	FALSE
Ctrl2_C1_CTATTTGGTTACGGAT-1	0.0130573	FALSE
Ctrl2_C1_CTCAAACCACTGCCCG-1	0.455854	TRUE
Ctrl2_C1_CTCAACTAACCCGGAT-1	0.457654	TRUE
Ctrl2_C1_CTCAAGACATTAGCGC-1	0.0230184	FALSE
Ctrl2_C1_CTCACACGCAAGCCTA-1	0.033041	FALSE
Ctrl2_C1_CTCACATTTACTAAAT-1	0.269361	TRUE
Ctrl2_C1_CTCACTGTGATACTTA-1	0.43708	TRUE
Ctrl2_C1_CTCACTTGGCTGGTAA-1	0.1438	FALSE
Ctrl2_C1_CTCAGAGCTAATGTCG-1	0.0892695	TRUE
Ctrl2_C1_CTCAGATTGTGATAAG-1	0.0444785	FALSE
Ctrl2_C1_CTCAGGACTCACCTGT-1	0.0149625	FALSE
Ctrl2_C1_CTCATGGCTCACAATC-1	0.0142676	FALSE
Ctrl2_C1_CTCATGGTAATTTGCG-1	0.111593	FALSE
Ctrl2_C1_CTCATTGCTCTAACAA-1	0.332015	TRUE
Ctrl2_C1_CTCATTTGATGGGCGG-1	0.0425672	FALSE
Ctrl2_C1_CTCCCAATGAGTCGCG-1	0.0493589	FALSE
Ctrl2_C1_CTCCCTCCTTTCGATC-1	0.0595743	FALSE
Ctrl2_C1_CTCCCTTGTATCAAGG-1	0.0115724	FALSE
Ctrl2_C1_CTCCGCCCACATGAGG-1	0.0388348	FALSE
Ctrl2_C1_CTCCGGCCTAATATGC-1	0.0226885	FALSE
Ctrl2_C1_CTCCGGCTTGTAGACA-1	0.0490277	FALSE
Ctrl2_C1_CTCCTAAGTTATGTCT-1	0.0756175	FALSE
Ctrl2_C1_CTCCTCCAGCTCACAC-1	0.37085	TRUE
Ctrl2_C1_CTCCTTTACGCAAGTC-1	0.0583618	FALSE
Ctrl2_C1_CTCGAGACATACGATA-1	0.0135863	FALSE
Ctrl2_C1_CTCGAGATCCAAAGCA-1	0.0211702	FALSE
Ctrl2_C1_CTCGAGGCAAGTTTCA-1	0.0152681	FALSE
Ctrl2_C1_CTCGAGGTCGAACAGT-1	0.0349377	FALSE
Ctrl2_C1_CTCGCACCTATATAGT-1	0.144571	TRUE
Ctrl2_C1_CTCGCATTGCATAGCC-1	0.0333859	FALSE
Ctrl2_C1_CTCGCCGAATGTAGGG-1	0.691295	TRUE
Ctrl2_C1_CTCGCTAGGTAAGCGA-1	0.124055	TRUE
Ctrl2_C1_CTCGGGATAACACCTA-1	0.0717475	FALSE
Ctrl2_C1_CTCGGGTTCTCTGGCC-1	0.0231683	FALSE
Ctrl2_C1_CTCGGTACCACTGCTC-1	0.144744	TRUE
Ctrl2_C1_CTCGGTCCGTAGCCTG-1	0.0550005	FALSE
Ctrl2_C1_CTCGGTTGTCGGCCCT-1	0.0158593	FALSE
Ctrl2_C1_CTCGTCGAGGGCTCAT-1	0.0491285	FALSE
Ctrl2_C1_CTCGTTACGGCTACCA-1	0.400347	TRUE
Ctrl2_C1_CTCTAATGCATTGATC-1	0.0309707	FALSE
Ctrl2_C1_CTCTACACTGGCGATT-1	0.0190599	FALSE
Ctrl2_C1_CTCTACATCCTGCGTG-1	0.00846829	FALSE
Ctrl2_C1_CTCTAGCCCTCGGAAA-1	0.134732	FALSE
Ctrl2_C1_CTCTATTTGGCTGCAG-1	0.742493	TRUE
Ctrl2_C1_CTCTCACAATCGATGA-1	0.182406	TRUE
Ctrl2_C1_CTCTCTAACTGCCTAG-1	0.0988839	FALSE
Ctrl2_C1_CTCTGCAGGCATTCTT-1	0.0487868	FALSE
Ctrl2_C1_CTCTGCGAAGCAAGCA-1	0.0117684	FALSE
Ctrl2_C1_CTCTGGACGCCTGGTG-1	0.0953775	FALSE
Ctrl2_C1_CTCTGTCCATGCACCA-1	0.195876	TRUE
Ctrl2_C1_CTCTGTTTGAGGATTC-1	0.200634	TRUE
Ctrl2_C1_CTCTTCTATTGACTGG-1	0.766552	TRUE
Ctrl2_C1_CTCTTCTGGAAGTTAG-1	0.318227	TRUE
Ctrl2_C1_CTCTTGTCCCGCTTGG-1	0.585752	TRUE
Ctrl2_C1_CTGAAAGAGATCCGAC-1	0.221923	TRUE
Ctrl2_C1_CTGAATCCGAGACCTC-1	0.0484705	FALSE
Ctrl2_C1_CTGAATTTATTGCCAG-1	0.47334	TRUE
Ctrl2_C1_CTGACATAGAAATAGA-1	0.116974	FALSE
Ctrl2_C1_CTGACTGCGCAGCTCG-1	0.112093	FALSE
Ctrl2_C1_CTGAGAAAGTTCGGCG-1	0.110701	FALSE
Ctrl2_C1_CTGAGCAAGTAACAAG-1	0.0198572	FALSE
Ctrl2_C1_CTGATAGTGTATCTCA-1	0.0150559	FALSE
Ctrl2_C1_CTGATCCCTTTATGCA-1	0.0231471	FALSE
Ctrl2_C1_CTGCACAACTACATAT-1	0.837819	TRUE
Ctrl2_C1_CTGCACCTAGTCCACA-1	0.00934853	FALSE
Ctrl2_C1_CTGCACCTGGAACCGC-1	0.0488121	FALSE
Ctrl2_C1_CTGCACTCCAGTACAG-1	0.795739	TRUE
Ctrl2_C1_CTGCAGAGAATCAGAG-1	0.408342	TRUE
Ctrl2_C1_CTGCCAAGGTTGGAAG-1	0.220921	TRUE
Ctrl2_C1_CTGCCATGCATCACAT-1	0.234343	TRUE
Ctrl2_C1_CTGCCTTTAATACCTT-1	0.197962	TRUE
Ctrl2_C1_CTGCCTTTCTAGTAAA-1	0.773575	TRUE
Ctrl2_C1_CTGCGACCTCGCCGAA-1	0.0258161	FALSE
Ctrl2_C1_CTGCGATTTCGAGATT-1	0.106516	TRUE
Ctrl2_C1_CTGCGGGTGAAATGTT-1	0.0555447	FALSE
Ctrl2_C1_CTGCGTTACGATATAA-1	0.0310354	FALSE
Ctrl2_C1_CTGCTCTGACGGCAAA-1	0.0452324	FALSE
Ctrl2_C1_CTGCTGAGGCCACGAA-1	0.0945511	TRUE
Ctrl2_C1_CTGCTGTCTAACGAGC-1	0.145955	FALSE
Ctrl2_C1_CTGCTTGGCGATAGCT-1	0.859371	TRUE
Ctrl2_C1_CTGCTTTATGTCCGCG-1	0.283428	FALSE
Ctrl2_C1_CTGGAAATGGATGCTT-1	0.0712846	TRUE
Ctrl2_C1_CTGGAAGACACGGTGG-1	0.820316	TRUE
Ctrl2_C1_CTGGACGCAGTCCGGC-1	0.151741	FALSE
Ctrl2_C1_CTGGATTTACACTTGA-1	0.784386	TRUE
Ctrl2_C1_CTGGCATCCGAATGAG-1	0.139136	FALSE
Ctrl2_C1_CTGGCGACATAAGTCC-1	0.0277815	FALSE
Ctrl2_C1_CTGGCGCACAGGTCTG-1	0.0550175	TRUE
Ctrl2_C1_CTGGCGGGAATAAGTA-1	0.149609	FALSE
Ctrl2_C1_CTGGCTCCTGCGGGAT-1	0.0851472	FALSE
Ctrl2_C1_CTGGCTGATTCATCCT-1	0.730091	TRUE
Ctrl2_C1_CTGGCTGGTTGTCAGT-1	0.70939	TRUE
Ctrl2_C1_CTGGGATAAATAATGG-1	0.178538	TRUE
Ctrl2_C1_CTGGGATACGCTACCC-1	0.51767	TRUE
Ctrl2_C1_CTGGGCCTGCTATATC-1	0.172603	FALSE
Ctrl2_C1_CTGGGTAGGCAGTTAA-1	0.245676	TRUE
Ctrl2_C1_CTGGGTTGAGTTAAAG-1	0.16782	TRUE
Ctrl2_C1_CTGGTAAAGACTTACA-1	0.0989693	FALSE
Ctrl2_C1_CTGGTAACACATAGAA-1	0.764778	TRUE
Ctrl2_C1_CTGGTCATTCCAATCC-1	0.427652	TRUE
Ctrl2_C1_CTGGTGAATGGGCCTA-1	0.0686198	FALSE
Ctrl2_C1_CTGGTTCAACGCATCA-1	0.0510632	FALSE
Ctrl2_C1_CTGGTTCGCGAGCTAC-1	0.112461	FALSE
Ctrl2_C1_CTGGTTTCGAGCAAGA-1	0.788787	TRUE
Ctrl2_C1_CTGTACTTCTTAGCAT-1	0.0554124	TRUE
Ctrl2_C1_CTGTAGCCATCTCACT-1	0.0523597	FALSE
Ctrl2_C1_CTGTAGTGAGGATCGA-1	0.398113	TRUE
Ctrl2_C1_CTGTATGGTGTAGAAA-1	0.0394345	FALSE
Ctrl2_C1_CTGTCAAATGGCTCGG-1	0.0217691	FALSE
Ctrl2_C1_CTGTGCAGGGTAGGTC-1	0.0301655	FALSE
Ctrl2_C1_CTGTGGTCGGGAGATA-1	0.805357	TRUE
Ctrl2_C1_CTGTTACCCAATCTAG-1	0.755537	TRUE
Ctrl2_C1_CTGTTCACTGCCTGTG-1	0.0210929	FALSE
Ctrl2_C1_CTGTTGTTCAGTCGTA-1	0.195629	TRUE
Ctrl2_C1_CTTAACTTCGAAGTAC-1	0.108044	FALSE
Ctrl2_C1_CTTAAGCAGCGAGCCG-1	0.0291485	FALSE
Ctrl2_C1_CTTACACGGTATTCCA-1	0.014613	FALSE
Ctrl2_C1_CTTACACTGGGAAATA-1	0.0353868	FALSE
Ctrl2_C1_CTTAGATGTTTCATCC-1	0.0114961	FALSE
Ctrl2_C1_CTTAGCCTTCCACATG-1	0.288974	TRUE
Ctrl2_C1_CTTAGGTATAGACCAG-1	0.0480262	FALSE
Ctrl2_C1_CTTAGGTCCCAATCGT-1	0.0145678	FALSE
Ctrl2_C1_CTTAGTAGGCCTACAG-1	0.113868	FALSE
Ctrl2_C1_CTTAGTGTAGTAGCAT-1	0.29518	TRUE
Ctrl2_C1_CTTAGTTGAGGAATCG-1	0.131302	TRUE
Ctrl2_C1_CTTATGCGCTCAGGGC-1	0.0610772	FALSE
Ctrl2_C1_CTTATGTTGACTACCA-1	0.0676364	FALSE
Ctrl2_C1_CTTCAACTCCACTTGG-1	0.305852	TRUE
Ctrl2_C1_CTTCACGCCCTGGTAC-1	0.0183136	FALSE
Ctrl2_C1_CTTCAGTGGTCGCCTA-1	0.0094123	FALSE
Ctrl2_C1_CTTCAGTTGGACAACG-1	0.253247	TRUE
Ctrl2_C1_CTTCATAGCTCAAGAA-1	0.0140926	FALSE
Ctrl2_C1_CTTCATTGTCAGTGGA-1	0.185081	TRUE
Ctrl2_C1_CTTCCGCTCCGTGAAG-1	0.0382059	FALSE
Ctrl2_C1_CTTCGATTGCGCAAGC-1	0.135086	FALSE
Ctrl2_C1_CTTCGGCCAATTGTTT-1	0.117899	FALSE
Ctrl2_C1_CTTCGTAGATAGGTGA-1	0.00599023	FALSE
Ctrl2_C1_CTTCTATGTTGAAGTA-1	0.0468463	FALSE
Ctrl2_C1_CTTCTATTAATGCTAG-1	0.0171267	FALSE
Ctrl2_C1_CTTCTGGGCGTACCTA-1	0.159569	TRUE
Ctrl2_C1_CTTCTTACGTCGTATA-1	0.0134556	FALSE
Ctrl2_C1_CTTGACCCGAAAGATA-1	0.0353022	FALSE
Ctrl2_C1_CTTGAGGTTATCCCGA-1	0.026639	FALSE
Ctrl2_C1_CTTGAGTTAGGGTAAT-1	0.130839	FALSE
Ctrl2_C1_CTTGATGACCATCCAG-1	0.150779	FALSE
Ctrl2_C1_CTTGCAACCGCCTCCT-1	0.058611	FALSE
Ctrl2_C1_CTTGCCCACCCACGCA-1	0.20805	FALSE
Ctrl2_C1_CTTGCCCAGGCTCTAC-1	0.065901	FALSE
Ctrl2_C1_CTTGGCCAAGCTGGGA-1	0.0142372	FALSE
Ctrl2_C1_CTTGTACTTGTTGACT-1	0.0237804	FALSE
Ctrl2_C1_CTTGTCAACATTCGAG-1	0.816064	TRUE
Ctrl2_C1_CTTGTGAGGACAGCGG-1	0.024381	FALSE
Ctrl2_C1_CTTGTGAGTCTTTGAC-1	0.0736838	FALSE
Ctrl2_C1_CTTGTGCTCACCGATT-1	0.0585331	FALSE
Ctrl2_C1_CTTGTTGCTGAGTCAA-1	0.209783	FALSE
Ctrl2_C1_CTTGTTTATGTAGCCA-1	0.0126625	FALSE
Ctrl2_C1_CTTTAACTTTCAAAGG-1	0.192428	TRUE
Ctrl2_C1_CTTTAATATTGGTCGA-1	0.785381	TRUE
Ctrl2_C1_CTTTACCGAATAGTAG-1	0.847865	TRUE
Ctrl2_C1_CTTTAGGAACACTGTT-1	0.419896	TRUE
Ctrl2_C1_CTTTAGTGCTATTATT-1	0.526546	TRUE
Ctrl2_C1_CTTTCTGTGCGGGCTT-1	0.809133	TRUE
Ctrl2_C1_CTTTGCATCGCTCTTG-1	0.752319	TRUE
Ctrl2_C1_CTTTGCTGTCATGGAT-1	0.067715	FALSE
Ctrl2_C1_CTTTGGCGCTTTATAC-1	0.0261983	FALSE
Ctrl2_C1_CTTTGGCTTTAGTAAA-1	0.0596388	TRUE
Ctrl2_C1_CTTTGGGATTGTTGCA-1	0.296924	TRUE
Ctrl2_C1_CTTTGTCGAATGCTCC-1	0.132529	TRUE
Ctrl2_C1_GAAACAGATGACCACC-1	0.113404	TRUE
Ctrl2_C1_GAAACAGCCATGCAGT-1	0.0190153	FALSE
Ctrl2_C1_GAAACATAGGAAACAG-1	0.0104064	FALSE
Ctrl2_C1_GAAACCATGGTGCGCT-1	0.0108139	FALSE
Ctrl2_C1_GAAACCGAATTACCTT-1	0.0106792	FALSE
Ctrl2_C1_GAAACCTATACAAATG-1	0.157521	TRUE
Ctrl2_C1_GAAACTCGTGCGATGC-1	0.0765672	FALSE
Ctrl2_C1_GAAACTCTAATGAAGG-1	0.351914	TRUE
Ctrl2_C1_GAAAGAACAGCGTTAT-1	0.368931	TRUE
Ctrl2_C1_GAAAGCAGTGCACTTT-1	0.304846	TRUE
Ctrl2_C1_GAAAGCCCTTTGGACC-1	0.0282552	FALSE
Ctrl2_C1_GAAAGTGACTAACTGC-1	0.43471	TRUE
Ctrl2_C1_GAAATACTAAACGTTT-1	0.114793	FALSE
Ctrl2_C1_GAAATATCACCATCAG-1	0.0726208	FALSE
Ctrl2_C1_GAAATATGCTTGAATG-1	0.0246624	FALSE
Ctrl2_C1_GAAATCGCGCGCAACT-1	0.0754634	FALSE
Ctrl2_C1_GAAATGGCGGTGTTAG-1	0.0202262	FALSE
Ctrl2_C1_GAAATGGGATGTAAAC-1	0.0412469	FALSE
Ctrl2_C1_GAAATTAGCACGGATA-1	0.356054	TRUE
Ctrl2_C1_GAAATTCACATCGCTG-1	0.0651669	FALSE
Ctrl2_C1_GAAATTGTCTCTATAA-1	0.104195	FALSE
Ctrl2_C1_GAACAACTGGGATGAA-1	0.0126456	FALSE
Ctrl2_C1_GAACACACATCAACCA-1	0.0617903	FALSE
Ctrl2_C1_GAACAGATTACTAAAT-1	0.770544	TRUE
Ctrl2_C1_GAACCCTCTGTGTTCT-1	0.689955	TRUE
Ctrl2_C1_GAACCTCGACCTACAC-1	0.0590263	FALSE
Ctrl2_C1_GAACCTTTAACGATCC-1	0.738879	TRUE
Ctrl2_C1_GAACGACCGAATGATA-1	0.0615007	FALSE
Ctrl2_C1_GAACGCGGGTCACACG-1	0.0171665	FALSE
Ctrl2_C1_GAACGTTAGGAAGACG-1	0.0287039	FALSE
Ctrl2_C1_GAACTGTGGAGAGACA-1	0.0112712	FALSE
Ctrl2_C1_GAAGAAACGATATTGT-1	0.0257354	FALSE
Ctrl2_C1_GAAGCCACTGATTATG-1	0.0628949	FALSE
Ctrl2_C1_GAAGCCTGCACATTCC-1	0.796011	TRUE
Ctrl2_C1_GAAGCGTGAGGAATTT-1	0.00543401	FALSE
Ctrl2_C1_GAAGCTCGGACCCGTC-1	0.0620885	FALSE
Ctrl2_C1_GAAGGAGTCGAGTGCG-1	0.0796775	FALSE
Ctrl2_C1_GAAGGGCATAACCATG-1	0.00766373	FALSE
Ctrl2_C1_GAAGTCAGTTGCACTA-1	0.141072	TRUE
Ctrl2_C1_GAAGTCTCCCTAGCGA-1	0.127484	TRUE
Ctrl2_C1_GAAGTGATTTATCGTG-1	0.0089416	FALSE
Ctrl2_C1_GAAGTGCTGGATAGCT-1	0.042924	FALSE
Ctrl2_C1_GAAGTTTCCACTCAAT-1	0.0631328	FALSE
Ctrl2_C1_GAATAGACGCGACCCA-1	0.123071	TRUE
Ctrl2_C1_GAATAGCATTTAGGGT-1	0.030246	FALSE
Ctrl2_C1_GAATAGCCCTGCGGTC-1	0.152667	FALSE
Ctrl2_C1_GAATAGTGCTCGATTA-1	0.00592249	FALSE
Ctrl2_C1_GAATATTCGGAGTCCC-1	0.0150665	FALSE
Ctrl2_C1_GAATCGACATGGTCAC-1	0.218185	TRUE
Ctrl2_C1_GAATCGCCGGACACGG-1	0.0643283	FALSE
Ctrl2_C1_GAATCTGAACATTCTC-1	0.230928	TRUE
Ctrl2_C1_GAATGAAGGTCTTCAG-1	0.0803795	FALSE
Ctrl2_C1_GAATGCCGAAATGACC-1	0.330018	TRUE
Ctrl2_C1_GAATGCGAATCGGTTC-1	0.368396	TRUE
Ctrl2_C1_GAATGGGCTTATCGAC-1	0.0413161	FALSE
Ctrl2_C1_GAATGTATGGCAGGTC-1	0.0064367	FALSE
Ctrl2_C1_GAATGTGGTCCGGATT-1	0.363467	TRUE
Ctrl2_C1_GAATGTTGGGTAATCT-1	0.148805	TRUE
Ctrl2_C1_GAATTATAGTGAAAGG-1	0.108878	TRUE
Ctrl2_C1_GAATTCACCCGGGTGT-1	0.163426	TRUE
Ctrl2_C1_GAATTTCTCGCTGCAG-1	0.0805609	TRUE
Ctrl2_C1_GACAAACATATGCAGG-1	0.364604	TRUE
Ctrl2_C1_GACAACGACCATTGAA-1	0.192802	TRUE
Ctrl2_C1_GACAACGCAGCTTACG-1	0.018236	FALSE
Ctrl2_C1_GACACAAGGGAAGAAA-1	0.0492582	TRUE
Ctrl2_C1_GACACAGCCGGGACTG-1	0.208465	FALSE
Ctrl2_C1_GACACCCAAAGACGCG-1	0.057844	FALSE
Ctrl2_C1_GACACGAGTTAGAGGA-1	0.0462131	FALSE
Ctrl2_C1_GACACTGAGTTCAGTG-1	0.0203165	FALSE
Ctrl2_C1_GACACTGGAACCCGAT-1	0.231992	FALSE
Ctrl2_C1_GACACTTCCAATTACC-1	0.205087	FALSE
Ctrl2_C1_GACAGATTTCTGGCTC-1	0.091483	FALSE
Ctrl2_C1_GACAGCCAGACCTGAC-1	0.793517	TRUE
Ctrl2_C1_GACAGGCACACACTAT-1	0.0210928	FALSE
Ctrl2_C1_GACATACTGTCGCAGA-1	0.0138094	FALSE
Ctrl2_C1_GACATCCGTCGAACTG-1	0.0501557	TRUE
Ctrl2_C1_GACATCGATTTATAAC-1	0.00692159	FALSE
Ctrl2_C1_GACATTTCGCCCAGCC-1	0.0462142	FALSE
Ctrl2_C1_GACCAAACGTTGACTG-1	0.233782	FALSE
Ctrl2_C1_GACCAGAGCCCTGTAG-1	0.190182	TRUE
Ctrl2_C1_GACCCAATTATGATAC-1	0.0504937	FALSE
Ctrl2_C1_GACCCGTCGCCGGCTA-1	0.0530807	FALSE
Ctrl2_C1_GACCGACGTGAAAGCA-1	0.308592	TRUE
Ctrl2_C1_GACCGACTGAAGCGTC-1	0.028715	FALSE
Ctrl2_C1_GACCGATTAAATATGT-1	0.072083	TRUE
Ctrl2_C1_GACCGCGTCTGACGTG-1	0.0948086	FALSE
Ctrl2_C1_GACCGTGCTGACGGTG-1	0.0073835	FALSE
Ctrl2_C1_GACCTTCCACGTCTAC-1	0.114354	FALSE
Ctrl2_C1_GACGACGATCCGCGTT-1	0.850178	TRUE
Ctrl2_C1_GACGAGGCTAATAAAC-1	0.712398	TRUE
Ctrl2_C1_GACGATATCACTGGGT-1	0.074809	FALSE
Ctrl2_C1_GACGCCGTAAAGGCTA-1	0.355127	TRUE
Ctrl2_C1_GACGCCTGTTGCAGGG-1	0.195153	FALSE
Ctrl2_C1_GACGCTTGCTTCTAAA-1	0.063986	TRUE
Ctrl2_C1_GACGGGTTGGCCCGTA-1	0.3084	TRUE
Ctrl2_C1_GACGGTCAATAGAAGC-1	0.0276301	FALSE
Ctrl2_C1_GACGGTCCTAGGGTGT-1	0.186301	FALSE
Ctrl2_C1_GACGTGAGACTCCATG-1	0.0158613	FALSE
Ctrl2_C1_GACGTTGCTCGGCGGC-1	0.0339221	FALSE
Ctrl2_C1_GACTAAGATCATGCAC-1	0.0420822	FALSE
Ctrl2_C1_GACTAAGTAGGCTCAC-1	0.177252	TRUE
Ctrl2_C1_GACTACAAAGCGGTGG-1	0.0804882	FALSE
Ctrl2_C1_GACTAGGCCGTTAGGT-1	0.0656457	FALSE
Ctrl2_C1_GACTCACCCACGTGAG-1	0.336065	TRUE
Ctrl2_C1_GACTCCCAGAATAAGG-1	0.0125014	FALSE
Ctrl2_C1_GACTCCTTCCAATTGA-1	0.195867	TRUE
Ctrl2_C1_GACTCTAGAGTTCCAA-1	0.12553	TRUE
Ctrl2_C1_GACTGCAAATCGAGCT-1	0.331102	TRUE
Ctrl2_C1_GACTGCACCAGCCCAG-1	0.630866	TRUE
Ctrl2_C1_GACTGCGGCACGTGTA-1	0.0162758	FALSE
Ctrl2_C1_GACTGCTGGTGAGAAA-1	0.45199	TRUE
Ctrl2_C1_GACTTCAACGCATCAA-1	0.205573	TRUE
Ctrl2_C1_GAGAACGGTTCTGACT-1	0.126931	FALSE
Ctrl2_C1_GAGACTGATGGGTAGA-1	0.0174084	FALSE
Ctrl2_C1_GAGACTTCGCGACCGA-1	0.167332	TRUE
Ctrl2_C1_GAGAGGGCGCGAGGTT-1	0.0336823	FALSE
Ctrl2_C1_GAGAGGTGCATTCTGG-1	0.128182	FALSE
Ctrl2_C1_GAGAGTCTCGGGAGAG-1	0.455833	TRUE
Ctrl2_C1_GAGATCTGCTTGGCAT-1	0.0204535	FALSE
Ctrl2_C1_GAGATCTGTCACTCCG-1	0.0308495	FALSE
Ctrl2_C1_GAGATCTTCCATGACA-1	0.639473	TRUE
Ctrl2_C1_GAGATGGCTTTAATCA-1	0.0442656	FALSE
Ctrl2_C1_GAGATGGGAGTCGACA-1	0.825257	TRUE
Ctrl2_C1_GAGCACCTGTGTCCAG-1	0.888583	TRUE
Ctrl2_C1_GAGCACGGCGCCTCTT-1	0.0794996	FALSE
Ctrl2_C1_GAGCATCAACAACTTG-1	0.120685	TRUE
Ctrl2_C1_GAGCATCATCCCTGGG-1	0.0150877	FALSE
Ctrl2_C1_GAGCCAGCTACCTGTG-1	0.811853	TRUE
Ctrl2_C1_GAGCGAGGGAGTACCG-1	0.022233	FALSE
Ctrl2_C1_GAGCGCAAATACTCCG-1	0.044423	FALSE
Ctrl2_C1_GAGCGCGCACGAGTAG-1	0.813607	TRUE
Ctrl2_C1_GAGCGCTGTTAGGTAA-1	0.0740543	FALSE
Ctrl2_C1_GAGCGGAATGCGGTGT-1	0.454458	TRUE
Ctrl2_C1_GAGCTAAGGGCATATC-1	0.00997082	FALSE
Ctrl2_C1_GAGCTCAACATGAGCG-1	0.038182	FALSE
Ctrl2_C1_GAGCTCTCGGACCTAA-1	0.0118135	FALSE
Ctrl2_C1_GAGCTGTCGTCTCGGA-1	0.26642	FALSE
Ctrl2_C1_GAGGAATATCTCTTTG-1	0.433767	TRUE
Ctrl2_C1_GAGGAGATCCTCATGC-1	0.0129534	FALSE
Ctrl2_C1_GAGGCATTTGCAGCAG-1	0.027681	FALSE
Ctrl2_C1_GAGGCCCGACTCCGCA-1	0.0113854	FALSE
Ctrl2_C1_GAGGCCTGTTGATACA-1	0.182493	FALSE
Ctrl2_C1_GAGGCTATCAAAGTCG-1	0.0483101	FALSE
Ctrl2_C1_GAGGGAGTCAGATCGC-1	0.383969	TRUE
Ctrl2_C1_GAGGGCATCGCGTATC-1	0.0723122	FALSE
Ctrl2_C1_GAGGGCCATAATATTA-1	0.0385441	FALSE
Ctrl2_C1_GAGGGTAGTAACAAAG-1	0.161908	TRUE
Ctrl2_C1_GAGGTACATCCATCTT-1	0.411632	TRUE
Ctrl2_C1_GAGGTACGCGTGTCCC-1	0.0246462	FALSE
Ctrl2_C1_GAGGTCCCAAAGATCT-1	0.0459899	FALSE
Ctrl2_C1_GAGTAAACCGGAAAGT-1	0.185503	FALSE
Ctrl2_C1_GAGTAAGGCCACGGGA-1	0.0397982	FALSE
Ctrl2_C1_GAGTACGGGTATACAA-1	0.0502383	FALSE
Ctrl2_C1_GAGTAGATACTAGTTG-1	0.834244	TRUE
Ctrl2_C1_GAGTATACCCTAATCA-1	0.0969957	FALSE
Ctrl2_C1_GAGTATGCCCGCCTTG-1	0.00657116	FALSE
Ctrl2_C1_GAGTATGCGCGTGCAT-1	0.743444	TRUE
Ctrl2_C1_GAGTCAGACCAGAATC-1	0.070048	FALSE
Ctrl2_C1_GAGTCCGCTTACCGGA-1	0.618117	TRUE
Ctrl2_C1_GAGTGTCAACCAGAAA-1	0.418901	TRUE
Ctrl2_C1_GAGTGTGCGGTACCCA-1	0.735791	TRUE
Ctrl2_C1_GAGTTGATGGCAATTT-1	0.0258864	FALSE
Ctrl2_C1_GATAACTCGCACTGTG-1	0.0842003	TRUE
Ctrl2_C1_GATAAGGCAGATGCAA-1	0.0253747	FALSE
Ctrl2_C1_GATACCGTGTCGGAGT-1	0.0295811	FALSE
Ctrl2_C1_GATACGATGGGAGTCA-1	0.0530824	FALSE
Ctrl2_C1_GATAGAACCCGCTAGG-1	0.207312	TRUE
Ctrl2_C1_GATAGATAGTACAGTC-1	0.195271	TRUE
Ctrl2_C1_GATAGGATTAATTACA-1	0.159624	FALSE
Ctrl2_C1_GATAGGTAACGTTGAC-1	0.72764	TRUE
Ctrl2_C1_GATAGGTGTCCCGGGC-1	0.122019	FALSE
Ctrl2_C1_GATAGTGCGAGTAAGT-1	0.4221	TRUE
Ctrl2_C1_GATATCAAGCAGGAGC-1	0.0262899	FALSE
Ctrl2_C1_GATATCAGTATGTATC-1	0.0618104	FALSE
Ctrl2_C1_GATATCTCATGCAATA-1	0.0237783	FALSE
Ctrl2_C1_GATATGAGACACTAAC-1	0.137212	TRUE
Ctrl2_C1_GATATGCGGTAGCCAA-1	0.0178819	FALSE
Ctrl2_C1_GATATGGATTACGCGG-1	0.0103081	FALSE
Ctrl2_C1_GATATTGAGATTGGCG-1	0.0805726	FALSE
Ctrl2_C1_GATATTTCCTACATGG-1	0.0139774	FALSE
Ctrl2_C1_GATCAACATAAAGGGA-1	0.176138	TRUE
Ctrl2_C1_GATCATTCCAAACATT-1	0.00788949	FALSE
Ctrl2_C1_GATCCCTTTATACTGC-1	0.0507393	TRUE
Ctrl2_C1_GATCCGAATATAAGTG-1	0.0215225	FALSE
Ctrl2_C1_GATCCGGGAATTAACA-1	0.0114547	FALSE
Ctrl2_C1_GATCCTCGACACTGGC-1	0.260831	TRUE
Ctrl2_C1_GATCGACACTATCTGA-1	0.20671	TRUE
Ctrl2_C1_GATCGCGGGCTCTCCA-1	0.027611	FALSE
Ctrl2_C1_GATCGCTACCCGATTT-1	0.703091	TRUE
Ctrl2_C1_GATCGCTATATCTCAG-1	0.0153742	FALSE
Ctrl2_C1_GATCGCTGTGGTGCGT-1	0.0148685	FALSE
Ctrl2_C1_GATCGGATAGAACCAT-1	0.057606	FALSE
Ctrl2_C1_GATCGGCGATAAGTCG-1	0.405953	TRUE
Ctrl2_C1_GATCGGTGGCCATAAC-1	0.0719945	TRUE
Ctrl2_C1_GATCGTGACTGATATC-1	0.0580809	TRUE
Ctrl2_C1_GATCTAACCGTATTCA-1	0.00983092	FALSE
Ctrl2_C1_GATCTCGACGCTGTGG-1	0.0915761	FALSE
Ctrl2_C1_GATCTGCTATCTAAGG-1	0.00406434	FALSE
Ctrl2_C1_GATCTTCATTGTCCTC-1	0.00616212	FALSE
Ctrl2_C1_GATCTTGGAGGGCATA-1	0.566483	TRUE
Ctrl2_C1_GATCTTTGCAGGGTAT-1	0.0276046	FALSE
Ctrl2_C1_GATGACAAGTAGGGCA-1	0.0107941	FALSE
Ctrl2_C1_GATGACGATGATCGCG-1	0.326237	FALSE
Ctrl2_C1_GATGAGGAACCTTCGG-1	0.0904351	FALSE
Ctrl2_C1_GATGCCAGCAGAAGGC-1	0.345354	TRUE
Ctrl2_C1_GATGCCTTCTGCGGCA-1	0.010975	FALSE
Ctrl2_C1_GATGCGAATGGTATTA-1	0.00859976	FALSE
Ctrl2_C1_GATGCGTCCTGCATTC-1	0.0315232	FALSE
Ctrl2_C1_GATGCTACAAGCGCCT-1	0.031309	FALSE
Ctrl2_C1_GATGCTACCTTCGATG-1	0.141524	TRUE
Ctrl2_C1_GATGCTGTATTTCATC-1	0.580562	TRUE
Ctrl2_C1_GATGGCGCACACATTA-1	0.0274941	FALSE
Ctrl2_C1_GATGTAACGAACCACC-1	0.0972407	FALSE
Ctrl2_C1_GATGTCCGGATCACAT-1	0.0264548	FALSE
Ctrl2_C1_GATGTTCAATCCACGA-1	0.141517	TRUE
Ctrl2_C1_GATGTTTGTGCGAGAT-1	0.0273296	FALSE
Ctrl2_C1_GATTAACCGAAAGCCC-1	0.609081	TRUE
Ctrl2_C1_GATTACTGAATTTGGG-1	0.0132209	FALSE
Ctrl2_C1_GATTAGAAACAAGCGT-1	0.119517	FALSE
Ctrl2_C1_GATTATCTTGCATTAT-1	0.269431	FALSE
Ctrl2_C1_GATTCCCTTGTCGCAG-1	0.195922	TRUE
Ctrl2_C1_GATTCCGCGTTTCCGT-1	0.306627	TRUE
Ctrl2_C1_GATTCCTATACGGCGC-1	0.0992399	FALSE
Ctrl2_C1_GATTCGACGGTTCACG-1	0.0127566	FALSE
Ctrl2_C1_GATTCTGTTAATGAGT-1	0.0208902	FALSE
Ctrl2_C1_GATTGCTCCAGTTGCA-1	0.121763	TRUE
Ctrl2_C1_GATTGGGAAAGGTTGT-1	0.0115562	FALSE
Ctrl2_C1_GATTTGCGCTAACACC-1	0.470211	TRUE
Ctrl2_C1_GCAAACCCTACATTAT-1	0.706376	TRUE
Ctrl2_C1_GCAAACCTTGGCCATA-1	0.599492	TRUE
Ctrl2_C1_GCAAACGTAAGCGACC-1	0.0613178	FALSE
Ctrl2_C1_GCAAACGTCGCCAGGT-1	0.107521	FALSE
Ctrl2_C1_GCAAAGGGCGTTAGCC-1	0.049263	TRUE
Ctrl2_C1_GCAAATATTACGCTTT-1	0.118463	TRUE
Ctrl2_C1_GCAAATGAGGACACTT-1	0.0628442	FALSE
Ctrl2_C1_GCAACACACTAGAACT-1	0.0647563	FALSE
Ctrl2_C1_GCAACAGCAGTATGCG-1	0.024516	FALSE
Ctrl2_C1_GCAACCACCAGACCGG-1	0.0771435	FALSE
Ctrl2_C1_GCAACCACGGCCGCGT-1	0.131698	FALSE
Ctrl2_C1_GCAAGAATTCCTTGGC-1	0.213433	TRUE
Ctrl2_C1_GCAAGTGCACAGAGAA-1	0.184152	TRUE
Ctrl2_C1_GCAAGTGTAAAGCATG-1	0.388126	TRUE
Ctrl2_C1_GCACAAACCCTAGATG-1	0.0850023	TRUE
Ctrl2_C1_GCACAAACGAGGCGTG-1	0.0858299	FALSE
Ctrl2_C1_GCACAACCTCGGGCGT-1	0.182974	TRUE
Ctrl2_C1_GCACAAGTGTCGGAAG-1	0.0770797	FALSE
Ctrl2_C1_GCACACACTGGTAGCC-1	0.600685	TRUE
Ctrl2_C1_GCACACAGCTATTACC-1	0.00980727	FALSE
Ctrl2_C1_GCACAGCACGGGCCGA-1	0.459112	TRUE
Ctrl2_C1_GCACCTAGGCGAGTCC-1	0.0595863	FALSE
Ctrl2_C1_GCACGCCGATTCCCGC-1	0.021852	FALSE
Ctrl2_C1_GCACGCCTACTTAGAT-1	0.0251166	FALSE
Ctrl2_C1_GCACGTGGTTTACTTA-1	0.323399	FALSE
Ctrl2_C1_GCACTGCCTACCTTTA-1	0.0484869	FALSE
Ctrl2_C1_GCACTGTGCAAATGTA-1	0.032881	FALSE
Ctrl2_C1_GCAGACCCAGCACGTA-1	0.0648504	TRUE
Ctrl2_C1_GCAGATCCATAAGACT-1	0.877957	TRUE
Ctrl2_C1_GCAGATCCTCGCAAAT-1	0.414582	TRUE
Ctrl2_C1_GCAGATTAGGGATATC-1	0.261593	TRUE
Ctrl2_C1_GCAGCACACAGCCCAG-1	0.009281	FALSE
Ctrl2_C1_GCAGCCTATATCACAT-1	0.334863	TRUE
Ctrl2_C1_GCAGCGGTGGGCATTA-1	0.183791	TRUE
Ctrl2_C1_GCAGCTGTCAACGCAT-1	0.155378	TRUE
Ctrl2_C1_GCAGGAACTTAGATCT-1	0.0680786	FALSE
Ctrl2_C1_GCAGGACTATAGAATA-1	0.016633	FALSE
Ctrl2_C1_GCAGGTAGAGTATGGT-1	0.203472	TRUE
Ctrl2_C1_GCAGTGTGGCTATAGG-1	0.711726	TRUE
Ctrl2_C1_GCATACGAGGTCTTTA-1	0.0456909	FALSE
Ctrl2_C1_GCATAGAGCACTCAGG-1	0.205648	TRUE
Ctrl2_C1_GCATCCCTAACTTTGA-1	0.0464386	FALSE
Ctrl2_C1_GCATCGGCCGTGTAGG-1	0.158559	FALSE
Ctrl2_C1_GCATGCTAATAACGAT-1	0.144954	FALSE
Ctrl2_C1_GCATTCAAGGCAACGC-1	0.183532	FALSE
Ctrl2_C1_GCATTCGAAATGAACA-1	0.0272329	FALSE
Ctrl2_C1_GCATTGACTTGCGGAA-1	0.0209707	FALSE
Ctrl2_C1_GCATTGTAATTCATAT-1	0.129342	FALSE
Ctrl2_C1_GCATTTCCAAGGCTCC-1	0.27801	TRUE
Ctrl2_C1_GCCAACCATTTCCGGA-1	0.0272784	FALSE
Ctrl2_C1_GCCAAGAATACTTCTG-1	0.0247183	FALSE
Ctrl2_C1_GCCACAATTTAAGGAC-1	0.0124777	FALSE
Ctrl2_C1_GCCACTCAGAGCGCGA-1	0.852192	TRUE
Ctrl2_C1_GCCAGGAAAGAACACT-1	0.367991	TRUE
Ctrl2_C1_GCCAGGAGTAACCGAT-1	0.0210026	FALSE
Ctrl2_C1_GCCATATTGCACACAG-1	0.0704913	FALSE
Ctrl2_C1_GCCATCGAGCTGCGTG-1	0.0765921	FALSE
Ctrl2_C1_GCCATCGATGCTGCAT-1	0.405551	TRUE
Ctrl2_C1_GCCATTAGCCTCAAAC-1	0.0291233	FALSE
Ctrl2_C1_GCCCACCAAGGCTGTC-1	0.016392	FALSE
Ctrl2_C1_GCCCAGATGCTGGAGA-1	0.0996852	FALSE
[truncated: 1,409 more rows]

## Sheet: panel B
estimate	estimate1	estimate2	statistic	p.value	parameter	conf.low	conf.high	method	alternative	celltype	scRNA_factor	p.adj
-0.0829142	-0.0212281	0.0616862	-16.3964	4.28657e-43	287.057	-0.0928675	-0.072961	Welch Two Sample t-test	two.sided	Pericyte	fib.IFN	1.45743e-41
-0.00675148	-0.063903	-0.0571515	-4.29966	2.42326e-05	259.396	-0.00984351	-0.00365945	Welch Two Sample t-test	two.sided	Col14a1+ fibroblast	fib.MSC.like	0.000823907
0.00925929	0.00293961	-0.00631967	5.96165	7.90212e-09	266.236	0.00620128	0.0123173	Welch Two Sample t-test	two.sided	Col14a1+ fibroblast	fib.VEGFC	2.68672e-07
0.0110747	-0.0140549	-0.0251296	4.79595	2.66556e-06	273.054	0.00652862	0.0156207	Welch Two Sample t-test	two.sided	Col14a1+ fibroblast	fib.ECM	9.06291e-05
-0.0570927	0.0299073	0.087	-8.81251	1.03974e-15	179.382	-0.0698767	-0.0443086	Welch Two Sample t-test	two.sided	Col14a1+ fibroblast	fib.IFN	3.53512e-14
-0.0233782	-0.0401685	-0.0167903	-7.39141	6.4189e-12	168.882	-0.0296221	-0.0171343	Welch Two Sample t-test	two.sided	Col14a1+ fibroblast	fib.inflammatory.cytokine	2.18243e-10
-0.0129334	-0.0341257	-0.0211922	-5.11984	7.08418e-07	202.848	-0.0179143	-0.00795257	Welch Two Sample t-test	two.sided	Col14a1+ fibroblast	fib.inflammation.MT	2.40862e-05
-0.0105877	-0.0616723	-0.0510846	-5.17127	7.92555e-07	139.276	-0.0146358	-0.0065397	Welch Two Sample t-test	two.sided	Myofibroblast	fib.MSC.like	2.69469e-05
0.0100372	0.00325465	-0.00678258	4.38076	2.28994e-05	141.232	0.00550773	0.0145667	Welch Two Sample t-test	two.sided	Myofibroblast	fib.VEGFC	0.00077858
0.0116479	-0.0187499	-0.0303978	3.68545	0.000337366	126.392	0.00539355	0.0179023	Welch Two Sample t-test	two.sided	Myofibroblast	fib.ECM	0.0114705
-0.0684544	0.00101529	0.0694697	-9.86831	1.13306e-17	136.642	-0.0821717	-0.054737	Welch Two Sample t-test	two.sided	Myofibroblast	fib.IFN	3.85242e-16
-0.0117917	-0.0270686	-0.0152769	-3.61743	0.000421263	133.117	-0.0182392	-0.00534422	Welch Two Sample t-test	two.sided	Myofibroblast	fib.inflammation.MT	0.0143229
-0.0583709	0.011002	0.069373	-35.3907	3.39789e-217	2181.14	-0.0616053	-0.0551365	Welch Two Sample t-test	two.sided	Col13a1+ fibroblast	fib.IFN	1.15528e-215
-0.0190278	-0.0436165	-0.0245887	-25.0068	9.09883e-121	2062.2	-0.02052	-0.0175356	Welch Two Sample t-test	two.sided	Col13a1+ fibroblast	fib.inflammatory.cytokine	3.0936e-119
-0.0136479	-0.0331148	-0.0194669	-17.7409	1.28044e-64	1659.5	-0.0151568	-0.012139	Welch Two Sample t-test	two.sided	Col13a1+ fibroblast	fib.inflammation.MT	4.3535e-63
-0.0325031	-0.0573152	-0.0248122	-2.31625	0.0801195	4.0839	-0.0711502	0.00614406	Welch Two Sample t-test	two.sided	MSC	fib.MSC.like	1
-0.0164724	0.00855733	0.0250298	-5.13008	1.73863e-06	87.0015	-0.0228545	-0.0100903	Welch Two Sample t-test	two.sided	Monocyte	myl.monocyte.coagulation	5.91133e-05
-0.0125702	-0.0134636	-0.000893442	-3.48872	0.00074019	94.0461	-0.0197241	-0.0054162	Welch Two Sample t-test	two.sided	Monocyte	myl.Csf3r.monocyte	0.0251665
-0.0638602	-0.0558168	0.00804342	-11.6104	1.35085e-23	179.155	-0.0747138	-0.0530065	Welch Two Sample t-test	two.sided	Monocyte	myl.IFN	4.59291e-22
0.00741076	-0.00584143	-0.0132522	2.647	0.0089403	158.548	0.00188128	0.0129402	Welch Two Sample t-test	two.sided	Monocyte	myl.monocyte.hypoxia	0.30397
-0.0104927	-0.0736108	-0.0631181	-10.983	2.12036e-27	2345.28	-0.0123662	-0.00861929	Welch Two Sample t-test	two.sided	Alveolar macrophage	myl.proliferation	7.20923e-26
-0.0299442	-0.0383905	-0.00844626	-28.1243	2.64131e-157	3552.98	-0.0320317	-0.0278567	Welch Two Sample t-test	two.sided	Alveolar macrophage	myl.IFN	8.98045e-156
0.00256293	0.00164297	-0.000919962	1.85427	0.0638736	1705.43	-0.000148017	0.00527388	Welch Two Sample t-test	two.sided	Macrophage	myl.C1Q..macrophage	1
0.00470159	0.0484906	0.043789	2.86692	0.00419646	1682.06	0.00148505	0.00791814	Welch Two Sample t-test	two.sided	Macrophage	myl.Arg1..macrophage	0.142679
-0.0400265	-0.0588263	-0.0187997	-21.0781	4.32708e-82	1015.01	-0.0437529	-0.0363002	Welch Two Sample t-test	two.sided	Macrophage	myl.IFN	1.47121e-80
-0.0368889	-0.0543851	-0.0174962	-61.5989	0	3850.4	-0.038063	-0.0357148	Welch Two Sample t-test	two.sided	Car4+ capillary	endo.inflammatory.capillary	0
-0.0899619	0.00198909	0.091951	-46.1016	0	3819.27	-0.0937878	-0.0861361	Welch Two Sample t-test	two.sided	Car4+ capillary	endo.IFN	0
-0.00282801	-0.0147656	-0.0119375	-1.90257	0.0574017	941.492	-0.00574508	8.90625e-05	Welch Two Sample t-test	two.sided	Plvap+ capillary	endo.angiogenesis	1
0.0322754	0.00438909	-0.0278863	24.6944	4.59541e-105	979.649	0.0297106	0.0348403	Welch Two Sample t-test	two.sided	Plvap+ capillary	endo.growth.factor	1.56244e-103
-0.0263944	0.0128562	0.0392506	-14.6206	1.87383e-42	701.75	-0.0299388	-0.02285	Welch Two Sample t-test	two.sided	Plvap+ capillary	endo.inflammation.hypoxia	6.37101e-41
0.0474784	0.34615	0.298672	17.4925	7.76088e-60	980.18	0.0421521	0.0528047	Welch Two Sample t-test	two.sided	Plvap+ capillary	endo.inflammation.EndMT	2.6387e-58
-0.0811459	-0.00990724	0.0712387	-24.2485	3.67967e-94	682.29	-0.0877164	-0.0745754	Welch Two Sample t-test	two.sided	Plvap+ capillary	endo.IFN	1.25109e-92
-0.030821	0.00641485	0.0372358	-8.63545	3.78992e-16	293.731	-0.0378452	-0.0237967	Welch Two Sample t-test	two.sided	Lymphatic endothelial	endo.inflammation.hypoxia	1.28857e-14
0.0200743	0.33963	0.319555	5.19969	3.37318e-07	356.132	0.0124817	0.0276669	Welch Two Sample t-test	two.sided	Lymphatic endothelial	endo.inflammation.EndMT	1.14688e-05

## Sheet: panelCDE
barcode	ifn_shared	ic_shared	niche
DT1_A1_AAACAAGTATCTCCCA-1	-0.203163	0.157348	other
DT1_A1_AAACACCAATAACTGC-1	0.109787	0.111555	other
DT1_A1_AAACAGAGCGACTCCT-1	-0.0566026	0.0478114	other
DT1_A1_AAACAGCTTTCAGAAG-1	-0.0332439	0.0679026	other
DT1_A1_AAACAGGGTCTATATT-1	-0.0164792	0.131518	other
DT1_A1_AAACAGTGTTCCTGGG-1	0.0835338	0.069518	other
DT1_A1_AAACATGGTGAGAGGA-1	0.0491046	0.0779949	other
DT1_A1_AAACATTTCCCGGATT-1	-0.00549407	-0.0114529	other
DT1_A1_AAACCCGAACGAAATC-1	-0.00744982	-0.0985042	other
DT1_A1_AAACCGGGTAGGTACC-1	-0.074099	0.20323	other
DT1_A1_AAACCGTTCGTCCAGG-1	-0.00223657	0.0334068	other
DT1_A1_AAACCTCATGAAGTTG-1	0.038637	0.400909	IC
DT1_A1_AAACGAAGAACATACC-1	0.0239946	-0.0234291	other
DT1_A1_AAACGAAGATGGAGTA-1	0.606911	-0.103357	IFN
DT1_A1_AAACGAGACGGTTGAT-1	0.0481912	0.040215	other
DT1_A1_AAACGGTTGCGAACTG-1	-0.0019556	-0.0895526	other
DT1_A1_AAACTAACGTGGCGAC-1	-0.101287	0.163468	other
DT1_A1_AAACTCGGTTCGCAAT-1	0.161983	0.806856	IC
DT1_A1_AAACTCGTGATATAAG-1	0.565685	0.0264028	IFN
DT1_A1_AAACTTAATTGCACGC-1	-0.0430364	0.0997225	other
DT1_A1_AAACTTGCAAACGTAT-1	0.203118	-0.0751242	other
DT1_A1_AAAGAATGACCTTAGA-1	0.0439803	-0.0422575	other
DT1_A1_AAAGAATGTGGACTAA-1	-0.0610077	0.000355969	other
DT1_A1_AAAGACCCAAGTCGCG-1	0.514126	0.0729774	IFN
DT1_A1_AAAGACTGGGCGCTTT-1	0.0300389	-0.0747794	other
DT1_A1_AAAGGCCCTATAATAC-1	-0.109974	0.0858009	other
DT1_A1_AAAGGCTACGGACCAT-1	-0.0553076	-0.165422	other
DT1_A1_AAAGGCTCTCGCGCCG-1	-0.0258488	-0.0676159	other
DT1_A1_AAAGGGATGTAGCAAG-1	0.118523	-0.0104535	other
DT1_A1_AAAGGGCAGCTTGAAT-1	-0.121053	-0.154332	other
DT1_A1_AAAGGTAAGCTGTACC-1	0.186762	0.496078	IC
DT1_A1_AAAGTAGCATTGCTCA-1	0.000453137	-0.0443357	other
DT1_A1_AAAGTCACTGATGTAA-1	0.120743	0.109305	other
DT1_A1_AAAGTCGACCCTCAGT-1	-0.119201	0.195823	other
DT1_A1_AAAGTGTGATTTATCT-1	-0.0332776	-0.0523561	other
DT1_A1_AAAGTTGACTCCCGTA-1	-0.0312652	-0.0392657	other
DT1_A1_AAATAACCATACGGGA-1	-0.0336835	-0.215972	other
DT1_A1_AAATAAGGTAGTGCCC-1	0.434479	0.228642	IFN
DT1_A1_AAATAGGGTGCTATTG-1	0.0984545	0.0704817	other
DT1_A1_AAATCGCGGAAGGAGT-1	0.474689	0.0773055	IFN
DT1_A1_AAATCGTGTACCACAA-1	-0.0166261	-0.0671576	other
DT1_A1_AAATCTAGCCCTGCTA-1	-0.150088	-0.0287626	other
DT1_A1_AAATGACTGATCAAAC-1	-0.101626	0.329515	other
DT1_A1_AAATGATTCGATCAGC-1	0.159438	0.207809	other
DT1_A1_AAATGGCATGTCTTGT-1	-0.0326692	-0.087359	other
DT1_A1_AAATGGCCCGTGCCCT-1	0.0621824	0.0357919	other
DT1_A1_AAATGGTCAATGTGCC-1	0.0689572	0.590212	IC
DT1_A1_AAATGTATCTTATCCC-1	0.0605144	-0.0325822	other
DT1_A1_AAATTAACGGGTAGCT-1	0.0781574	0.0460996	other
DT1_A1_AAATTAATAAGCGCGA-1	0.0361301	0.0540367	other
DT1_A1_AAATTACACGACTCTG-1	0.0793053	-0.0798828	other
DT1_A1_AAATTACCTATCGATG-1	0.0104036	0.23745	other
DT1_A1_AAATTCCAGGTCCAAA-1	0.12241	0.152556	other
DT1_A1_AAATTGATAGTCCTTT-1	-0.100753	0.0298892	other
DT1_A1_AAATTTACCGAAATCC-1	-0.00274183	0.0906145	other
DT1_A1_AAATTTGCGGGTGTGG-1	-0.115417	0.152014	other
DT1_A1_AACAACTGGTAGTTGC-1	-0.145307	0.817902	IC
DT1_A1_AACAATACATTGTCGA-1	0.216176	-0.13145	other
DT1_A1_AACAATTACTCTACGC-1	-0.00488821	0.183591	other
DT1_A1_AACACACGCTCGCCGC-1	-0.13442	-0.104803	other
DT1_A1_AACACGACTGTACTGA-1	-0.10449	-0.11185	other
DT1_A1_AACACGAGACGCGGCC-1	-0.014419	-0.0463611	other
DT1_A1_AACAGCTGTGTGGCAA-1	0.104975	-0.0249406	other
DT1_A1_AACAGGAAATCGAATA-1	-0.0177417	0.00764288	other
DT1_A1_AACAGGATGGGCCGCG-1	0.0395459	-0.0399693	other
DT1_A1_AACAGGTAGTATGGAT-1	-0.0921616	-0.0768431	other
DT1_A1_AACATAGCGTGTATCG-1	-0.04001	0.0212705	other
DT1_A1_AACATATCAACTGGTG-1	-0.0779202	0.751347	IC
DT1_A1_AACATCGATACGTCTA-1	0.064077	-0.0738286	other
DT1_A1_AACATTGAAGTTGATC-1	-0.142378	0.337388	other
DT1_A1_AACATTGTGACTCGAG-1	-0.0542149	-0.0066071	other
DT1_A1_AACCAAGACTTCTCTG-1	0.0642662	0.266034	other
DT1_A1_AACCAGTATCACTCTT-1	0.0127881	0.20671	other
DT1_A1_AACCATAGGGTTGAAC-1	-0.0291558	0.187218	other
DT1_A1_AACCCATCCCATGATC-1	0.224405	-0.0630501	other
DT1_A1_AACCCGACAACCCGTG-1	0.0655826	0.121971	other
DT1_A1_AACCCGAGCAGAATCG-1	-0.0152683	-0.0994663	other
DT1_A1_AACCCGCTGTATTCCA-1	-0.105787	0.252704	other
DT1_A1_AACCCTACTGTCAATA-1	-0.0118852	0.128981	other
DT1_A1_AACCCTGGTGGAACCA-1	-0.108941	0.0326838	other
DT1_A1_AACCGAGCTTGGTCAT-1	0.00480829	-0.0180599	other
DT1_A1_AACCGCTAAGGGATGC-1	0.0274656	-0.101941	other
DT1_A1_AACCGTTGTGTTTGCT-1	0.0324506	-0.0607511	other
DT1_A1_AACCTAAAGCCGTCCG-1	-0.0588357	0.0345435	other
DT1_A1_AACCTGTCACGGAATT-1	0.0204267	0.0326634	other
DT1_A1_AACCTTTAAATACGGT-1	-0.0563875	-0.0171563	other
DT1_A1_AACCTTTACGACGTCT-1	0.0144921	-0.085461	other
DT1_A1_AACGAAAGTCGTCCCA-1	0.791983	0.22421	IFN
DT1_A1_AACGATAGAAGGGCCG-1	0.0393846	-0.117662	other
DT1_A1_AACGATATGTCAACTG-1	-0.0335554	0.0974583	other
DT1_A1_AACGCATGATCTGGGT-1	0.0652641	-0.0720404	other
DT1_A1_AACGCGACCTTGGGCG-1	-0.0328764	0.0415033	other
DT1_A1_AACGCGGTCTCCAGCC-1	-0.0477395	-0.0179911	other
DT1_A1_AACGCTGTTGCTGAAA-1	-0.0778185	0.098486	other
DT1_A1_AACGGACGTACGTATA-1	-0.160516	-0.0707172	other
DT1_A1_AACGGCCATCTCCGGT-1	-0.175426	-0.251743	other
DT1_A1_AACGTACTGTGGGTAC-1	-0.107569	-0.0629724	other
DT1_A1_AACGTCATCCGGCTTG-1	-0.0348556	0.333625	other
DT1_A1_AACGTCGCTGCACTTC-1	-0.0613611	0.0350433	other
DT1_A1_AACGTGATGAAGGACA-1	0.22757	0.1632	other
DT1_A1_AACGTGCGAAAGTCTC-1	0.0602911	-0.102482	other
DT1_A1_AACGTTATCAGCACCT-1	0.0356476	-0.0097129	other
DT1_A1_AACTACCCGTTTGTCA-1	-0.0519707	-0.106601	other
DT1_A1_AACTAGGCTTGGGTGT-1	-0.00252948	0.0992285	other
DT1_A1_AACTCAAGTTAATTGC-1	-0.0475981	0.0674802	other
DT1_A1_AACTCCTAATCCCATG-1	-0.00666607	-0.13923	other
DT1_A1_AACTCTCAATAGAGCG-1	0.00778708	-0.054786	other
DT1_A1_AACTCTCAGTGTGCTC-1	-0.0235836	0.00877737	other
DT1_A1_AACTGAGGTCAGCGTC-1	0.0464608	0.141612	other
DT1_A1_AACTGATATTAGGCCT-1	-0.00778946	0.11614	other
DT1_A1_AACTGGGTCCCGACGT-1	-0.0774955	0.174309	other
DT1_A1_AACTGGGTTCGAGCCG-1	-0.0417056	-0.0325098	other
DT1_A1_AACTTGCCCGTATGCA-1	0.0384556	0.18564	other
DT1_A1_AACTTTACGGGAGCTT-1	-0.0388434	0.0181138	other
DT1_A1_AAGAAAGTTTGATGGG-1	-0.217592	0.357036	other
DT1_A1_AAGACCAAATAACTCA-1	0.103821	-0.00376246	other
DT1_A1_AAGACCCAACTGAACA-1	0.038884	-0.0494744	other
DT1_A1_AAGACTGCAAGCTACT-1	0.0390411	-0.102795	other
DT1_A1_AAGAGATGAATCGGTA-1	0.0515747	0.297222	other
DT1_A1_AAGAGCTCTTTATCGG-1	0.156148	-0.0693082	other
DT1_A1_AAGAGGATGTACGCGA-1	-0.0371981	0.0728441	other
DT1_A1_AAGAGGCATGGATCGC-1	0.0504173	0.29383	other
DT1_A1_AAGAGGCCCTTTGGAA-1	-0.039097	0.134203	other
DT1_A1_AAGATGGCACCGGACC-1	0.246832	-0.140051	other
DT1_A1_AAGATTGGCGGAACGT-1	0.0976386	0.00593527	other
DT1_A1_AAGCACCCTGCGTATC-1	0.0145842	-0.00556024	other
DT1_A1_AAGCCACTTGCAGGTA-1	-0.0317551	0.157374	other
DT1_A1_AAGCCGAAGCGGTTTA-1	-0.115284	0.214008	other
DT1_A1_AAGCCGCCGTGAAATC-1	-0.0677112	0.152356	other
DT1_A1_AAGCGCAGGGCTTTGA-1	0.16203	-0.0932435	other
DT1_A1_AAGCGGCGTCATGGGT-1	0.0258609	0.0565851	other
DT1_A1_AAGCGTCCCTCATCGA-1	-0.0318736	-0.0498943	other
DT1_A1_AAGCTCGTGCCAAGTC-1	0.125965	-0.0923079	other
DT1_A1_AAGGAGAACTTATAAG-1	-0.036037	0.261172	other
DT1_A1_AAGGAGCGGTTGGTGC-1	-0.159635	0.879884	IC
DT1_A1_AAGGATGAGGGACCTC-1	-0.0515694	-0.00174602	other
DT1_A1_AAGGCAGGCTGTCTCC-1	0.0228085	-0.125554	other
DT1_A1_AAGGCTGTGCTCATCG-1	-0.0828991	0.807473	IC
DT1_A1_AAGGGAACGACTGGCT-1	0.295983	-0.107831	IFN
DT1_A1_AAGGGACAGATTCTGT-1	-0.0443801	0.10732	other
DT1_A1_AAGGGACTATGCATTC-1	0.103842	-0.0427033	other
DT1_A1_AAGGGTTTGATTTCAG-1	0.09553	0.152322	other
DT1_A1_AAGGTATCCTAATATA-1	0.0368455	-0.0512509	other
DT1_A1_AAGGTGATAAACCAGC-1	0.00337447	0.0961589	other
DT1_A1_AAGTAGAAGACCGGGT-1	0.0570376	0.0751304	other
DT1_A1_AAGTAGTGACGCGAGG-1	-0.0603175	-0.0356489	other
DT1_A1_AAGTCAATTGTCGTCA-1	-0.0267186	0.0592994	other
DT1_A1_AAGTCTTCTGTGGCCT-1	0.00490283	-0.0484179	other
DT1_A1_AAGTGACGACCGAATT-1	-0.209432	0.597298	IC
DT1_A1_AAGTGAGTCGGGTTTA-1	0.112113	0.0134856	other
DT1_A1_AAGTGCAAAGGTAGAC-1	0.141464	0.138212	other
DT1_A1_AAGTGCCTTGACTGTA-1	-0.0414001	-0.16532	other
DT1_A1_AAGTGCGTTAGAATCT-1	-0.0634794	0.119783	other
DT1_A1_AAGTGCTTCTCTATTG-1	0.231096	-0.0276147	other
DT1_A1_AAGTGTTTGGAGACGG-1	0.253191	-0.0656033	other
DT1_A1_AAGTTCACTCCAAGCT-1	0.0219909	0.0542277	other
DT1_A1_AAGTTCAGTCTGCGTA-1	-0.0374098	0.154209	other
DT1_A1_AAGTTCGGCCAACAGG-1	-0.177998	0.0444515	other
DT1_A1_AAGTTGTGATGTTATA-1	0.0627407	-0.167319	other
DT1_A1_AAGTTTACTAATGGCA-1	0.103023	0.0649541	other
DT1_A1_AAGTTTATGGGCCCAA-1	0.167197	-0.233588	other
DT1_A1_AATAACAACGCTCGGC-1	0.00923718	-0.00465524	other
DT1_A1_AATAACACTAGAACAA-1	-0.0102178	0.265241	other
DT1_A1_AATAAGTCCTCGAGAC-1	-0.103571	0.157239	other
DT1_A1_AATACAATGTTTCAGG-1	0.0429766	-0.0473348	other
DT1_A1_AATACCGGAGGGCTGT-1	0.125433	-0.0999653	other
DT1_A1_AATACCTGATGTGAAC-1	-0.00911073	0.150887	other
DT1_A1_AATAGAACAGAGTGGC-1	-0.0600271	-0.103342	other
DT1_A1_AATAGAATCTGTTTCA-1	-0.0190389	0.0113225	other
DT1_A1_AATAGCTACCGCGTGC-1	-0.0633057	0.0617115	other
DT1_A1_AATAGGCACGACCCTT-1	0.0889621	-0.0349492	other
DT1_A1_AATAGTCCGTCCCGAC-1	-0.0201511	0.0360583	other
DT1_A1_AATAGTCGCGAGTCGG-1	0.265347	-0.113949	other
DT1_A1_AATATCCTAGCAAACT-1	-0.163823	0.252811	other
DT1_A1_AATATCGAATCAATGC-1	-0.0790615	0.0265735	other
DT1_A1_AATATCGAGGGTTCTC-1	-0.171293	0.826904	IC
DT1_A1_AATATTGGAGTATTGA-1	-0.0428518	0.322344	other
DT1_A1_AATCAGGTTTCATTTA-1	-0.00756929	0.176062	other
DT1_A1_AATCATGTAAAGACTC-1	-0.199644	-0.00733439	other
DT1_A1_AATCCAAGGGCCTGAG-1	0.0248442	-0.0381269	other
DT1_A1_AATCCCGCTCAGAGCC-1	-0.0302353	0.0769079	other
DT1_A1_AATCGAGGTCTCAAGG-1	-0.0292871	0.230334	other
DT1_A1_AATCGCCTCAGCGCCA-1	0.0954704	-0.118352	other
DT1_A1_AATCGCGCAGAGGACT-1	0.0259087	-0.172727	other
DT1_A1_AATCGGGACACTACGA-1	-0.095679	0.228186	other
DT1_A1_AATCGTGAGCCGAGCA-1	0.0208773	-0.00586977	other
DT1_A1_AATCTAGGTTTACTTG-1	0.218625	-0.165957	other
DT1_A1_AATCTATGCCGGAGCC-1	0.00556761	0.0971439	other
DT1_A1_AATCTCTACTGTGGTT-1	-0.0484942	0.0453769	other
DT1_A1_AATCTGCGTTGGGACG-1	0.0473691	-0.144312	other
DT1_A1_AATCTGGCTTTCTAGT-1	0.164968	-0.144508	other
DT1_A1_AATCTGGGTAGACCCT-1	0.0235143	-0.125613	other
DT1_A1_AATGACAGCAATGTCT-1	-0.0595581	0.0601627	other
DT1_A1_AATGACGTAGGATGTC-1	-0.0149261	-0.060717	other
DT1_A1_AATGACTGTCAGCCGG-1	0.8605	0.0741469	IFN
DT1_A1_AATGATGATACGCTAT-1	-0.0134225	-0.144899	other
DT1_A1_AATGATGCGACTCCTG-1	-0.110744	0.790217	IC
DT1_A1_AATGCAACCGGGTACC-1	-0.0308823	0.0280147	other
DT1_A1_AATGCACCAAGCAATG-1	-0.0851463	0.151125	other
DT1_A1_AATGGTCCACCGTTCA-1	-0.0187152	0.147018	other
DT1_A1_AATGTATGGCACTGTA-1	0.0281952	-0.0546436	other
DT1_A1_AATGTGCCCGAGGTGT-1	-0.0145092	-0.102157	other
DT1_A1_AATGTGCTAATCTGAG-1	0.132506	0.206431	other
DT1_A1_AATGTTAAGACCCTGA-1	0.0245287	0.182224	other
DT1_A1_AATTAAAGGTCGGCGT-1	-0.123561	0.509376	IC
DT1_A1_AATTAACGGATTTCCA-1	0.0117523	-0.000532535	other
DT1_A1_AATTACGAGACCCATC-1	0.255664	0.0354102	other
DT1_A1_AATTATACCCAGCAAG-1	-0.0887262	0.130313	other
DT1_A1_AATTCATAAGGGATCT-1	-0.00928728	-0.0389557	other
DT1_A1_AATTCATTGTCATGCA-1	-0.0205473	0.0951203	other
DT1_A1_AATTCCAAGCATGTAC-1	-0.0251958	0.113075	other
DT1_A1_AATTCGATTCGAGGAT-1	0.00243436	0.288566	other
DT1_A1_AATTGAACGCTCTGGT-1	0.00529953	-0.011306	other
DT1_A1_AATTGCAGCAATCGAC-1	-0.083916	-0.121258	other
DT1_A1_AATTGCGTGGATTACA-1	0.0402229	0.150586	other
DT1_A1_AATTTGGGACATAGTA-1	0.0066974	0.0197846	other
DT1_A1_AATTTGGTTCCAAAGA-1	-0.0452899	-0.132865	other
DT1_A1_ACAAACCATGCGTCCT-1	0.0492397	0.160242	other
DT1_A1_ACAAACCGACAAGGCG-1	-0.0772839	-0.0169374	other
DT1_A1_ACAAACTCCATCAGAG-1	0.0442559	-0.0138605	other
DT1_A1_ACAAAGAAGGTAGGCC-1	0.0859252	0.0465145	other
DT1_A1_ACAAAGCATGACCTAG-1	-0.0119824	-0.0133171	other
DT1_A1_ACAAATCGCACCGAAT-1	-0.0521478	0.0182035	other
DT1_A1_ACAAATGGTAGTGTTT-1	0.0274008	-0.161855	other
DT1_A1_ACAAATTCAGATCTGA-1	0.0954747	-0.0662102	other
DT1_A1_ACAACAGCATGAGCTA-1	0.330921	-0.0262525	IFN
DT1_A1_ACAACGGTCCCTGCGA-1	-0.00833029	0.13028	other
DT1_A1_ACAAGCAGTGCCTAGC-1	0.10205	0.0783885	other
DT1_A1_ACAAGCTATATGGAAG-1	0.068502	0.00498645	other
DT1_A1_ACAAGGAAATCCGCCC-1	-0.0527204	-0.00596103	other
DT1_A1_ACAAGGACAAGAGGTT-1	-0.0779922	0.143744	other
DT1_A1_ACAAGGCCTACCAGCC-1	0.210218	-0.0134644	other
DT1_A1_ACAAGGGCAGGCTCTG-1	0.0692583	0.182866	other
DT1_A1_ACAAGTAATTGTAAGG-1	-0.0818739	0.175513	other
DT1_A1_ACAATAGTCGTACGTT-1	-0.0988229	0.450085	IC
DT1_A1_ACAATCCATTTAAACC-1	-0.0386509	-0.0869536	other
DT1_A1_ACAATCGATCTTTATA-1	0.233464	0.18319	other
DT1_A1_ACAATGAATACGGAGA-1	0.0669341	-0.100885	other
DT1_A1_ACAATTGTGTCTCTTT-1	-0.134826	-0.141189	other
DT1_A1_ACAATTTAGGAGGCTC-1	0.0292645	0.167755	other
DT1_A1_ACAATTTGAGCAGTGG-1	-0.163978	0.635141	IC
DT1_A1_ACACAAAGACGGGTGG-1	0.0620616	0.0282183	other
DT1_A1_ACACACCAGGACCAGT-1	0.0188825	-0.000832422	other
DT1_A1_ACACACTTTCTACACG-1	-0.0367269	-0.0283277	other
DT1_A1_ACACATGATCAAATCT-1	0.0287224	0.0639104	other
DT1_A1_ACACATTTCCGTAGAC-1	-0.0639189	0.0231958	other
DT1_A1_ACACCACATAATTAGC-1	0.620899	-0.00379177	IFN
DT1_A1_ACACCCAGCATGCAGC-1	0.169435	0.0095468	other
DT1_A1_ACACCGAGCGCTCTTT-1	-0.0259983	0.116259	other
DT1_A1_ACACCGGTCTGACCGC-1	-0.022686	0.177005	other
DT1_A1_ACACCTTAAGTAGGGC-1	-0.185642	0.664871	IC
DT1_A1_ACACCTTACTACTTGC-1	0.0640849	0.073257	other
DT1_A1_ACACGAGACTCCTTCT-1	0.140229	0.0452065	other
DT1_A1_ACACGGCACTATGCAT-1	-0.0889805	0.709574	IC
DT1_A1_ACACGGGAACTTAGGG-1	0.0938116	0.0363658	other
DT1_A1_ACACGTAGGCCACAAG-1	-0.0883782	-0.107292	other
DT1_A1_ACACTGATCAAGGTGT-1	-0.0733575	0.10261	other
DT1_A1_ACAGAACTGAGAACAA-1	0.0235097	0.136775	other
DT1_A1_ACAGATTAGGTTAGTG-1	-0.138111	0.0102448	other
DT1_A1_ACAGCATAGAGCCAGT-1	0.0281436	0.111986	other
DT1_A1_ACAGCGACATTCTCAT-1	-0.0124432	0.040396	other
DT1_A1_ACAGCGCACCCGCAGC-1	0.0957347	0.28513	other
DT1_A1_ACAGGAGGCGCAGCCG-1	-0.0748198	0.194951	other
DT1_A1_ACAGGCTTGCCCGACT-1	-0.0770181	0.0791432	other
DT1_A1_ACAGGTGGAGGTGAGG-1	0.101446	0.0584826	other
DT1_A1_ACAGGTGTGTTGTTGC-1	0.0583784	0.145458	other
DT1_A1_ACAGTAATACAACTTG-1	-0.0530315	0.0625124	other
DT1_A1_ACATAAGTCGTGGTGA-1	0.554609	-0.00228547	IFN
DT1_A1_ACATAATAAGGCGGTG-1	0.00391286	0.110014	other
DT1_A1_ACATCAGCTGGGACGC-1	-0.00866532	0.139078	other
DT1_A1_ACATCCCGGCCATACG-1	-0.0663846	-0.0687157	other
DT1_A1_ACATCCTGGTAACTGT-1	0.00537533	-0.13849	other
DT1_A1_ACATCGATCGTTTACC-1	0.068444	0.0678279	other
DT1_A1_ACATCGCAATATTCGG-1	-0.0210191	0.314244	other
DT1_A1_ACATCGGTCAGCCGCG-1	-0.0573844	-0.116321	other
DT1_A1_ACATCGTATGCAATGG-1	0.00575939	-0.137399	other
DT1_A1_ACATCGTTAACCTAGT-1	-0.174054	0.265258	other
DT1_A1_ACATCTCAACGCGTAA-1	-0.0671308	-0.0380743	other
DT1_A1_ACATGCTTACGGCAGC-1	-0.0123244	0.354291	other
DT1_A1_ACATGGCGCCAAAGTA-1	0.0642005	-0.221336	other
DT1_A1_ACATTAGTTTATATCC-1	0.0750481	0.148053	other
DT1_A1_ACATTCGCGCGGAATA-1	-0.157165	0.446541	IC
DT1_A1_ACATTTGAAACCTAAC-1	-0.0513605	0.0129701	other
DT1_A1_ACCAAACACCCAGCGA-1	-0.0792475	0.0307112	other
DT1_A1_ACCAAACTAGAAATCC-1	0.264197	0.161444	other
DT1_A1_ACCAACACCACACACT-1	0.0413611	0.0876243	other
DT1_A1_ACCAACCGCACTCCAC-1	-0.0578589	0.0691447	other
DT1_A1_ACCAACGCTTATTTAT-1	-0.00808724	0.0106052	other
DT1_A1_ACCAAGAACGCGTGTC-1	-0.125176	0.0137101	other
DT1_A1_ACCACAACTCAGAACA-1	-0.0204137	0.868455	IC
DT1_A1_ACCACAAGTTTCTATC-1	-0.0808544	0.437671	IC
DT1_A1_ACCACACGGTTGATGG-1	-0.0745243	-0.0931585	other
DT1_A1_ACCACCAATGTAACAA-1	0.0539368	-0.175958	other
DT1_A1_ACCACGTGCAGCTATA-1	0.510109	-0.00906881	IFN
DT1_A1_ACCAGACCATAACAAC-1	0.0247219	0.0250066	other
DT1_A1_ACCAGCCCGGTCTTTG-1	-0.0898787	0.101257	other
DT1_A1_ACCAGTGCCCGGTCAA-1	0.00117047	0.41042	IC
DT1_A1_ACCAGTGCGGGAGACG-1	-0.15024	0.00952646	other
DT1_A1_ACCATATCCGCAATAA-1	0.804139	0.30071	IFN
DT1_A1_ACCATCCGCCAACTAG-1	0.0999937	-0.029445	other
DT1_A1_ACCATCGTATATGGTA-1	-0.251037	0.360938	other
DT1_A1_ACCATTAAGGGTGTCA-1	-0.0352293	0.218463	other
DT1_A1_ACCCAACGCCCGTGGC-1	0.0114039	0.0489257	other
DT1_A1_ACCCACCTACATGCTC-1	-0.118207	0.116118	other
DT1_A1_ACCCATCTTGAGGGTA-1	-0.003886	-0.0661062	other
DT1_A1_ACCCATTTGTCCCTCT-1	-0.0313826	-0.0375479	other
DT1_A1_ACCCGAGCGAAATTAC-1	0.210887	0.0762948	other
DT1_A1_ACCCGATTGGTTCCGA-1	0.0798518	0.0736692	other
DT1_A1_ACCCGGAAACTCCCAG-1	8.38633e-05	0.00772816	other
DT1_A1_ACCCGGATGACGCATC-1	0.222573	-0.015522	other
DT1_A1_ACCCGGTTACACTTCC-1	-0.0850699	1.04657	IC
DT1_A1_ACCCGTGTCATCAGTA-1	0.0854313	0.016884	other
DT1_A1_ACCCTATGCCATATCG-1	-0.0202452	0.559104	IC
DT1_A1_ACCCTCCCGTCAGGGC-1	-0.0594536	-0.0299739	other
DT1_A1_ACCCTCCCTTGCTATT-1	0.00306613	0.102459	other
DT1_A1_ACCCTGGTAACGCCCT-1	0.0820771	0.0663279	other
DT1_A1_ACCCTTCATCTGCGAA-1	-0.0340946	-0.0174065	other
DT1_A1_ACCCTTTAGTTCTCCA-1	-0.0429154	0.586252	IC
DT1_A1_ACCGAAAGGGCCCTGC-1	-0.0172607	0.334299	other
DT1_A1_ACCGAAGAGTCTGGTT-1	0.493687	0.0531545	IFN
DT1_A1_ACCGACACATCTCCCA-1	0.422901	0.0756124	IFN
DT1_A1_ACCGACTGAGTCCCAC-1	0.29904	0.257797	IFN
DT1_A1_ACCGAGTCTCCTTATT-1	-0.0448516	-0.160778	other
DT1_A1_ACCGCAATAACTGCCT-1	-0.0503165	-0.0371155	other
DT1_A1_ACCGCGGTGGAAGTCG-1	-0.0272835	-0.0291134	other
DT1_A1_ACCGCTAGTCATTGGT-1	-0.0272854	-0.000463017	other
DT1_A1_ACCGGGCCTTTGTTGA-1	-0.0271301	-0.0922769	other
DT1_A1_ACCGGTCAGGTACACC-1	0.133644	-0.0276808	other
DT1_A1_ACCGGTCTGAGTACGG-1	0.222686	0.0784688	other
DT1_A1_ACCGTCCACTGGGCCC-1	0.0228664	0.00615344	other
DT1_A1_ACCGTGACCACGTGGG-1	0.0486286	-0.0132745	other
DT1_A1_ACCGTTCCCGCTCTGA-1	0.300985	0.101586	IFN
DT1_A1_ACCTAAGTACCTTTCA-1	-0.0515499	-0.0603375	other
DT1_A1_ACCTAATCGACTTCCT-1	0.0340357	-0.0573617	other
DT1_A1_ACCTACAGTATGTGGT-1	0.102834	-0.153387	other
DT1_A1_ACCTACTATAAATCTA-1	-0.0599751	0.0932403	other
DT1_A1_ACCTCAGCGAGGCGCA-1	-0.0399886	0.220905	other
DT1_A1_ACCTCCGCCCTCGCTG-1	-0.0379204	-0.101345	other
DT1_A1_ACCTCCGTTATTCACC-1	0.237948	-0.237895	other
DT1_A1_ACCTCGAACTTATGCT-1	-0.0124568	0.0373036	other
DT1_A1_ACCTGCGTGTCATGTT-1	0.286812	-0.0553667	other
DT1_A1_ACCTTTCCTTTAGAAG-1	-0.0282169	0.032583	other
DT1_A1_ACGAAATGGGCGGCAC-1	0.238059	0.288532	other
DT1_A1_ACGACTGGTCATACTC-1	0.153549	-0.0033209	other
DT1_A1_ACGAGATATTTGCTTA-1	0.148109	0.345521	other
DT1_A1_ACGAGGATACCACTCT-1	0.102693	0.130128	other
DT1_A1_ACGAGGTTTACAACGT-1	0.153129	-0.0535441	other
DT1_A1_ACGAGTACGGATGCCC-1	-0.101712	1.01509	IC
DT1_A1_ACGATACATAGAACTA-1	-0.132984	0.271167	other
DT1_A1_ACGATACCTATCCTGA-1	0.0258172	0.0158712	other
DT1_A1_ACGATCATACATAGAG-1	0.0628652	0.0729396	other
DT1_A1_ACGATGCATATGTTAT-1	-0.0506933	0.0934296	other
DT1_A1_ACGATGGATCCGATGC-1	-0.112246	-0.000303366	other
DT1_A1_ACGCAAACTAATAGAT-1	0.0663582	0.069339	other
DT1_A1_ACGCAATCACTACAGC-1	-0.0183908	0.603249	IC
DT1_A1_ACGCATACGTTTACTA-1	-0.0443179	-0.0106561	other
DT1_A1_ACGCATTCGTGAGTAC-1	-0.0135314	-0.180996	other
DT1_A1_ACGCCACTCGAAACAG-1	-0.258857	0.720773	IC
DT1_A1_ACGCCAGATGATTTCT-1	-0.0178688	0.186754	other
DT1_A1_ACGCCCAGCTGTCGAT-1	-0.0717036	0.0577575	other
DT1_A1_ACGCCGCTAGACGACC-1	-0.0209097	-0.0740813	other
DT1_A1_ACGCCTGACACGCGCT-1	0.0588726	0.0376153	other
DT1_A1_ACGCGAAGTCAGACGA-1	-0.0289391	-0.214864	other
DT1_A1_ACGCGCTACACAGGGT-1	-0.0710329	-0.0328014	other
DT1_A1_ACGCGGGCCAAGGACA-1	0.0148004	0.1682	other
DT1_A1_ACGCGTTTCTTAAGAG-1	-0.0519642	0.133927	other
DT1_A1_ACGCTAGTGATACACT-1	-0.0459385	0.736245	IC
DT1_A1_ACGCTGTGAGGCGTAG-1	-0.0474051	0.334667	other
DT1_A1_ACGCTTAGTGTCTCTC-1	-0.0502782	0.157982	other
DT1_A1_ACGGAACACGAGTGCC-1	-0.0944939	0.0339928	other
DT1_A1_ACGGACGCAGCGACAA-1	-0.0525923	0.0152737	other
DT1_A1_ACGGACTCTCAAAGCG-1	0.143904	0.00774557	other
DT1_A1_ACGGAGCGCAAATTAC-1	-0.0163551	0.280068	other
DT1_A1_ACGGCACTTGCTTGGG-1	0.0384153	-0.0236465	other
DT1_A1_ACGGCCAACATGGACT-1	-0.0462478	0.109427	other
DT1_A1_ACGGCGACGATGGGAA-1	-0.0104627	0.192969	other
DT1_A1_ACGGCTGGATGTAGAA-1	0.0484598	-0.129443	other
DT1_A1_ACGGGAGTGTCGGCCC-1	-0.0443192	-0.00703806	other
DT1_A1_ACGGGCGTATGCGACA-1	-0.0370186	0.226489	other
DT1_A1_ACGGGTCATGTGACTT-1	-0.0299262	-0.0221442	other
DT1_A1_ACGGGTTGTGACCTGT-1	-0.114584	0.12742	other
DT1_A1_ACGGTACAGTTCAATG-1	-0.0316665	0.00202823	other
DT1_A1_ACGTACAGATTTCTCT-1	-0.0532112	0.0213566	other
DT1_A1_ACGTACTTTGGCACGG-1	-0.0672292	0.176789	other
DT1_A1_ACGTAGATTGCTGATG-1	0.066397	-0.0535871	other
DT1_A1_ACGTAGGAGAGTCGCT-1	0.0878309	-0.0369619	other
DT1_A1_ACGTATTACTCCGATC-1	0.0108891	-0.0106182	other
DT1_A1_ACGTCTCGTTCCGGGA-1	-0.146307	0.117745	other
DT1_A1_ACGTGACAAAGTAAGT-1	0.449306	-0.0694085	IFN
DT1_A1_ACGTGCGCCTCGTGCA-1	-0.0351208	-0.0597924	other
DT1_A1_ACGTGGTCGAATGTGC-1	0.0288569	0.0980101	other
DT1_A1_ACGTTAATGTCGAAGA-1	0.0300569	-0.147831	other
DT1_A1_ACGTTAGATTTGCCCG-1	-0.0729251	-0.00961333	other
DT1_A1_ACGTTCACTATGCCGC-1	0.25853	-0.0949926	other
DT1_A1_ACGTTCCGCGCTCCGT-1	-0.0537492	0.138573	other
DT1_A1_ACGTTCGCAATCAATT-1	0.226986	-0.107419	other
DT1_A1_ACGTTCGTTCAGGAAA-1	0.0172635	-0.0273105	other
DT1_A1_ACGTTCTGTACAAGTC-1	0.0211618	0.166888	other
DT1_A1_ACGTTGTCGTTGAAAG-1	0.0956871	0.0739147	other
DT1_A1_ACGTTTAGTTGTGATC-1	0.0888378	0.132697	other
DT1_A1_ACTAATACGTCAGGCG-1	0.0462883	-0.121071	other
DT1_A1_ACTACAAAGAGAGGTG-1	3.63321e-05	0.108888	other
DT1_A1_ACTACATCCCGACAAG-1	0.139084	0.104962	other
DT1_A1_ACTACCAGCTCTCTGG-1	-0.128615	0.381695	other
DT1_A1_ACTACCATCCGAGGGC-1	-0.123606	0.340167	other
DT1_A1_ACTACGCGTTAGAATT-1	-0.0398273	0.0159699	other
DT1_A1_ACTAGTTGCGATCGTC-1	-0.164522	-0.0183027	other
DT1_A1_ACTATATGCTGTGTTC-1	-0.152207	0.326596	other
DT1_A1_ACTATCGCCGGCTAAA-1	0.0280748	0.0135157	other
DT1_A1_ACTATCTGCCCGCGTA-1	-0.0224042	0.0842151	other
DT1_A1_ACTATGTCCAGCTGCC-1	0.0230981	0.108772	other
DT1_A1_ACTATTCGTCCGTGGT-1	-0.0652905	-0.135103	other
DT1_A1_ACTATTTCCGGGCCCA-1	0.0633846	-0.0755001	other
DT1_A1_ACTCAATAAAGGCACG-1	-0.00928453	0.051127	other
DT1_A1_ACTCATGGCAGCCTTC-1	-0.00742358	0.386999	IC
DT1_A1_ACTCCAATATCATCAT-1	0.19387	0.383675	other
DT1_A1_ACTCCCATTCCTAAAG-1	0.00564746	0.261485	other
DT1_A1_ACTCCCGAATTCGTTT-1	0.197251	-0.088595	other
DT1_A1_ACTCCCTAATGCTAAA-1	-0.00789346	-0.184435	other
DT1_A1_ACTCGATGTATTTCAT-1	-0.018231	0.0684824	other
DT1_A1_ACTCGCCGTTCGATAA-1	-0.0354214	-0.120946	other
DT1_A1_ACTCGTAACCCGTCCT-1	0.00743992	0.172349	other
DT1_A1_ACTCGTCAGTAATCCC-1	0.10893	0.113123	other
DT1_A1_ACTCTAAACCTGGGAT-1	-0.025728	0.0267495	other
DT1_A1_ACTCTCTGACTTAGGT-1	0.0356719	-0.150674	other
DT1_A1_ACTCTCTTATACACGA-1	0.202936	0.166727	other
DT1_A1_ACTCTGACCTAATAGA-1	-0.0630975	-0.004589	other
DT1_A1_ACTCTTGTATAGTAAC-1	0.0393249	-0.140906	other
DT1_A1_ACTGAAACGCCGTTAG-1	-0.0345695	0.051694	other
DT1_A1_ACTGAATGGCGAAAGT-1	-0.017333	0.0225284	other
DT1_A1_ACTGATTTAGTGATTC-1	-0.0679983	0.385611	IC
DT1_A1_ACTGCCCGCCATTCTC-1	-0.0778872	0.0853536	other
DT1_A1_ACTGCCGTCGTAACTC-1	-0.0135613	-0.227162	other
DT1_A1_ACTGCGGACACACCGT-1	0.017429	-0.056832	other
DT1_A1_ACTGCTCGGAAGGATG-1	0.0544601	0.0211405	other
DT1_A1_ACTGGGATGCCAGTGC-1	0.00686899	0.0473473	other
DT1_A1_ACTGTACGATACACAT-1	-0.105731	-0.0566745	other
DT1_A1_ACTGTAGCACTTTGGA-1	-0.193385	0.496728	IC
DT1_A1_ACTGTCCAGGATTATA-1	-0.15149	0.280435	other
DT1_A1_ACTGTCTTCTTTAGAA-1	0.10005	-0.0336574	other
DT1_A1_ACTGTTTAGTGTAGGC-1	-0.0612587	0.362746	other
DT1_A1_ACTTACCGGGCGCGCA-1	0.0214279	0.0939175	other
DT1_A1_ACTTATTAGGATCGGT-1	0.310295	-0.0867982	IFN
DT1_A1_ACTTATTTATGTGCCA-1	0.0496627	0.183578	other
DT1_A1_ACTTCAGGCTGATCCC-1	-0.0957693	0.116801	other
DT1_A1_ACTTCCAGTGGAAGCT-1	0.252292	0.0351684	other
DT1_A1_ACTTCGCCATACGCAC-1	0.202351	-0.0201207	other
DT1_A1_ACTTGACTCCCTCTTT-1	0.0193236	0.0151784	other
DT1_A1_ACTTGCCATATTGTAC-1	-0.118322	0.0268064	other
DT1_A1_ACTTGGGACCCGGTGG-1	-0.106329	1.14527	IC
DT1_A1_ACTTGGGCTTTCGCCA-1	-0.163114	0.71226	IC
DT1_A1_ACTTGTAGTCCCTTCA-1	-0.0301107	-0.264156	other
DT1_A1_ACTTGTGGATGGAACG-1	-0.102102	-0.0408725	other
DT1_A1_ACTTGTTACCGGATCA-1	-0.0249568	0.0399531	other
DT1_A1_ACTTTACCCTCATGAA-1	0.270106	-0.0741285	other
DT1_A1_ACTTTCCTATAGCTTC-1	0.135761	0.224021	other
DT1_A1_ACTTTGACTGCATCCT-1	-0.0871375	0.187892	other
DT1_A1_ACTTTGGTCGTGCTCC-1	0.020296	0.0403314	other
DT1_A1_AGAAATTATGACTCGC-1	-0.0972351	-0.103096	other
DT1_A1_AGAACCCTCAATTGGG-1	0.0542726	-0.162841	other
DT1_A1_AGAACGTGGTACATTC-1	-0.0304341	0.143884	other
DT1_A1_AGAAGGTACACTTCAC-1	0.0502198	0.0663618	other
DT1_A1_AGAAGGTTGCCGAATT-1	-0.098511	0.125033	other
DT1_A1_AGAAGGTTGTAGGTCG-1	0.0996185	-0.148711	other
DT1_A1_AGAAGTGATTCGTGAT-1	-0.110931	0.160311	other
DT1_A1_AGAATAAATCTTCAGG-1	-0.0348057	0.0285417	other
DT1_A1_AGAATACAGGCTATCC-1	-0.0596512	0.0899699	other
DT1_A1_AGAATGCGGGTTCGGA-1	-0.103913	0.702957	IC
DT1_A1_AGAATTATGGATTCGA-1	0.122023	-0.160805	other
DT1_A1_AGACAGCTCAGAATCC-1	-0.0367983	0.126346	other
DT1_A1_AGACCAAACCACACCT-1	0.0494458	0.00204382	other
DT1_A1_AGACCATGGGATACAA-1	-0.034947	0.159286	other
DT1_A1_AGACCCGCCCTCCTCG-1	-0.00184797	0.366377	other
DT1_A1_AGACCGCTCCGCGGTT-1	-0.0288933	-0.106076	other
DT1_A1_AGACCGGGAAACCCTG-1	0.21461	0.350915	other
DT1_A1_AGACGAAGTGCCGGTC-1	-0.136089	-0.0874566	other
DT1_A1_AGACGACGATGCCGCT-1	-0.0240211	0.0781153	other
DT1_A1_AGACGGGATTGGTATA-1	-0.0630743	-0.0422766	other
DT1_A1_AGACGGGCCGATTTAA-1	0.208952	-0.0154782	other
DT1_A1_AGACTAGCCTTCCAGA-1	-0.177481	1.09452	IC
DT1_A1_AGACTGTTACCGGGTC-1	-0.000714932	0.0261168	other
DT1_A1_AGAGAAACACCAGAAA-1	0.145003	0.0818112	other
DT1_A1_AGAGAACCGTCTAGGA-1	-0.0200511	0.0874384	other
DT1_A1_AGAGAAGGAGTACAAT-1	0.124257	0.116796	other
DT1_A1_AGAGATCTCTAAAGCG-1	-0.108618	0.887327	IC
DT1_A1_AGAGCAGTTATGAGAC-1	0.0390401	-0.123567	other
DT1_A1_AGAGCCGCCGAGATTT-1	-0.0917129	-0.019839	other
DT1_A1_AGAGCGGGCTAATCAT-1	0.0128305	0.251263	other
DT1_A1_AGAGCGTACAAGCTCG-1	-0.0963538	0.0893151	other
DT1_A1_AGAGGCTTCGGAAACC-1	-0.174833	0.000371614	other
DT1_A1_AGAGTAAACTTCACTA-1	-0.0222333	0.102184	other
DT1_A1_AGAGTTAGAGACCGAT-1	0.0426096	0.31931	other
DT1_A1_AGATAACTTCAGGGCC-1	-0.174182	0.795354	IC
DT1_A1_AGATACCAATAGAACC-1	0.0593338	0.0967792	other
DT1_A1_AGATACCAGCACTTCA-1	0.0119863	0.126141	other
DT1_A1_AGATACCGGTGTTCAC-1	-0.0842304	-0.109873	other
DT1_A1_AGATACTCAAGATCGA-1	0.0644164	-0.0581638	other
DT1_A1_AGATATAATACGACTA-1	0.0644396	-0.078264	other
DT1_A1_AGATCGTGCATAAGAT-1	-0.0769718	0.0719167	other
DT1_A1_AGATCTCAGGTGTGAT-1	0.0110574	0.0475103	other
DT1_A1_AGATGACTCGCCCACG-1	0.0696198	0.0738404	other
DT1_A1_AGATGAGGGTTGCGAT-1	-0.0821101	0.0394573	other
DT1_A1_AGATGCAAGACGTGCA-1	0.325732	0.0121085	IFN
DT1_A1_AGATGCATCCTGTGTC-1	0.078457	0.000410759	other
DT1_A1_AGATTATAGGACGTTT-1	0.224854	-0.0857244	other
DT1_A1_AGATTCACAACCGATA-1	0.283833	-0.0354134	other
DT1_A1_AGCAAAGGCCGCTAGT-1	0.0731187	-0.00364119	other
DT1_A1_AGCAACATATCTTATT-1	0.13173	0.00726999	other
DT1_A1_AGCAACCGAAAGTAAT-1	-0.0284514	-0.0556165	other
DT1_A1_AGCACACGTTTAGACT-1	-0.202838	0.751304	IC
DT1_A1_AGCACCAGTACTCACG-1	0.96875	-0.0884809	IFN
DT1_A1_AGCACTACCGGCCTGT-1	-0.00562324	0.105407	other
DT1_A1_AGCACTACCTCACCAG-1	0.294735	0.081591	IFN
DT1_A1_AGCACTTAAGGACGCC-1	-0.0976865	0.0995251	other
DT1_A1_AGCAGAAGGAGAAAGA-1	0.0460086	0.2557	other
DT1_A1_AGCAGCCAGATGAATA-1	0.0446839	-0.0296306	other
DT1_A1_AGCAGTCGAAGCATGC-1	-0.00887454	0.00579927	other
DT1_A1_AGCATATCAATATGCT-1	-0.156892	-0.0636205	other
DT1_A1_AGCATCATTTCGAAAG-1	0.00190861	0.0471535	other
DT1_A1_AGCATCGTCGATAATT-1	0.289472	0.0646851	other
DT1_A1_AGCATTACGAGGCAAG-1	-0.0372929	0.00288404	other
DT1_A1_AGCCAAGCTTTGTGTC-1	-0.0427172	-0.0105261	other
DT1_A1_AGCCACTCCCGTGCTT-1	0.00777464	0.0440117	other
DT1_A1_AGCCATATAGTATGTG-1	-0.0505852	-0.0416877	other
DT1_A1_AGCCCATACATGTAAG-1	0.0618982	0.150131	other
DT1_A1_AGCCCGCAACAAGCAG-1	-0.0779837	0.0282632	other
DT1_A1_AGCCCGCACTACAATG-1	-0.0126227	0.18375	other
DT1_A1_AGCCCGGCATTAGAGG-1	0.099131	0.263699	other
DT1_A1_AGCCCGGTAGCCTGTA-1	-0.0474917	-0.027718	other
DT1_A1_AGCCCTAAGCGAAGTT-1	-0.0250169	0.0226644	other
DT1_A1_AGCCCTCCCTGGTGGC-1	-0.0915108	0.357644	other
DT1_A1_AGCCCTTCTAATCCGA-1	0.00154703	0.0322487	other
DT1_A1_AGCCGCAAATTCAAAT-1	0.0136195	-0.103277	other
DT1_A1_AGCCGCTTGATTAGCG-1	-0.0230286	-0.078179	other
DT1_A1_AGCCGTGGCTAAATGT-1	-0.0434729	0.13235	other
DT1_A1_AGCCTAATACCCACGT-1	0.130368	0.150409	other
DT1_A1_AGCCTTGTCACTGATA-1	-0.0316647	0.139858	other
DT1_A1_AGCGACAGGAACGGTC-1	-0.0132477	0.0535064	other
DT1_A1_AGCGACATCCCATTCA-1	-0.0270481	-0.0745071	other
DT1_A1_AGCGACCAACGATATT-1	0.0607686	0.0570738	other
DT1_A1_AGCGACTTTGAAGACA-1	-0.0211941	0.109786	other
DT1_A1_AGCGAGACGTGAAGGC-1	-0.127647	0.541295	IC
DT1_A1_AGCGATGCGCCTAATA-1	0.030645	-0.0243102	other
DT1_A1_AGCGCATAATGAATCG-1	-0.00809453	-0.0351198	other
DT1_A1_AGCGCGGGTGCCAATG-1	0.0908885	-0.0522625	other
DT1_A1_AGCGCTTATGGGCAAG-1	0.0303682	0.0776906	other
DT1_A1_AGCGGACACTTCGTAG-1	0.0205528	0.181311	other
DT1_A1_AGCGGCGGTTAGCGGT-1	0.0240082	-0.00462812	other
DT1_A1_AGCGGGTCTGACACTC-1	-0.0729355	0.119418	other
DT1_A1_AGCGGTTGCCGCTCTG-1	-0.0481646	0.0885504	other
DT1_A1_AGCGTGGTATTCTACT-1	-0.0717233	0.0157171	other
DT1_A1_AGCTAACAAGCAATGT-1	0.133839	-0.00347755	other
DT1_A1_AGCTAAGCTCCGTCCG-1	0.251264	0.0607377	other
DT1_A1_AGCTAGAAGCAGAAGT-1	-0.0113945	0.362741	other
DT1_A1_AGCTATTTAATCCAAC-1	-0.0313915	0.0628615	other
DT1_A1_AGCTCCATATATGTTC-1	-0.0761958	-0.190292	other
DT1_A1_AGCTCCTTCGCACATC-1	0.0343917	-0.0475365	other
DT1_A1_AGCTCTAGACGTTCCA-1	0.021413	0.034999	other
DT1_A1_AGCTCTTCCCAGTGCA-1	0.163773	-0.0484869	other
DT1_A1_AGCTCTTCGTAACCTT-1	0.111166	-0.137084	other
DT1_A1_AGCTCTTTACTCAGTT-1	-0.0825598	0.533811	IC
DT1_A1_AGCTGAAGTAAACCAA-1	0.206341	0.161804	other
DT1_A1_AGCTGTAACCTCAATC-1	-0.103664	0.209086	other
DT1_A1_AGCTTCAATACTTTGA-1	-0.0849596	-0.0520382	other
DT1_A1_AGCTTCTTCTCGAGCA-1	-0.00894282	0.0129709	other
DT1_A1_AGCTTGATCTTAACTT-1	-0.225512	0.608328	IC
DT1_A1_AGGAAGCTGTCCGCCG-1	0.329765	-0.0867396	IFN
DT1_A1_AGGACAGTCGAATCCC-1	-0.0327192	0.0645782	other
DT1_A1_AGGACGACCCATTAGA-1	-0.156993	0.178448	other
DT1_A1_AGGACGCTCGATGTTG-1	0.00974746	0.176562	other
DT1_A1_AGGACTTATAGGAGAA-1	-0.0604255	0.079547	other
DT1_A1_AGGAGGCCTTCGCGCG-1	-0.159407	-0.102188	other
DT1_A1_AGGATAAAGTCGGGAT-1	0.0483749	-0.0289984	other
DT1_A1_AGGATATAGGGATTTA-1	-0.073771	0.0150266	other
DT1_A1_AGGATCACGCGATCTG-1	0.00404339	-0.163331	other
DT1_A1_AGGCACGTGACTGTCC-1	-0.08205	-0.018357	other
DT1_A1_AGGCAGATGCGTAAAC-1	0.0590649	-0.210225	other
DT1_A1_AGGCAGGGAGCGTACT-1	-0.0265131	0.0627526	other
DT1_A1_AGGCATTGTCGTAGGG-1	-0.141678	0.00139126	other
DT1_A1_AGGCCACCCGTTATGA-1	-0.131117	0.342415	other
DT1_A1_AGGCCCATTGTACAGG-1	-0.0335631	-0.0849166	other
DT1_A1_AGGCCCTAGAACGCCA-1	0.0461192	0.0114733	other
DT1_A1_AGGCCTATCATACCAA-1	-0.0795217	0.252841	other
DT1_A1_AGGCGGTTTGTCCCGC-1	0.205522	0.152269	other
DT1_A1_AGGCGTCTATGGACGG-1	-0.0621382	0.0509072	other
DT1_A1_AGGCTATGGTTAGCTT-1	-0.160637	0.099658	other
DT1_A1_AGGCTTAAGTTGCACA-1	-0.0623567	0.290408	other
DT1_A1_AGGCTTCCCGAAGAAG-1	-0.0138203	-0.0279323	other
DT1_A1_AGGCTTGCTAGACACC-1	0.103061	0.0437772	other
DT1_A1_AGGGAAACGAGGTACT-1	0.0646549	0.132648	other
DT1_A1_AGGGACTCTACGCGAC-1	-0.00644425	-0.0904107	other
DT1_A1_AGGGAGACATACTTCG-1	0.21895	0.180023	other
DT1_A1_AGGGCAGCGGCGTGGT-1	-0.0249526	0.164827	other
DT1_A1_AGGGCGAGCAGCTGAT-1	0.0791392	0.142772	other
DT1_A1_AGGGCGTGATCGGCTA-1	-0.191891	0.258922	other
DT1_A1_AGGGCTGCAGTTACAG-1	-0.00671605	-0.0385552	other
DT1_A1_AGGGTCAGAGCACTCG-1	-0.0155909	-0.104859	other
DT1_A1_AGGGTCAGTAACCCTA-1	-0.0196515	0.0974885	other
DT1_A1_AGGGTGCCGTTCTTTA-1	0.137901	0.235821	other
DT1_A1_AGGGTGCTCTCGAGGG-1	-0.0104807	0.0914065	other
DT1_A1_AGGGTGGATAGTGCAT-1	-0.0283797	-0.0463827	other
DT1_A1_AGGGTTCAGACGGTCC-1	0.209149	-0.0781223	other
DT1_A1_AGGGTTCCCTTTGGTT-1	0.0505294	-0.0241141	other
DT1_A1_AGGGTTTAGTTCGGGA-1	0.07716	-0.0745169	other
DT1_A1_AGGTACGATATTGCCA-1	-0.0599813	0.151114	other
DT1_A1_AGGTAGATCGAGATAT-1	0.0518154	0.0620581	other
DT1_A1_AGGTAGGTACAAAGCT-1	-0.0363703	0.155903	other
DT1_A1_AGGTCAGGTGAGAGTG-1	0.133026	0.119858	other
DT1_A1_AGGTCGCGGAGTTACT-1	0.0991122	0.851175	IC
DT1_A1_AGGTGCACGTCCACAT-1	-0.0434873	0.107322	other
DT1_A1_AGGTGGTGACCTTCGC-1	-0.0668615	-0.165555	other
DT1_A1_AGGTGTATCGCCATGA-1	0.0302467	0.635391	IC
DT1_A1_AGGTTACACCATGCCG-1	0.0354556	-0.0171777	other
DT1_A1_AGGTTCTCCTTTCCGG-1	-0.0722322	0.0997528	other
DT1_A1_AGGTTTCACACACCTT-1	0.0161649	-0.104517	other
DT1_A1_AGTAACGTTCATCCTG-1	-0.0301327	0.0111747	other
DT1_A1_AGTAAGGGACAGAATC-1	-0.020143	0.0824394	other
DT1_A1_AGTAATCTAAGGGTGG-1	-0.0260555	0.0605082	other
DT1_A1_AGTAATGTCTTGCCGC-1	-0.0165986	-0.112533	other
DT1_A1_AGTACAGAAGCTTATA-1	-0.0183236	0.0314535	other
DT1_A1_AGTACATCATTTATCA-1	0.253254	0.839521	IC
DT1_A1_AGTACCTTCGAGTGCT-1	0.44571	0.265297	IFN
DT1_A1_AGTACGGCCCGTATCG-1	-0.114304	0.240031	other
DT1_A1_AGTACGGGCACCTGGC-1	0.0194395	0.128657	other
DT1_A1_AGTACGTGGCCTGTCT-1	0.145169	0.0495057	other
DT1_A1_AGTACTCTTATGCCCA-1	0.000125391	-0.0210119	other
DT1_A1_AGTAGAAGGCGCCTCA-1	-0.0430239	-0.135489	other
DT1_A1_AGTAGCGTGAACGAAC-1	-0.0801256	0.0425728	other
DT1_A1_AGTAGCTAGACGCCGA-1	0.0955499	-0.0988109	other
DT1_A1_AGTAGGAAGGAAGTTG-1	-0.121768	0.0365917	other
DT1_A1_AGTAGGTAACATACAT-1	0.37166	0.160708	IFN
DT1_A1_AGTATAATACTAGGCA-1	-0.126292	0.289319	other
DT1_A1_AGTATACACAGCGACA-1	0.00871495	0.0539231	other
DT1_A1_AGTATGCTGGAGACCA-1	0.13092	-0.148282	other
DT1_A1_AGTATTTGGCACGACC-1	-0.0053187	0.0140317	other
DT1_A1_AGTCAAATGATGTGAT-1	0.282521	-0.00681853	other
DT1_A1_AGTCAACACCACCATC-1	-0.125158	0.731871	IC
DT1_A1_AGTCAAGATGACACTT-1	-0.00991195	0.126093	other
DT1_A1_AGTCACTAGCTCTCGA-1	-0.157305	0.166047	other
DT1_A1_AGTCCATTGGCTGATG-1	0.0114452	-0.0580087	other
DT1_A1_AGTCCCGCCTTTAATT-1	-0.0144594	0.0806658	other
DT1_A1_AGTCGACGGTCTCAAG-1	0.106421	-0.101511	other
DT1_A1_AGTCGGCCCAAACGAC-1	-0.0882242	0.160939	other
DT1_A1_AGTCGGCTCAACTTTA-1	-0.0459852	0.0261762	other
DT1_A1_AGTCGGTTGCGTGAGA-1	0.146652	-0.0238181	other
DT1_A1_AGTCGTATAAAGCAGA-1	0.0573385	0.141184	other
DT1_A1_AGTCGTCGACCACCAA-1	-0.0173086	0.0517504	other
DT1_A1_AGTCGTGGGCATTACG-1	0.0102481	-0.0321313	other
DT1_A1_AGTCTAAAGTATACTC-1	0.147777	-0.026102	other
DT1_A1_AGTCTCACAAGACTAC-1	-0.112625	0.11195	other
DT1_A1_AGTCTTCTCCTCAAAT-1	0.0279414	-0.142245	other
DT1_A1_AGTCTTTAAAGTGTCC-1	0.0870908	-0.144313	other
DT1_A1_AGTGAACAAACTTCTC-1	-0.0472346	0.0173894	other
DT1_A1_AGTGACCTACTTTACG-1	-0.117036	0.858276	IC
DT1_A1_AGTGACTGTGACACAA-1	-0.0399679	0.455776	IC
DT1_A1_AGTGAGCCTCGCCGCC-1	0.119774	0.811858	IC
DT1_A1_AGTGAGGGTTTCTGAC-1	0.0455131	0.130533	other
DT1_A1_AGTGAGTCGAATTAAC-1	-0.0778206	-0.0102931	other
DT1_A1_AGTGATATGAGTAGTT-1	-0.102997	0.359791	other
DT1_A1_AGTGCACGCTTAAGAA-1	-0.163022	-0.050448	other
DT1_A1_AGTGCGTAGCTCGTAA-1	-0.193935	0.0689589	other
DT1_A1_AGTGCTTGCACGAATA-1	0.104528	-0.131562	other
DT1_A1_AGTGGCGGCAATTTGA-1	-0.0407629	0.00800621	other
DT1_A1_AGTGGCTCCGTCGGCC-1	-0.0136259	-0.138842	other
DT1_A1_AGTGGGAGTATACACG-1	-0.0273995	0.383466	other
DT1_A1_AGTGGTGTTACCCGTG-1	0.0628345	0.148755	other
DT1_A1_AGTGGTTGCGTATAGG-1	-0.0652203	0.0750301	other
DT1_A1_AGTGTATTGCGCATTG-1	-0.0322004	-0.0149973	other
DT1_A1_AGTTAAACACTTGCGA-1	-0.0461944	0.340847	other
DT1_A1_AGTTAAGCGGTCCCGG-1	0.12047	0.31981	other
DT1_A1_AGTTAAGTCAACCGCT-1	-0.0539348	-0.0507365	other
DT1_A1_AGTTACCCTTAAGACT-1	0.116171	-0.000287526	other
DT1_A1_AGTTACCGCACATGGT-1	0.183793	0.0570515	other
DT1_A1_AGTTACTCTATCGTGG-1	0.0561178	0.261629	other
DT1_A1_AGTTATTGAAAGGTAA-1	-0.0462815	-0.130272	other
DT1_A1_AGTTCACCGGTTGGAC-1	0.00195602	-0.0681701	other
DT1_A1_AGTTCCTACAGAATTA-1	-0.126607	0.651804	IC
DT1_A1_AGTTCCTATTTATGTT-1	-0.0281215	0.0274788	other
DT1_A1_AGTTGACGGTCCTTGC-1	-0.0360169	-0.0971617	other
DT1_A1_AGTTTCGCAGGTCGGA-1	0.0343202	0.0807546	other
DT1_A1_AGTTTGCACCTGCCTC-1	0.064822	-0.113248	other
DT1_A1_AGTTTGGCACGGGTTG-1	-0.0491998	-0.0479069	other
DT1_A1_AGTTTGGCCAGACCTA-1	0.00184396	0.159046	other
DT1_A1_ATAAACGTTGCACCAC-1	0.0139765	-0.0205639	other
DT1_A1_ATAAAGGCTCGGTCGT-1	-0.171233	0.779691	IC
DT1_A1_ATAAAGGTCAAGTACG-1	0.212626	0.210701	other
DT1_A1_ATAAATATTAGCAGCT-1	0.0143327	0.11492	other
DT1_A1_ATAACGCCGGAGGGTC-1	-0.0581673	-0.0830524	other
DT1_A1_ATAACGGAGTCCAACG-1	0.0762634	0.112611	other
DT1_A1_ATAAGTAGGATTCAGA-1	-0.0701136	0.878149	IC
DT1_A1_ATAAGTTACCGCGACG-1	-0.120028	0.0562144	other
DT1_A1_ATAATCTTGGAGAACC-1	0.115227	-0.0319197	other
DT1_A1_ATAATTAGCTAAGTAG-1	-0.0116622	0.169899	other
DT1_A1_ATACAGGCCCTCCAAT-1	-0.0458435	0.00958931	other
DT1_A1_ATACCACGGGCAACTT-1	-0.0310307	0.0260964	other
DT1_A1_ATACCAGCAAATTGCT-1	0.128233	-0.0208052	other
DT1_A1_ATACCAGGCTAATAGA-1	0.0019956	-0.0747487	other
DT1_A1_ATACCCTCCCGGCCAA-1	-0.143707	0.191208	other
DT1_A1_ATACCGTCATCCATAA-1	0.00935586	0.248881	other
DT1_A1_ATACCTAACCAAGAAA-1	-0.0524424	-0.120531	other
DT1_A1_ATACGAGGTTTGTAAG-1	-0.0310463	0.0135694	other
DT1_A1_ATACGCCGGCGAAACC-1	0.0239029	-0.0888071	other
DT1_A1_ATACGGAACGTCGTTT-1	0.0248572	0.198979	other
DT1_A1_ATACGGGTTTCGATTG-1	-0.00332761	0.244073	other
DT1_A1_ATACGGTGAAGATGCA-1	-0.0188062	0.00719781	other
DT1_A1_ATACGTCCACTCCTGT-1	-0.0202046	-0.009671	other
DT1_A1_ATACGTTATGCACGGA-1	-0.00355494	0.0403865	other
DT1_A1_ATACTACCCGTACCAC-1	-0.0648072	-0.0143941	other
DT1_A1_ATACTAGCATGACCCT-1	0.0604547	0.0231525	other
DT1_A1_ATACTTGTTCTCGAGC-1	0.020436	-0.0237686	other
DT1_A1_ATAGACAACGGGACCT-1	0.0140802	0.0663252	other
DT1_A1_ATAGACGAAGAGAAAG-1	0.130139	0.687825	IC
DT1_A1_ATAGAGTACTGGGACA-1	-0.0866779	0.383499	other
DT1_A1_ATAGAGTTATCAACTT-1	-0.0163904	0.0965066	other
DT1_A1_ATAGATTTGCAGTCGG-1	0.376567	0.158666	IFN
DT1_A1_ATAGCAACTAGGGAAG-1	0.000893206	0.0596583	other
DT1_A1_ATAGCTGCTCTTGTTA-1	0.0049866	-0.0390473	other
DT1_A1_ATAGGAATCTAAGCTT-1	0.100978	-0.0906116	other
DT1_A1_ATAGGCGGCTATAGAA-1	-0.1986	0.140565	other
DT1_A1_ATAGGCTAGCTTCGCA-1	-0.0177119	0.115893	other
DT1_A1_ATAGGGATATCCTTGA-1	0.018604	-0.0228838	other
DT1_A1_ATAGGTTGGGCAGATG-1	0.386441	0.109417	IFN
DT1_A1_ATAGTCTTTGACGTGC-1	0.125492	0.145674	other
DT1_A1_ATAGTGAAGCGTTCTC-1	-0.0253727	0.102221	other
DT1_A1_ATAGTTCCACCCACTC-1	0.215549	-0.028522	other
DT1_A1_ATATAAAGCGCTCGTG-1	0.088262	0.0893849	other
DT1_A1_ATATACATGTATGGTA-1	0.322619	0.106972	IFN
DT1_A1_ATATACGCTCGTGACG-1	0.0154851	-0.00273127	other
DT1_A1_ATATAGAGTATTGGTC-1	-0.087941	0.0212367	other
DT1_A1_ATATCAATTCCAGCCT-1	0.407107	0.0941342	IFN
DT1_A1_ATATCGTGCCAGACCC-1	-0.0248638	0.493337	IC
DT1_A1_ATATCGTTCCTCGAAC-1	-0.0436915	0.0106521	other
DT1_A1_ATATCTCCCTCGTTAA-1	0.262151	0.115487	other
DT1_A1_ATATCTTAGGGCCTTC-1	0.081087	-0.160389	other
DT1_A1_ATATGGGATAGCAACT-1	-0.0841898	0.264599	other
DT1_A1_ATATGTCTAGAGCGTG-1	-0.115989	0.0253068	other
DT1_A1_ATATGTCTCCCTAGCC-1	0.0279384	-0.0314144	other
DT1_A1_ATATTCAGTTAAACCT-1	-0.307615	0.241146	other
DT1_A1_ATATTCCACATAGTGA-1	-0.0100464	-0.106986	other
DT1_A1_ATATTCCCACAGGTCA-1	-0.0173183	-0.101876	other
DT1_A1_ATATTTAACCCTCAAG-1	-0.0953925	0.473058	IC
DT1_A1_ATCAAACACTGTTCCA-1	-0.0477027	-0.0861698	other
DT1_A1_ATCAAACGAAGGTTTG-1	-0.00889121	0.255864	other
DT1_A1_ATCAAAGAGCCGTGGT-1	-0.166903	0.430107	IC
DT1_A1_ATCAAGATCCCAGGAC-1	-0.0543636	-0.00943685	other
DT1_A1_ATCAATCTGGGCTGCA-1	0.0503638	0.0192227	other
DT1_A1_ATCAATGCCGTGGCTG-1	0.240853	-0.129162	other
DT1_A1_ATCACATTAGAATATC-1	0.251564	0.129341	other
DT1_A1_ATCACGTGCTAATTAA-1	-0.275692	0.269868	other
DT1_A1_ATCACTTCATCCTCGC-1	-0.0851322	-0.024706	other
DT1_A1_ATCAGACGGCACGCCG-1	-0.23159	0.172534	other
DT1_A1_ATCAGCCTCATGCTGC-1	-0.0487362	0.0630443	other
DT1_A1_ATCAGCTCGTCCACTA-1	-0.0499588	0.0132474	other
DT1_A1_ATCAGGTCGCCATTGC-1	-0.0492362	0.07531	other
DT1_A1_ATCAGTAGGCAGGGAT-1	0.42775	0.0942836	IFN
DT1_A1_ATCATAGATCGACGAG-1	-0.0391408	-0.125964	other
DT1_A1_ATCATAGCCCTATGTA-1	-0.0596958	-0.151889	other
DT1_A1_ATCATCCAATATTTGT-1	0.440676	0.0305822	IFN
DT1_A1_ATCATCTGCCCAGTGT-1	-0.0237056	-0.0396408	other
DT1_A1_ATCATTGTACCGCATT-1	0.0297019	0.111231	other
DT1_A1_ATCCAACGCAGTCATA-1	-0.0668517	0.133236	other
DT1_A1_ATCCAATGGAGGGTCC-1	0.113226	0.13784	other
DT1_A1_ATCCAATGGTACCGAA-1	0.0137299	-0.192112	other
DT1_A1_ATCCACATCGACAGAA-1	0.020883	0.106143	other
DT1_A1_ATCCACGCTAAATGTT-1	0.948043	0.521598	IFN+IC
DT1_A1_ATCCAGAGCAACAACC-1	-0.0609192	0.0153356	other
DT1_A1_ATCCAGGATTCGTGAA-1	-0.126756	0.181127	other
DT1_A1_ATCCCATCCACAGCGC-1	0.135623	-0.0452003	other
DT1_A1_ATCCCATTTCCGTGGG-1	-0.0318512	0.191658	other
DT1_A1_ATCCTACCTAAGCTCT-1	-0.0324066	0.338822	other
DT1_A1_ATCCTGAATCGCTGCG-1	0.283253	0.0594468	other
DT1_A1_ATCCTGCGTGGAATGG-1	-0.18495	0.135089	other
DT1_A1_ATCGACTCTTTCCGTT-1	0.040766	-0.0259832	other
DT1_A1_ATCGCACGCCGGGAGA-1	0.00121708	-0.0868303	other
DT1_A1_ATCGCCAGTCAACATT-1	-0.042599	0.0591452	other
DT1_A1_ATCGCTGCGTGCAGCA-1	0.7855	-0.0598525	IFN
DT1_A1_ATCGGCAAGCAGTCCA-1	-0.0431068	-0.0276703	other
DT1_A1_ATCGGTTACCTAGTAA-1	0.0372461	-0.0614296	other
DT1_A1_ATCGTATTCCGAGAAC-1	-0.0506679	0.0145663	other
DT1_A1_ATCGTGGAAAGTCTGG-1	0.161482	0.0610271	other
DT1_A1_ATCGTTAGCTAGCGGA-1	0.0240197	0.0125206	other
DT1_A1_ATCGTTCACTTTCGCC-1	-0.0246802	0.110755	other
DT1_A1_ATCTAATATCCTACGG-1	-0.0108808	0.0849074	other
DT1_A1_ATCTAGCTTGTGAGGG-1	-0.0921319	0.0459899	other
DT1_A1_ATCTCCCACGGAATAT-1	-0.0456178	0.108165	other
DT1_A1_ATCTCCCTGCAATCTA-1	-0.0937299	-0.312741	other
DT1_A1_ATCTCGTGAGCGAAAC-1	-0.00881249	0.130396	other
DT1_A1_ATCTGACATGGAAGGA-1	0.0304573	0.175543	other
DT1_A1_ATCTGATAGTGTCTTA-1	-0.0213395	0.0947953	other
DT1_A1_ATCTGCACCTCTGCGA-1	-0.065675	0.63884	IC
DT1_A1_ATCTGCTGTTATCGCC-1	0.00398684	0.125301	other
DT1_A1_ATCTGGGCTGTTCTTG-1	-0.000211723	0.0780701	other
DT1_A1_ATCTGGTTAAGACTGT-1	-0.017683	0.127787	other
DT1_A1_ATCTGTAATTGTACCC-1	0.0307737	0.0999368	other
DT1_A1_ATCTTATCGCACACCC-1	-0.0939301	0.01713	other
DT1_A1_ATCTTGACCTGCAACG-1	-0.0675956	0.877396	IC
DT1_A1_ATCTTGACTTGTCCAA-1	0.0786173	0.742583	IC
DT1_A1_ATGAAGCCAAGGAGCC-1	0.564744	0.199641	IFN
DT1_A1_ATGAAGTGGACCCAGC-1	-0.0866725	0.236704	other
DT1_A1_ATGACGCCGGCTCTAA-1	0.00579277	-0.037055	other
DT1_A1_ATGACGCGTTCTATCC-1	-0.0480745	-0.0598025	other
DT1_A1_ATGACTATCAGCTGTG-1	0.0268744	0.260665	other
DT1_A1_ATGACTATGCGACATT-1	0.026618	-0.0281772	other
DT1_A1_ATGAGGAGTGTTAATC-1	-0.0203817	0.229628	other
DT1_A1_ATGATCGGGAATAGAC-1	0.0336961	-0.112296	other
DT1_A1_ATGATGCAATGGTACA-1	-0.0728683	0.682403	IC
DT1_A1_ATGCACCTTCCTTAAT-1	-0.000591989	-0.0974604	other
DT1_A1_ATGCACGCGCTGTTCA-1	0.326578	0.10474	IFN
DT1_A1_ATGCACTACCGCATTG-1	-0.176014	0.620914	IC
DT1_A1_ATGCATGATCCAGGAT-1	0.0462853	-0.0227243	other
DT1_A1_ATGCCAATCGCTCTGC-1	-0.111813	0.141973	other
DT1_A1_ATGCCATTTGCGACCA-1	0.0188737	0.020471	other
DT1_A1_ATGCCGGTCTTGCATA-1	0.249369	-0.223934	other
DT1_A1_ATGCCGGTTGATGGGA-1	0.28938	-0.117182	other
DT1_A1_ATGCGACAATTGGTCC-1	-0.204708	0.616145	IC
DT1_A1_ATGCGACAGTCCCATT-1	0.066641	0.0174674	other
DT1_A1_ATGCGAGTCCCACCAC-1	0.00400579	0.0245143	other
DT1_A1_ATGCTCAGTGTTGCAT-1	0.0155688	-0.0272912	other
DT1_A1_ATGCTCTGGCGCGGTA-1	0.243223	-0.128603	other
DT1_A1_ATGCTTAGGAGTTGAT-1	0.0343472	-0.0568316	other
DT1_A1_ATGGAAATTTAAGGAG-1	0.198489	0.11729	other
DT1_A1_ATGGACTGCTTAGTTG-1	0.186821	-0.140513	other
DT1_A1_ATGGAGCAGGCCGTGA-1	0.0766185	0.0771483	other
DT1_A1_ATGGATCCGGCGTCCG-1	-0.00190997	0.870072	IC
DT1_A1_ATGGATTGACCAAACG-1	0.110481	0.0425992	other
DT1_A1_ATGGCAGCATTACGAT-1	0.0643568	0.204907	other
DT1_A1_ATGGCAGCCGAGAAAC-1	-0.0028312	0.237323	other
DT1_A1_ATGGCTGGAAATGGCC-1	-0.0644343	0.248827	other
DT1_A1_ATGGGAACGGAAGCGG-1	-0.0107341	0.0951094	other
DT1_A1_ATGGGACCTGCTGAAC-1	0.139211	-0.0718686	other
DT1_A1_ATGGGCCTCGGCCTCT-1	-0.041019	0.0443564	other
DT1_A1_ATGGGTGTATACCTCC-1	0.0227734	0.168159	other
DT1_A1_ATGGTATTGGGAACCG-1	-0.0408679	0.210247	other
DT1_A1_ATGGTCGCGTGGTTTC-1	-0.0322015	0.0553726	other
DT1_A1_ATGTAAGGCTGCTCTT-1	0.239654	-0.129262	other
DT1_A1_ATGTACATGCGGTGAG-1	-0.00361503	-0.0800766	other
DT1_A1_ATGTACGATGACGTCG-1	-0.0124947	0.0564446	other
DT1_A1_ATGTAGCGCGCGTAGG-1	0.00671564	-0.0787591	other
DT1_A1_ATGTCATAATAAACGA-1	-0.190679	0.822965	IC
DT1_A1_ATGTCATTTCCCATTG-1	-0.0269885	-0.0133196	other
DT1_A1_ATGTCTTGTTTGACTC-1	0.00612334	-0.0563091	other
DT1_A1_ATGTGAAAGCCTAATG-1	-0.00431402	0.101075	other
DT1_A1_ATGTGCATCCGACGCA-1	0.00512083	-0.148846	other
DT1_A1_ATGTGTAGTTTAGTCA-1	-0.130607	-0.0133193	other
DT1_A1_ATGTTCCTGCCCACCT-1	-0.0335648	-0.0793056	other
DT1_A1_ATGTTCGTCGACCCAC-1	-0.0738136	0.426454	IC
DT1_A1_ATGTTGTAGTCTGTTT-1	0.0321901	0.0247893	other
DT1_A1_ATTAACACCTGAGATA-1	-0.0566046	0.111451	other
DT1_A1_ATTAATACTACGCGGG-1	0.0654505	-0.0263423	other
DT1_A1_ATTAATGAACCAGTCG-1	0.0400937	0.185519	other
DT1_A1_ATTAATTCGGTCACTC-1	-0.0303481	-0.0749913	other
DT1_A1_ATTACAACTACCGGCC-1	0.0851295	0.103502	other
DT1_A1_ATTACATGTCAGTCTT-1	-0.103453	0.0348781	other
DT1_A1_ATTACCACACTGCCTG-1	-0.0162887	-0.0110114	other
DT1_A1_ATTACGCGCTGGCAGG-1	-0.0726868	0.12631	other
DT1_A1_ATTACTAGCCTCTTGC-1	-0.120288	0.310437	other
DT1_A1_ATTACTTACTGGGCAT-1	-0.0386068	-0.0210123	other
DT1_A1_ATTAGATTCCTCAGCA-1	0.744623	0.840326	IFN+IC
DT1_A1_ATTAGATTGATAGCGG-1	0.0190366	-0.085634	other
DT1_A1_ATTAGGCGATGCTTTC-1	0.0376468	-0.0343687	other
DT1_A1_ATTATACTTTGCTCGT-1	0.295487	0.728559	IFN+IC
DT1_A1_ATTATAGCTACTTTAC-1	0.315673	-0.0390387	IFN
DT1_A1_ATTATCGGAATGTACG-1	-0.0735221	-0.106129	other
DT1_A1_ATTATCTCGACAGATC-1	-0.0926983	0.0236592	other
DT1_A1_ATTATGAGACCCAATT-1	-0.0334324	0.377431	other
DT1_A1_ATTATGCCATAGGGAG-1	0.224925	-0.0622561	other
DT1_A1_ATTATTATGTCCGTCA-1	0.204238	-0.0798528	other
DT1_A1_ATTATTCAGAGTCACT-1	-0.0423263	-0.01755	other
DT1_A1_ATTCAACCATTTAAGG-1	-0.0227411	-0.041747	other
DT1_A1_ATTCACTGATGTTGGA-1	0.0280586	0.0201407	other
DT1_A1_ATTCAGGACCTATTTC-1	-0.10439	0.0803093	other
DT1_A1_ATTCAGGATCGCCTCT-1	-0.00660207	0.0573554	other
DT1_A1_ATTCAGTAGCAGGGTC-1	0.0477551	0.181403	other
DT1_A1_ATTCCCACATAAACAA-1	0.0226907	0.199718	other
DT1_A1_ATTCCCGAAGGTACAG-1	0.0667438	-0.0980426	other
DT1_A1_ATTCCTAAGACGTGGA-1	-0.200576	0.420184	IC
DT1_A1_ATTCGACGCCGGGCCT-1	0.11662	0.0363003	other
DT1_A1_ATTCGCGCCTTGAGAG-1	-0.0393732	0.171086	other
DT1_A1_ATTCGTGCTATCTCTT-1	-0.031018	-0.00455104	other
DT1_A1_ATTCTCGTCTCTTTAG-1	0.114709	0.278245	other
DT1_A1_ATTCTGAGTATGAACT-1	0.271124	-0.0991462	other
DT1_A1_ATTCTTCGTACTTATG-1	0.0236742	0.128854	other
DT1_A1_ATTGAAGATCTTAGTG-1	-0.136975	0.400957	IC
DT1_A1_ATTGACCGGCGATGAC-1	0.000176778	-0.0697706	other
DT1_A1_ATTGACGTAACTCGGT-1	-0.0942036	0.0797831	other
DT1_A1_ATTGATCACCACATTT-1	0.119819	-0.0625527	other
DT1_A1_ATTGATGAGTCCTAAC-1	0.158958	-0.0206367	other
DT1_A1_ATTGCCTATTAGACCG-1	-0.178899	0.318583	other
DT1_A1_ATTGCGATCAGTAACT-1	-0.135033	-0.032684	other
DT1_A1_ATTGCTGCTCCTCCAT-1	0.172372	0.533204	IC
DT1_A1_ATTGGATTACAGCGTA-1	-0.104078	0.0481797	other
DT1_A1_ATTGGGAATATCTTGG-1	0.0739332	0.275538	other
DT1_A1_ATTGGTAGGATCCGCT-1	0.11288	0.0787466	other
DT1_A1_ATTGTCGCAATACCTT-1	0.225126	0.106555	other
DT1_A1_ATTGTCTGTTTCATGT-1	-0.0513116	0.129742	other
DT1_A1_ATTGTGACTTCGCTGC-1	-0.0318826	0.0707957	other
DT1_A1_ATTTAACTCGTATTAC-1	0.0909984	0.0721302	other
DT1_A1_ATTTACAGTTTACTGG-1	-0.0929781	0.344368	other
DT1_A1_ATTTACTAAGTCCATT-1	0.208074	-0.00192086	other
DT1_A1_ATTTATACTGGTAAAG-1	-0.0948787	0.00751277	other
DT1_A1_ATTTCATTATTTCGCG-1	0.0608085	0.0829511	other
DT1_A1_ATTTCCGGGTTCTGCG-1	-0.137328	0.0381615	other
DT1_A1_ATTTGCGCGAGTAGCT-1	0.0262969	0.0304223	other
DT1_A1_ATTTGGAGATTGCGGT-1	0.0817794	0.00609845	other
DT1_A1_ATTTGTCTTGGGAGCT-1	0.0236509	0.0591441	other
DT1_A1_ATTTGTTCCAGGGCTC-1	0.0176403	0.0226357	other
DT1_A1_CAAACCAGGTCTGCAT-1	0.259678	0.121994	other
DT1_A1_CAAACCATAAGCGTAT-1	-0.0204007	0.165309	other
DT1_A1_CAAACCCTCCGGCGGG-1	0.0745519	0.0895958	other
DT1_A1_CAAACGAGTATCGCAG-1	0.00258565	0.124158	other
DT1_A1_CAAACGGTCGCACTTT-1	-0.0784562	0.922919	IC
DT1_A1_CAAACGTGGTCTTGCG-1	-0.184436	0.508117	IC
DT1_A1_CAAACTACGATAGAGA-1	0.00552564	0.0943383	other
DT1_A1_CAAACTATTGAGCTTC-1	-0.135711	0.0109832	other
DT1_A1_CAAACTCGCGACGCCG-1	0.0400525	-0.0259799	other
DT1_A1_CAAAGATTATTGGGCC-1	-0.0857618	-0.0254457	other
DT1_A1_CAAATCTCTCACAAGG-1	0.064241	-0.11059	other
DT1_A1_CAAATGTCCTTCCGTG-1	-0.067736	0.47025	IC
DT1_A1_CAAATTGGATTATGCC-1	0.100761	0.274145	other
DT1_A1_CAAATTGTCAGCAAGC-1	0.0570439	-0.0783469	other
DT1_A1_CAACAGTGCCAAACGG-1	0.0227226	0.0214812	other
DT1_A1_CAACCTACCGAGCAGT-1	-0.0395474	0.0716624	other
DT1_A1_CAACGACCCGTTTACA-1	0.280112	0.0917293	other
DT1_A1_CAACGCGATGAGCCAA-1	0.238276	-0.125402	other
DT1_A1_CAACGTGGTGGAGTCT-1	-0.0518139	0.0107271	other
DT1_A1_CAACTATATCGAATGC-1	0.0208001	-0.00656119	other
DT1_A1_CAACTCCAACGTTTAG-1	0.152208	0.135198	other
DT1_A1_CAACTCCTTGATCCCG-1	-0.126716	0.295647	other
DT1_A1_CAACTGCTCATCCGAT-1	0.0270539	-0.0748983	other
DT1_A1_CAAGATATTATAACGT-1	-0.0666801	0.0664113	other
DT1_A1_CAAGCAACGTCGGAGT-1	-0.0413398	0.185512	other
DT1_A1_CAAGCACCAAATGCCT-1	-0.111034	0.0880884	other
DT1_A1_CAAGGATCGCATGTTC-1	0.00152959	-0.0158276	other
DT1_A1_CAAGGCCAGTGGTGCA-1	-0.0181104	-0.0214713	other
DT1_A1_CAAGTAAGTGATAGAC-1	-0.0252051	-0.0454226	other
DT1_A1_CAAGTCGTTGAAATCT-1	-0.0694966	0.129167	other
DT1_A1_CAAGTGAACTTTGGTT-1	-0.100066	-0.0249711	other
DT1_A1_CAAGTGTGGTTGCAAA-1	0.0745225	-0.00622165	other
DT1_A1_CAATAAACCTTGGCCC-1	-0.0309168	0.150793	other
DT1_A1_CAATACGCTCTGAGGC-1	-0.105528	-0.0730514	other
DT1_A1_CAATATGTAGATTTAC-1	0.0605939	-0.0904658	other
DT1_A1_CAATATTCTTGACCTA-1	-0.0182619	0.0433291	other
DT1_A1_CAATCCATTATCCGTT-1	0.441199	0.42371	IFN+IC
DT1_A1_CAATCCCTATACCAGC-1	-0.00482741	0.046175	other
DT1_A1_CAATGACCCTTAATTT-1	-0.0550378	0.250774	other
DT1_A1_CAATGAGGTTCGACTA-1	0.0993737	-0.0375129	other
DT1_A1_CAATGCGAGAAGTATC-1	-0.0799387	0.0251213	other
DT1_A1_CAATGGAATCTACATA-1	0.0222487	0.293289	other
DT1_A1_CAATGGATCTCTACCA-1	-0.106597	0.157512	other
DT1_A1_CAATGGTCGGCCTGGG-1	-0.18316	0.18558	other
DT1_A1_CAATGTGCCAACCCTT-1	0.167479	-0.186675	other
DT1_A1_CAATTAAGGGTGATGA-1	0.141756	-0.12683	other
DT1_A1_CAATTGGGCCGCACTC-1	0.160065	0.118015	other
DT1_A1_CAATTTCGTATAAGGG-1	0.191018	-0.13618	other
DT1_A1_CACAAGAAAGATATTA-1	-0.0355455	0.0127518	other
DT1_A1_CACAAGCTAAGAAAGG-1	-0.0157898	-0.0391626	other
DT1_A1_CACAATGAGCTGCTAT-1	-0.109549	0.684127	IC
DT1_A1_CACACACGCTAACGAG-1	-0.0443378	-0.0629697	other
DT1_A1_CACACAGCTTGCGCTC-1	-0.0137199	-0.0891004	other
DT1_A1_CACACAGGGATAGATT-1	-0.173188	0.372614	other
DT1_A1_CACACGTTTCAATGGG-1	0.0548457	-0.0474571	other
DT1_A1_CACAGAGACGAGGACG-1	0.0597531	0.041916	other
DT1_A1_CACAGCACCCACGGCA-1	-0.0174317	0.0740598	other
DT1_A1_CACAGCTAGGGAGTGA-1	0.0321443	-0.0699532	other
DT1_A1_CACAGGGCCATATAGT-1	0.00742689	0.151434	other
DT1_A1_CACAGGGCCGTTGTCA-1	-0.00884043	-0.161646	other
DT1_A1_CACAGTCCCGCTTCGC-1	0.0131151	-0.0117103	other
DT1_A1_CACAGTTCGCTTCCCA-1	-0.0267958	-0.00200707	other
DT1_A1_CACATCGTGCACGCGC-1	0.274857	0.0119243	other
DT1_A1_CACATCTCACCGACGA-1	-0.0190567	0.0274917	other
DT1_A1_CACATGATTCAGCAAC-1	0.0422752	-0.140983	other
DT1_A1_CACATTCTTTCGATGG-1	0.0665835	-0.117602	other
DT1_A1_CACATTTCTTGTCAGA-1	-0.024119	-0.0715285	other
DT1_A1_CACCAATCATCCGTCT-1	0.311786	-0.00721135	IFN
DT1_A1_CACCACGCCACACAGA-1	-0.0260893	0.0902391	other
DT1_A1_CACCAGTCAGCATGCA-1	0.249422	0.0504011	other
DT1_A1_CACCATCGGAGGAGAC-1	-0.0163184	0.00566011	other
DT1_A1_CACCATGATCGCAAAG-1	0.00544204	-0.139117	other
DT1_A1_CACCCACACGTCACCC-1	-0.134755	0.284579	other
DT1_A1_CACCCACGAGGCAATT-1	0.506235	-0.0531207	IFN
DT1_A1_CACCCGGTTTGTGACT-1	-0.00201262	-0.00483411	other
DT1_A1_CACCCTTGGTGAGACC-1	0.0975458	0.0931215	other
DT1_A1_CACCGATACACCGAGC-1	0.14203	0.274695	other
DT1_A1_CACCGCCAGAAGGTTT-1	-0.0190604	0.0456663	other
DT1_A1_CACCGCCGACCAGCGA-1	-0.0581264	-0.11632	other
DT1_A1_CACCGCGTCCACTCTA-1	-0.087653	0.130581	other
DT1_A1_CACCGGAGATATCTCC-1	0.01575	0.124734	other
DT1_A1_CACCGGTAGAGACATT-1	-0.052523	0.249634	other
DT1_A1_CACCGTATCCCATCCG-1	-0.192267	0.0385891	other
DT1_A1_CACCGTTAGGGATCAC-1	-0.104067	0.236946	other
DT1_A1_CACCGTTGCGCGATAT-1	-0.0579212	-0.0293481	other
DT1_A1_CACCTAATCAGTTTAC-1	0.0126302	0.0569168	other
DT1_A1_CACCTCGATGGTGGAC-1	-0.0133287	0.09627	other
DT1_A1_CACCTTGCGAAACTCG-1	0.382005	0.0374779	IFN
DT1_A1_CACCTTGGCGCCTTTG-1	0.0103838	-0.107251	other
DT1_A1_CACGAAAGTTAGTCCC-1	-0.000346826	0.0891853	other
DT1_A1_CACGACCACAGACTTT-1	0.055888	0.68433	IC
DT1_A1_CACGACGTAATAGTAA-1	-0.0124892	0.222894	other
DT1_A1_CACGAGCAAACCAGAC-1	-0.163033	0.0384439	other
DT1_A1_CACGCACAGCGCAGCT-1	-0.0381204	0.18388	other
DT1_A1_CACGCAGCGAGGCTTT-1	-0.150449	0.497665	IC
DT1_A1_CACGCGGAACTGTTGC-1	-0.0197515	-0.223121	other
DT1_A1_CACGGCGCGCCAAAGG-1	-0.132563	0.0169804	other
DT1_A1_CACGGGATTGAGGGTT-1	0.00877558	0.00899017	other
DT1_A1_CACGTCGGCAACCTCT-1	-0.0439691	0.325563	other
DT1_A1_CACGTCGGGTTCTAGA-1	-0.0713288	0.160777	other
DT1_A1_CACGTCTATGATGTGG-1	0.0188671	0.062121	other
DT1_A1_CACGTTCGTGCTCTAG-1	0.0383142	-0.0499073	other
DT1_A1_CACGTTTCGTACACAC-1	-0.0328099	0.0782909	other
DT1_A1_CACTAAAGTTGCCTAT-1	-0.100663	0.243314	other
DT1_A1_CACTACGGGAGCTGCC-1	-0.035704	-0.0433718	other
DT1_A1_CACTACTCAGTTCTGT-1	-0.110082	-0.127142	other
DT1_A1_CACTCAAGAGCTATGG-1	0.23714	0.0845425	other
DT1_A1_CACTCAGCTCTTGAGG-1	-0.0767134	-0.0507191	other
DT1_A1_CACTCCTATGTAAGAT-1	-0.167041	0.555218	IC
DT1_A1_CACTCCTCTCGGTCGG-1	0.164886	0.0660446	other
DT1_A1_CACTCGGTTAGGAGGA-1	0.119135	0.42601	IC
DT1_A1_CACTCTCAAGCATCGA-1	0.151975	-0.0591924	other
DT1_A1_CACTCTTCTGCTAGCC-1	-0.0277095	-0.0140378	other
DT1_A1_CACTGACGATTGTGGA-1	-0.0249708	0.242837	other
DT1_A1_CACTGTCCAAGTGAGA-1	-0.0131007	0.167879	other
DT1_A1_CACTTAATCAGACGGA-1	-0.153775	0.578779	IC
DT1_A1_CACTTCGCCACAGGCT-1	0.0257864	0.129468	other
DT1_A1_CAGAACTTAGCCCTCT-1	0.046956	-0.154609	other
DT1_A1_CAGAATAACACACGGA-1	-0.0738141	-0.0194162	other
DT1_A1_CAGACACCGATCGCTG-1	-0.0123317	0.252134	other
DT1_A1_CAGACCTGTAAGTGTT-1	0.0832545	0.00171539	other
DT1_A1_CAGACGAACCTGATAC-1	-0.0912542	-0.0619426	other
DT1_A1_CAGAGACGGTCACCCA-1	0.0447665	-0.0445298	other
DT1_A1_CAGAGCATGAGCTTGC-1	0.075269	-0.0638486	other
DT1_A1_CAGAGGCGATGCATGA-1	-0.00298316	0.0704825	other
DT1_A1_CAGAGTGATTTAACGT-1	-0.128338	-0.0307533	other
DT1_A1_CAGATAATGGGCGGGT-1	-0.0294337	0.199666	other
DT1_A1_CAGATACTAACATAGT-1	-0.201732	0.592038	IC
DT1_A1_CAGATATGAAGATGAC-1	-0.0261776	0.191671	other
DT1_A1_CAGATCATTTAAAGTC-1	0.312433	0.0460221	IFN
DT1_A1_CAGATCCTGGTTTGAA-1	0.0657372	0.414432	IC
DT1_A1_CAGATGTTTGTCCCAA-1	0.349905	0.0820189	IFN
DT1_A1_CAGCAGCCCGTTCCTT-1	-0.00404588	0.256001	other
DT1_A1_CAGCAGTCCAGACTAT-1	-0.136751	-0.114869	other
DT1_A1_CAGCAGTCTGTGCTGC-1	0.107993	-0.138583	other
DT1_A1_CAGCCCTCACAGGCAG-1	0.780016	0.16596	IFN
DT1_A1_CAGCCGGGCCCTCTAT-1	0.0151296	0.0234062	other
DT1_A1_CAGCCTCCTGCAGAGG-1	-0.0280306	0.176866	other
DT1_A1_CAGCCTCTCCTCAAGA-1	-0.0735938	0.0493443	other
DT1_A1_CAGCGATTCCCTTCAA-1	-0.0158339	0.00473674	other
DT1_A1_CAGCGCCAACACGATA-1	-0.0556137	0.0148894	other
DT1_A1_CAGCTCACTGAGACAT-1	0.0619209	-0.00824351	other
DT1_A1_CAGCTCGACAAGTTAA-1	-0.037523	0.024983	other
DT1_A1_CAGCTCTGGGCTCACT-1	0.127243	-0.169539	other
DT1_A1_CAGCTGGCGTAACCGT-1	-0.00438829	0.0444639	other
DT1_A1_CAGCTTAGTAGGTAGC-1	0.260343	0.173233	other
DT1_A1_CAGGAAGACTTTATAT-1	0.0216355	0.12768	other
DT1_A1_CAGGCCAGTACCACCT-1	-0.242022	0.481609	IC
DT1_A1_CAGGCCGTTTGGGTGT-1	-0.0106366	-0.0644576	other
DT1_A1_CAGGCGCACGGTGGTC-1	0.0843523	0.0844911	other
DT1_A1_CAGGGAGATAGGCCAG-1	-0.137736	0.412293	IC
DT1_A1_CAGTAACTATTTATTG-1	-0.034948	-0.185406	other
DT1_A1_CAGTAAGGGACGTCTC-1	0.00380283	-0.016966	other
DT1_A1_CAGTAATCCCTCCCAG-1	-0.0466448	0.302719	other
DT1_A1_CAGTACATTCTCTAAA-1	0.0655183	0.0302609	other
DT1_A1_CAGTACCAGTTTACGT-1	0.125726	-0.0212	other
DT1_A1_CAGTAGATGATGTCCG-1	-0.0523118	0.12908	other
DT1_A1_CAGTAGCCCACGCGGT-1	0.0180173	0.0209468	other
DT1_A1_CAGTCGAGGATGCAAT-1	-0.0735599	0.466587	IC
DT1_A1_CAGTCGGCCTAGATAT-1	-0.093405	0.108583	other
DT1_A1_CAGTCTGTATACTGGG-1	-0.0504882	0.0683515	other
DT1_A1_CAGTGAATAAATGACT-1	0.18541	-0.0250263	other
DT1_A1_CAGTGTCGGCTGGCCC-1	-0.139478	-0.100668	other
DT1_A1_CAGTGTTAATCTCTCA-1	-0.207339	0.465755	IC
DT1_A1_CAGTTCAAATTGACAC-1	0.299334	0.773533	IFN+IC
DT1_A1_CAGTTCCGCGGGTCGA-1	-0.103876	0.363579	other
DT1_A1_CAGTTCGAGGACCCGA-1	0.0179905	-0.160759	other
DT1_A1_CATAACGGACAGTCGT-1	0.016929	-0.0522318	other
DT1_A1_CATAAGAAGCTTGGCT-1	0.103799	-0.133747	other
DT1_A1_CATAAGCTCTCCGTCT-1	0.0677338	-0.05987	other
DT1_A1_CATAATGAGCGGGCGA-1	0.0326942	-0.0343271	other
DT1_A1_CATACACAAAGTCAGC-1	-0.0941812	0.249252	other
DT1_A1_CATACACGGTTCCCAC-1	-0.0294295	0.078959	other
DT1_A1_CATACCCGTACCCAGT-1	-0.0194167	0.017955	other
DT1_A1_CATACGAACTAGCTGG-1	0.208189	0.170091	other
DT1_A1_CATACGGCGTCTGGGC-1	0.112019	0.0907721	other
DT1_A1_CATACTATGTAATTGT-1	-0.176828	0.314696	other
DT1_A1_CATACTTCTTTCTCCG-1	-0.106968	-0.0362933	other
DT1_A1_CATAGCCGCCCGGGAT-1	-0.0125382	0.257457	other
DT1_A1_CATAGCGTTGCCCACC-1	-0.00841121	-0.101378	other
DT1_A1_CATAGGGACACTTGTG-1	-0.0220412	0.201173	other
DT1_A1_CATAGTACATTGAGAG-1	0.110169	0.110981	other
DT1_A1_CATAGTAGCATAGTAG-1	0.0136916	0.25629	other
DT1_A1_CATAGTCCACAAGAAC-1	-0.174465	-0.0295803	other
DT1_A1_CATATACTACTGATAA-1	-0.0588036	0.173464	other
DT1_A1_CATATAGGTACAGTCA-1	-0.0307081	0.30188	other
DT1_A1_CATATGTCAGGCTACG-1	-0.0786316	0.148913	other
DT1_A1_CATATTATTTGCCCTA-1	0.349859	0.254122	IFN
DT1_A1_CATCAAACTGGCGCCC-1	-0.032726	0.0859127	other
DT1_A1_CATCAACACCTACTAA-1	-0.0499617	-0.0191118	other
DT1_A1_CATCATCTACCCGGAC-1	-0.0836269	-0.102734	other
DT1_A1_CATCATTACCCTGAGG-1	-0.113368	0.0442725	other
DT1_A1_CATCCAATATAGTTTG-1	-0.0182819	0.00797885	other
DT1_A1_CATCCTCTCAAAGATC-1	-0.155495	0.0759736	other
DT1_A1_CATCGCCCGCGGCCAA-1	-0.0724334	0.230067	other
DT1_A1_CATCGTCCGGTTACTA-1	0.117781	0.219871	other
DT1_A1_CATCTATCCCGTGTCT-1	-0.115345	-0.0170717	other
DT1_A1_CATCTGCAGGATCATT-1	0.0194198	0.0165408	other
DT1_A1_CATGAACCTCTTATCA-1	-0.0890531	-0.0589136	other
DT1_A1_CATGACTTCGCTGAAT-1	0.0744684	0.00632944	other
DT1_A1_CATGAGTCCATCACGG-1	0.0512774	-0.241314	other
DT1_A1_CATGATACGGTGAAAC-1	-0.0948286	0.426573	IC
DT1_A1_CATGATGCACAATTCT-1	-0.00563811	-0.0758659	other
DT1_A1_CATGATGGAAGTTAGC-1	-0.0129735	-0.0543313	other
DT1_A1_CATGCACATGAGAGGC-1	-0.251712	0.26659	other
DT1_A1_CATGCATGGAGACCCT-1	-0.110616	0.570197	IC
DT1_A1_CATGCCAACTCGCAAA-1	0.0544072	0.44965	IC
DT1_A1_CATGCGACCAGTTTAA-1	-0.0581935	0.690201	IC
DT1_A1_CATGCGTTAGACAGAA-1	-0.0694108	-0.0634395	other
DT1_A1_CATGCGTTGAGAGGAG-1	0.0583472	0.174581	other
DT1_A1_CATGCTGGCTCCAATT-1	0.020467	-0.105147	other
DT1_A1_CATGGAAATGGGACCA-1	0.0665395	-0.0011297	other
DT1_A1_CATGGATTGTCTTCCG-1	-0.0444034	-0.151651	other
DT1_A1_CATGGCAGGAAGATCG-1	-0.0749584	-0.109712	other
DT1_A1_CATGGCTCCCTATGTC-1	-0.0250173	0.00463863	other
DT1_A1_CATGGGTCGGGTGTGG-1	0.304867	-0.0648719	IFN
DT1_A1_CATGGTAAGTAGCGTT-1	0.023063	-0.0300013	other
DT1_A1_CATGGTATTAGTTTGT-1	0.444267	0.247598	IFN
DT1_A1_CATGGTCTAGATACCG-1	0.309764	-0.0389346	IFN
DT1_A1_CATGGTTTATTAATCA-1	-0.0252353	0.0460726	other
DT1_A1_CATGTAAGAGACATTT-1	0.00578426	-0.0465982	other
DT1_A1_CATGTAGGAGCGCCAA-1	-0.0690528	0.13693	other
DT1_A1_CATGTCTCATTTATGG-1	0.0193108	0.118673	other
DT1_A1_CATGTGGGCTCATCAC-1	0.0634758	0.126453	other
DT1_A1_CATTACATAGATTGTG-1	0.0718679	-0.0113542	other
DT1_A1_CATTACGCAGGAAGGG-1	-0.0286149	0.0294039	other
DT1_A1_CATTACGTCGGCCCGT-1	-0.0541266	0.0330939	other
DT1_A1_CATTATAACAGGGTCC-1	0.0801024	0.166038	other
DT1_A1_CATTATCCCATTAACG-1	0.0974781	0.206993	other
DT1_A1_CATTATGCTTGTTGTG-1	0.0379118	0.141013	other
DT1_A1_CATTCACTGACAGCTA-1	0.110493	-0.118418	other
DT1_A1_CATTGCAAAGCATAAT-1	0.00333667	0.0206589	other
DT1_A1_CATTGCGAAATGGGCG-1	-0.127799	0.0931526	other
DT1_A1_CATTGCGGGTCAATTC-1	0.135543	0.211245	other
DT1_A1_CATTTAGCGGACCATG-1	0.114449	0.189865	other
DT1_A1_CATTTATCGTTCAAGA-1	-0.0882849	0.256775	other
DT1_A1_CATTTGAGTGGTACGT-1	-0.106382	-0.0559179	other
DT1_A1_CCAAACAGAACCCTCG-1	0.866565	0.110956	IFN
DT1_A1_CCAAATAACAAGATTC-1	-0.0527561	-0.00440123	other
DT1_A1_CCAAATCAAAGGGCAA-1	-0.224974	0.777192	IC
DT1_A1_CCAACCTTATGTAACT-1	-0.0022831	0.145907	other
DT1_A1_CCAACGATGCACTGAT-1	-0.0101763	0.134558	other
DT1_A1_CCAACGCTTGCCAGGG-1	0.0970266	0.239031	other
DT1_A1_CCAAGAAAGTGGGCGA-1	-0.0381073	-0.0744538	other
DT1_A1_CCAAGACTTCTGCGAA-1	-0.03065	0.0231756	other
DT1_A1_CCAAGCGTAACTCGTA-1	0.451315	0.0849499	IFN
DT1_A1_CCAAGGAACAGAGAGG-1	-0.0826557	0.143858	other
DT1_A1_CCAAGGTTGCCCTTTC-1	-0.0370805	0.155428	other
DT1_A1_CCAAGTTTCTACAGAT-1	-0.0144448	0.140714	other
DT1_A1_CCAATAGATTTCATCT-1	-0.00531795	0.119195	other
DT1_A1_CCAATAGTGCCGTCGA-1	-0.12535	0.286085	other
DT1_A1_CCAATCGGTAGATCGA-1	0.0612478	-0.0156105	other
DT1_A1_CCAATGTCACAGCAAG-1	0.0248851	0.0149235	other
DT1_A1_CCAATTACGGGTCGAG-1	-0.0031484	0.139313	other
DT1_A1_CCAATTGAATGTTAAT-1	0.289731	0.24119	other
DT1_A1_CCACAATGTACGTCTT-1	-0.133483	0.525874	IC
DT1_A1_CCACACTGAGATATTA-1	-0.00580291	0.0892937	other
DT1_A1_CCACAGTACCCATCCT-1	-0.107144	-0.0211945	other
DT1_A1_CCACATGGCTCTTTAT-1	0.0914473	0.0717239	other
DT1_A1_CCACCAACTTTACTGT-1	-0.0301308	0.063124	other
DT1_A1_CCACCCAAGGAAAGTG-1	0.108689	0.0604159	other
DT1_A1_CCACGAATTTAACCTC-1	0.0283447	-0.0114584	other
DT1_A1_CCACGAGAAGAGAATC-1	0.0834119	0.225826	other
DT1_A1_CCACGGAGCCATAAGA-1	-0.0699325	0.104818	other
DT1_A1_CCACGGCAGGTGTAGG-1	-0.0123399	0.365471	other
DT1_A1_CCACTATCCGGGTCAC-1	0.543799	0.468141	IFN+IC
DT1_A1_CCACTCAGATCCGCAA-1	-0.0129632	0.265399	other
DT1_A1_CCACTGGTGGCTGGTT-1	-0.14519	0.515766	IC
DT1_A1_CCACTGTTTGGATTAA-1	-0.0276843	-0.0188538	other
DT1_A1_CCAGAAAGCAACTCAT-1	0.0802998	0.0643295	other
DT1_A1_CCAGATAGTTGAGTGA-1	-0.108678	0.883146	IC
DT1_A1_CCAGCCTGGACCAATA-1	0.188956	-0.142125	other
DT1_A1_CCAGCTCGAACGCATT-1	0.00255698	0.247174	other
DT1_A1_CCAGCTGATGGTACTT-1	-0.110024	0.276958	other
DT1_A1_CCAGCTTCCGCCCGCA-1	0.0189122	-0.0535208	other
DT1_A1_CCAGGGACGTGGCCTC-1	-0.0144063	0.18457	other
DT1_A1_CCAGTAGTCTGATCCA-1	-0.0128772	0.00363476	other
DT1_A1_CCAGTCAAATCTCTTA-1	-0.0686799	0.0806618	other
DT1_A1_CCAGTCTAGACGGCGC-1	0.269633	0.181471	other
DT1_A1_CCAGTCTTGTCATAGA-1	0.0107712	0.0217345	other
DT1_A1_CCAGTGTACAGACCGA-1	-0.203101	0.434984	IC
DT1_A1_CCATAAACAACCCGAC-1	0.0173108	-0.10049	other
DT1_A1_CCATAACCTGTGCAGT-1	0.511235	-0.167744	IFN
DT1_A1_CCATACCTTTACTTGT-1	0.237141	0.750432	IC
DT1_A1_CCATACTCGCCTCTCC-1	-0.0200214	0.0586625	other
DT1_A1_CCATAGAGGCTGCCAG-1	0.221981	0.0598723	other
DT1_A1_CCATAGGTTGGCGTGG-1	0.0237947	-0.0778076	other
DT1_A1_CCATATGGAAACTATA-1	-0.119856	-0.119102	other
DT1_A1_CCATGCCCTAGATTTC-1	-0.063267	-0.0751522	other
DT1_A1_CCATGCCTGTTTAGTA-1	0.0489486	0.133961	other
DT1_A1_CCATGGCAAACGCTCA-1	0.0265384	0.0323346	other
DT1_A1_CCATGGCCCTTGTACC-1	0.0144809	0.138035	other
DT1_A1_CCATGTTCATCTATAT-1	-0.188514	0.193855	other
DT1_A1_CCATTAGCGATAATCC-1	-0.184727	0.384917	IC
DT1_A1_CCATTCCCTGCCCACA-1	-0.0656056	0.153764	other
DT1_A1_CCATTTCTACCTATTA-1	-0.0455876	0.0372579	other
DT1_A1_CCCAACATACGTCGCG-1	-0.242053	0.192492	other
DT1_A1_CCCAACCACACTAACA-1	-0.0294407	-0.0554626	other
DT1_A1_CCCAAGAATGCACGGT-1	0.0135852	-0.0344975	other
DT1_A1_CCCAAGTCATTACACT-1	-0.0802914	-0.00204635	other
DT1_A1_CCCAATGAGATTTGCA-1	-0.00203632	-0.112592	other
DT1_A1_CCCAATTTCACAACTT-1	-0.000553486	-0.076812	other
DT1_A1_CCCACTCCACGGTATC-1	0.37246	-0.0583861	IFN
DT1_A1_CCCAGAGGAGGGCGTA-1	0.0298326	0.0579355	other
DT1_A1_CCCAGATTCCCGTGAC-1	0.162988	0.026541	other
DT1_A1_CCCAGGAAGAATTCGA-1	-0.140545	0.577715	IC
DT1_A1_CCCAGGTCTGAAGGCT-1	-0.0367302	-0.0422272	other
DT1_A1_CCCAGTAAACTTGGGA-1	0.0669724	-0.077588	other
DT1_A1_CCCAGTTAAGGCGCCG-1	0.0134353	-0.0137927	other
DT1_A1_CCCGAAGTTTCGCGAA-1	0.087508	0.0515582	other
DT1_A1_CCCGACCATAGTCCGC-1	-0.0122382	0.401916	IC
DT1_A1_CCCGAGTTTCTCCGTA-1	-0.1212	-0.142951	other
DT1_A1_CCCGCAAATAATCATC-1	-0.0846075	0.325926	other
DT1_A1_CCCGCAGGGCCCAAAG-1	-0.0406223	0.146692	other
DT1_A1_CCCGCTAGAGGGTTAA-1	-0.120813	0.04628	other
DT1_A1_CCCGGCACGTGTCAGG-1	-0.0489855	0.148082	other
DT1_A1_CCCGGGTCGTTCAGGG-1	-0.00575299	0.0901913	other
DT1_A1_CCCGGTGGAAGAACCT-1	-0.101614	0.0428729	other
DT1_A1_CCCGGTGTATCGGAAT-1	0.0367588	0.162796	other
DT1_A1_CCCGTAAGTCTAGGCC-1	-0.0443644	-0.0618698	other
DT1_A1_CCCGTAGCTGGGAAGA-1	0.0296946	0.412788	IC
DT1_A1_CCCGTCAGCGTCTGAC-1	0.267881	0.0990891	other
DT1_A1_CCCGTGACAGTGCCTT-1	-0.00660398	0.142908	other
DT1_A1_CCCGTGAGGGCGGTGA-1	-0.13861	0.148626	other
DT1_A1_CCCGTTTCGCAGATGT-1	-0.166763	-0.0586958	other
DT1_A1_CCCTAGCTCTAAGGTC-1	-0.00536869	0.173675	other
DT1_A1_CCCTAGGCAACAAGAG-1	-0.0533125	0.147328	other
DT1_A1_CCCTATGTAGAGCAGA-1	0.153362	-0.0908681	other
DT1_A1_CCCTCAAGCTCTTAGT-1	-0.00613054	-0.0322008	other
DT1_A1_CCCTCAGATCGAGAAC-1	-0.158558	0.714681	IC
DT1_A1_CCCTCATCACAGAGTA-1	3.44454e-05	0.218224	other
DT1_A1_CCCTCATTCTGGAATT-1	-0.166201	0.194101	other
DT1_A1_CCCTCCTCGCTCGTAT-1	-0.149854	-0.0982364	other
DT1_A1_CCCTCGATAATACACA-1	-0.177946	0.546557	IC
DT1_A1_CCCTGAAATGAGTTGA-1	-0.0706715	0.123949	other
DT1_A1_CCCTGACTAACAAATT-1	-0.117749	-0.0719853	other
DT1_A1_CCCTGCCCAATCCGCT-1	-0.107263	0.424757	IC
DT1_A1_CCCTGCGCTACGCATA-1	0.0083675	0.124484	other
DT1_A1_CCCTGGCTGTTCCTTC-1	-0.0777658	0.0690781	other
DT1_A1_CCCTGGGAGGGATCCT-1	-0.230992	0.421089	IC
DT1_A1_CCCTGGTATGGGCGGC-1	-0.0608834	0.0912366	other
DT1_A1_CCCTTTAATGGAGTTC-1	-0.00108159	0.0846406	other
DT1_A1_CCCTTTGACAGGTCTT-1	-0.0240977	0.146162	other
DT1_A1_CCGAACACTGGGCCTC-1	0.086422	0.0473534	other
DT1_A1_CCGAAGCATTGACCAA-1	0.0806451	0.0648489	other
DT1_A1_CCGACAAAGGGAGTGC-1	-0.0389902	0.0259461	other
DT1_A1_CCGACAATAGGCCGCC-1	-0.0825266	0.111868	other
DT1_A1_CCGACGGGCATGAGGT-1	-0.0796139	0.108703	other
DT1_A1_CCGACGTAAACACAAC-1	-0.0425468	0.0821609	other
DT1_A1_CCGACTCGCATAGTCT-1	-0.0183262	0.15684	other
DT1_A1_CCGAGAAGTCGCATAA-1	-0.0492761	-0.107285	other
DT1_A1_CCGAGCTGTGCTTGTC-1	-0.0460191	0.120247	other
DT1_A1_CCGAGGGATGTTAGGC-1	-0.0323975	-0.159083	other
DT1_A1_CCGATCTCAACCTTAT-1	0.193612	-0.0775103	other
DT1_A1_CCGATTCGAGGGACCC-1	-0.158825	0.794921	IC
DT1_A1_CCGATTGGTCAATGAA-1	0.010241	0.13867	other
DT1_A1_CCGCACAAAGACCAAC-1	0.056072	0.104094	other
DT1_A1_CCGCACGTGACCTCGG-1	0.090478	0.0131272	other
DT1_A1_CCGCACTTGCAATGAC-1	-0.0295785	-0.105312	other
DT1_A1_CCGCATGTGGTACGAT-1	0.0162364	-0.035893	other
DT1_A1_CCGCCACCACAATCCA-1	0.643463	0.196683	IFN
DT1_A1_CCGCCGGAACTTCTCG-1	0.173053	0.00996233	other
DT1_A1_CCGCCGGTCAACACAC-1	0.0861791	0.140389	other
DT1_A1_CCGCCGTTGAGGATAA-1	-0.0314855	0.0304522	other
DT1_A1_CCGCCTGCGAATTGGT-1	-0.0797229	-0.0444921	other
DT1_A1_CCGCCTTGCGATGTCG-1	-0.0820059	-0.0483504	other
DT1_A1_CCGCGATTTGGTAGGT-1	-0.0543299	-0.0450553	other
DT1_A1_CCGCGCAAGATACCCA-1	0.0666151	-0.0845308	other
DT1_A1_CCGCGGAATGCGTCAC-1	-0.0639274	0.0948238	other
DT1_A1_CCGCGGGTACGAAGAA-1	0.0606989	-0.0320144	other
DT1_A1_CCGCGTAGGTAAGGGC-1	0.113382	0.137138	other
DT1_A1_CCGCTCCAGGGCGATC-1	-0.0785738	-0.0801571	other
DT1_A1_CCGCTCTTCCGAACTA-1	-0.0121427	-0.0843806	other
DT1_A1_CCGCTGGTGCCATTCA-1	-0.0097842	0.0859204	other
DT1_A1_CCGCTTACCTCACTCT-1	-0.124944	0.132133	other
DT1_A1_CCGCTTGCTGACATGG-1	0.181608	-0.174166	other
DT1_A1_CCGGAAGTGCAATATG-1	-0.0532851	0.0392892	other
DT1_A1_CCGGAATGGTTTCAGT-1	-0.12548	0.0899658	other
DT1_A1_CCGGAGCGTACTTTCT-1	0.0105189	-0.172491	other
DT1_A1_CCGGAGGTCTTATGGT-1	-0.0129895	0.11541	other
DT1_A1_CCGGCCGCGAGCATAT-1	0.271284	-0.168404	other
DT1_A1_CCGGCGCATATTGGAT-1	0.100345	-0.104386	other
DT1_A1_CCGGCGTGAGACTCTG-1	-0.0343869	0.148673	other
DT1_A1_CCGGGACCCGCAGAGA-1	0.0866075	-0.081339	other
DT1_A1_CCGGGCGGTCTCGTCA-1	0.0554602	-0.0631242	other
DT1_A1_CCGGGCTAAGAATTTC-1	-0.141453	0.755219	IC
DT1_A1_CCGGGCTGCTCCATAC-1	-0.00576101	-0.099868	other
DT1_A1_CCGGGTTCGAGGTTAC-1	0.0245863	0.0549745	other
DT1_A1_CCGGTATCTGGCGACT-1	-0.06747	-0.096369	other
DT1_A1_CCGGTTTGTAATTGTG-1	0.0731302	0.079424	other
DT1_A1_CCGTAAGTTGGTCCCA-1	0.08219	-0.00826943	other
DT1_A1_CCGTAGGAAATCCCTG-1	-0.014094	0.0628148	other
DT1_A1_CCGTAGGGTTGTTTAC-1	-0.0779916	0.0118124	other
DT1_A1_CCGTATCTCGTCGTAG-1	-0.0396848	0.307222	other
DT1_A1_CCGTATTAGCGCAGTT-1	-0.0298321	0.0729541	other
DT1_A1_CCGTCAACCTCTGGCG-1	-0.124894	0.407127	IC
DT1_A1_CCGTGCCCATGACGGC-1	-0.000565964	0.27763	other
DT1_A1_CCGTGGAACGATCCAA-1	0.606979	0.382992	IFN
DT1_A1_CCGTGTTAAATTCCAT-1	-0.0587681	0.126883	other
DT1_A1_CCGTTACGTTAGAACA-1	0.287272	0.0831334	other
DT1_A1_CCGTTCCGAATCTCGG-1	-0.155474	0.704036	IC
DT1_A1_CCGTTTCCTTTCCGTG-1	-0.00834315	0.303774	other
DT1_A1_CCTAAAGGCTGACGCT-1	0.0720778	0.113869	other
DT1_A1_CCTAAATTAACGGTTC-1	0.0647031	0.0412983	other
DT1_A1_CCTAAATTGTATCCTA-1	-0.021119	-0.149798	other
DT1_A1_CCTAACCCAAACAAGT-1	-0.0790537	0.031436	other
DT1_A1_CCTAACTAAGGCTCTA-1	0.0966211	-0.072958	other
DT1_A1_CCTACAAGTCCGGAAT-1	-0.0397756	0.471821	IC
DT1_A1_CCTACAGTTGAGGGAG-1	0.0431922	0.150897	other
DT1_A1_CCTACATTCACAGACG-1	-0.105179	-0.021991	other
DT1_A1_CCTACTGCTTACACTT-1	-0.143754	0.885815	IC
DT1_A1_CCTAGGCGTAGCGATC-1	-0.0763392	0.053154	other
DT1_A1_CCTAGGTAAAGGTAGC-1	0.0608822	0.20778	other
DT1_A1_CCTAGTTAGTCGCATG-1	-0.100103	-0.108034	other
DT1_A1_CCTATACCGTCCTGTC-1	-0.00758794	-0.0145608	other
DT1_A1_CCTATATCGTGTCACG-1	0.178845	0.135285	other
DT1_A1_CCTATATTTGTCCTGG-1	-0.0282182	0.0012107	other
DT1_A1_CCTATCTATATCGGAA-1	0.0514828	1.05816	IC
DT1_A1_CCTATGGCTCCTAGTG-1	0.261638	0.000192617	other
DT1_A1_CCTATGGGTTACCGTC-1	0.0504292	0.182665	other
DT1_A1_CCTATGGTCAAAGCTG-1	0.0327372	-0.0569558	other
DT1_A1_CCTCAACGATCGCTGT-1	0.39243	0.355183	IFN
DT1_A1_CCTCACCTGAGGGAGC-1	-0.14563	0.760621	IC
DT1_A1_CCTCACCTTAGCATCG-1	-0.0602764	0.208778	other
DT1_A1_CCTCCCGACAATCCCT-1	-0.116496	0.185703	other
DT1_A1_CCTCCGACAATTCAAG-1	-0.0450525	-0.0415442	other
DT1_A1_CCTCCTAGCTAGAGTC-1	-0.039301	-0.109279	other
DT1_A1_CCTCCTGAGCCCACAT-1	0.0624636	-0.117838	other
DT1_A1_CCTCCTGTTGTGTCGT-1	-0.0449952	-0.0198943	other
DT1_A1_CCTCGAAGTGGACGGG-1	-0.0614917	-0.191372	other
DT1_A1_CCTCGACCCACTGCCT-1	-0.100023	-0.022058	other
DT1_A1_CCTCGCCAGCAAATTA-1	-0.0717169	0.856863	IC
DT1_A1_CCTCGCGCGATATAGG-1	0.012927	0.143161	other
DT1_A1_CCTCGCGCTGTGCGAT-1	-0.0111904	0.24994	other
DT1_A1_CCTCGGACCGGGATAG-1	-0.0452339	0.0607972	other
DT1_A1_CCTCGGATGCTACCTG-1	0.0300579	-0.0386142	other
DT1_A1_CCTCGGTTTCCTTGCC-1	0.254358	0.0992902	other
DT1_A1_CCTCTAATCTGCCAAG-1	0.0417186	-0.0785927	other
DT1_A1_CCTCTACAAGGATTGG-1	-0.191474	0.25413	other
DT1_A1_CCTCTATCGATTAGCA-1	0.0081255	-0.088342	other
DT1_A1_CCTCTCTCCCATCTAG-1	-0.0564706	0.0384461	other
DT1_A1_CCTCTGGCCTAGACGG-1	-0.0396035	-0.151935	other
DT1_A1_CCTCTGTACTATTCTA-1	0.0139145	-0.0534313	other
DT1_A1_CCTGAACGATATATTC-1	0.0385754	-0.0712725	other
DT1_A1_CCTGAATATTTACATA-1	-0.00311701	-0.104989	other
DT1_A1_CCTGACAAACTCGCGC-1	0.00552707	0.00611832	other
DT1_A1_CCTGACGCAACCTTTA-1	-0.0401656	-0.0313128	other
DT1_A1_CCTGAGAATAAATGCA-1	0.0517166	0.243886	other
DT1_A1_CCTGCCCGTTGTCTAG-1	0.00270684	-0.0439526	other
DT1_A1_CCTGCGTTCTACGCTT-1	-0.062212	0.113472	other
DT1_A1_CCTGCTATTTGAGAAG-1	-0.123719	0.509633	IC
DT1_A1_CCTGGCTAGACCCGCC-1	-0.152985	0.910331	IC
DT1_A1_CCTGGTCGAATGTGGG-1	0.0296235	0.141256	other
DT1_A1_CCTGTAAGACATGATA-1	0.0473338	0.130423	other
DT1_A1_CCTGTACTCACGCCCA-1	-0.14269	0.454041	IC
DT1_A1_CCTGTCACCCGGGCTC-1	0.0550305	0.00629637	other
DT1_A1_CCTGTCCCTCACGTTA-1	0.177536	-0.149782	other
DT1_A1_CCTGTCGCCCGTAAAT-1	0.116596	0.146407	other
DT1_A1_CCTGTGAAACCGTAAC-1	0.069944	0.120457	other
DT1_A1_CCTGTGCGGATTGTAA-1	0.0396421	0.32596	other
DT1_A1_CCTGTTCAACCTCGGG-1	-0.00830454	0.240544	other
DT1_A1_CCTGTTTGAAGACACG-1	-0.0330119	-0.0319249	other
DT1_A1_CCTTAAGTACGCAATT-1	-0.0283222	0.0958925	other
DT1_A1_CCTTCAGTTAAAGTGA-1	0.141699	0.0199027	other
DT1_A1_CCTTCCGCAACGCTGC-1	-0.212201	0.177557	other
DT1_A1_CCTTCGTATAGAATCC-1	-0.0617565	-0.00426676	other
DT1_A1_CCTTCTCAGCGTTCCT-1	0.0906378	-0.107681	other
DT1_A1_CCTTCTTGATCCAGTG-1	-0.0973844	0.634302	IC
DT1_A1_CCTTGACCACTTTATT-1	0.0237734	0.126712	other
DT1_A1_CCTTGTGAACGTGGTT-1	0.0497305	0.13809	other
DT1_A1_CCTTTAAGGGAGCACT-1	-0.074796	0.0102971	other
DT1_A1_CCTTTCAATGAAGAAA-1	-0.0153296	-0.0468101	other
DT1_A1_CCTTTGAATTATGGCT-1	0.8207	0.126252	IFN
DT1_A1_CGAAACATAGATGGCA-1	-0.12369	0.0663472	other
DT1_A1_CGAAACGCAATTCATG-1	-0.0993801	-0.0565751	other
DT1_A1_CGAACAGTATGGGCGT-1	-0.142637	-0.0795862	other
DT1_A1_CGAACCCGCATGCGTC-1	-0.0386443	-0.0950279	other
DT1_A1_CGAACCTCTTTCCTAG-1	-0.209411	0.721665	IC
DT1_A1_CGAACGCCCAGTGCCG-1	-0.0712743	-0.0827364	other
DT1_A1_CGAACGGCCGGACAAC-1	-0.000452965	0.219805	other
DT1_A1_CGAAGACGGTGAGTGC-1	0.0584523	0.0606595	other
DT1_A1_CGAAGATCAGTTTCAT-1	-0.0776269	0.228135	other
DT1_A1_CGAAGCTATAAATTCA-1	-0.0199729	0.0710593	other
DT1_A1_CGAAGGGTTTCAGATT-1	-0.0931024	0.206839	other
DT1_A1_CGAAGTTGCTCTGTGT-1	0.0219793	0.137126	other
DT1_A1_CGAATCTGCTCGACGC-1	0.270352	-0.0112484	other
DT1_A1_CGAATGAAGTCATTGC-1	0.419832	0.0189598	IFN
DT1_A1_CGAATGACGCATAATG-1	-0.013566	0.0402435	other
DT1_A1_CGAATGGTAGGTCGTC-1	-0.183774	0.375637	other
DT1_A1_CGACAATTTGATCTAA-1	0.0610946	-0.00512931	other
DT1_A1_CGACACGCTCCGACAG-1	-0.106526	0.0246275	other
DT1_A1_CGACAGTTCGCGTTAT-1	-0.0307053	-0.00715209	other
DT1_A1_CGACATGCGATCTTCT-1	-0.0897286	-0.0216326	other
DT1_A1_CGACCCTTAACGCCGG-1	0.0386297	0.143799	other
DT1_A1_CGACCGTTGGTATTCG-1	-0.183519	0.403086	IC
DT1_A1_CGACCTACTAGACAAT-1	0.0599839	0.183135	other
DT1_A1_CGACGCATCCGTACCT-1	0.106482	0.0341028	other
DT1_A1_CGACTCAGGATGTTAT-1	0.0527729	-0.0818938	other
DT1_A1_CGAGACTACTGCTGCT-1	0.0314611	0.115228	other
DT1_A1_CGAGAGATGTGAACCT-1	0.0544058	-0.0129025	other
DT1_A1_CGAGAGCGCGTAGATA-1	-0.117834	0.261426	other
DT1_A1_CGAGAGGGTAGCCGCG-1	-0.0439272	-0.0523676	other
DT1_A1_CGAGATTTCGCTCGGG-1	0.0428049	-0.0296915	other
DT1_A1_CGAGCACTTCAAGTTT-1	-0.141644	0.381799	other
DT1_A1_CGAGCGTTGATCAGCC-1	0.00577543	0.158264	other
DT1_A1_CGAGCTGGGCTTTAGG-1	0.0131812	0.0789267	other
DT1_A1_CGAGGATCGGGAACGA-1	0.136024	-0.0542491	other
DT1_A1_CGAGGCTAAATATGGC-1	0.0769678	-0.0255448	other
DT1_A1_CGAGGGACTGCGGTCG-1	0.0441592	0.264161	other
DT1_A1_CGAGGGTATCCAGGTG-1	0.0390424	-0.0144576	other
DT1_A1_CGAGTACTAAAGAGGA-1	-0.202475	0.159117	other
DT1_A1_CGAGTGAAGGTACCAG-1	-0.0982488	0.379794	other
DT1_A1_CGAGTTCTGTCCCACC-1	0.0185252	-0.0519164	other
DT1_A1_CGAGTTTATCGGACTG-1	0.0331454	-0.0962384	other
DT1_A1_CGATAATACTCAGGTT-1	0.0764196	-0.16455	other
DT1_A1_CGATACCTCGCGGACA-1	-0.0858393	0.176405	other
DT1_A1_CGATAGCGATACAGTG-1	-0.0146037	-0.0476095	other
DT1_A1_CGATCCACCATTGTTG-1	-0.102998	-0.0843779	other
DT1_A1_CGATCCGACCCAGTGC-1	0.126468	-0.0358429	other
DT1_A1_CGATCCTCGCAACATA-1	0.0125362	-0.107762	other
DT1_A1_CGATCGAGAAGCACCA-1	-0.0366784	0.173157	other
DT1_A1_CGATCTGTTGGAGGAC-1	-0.0298956	-0.131757	other
DT1_A1_CGATGGACCCTACGCC-1	0.0267674	-0.0669298	other
DT1_A1_CGATGTTGTTATCTAC-1	0.318032	0.216748	IFN
DT1_A1_CGATTAAATATCTCCT-1	-0.00905595	-0.0664624	other
DT1_A1_CGATTCGCCTGGCTGC-1	-0.0399172	0.334345	other
DT1_A1_CGATTTGTCATTAATG-1	-0.179673	-0.0224705	other
DT1_A1_CGCAAACACGAGTTAC-1	-0.0904573	-0.0543302	other
DT1_A1_CGCAATCGATCATTAG-1	0.00287427	0.144134	other
DT1_A1_CGCAATTACTTTCGGT-1	-0.0506782	0.322645	other
DT1_A1_CGCAATTAGGGTAATA-1	-0.152728	0.551159	IC
DT1_A1_CGCAATTCTACAATAA-1	-0.213855	0.874295	IC
DT1_A1_CGCACATGTCCACTAC-1	0.0590756	-0.0771732	other
DT1_A1_CGCACGTCTGTTTATG-1	0.0935032	0.0176629	other
DT1_A1_CGCACGTGCGCTATCA-1	0.0754058	-0.00971284	other
DT1_A1_CGCAGAAACATTTGCG-1	-0.0842227	-0.052594	other
DT1_A1_CGCAGATCTTCACCCG-1	0.34118	0.028852	IFN
DT1_A1_CGCAGGCGATCCAAAC-1	-0.139521	-0.0560665	other
DT1_A1_CGCATCATGGCTTCAG-1	0.0761149	0.185305	other
DT1_A1_CGCATCCATCAGCCAG-1	0.0955034	0.0610269	other
DT1_A1_CGCATGGTGCGATGCT-1	-0.0242797	0.123753	other
DT1_A1_CGCATTAGCTAATAGG-1	-0.00216905	-0.0696894	other
DT1_A1_CGCCAAGAAGCCGAGT-1	0.0077142	0.50579	IC
DT1_A1_CGCCACAGGTCGCGAT-1	-0.0131763	0.0242041	other
DT1_A1_CGCCATCCGATTATGA-1	-0.00658109	0.0614419	other
DT1_A1_CGCCCAGCACGCCTAG-1	-0.0110577	0.0595205	other
DT1_A1_CGCCCGCTTCCGTACA-1	0.271274	0.532459	IC
DT1_A1_CGCCCTAATTGTTCAA-1	0.0876409	0.256821	other
DT1_A1_CGCCCTTACATCCACC-1	0.128707	0.142596	other
DT1_A1_CGCCCTTGAAGGCTGA-1	0.0218032	-0.0561334	other
DT1_A1_CGCCGACTATTCGCTA-1	-0.00766515	-0.176358	other
DT1_A1_CGCCGCCCATGCCTGT-1	-0.00575365	-0.0112875	other
DT1_A1_CGCCGCGTTCTGAACG-1	-0.0528963	0.129091	other
DT1_A1_CGCCGTTCAGCATAGT-1	0.0090626	-0.0742686	other
DT1_A1_CGCCTCCCTCCTCTAT-1	-0.0551906	-0.138718	other
DT1_A1_CGCCTGGCCTACGTAA-1	-0.0104204	-0.0811846	other
DT1_A1_CGCCTTTAGCATGCTC-1	0.0730366	-0.0710369	other
DT1_A1_CGCGAAGTGGCATACT-1	-0.0652324	-0.0399528	other
DT1_A1_CGCGACACTGCGCAGC-1	0.161875	0.131354	other
DT1_A1_CGCGAGAGGGACTTGT-1	-0.173561	0.417998	IC
DT1_A1_CGCGAGTCTGCCGGGT-1	-0.00730121	-0.0622664	other
DT1_A1_CGCGCAAATGTCCAGA-1	0.0719147	-0.0669046	other
DT1_A1_CGCGCATGTTTGATTG-1	0.0132561	0.00475315	other
DT1_A1_CGCGCCCGACTTAATA-1	-0.0556683	0.310638	other
DT1_A1_CGCGGCTCAACTTGAA-1	-0.0221376	-0.0562881	other
DT1_A1_CGCGGGAATTAGGCAG-1	-0.154381	0.633037	IC
DT1_A1_CGCGGGAATTCCTTTC-1	-0.0305011	0.129717	other
DT1_A1_CGCGGTAAGTCTAGCT-1	0.187955	0.337642	other
DT1_A1_CGCGGTCACAAACCAA-1	-0.0762286	0.106553	other
DT1_A1_CGCGTCATATTAAACC-1	0.0341712	0.104099	other
DT1_A1_CGCGTTCATGAAATAC-1	-0.0812561	0.889705	IC
DT1_A1_CGCTACGGGACATTTA-1	-0.0450773	-0.0268365	other
DT1_A1_CGCTAGAGACCGCTGC-1	0.0484367	0.228188	other
DT1_A1_CGCTATTCTTAGGCTC-1	0.285598	-0.122518	other
DT1_A1_CGCTCGACATAATGAT-1	0.391285	0.120797	IFN
DT1_A1_CGCTCTCCGTAGATTA-1	-0.0308113	0.136196	other
DT1_A1_CGCTGGTGACTACCCT-1	-0.168545	-0.158232	other
DT1_A1_CGCTGTGACGCCGCAC-1	0.0693716	0.289035	other
DT1_A1_CGCTGTGTGGATGTTG-1	0.048927	0.257274	other
DT1_A1_CGCTTAGTATTGATAC-1	0.0172684	0.0396435	other
DT1_A1_CGCTTATTCCCGGTCG-1	-0.0644203	-0.0812011	other
DT1_A1_CGCTTCGGTCTAAGAC-1	-0.0145478	0.0133209	other
DT1_A1_CGCTTTCATACCGGTG-1	0.00521434	0.158134	other
DT1_A1_CGCTTTCCGCCAAGGT-1	-0.0366172	0.00386551	other
DT1_A1_CGCTTTCTTGCATTCG-1	0.0275194	-0.218052	other
DT1_A1_CGGAAAGAATCAAACG-1	-0.0618708	0.0660748	other
DT1_A1_CGGAAAGCAAATGTGC-1	-0.0312668	0.185814	other
DT1_A1_CGGAAATTTCACATCC-1	0.472388	0.283195	IFN
DT1_A1_CGGAACGTAAACATAG-1	-0.195046	-0.0475388	other
DT1_A1_CGGACCTCTGTAGTTA-1	-0.00128008	0.284857	other
DT1_A1_CGGACCTTTACGTCCC-1	-0.0639644	0.0339383	other
DT1_A1_CGGACGTTACTTGAAG-1	-0.0505542	-0.145958	other
DT1_A1_CGGAGCAATTTAATCG-1	0.0301067	0.00776421	other
DT1_A1_CGGAGCATGGCGATCC-1	0.00618768	-0.137111	other
DT1_A1_CGGAGCTTATAACACC-1	0.0337431	0.00424727	other
DT1_A1_CGGAGTCCTAACCTGG-1	0.329428	0.50935	IFN+IC
DT1_A1_CGGAGTTTGAGAGACA-1	-0.0175798	0.137861	other
DT1_A1_CGGATGAATGCTGTGA-1	-0.22373	0.650593	IC
DT1_A1_CGGATTCTGCCTTATG-1	-0.0351878	0.0716984	other
DT1_A1_CGGCAATAAGATCGCC-1	-0.0857094	-0.0986308	other
DT1_A1_CGGCACCGTTAGCGCC-1	0.0399804	0.19725	other
DT1_A1_CGGCAGGGTCGGGTTG-1	0.0670398	-0.134617	other
DT1_A1_CGGCCACGCACAAAGT-1	0.15832	0.203078	other
DT1_A1_CGGCCAGAGCGACCAT-1	0.018387	0.0592	other
DT1_A1_CGGCCCAACCTGTAGT-1	0.10547	0.111599	other
DT1_A1_CGGCCCAGGTATATCC-1	-0.0377332	0.0693469	other
DT1_A1_CGGCGCCATCAATCCC-1	-0.00215918	-0.127331	other
DT1_A1_CGGCTCTAAAGCTGCA-1	-0.0453811	-0.00758183	other
DT1_A1_CGGCTCTTCGTCGAAC-1	0.220654	0.0933711	other
DT1_A1_CGGCTGCAAGATTAAG-1	0.165778	-0.0363334	other
DT1_A1_CGGCTTTGTATGATAA-1	0.0438425	0.0257416	other
DT1_A1_CGGGAATATAGTATAC-1	-0.0213632	0.0330207	other
DT1_A1_CGGGAGCTTCAGTGTA-1	-0.0526701	-0.090283	other
DT1_A1_CGGGATCAATGTAAGA-1	0.0431786	0.047088	other
DT1_A1_CGGGCAGCTAAACCGC-1	-0.155522	0.488733	IC
DT1_A1_CGGGCCTTCTTTGTAA-1	0.0168083	0.09977	other
DT1_A1_CGGGCGATGGATCACG-1	0.114778	-0.0611484	other
DT1_A1_CGGGTTCGGCACGTAT-1	0.107746	0.156341	other
DT1_A1_CGGGTTTGTTAGGGCT-1	-0.0287463	-0.135159	other
DT1_A1_CGGTACGGCAAACCCA-1	0.117198	0.379318	other
DT1_A1_CGGTACTAGAATCAAA-1	-0.0400051	0.0238371	other
DT1_A1_CGGTAGAGGTGCAGGT-1	0.00604539	0.0437687	other
DT1_A1_CGGTATAGGTATTAGC-1	-0.107527	0.490972	IC
DT1_A1_CGGTATGGGCACTCTG-1	-0.0163259	0.15397	other
DT1_A1_CGGTCAAGTGGGAACC-1	0.142031	-0.165915	other
DT1_A1_CGGTCCATGAGACTCC-1	0.00201834	0.0414318	other
DT1_A1_CGGTCCGTCGCAAGCC-1	-0.0611665	0.0669453	other
DT1_A1_CGGTCTATCAACCCGT-1	0.222897	-0.0564388	other
DT1_A1_CGGTGAAGACTAAAGT-1	0.0419483	0.139949	other
DT1_A1_CGGTGCAGATAGAACG-1	-0.273953	-0.00231596	other
DT1_A1_CGGTGCGCGTTGGTCC-1	-0.021667	-0.0121937	other
DT1_A1_CGGTGGGCTCCAGCCT-1	-0.117427	-0.0362703	other
DT1_A1_CGGTTATCCAACAGTG-1	0.164884	0.212786	other
DT1_A1_CGGTTCAAGTAGGTGT-1	-0.0562123	-0.0154311	other
DT1_A1_CGGTTGACCTGGCATA-1	-0.124185	0.137269	other
DT1_A1_CGGTTGAGTATCCTTC-1	0.00805454	0.151465	other
DT1_A1_CGGTTGGGCAGGGTCC-1	-0.0855748	0.118975	other
DT1_A1_CGGTTGGGTTCAAGTT-1	0.0743143	0.103046	other
DT1_A1_CGGTTTATGAAGGAAC-1	-0.04701	0.632891	IC
DT1_A1_CGTAAAGCAAGAAATC-1	-0.17027	0.887576	IC
DT1_A1_CGTAAATAACAAAGGG-1	-0.0683921	0.413839	IC
DT1_A1_CGTAACTTCGACACTT-1	-0.0524297	0.0353165	other
DT1_A1_CGTAATAATTACGAGT-1	-0.0318412	0.156841	other
DT1_A1_CGTACCTGATAGGCCT-1	-0.06865	0.0527189	other
DT1_A1_CGTAGCGAATTGTCAG-1	-0.0304667	-0.0733638	other
DT1_A1_CGTAGCGCCGACGTTG-1	-0.0782815	0.016146	other
DT1_A1_CGTATTAAGAGATCTA-1	-0.12971	0.537256	IC
DT1_A1_CGTCAAGGCTATAAAT-1	0.00385754	0.0586778	other
DT1_A1_CGTCACGTCCATTGGT-1	-0.0454564	0.0674991	other
DT1_A1_CGTCAGCTATTTACTC-1	0.0240225	-0.0705534	other
DT1_A1_CGTCAGTGCGCACAAG-1	0.318997	0.136749	IFN
DT1_A1_CGTCAGTTTATCGTCT-1	0.0687545	0.139588	other
DT1_A1_CGTCCAGATGGCTCCA-1	0.036556	0.0319566	other
DT1_A1_CGTCGCATGTGAGCCA-1	-0.0363244	-0.0276134	other
DT1_A1_CGTCGCTTGGTTATAC-1	0.145845	0.147595	other
DT1_A1_CGTCGGGTCTAAGCGC-1	-0.0543592	-0.129177	other
DT1_A1_CGTCTGGAAGGGCCCG-1	0.00216861	-0.091017	other
DT1_A1_CGTGAAGTTAATTCAC-1	0.0204526	0.122858	other
DT1_A1_CGTGACATTGGGTCGT-1	0.218356	0.081742	other
DT1_A1_CGTGACCAGTCCTCTG-1	-0.0757456	-0.119883	other
DT1_A1_CGTGCAGACTGGGACA-1	-0.0332255	-0.0735041	other
DT1_A1_CGTGCATTGTCGACGC-1	-0.027776	0.195775	other
DT1_A1_CGTGCCCTCCCGAAGA-1	-0.0124567	0.0184318	other
DT1_A1_CGTGCTTCTACCTAAA-1	0.0717948	0.325877	other
DT1_A1_CGTGGAAGCCTCGTAC-1	-0.0464763	-0.0934374	other
DT1_A1_CGTGGCCGAATATCTA-1	-0.0839336	0.00309782	other
DT1_A1_CGTGGTACCCAAAGGC-1	0.0303534	0.0910034	other
DT1_A1_CGTGTCCCATTCGCGA-1	-0.114555	0.734637	IC
DT1_A1_CGTGTCTCGTTACGAC-1	0.00863047	0.0170101	other
DT1_A1_CGTTAAACTAGTTAGG-1	-0.0657005	-0.0347823	other
DT1_A1_CGTTAGCTCACAACTG-1	0.0435844	-0.0457498	other
DT1_A1_CGTTATCATACTTCCA-1	-0.00333852	0.102118	other
DT1_A1_CGTTCAAGGAAACGGA-1	0.109862	-0.0552314	other
DT1_A1_CGTTCAGACCCGCGAA-1	0.014304	0.0341803	other
DT1_A1_CGTTCATGGTGCGCGT-1	0.00910318	0.143562	other
DT1_A1_CGTTCTTCGCACACCT-1	0.0140673	0.20418	other
DT1_A1_CGTTGAGCGACCGTCG-1	0.0255294	0.0567879	other
DT1_A1_CGTTGAGTAATTGCGT-1	-0.0688298	0.372146	other
DT1_A1_CGTTGCCCGCGTGGGA-1	0.12006	0.0126933	other
DT1_A1_CGTTGTAAGATTGATT-1	-0.0661051	0.622464	IC
DT1_A1_CGTTGTCGGCAATTGA-1	0.0448175	0.171805	other
DT1_A1_CGTTGTTTCAATTCCC-1	-0.0476533	0.255623	other
DT1_A1_CGTTTAAGCGGAGCAC-1	0.326976	0.0478013	IFN
DT1_A1_CGTTTACAAGGCAGCT-1	0.126646	-0.0558257	other
DT1_A1_CGTTTCACTTCGGGCG-1	0.0371051	-0.142147	other
DT1_A1_CGTTTCGCTCATTACA-1	-0.192366	0.44418	IC
DT1_A1_CGTTTGTGTAGAGGGT-1	-0.0297108	0.00825448	other
DT1_A1_CTAAAGAATGCCTACT-1	-0.0450303	-0.0390362	other
DT1_A1_CTAAAGGATGAGATAC-1	-0.226674	0.624536	IC
DT1_A1_CTAAATCCGGTGTACA-1	0.205358	0.00776678	other
DT1_A1_CTAAATCCTATTCCGG-1	0.158407	-0.109586	other
DT1_A1_CTAACAGCACAATAAC-1	0.0434925	0.175046	other
DT1_A1_CTAACCGCGCGCCCGT-1	0.0369443	0.0965801	other
DT1_A1_CTAACGAAACTTGCTG-1	-0.00350662	0.10091	other
DT1_A1_CTAACTGATAATCGCC-1	-0.0565959	-0.0655021	other
DT1_A1_CTAACTGGTCCGGTTC-1	-0.0349132	0.14387	other
DT1_A1_CTAAGGGAATGATTGG-1	-0.00260499	-0.0138775	other
DT1_A1_CTAAGTACAGGGCTAC-1	0.013309	-0.0233429	other
DT1_A1_CTAATGCGCCCAACAA-1	-0.0283403	-0.0158758	other
DT1_A1_CTAATTCGCACGCGCT-1	0.00422433	0.0906332	other
DT1_A1_CTAATTCTCAGATATT-1	-0.0290194	0.761719	IC
DT1_A1_CTAATTTCAACAACAC-1	0.0235916	0.0559075	other
DT1_A1_CTACAAGAAATAACCC-1	0.0713632	0.108852	other
DT1_A1_CTACACTCGCAGATGG-1	-0.0650392	-0.0987763	other
DT1_A1_CTACCCTAAGGTCATA-1	0.0260039	-0.117576	other
DT1_A1_CTACGAACTAGGTCGA-1	0.118558	0.0538138	other
DT1_A1_CTACGACTAGCTATAA-1	0.152742	0.283787	other
DT1_A1_CTACGATCCTATCCTA-1	-0.162202	0.621688	IC
DT1_A1_CTACGCACGGAGTACC-1	0.114225	0.0678707	other
DT1_A1_CTACGCCATTTCCGAT-1	0.0516631	0.100178	other
DT1_A1_CTACTATCATAGGTTT-1	-0.0203902	0.161895	other
DT1_A1_CTACTATCTTTCAGAG-1	0.0100737	0.253866	other
DT1_A1_CTACTCAAGGTATAGT-1	-0.00272152	-0.0690068	other
DT1_A1_CTACTCTAGGCCCGGC-1	0.194838	0.136657	other
DT1_A1_CTACTGCCACCTGACC-1	0.373667	0.00484378	IFN
DT1_A1_CTAGACATATATGTAG-1	0.00594553	0.127221	other
DT1_A1_CTAGACTGCATTTCGT-1	0.0564772	0.00595433	other
DT1_A1_CTAGATTTACGACGGC-1	-0.0185101	-0.0736669	other
DT1_A1_CTAGCATAGTATAATG-1	-0.0530998	-0.0586093	other
DT1_A1_CTAGCCCGGGAGACGA-1	0.333609	0.183078	IFN
DT1_A1_CTAGCCGATGTTATGA-1	-0.0927398	0.0102596	other
DT1_A1_CTAGGCGCCCTATCAG-1	-0.119008	-0.00159621	other
DT1_A1_CTAGGGATAGGGACAA-1	0.188951	-0.0114401	other
DT1_A1_CTAGGTTCGGACGTGA-1	0.00919499	-0.0420647	other
DT1_A1_CTAGTAGAAAGGGATT-1	0.113032	-0.206428	other
DT1_A1_CTAGTATTCGGAATTA-1	0.00115815	0.0802757	other
DT1_A1_CTAGTCACGTCTTAAG-1	0.0475125	-0.0150515	other
DT1_A1_CTAGTGAAGGACAGGA-1	0.0195518	0.198917	other
DT1_A1_CTAGTTACAACCCGGT-1	0.0386788	0.0908106	other
DT1_A1_CTAGTTGGGCCCGGTA-1	0.0576094	0.0243633	other
DT1_A1_CTATAAGAGCCAATCG-1	-0.157261	0.826951	IC
DT1_A1_CTATACTTAAAGCGAG-1	0.0199202	0.124754	other
DT1_A1_CTATAGGCGTTGATGT-1	0.0765882	0.0970579	other
DT1_A1_CTATATCCAGCCTGGC-1	-0.129976	0.293331	other
DT1_A1_CTATCACAACGCTGGA-1	0.0454006	-0.109706	other
DT1_A1_CTATCGACGAAATACA-1	-0.169822	0.093179	other
DT1_A1_CTATCGGGTCTCAACA-1	0.0645687	0.0939492	other
DT1_A1_CTATGAACACCTTGCC-1	-0.173212	0.336397	other
DT1_A1_CTATGCCCGAATGCAA-1	-0.03501	-0.0232452	other
DT1_A1_CTATGGGAAGCGGAAT-1	-0.069742	-0.107293	other
DT1_A1_CTATGTCACTAGCCCA-1	0.0221215	-0.0136931	other
DT1_A1_CTATGTCTATTGAAAC-1	-0.0419827	0.126395	other
DT1_A1_CTATGTGAGTCACGGC-1	0.265235	-0.0324914	other
DT1_A1_CTATTCATGTGTCCCA-1	0.0708578	-0.0998721	other
DT1_A1_CTATTGTGTTTGGTCA-1	-0.0945286	0.829579	IC
DT1_A1_CTATTTGCTTGGAGGA-1	-0.047514	0.133065	other
DT1_A1_CTATTTGGTTACGGAT-1	0.110391	-0.085671	other
DT1_A1_CTCAAACCACTGCCCG-1	-0.0369663	-0.0409167	other
DT1_A1_CTCAAGACATTAGCGC-1	-0.158782	0.0405777	other
DT1_A1_CTCACATTTACTAAAT-1	0.079362	0.179834	other
DT1_A1_CTCACCAGTACAAGTG-1	0.012243	0.179339	other
DT1_A1_CTCACTGTGATACTTA-1	-0.00363297	-0.14658	other
DT1_A1_CTCACTTGGCTGGTAA-1	-0.106369	0.343815	other
DT1_A1_CTCAGAGCTAATGTCG-1	-0.0102498	-0.0438928	other
DT1_A1_CTCAGATTGTGATAAG-1	-0.0385199	-0.00890931	other
DT1_A1_CTCAGTCACGACAAAT-1	0.0146089	0.040081	other
DT1_A1_CTCATGGCTCACAATC-1	-0.00452562	0.267572	other
DT1_A1_CTCATGGTAATTTGCG-1	0.00819025	0.00987841	other
DT1_A1_CTCATTCGTGAACATC-1	0.0217732	0.070649	other
DT1_A1_CTCATTGCTCTAACAA-1	0.133743	-0.153033	other
DT1_A1_CTCATTTGATGGGCGG-1	0.068158	0.0490514	other
DT1_A1_CTCCCAATGAGTCGCG-1	-0.0465599	-0.0843821	other
DT1_A1_CTCCCTCCTTTCGATC-1	-0.0276751	0.0174985	other
DT1_A1_CTCCGCCCACATGAGG-1	-0.310141	0.263259	other
DT1_A1_CTCCGGCCTAATATGC-1	-0.0329839	0.0385049	other
DT1_A1_CTCCTAGTAATCGTGA-1	0.0454843	0.228667	other
DT1_A1_CTCCTCCAGCTCACAC-1	0.0111671	0.535787	IC
DT1_A1_CTCCTGTTCAAGGCAG-1	-0.035202	0.154512	other
DT1_A1_CTCCTTTACGCAAGTC-1	0.948478	0.250233	IFN
DT1_A1_CTCGAATGGAACGTAT-1	0.143299	0.0504066	other
DT1_A1_CTCGAGACATACGATA-1	0.190133	0.157741	other
DT1_A1_CTCGAGGCAAGTTTCA-1	0.0188459	0.0303873	other
DT1_A1_CTCGAGGTCGAACAGT-1	0.00956318	0.180339	other
DT1_A1_CTCGATATTTGCGAGC-1	0.0170774	0.111516	other
DT1_A1_CTCGCACCTATATAGT-1	-0.0398539	-0.101324	other
DT1_A1_CTCGCATTGCATAGCC-1	0.166788	0.056592	other
DT1_A1_CTCGCCGAATGTAGGG-1	0.0244232	-0.101806	other
DT1_A1_CTCGGGCATCGTCGGG-1	0.00922485	-0.065337	other
DT1_A1_CTCGGGTTCTCTGGCC-1	0.294284	0.0318145	IFN
DT1_A1_CTCGGTACCACTGCTC-1	0.0259636	-0.0660299	other
DT1_A1_CTCGGTCCGTAGCCTG-1	-0.00551109	0.0321892	other
DT1_A1_CTCGGTTGTCGGCCCT-1	0.0736304	0.0622927	other
DT1_A1_CTCGTCGAGGGCTCAT-1	0.253221	-0.0268977	other
DT1_A1_CTCGTCTGTGCCTTCG-1	0.0537688	0.0615872	other
DT1_A1_CTCGTGGCACTGAAAG-1	-0.058305	0.312439	other
DT1_A1_CTCGTTACGGCTACCA-1	0.309647	0.0275794	IFN
DT1_A1_CTCGTTTCTAATGTTT-1	0.223849	0.165035	other
DT1_A1_CTCTAACACCGGCAGC-1	0.0102977	0.275708	other
DT1_A1_CTCTAATGCATTGATC-1	0.632484	0.261438	IFN
DT1_A1_CTCTACACTGGCGATT-1	0.161107	-0.0857116	other
DT1_A1_CTCTACATCCTGCGTG-1	-0.0328379	0.0974602	other
DT1_A1_CTCTCACAATCGATGA-1	0.0506906	-0.0106941	other
DT1_A1_CTCTCGATGTGCGCCT-1	0.202882	-0.00272138	other
DT1_A1_CTCTCGCTGTACTATG-1	0.331965	-0.0280416	IFN
DT1_A1_CTCTCTAACTGCCTAG-1	0.117399	-0.036762	other
DT1_A1_CTCTGCAGGCATTCTT-1	-0.183273	0.664444	IC
DT1_A1_CTCTGCGAAGCAAGCA-1	-0.0560207	0.159057	other
DT1_A1_CTCTGGACGCCTGGTG-1	0.0394451	0.0640372	other
DT1_A1_CTCTGTTTGAGGATTC-1	-0.0349107	-0.058404	other
DT1_A1_CTCTTCTATTGACTGG-1	-0.0270249	-0.0412944	other
DT1_A1_CTCTTCTGGAAGTTAG-1	0.0914282	-0.00478014	other
DT1_A1_CTCTTGTCCCGCTTGG-1	-0.0316574	0.00660207	other
DT1_A1_CTGAAAGAGATCCGAC-1	0.060867	-0.0889471	other
DT1_A1_CTGAATCCGAGACCTC-1	-0.0762149	-0.0453141	other
DT1_A1_CTGAATTTATTGCCAG-1	0.201956	0.160276	other
DT1_A1_CTGACTGCGCAGCTCG-1	0.198269	0.40535	IC
DT1_A1_CTGAGAAAGTTCGGCG-1	-0.0146852	-0.0945491	other
DT1_A1_CTGATAGTGTATCTCA-1	0.0014817	0.124256	other
DT1_A1_CTGATCCCTTTATGCA-1	-0.166195	0.602871	IC
DT1_A1_CTGCAAGCACGTTCCG-1	-0.0218614	0.260701	other
DT1_A1_CTGCACAACTACATAT-1	-0.105022	0.166397	other
DT1_A1_CTGCACCTAGTCCACA-1	0.0749468	0.161116	other
DT1_A1_CTGCACCTGGAACCGC-1	-0.124135	-0.0134891	other
DT1_A1_CTGCAGAGAATCAGAG-1	-6.03525e-05	0.0739402	other
DT1_A1_CTGCCAAGGTTGGAAG-1	-0.0487218	0.374091	other
DT1_A1_CTGCCATGCATCACAT-1	0.0265123	-0.0996501	other
DT1_A1_CTGCCCACGAAGCGTT-1	-0.0486965	0.0239982	other
DT1_A1_CTGCCTAGCCACCAAG-1	0.249399	0.805123	IC
DT1_A1_CTGCCTTTAATACCTT-1	0.129142	0.0632686	other
DT1_A1_CTGCGACCTCGCCGAA-1	-0.0667636	-0.0544361	other
DT1_A1_CTGCGATTTCGAGATT-1	-0.0333869	0.0903139	other
DT1_A1_CTGCGGGTGAAATGTT-1	0.146997	-0.0787032	other
DT1_A1_CTGCGGTAGTCACGTG-1	-0.0255504	0.190076	other
DT1_A1_CTGCGTTACGATATAA-1	0.0993922	-0.0167184	other
DT1_A1_CTGCTCTGACGGCAAA-1	-0.215782	0.486635	IC
DT1_A1_CTGCTGAGGCCACGAA-1	-0.160784	-0.00286107	other
DT1_A1_CTGCTGTCTAACGAGC-1	-0.0559934	0.113131	other
DT1_A1_CTGCTTTATGTCCGCG-1	-0.0022074	-0.0304135	other
DT1_A1_CTGGAAATGGATGCTT-1	-0.0107391	0.534397	IC
DT1_A1_CTGGAAGACACGGTGG-1	-0.0363209	0.0254545	other
DT1_A1_CTGGACGCAGTCCGGC-1	0.0254829	0.0928572	other
DT1_A1_CTGGATTTACACTTGA-1	-0.00455147	-0.0394693	other
DT1_A1_CTGGCATCCGAATGAG-1	-0.0146689	0.100353	other
DT1_A1_CTGGCGACATAAGTCC-1	0.305064	0.200193	IFN
DT1_A1_CTGGCGCACAGGTCTG-1	0.111396	-0.0274404	other
DT1_A1_CTGGCTGATTCATCCT-1	0.0266617	-0.00206138	other
DT1_A1_CTGGCTGGTTGTCAGT-1	-0.0390306	0.0905877	other
DT1_A1_CTGGGATAAATAATGG-1	0.016811	-0.0443425	other
DT1_A1_CTGGGATACGCTACCC-1	0.0329139	0.0933313	other
DT1_A1_CTGGGATCGCCCAGAT-1	0.110319	0.139641	other
DT1_A1_CTGGGCACTAGTCGGA-1	-0.0178162	0.256239	other
DT1_A1_CTGGGCCTGCTATATC-1	-0.0245128	0.0204284	other
DT1_A1_CTGGGCGGCCAAATGT-1	-0.106518	-0.0599396	other
DT1_A1_CTGGGCTACTGGAGAG-1	0.0303695	-0.0875301	other
DT1_A1_CTGGGCTATCCTTTGG-1	0.00948799	0.204332	other
DT1_A1_CTGGGTAGGCAGTTAA-1	0.0694977	-0.111419	other
DT1_A1_CTGGGTTGAGTTAAAG-1	0.165393	-0.0090904	other
DT1_A1_CTGGTAAAGACTTACA-1	-0.0418127	0.123737	other
DT1_A1_CTGGTAAAGTGTGGGC-1	-0.0109071	-0.0195696	other
DT1_A1_CTGGTAACACATAGAA-1	0.0918419	-0.0945362	other
DT1_A1_CTGGTAACGAGCTCTT-1	-0.0321147	0.529866	IC
DT1_A1_CTGGTCATTCCAATCC-1	0.00165911	0.0714336	other
DT1_A1_CTGGTCCTAACTTGGC-1	-0.120155	0.049627	other
DT1_A1_CTGGTGAATGGGCCTA-1	-0.0174737	0.439369	IC
DT1_A1_CTGGTTTCGAGCAAGA-1	-0.0435024	-0.067156	other
DT1_A1_CTGTACTTCTTAGCAT-1	-0.00632909	0.0745745	other
DT1_A1_CTGTAGCCATCTCACT-1	-0.0308146	-0.0207656	other
DT1_A1_CTGTAGTGAGGATCGA-1	0.221124	-0.221096	other
DT1_A1_CTGTCAAATGGCTCGG-1	0.437298	0.0434825	IFN
DT1_A1_CTGTCACGCCAGGCGC-1	0.0768982	-0.0130205	other
DT1_A1_CTGTGCAGGGTAGGTC-1	0.0089097	0.0811044	other
DT1_A1_CTGTGGTCGGGAGATA-1	-0.0176748	-0.0794383	other
DT1_A1_CTGTTACCCAATCTAG-1	-0.00334431	-0.088693	other
DT1_A1_CTGTTCACTGCCTGTG-1	0.053384	-0.0301974	other
DT1_A1_CTGTTCATCTCACGGG-1	-0.00835316	-0.037242	other
DT1_A1_CTGTTGGCTCTTCTGA-1	-0.0384403	0.128582	other
DT1_A1_CTGTTGTTCAGTCGTA-1	-0.082313	0.316078	other
DT1_A1_CTTAAATAAGACCCAT-1	0.383965	0.0557998	IFN
DT1_A1_CTTAACTTCGAAGTAC-1	-0.00204204	-0.180297	other
DT1_A1_CTTAAGCAGCGAGCCG-1	0.919598	-0.188561	IFN
DT1_A1_CTTAATCGACTTAGTA-1	-0.166361	0.546	IC
DT1_A1_CTTACACGGTATTCCA-1	-0.184315	0.856428	IC
DT1_A1_CTTACACTGGGAAATA-1	-0.143803	-0.0413847	other
DT1_A1_CTTACATAGATTTCTT-1	-0.0293158	0.103893	other
DT1_A1_CTTAGATGTTTCATCC-1	-0.166123	0.531957	IC
DT1_A1_CTTAGCCCGGATAGTG-1	0.14028	0.0216317	other
DT1_A1_CTTAGCCTTCCACATG-1	-0.0270977	0.370619	other
DT1_A1_CTTAGGTATAGACCAG-1	0.0168417	-0.0722356	other
DT1_A1_CTTAGTAGGCCTACAG-1	0.138896	-0.0843359	other
DT1_A1_CTTAGTTGAGGAATCG-1	0.171352	0.0477035	other
DT1_A1_CTTATGCGCTCAGGGC-1	0.046	-0.0100072	other
DT1_A1_CTTCAACTCCACTTGG-1	0.0482372	-0.0606487	other
DT1_A1_CTTCACGCCCTGGTAC-1	-0.18004	0.76087	IC
DT1_A1_CTTCAGTGGTCGCCTA-1	0.0174178	0.138923	other
DT1_A1_CTTCATCACCAGGGCT-1	-0.0946534	0.223222	other
DT1_A1_CTTCATTGTCAGTGGA-1	0.307775	-0.0698682	IFN
DT1_A1_CTTCCGCTCCGTGAAG-1	-0.0759826	0.0109553	other
DT1_A1_CTTCCTGCATATTTAC-1	0.163145	0.173346	other
DT1_A1_CTTCGGCCAATTGTTT-1	-0.0475182	0.0226517	other
DT1_A1_CTTCGTAGATAGGTGA-1	-0.0183462	0.0822873	other
DT1_A1_CTTCTATGTTGAAGTA-1	-0.0526486	0.01603	other
DT1_A1_CTTCTATTAATGCTAG-1	-0.0906601	0.0816826	other
DT1_A1_CTTCTGGGCGTACCTA-1	0.342141	0.0805754	IFN
DT1_A1_CTTCTTACGTCGTATA-1	0.0624181	-0.00364079	other
DT1_A1_CTTGACCCGAAAGATA-1	0.00194857	0.0343207	other
DT1_A1_CTTGAGTTAGGGTAAT-1	-0.00387873	0.0378202	other
DT1_A1_CTTGATGACCATCCAG-1	0.0512336	0.175377	other
DT1_A1_CTTGCAACCGCCTCCT-1	0.0874141	-0.0733678	other
DT1_A1_CTTGCCCACCCACGCA-1	-0.0137271	-0.114118	other
DT1_A1_CTTGCCCAGGCTCTAC-1	0.0230358	0.150224	other
DT1_A1_CTTGGCCAAGCTGGGA-1	0.000279416	0.00573236	other
DT1_A1_CTTGTACTTGTTGACT-1	0.605577	-0.00772943	IFN
DT1_A1_CTTGTGCTCACCGATT-1	0.0207241	-0.112364	other
DT1_A1_CTTGTTGCTGAGTCAA-1	-0.0136952	-0.0774788	other
DT1_A1_CTTTAACTTTCAAAGG-1	-0.0178502	-0.118653	other
DT1_A1_CTTTACCGAATAGTAG-1	-0.00491826	0.0584302	other
DT1_A1_CTTTAGGAACACTGTT-1	0.120334	-0.0563502	other
DT1_A1_CTTTATCCGACGCATG-1	-0.200482	0.656716	IC
DT1_A1_CTTTCTGTGCGGGCTT-1	-0.0482524	-0.0509865	other
DT1_A1_CTTTGAAACATATTCC-1	0.0722079	0.160928	other
DT1_A1_CTTTGACGTCGCTTCT-1	0.0339811	0.101913	other
DT1_A1_CTTTGCATCGCTCTTG-1	0.00638835	-0.101031	other
DT1_A1_CTTTGGCGCTTTATAC-1	-0.0500413	-0.0604924	other
DT1_A1_CTTTGGCTTTAGTAAA-1	-0.155731	0.185356	other
DT1_A1_CTTTGGGATTGTTGCA-1	0.0678407	0.0371072	other
DT1_A1_CTTTGTCGAATGCTCC-1	0.701806	-0.0851454	IFN
DT1_A1_GAAACAGATGACCACC-1	0.105135	-0.141064	other
DT1_A1_GAAACAGCCATGCAGT-1	0.0230328	-0.0536253	other
DT1_A1_GAAACATAGGAAACAG-1	0.181973	-0.0885389	other
DT1_A1_GAAACCATGGTGCGCT-1	-0.0821501	0.924752	IC
DT1_A1_GAAACCGAATTACCTT-1	-0.198359	0.860962	IC
DT1_A1_GAAACCTATACAAATG-1	-0.0820712	0.04854	other
DT1_A1_GAAACTCGTGCGATGC-1	0.244877	0.0647549	other
DT1_A1_GAAACTCTAATGAAGG-1	-0.0641902	-0.00401124	other
DT1_A1_GAAAGCAGTGCACTTT-1	-0.00464785	0.0405073	other
DT1_A1_GAAAGCCCTTTGGACC-1	-0.121092	0.254781	other
DT1_A1_GAAAGTGACTAACTGC-1	-0.114098	0.333538	other
DT1_A1_GAAATACCTGCTGGCT-1	0.389371	0.0872702	IFN
DT1_A1_GAAATATCACCATCAG-1	0.00748486	0.105127	other
DT1_A1_GAAATATGCTTGAATG-1	-0.0634361	-0.0142608	other
DT1_A1_GAAATCGCGCGCAACT-1	-0.0333602	0.031855	other
DT1_A1_GAAATCTGACCAAGTT-1	0.0136725	-0.0408392	other
DT1_A1_GAAATGGCGGTGTTAG-1	-0.0573714	0.585221	IC
DT1_A1_GAAATTAGCACGGATA-1	-0.00384557	-0.0193715	other
DT1_A1_GAAATTCACATCGCTG-1	-0.059897	0.0233744	other
DT1_A1_GAAATTGTCTCTATAA-1	-0.117477	0.921854	IC
DT1_A1_GAACACACATCAACCA-1	0.490353	0.00524996	IFN
DT1_A1_GAACAGATTACTAAAT-1	-0.0740626	0.14936	other
DT1_A1_GAACCCTCTGTGTTCT-1	-0.0185292	0.0334997	other
DT1_A1_GAACCTCGACCTACAC-1	-0.0385331	-0.094173	other
DT1_A1_GAACCTTTAACGATCC-1	0.100786	0.012086	other
DT1_A1_GAACGACCGAATGATA-1	-0.0901531	0.00929417	other
DT1_A1_GAACGCGGGTCACACG-1	-0.0348358	-0.00799993	other
DT1_A1_GAACGTCTCATGGTCG-1	0.0511923	-0.00531623	other
DT1_A1_GAACGTTAGGAAGACG-1	-0.0367158	0.172629	other
DT1_A1_GAACTGTGGAGAGACA-1	0.00157705	0.0911791	other
DT1_A1_GAACTTAGCGCCCGGT-1	0.240054	0.142885	other
DT1_A1_GAAGAAACGATATTGT-1	0.11831	-0.137596	other
DT1_A1_GAAGACTTCAATGCCG-1	0.57039	0.426366	IFN+IC
DT1_A1_GAAGCCACTGATTATG-1	0.0318203	0.430851	IC
DT1_A1_GAAGCCGGGTAAGCTC-1	0.0137462	0.13213	other
DT1_A1_GAAGCCTGCACATTCC-1	0.00191814	0.275626	other
DT1_A1_GAAGCGTGAGGAATTT-1	0.0737334	0.0047555	other
DT1_A1_GAAGCTCGGACCCGTC-1	0.0155562	0.0638218	other
DT1_A1_GAAGCTCTTTGCTTAG-1	-0.0705902	-0.0252196	other
DT1_A1_GAAGCTTGCTGACCGC-1	-0.0640443	0.141566	other
DT1_A1_GAAGGAGTCGAGTGCG-1	0.00602585	0.114852	other
DT1_A1_GAAGGGTCATTAAGAC-1	-0.0222768	0.0776613	other
DT1_A1_GAAGTCAGTTGCACTA-1	-0.0659696	-0.0629854	other
DT1_A1_GAAGTGATTTATCGTG-1	0.0403972	-0.0230586	other
DT1_A1_GAAGTGCTGGATAGCT-1	-0.0476769	-0.0479477	other
DT1_A1_GAAGTTTCCACTCAAT-1	-0.12191	0.378656	other
DT1_A1_GAATAGACGCGACCCA-1	0.0996868	-0.200843	other
DT1_A1_GAATAGCATTTAGGGT-1	0.0400836	0.139478	other
DT1_A1_GAATAGCCCTGCGGTC-1	-0.0640136	0.0509576	other
DT1_A1_GAATAGTGCTCGATTA-1	0.225142	-0.00913079	other
DT1_A1_GAATATTCGGAGTCCC-1	0.0462565	-0.00155756	other
DT1_A1_GAATCGACATGGTCAC-1	-0.155347	0.745679	IC
DT1_A1_GAATCTATACTCGGAC-1	-0.0321002	-0.0391186	other
DT1_A1_GAATCTGAACATTCTC-1	-0.00402336	-0.00537287	other
DT1_A1_GAATGAAGGTCTTCAG-1	-0.0289441	0.184297	other
DT1_A1_GAATGCGAATCGGTTC-1	0.0251725	0.067769	other
DT1_A1_GAATGGGCTTATCGAC-1	-0.0103635	0.0877603	other
DT1_A1_GAATGTATGGCAGGTC-1	0.09119	-0.0674619	other
DT1_A1_GAATGTGGTCCGGATT-1	0.0465502	-0.0278992	other
DT1_A1_GAATGTTGGGTAATCT-1	0.0489403	-0.171259	other
DT1_A1_GAATTATAGTGAAAGG-1	0.0111932	-0.0100399	other
DT1_A1_GAATTCACCCGGGTGT-1	-0.0319941	-0.0113648	other
DT1_A1_GAATTTCTCGCTGCAG-1	-0.0736646	0.0587624	other
DT1_A1_GACAAACATATGCAGG-1	0.0145582	0.154253	other
DT1_A1_GACAACGACCATTGAA-1	0.0136129	0.0665764	other
DT1_A1_GACAACGCAGCTTACG-1	0.11538	0.000560595	other
DT1_A1_GACAAGAGATGAGATT-1	-0.0140142	-0.0919973	other
DT1_A1_GACACAAGGGAAGAAA-1	0.0214811	0.248724	other
DT1_A1_GACACAGCCGGGACTG-1	-0.051594	0.00269731	other
DT1_A1_GACACCCAAAGACGCG-1	0.133263	-0.14566	other
DT1_A1_GACACTGAGTTCAGTG-1	-0.192346	-0.0473102	other
DT1_A1_GACACTGGAACCCGAT-1	0.0490809	-0.164907	other
DT1_A1_GACACTTCCAATTACC-1	-0.0255692	-0.163959	other
DT1_A1_GACAGAGGTCTTCAGT-1	-0.185535	0.673552	IC
DT1_A1_GACAGATTTCTGGCTC-1	-0.0634446	-0.0956015	other
DT1_A1_GACAGCCAGACCTGAC-1	0.147351	0.116627	other
DT1_A1_GACAGGCACACACTAT-1	-0.171418	0.610294	IC
DT1_A1_GACATACTGTCGCAGA-1	0.0616438	0.121597	other
DT1_A1_GACATCCGTCGAACTG-1	0.0324799	0.155194	other
DT1_A1_GACATCGATTTATAAC-1	0.0322601	-0.0697326	other
DT1_A1_GACATTTCGCCCAGCC-1	-0.191104	0.191385	other
DT1_A1_GACCAAACGTTGACTG-1	-0.0575554	0.0209908	other
DT1_A1_GACCACACTTCCCTTT-1	0.0462332	-0.108693	other
DT1_A1_GACCAGAGCCCTGTAG-1	-0.196014	0.661164	IC
DT1_A1_GACCAGGTCATTCATA-1	-0.0603431	-0.0411075	other
DT1_A1_GACCCAATTATGATAC-1	0.0161971	0.0667665	other
DT1_A1_GACCCGTCGCCGGCTA-1	-0.0666559	-0.00544477	other
DT1_A1_GACCGACTGAAGCGTC-1	0.0456598	0.111866	other
DT1_A1_GACCGATTAAATATGT-1	-0.115372	-0.0589813	other
DT1_A1_GACCGCGTCTGACGTG-1	-0.014627	-0.0810728	other
DT1_A1_GACCGGTGATACTCTC-1	-0.186996	0.0784787	other
DT1_A1_GACCGTCAGGTCGTGA-1	0.0425631	0.0649818	other
DT1_A1_GACCGTGCTGACGGTG-1	-0.0237624	0.184153	other
DT1_A1_GACCGTTACATGCGAC-1	-0.103651	-0.0330147	other
DT1_A1_GACCTGGTCTGGGCGT-1	0.016939	0.0584125	other
DT1_A1_GACCTTCCACGTCTAC-1	0.227037	0.152741	other
DT1_A1_GACGAGGCTAATAAAC-1	-0.103932	0.00760742	other
DT1_A1_GACGATATCACTGGGT-1	0.0401572	-0.0741034	other
DT1_A1_GACGCATACCCGTCGG-1	0.0781365	0.104199	other
DT1_A1_GACGCCGTAAAGGCTA-1	-0.0882796	0.0444416	other
DT1_A1_GACGCTTGCTTCTAAA-1	0.0369887	-0.0244017	other
DT1_A1_GACGGACCGCGTTCCT-1	-0.0850461	-0.0120177	other
DT1_A1_GACGGGCATCGAATTT-1	-0.0543972	-0.0430692	other
DT1_A1_GACGGGTTGGCCCGTA-1	0.00944684	-0.00537701	other
DT1_A1_GACGGTCAATAGAAGC-1	0.141368	0.243483	other
DT1_A1_GACGTGTAGGGATTAT-1	-0.0580249	0.0663987	other
DT1_A1_GACGTTCGTAAATACA-1	0.0778719	-0.0109762	other
DT1_A1_GACGTTGCTCGGCGGC-1	0.0114668	0.133004	other
DT1_A1_GACTAACACAGCACCT-1	-0.0356182	0.363702	other
DT1_A1_GACTAAGATCATGCAC-1	0.123629	0.0323547	other
DT1_A1_GACTAAGTAGGCTCAC-1	-0.202863	0.826279	IC
DT1_A1_GACTACAAAGCGGTGG-1	-0.031642	0.0559809	other
DT1_A1_GACTACAATTGCTCGT-1	-0.0147508	0.677532	IC
DT1_A1_GACTAGGCCGTTAGGT-1	0.0694631	-0.0483692	other
DT1_A1_GACTCACCCACGTGAG-1	0.200402	-0.0895148	other
DT1_A1_GACTCCCAGAATAAGG-1	0.0675186	0.123841	other
DT1_A1_GACTCCTTCCAATTGA-1	0.350738	-0.0644794	IFN
DT1_A1_GACTCGCGGGAATGAC-1	-0.0357798	0.157728	other
DT1_A1_GACTCGGTCGGCGGAT-1	0.0750393	0.13969	other
DT1_A1_GACTCTAGAGTTCCAA-1	-0.0164055	0.0680571	other
DT1_A1_GACTGATTGGTCACAA-1	0.108065	0.0925166	other
DT1_A1_GACTGCAAATCGAGCT-1	0.118243	0.0530275	other
DT1_A1_GACTGCACCAGCCCAG-1	0.00379273	-0.0951585	other
DT1_A1_GACTGCGGCACGTGTA-1	0.0592165	0.0106627	other
DT1_A1_GACTGCTGGTGAGAAA-1	0.0150278	0.0734995	other
DT1_A1_GACTGGGCGCCGCAAC-1	0.00955798	-0.02866	other
DT1_A1_GACTTTCGAGCGGTTC-1	-0.24873	0.562719	IC
DT1_A1_GAGAACGGTTCTGACT-1	0.00747603	0.00898164	other
DT1_A1_GAGAATCTCACGATCA-1	-0.072874	0.0443047	other
DT1_A1_GAGACCCTGCAACGCC-1	-0.0418699	0.123807	other
DT1_A1_GAGACTGATGGGTAGA-1	0.0504584	0.0202327	other
DT1_A1_GAGACTTCGCGACCGA-1	-0.0152511	-0.0797296	other
DT1_A1_GAGAGCGCAGTCCCTG-1	0.151354	0.288926	other
DT1_A1_GAGAGGGCGCGAGGTT-1	-0.0264898	-0.0523584	other
DT1_A1_GAGAGGTGCATTCTGG-1	0.0312048	0.10188	other
DT1_A1_GAGAGTCTCGGGAGAG-1	0.129306	-0.181028	other
DT1_A1_GAGATCTGCTTGGCAT-1	-0.155691	0.7105	IC
DT1_A1_GAGATCTGTCACTCCG-1	0.085593	-0.0291151	other
DT1_A1_GAGATCTTCCATGACA-1	0.122326	-0.0618138	other
DT1_A1_GAGATGGCTTTAATCA-1	0.0367815	0.197662	other
DT1_A1_GAGCATCAACAACTTG-1	0.0601902	0.124971	other
DT1_A1_GAGCCAGCTACCTGTG-1	0.0143445	-0.154065	other
DT1_A1_GAGCCGAGCGTTTATT-1	-0.1555	0.310727	other
DT1_A1_GAGCGAGGGAGTACCG-1	0.220233	0.0454855	other
DT1_A1_GAGCGCAAATACTCCG-1	-0.134585	-0.00920878	other
DT1_A1_GAGCGCGCACGAGTAG-1	-0.12956	-0.0647854	other
DT1_A1_GAGCGCTGTTAGGTAA-1	0.293997	0.332002	IFN
DT1_A1_GAGCGGAATGCGGTGT-1	0.0974025	0.0735643	other
DT1_A1_GAGCTAAGGGCATATC-1	-0.155173	0.134737	other
DT1_A1_GAGCTCAACATGAGCG-1	-0.0629797	0.0882361	other
DT1_A1_GAGCTGTCGTCTCGGA-1	0.0503641	-0.078742	other
DT1_A1_GAGGAATATCTCTTTG-1	0.110637	0.00903244	other
DT1_A1_GAGGAATGGAGAGGTT-1	-0.0021016	0.0456549	other
DT1_A1_GAGGCCCGACTCCGCA-1	0.10762	-0.00969439	other
DT1_A1_GAGGCCTGTTGATACA-1	-0.0032263	-0.0677713	other
DT1_A1_GAGGCTATCAAAGTCG-1	0.0617973	0.289773	other
DT1_A1_GAGGGAGTCAGATCGC-1	-0.00539319	0.175493	other
DT1_A1_GAGGGCGCAGCTCTGC-1	-0.0372055	0.0893779	other
DT1_A1_GAGGGTAGTAACAAAG-1	0.214663	0.16141	other
DT1_A1_GAGGTACATCCATCTT-1	0.0523756	0.0469291	other
DT1_A1_GAGGTACGCGTGTCCC-1	-0.0715071	0.315726	other
DT1_A1_GAGGTCCGTTCGCTGT-1	0.0952863	0.0572736	other
DT1_A1_GAGTAAACCGGAAAGT-1	-0.0434292	-0.0256449	other
DT1_A1_GAGTAAGGCCACGGGA-1	0.0385736	-0.030999	other
DT1_A1_GAGTACGGGTATACAA-1	-0.105661	0.0900186	other
DT1_A1_GAGTAGATACTAGTTG-1	-0.0190954	0.206871	other
DT1_A1_GAGTATACCCTAATCA-1	-0.103876	0.44994	IC
DT1_A1_GAGTATGCCCGCCTTG-1	-0.0644478	0.0260037	other
DT1_A1_GAGTATGCGCGTGCAT-1	0.0585014	-0.0455637	other
DT1_A1_GAGTCAGACCAGAATC-1	-0.0234069	-0.134743	other
DT1_A1_GAGTCCACCAGGTTTA-1	-0.0240238	0.0953426	other
DT1_A1_GAGTCGACAGACCCTC-1	0.0401827	-0.0142713	other
DT1_A1_GAGTCTTGTAAAGGAC-1	0.111781	0.340263	other
DT1_A1_GAGTGTGCGGTACCCA-1	0.0592551	0.245858	other
DT1_A1_GAGTTCTGTGGGTGCT-1	0.13966	0.193709	other
DT1_A1_GAGTTGATGGCAATTT-1	-0.00902293	-0.183328	other
DT1_A1_GATAACTCGCACTGTG-1	0.0881309	-0.0706519	other
[truncated: 1,667 more rows]

## Sheet: panelF
celltype	niche	niche_mean_frac	num_gt	log2FC	emp_p	padj
Pericyte	IFN	0.0350715	8770	-0.209316	0.877	1
Col14a1+ fibroblast	IFN	0.00767407	9385	-0.55999	0.9385	1
Myofibroblast	IFN	0.00753433	9924	-0.510663	0.9924	1
Col13a1+ fibroblast	IFN	0.0113134	10000	-0.998777	1	1
Mesothelial	IFN	0.0123667	2251	0.111752	0.2251	0.487717
MSC	IFN	0.0160051	1119	0.274459	0.1119	0.264491
Monocyte	IFN	0.0146513	0	0.658469	0	0
cDC	IFN	0.0160179	19	0.476782	0.0019	0.00823333
Alveolar macrophage	IFN	0.209637	0	0.676766	0	0
Macrophage	IFN	0.0175574	8295	-0.150622	0.8295	1
Ccr7+ cDC2	IFN	0.0102561	52	0.454141	0.0052	0.0193143
pDC	IFN	0.00746195	750	0.201938	0.075	0.195
T cell/ILC2	IFN	0.0116423	6	0.568118	0.0006	0.00312
NK	IFN	0.00892419	0	0.694375	0	0
Lymphatic endothelial	IFN	0.00545394	9971	-0.619169	0.9971	1
Car4+ capillary	IFN	0.0691406	317	0.187997	0.0317	0.0921556
Plvap+ capillary	IFN	0.0335527	9999	-0.404636	0.9999	1
AT1	IFN	0.128394	319	0.131949	0.0319	0.0921556
Tumor	IFN	0.065381	10000	-1.49749	1	1
AT2	IFN	0.279771	3	0.284494	0.0003	0.00195
Ciliated	IFN	0.0149374	6531	-0.181025	0.6531	1
Skeletal muscle cell	IFN	0.00160617	10000	-0.980816	1	1
Neutrophil	IFN	0.0046721	9717	-0.456435	0.9717	1
B cell	IFN	0.0051672	9340	-0.802475	0.934	1
Basophil	IFN	0.003117	9990	-0.367866	0.999	1
Platelet	IFN	0.00269309	10000	-1.34519	1	1
Pericyte	IC	0.0232304	10000	-0.803597	1	1
Col14a1+ fibroblast	IC	0.00279356	10000	-2.01788	1	1
Myofibroblast	IC	0.00237596	10000	-2.17563	1	1
Col13a1+ fibroblast	IC	0.00241909	10000	-3.22427	1	1
Mesothelial	IC	0.00240019	10000	-2.25349	1	1
MSC	IC	0.077939	0	2.55827	0	0
Monocyte	IC	0.00477393	10000	-0.959313	1	1
cDC	IC	0.00416228	10000	-1.46746	1	1
Alveolar macrophage	IC	0.0854675	10000	-0.61768	1	1
Macrophage	IC	0.0183344	6983	-0.0881509	0.6983	1
Ccr7+ cDC2	IC	0.00502821	10000	-0.574223	1	1
pDC	IC	0.00181549	10000	-1.83726	1	1
T cell/ILC2	IC	0.00183796	10000	-2.09508	1	1
NK	IC	0.00213757	10000	-1.36737	1	1
Lymphatic endothelial	IC	0.00218566	10000	-1.9384	1	1
Car4+ capillary	IC	0.0154233	10000	-1.97642	1	1
Plvap+ capillary	IC	0.0126778	10000	-1.80876	1	1
AT1	IC	0.0336068	10000	-1.80181	1	1
Tumor	IC	0.569268	0	1.62467	0	0
AT2	IC	0.102153	10000	-1.16903	1	1
Ciliated	IC	0.00116863	10000	-3.85706	1	1
Skeletal muscle cell	IC	0.00068886	10000	-2.20216	1	1
Neutrophil	IC	0.0181926	0	1.50477	0	0
B cell	IC	0.0015027	10000	-2.58431	1	1
Basophil	IC	0.00690673	0	0.779979	0	0
Platelet	IC	0.00151036	10000	-2.17956	1	1
Pericyte	IFN+IC	0.0232533	10000	-0.802177	1	1
Col14a1+ fibroblast	IFN+IC	0.00363212	10000	-1.63917	1	1
Myofibroblast	IFN+IC	0.00315793	10000	-1.76516	1	1
Col13a1+ fibroblast	IFN+IC	0.00228016	10000	-3.3096	1	1
Mesothelial	IFN+IC	0.00363567	10000	-1.65442	1	1
MSC	IFN+IC	0.0888018	0	2.74651	0	0
Monocyte	IFN+IC	0.011551	54	0.315461	0.0054	0.0234
cDC	IFN+IC	0.00771954	9999	-0.576315	0.9999	1
Alveolar macrophage	IFN+IC	0.128774	5672	-0.0262893	0.5672	1
Macrophage	IFN+IC	0.0236809	280	0.281025	0.028	0.104
Ccr7+ cDC2	IFN+IC	0.00666045	8565	-0.168648	0.8565	1
pDC	IFN+IC	0.00250651	10000	-1.37193	1	1
T cell/ILC2	IFN+IC	0.00280076	10000	-1.48737	1	1
NK	IFN+IC	0.00773154	4	0.48741	0.0004	0.00208
Lymphatic endothelial	IFN+IC	0.00127399	10000	-2.71712	1	1
Car4+ capillary	IFN+IC	0.0217532	10000	-1.48031	1	1
Plvap+ capillary	IFN+IC	0.0181779	10000	-1.28888	1	1
AT1	IFN+IC	0.0647774	10000	-0.855072	1	1
Tumor	IFN+IC	0.424329	0	1.20075	0	0
AT2	IFN+IC	0.119626	10000	-0.941222	1	1
Ciliated	IFN+IC	0.000804232	10000	-4.3962	1	1
Skeletal muscle cell	IFN+IC	0.00073689	10000	-2.10492	1	1
Neutrophil	IFN+IC	0.0214636	0	1.74331	0	0
B cell	IFN+IC	0.00111217	10000	-3.01848	1	1
Basophil	IFN+IC	0.00877153	0	1.12481	0	0
Platelet	IFN+IC	0.000989006	10000	-2.7904	1	1
