# Supplementary material for: Conserved transcriptional connectivity of regulatory T cells in the tumor microenvironment informs new combination cancer therapy strategies
Source: Nat Immunol. 2023 May 1;24(6):1020–35. doi: 10.1038/s41590-023-01504-2 (PMC10232368; doi:10.1038/s41590-023-01504-2)
Supplement: Source Data Figs. 5 and 6 — Statistical source data. [file 41590_2023_1504_MOESM28_ESM.xlsx]

## Sheet: panelA
	Tumor_binary	Lung progenitor-like	EMT	High plasticity
Ctrl2_C1_AAACAAGTATCTCCCA-1	TRUE	0.434195	0.0411314	0.0137205
Ctrl2_C1_AAACACCAATAACTGC-1	FALSE	0.00655451	0.0111381	0.00575669
Ctrl2_C1_AAACAGAGCGACTCCT-1	FALSE	0.0160245	0.00830923	0.0081133
Ctrl2_C1_AAACAGCTTTCAGAAG-1	FALSE	0.00820188	0.00891562	0.00851691
Ctrl2_C1_AAACAGGGTCTATATT-1	FALSE	0.00500569	0.00801118	0.0076888
Ctrl2_C1_AAACAGTGTTCCTGGG-1	TRUE	0.00674429	0.00305536	0.00669331
Ctrl2_C1_AAACATTTCCCGGATT-1	TRUE	0.49369	0.030003	0.122286
Ctrl2_C1_AAACCCGAACGAAATC-1	FALSE	0.045153	0.00960996	0.0119468
Ctrl2_C1_AAACCGGGTAGGTACC-1	FALSE	0.0119261	0.00488237	0.00931827
Ctrl2_C1_AAACCGTTCGTCCAGG-1	TRUE	0.00551378	0.0104883	0.022084
Ctrl2_C1_AAACCTAAGCAGCCGG-1	TRUE	0.0301657	0.0105706	0.0115655
Ctrl2_C1_AAACCTCATGAAGTTG-1	FALSE	0.0331423	0.0158073	0.0105246
Ctrl2_C1_AAACGAAGATGGAGTA-1	TRUE	0.00547303	0.0024471	0.0153849
Ctrl2_C1_AAACGAGACGGTTGAT-1	FALSE	0.0610325	0.014169	0.0133321
Ctrl2_C1_AAACGGGCGTACGGGT-1	TRUE	0.140957	0.0959688	0.0953468
Ctrl2_C1_AAACGGTTGCGAACTG-1	TRUE	0.00364237	0.00357524	0.0104209
Ctrl2_C1_AAACGTGTTCGCCCTA-1	FALSE	0.0364501	0.00749104	0.00840668
Ctrl2_C1_AAACTCGGTTCGCAAT-1	TRUE	0.0168842	0.0269424	0.0154324
Ctrl2_C1_AAACTCGTGATATAAG-1	FALSE	0.020104	0.0194077	0.013919
Ctrl2_C1_AAACTGCTGGCTCCAA-1	TRUE	0.545074	0.0059708	0.00598984
Ctrl2_C1_AAACTTAATTGCACGC-1	FALSE	0.0156166	0.0204351	0.00913458
Ctrl2_C1_AAACTTGCAAACGTAT-1	FALSE	0.0108785	0.0138501	0.00935237
Ctrl2_C1_AAAGAATGTGGACTAA-1	FALSE	0.0554295	0.0134432	0.00781914
Ctrl2_C1_AAAGACTGGGCGCTTT-1	FALSE	0.00608889	0.00642789	0.00564112
Ctrl2_C1_AAAGGCCCTATAATAC-1	FALSE	0.00242469	0.00309226	0.00369648
Ctrl2_C1_AAAGGCTACGGACCAT-1	TRUE	0.00792038	0.00280276	0.0080134
Ctrl2_C1_AAAGGCTCTCGCGCCG-1	TRUE	0.533221	0.189665	0.0324687
Ctrl2_C1_AAAGGGATGTAGCAAG-1	FALSE	0.0114692	0.0071835	0.0107112
Ctrl2_C1_AAAGGGCAGCTTGAAT-1	FALSE	0.00918451	0.0115096	0.00823367
Ctrl2_C1_AAAGTAGCATTGCTCA-1	FALSE	0.00396286	0.00313261	0.00354355
Ctrl2_C1_AAAGTCACTGATGTAA-1	FALSE	0.00523515	0.0118502	0.00997058
Ctrl2_C1_AAAGTCGACCCTCAGT-1	FALSE	0.0115917	0.00615152	0.0105387
Ctrl2_C1_AAAGTGTGATTTATCT-1	TRUE	0.518062	0.0201659	0.0115601
Ctrl2_C1_AAAGTTGACTCCCGTA-1	TRUE	0.0881962	0.00944693	0.0142714
Ctrl2_C1_AAATAACCATACGGGA-1	FALSE	0.0357516	0.0171745	0.0100067
Ctrl2_C1_AAATAAGGTAGTGCCC-1	FALSE	0.0110057	0.00463503	0.00608608
Ctrl2_C1_AAATACCTATAAGCAT-1	TRUE	0.496715	0.0341804	0.004933
Ctrl2_C1_AAATAGCTTAGACTTT-1	TRUE	0.00601072	0.00646238	0.00514065
Ctrl2_C1_AAATAGGGTGCTATTG-1	TRUE	0.430125	0.0517563	0.372851
Ctrl2_C1_AAATCCGATACACGCC-1	FALSE	0.0148939	0.0198495	0.00471289
Ctrl2_C1_AAATCGCGGAAGGAGT-1	FALSE	0.00383419	0.00559567	0.00628927
Ctrl2_C1_AAATCGTGTACCACAA-1	FALSE	0.0141789	0.00822152	0.011852
Ctrl2_C1_AAATCTAGCCCTGCTA-1	TRUE	0.628144	0.0134164	0.00584636
Ctrl2_C1_AAATGATTCGATCAGC-1	FALSE	0.0405386	0.0197704	0.0287776
Ctrl2_C1_AAATGCTCGTTACGTT-1	FALSE	0.0026688	0.00334552	0.00353453
Ctrl2_C1_AAATGGCATGTCTTGT-1	TRUE	0.0331215	0.00322367	0.0103436
Ctrl2_C1_AAATGGCCCGTGCCCT-1	FALSE	0.0126076	0.0063103	0.00700511
Ctrl2_C1_AAATGGTCAATGTGCC-1	FALSE	0.00310721	0.00400961	0.00557527
Ctrl2_C1_AAATTAACGGGTAGCT-1	FALSE	0.0143677	0.00378787	0.00406715
Ctrl2_C1_AAATTACACGACTCTG-1	FALSE	0.0358713	0.00718012	0.011529
Ctrl2_C1_AAATTCCAGGTCCAAA-1	TRUE	0.00556373	0.00188131	0.00184978
Ctrl2_C1_AAATTGATAGTCCTTT-1	FALSE	0.00162321	0.00350279	0.00368337
Ctrl2_C1_AAATTGGTGAGAAGCA-1	FALSE	0.00577919	0.0085314	0.00573527
Ctrl2_C1_AAATTTGCGGGTGTGG-1	TRUE	0.00614819	0.00140124	0.00328264
Ctrl2_C1_AACAACTGGTAGTTGC-1	TRUE	0.00137718	0.00141446	0.00166988
Ctrl2_C1_AACAATACATTGTCGA-1	TRUE	0.00171266	0.00155406	0.00200076
Ctrl2_C1_AACAATTACTCTACGC-1	FALSE	0.0107452	0.00694014	0.0104881
Ctrl2_C1_AACACACGCTCGCCGC-1	TRUE	0.697447	0.00912878	0.00285091
Ctrl2_C1_AACACGAGACGCGGCC-1	FALSE	0.00481569	0.00633214	0.00880416
Ctrl2_C1_AACAGCTGTGTGGCAA-1	FALSE	0.00198402	0.00269619	0.00364185
Ctrl2_C1_AACAGGAAATCGAATA-1	TRUE	0.0242065	0.00368074	0.00597403
Ctrl2_C1_AACAGGTAGTATGGAT-1	FALSE	0.0586017	0.0112749	0.0142496
Ctrl2_C1_AACATCGATACGTCTA-1	FALSE	0.0418555	0.0197103	0.0354709
Ctrl2_C1_AACATTGAAGTTGATC-1	FALSE	0.00349219	0.00275011	0.00438541
Ctrl2_C1_AACATTGTGACTCGAG-1	TRUE	0.0053691	0.00308752	0.0134145
Ctrl2_C1_AACCAAGACTTCTCTG-1	FALSE	0.0239488	0.0102004	0.00849432
Ctrl2_C1_AACCATGGGATCGCTA-1	FALSE	0.0331518	0.0132126	0.0100071
Ctrl2_C1_AACCCATCCCATGATC-1	FALSE	0.00933912	0.00230475	0.00267521
Ctrl2_C1_AACCCGACAACCCGTG-1	TRUE	0.00837522	0.00307967	0.00426181
Ctrl2_C1_AACCCGAGCAGAATCG-1	FALSE	0.13043	0.0232299	0.0140139
Ctrl2_C1_AACCCGCTGTATTCCA-1	FALSE	0.00486015	0.00410777	0.00821007
Ctrl2_C1_AACCCTACTGTCAATA-1	TRUE	0.0679229	0.0129831	0.010789
Ctrl2_C1_AACCGAGCTTGGTCAT-1	TRUE	0.00249551	0.00149988	0.00324892
Ctrl2_C1_AACCGCTAAGGGATGC-1	TRUE	0.72293	0.00190147	0.000922678
Ctrl2_C1_AACCGTTGTGTTTGCT-1	FALSE	0.00551832	0.0211111	0.00812286
Ctrl2_C1_AACCTCGCTTTAGCCC-1	TRUE	0.00271867	0.014649	0.00157776
Ctrl2_C1_AACCTGTCACGGAATT-1	TRUE	0.0113689	0.00288085	0.00811735
Ctrl2_C1_AACCTTTAAATACGGT-1	TRUE	0.357588	0.238556	0.275178
Ctrl2_C1_AACCTTTACGACGTCT-1	FALSE	0.00791135	0.00912068	0.0100836
Ctrl2_C1_AACGAAAGTCGTCCCA-1	TRUE	0.00215584	0.00130435	0.00424158
Ctrl2_C1_AACGATAATGCCGTAG-1	TRUE	0.553014	0.0860381	0.20411
Ctrl2_C1_AACGATAGAAGGGCCG-1	FALSE	0.0194018	0.00772972	0.0112607
Ctrl2_C1_AACGATATGTCAACTG-1	TRUE	0.00166468	0.0032926	0.00287118
Ctrl2_C1_AACGCGAACGGCAACA-1	FALSE	0.0085755	0.00727387	0.0157814
Ctrl2_C1_AACGCGACCTTGGGCG-1	TRUE	0.00587063	0.00223781	0.00378857
Ctrl2_C1_AACGCGGTCTCCAGCC-1	TRUE	0.00453901	0.00567073	0.0150485
Ctrl2_C1_AACGCTGTTGCTGAAA-1	TRUE	0.556882	0.0743281	0.118138
Ctrl2_C1_AACGGACGTACGTATA-1	TRUE	0.67387	0.0888796	0.0232165
Ctrl2_C1_AACGGCCATCTCCGGT-1	TRUE	0.00242021	0.00221406	0.0039856
Ctrl2_C1_AACGTACTGTGGGTAC-1	FALSE	0.00244142	0.00213001	0.00375799
Ctrl2_C1_AACGTCAGACTAGTGG-1	FALSE	0.00758959	0.00528533	0.00494666
Ctrl2_C1_AACGTGCGAAAGTCTC-1	FALSE	0.00158749	0.00225606	0.00207822
Ctrl2_C1_AACGTTATCAGCACCT-1	FALSE	0.00556797	0.00542516	0.00621187
Ctrl2_C1_AACTACCCGTTTGTCA-1	FALSE	0.0582025	0.011747	0.0135411
Ctrl2_C1_AACTAGGCTTGGGTGT-1	TRUE	0.525083	0.282438	0.00311374
Ctrl2_C1_AACTCAAGTTAATTGC-1	FALSE	0.00127208	0.00149239	0.002589
Ctrl2_C1_AACTCCAGAGCGTGTT-1	TRUE	0.637081	0.0230083	0.0187105
Ctrl2_C1_AACTCGATGGCGCAGT-1	FALSE	0.00522729	0.0043157	0.00593222
Ctrl2_C1_AACTCTCAGTGTGCTC-1	FALSE	0.00790175	0.00231105	0.0043095
Ctrl2_C1_AACTGATATTAGGCCT-1	FALSE	0.0190831	0.0121446	0.0102838
Ctrl2_C1_AACTGGGTCCCGACGT-1	FALSE	0.00392394	0.00866933	0.00561188
Ctrl2_C1_AACTTCTGCGTCTATC-1	FALSE	0.012707	0.0162314	0.0106229
Ctrl2_C1_AACTTGCCCGTATGCA-1	FALSE	0.00936784	0.00622144	0.00946644
Ctrl2_C1_AACTTGCGTTCTCGCG-1	FALSE	0.00450743	0.00338389	0.00525031
Ctrl2_C1_AACTTTCTCGATCATG-1	FALSE	0.00347127	0.00852223	0.00480324
Ctrl2_C1_AAGAAAGTTTGATGGG-1	FALSE	0.0137964	0.00683203	0.00665747
Ctrl2_C1_AAGAAGGATCAGTTAG-1	FALSE	0.0227864	0.016357	0.00998957
Ctrl2_C1_AAGACCCAACTGAACA-1	FALSE	0.00129858	0.00118088	0.00145568
Ctrl2_C1_AAGACTGCAAGCTACT-1	TRUE	0.00127827	0.00117356	0.00192729
Ctrl2_C1_AAGAGATGAATCGGTA-1	FALSE	0.00830652	0.00374184	0.0101109
Ctrl2_C1_AAGAGCTCTTTATCGG-1	FALSE	0.0205659	0.0133059	0.0160953
Ctrl2_C1_AAGAGGATGTACGCGA-1	FALSE	0.00872055	0.00546592	0.00549612
Ctrl2_C1_AAGAGGCATGGATCGC-1	FALSE	0.0199837	0.0141459	0.010488
Ctrl2_C1_AAGAGGCCCTTTGGAA-1	FALSE	0.0436519	0.0206902	0.0112449
Ctrl2_C1_AAGATGGCACCGGACC-1	FALSE	0.0116318	0.00397303	0.00344847
Ctrl2_C1_AAGCACCCTGCGTATC-1	TRUE	0.132367	0.211048	0.00379889
Ctrl2_C1_AAGCATACTCTCCTGA-1	TRUE	0.608358	0.0627207	0.10431
Ctrl2_C1_AAGCCACTTGCAGGTA-1	FALSE	0.0081733	0.00502039	0.00599278
Ctrl2_C1_AAGCCGAAGCGGTTTA-1	FALSE	0.0188648	0.00647871	0.00438272
Ctrl2_C1_AAGCCGCCGTGAAATC-1	TRUE	0.00170645	0.0033114	0.00151968
Ctrl2_C1_AAGCGCAGGGCTTTGA-1	FALSE	0.0185724	0.033756	0.00846944
Ctrl2_C1_AAGCGTCCCTCATCGA-1	FALSE	0.00654896	0.00601199	0.00833395
Ctrl2_C1_AAGCTAGATCGAGTAA-1	TRUE	0.591037	0.0948613	0.0111778
Ctrl2_C1_AAGCTCGTGCCAAGTC-1	FALSE	0.00192821	0.00371155	0.00457569
Ctrl2_C1_AAGCTCTTTCATGGTG-1	TRUE	0.717344	0.0348974	0.0288981
Ctrl2_C1_AAGGAGCGGTTGGTGC-1	TRUE	0.038769	0.00250536	0.0050026
Ctrl2_C1_AAGGATCGATCGCTTG-1	FALSE	0.00619224	0.00386139	0.00598359
Ctrl2_C1_AAGGATGAGGGACCTC-1	FALSE	0.02392	0.011217	0.0178875
Ctrl2_C1_AAGGCAGGCTGTCTCC-1	FALSE	0.0751683	0.0412228	0.014091
Ctrl2_C1_AAGGCTGTGCTCATCG-1	FALSE	0.00208676	0.00135572	0.00178449
Ctrl2_C1_AAGGGAACGACTGGCT-1	FALSE	0.0017955	0.00260987	0.00323664
Ctrl2_C1_AAGGGACTATGCATTC-1	FALSE	0.00259934	0.00126754	0.00241142
Ctrl2_C1_AAGGTATCCTAATATA-1	TRUE	0.00311763	0.0023517	0.00801936
Ctrl2_C1_AAGGTGATAAACCAGC-1	TRUE	0.261334	0.010132	0.00187695
Ctrl2_C1_AAGTAGAAGACCGGGT-1	FALSE	0.0078882	0.0115285	0.0132106
Ctrl2_C1_AAGTAGTGACGCGAGG-1	TRUE	0.00388499	0.00372721	0.00683134
Ctrl2_C1_AAGTCAATTGTCGTCA-1	TRUE	0.283534	0.0873674	0.175629
Ctrl2_C1_AAGTCTAGTAGCTGCC-1	FALSE	0.00728681	0.00726652	0.00572567
Ctrl2_C1_AAGTGACGACCGAATT-1	FALSE	0.00603016	0.00473345	0.00675642
Ctrl2_C1_AAGTGAGTCGGGTTTA-1	TRUE	0.0123604	0.00178798	0.00144726
Ctrl2_C1_AAGTGCCTTGACTGTA-1	FALSE	0.0227742	0.0155862	0.00744803
Ctrl2_C1_AAGTGCGTTAGAATCT-1	FALSE	0.00648144	0.00486405	0.00614918
Ctrl2_C1_AAGTGCTTCTCTATTG-1	TRUE	0.0181118	0.00185681	0.0081384
Ctrl2_C1_AAGTGTTTGGAGACGG-1	TRUE	0.534945	0.00237109	0.333132
Ctrl2_C1_AAGTTCACTCCAAGCT-1	TRUE	0.621427	0.00314818	0.00213398
Ctrl2_C1_AAGTTCAGTCTGCGTA-1	TRUE	0.0629531	0.00562447	0.00328477
Ctrl2_C1_AAGTTCGGCCAACAGG-1	TRUE	0.00368875	0.00245128	0.0038588
Ctrl2_C1_AAGTTGTGATGTTATA-1	FALSE	0.161707	0.0298355	0.0320918
Ctrl2_C1_AAGTTTATGGGCCCAA-1	TRUE	0.0346603	0.0421941	0.0455132
Ctrl2_C1_AATAACAACGCTCGGC-1	TRUE	0.00248785	0.00200522	0.00816164
Ctrl2_C1_AATAACACTAGAACAA-1	FALSE	0.00315451	0.00253706	0.00489087
Ctrl2_C1_AATACAATGTTTCAGG-1	TRUE	0.0099936	0.0143101	0.00391064
Ctrl2_C1_AATACCGGAGGGCTGT-1	TRUE	0.0203678	0.0020313	0.0101268
Ctrl2_C1_AATACCTGATGTGAAC-1	FALSE	0.00260622	0.00714861	0.00824912
Ctrl2_C1_AATAGAACAGAGTGGC-1	FALSE	0.00647083	0.00408981	0.00369671
Ctrl2_C1_AATAGAATCTGTTTCA-1	TRUE	0.462249	0.0872219	0.00598232
Ctrl2_C1_AATAGCTACCGCGTGC-1	FALSE	0.0623194	0.0138464	0.00891865
Ctrl2_C1_AATAGTCCGTCCCGAC-1	TRUE	0.0413536	0.276217	0.00978753
Ctrl2_C1_AATATCAAGGTCGGAT-1	FALSE	0.00403127	0.00285693	0.00379864
Ctrl2_C1_AATATCGAATCAATGC-1	FALSE	0.0591471	0.0136188	0.00949846
Ctrl2_C1_AATATTGGAGTATTGA-1	FALSE	0.00681583	0.00614166	0.00710724
Ctrl2_C1_AATCAGGTTTCATTTA-1	TRUE	0.00570304	0.00244265	0.00956859
Ctrl2_C1_AATCATGTAAAGACTC-1	TRUE	0.377851	0.00304409	0.0025509
Ctrl2_C1_AATCCAAGGGCCTGAG-1	FALSE	0.016668	0.00676591	0.00830878
Ctrl2_C1_AATCCATGCAAGGGTG-1	FALSE	0.00566105	0.00313271	0.00655728
Ctrl2_C1_AATCGCCTCAGCGCCA-1	FALSE	0.00529741	0.00139612	0.00286266
Ctrl2_C1_AATCGTGAGCCGAGCA-1	FALSE	0.0264803	0.0104919	0.00924812
Ctrl2_C1_AATCTAGGTTTACTTG-1	FALSE	0.00351133	0.00375002	0.00361062
Ctrl2_C1_AATCTATGCCGGAGCC-1	FALSE	0.00862269	0.0170965	0.0150679
Ctrl2_C1_AATCTCTACTGTGGTT-1	FALSE	0.00659154	0.00773178	0.00857462
Ctrl2_C1_AATCTGGCTTTCTAGT-1	FALSE	0.00558912	0.00526188	0.0135252
Ctrl2_C1_AATGACAGCAATGTCT-1	TRUE	0.00271594	0.00108936	0.00285629
Ctrl2_C1_AATGACGTAGGATGTC-1	TRUE	0.400323	0.00119478	0.00118784
Ctrl2_C1_AATGACTGTCAGCCGG-1	TRUE	0.00405406	0.00146245	0.00212165
Ctrl2_C1_AATGAGTTCGCATATG-1	FALSE	0.00203801	0.00291826	0.0024845
Ctrl2_C1_AATGCAACCGGGTACC-1	FALSE	0.00167594	0.00262927	0.00239776
Ctrl2_C1_AATGCACCAAGCAATG-1	TRUE	0.0414357	0.00432323	0.00415243
Ctrl2_C1_AATGGTCCACCGTTCA-1	FALSE	0.00632871	0.00521672	0.00560346
Ctrl2_C1_AATGGTTCTCACAAGC-1	FALSE	0.0117531	0.00330336	0.00577393
Ctrl2_C1_AATGTGCCCGAGGTGT-1	FALSE	0.00231919	0.00103201	0.00406713
Ctrl2_C1_AATGTGCTAATCTGAG-1	TRUE	0.002401	0.00388054	0.00756387
Ctrl2_C1_AATTAAAGGTCGGCGT-1	FALSE	0.00123505	0.00150122	0.00212429
Ctrl2_C1_AATTAACGGATTTCCA-1	TRUE	0.185597	0.580716	0.0679804
Ctrl2_C1_AATTACGAGACCCATC-1	TRUE	0.00541247	0.00785361	0.00725391
Ctrl2_C1_AATTACTCGTACGCTC-1	FALSE	0.00384941	0.00592591	0.00749047
Ctrl2_C1_AATTAGCGCTGCAGCG-1	TRUE	0.68885	0.0430879	0.00468258
Ctrl2_C1_AATTATACCCAGCAAG-1	TRUE	0.00762547	0.00331914	0.0087792
Ctrl2_C1_AATTCATAAGGGATCT-1	FALSE	0.00387644	0.00232108	0.00368229
Ctrl2_C1_AATTCATTGTCATGCA-1	FALSE	0.00681239	0.00847392	0.00953846
Ctrl2_C1_AATTCCAAGCATGTAC-1	TRUE	0.00631629	0.00221753	0.00721164
Ctrl2_C1_AATTCGATTCGAGGAT-1	FALSE	0.0123121	0.0052512	0.00666758
Ctrl2_C1_AATTCTAGAGTTAGGC-1	TRUE	0.394796	0.060963	0.0561697
Ctrl2_C1_AATTGAACGCTCTGGT-1	TRUE	0.459477	0.000963325	0.000792281
Ctrl2_C1_AATTGCAGCAATCGAC-1	FALSE	0.0653888	0.00593377	0.00945499
Ctrl2_C1_AATTTGGTTCCAAAGA-1	FALSE	0.0199106	0.00798536	0.019276
Ctrl2_C1_ACAAACCATGCGTCCT-1	TRUE	0.00180663	0.00205894	0.00529849
Ctrl2_C1_ACAAAGAAGGTAGGCC-1	FALSE	0.00508284	0.00627951	0.00702262
Ctrl2_C1_ACAAAGCATGACCTAG-1	TRUE	0.125115	0.0413881	0.06066
Ctrl2_C1_ACAAATCGCACCGAAT-1	TRUE	0.629318	0.0358903	0.123892
Ctrl2_C1_ACAAATGGTAGTGTTT-1	TRUE	0.525095	0.0173373	0.00267238
Ctrl2_C1_ACAACAGCATGAGCTA-1	TRUE	0.00157585	0.0017434	0.00240677
Ctrl2_C1_ACAACGGTCCCTGCGA-1	FALSE	0.00656494	0.00563065	0.0114421
Ctrl2_C1_ACAAGCAGTGCCTAGC-1	FALSE	0.0211978	0.00673219	0.00738528
Ctrl2_C1_ACAAGGAAATCCGCCC-1	TRUE	0.674942	0.113608	0.00493945
Ctrl2_C1_ACAAGGACAAGAGGTT-1	TRUE	0.00138552	0.00143835	0.00224275
Ctrl2_C1_ACAAGGATGCTTTAGG-1	TRUE	0.439853	0.0428698	0.0589906
Ctrl2_C1_ACAAGGGCAGGCTCTG-1	TRUE	0.443003	0.00189516	0.00106389
Ctrl2_C1_ACAATAGTCGTACGTT-1	FALSE	0.015071	0.00790629	0.00982919
Ctrl2_C1_ACAATCCATTTAAACC-1	TRUE	0.00340299	0.00175697	0.0074915
Ctrl2_C1_ACAATGAATACGGAGA-1	FALSE	0.00141703	0.00115614	0.00151026
Ctrl2_C1_ACAATTGTGTCTCTTT-1	TRUE	0.502507	0.00119637	0.0021074
Ctrl2_C1_ACAATTTGAGCAGTGG-1	FALSE	0.00523735	0.00499767	0.00720173
Ctrl2_C1_ACAATTTGGCCATATT-1	FALSE	0.0577681	0.015942	0.0139425
Ctrl2_C1_ACACAAAGACGGGTGG-1	FALSE	0.00362978	0.00256298	0.00408594
Ctrl2_C1_ACACACCAGGACCAGT-1	TRUE	0.498653	0.00383445	0.00296514
Ctrl2_C1_ACACACTTTCTACACG-1	FALSE	0.00899504	0.0104291	0.0122767
Ctrl2_C1_ACACATGATCAAATCT-1	FALSE	0.00622372	0.014046	0.00961825
Ctrl2_C1_ACACATTGACGCAACA-1	FALSE	0.0118972	0.00509696	0.00885378
Ctrl2_C1_ACACATTTCCGTAGAC-1	FALSE	0.00252487	0.00269904	0.00404538
Ctrl2_C1_ACACCACATAATTAGC-1	FALSE	0.00313417	0.00521565	0.00795502
Ctrl2_C1_ACACCCAGCATGCAGC-1	FALSE	0.00761099	0.00660283	0.00748229
Ctrl2_C1_ACACCGGTCTGACCGC-1	TRUE	0.00303009	0.00169496	0.00421139
Ctrl2_C1_ACACCTTAAGTAGGGC-1	TRUE	0.00180256	0.00125311	0.00206729
Ctrl2_C1_ACACCTTACTACTTGC-1	FALSE	0.00439676	0.00643593	0.00734142
Ctrl2_C1_ACACGAGACTCCTTCT-1	TRUE	0.00163803	0.00213977	0.00305954
Ctrl2_C1_ACACGGGAACTTAGGG-1	TRUE	0.00861539	0.00545542	0.0110355
Ctrl2_C1_ACACGTAGGCCACAAG-1	FALSE	0.249224	0.0117084	0.00928914
Ctrl2_C1_ACACTCCAATGTCACT-1	FALSE	0.00404212	0.0117955	0.00467937
Ctrl2_C1_ACACTGATCAAGGTGT-1	FALSE	0.00674796	0.00358264	0.00458114
Ctrl2_C1_ACAGAACTGAGAACAA-1	FALSE	0.010001	0.00623002	0.00997953
Ctrl2_C1_ACAGCATAGAGCCAGT-1	FALSE	0.0196541	0.012231	0.022239
Ctrl2_C1_ACAGCGACATTCTCAT-1	TRUE	0.391907	0.00799978	0.0145982
Ctrl2_C1_ACAGGCACGGATCCTT-1	FALSE	0.0867375	0.0118271	0.0064281
Ctrl2_C1_ACAGGCTTGCCCGACT-1	TRUE	0.619491	0.0299844	0.142447
Ctrl2_C1_ACAGGTGGAGGTGAGG-1	FALSE	0.00178151	0.0019284	0.00241483
Ctrl2_C1_ACAGTAATACAACTTG-1	FALSE	0.00650349	0.00990266	0.00876067
Ctrl2_C1_ACATAAGTCGTGGTGA-1	TRUE	0.00170971	0.00230017	0.00259595
Ctrl2_C1_ACATAATAAGGCGGTG-1	FALSE	0.00405272	0.00243286	0.00451986
Ctrl2_C1_ACATACAATCAAGCGG-1	FALSE	0.010996	0.0094468	0.0189355
Ctrl2_C1_ACATCCCGGCCATACG-1	TRUE	0.115433	0.259449	0.0760862
Ctrl2_C1_ACATCCTGGTAACTGT-1	FALSE	0.0544781	0.00878864	0.00729369
Ctrl2_C1_ACATCGATCGTTTACC-1	TRUE	0.0550527	0.011398	0.0120271
Ctrl2_C1_ACATCGGTCAGCCGCG-1	FALSE	0.00303731	0.00256565	0.00396455
Ctrl2_C1_ACATCGTATGCAATGG-1	TRUE	0.454671	0.114162	0.00367106
Ctrl2_C1_ACATGCTTACGGCAGC-1	FALSE	0.00983312	0.0114971	0.00948879
Ctrl2_C1_ACATGGCGCCAAAGTA-1	FALSE	0.0020198	0.0016872	0.00134566
Ctrl2_C1_ACATGGCTCAATTTAG-1	FALSE	0.0167342	0.0127712	0.00856031
Ctrl2_C1_ACATTAGTTTATATCC-1	TRUE	0.434879	0.215902	0.0315171
Ctrl2_C1_ACATTCGCGCGGAATA-1	FALSE	0.00507396	0.00429985	0.00994297
Ctrl2_C1_ACATTTGAAACCTAAC-1	FALSE	0.0042579	0.00966969	0.00860187
Ctrl2_C1_ACCAAACACCCAGCGA-1	FALSE	0.00790171	0.00766312	0.0131643
Ctrl2_C1_ACCAACACCACACACT-1	FALSE	0.101943	0.0584515	0.0139706
Ctrl2_C1_ACCAACCGCACTCCAC-1	TRUE	0.151811	0.0350643	0.0144995
Ctrl2_C1_ACCAACGCTTATTTAT-1	FALSE	0.00383213	0.00353087	0.0075587
Ctrl2_C1_ACCAAGAACGCGTGTC-1	FALSE	0.018783	0.0135015	0.0148364
Ctrl2_C1_ACCAAGTCATCGGCAG-1	FALSE	0.0839923	0.0320815	0.024948
Ctrl2_C1_ACCAATATGCAAGTTA-1	TRUE	0.565304	0.0905782	0.123485
Ctrl2_C1_ACCACAAGTTTCTATC-1	FALSE	0.00490359	0.00345374	0.00507136
Ctrl2_C1_ACCACCAATGTAACAA-1	FALSE	0.00445921	0.00608099	0.00623885
Ctrl2_C1_ACCACGTGCAGCTATA-1	TRUE	0.68133	0.100555	0.00283942
Ctrl2_C1_ACCAGTGCGGGAGACG-1	TRUE	0.704937	0.0384613	0.00316088
Ctrl2_C1_ACCATATCCGCAATAA-1	FALSE	0.00836123	0.0103372	0.00691946
Ctrl2_C1_ACCATCCGCCAACTAG-1	FALSE	0.00928322	0.00822284	0.00910887
Ctrl2_C1_ACCATCGTATATGGTA-1	FALSE	0.00165789	0.00115104	0.00175402
Ctrl2_C1_ACCCACCTACATGCTC-1	FALSE	0.0105403	0.0130667	0.0065414
Ctrl2_C1_ACCCATCTTGAGGGTA-1	FALSE	0.00332216	0.00266997	0.00356604
Ctrl2_C1_ACCCATTTGTCCCTCT-1	TRUE	0.258993	0.0185395	0.146427
Ctrl2_C1_ACCCGAGCGAAATTAC-1	FALSE	0.00195513	0.00222214	0.00251788
Ctrl2_C1_ACCCGATTGGTTCCGA-1	TRUE	0.018311	0.00156101	0.00483267
Ctrl2_C1_ACCCGGAAACTCCCAG-1	TRUE	0.12645	0.372236	0.302955
Ctrl2_C1_ACCCGGATGACGCATC-1	TRUE	0.0122083	0.00464527	0.0055863
Ctrl2_C1_ACCCGGTTACACTTCC-1	FALSE	0.00167589	0.00115091	0.00152115
Ctrl2_C1_ACCCGTAGCAGAGAAT-1	FALSE	0.00277579	0.00202968	0.00258041
Ctrl2_C1_ACCCGTGTCATCAGTA-1	TRUE	0.00299622	0.111432	0.00942639
Ctrl2_C1_ACCCTATAGGACTGAG-1	FALSE	0.00868391	0.013124	0.00721271
Ctrl2_C1_ACCCTATGCCATATCG-1	TRUE	0.00689915	0.00527333	0.0133654
Ctrl2_C1_ACCCTCCCGTCAGGGC-1	FALSE	0.0380229	0.0160766	0.017068
Ctrl2_C1_ACCCTCCCTTGCTATT-1	TRUE	0.66718	0.0220106	0.00640332
Ctrl2_C1_ACCCTGGTAACGCCCT-1	FALSE	0.0509191	0.0560388	0.0155646
Ctrl2_C1_ACCCTTCATCTGCGAA-1	TRUE	0.0173557	0.00876236	0.0109259
Ctrl2_C1_ACCGAAAGGGCCCTGC-1	FALSE	0.0170174	0.00682712	0.00801405
Ctrl2_C1_ACCGAAGAGTCTGGTT-1	TRUE	0.00194263	0.00300888	0.00546094
Ctrl2_C1_ACCGACACATCTCCCA-1	TRUE	0.150769	0.202451	0.0462071
Ctrl2_C1_ACCGACTGAGTCCCAC-1	FALSE	0.00412422	0.00675951	0.00733338
Ctrl2_C1_ACCGATGGTAGCATCG-1	FALSE	0.00887608	0.00362027	0.00284222
Ctrl2_C1_ACCGCAATAACTGCCT-1	TRUE	0.740091	0.0249679	0.0132309
Ctrl2_C1_ACCGCGGTGGAAGTCG-1	FALSE	0.0131119	0.0125225	0.00795024
Ctrl2_C1_ACCGCTAGTCATTGGT-1	FALSE	0.00638024	0.00707666	0.0100484
Ctrl2_C1_ACCGGGCCTTTGTTGA-1	TRUE	0.692403	0.000895301	0.00102933
Ctrl2_C1_ACCGGTCAGGTACACC-1	FALSE	0.0130678	0.0184663	0.00985187
Ctrl2_C1_ACCGTGACCACGTGGG-1	TRUE	0.00653275	0.00174851	0.00751134
Ctrl2_C1_ACCTAAGTACCTTTCA-1	TRUE	0.00171654	0.00276708	0.00314432
Ctrl2_C1_ACCTAATCGACTTCCT-1	TRUE	0.00252574	0.00281291	0.00373711
Ctrl2_C1_ACCTACTATAAATCTA-1	TRUE	0.00128793	0.0028146	0.00199392
Ctrl2_C1_ACCTCCGCCCTCGCTG-1	FALSE	0.0930121	0.00973842	0.0087874
Ctrl2_C1_ACCTCCGTTATTCACC-1	TRUE	0.0291511	0.00258678	0.00508811
Ctrl2_C1_ACCTCGAACTTATGCT-1	TRUE	0.014117	0.00353348	0.00871057
Ctrl2_C1_ACCTGCGTGTCATGTT-1	FALSE	0.00575994	0.0125287	0.00871257
Ctrl2_C1_ACGAAATGGGCGGCAC-1	FALSE	0.0105941	0.0476225	0.0192917
Ctrl2_C1_ACGACTCTAGGGCCGA-1	TRUE	0.00663591	0.00543378	0.0116935
Ctrl2_C1_ACGACTGGTCATACTC-1	TRUE	0.00206799	0.00150481	0.00190683
Ctrl2_C1_ACGAGAACCCATCACG-1	FALSE	0.00317013	0.00247443	0.00262377
Ctrl2_C1_ACGAGGATACCACTCT-1	FALSE	0.0068171	0.00706512	0.0119691
Ctrl2_C1_ACGAGGTTTACAACGT-1	FALSE	0.0047474	0.0102935	0.00411261
Ctrl2_C1_ACGATACATAGAACTA-1	TRUE	0.00311203	0.00154224	0.00266816
Ctrl2_C1_ACGATCATACATAGAG-1	FALSE	0.0148825	0.0156806	0.011482
Ctrl2_C1_ACGATCATCTTGTAAA-1	TRUE	0.0234287	0.00260441	0.00574433
Ctrl2_C1_ACGATGCATATGTTAT-1	FALSE	0.00292731	0.00394365	0.003609
Ctrl2_C1_ACGCAAACTAATAGAT-1	TRUE	0.0104081	0.00143342	0.00443848
Ctrl2_C1_ACGCAATCACTACAGC-1	FALSE	0.0205011	0.0181448	0.013
Ctrl2_C1_ACGCATACGTTTACTA-1	TRUE	0.211152	0.00411972	0.0142528
Ctrl2_C1_ACGCATTCGTGAGTAC-1	FALSE	0.0129407	0.00591279	0.00983674
Ctrl2_C1_ACGCCACTCGAAACAG-1	FALSE	0.00472768	0.00668332	0.00955633
Ctrl2_C1_ACGCCAGATGATTTCT-1	FALSE	0.00735461	0.0141343	0.015174
Ctrl2_C1_ACGCCAGTGCGTTTGC-1	FALSE	0.0151049	0.00703177	0.0185567
Ctrl2_C1_ACGCCGCTAGACGACC-1	TRUE	0.310199	0.00553383	0.0330966
Ctrl2_C1_ACGCGAAGTCAGACGA-1	TRUE	0.528677	0.0134297	0.0578029
Ctrl2_C1_ACGCGCTACACAGGGT-1	FALSE	0.00322374	0.00278831	0.00597277
Ctrl2_C1_ACGCGGGCCAAGGACA-1	FALSE	0.00322361	0.00383624	0.00410857
Ctrl2_C1_ACGCTGTGAGGCGTAG-1	FALSE	0.0129698	0.0152092	0.0181111
Ctrl2_C1_ACGGAACACGAGTGCC-1	FALSE	0.00866551	0.00838279	0.00720574
Ctrl2_C1_ACGGAATTTAGCAAAT-1	FALSE	0.0100439	0.00693009	0.00861671
Ctrl2_C1_ACGGACGCAGCGACAA-1	FALSE	0.0057521	0.00561315	0.00670575
Ctrl2_C1_ACGGACTCTCAAAGCG-1	TRUE	0.696807	0.00154313	0.00102737
Ctrl2_C1_ACGGAGCGCAAATTAC-1	FALSE	0.109449	0.0123191	0.0147832
Ctrl2_C1_ACGGATGGTGCGGATA-1	TRUE	0.760312	0.0414104	0.00350093
Ctrl2_C1_ACGGCACTTGCTTGGG-1	TRUE	0.0606339	0.520541	0.0192874
Ctrl2_C1_ACGGCCAACATGGACT-1	TRUE	0.0430157	0.443149	0.0110191
Ctrl2_C1_ACGGCGACGATGGGAA-1	TRUE	0.716862	0.119366	0.00104392
Ctrl2_C1_ACGGCTGGATGTAGAA-1	FALSE	0.00663317	0.0111797	0.00989905
Ctrl2_C1_ACGGGAGTGTCGGCCC-1	FALSE	0.00962338	0.0147547	0.0178305
Ctrl2_C1_ACGGGTCATGTGACTT-1	FALSE	0.00163152	0.00208034	0.00318128
Ctrl2_C1_ACGGTACAGTTCAATG-1	TRUE	0.00210778	0.00217357	0.00332722
Ctrl2_C1_ACGTACAGATTTCTCT-1	FALSE	0.00388609	0.0228781	0.0148524
Ctrl2_C1_ACGTACTTTGGCACGG-1	TRUE	0.0135354	0.001904	0.00848477
Ctrl2_C1_ACGTAGATTGCTGATG-1	TRUE	0.00223591	0.00185489	0.00253776
Ctrl2_C1_ACGTAGGAGAGTCGCT-1	FALSE	0.006458	0.00869673	0.0255039
Ctrl2_C1_ACGTATTACTCCGATC-1	FALSE	0.0199592	0.00785026	0.00366346
Ctrl2_C1_ACGTCTCGTTCCGGGA-1	FALSE	0.00768757	0.00946604	0.0104399
Ctrl2_C1_ACGTGACAAAGTAAGT-1	FALSE	0.00713119	0.00804422	0.00861644
Ctrl2_C1_ACGTGCGCCTCGTGCA-1	FALSE	0.0463926	0.0298181	0.0279438
Ctrl2_C1_ACGTTAATGTCGAAGA-1	FALSE	0.00997202	0.00342553	0.00493532
Ctrl2_C1_ACGTTAGATTTGCCCG-1	TRUE	0.00219784	0.00165952	0.00298491
Ctrl2_C1_ACGTTATTGGTCACTC-1	FALSE	0.0067046	0.00429322	0.00643019
Ctrl2_C1_ACGTTCACTATGCCGC-1	TRUE	0.0211862	0.00491757	0.0119782
Ctrl2_C1_ACGTTCGCAATCAATT-1	TRUE	0.0142891	0.0051348	0.00577579
Ctrl2_C1_ACGTTCGTTCAGGAAA-1	FALSE	0.00347264	0.00385904	0.00500429
Ctrl2_C1_ACGTTCTGTACAAGTC-1	TRUE	0.01746	0.0842821	0.0201714
Ctrl2_C1_ACGTTGTCGTTGAAAG-1	FALSE	0.0077785	0.00923087	0.00966019
Ctrl2_C1_ACGTTTAGTTGTGATC-1	TRUE	0.00580487	0.00505478	0.00629446
Ctrl2_C1_ACTACAAAGAGAGGTG-1	TRUE	0.00603584	0.00161166	0.0043977
Ctrl2_C1_ACTACATCCCGACAAG-1	TRUE	0.0019219	0.00232926	0.00575195
Ctrl2_C1_ACTACCAGCTCTCTGG-1	TRUE	0.00404551	0.00134913	0.00364766
Ctrl2_C1_ACTACCATCCGAGGGC-1	FALSE	0.00330106	0.00413918	0.00770989
Ctrl2_C1_ACTACGCGTTAGAATT-1	FALSE	0.00152259	0.00220781	0.00173591
Ctrl2_C1_ACTAGTTGCGATCGTC-1	FALSE	0.00913868	0.00488904	0.00658643
Ctrl2_C1_ACTATCCAGGGCATGG-1	TRUE	0.00844273	0.0055307	0.0049409
Ctrl2_C1_ACTATCTGCCCGCGTA-1	FALSE	0.167482	0.0103536	0.00886621
Ctrl2_C1_ACTATGTCCAGCTGCC-1	FALSE	0.00236887	0.00209012	0.00366976
Ctrl2_C1_ACTATTCGTCCGTGGT-1	FALSE	0.0200537	0.0154732	0.0159792
Ctrl2_C1_ACTATTTCCGGGCCCA-1	FALSE	0.00785803	0.00994246	0.00549087
Ctrl2_C1_ACTCAACGAATGTATT-1	TRUE	0.184557	0.00247422	0.00404093
Ctrl2_C1_ACTCAAGTGCAAGGCT-1	TRUE	0.30251	0.0167853	0.0955101
Ctrl2_C1_ACTCAATAAAGGCACG-1	TRUE	0.00140122	0.00122201	0.00210329
Ctrl2_C1_ACTCAGACCTGCTTCT-1	FALSE	0.023309	0.0309465	0.0238484
Ctrl2_C1_ACTCATGGCAGCCTTC-1	TRUE	0.00618724	0.00341095	0.00694044
Ctrl2_C1_ACTCCAATATCATCAT-1	TRUE	0.00177493	0.001041	0.00217513
Ctrl2_C1_ACTCCCATTCCTAAAG-1	FALSE	0.015001	0.00626554	0.00688801
Ctrl2_C1_ACTCCCGAATTCGTTT-1	TRUE	0.0553282	0.0040927	0.0110943
Ctrl2_C1_ACTCCCGTAGACTAGG-1	FALSE	0.0160655	0.011682	0.0149399
Ctrl2_C1_ACTCCCTAATGCTAAA-1	TRUE	0.28927	0.221924	0.0381785
Ctrl2_C1_ACTCCCTAGAATAGTA-1	TRUE	0.653593	0.0154338	0.00507612
Ctrl2_C1_ACTCCGGCCGACCACT-1	TRUE	0.00820848	0.00385086	0.00493517
Ctrl2_C1_ACTCGATGTATTTCAT-1	FALSE	0.0110196	0.0154176	0.0212351
Ctrl2_C1_ACTCGCGATCTGACGC-1	FALSE	0.0363297	0.0347728	0.0130173
Ctrl2_C1_ACTCGTAACCCGTCCT-1	FALSE	0.00805305	0.00728056	0.0076256
Ctrl2_C1_ACTCGTCAGTAATCCC-1	FALSE	0.0257936	0.0106848	0.0104991
Ctrl2_C1_ACTCTCTGACTTAGGT-1	TRUE	0.0991272	0.0280936	0.0029485
Ctrl2_C1_ACTCTGACCTAATAGA-1	FALSE	0.0395831	0.0122171	0.0126462
Ctrl2_C1_ACTCTTCAGCTCCCGC-1	FALSE	0.0321649	0.0166836	0.0194067
Ctrl2_C1_ACTCTTGTATAGTAAC-1	TRUE	0.00318181	0.00169088	0.00337571
Ctrl2_C1_ACTGAAACGCCGTTAG-1	TRUE	0.272182	0.000877929	0.00137616
Ctrl2_C1_ACTGAATGGCGAAAGT-1	TRUE	0.516411	0.00206778	0.00139695
Ctrl2_C1_ACTGCCCGCCATTCTC-1	TRUE	0.00253026	0.00643542	0.00763738
Ctrl2_C1_ACTGCCGTCGTAACTC-1	TRUE	0.0138231	0.00877759	0.00805793
Ctrl2_C1_ACTGCGGACACACCGT-1	TRUE	0.023484	0.0165939	0.0409548
Ctrl2_C1_ACTGCTCGGAAGGATG-1	FALSE	0.00520786	0.00739931	0.0136839
Ctrl2_C1_ACTGGGATGCCAGTGC-1	TRUE	0.00284964	0.00239185	0.00282416
Ctrl2_C1_ACTGTACGATACACAT-1	FALSE	0.00332519	0.00294601	0.00329434
Ctrl2_C1_ACTGTAGCACTTTGGA-1	TRUE	0.00298074	0.00116698	0.00343385
Ctrl2_C1_ACTGTATACGCGAGCA-1	FALSE	0.0248734	0.0145722	0.0259615
Ctrl2_C1_ACTGTCCAGGATTATA-1	FALSE	0.00297521	0.00237211	0.00274163
Ctrl2_C1_ACTGTCTTCTTTAGAA-1	FALSE	0.00435576	0.00327388	0.00568782
Ctrl2_C1_ACTGTGCTAGTAGATC-1	FALSE	0.00917768	0.00598368	0.0123577
Ctrl2_C1_ACTTACGCATCCACGC-1	TRUE	0.617913	0.00366383	0.00159127
Ctrl2_C1_ACTTAGTACGACAAGA-1	FALSE	0.0260189	0.00736463	0.00846673
Ctrl2_C1_ACTTATACTTACCCGG-1	TRUE	0.00196168	0.00176123	0.00166784
Ctrl2_C1_ACTTATTAGGATCGGT-1	FALSE	0.00167588	0.001553	0.00211788
Ctrl2_C1_ACTTATTTATGTGCCA-1	TRUE	0.606809	0.00190674	0.00107865
Ctrl2_C1_ACTTCAGGCTGATCCC-1	TRUE	0.573651	0.0182509	0.215224
Ctrl2_C1_ACTTCCATGCGGGACA-1	TRUE	0.233613	0.104072	0.0712411
Ctrl2_C1_ACTTCGCCATACGCAC-1	TRUE	0.00251526	0.0018898	0.00326661
Ctrl2_C1_ACTTGACTCCCTCTTT-1	FALSE	0.0076778	0.0110482	0.00273955
Ctrl2_C1_ACTTGGGACCCGGTGG-1	FALSE	0.0293553	0.00939467	0.00961528
Ctrl2_C1_ACTTGTAGTCCCTTCA-1	FALSE	0.00828673	0.00889728	0.0114521
Ctrl2_C1_ACTTGTGGATGGAACG-1	FALSE	0.0469889	0.0133182	0.0105139
Ctrl2_C1_ACTTGTTACCGGATCA-1	FALSE	0.0101757	0.00956867	0.00890228
Ctrl2_C1_ACTTTACCCTCATGAA-1	TRUE	0.0269914	0.00483743	0.0115402
Ctrl2_C1_ACTTTATACACCACTT-1	FALSE	0.00441539	0.00758614	0.00527782
Ctrl2_C1_ACTTTCCTATAGCTTC-1	TRUE	0.0022282	0.00182236	0.00349218
Ctrl2_C1_ACTTTGACTGCATCCT-1	FALSE	0.0152906	0.00967542	0.01108
Ctrl2_C1_ACTTTGGTCGTGCTCC-1	FALSE	0.0171503	0.0120645	0.0199203
Ctrl2_C1_AGAAATTATGACTCGC-1	FALSE	0.0843952	0.0356222	0.0164847
Ctrl2_C1_AGAACACGGCGATGGT-1	FALSE	0.00737189	0.0103954	0.0121567
Ctrl2_C1_AGAACCCAGCGTGACA-1	FALSE	0.0578262	0.0163964	0.0174229
Ctrl2_C1_AGAACCCTCAATTGGG-1	FALSE	0.00836067	0.0116728	0.00949264
Ctrl2_C1_AGAACGTGGTACATTC-1	TRUE	0.00296981	0.00146228	0.0058233
Ctrl2_C1_AGAACTGTACTTTGTA-1	TRUE	0.00386212	0.00153681	0.0041097
Ctrl2_C1_AGAAGGTACACTTCAC-1	FALSE	0.0110894	0.0052345	0.00775551
Ctrl2_C1_AGAAGGTTGCCGAATT-1	FALSE	0.00143894	0.001901	0.00223599
Ctrl2_C1_AGAAGGTTGTAGGTCG-1	TRUE	0.328403	0.0138553	0.0090457
Ctrl2_C1_AGAAGTGATTCGTGAT-1	FALSE	0.00376878	0.00466365	0.00474357
Ctrl2_C1_AGAATAAATCTTCAGG-1	FALSE	0.00981362	0.013931	0.00761228
Ctrl2_C1_AGAATACAGGCTATCC-1	FALSE	0.00208761	0.00604486	0.0175739
Ctrl2_C1_AGAATTGTTTGACATA-1	FALSE	0.00645564	0.00379844	0.00517373
Ctrl2_C1_AGACAGCTCAGAATCC-1	TRUE	0.0131467	0.0156497	0.00464273
Ctrl2_C1_AGACCAAACCACACCT-1	TRUE	0.00218794	0.00309582	0.0062799
Ctrl2_C1_AGACCATGGGATACAA-1	FALSE	0.00989087	0.0269709	0.00992225
Ctrl2_C1_AGACCCACCGCTGATC-1	TRUE	0.586803	0.0108123	0.106334
Ctrl2_C1_AGACCCGCCCTCCTCG-1	FALSE	0.00314286	0.00254007	0.00534342
Ctrl2_C1_AGACCGCTCCGCGGTT-1	FALSE	0.0511367	0.00687173	0.0129843
Ctrl2_C1_AGACCGGGAAACCCTG-1	FALSE	0.0179387	0.00975293	0.0204432
Ctrl2_C1_AGACGAAGTGCCGGTC-1	TRUE	0.50437	0.00362954	0.00351284
Ctrl2_C1_AGACGACGATGCCGCT-1	FALSE	0.00164777	0.00124989	0.00234823
Ctrl2_C1_AGACTAGCCTTCCAGA-1	TRUE	0.00397187	0.00144259	0.00257937
Ctrl2_C1_AGACTGTTACCGGGTC-1	TRUE	0.00771332	0.00257412	0.0045878
Ctrl2_C1_AGAGAAACACCAGAAA-1	TRUE	0.0135059	0.00169531	0.00367363
Ctrl2_C1_AGAGAACCGTCTAGGA-1	FALSE	0.0355943	0.00843162	0.0084798
Ctrl2_C1_AGAGAAGGAGTACAAT-1	TRUE	0.00458436	0.00443932	0.00546121
Ctrl2_C1_AGAGATCTCTAAAGCG-1	FALSE	0.00668523	0.0239115	0.00873725
Ctrl2_C1_AGAGCAGTTATGAGAC-1	TRUE	0.00257376	0.00209819	0.00430641
Ctrl2_C1_AGAGCCGCCGAGATTT-1	FALSE	0.210288	0.0145836	0.0166129
Ctrl2_C1_AGAGCGGGCTAATCAT-1	FALSE	0.0325543	0.00847954	0.00884452
Ctrl2_C1_AGAGCGTACAAGCTCG-1	FALSE	0.00590979	0.00582529	0.00543801
Ctrl2_C1_AGAGCTACGAAAGCAT-1	FALSE	0.0106886	0.0214297	0.00912846
Ctrl2_C1_AGAGGCTTCGGAAACC-1	TRUE	0.337518	0.00329643	0.00149251
Ctrl2_C1_AGAGTAAACTTCACTA-1	TRUE	0.0035531	0.0031095	0.00395236
Ctrl2_C1_AGATAACTTCAGGGCC-1	FALSE	0.00233846	0.00247577	0.00386948
Ctrl2_C1_AGATACCAGCACTTCA-1	FALSE	0.0329508	0.0344662	0.00741551
Ctrl2_C1_AGATACCGGTGTTCAC-1	FALSE	0.00146041	0.00154254	0.00190014
Ctrl2_C1_AGATACGACTTCATAT-1	FALSE	0.00768479	0.00736749	0.00928801
Ctrl2_C1_AGATACTCAAGATCGA-1	TRUE	0.548274	0.0012976	0.0011229
Ctrl2_C1_AGATATAATACGACTA-1	TRUE	0.265487	0.0326309	0.00366663
Ctrl2_C1_AGATCTCAGGTGTGAT-1	FALSE	0.00205615	0.00223296	0.00356127
Ctrl2_C1_AGATGACTCGCCCACG-1	FALSE	0.0163682	0.012584	0.00639037
Ctrl2_C1_AGATGAGGGTTGCGAT-1	FALSE	0.0136439	0.0103585	0.0111904
Ctrl2_C1_AGATGATGGAGTCTGG-1	TRUE	0.00852936	0.00766766	0.00804005
Ctrl2_C1_AGATGCAAGACGTGCA-1	TRUE	0.00162035	0.00217121	0.00337419
Ctrl2_C1_AGATGCATCCTGTGTC-1	FALSE	0.0344563	0.00654663	0.00569038
Ctrl2_C1_AGATTATAGGACGTTT-1	FALSE	0.0106401	0.00397851	0.00572758
Ctrl2_C1_AGATTCACAACCGATA-1	FALSE	0.00706347	0.00643579	0.0122622
Ctrl2_C1_AGCAAAGGCCGCTAGT-1	TRUE	0.0331712	0.751994	0.0234925
Ctrl2_C1_AGCAACATATCTTATT-1	FALSE	0.00206153	0.00260058	0.00268616
Ctrl2_C1_AGCAACCGAAAGTAAT-1	FALSE	0.00420448	0.0106487	0.00888064
Ctrl2_C1_AGCACACGTTTAGACT-1	TRUE	0.00253858	0.00367998	0.00732772
Ctrl2_C1_AGCACCAGTACTCACG-1	FALSE	0.00322349	0.00480523	0.0038558
Ctrl2_C1_AGCACTACCGGCCTGT-1	FALSE	0.00447429	0.00410274	0.00803759
Ctrl2_C1_AGCACTACCTCACCAG-1	TRUE	0.549873	0.017502	0.265135
Ctrl2_C1_AGCAGAAGGAGAAAGA-1	TRUE	0.136806	0.0943764	0.0266549
Ctrl2_C1_AGCAGCCAGATGAATA-1	TRUE	0.194888	0.28424	0.0163516
Ctrl2_C1_AGCAGTCGAAGCATGC-1	TRUE	0.00293286	0.00265126	0.00437018
Ctrl2_C1_AGCATATCAATATGCT-1	TRUE	0.665513	0.0464826	0.00763418
Ctrl2_C1_AGCATCATTTCGAAAG-1	FALSE	0.0109711	0.00578787	0.00997276
Ctrl2_C1_AGCATCGTCGATAATT-1	FALSE	0.00447893	0.00297903	0.00338942
Ctrl2_C1_AGCATTACGAGGCAAG-1	FALSE	0.0880844	0.00986393	0.0124841
Ctrl2_C1_AGCCAAGCTTTGTGTC-1	FALSE	0.00267202	0.00340734	0.004133
Ctrl2_C1_AGCCACAGGTTACCCG-1	TRUE	0.529397	0.124643	0.127476
Ctrl2_C1_AGCCACTCCCGTGCTT-1	FALSE	0.00225629	0.0046359	0.00434506
Ctrl2_C1_AGCCATATAGTATGTG-1	FALSE	0.00224611	0.0017944	0.00312518
Ctrl2_C1_AGCCCATACATGTAAG-1	FALSE	0.00635663	0.00454108	0.00792089
Ctrl2_C1_AGCCCGCAACAAGCAG-1	TRUE	0.00311163	0.00155288	0.00522912
Ctrl2_C1_AGCCCGGCATTAGAGG-1	FALSE	0.00146434	0.00142091	0.00204327
Ctrl2_C1_AGCCCGGTAGCCTGTA-1	TRUE	0.0275568	0.0115973	0.00693241
Ctrl2_C1_AGCCCTAAGCGAAGTT-1	TRUE	0.0875266	0.00361765	0.0108559
Ctrl2_C1_AGCCCTCCCTGGTGGC-1	TRUE	0.00131386	0.0013816	0.00379331
Ctrl2_C1_AGCCCTGTCGCACCGT-1	FALSE	0.0143038	0.0309515	0.0244368
Ctrl2_C1_AGCCGTGGCTAAATGT-1	FALSE	0.00936871	0.0148886	0.00806685
Ctrl2_C1_AGCCTAATACCCACGT-1	FALSE	0.0125643	0.00400801	0.00673935
Ctrl2_C1_AGCCTTAAAGCGGAAG-1	TRUE	0.00950385	0.0145959	0.0446639
Ctrl2_C1_AGCGACAGGAACGGTC-1	FALSE	0.00185709	0.00219143	0.00236378
Ctrl2_C1_AGCGACATCCCATTCA-1	FALSE	0.0390151	0.0143285	0.0161682
Ctrl2_C1_AGCGACCAACGATATT-1	TRUE	0.00286447	0.00385049	0.00320182
Ctrl2_C1_AGCGAGACGTGAAGGC-1	TRUE	0.00337534	0.00274013	0.00477458
Ctrl2_C1_AGCGATGCGCCTAATA-1	FALSE	0.196923	0.0294137	0.0222192
Ctrl2_C1_AGCGCATAATGAATCG-1	TRUE	0.00270087	0.340095	0.0628427
Ctrl2_C1_AGCGCTAGAGCGATGT-1	FALSE	0.0369459	0.0105464	0.0155643
Ctrl2_C1_AGCGGACACTTCGTAG-1	TRUE	0.38534	0.103792	0.0542743
Ctrl2_C1_AGCGGCGGTTAGCGGT-1	TRUE	0.00329821	0.00276287	0.00619109
Ctrl2_C1_AGCGGGAAGGGTCCAT-1	FALSE	0.00593624	0.00300902	0.00334118
Ctrl2_C1_AGCGGGTCTGACACTC-1	FALSE	0.0044532	0.0305543	0.00534471
Ctrl2_C1_AGCGGTTGCCGCTCTG-1	FALSE	0.0185129	0.0156579	0.0132869
Ctrl2_C1_AGCGTACGAGAGCTAG-1	TRUE	0.0162524	0.00478773	0.00832213
Ctrl2_C1_AGCGTGGTATTCTACT-1	TRUE	0.524853	0.00143419	0.00125164
Ctrl2_C1_AGCTAACAAGCAATGT-1	TRUE	0.00169126	0.00215923	0.00421435
Ctrl2_C1_AGCTAAGTACGCAGGC-1	TRUE	0.0508326	0.0174193	0.00593326
Ctrl2_C1_AGCTATTTAATCCAAC-1	TRUE	0.0190152	0.00988248	0.0282646
Ctrl2_C1_AGCTCCATATATGTTC-1	FALSE	0.231647	0.023999	0.0218826
Ctrl2_C1_AGCTCCTTCGCACATC-1	TRUE	0.505432	0.0424089	0.268731
Ctrl2_C1_AGCTCTAGACGTTCCA-1	FALSE	0.00212548	0.0019744	0.00203683
Ctrl2_C1_AGCTCTTCCCAGTGCA-1	FALSE	0.0249439	0.0067395	0.011203
Ctrl2_C1_AGCTCTTCGTAACCTT-1	TRUE	0.00878994	0.00579765	0.00787861
Ctrl2_C1_AGCTCTTTACTCAGTT-1	FALSE	0.00154741	0.00233642	0.00379643
Ctrl2_C1_AGCTGAAGTAAACCAA-1	FALSE	0.00917477	0.00936356	0.00888759
Ctrl2_C1_AGCTGTAACCTCAATC-1	FALSE	0.00132115	0.00127996	0.00200714
Ctrl2_C1_AGCTTCTTCTCGAGCA-1	FALSE	0.059468	0.00605276	0.00706387
Ctrl2_C1_AGCTTGATCTTAACTT-1	FALSE	0.00957166	0.00369259	0.010723
Ctrl2_C1_AGGAAGCTGTCCGCCG-1	TRUE	0.128418	0.591724	0.0584841
Ctrl2_C1_AGGACAGTCGAATCCC-1	TRUE	0.575155	0.0011584	0.00131244
Ctrl2_C1_AGGACGACCCATTAGA-1	FALSE	0.0017258	0.00378747	0.00344193
Ctrl2_C1_AGGACGCTCGATGTTG-1	TRUE	0.148399	0.0217443	0.0101022
Ctrl2_C1_AGGAGGCCTTCGCGCG-1	TRUE	0.48968	0.0019065	0.00323042
Ctrl2_C1_AGGATAAAGTCGGGAT-1	TRUE	0.490358	0.354184	0.0445883
Ctrl2_C1_AGGATATAGGGATTTA-1	TRUE	0.616566	0.00105653	0.00115191
Ctrl2_C1_AGGATATCCGACTGCA-1	TRUE	0.00352609	0.00232099	0.0038889
Ctrl2_C1_AGGATCACGCGATCTG-1	FALSE	0.0111187	0.00698097	0.00714324
Ctrl2_C1_AGGCAGATGCGTAAAC-1	FALSE	0.0066319	0.00565972	0.00862995
Ctrl2_C1_AGGCAGGGAGCGTACT-1	TRUE	0.0416601	0.00646391	0.00548685
Ctrl2_C1_AGGCATTGTCGTAGGG-1	TRUE	0.476887	0.00200509	0.00382789
Ctrl2_C1_AGGCCACCCGTTATGA-1	TRUE	0.00205582	0.00140583	0.00258301
Ctrl2_C1_AGGCCCAGTGACTGGT-1	FALSE	0.0210354	0.0119442	0.0145767
Ctrl2_C1_AGGCCCATTGTACAGG-1	FALSE	0.0171163	0.0168117	0.0152517
Ctrl2_C1_AGGCCCTAGAACGCCA-1	FALSE	0.00806894	0.00777385	0.0100126
Ctrl2_C1_AGGCCTATCATACCAA-1	TRUE	0.00288366	0.00150629	0.00445831
Ctrl2_C1_AGGCCTGAGAATCTCG-1	TRUE	0.627743	0.0617862	0.0200038
Ctrl2_C1_AGGCGGTTTGTCCCGC-1	FALSE	0.0125167	0.00701583	0.00881129
Ctrl2_C1_AGGCGTCTATGGACGG-1	FALSE	0.0369916	0.0576756	0.0117311
Ctrl2_C1_AGGCTATGGTTAGCTT-1	TRUE	0.00484307	0.0109876	0.00734371
Ctrl2_C1_AGGCTTCCCGAAGAAG-1	TRUE	0.00612757	0.00435559	0.00577315
Ctrl2_C1_AGGCTTGCTAGACACC-1	TRUE	0.0104665	0.00948758	0.00353801
Ctrl2_C1_AGGGAAACGAGGTACT-1	FALSE	0.007652	0.00810428	0.00700985
Ctrl2_C1_AGGGACCGGCTGCGTT-1	TRUE	0.0041717	0.00876599	0.00789358
Ctrl2_C1_AGGGACTCTACGCGAC-1	TRUE	0.0435846	0.169987	0.0205549
Ctrl2_C1_AGGGAGACATACTTCG-1	FALSE	0.00475429	0.00486217	0.00772542
Ctrl2_C1_AGGGCGAGCAGCTGAT-1	FALSE	0.0115139	0.00925479	0.015023
Ctrl2_C1_AGGGCGTGATCGGCTA-1	FALSE	0.0182051	0.0156581	0.0153847
Ctrl2_C1_AGGGCTGCAGTTACAG-1	TRUE	0.00163766	0.00176859	0.0022645
Ctrl2_C1_AGGGTCAGAGCACTCG-1	TRUE	0.00894908	0.00221781	0.00452596
Ctrl2_C1_AGGGTCAGTAACCCTA-1	FALSE	0.0237286	0.0141534	0.0095058
Ctrl2_C1_AGGGTCGATGCGAACT-1	FALSE	0.0277034	0.0116131	0.0055736
Ctrl2_C1_AGGGTGCCGTTCTTTA-1	TRUE	0.00243722	0.00146635	0.00226292
Ctrl2_C1_AGGGTTCAGACGGTCC-1	TRUE	0.00565769	0.00146746	0.00362207
Ctrl2_C1_AGGGTTTAGTTCGGGA-1	FALSE	0.00472282	0.00593424	0.00798604
Ctrl2_C1_AGGTACGATATTGCCA-1	FALSE	0.0055737	0.00522098	0.00720436
Ctrl2_C1_AGGTAGATCGAGATAT-1	TRUE	0.00129345	0.00157221	0.00236112
Ctrl2_C1_AGGTAGGTACAAAGCT-1	TRUE	0.00154301	0.00148557	0.00369327
Ctrl2_C1_AGGTATAATTGATAGT-1	TRUE	0.0252449	0.00777095	0.00837153
Ctrl2_C1_AGGTATGCGGACATTA-1	FALSE	0.0200597	0.00935164	0.0168812
Ctrl2_C1_AGGTCAGGTGAGAGTG-1	FALSE	0.0267512	0.0131534	0.0115697
Ctrl2_C1_AGGTGCACGTCCACAT-1	FALSE	0.0700995	0.0139594	0.00740752
Ctrl2_C1_AGGTGGTGACCTTCGC-1	FALSE	0.00372965	0.00293064	0.00362247
Ctrl2_C1_AGGTGTATCGCCATGA-1	FALSE	0.0186237	0.00932441	0.00465122
Ctrl2_C1_AGGTTGAGGCACGCTT-1	TRUE	0.00134547	0.00177355	0.00322819
Ctrl2_C1_AGGTTTCACACACCTT-1	TRUE	0.00263225	0.00224704	0.00244966
Ctrl2_C1_AGTAATCTAAGGGTGG-1	TRUE	0.00223723	0.00165306	0.00456157
Ctrl2_C1_AGTAATGTCTTGCCGC-1	FALSE	0.015473	0.00648217	0.0106489
Ctrl2_C1_AGTACAGAAGCTTATA-1	FALSE	0.00230412	0.00517515	0.005009
Ctrl2_C1_AGTACATCATTTATCA-1	FALSE	0.0272247	0.015453	0.0134222
Ctrl2_C1_AGTACGGGCACCTGGC-1	TRUE	0.00284455	0.00268732	0.00453921
Ctrl2_C1_AGTACTCTTATGCCCA-1	TRUE	0.594101	0.00189219	0.0021271
Ctrl2_C1_AGTAGAAGGCGCCTCA-1	TRUE	0.00315705	0.00261393	0.0045557
Ctrl2_C1_AGTAGGAAGGAAGTTG-1	FALSE	0.00829654	0.00639692	0.0107706
Ctrl2_C1_AGTAGGTAACATACAT-1	FALSE	0.0238017	0.0125363	0.0123739
Ctrl2_C1_AGTATACACAGCGACA-1	TRUE	0.00510702	0.00144329	0.00239187
Ctrl2_C1_AGTATGCTGGAGACCA-1	FALSE	0.00514241	0.00379325	0.00684828
Ctrl2_C1_AGTATTTGGCACGACC-1	FALSE	0.00252439	0.00156181	0.00201918
Ctrl2_C1_AGTCAAATGATGTGAT-1	TRUE	0.00357065	0.00252857	0.00659512
Ctrl2_C1_AGTCAACACCACCATC-1	FALSE	0.00122055	0.00134412	0.00182517
Ctrl2_C1_AGTCAAGATGACACTT-1	TRUE	0.671183	0.00184661	0.00162223
Ctrl2_C1_AGTCACTAGCTCTCGA-1	TRUE	0.619955	0.00367401	0.00212228
Ctrl2_C1_AGTCAGCCACCGCCTG-1	FALSE	0.00828603	0.00943769	0.0127304
Ctrl2_C1_AGTCCATTGGCTGATG-1	FALSE	0.0198364	0.00797169	0.00500149
Ctrl2_C1_AGTCCCGCCTTTAATT-1	FALSE	0.0236894	0.0150137	0.0127138
Ctrl2_C1_AGTCGACGGTCTCAAG-1	TRUE	0.00289169	0.00132863	0.0021149
Ctrl2_C1_AGTCGGCCCAAACGAC-1	TRUE	0.00270501	0.00158766	0.00189781
Ctrl2_C1_AGTCGGCTCAACTTTA-1	FALSE	0.0109357	0.00874347	0.0110285
Ctrl2_C1_AGTCGGTTGCGTGAGA-1	FALSE	0.0104851	0.00599847	0.00624832
Ctrl2_C1_AGTCGTATAAAGCAGA-1	FALSE	0.0173133	0.00248441	0.00640836
Ctrl2_C1_AGTCGTCGACCACCAA-1	TRUE	0.510097	0.00179703	0.00287827
Ctrl2_C1_AGTCGTGGGCATTACG-1	TRUE	0.003191	0.00535536	0.005274
Ctrl2_C1_AGTCTAAAGTATACTC-1	FALSE	0.00502831	0.013102	0.0102053
Ctrl2_C1_AGTCTCACAAGACTAC-1	FALSE	0.00317853	0.00360884	0.00595678
Ctrl2_C1_AGTCTGGACATCCTTG-1	FALSE	0.00779728	0.0145577	0.012205
Ctrl2_C1_AGTCTTCTCCTCAAAT-1	TRUE	0.00181932	0.00182543	0.00457596
Ctrl2_C1_AGTCTTTAAAGTGTCC-1	FALSE	0.0287802	0.0250531	0.0103336
Ctrl2_C1_AGTGAACAAACTTCTC-1	TRUE	0.0096542	0.0206605	0.0125442
Ctrl2_C1_AGTGACCTACTTTACG-1	FALSE	0.0117477	0.00463036	0.00795026
Ctrl2_C1_AGTGACTGTGACACAA-1	TRUE	0.00254941	0.00240318	0.00469527
Ctrl2_C1_AGTGAGACTTCCAGTA-1	FALSE	0.00247968	0.00309762	0.00338778
Ctrl2_C1_AGTGATAACCTGCGCG-1	TRUE	0.708238	0.0438972	0.00307307
Ctrl2_C1_AGTGATATGAGTAGTT-1	FALSE	0.00494696	0.00312819	0.00459738
Ctrl2_C1_AGTGCACGCTTAAGAA-1	TRUE	0.607054	0.0248962	0.0037803
Ctrl2_C1_AGTGCGTAGCTCGTAA-1	FALSE	0.00243167	0.00289112	0.00443245
Ctrl2_C1_AGTGCTAAACACAGCA-1	TRUE	0.557182	0.0235035	0.00959333
Ctrl2_C1_AGTGCTTGCACGAATA-1	TRUE	0.0248932	0.00386316	0.00425336
Ctrl2_C1_AGTGGCCCGCAAATGG-1	TRUE	0.00158166	0.00203004	0.00315671
Ctrl2_C1_AGTGGCGTCTGAAGGT-1	TRUE	0.469318	0.0185286	0.116658
Ctrl2_C1_AGTGGCTCCGTCGGCC-1	FALSE	0.00605257	0.00746037	0.0103704
Ctrl2_C1_AGTGGTGTTACCCGTG-1	FALSE	0.00304653	0.00553404	0.00614772
Ctrl2_C1_AGTGTATTGCGCATTG-1	FALSE	0.0063242	0.00548377	0.0167757
Ctrl2_C1_AGTGTGCTAAGATCGC-1	FALSE	0.00772053	0.00503591	0.00672552
Ctrl2_C1_AGTGTGGTCTATTGTG-1	FALSE	0.0199386	0.019307	0.0169114
Ctrl2_C1_AGTTAAACACTTGCGA-1	FALSE	0.00199267	0.00289801	0.00507824
Ctrl2_C1_AGTTAAGCGGTCCCGG-1	FALSE	0.0089478	0.00691125	0.0100958
Ctrl2_C1_AGTTAAGTCAACCGCT-1	FALSE	0.0061457	0.0101364	0.0105293
Ctrl2_C1_AGTTACCGCACATGGT-1	FALSE	0.00125003	0.00233756	0.0028342
Ctrl2_C1_AGTTACTCTATCGTGG-1	FALSE	0.0303387	0.0178834	0.0145365
Ctrl2_C1_AGTTCACCGGTTGGAC-1	FALSE	0.00226492	0.00162847	0.0018678
Ctrl2_C1_AGTTCCTACAGAATTA-1	FALSE	0.00270693	0.00196578	0.00130248
Ctrl2_C1_AGTTCCTATTTATGTT-1	FALSE	0.0136403	0.00425762	0.0056994
Ctrl2_C1_AGTTCTGCGTTGTATC-1	FALSE	0.0157864	0.00984136	0.0175544
Ctrl2_C1_AGTTGACATCGGCTGG-1	TRUE	0.006864	0.00519802	0.005638
Ctrl2_C1_AGTTGACGGTCCTTGC-1	FALSE	0.00347202	0.00371152	0.00516983
Ctrl2_C1_AGTTGCTGACTGATAT-1	FALSE	0.0572733	0.0208527	0.0099246
Ctrl2_C1_AGTTGGCAAGGCTAGA-1	FALSE	0.0961008	0.0488136	0.0192459
Ctrl2_C1_AGTTTCGCAGGTCGGA-1	FALSE	0.0137461	0.0117514	0.0216677
Ctrl2_C1_AGTTTGCACCTGCCTC-1	TRUE	0.338257	0.150881	0.00527504
Ctrl2_C1_AGTTTGGCACGGGTTG-1	TRUE	0.219827	0.0129405	0.0167201
Ctrl2_C1_AGTTTGGCCAGACCTA-1	TRUE	0.00729791	0.00290914	0.00552963
Ctrl2_C1_ATAAACGGACCCGTAA-1	TRUE	0.382556	0.0786731	0.16309
Ctrl2_C1_ATAAACGTTGCACCAC-1	FALSE	0.0751045	0.00645145	0.0232235
Ctrl2_C1_ATAAAGGCTCGGTCGT-1	FALSE	0.00274761	0.00783872	0.00784955
Ctrl2_C1_ATAAATATTAGCAGCT-1	FALSE	0.00384195	0.00397129	0.0056628
Ctrl2_C1_ATAACGCCGGAGGGTC-1	FALSE	0.00896483	0.0216768	0.00577804
Ctrl2_C1_ATAACGGAGTCCAACG-1	TRUE	0.00173403	0.001988	0.00436837
Ctrl2_C1_ATAAGGTGGAGAACAT-1	TRUE	0.585402	0.0555507	0.00242531
Ctrl2_C1_ATAAGTAGGGCGACTC-1	TRUE	0.0258618	0.00312698	0.00405513
Ctrl2_C1_ATAAGTTACCGCGACG-1	FALSE	0.00392865	0.0115261	0.00502548
Ctrl2_C1_ATAATACCGTTAGCCG-1	FALSE	0.00675868	0.00600875	0.00950273
Ctrl2_C1_ATAATAGCTGTTGAAT-1	TRUE	0.479525	0.063639	0.0601402
Ctrl2_C1_ATAATAGTGTAGGGAC-1	FALSE	0.00212633	0.00101979	0.00165828
Ctrl2_C1_ATAATCTTGGAGAACC-1	TRUE	0.234693	0.184797	0.00597268
Ctrl2_C1_ATAATTAGCTAAGTAG-1	FALSE	0.00443196	0.0423725	0.00923274
Ctrl2_C1_ATACAGGCCCTCCAAT-1	TRUE	0.232931	0.166575	0.281111
Ctrl2_C1_ATACCACGGGCAACTT-1	TRUE	0.00274823	0.00336284	0.00381047
Ctrl2_C1_ATACCAGGCTAATAGA-1	FALSE	0.0297088	0.0237908	0.014282
Ctrl2_C1_ATACCGTCATCCATAA-1	FALSE	0.0153446	0.0104638	0.00876128
Ctrl2_C1_ATACCTAACCAAGAAA-1	TRUE	0.488138	0.386273	0.00257356
Ctrl2_C1_ATACGAAGGCTTTCCA-1	FALSE	0.00529907	0.0067251	0.00807015
Ctrl2_C1_ATACGAGGTTTGTAAG-1	FALSE	0.0103785	0.00675255	0.0185664
Ctrl2_C1_ATACGCCGGCGAAACC-1	FALSE	0.0444439	0.00282323	0.00243136
Ctrl2_C1_ATACGGAACGTCGTTT-1	FALSE	0.00366122	0.00582398	0.00598375
Ctrl2_C1_ATACGGGTTTCGATTG-1	FALSE	0.0234988	0.0145575	0.0145401
Ctrl2_C1_ATACGTACTTAGCCAC-1	TRUE	0.43775	0.0494864	0.342982
Ctrl2_C1_ATACGTCCACTCCTGT-1	TRUE	0.608895	0.00437526	0.00315816
Ctrl2_C1_ATACGTTATGCACGGA-1	TRUE	0.172259	0.189468	0.0403939
Ctrl2_C1_ATACTAGCATGACCCT-1	FALSE	0.0209123	0.0075167	0.00707436
Ctrl2_C1_ATACTCTCGCCACTCT-1	TRUE	0.00241412	0.00205336	0.00462939
Ctrl2_C1_ATACTGCCTTACACCG-1	TRUE	0.596315	0.00185735	0.00318592
Ctrl2_C1_ATAGACGAAGAGAAAG-1	FALSE	0.00360627	0.00436854	0.00533361
Ctrl2_C1_ATAGAGTACTGGGACA-1	TRUE	0.00413879	0.00243474	0.00301787
Ctrl2_C1_ATAGCAACTAGGGAAG-1	TRUE	0.314651	0.0851212	0.31793
Ctrl2_C1_ATAGCCTCAGTACCCA-1	FALSE	0.0127724	0.00959831	0.0112892
Ctrl2_C1_ATAGCTGCTCTTGTTA-1	FALSE	0.0160556	0.00524852	0.00633014
Ctrl2_C1_ATAGGCGGCTATAGAA-1	FALSE	0.00367346	0.00311133	0.00519059
Ctrl2_C1_ATAGGGATATCCTTGA-1	TRUE	0.00266386	0.00256629	0.00595104
Ctrl2_C1_ATAGGTTGGGCAGATG-1	FALSE	0.00254539	0.00240437	0.00319092
Ctrl2_C1_ATAGTGAAGCGTTCTC-1	FALSE	0.00280979	0.00192949	0.00194786
Ctrl2_C1_ATAGTTCCACCCACTC-1	TRUE	0.00951451	0.002084	0.0041167
Ctrl2_C1_ATATAAAGCGCTCGTG-1	TRUE	0.084967	0.373749	0.222789
Ctrl2_C1_ATATAAATGTAGCTGC-1	TRUE	0.478314	0.0215862	0.317009
Ctrl2_C1_ATATAACACGGGCGCA-1	FALSE	0.00571089	0.00410929	0.0048817
Ctrl2_C1_ATATAGAGTATTGGTC-1	FALSE	0.0125106	0.0108877	0.0163767
Ctrl2_C1_ATATCAACCTACAGAG-1	TRUE	0.0144931	0.00376095	0.00664472
Ctrl2_C1_ATATCAATTCCAGCCT-1	FALSE	0.00565112	0.0117869	0.00493324
Ctrl2_C1_ATATCGGTAGGGAGAT-1	TRUE	0.0167623	0.00566699	0.00909334
Ctrl2_C1_ATATCGTTCCTCGAAC-1	TRUE	0.363293	0.0209158	0.00513936
Ctrl2_C1_ATATCTCCCTCGTTAA-1	FALSE	0.00419119	0.00367532	0.00430866
Ctrl2_C1_ATATCTTAGGGCCTTC-1	FALSE	0.00200056	0.00194447	0.00312869
Ctrl2_C1_ATATGGGATAGCAACT-1	TRUE	0.00339285	0.00339438	0.00351676
Ctrl2_C1_ATATGTCTAGAGCGTG-1	FALSE	0.00155225	0.00218929	0.0027291
Ctrl2_C1_ATATTCAGTTAAACCT-1	FALSE	0.00280666	0.00198331	0.00265184
Ctrl2_C1_ATATTCCACATAGTGA-1	TRUE	0.680719	0.0627703	0.0797499
Ctrl2_C1_ATATTCCCACAGGTCA-1	FALSE	0.00349231	0.00705697	0.00619668
Ctrl2_C1_ATATTGCTGTCAAAGT-1	FALSE	0.00823447	0.00276356	0.00305626
Ctrl2_C1_ATATTTAACCCTCAAG-1	FALSE	0.00317798	0.00176085	0.00243953
Ctrl2_C1_ATCAAACACTGTTCCA-1	FALSE	0.0198935	0.0304546	0.0232171
Ctrl2_C1_ATCAAACGAAGGTTTG-1	TRUE	0.00244237	0.00144554	0.00449391
Ctrl2_C1_ATCAAGATCCCAGGAC-1	TRUE	0.00258481	0.002332	0.00202546
Ctrl2_C1_ATCAATCTGGGCTGCA-1	TRUE	0.0017636	0.00294424	0.00337342
Ctrl2_C1_ATCAATGCCGTGGCTG-1	TRUE	0.00467207	0.00447149	0.025071
Ctrl2_C1_ATCACATTAGAATATC-1	FALSE	0.0192192	0.025804	0.0110154
Ctrl2_C1_ATCACGTGCTAATTAA-1	TRUE	0.00246007	0.00230594	0.00336479
Ctrl2_C1_ATCACTTCATCCTCGC-1	TRUE	0.0020468	0.00179986	0.00498552
Ctrl2_C1_ATCAGACGGCACGCCG-1	FALSE	0.00158573	0.00101697	0.0014521
Ctrl2_C1_ATCAGCCTCATGCTGC-1	TRUE	0.618087	0.00422693	0.00158476
Ctrl2_C1_ATCAGCTCGTCCACTA-1	FALSE	0.00709822	0.00596998	0.0104252
Ctrl2_C1_ATCAGTAGGCAGGGAT-1	FALSE	0.00322299	0.00270337	0.00338938
Ctrl2_C1_ATCATAGATCGACGAG-1	TRUE	0.00632269	0.00520816	0.00835591
Ctrl2_C1_ATCATCCAATATTTGT-1	TRUE	0.00257022	0.00122099	0.00276598
Ctrl2_C1_ATCATGGACTACCGAC-1	FALSE	0.0348082	0.00937582	0.0186733
Ctrl2_C1_ATCCAATGGAGGGTCC-1	FALSE	0.00791035	0.00403982	0.00698499
Ctrl2_C1_ATCCACATCGACAGAA-1	TRUE	0.347102	0.00325288	0.00236509
Ctrl2_C1_ATCCAGAGCAACAACC-1	FALSE	0.00284033	0.0106464	0.00527358
Ctrl2_C1_ATCCAGGATTCGTGAA-1	FALSE	0.00198442	0.00128491	0.00270988
Ctrl2_C1_ATCCCATCCACAGCGC-1	FALSE	0.10639	0.0288343	0.0069728
Ctrl2_C1_ATCCCATTTCCGTGGG-1	TRUE	0.00315106	0.00270089	0.00278858
Ctrl2_C1_ATCCTACCTAAGCTCT-1	FALSE	0.00576892	0.00384228	0.00545204
Ctrl2_C1_ATCCTGAATCGCTGCG-1	FALSE	0.0168641	0.00440299	0.00801444
Ctrl2_C1_ATCCTGCGTGGAATGG-1	FALSE	0.00379983	0.00261338	0.00433632
Ctrl2_C1_ATCGACCCAATACAGA-1	TRUE	0.00281441	0.00229991	0.00253847
Ctrl2_C1_ATCGACTCTTTCCGTT-1	FALSE	0.00350837	0.00418492	0.00710612
Ctrl2_C1_ATCGCACGATTGTTCA-1	FALSE	0.0123139	0.0126205	0.00664446
Ctrl2_C1_ATCGCACGCCGGGAGA-1	TRUE	0.00218378	0.00227301	0.00558867
Ctrl2_C1_ATCGCCAGTCAACATT-1	FALSE	0.0253181	0.00641536	0.00943738
Ctrl2_C1_ATCGCTGCGTGCAGCA-1	FALSE	0.0229068	0.025866	0.0161556
Ctrl2_C1_ATCGCTTTACGTCTCA-1	FALSE	0.0259018	0.00481271	0.0114119
Ctrl2_C1_ATCGGAGACAGACGGC-1	TRUE	0.690277	0.0265875	0.124525
Ctrl2_C1_ATCGGCAAGCAGTCCA-1	TRUE	0.00576865	0.00330104	0.0029584
Ctrl2_C1_ATCGTCCAATCGAGTC-1	FALSE	0.0107151	0.0112512	0.00777806
Ctrl2_C1_ATCGTGGAAAGTCTGG-1	FALSE	0.00238594	0.00519055	0.012899
Ctrl2_C1_ATCGTTAGCTAGCGGA-1	TRUE	0.470591	0.0164579	0.0437411
Ctrl2_C1_ATCTAATATCCTACGG-1	TRUE	0.220189	0.320118	0.0509136
Ctrl2_C1_ATCTACCATCTGCTCC-1	TRUE	0.00476196	0.0111633	0.00810722
Ctrl2_C1_ATCTAGCTTGTGAGGG-1	FALSE	0.00209339	0.00318983	0.00226727
Ctrl2_C1_ATCTCCCTGCAATCTA-1	TRUE	0.0131338	0.00511892	0.0156237
Ctrl2_C1_ATCTCGTGAGCGAAAC-1	FALSE	0.0284943	0.0125884	0.0133539
Ctrl2_C1_ATCTGACATGGAAGGA-1	TRUE	0.0112267	0.00171964	0.00598239
Ctrl2_C1_ATCTGATAGTGTCTTA-1	FALSE	0.0199608	0.008695	0.0108855
Ctrl2_C1_ATCTGCTGTTATCGCC-1	TRUE	0.00214384	0.00183869	0.00462734
Ctrl2_C1_ATCTGGGCTGTTCTTG-1	TRUE	0.193313	0.139391	0.0177978
Ctrl2_C1_ATCTGGTTAAGACTGT-1	TRUE	0.00183573	0.00149981	0.00233338
Ctrl2_C1_ATCTGTAATTGTACCC-1	FALSE	0.0164212	0.0161941	0.017597
Ctrl2_C1_ATCTTATCGCACACCC-1	FALSE	0.140385	0.0191311	0.0323634
Ctrl2_C1_ATCTTGACCTGCAACG-1	TRUE	0.00218039	0.0013485	0.00179035
Ctrl2_C1_ATCTTGACTTGTCCAA-1	FALSE	0.0212368	0.0179584	0.0267026
Ctrl2_C1_ATGAAGCCAAGGAGCC-1	FALSE	0.0036614	0.00645966	0.00829152
Ctrl2_C1_ATGACGCCGGCTCTAA-1	FALSE	0.0132443	0.00941383	0.0131957
Ctrl2_C1_ATGACGCGTTCTATCC-1	TRUE	0.00221081	0.00169895	0.00710523
Ctrl2_C1_ATGACTATCAGCTGTG-1	TRUE	0.0111856	0.00171233	0.00437314
Ctrl2_C1_ATGACTATGCGACATT-1	TRUE	0.777974	0.000933039	0.00117115
Ctrl2_C1_ATGAGGGCAGCGGCTA-1	FALSE	0.0433523	0.0334936	0.0212857
Ctrl2_C1_ATGATCGGGAATAGAC-1	FALSE	0.0124862	0.0106644	0.0170292
Ctrl2_C1_ATGATGCAATGGTACA-1	FALSE	0.00237913	0.00221275	0.00393702
Ctrl2_C1_ATGCACGCGCTGTTCA-1	TRUE	0.00158328	0.00170162	0.00358747
Ctrl2_C1_ATGCACTACCGCATTG-1	TRUE	0.00248193	0.00160593	0.00218719
Ctrl2_C1_ATGCATGATCCAGGAT-1	FALSE	0.00557623	0.00239501	0.0068212
Ctrl2_C1_ATGCCAATCGCTCTGC-1	FALSE	0.0213386	0.00963772	0.00848402
Ctrl2_C1_ATGCCATTTGCGACCA-1	TRUE	0.0853966	0.0552131	0.00599407
Ctrl2_C1_ATGCCGGTCTTGCATA-1	FALSE	0.00351811	0.00361586	0.00665042
Ctrl2_C1_ATGCCGGTTGATGGGA-1	FALSE	0.0216404	0.011398	0.0132187
Ctrl2_C1_ATGCGACAGTCCCATT-1	FALSE	0.00206313	0.00148978	0.00181685
Ctrl2_C1_ATGCGAGTCCCACCAC-1	FALSE	0.00571362	0.00588781	0.00384393
Ctrl2_C1_ATGCTCAGTGTTGCAT-1	FALSE	0.0100512	0.0098679	0.0115639
Ctrl2_C1_ATGCTCTGGCGCGGTA-1	TRUE	0.297717	0.130885	0.00645399
Ctrl2_C1_ATGCTTAGGAGTTGAT-1	FALSE	0.0960588	0.010992	0.0107043
Ctrl2_C1_ATGGAAATTTAAGGAG-1	FALSE	0.00634331	0.00542734	0.00594584
Ctrl2_C1_ATGGAACCTTTGCACA-1	FALSE	0.0214098	0.00740798	0.00728733
Ctrl2_C1_ATGGAGCAGGCCGTGA-1	TRUE	0.00278008	0.00146281	0.00324681
Ctrl2_C1_ATGGATCCGGCGTCCG-1	FALSE	0.0187014	0.0122414	0.0102667
Ctrl2_C1_ATGGATTGACCAAACG-1	TRUE	0.00195913	0.00183702	0.00349422
Ctrl2_C1_ATGGCAGCATTACGAT-1	FALSE	0.00229632	0.00215133	0.00273265
Ctrl2_C1_ATGGGACCTGCTGAAC-1	FALSE	0.00258466	0.00212416	0.00350195
Ctrl2_C1_ATGGGCCTCGGCCTCT-1	TRUE	0.454274	0.0136911	0.00182022
Ctrl2_C1_ATGGGTGTATACCTCC-1	TRUE	0.00673255	0.0404467	0.00804329
Ctrl2_C1_ATGGTATTGGGAACCG-1	FALSE	0.00327342	0.00374031	0.00448618
Ctrl2_C1_ATGGTATTTACTGATT-1	FALSE	0.00856594	0.0103504	0.00639105
Ctrl2_C1_ATGGTCGCGTGGTTTC-1	TRUE	0.57538	0.00451997	0.00151842
Ctrl2_C1_ATGTAAGGCTGCTCTT-1	FALSE	0.0471665	0.00298128	0.00575315
Ctrl2_C1_ATGTACGATGACGTCG-1	FALSE	0.00472631	0.00485885	0.00994076
Ctrl2_C1_ATGTAGCGCGCGTAGG-1	FALSE	0.0458172	0.0256497	0.0201331
Ctrl2_C1_ATGTCTTGTTTGACTC-1	FALSE	0.00880281	0.0095005	0.00810621
Ctrl2_C1_ATGTGAAAGCCTAATG-1	FALSE	0.00707364	0.00590277	0.00832194
Ctrl2_C1_ATGTGCATCCGACGCA-1	FALSE	0.00471861	0.00614044	0.00449889
Ctrl2_C1_ATGTGGACATCTTGAT-1	TRUE	0.543442	0.119597	0.00340638
Ctrl2_C1_ATGTTACGAGCAATAC-1	FALSE	0.0180592	0.022319	0.0147626
Ctrl2_C1_ATGTTCCTGCCCACCT-1	FALSE	0.0286449	0.0109042	0.00800788
Ctrl2_C1_ATGTTCGTCGACCCAC-1	FALSE	0.00323028	0.00265921	0.00434093
Ctrl2_C1_ATGTTGATTAGAGACT-1	FALSE	0.0120672	0.0190403	0.0583811
Ctrl2_C1_ATGTTGTAGTCTGTTT-1	TRUE	0.00848876	0.00117747	0.00553135
Ctrl2_C1_ATTAAACATGCGGACC-1	FALSE	0.0506927	0.00830866	0.0133432
Ctrl2_C1_ATTAATACTACGCGGG-1	TRUE	0.00334646	0.00293572	0.00451287
Ctrl2_C1_ATTAATGAACCAGTCG-1	TRUE	0.00341961	0.00147312	0.00770184
Ctrl2_C1_ATTAATTCGGTCACTC-1	TRUE	0.018817	0.00727347	0.00595732
Ctrl2_C1_ATTACATGTCAGTCTT-1	FALSE	0.0141604	0.00692246	0.00432787
Ctrl2_C1_ATTACCACACTGCCTG-1	FALSE	0.0642413	0.0268624	0.0160074
Ctrl2_C1_ATTACGCGCTGGCAGG-1	FALSE	0.00357029	0.00482033	0.00840867
Ctrl2_C1_ATTACGGGCTACGGTT-1	FALSE	0.00842357	0.0107984	0.00512736
Ctrl2_C1_ATTACTAGCCTCTTGC-1	FALSE	0.00900315	0.0165421	0.00972236
Ctrl2_C1_ATTAGATTGATAGCGG-1	FALSE	0.01248	0.0152247	0.0166712
Ctrl2_C1_ATTAGGCGATGCTTTC-1	TRUE	0.0037596	0.00198901	0.00262729
Ctrl2_C1_ATTATACTTTGCTCGT-1	FALSE	0.0482767	0.00541528	0.00872945
Ctrl2_C1_ATTATAGCTACTTTAC-1	TRUE	0.00368009	0.00105304	0.00629073
Ctrl2_C1_ATTATCGGAATGTACG-1	TRUE	0.00329687	0.00130496	0.00315898
Ctrl2_C1_ATTATGCCATAGGGAG-1	FALSE	0.00600969	0.00724018	0.0106152
Ctrl2_C1_ATTATTATGTCCGTCA-1	FALSE	0.00404386	0.00399479	0.00501573
Ctrl2_C1_ATTATTCAGAGTCACT-1	FALSE	0.0900482	0.0179297	0.00871983
Ctrl2_C1_ATTCAACCATTTAAGG-1	TRUE	0.112234	0.0714539	0.17878
Ctrl2_C1_ATTCACTGATGTTGGA-1	FALSE	0.289686	0.129527	0.039994
Ctrl2_C1_ATTCAGTAGCAGGGTC-1	FALSE	0.0125129	0.0087876	0.0165763
Ctrl2_C1_ATTCATATACTGTCCA-1	TRUE	0.466082	0.0651433	0.165674
Ctrl2_C1_ATTCATCGTTGAGGCA-1	TRUE	0.692526	0.00280834	0.00293434
Ctrl2_C1_ATTCCCACATAAACAA-1	FALSE	0.00562291	0.00835767	0.00561865
Ctrl2_C1_ATTCCTAAGACGTGGA-1	FALSE	0.00641846	0.00762912	0.0113553
Ctrl2_C1_ATTCCTTCCAGGCGGT-1	TRUE	0.00651585	0.00489561	0.0102442
Ctrl2_C1_ATTCGACGCCGGGCCT-1	FALSE	0.0131435	0.00887554	0.0114015
Ctrl2_C1_ATTCGCGCCTTGAGAG-1	FALSE	0.123486	0.0195549	0.0246852
Ctrl2_C1_ATTCTCGTCTCTTTAG-1	FALSE	0.0168653	0.028997	0.0203637
Ctrl2_C1_ATTGAAGATCTTAGTG-1	FALSE	0.00209453	0.00168305	0.00262219
Ctrl2_C1_ATTGACCGGCGATGAC-1	FALSE	0.0621901	0.0268424	0.0274896
Ctrl2_C1_ATTGATAGCAACGAGA-1	FALSE	0.00995496	0.014631	0.00748606
Ctrl2_C1_ATTGATCACCACATTT-1	TRUE	0.00378297	0.00315559	0.0137502
Ctrl2_C1_ATTGCCTATTAGACCG-1	TRUE	0.00174731	0.00255744	0.00309352
Ctrl2_C1_ATTGCCTTTATGTTTG-1	TRUE	0.0137226	0.00545867	0.00879348
Ctrl2_C1_ATTGCGATCAGTAACT-1	TRUE	0.444949	0.00152086	0.00151918
Ctrl2_C1_ATTGCTGCTCCTCCAT-1	FALSE	0.00265984	0.00313551	0.00322447
Ctrl2_C1_ATTGGATTACAGCGTA-1	TRUE	0.40728	0.00417771	0.004825
Ctrl2_C1_ATTGGGAATATCTTGG-1	FALSE	0.0215735	0.013655	0.0224635
Ctrl2_C1_ATTGTACAACTCGGCT-1	TRUE	0.00472205	0.00261787	0.00440809
Ctrl2_C1_ATTGTCGCAATACCTT-1	FALSE	0.0140238	0.00588502	0.00923329
Ctrl2_C1_ATTGTCTGTTTCATGT-1	TRUE	0.0062684	0.00175985	0.0055723
Ctrl2_C1_ATTTAACTCGTATTAC-1	FALSE	0.0168228	0.00636995	0.0145396
Ctrl2_C1_ATTTACAGTTTACTGG-1	TRUE	0.00121929	0.00117231	0.00258589
Ctrl2_C1_ATTTACTAAGTCCATT-1	TRUE	0.00523888	0.00273648	0.00634232
Ctrl2_C1_ATTTATACTGGTAAAG-1	FALSE	0.00309057	0.00335842	0.00998524
Ctrl2_C1_ATTTCATTATTTCGCG-1	FALSE	0.0182309	0.0092041	0.00712031
Ctrl2_C1_ATTTCCGGGTTCTGCG-1	FALSE	0.00697824	0.00384559	0.00675343
Ctrl2_C1_ATTTGCGCGAGTAGCT-1	FALSE	0.000986624	0.00134995	0.00167374
Ctrl2_C1_ATTTGTCTTGGGAGCT-1	FALSE	0.0164445	0.00330296	0.00344896
Ctrl2_C1_ATTTGTTCCAGGGCTC-1	TRUE	0.00261757	0.00254431	0.00752085
Ctrl2_C1_CAAACCCTCCGGCGGG-1	FALSE	0.00379172	0.00238088	0.00373579
Ctrl2_C1_CAAACGAGTATCGCAG-1	FALSE	0.00372433	0.00320305	0.00417085
Ctrl2_C1_CAAACGGTCGCACTTT-1	TRUE	0.00155219	0.000837093	0.00105254
Ctrl2_C1_CAAACTATTGAGCTTC-1	TRUE	0.00183747	0.0022567	0.00339444
Ctrl2_C1_CAAAGATTATTGGGCC-1	FALSE	0.00165614	0.00273398	0.00226728
Ctrl2_C1_CAAAGGTCATCTGAAA-1	FALSE	0.0371811	0.00940886	0.0118997
Ctrl2_C1_CAAAGTCAGGTTAGCT-1	FALSE	0.0122229	0.00507432	0.0115366
Ctrl2_C1_CAAATCTCTCACAAGG-1	FALSE	0.00575281	0.00692267	0.00499345
Ctrl2_C1_CAAATGTCCTTCCGTG-1	FALSE	0.0188939	0.0141184	0.00832811
Ctrl2_C1_CAAATTGTCAGCAAGC-1	TRUE	0.0471441	0.00184946	0.00385205
Ctrl2_C1_CAACACATCTCCTGCC-1	FALSE	0.00271705	0.00246292	0.00626409
Ctrl2_C1_CAACATGGCCTGATAA-1	FALSE	0.0100018	0.00532581	0.00712842
Ctrl2_C1_CAACCTACCGAGCAGT-1	FALSE	0.0720862	0.00809189	0.0214027
Ctrl2_C1_CAACGACCCGTTTACA-1	FALSE	0.011908	0.00885956	0.0149827
Ctrl2_C1_CAACGCGATGAGCCAA-1	FALSE	0.00555505	0.00721356	0.0114647
Ctrl2_C1_CAACGTGGTGGAGTCT-1	FALSE	0.186211	0.0164212	0.0151625
Ctrl2_C1_CAACTATATCGAATGC-1	FALSE	0.00485921	0.00452351	0.00724554
Ctrl2_C1_CAACTCCTTGATCCCG-1	FALSE	0.0280913	0.00954511	0.0128224
Ctrl2_C1_CAACTGCTCATCCGAT-1	FALSE	0.00207481	0.0103714	0.00177723
Ctrl2_C1_CAACTTGTAGTGGGCA-1	FALSE	0.0142505	0.0132278	0.0136122
Ctrl2_C1_CAAGAGGGCGGAGTAC-1	TRUE	0.543303	0.0224114	0.00745187
Ctrl2_C1_CAAGATATTATAACGT-1	TRUE	0.372559	0.00201695	0.00163055
Ctrl2_C1_CAAGCAACGTCGGAGT-1	FALSE	0.00447003	0.00739368	0.00547272
Ctrl2_C1_CAAGCACCAAATGCCT-1	FALSE	0.0252808	0.0157036	0.0121894
Ctrl2_C1_CAAGCGGCACATAATT-1	TRUE	0.478828	0.0485539	0.290038
Ctrl2_C1_CAAGGATCGCATGTTC-1	TRUE	0.00168657	0.00163911	0.00333966
Ctrl2_C1_CAAGGCCAGTGGTGCA-1	FALSE	0.146829	0.0162243	0.017796
Ctrl2_C1_CAAGGTCCTATAGGCT-1	TRUE	0.0563862	0.00222056	0.00610141
Ctrl2_C1_CAAGTAAGTGATAGAC-1	TRUE	0.00327808	0.00216831	0.00603071
Ctrl2_C1_CAAGTGTGGTTGCAAA-1	FALSE	0.00399683	0.00291016	0.00279222
Ctrl2_C1_CAATAAACCTTGGCCC-1	TRUE	0.00129653	0.00178532	0.00268505
Ctrl2_C1_CAATACGAGAGTCTGA-1	FALSE	0.0321317	0.0201138	0.0139433
Ctrl2_C1_CAATACGCTCTGAGGC-1	FALSE	0.00411284	0.00560292	0.00657304
Ctrl2_C1_CAATATTCTTGACCTA-1	FALSE	0.0108665	0.0148839	0.0074533
Ctrl2_C1_CAATATTGGACTAGTG-1	FALSE	0.0127162	0.0197165	0.00506984
Ctrl2_C1_CAATCCTGCCGTGGAG-1	FALSE	0.0336729	0.0167415	0.0149064
Ctrl2_C1_CAATGACCCTTAATTT-1	TRUE	0.00466597	0.00251956	0.00862026
Ctrl2_C1_CAATGAGGTTCGACTA-1	FALSE	0.00941436	0.00843971	0.00664357
Ctrl2_C1_CAATGCGAGAAGTATC-1	TRUE	0.713814	0.00563623	0.0109785
Ctrl2_C1_CAATGGATCTCTACCA-1	FALSE	0.026567	0.00799322	0.00852101
Ctrl2_C1_CAATGTGCCAACCCTT-1	TRUE	0.00543492	0.00282943	0.0031696
Ctrl2_C1_CAATTAAGGGTGATGA-1	FALSE	0.00278733	0.00201735	0.00400154
Ctrl2_C1_CAATTGGGCCGCACTC-1	FALSE	0.00527084	0.00619212	0.0051813
Ctrl2_C1_CAATTTCGTATAAGGG-1	TRUE	0.00194422	0.00143904	0.00326707
Ctrl2_C1_CAATTTGACCGGGAAG-1	FALSE	0.0107567	0.0112653	0.00768936
Ctrl2_C1_CACAAGAAAGATATTA-1	FALSE	0.00379474	0.0110525	0.00444301
Ctrl2_C1_CACAAGCTAAGAAAGG-1	TRUE	0.00492783	0.00277092	0.00738546
Ctrl2_C1_CACAATGAGCTGCTAT-1	FALSE	0.00154168	0.00136539	0.00172513
Ctrl2_C1_CACACACGCTAACGAG-1	TRUE	0.0545364	0.0623487	0.0398198
Ctrl2_C1_CACACAGCTTGCGCTC-1	FALSE	0.07583	0.0146569	0.0129835
Ctrl2_C1_CACACAGGGATAGATT-1	FALSE	0.00492452	0.00607307	0.0211339
Ctrl2_C1_CACAGAGACGAGGACG-1	FALSE	0.00809116	0.00791405	0.00428793
Ctrl2_C1_CACAGCACCCACGGCA-1	FALSE	0.00815101	0.0074214	0.00677717
Ctrl2_C1_CACAGCTAGGGAGTGA-1	FALSE	0.0100555	0.00862023	0.0165655
Ctrl2_C1_CACAGGGCCATATAGT-1	TRUE	0.475135	0.00347922	0.00278359
Ctrl2_C1_CACAGGGCCGTTGTCA-1	TRUE	0.0105087	0.0422538	0.00786279
Ctrl2_C1_CACAGTTCGCTTCCCA-1	FALSE	0.192773	0.00804401	0.0143896
Ctrl2_C1_CACATATTAGCAGGAT-1	TRUE	0.52338	0.139488	0.00765305
Ctrl2_C1_CACATCGTGCACGCGC-1	FALSE	0.00402328	0.00260127	0.00691754
Ctrl2_C1_CACATCTCACCGACGA-1	TRUE	0.735783	0.0595455	0.00470526
Ctrl2_C1_CACATGATTCAGCAAC-1	TRUE	0.00213342	0.00177219	0.00245792
Ctrl2_C1_CACATGTTTGGACATG-1	FALSE	0.0210218	0.0168632	0.0108473
Ctrl2_C1_CACATTCTTTCGATGG-1	FALSE	0.00529695	0.00496279	0.00436984
Ctrl2_C1_CACATTTCTTGTCAGA-1	FALSE	0.0457244	0.0321573	0.0277463
Ctrl2_C1_CACCAATCATCCGTCT-1	FALSE	0.00790008	0.00418655	0.00635918
Ctrl2_C1_CACCACGCCACACAGA-1	FALSE	0.0045425	0.00923208	0.00504866
Ctrl2_C1_CACCAGTCAGCATGCA-1	FALSE	0.00303541	0.00692714	0.015358
Ctrl2_C1_CACCATCGGAGGAGAC-1	FALSE	0.00598653	0.0172818	0.0108423
Ctrl2_C1_CACCCAAATCTTATGT-1	TRUE	0.00903698	0.0032153	0.00961504
Ctrl2_C1_CACCCACACGTCACCC-1	FALSE	0.0479553	0.0115483	0.0168534
Ctrl2_C1_CACCCACGAGGCAATT-1	FALSE	0.00963194	0.0161892	0.00896692
Ctrl2_C1_CACCCGGTTTGTGACT-1	FALSE	0.00621286	0.00542672	0.00998577
Ctrl2_C1_CACCCTAACAAGATCT-1	TRUE	0.58774	0.0232827	0.0492228
Ctrl2_C1_CACCCTTGGTGAGACC-1	FALSE	0.00649305	0.00647033	0.0148007
Ctrl2_C1_CACCCTTTCCTCGCTC-1	FALSE	0.0203176	0.00765113	0.00984853
Ctrl2_C1_CACCGCCAGAAGGTTT-1	FALSE	0.00288547	0.00362868	0.00431186
Ctrl2_C1_CACCGGGCATCACAAG-1	TRUE	0.00388514	0.00345336	0.00652199
Ctrl2_C1_CACCGGTAGAGACATT-1	TRUE	0.00399128	0.00247305	0.00441501
Ctrl2_C1_CACCGTATCCCATCCG-1	TRUE	0.226644	0.0306114	0.0476185
Ctrl2_C1_CACCGTTAGGGATCAC-1	FALSE	0.0119869	0.00412192	0.00577766
Ctrl2_C1_CACCGTTGCGCGATAT-1	FALSE	0.00847857	0.00813296	0.0133437
Ctrl2_C1_CACCTAATAGAGTCGT-1	FALSE	0.00756027	0.00514361	0.0107172
Ctrl2_C1_CACCTAATCAGTTTAC-1	TRUE	0.00210477	0.00281903	0.00268796
Ctrl2_C1_CACCTCGATGGTGGAC-1	FALSE	0.0136793	0.00739771	0.0257605
Ctrl2_C1_CACCTTGCGAAACTCG-1	FALSE	0.0178771	0.0101613	0.0083073
Ctrl2_C1_CACCTTGGCGCCTTTG-1	FALSE	0.0267796	0.0122257	0.00883627
Ctrl2_C1_CACGAAAGTTAGTCCC-1	TRUE	0.00238016	0.00232181	0.00934423
Ctrl2_C1_CACGAGCAAACCAGAC-1	FALSE	0.00358041	0.00268195	0.00598677
Ctrl2_C1_CACGCACAGCGCAGCT-1	FALSE	0.00960885	0.0171278	0.0191291
Ctrl2_C1_CACGCAGCGAGGCTTT-1	FALSE	0.00336563	0.00375232	0.00326652
Ctrl2_C1_CACGCGGAACTGTTGC-1	TRUE	0.0292142	0.00333421	0.00468016
Ctrl2_C1_CACGTCGGCAACCTCT-1	FALSE	0.00186589	0.00213572	0.0022468
Ctrl2_C1_CACGTTCGTGCTCTAG-1	FALSE	0.0570295	0.00817403	0.0085105
Ctrl2_C1_CACGTTTCGTACACAC-1	TRUE	0.582007	0.0798744	0.104107
Ctrl2_C1_CACTAAAGTTGCCTAT-1	FALSE	0.00206641	0.00129215	0.00166897
Ctrl2_C1_CACTCAAGAGCTATGG-1	FALSE	0.00252486	0.00319415	0.001961
Ctrl2_C1_CACTCAGCTCTTGAGG-1	FALSE	0.00216562	0.00192531	0.00410826
Ctrl2_C1_CACTCCTATGTAAGAT-1	FALSE	0.0049444	0.00354033	0.00734499
Ctrl2_C1_CACTCCTCTCGGTCGG-1	FALSE	0.0142022	0.0107833	0.0178815
Ctrl2_C1_CACTCGAGCTGAACAA-1	TRUE	0.629395	0.168062	0.00269215
Ctrl2_C1_CACTCGGTTAGGAGGA-1	FALSE	0.00589938	0.00342035	0.00465349
Ctrl2_C1_CACTCTCAAGCATCGA-1	TRUE	0.0102155	0.0027794	0.00460683
Ctrl2_C1_CACTCTTCTGCTAGCC-1	FALSE	0.0258139	0.00348897	0.0044412
Ctrl2_C1_CACTGACGATTGTGGA-1	TRUE	0.0544745	0.00144771	0.00757967
Ctrl2_C1_CACTGTCCAAGTGAGA-1	FALSE	0.0063015	0.0243727	0.0122411
Ctrl2_C1_CACTTAATCAGACGGA-1	FALSE	0.00514751	0.00591812	0.00975365
Ctrl2_C1_CACTTCGCCACAGGCT-1	FALSE	0.00853123	0.0076378	0.00698241
Ctrl2_C1_CACTTCGTCTTATCTC-1	FALSE	0.0201648	0.0365551	0.0262766
Ctrl2_C1_CAGAACTTAGCCCTCT-1	TRUE	0.759804	0.0146734	0.0127321
Ctrl2_C1_CAGAATAACACACGGA-1	FALSE	0.14555	0.0172356	0.0102881
Ctrl2_C1_CAGACACCGATCGCTG-1	FALSE	0.00900427	0.00856809	0.00455985
Ctrl2_C1_CAGACGAACCTGATAC-1	FALSE	0.00703756	0.00312317	0.00411664
Ctrl2_C1_CAGAGACGGTCACCCA-1	TRUE	0.27781	0.0257238	0.0111378
Ctrl2_C1_CAGAGCATGAGCTTGC-1	TRUE	0.00424175	0.00365406	0.00317143
Ctrl2_C1_CAGAGGCGATGCATGA-1	FALSE	0.00145317	0.00110867	0.00177723
Ctrl2_C1_CAGATAATGGGCGGGT-1	FALSE	0.15486	0.0183924	0.0184266
Ctrl2_C1_CAGATACTAACATAGT-1	TRUE	0.00201504	0.00144406	0.00163487
Ctrl2_C1_CAGATATGAAGATGAC-1	TRUE	0.00197897	0.00215798	0.00490259
Ctrl2_C1_CAGATCATTTAAAGTC-1	TRUE	0.0408819	0.063734	0.00938365
Ctrl2_C1_CAGATCCTGGTTTGAA-1	FALSE	0.0171107	0.00384797	0.00216087
Ctrl2_C1_CAGATGTTTGTCCCAA-1	FALSE	0.0326411	0.0126568	0.0142866
Ctrl2_C1_CAGCAGCCCGTTCCTT-1	TRUE	0.00212346	0.005427	0.00353525
Ctrl2_C1_CAGCAGTCCAGACTAT-1	TRUE	0.566001	0.001837	0.00144191
Ctrl2_C1_CAGCAGTCTGTGCTGC-1	TRUE	0.319663	0.00967868	0.0020525
Ctrl2_C1_CAGCCTCCTGCAGAGG-1	TRUE	0.0021403	0.00191628	0.00266034
Ctrl2_C1_CAGCCTCTCCTCAAGA-1	FALSE	0.025412	0.0155639	0.0267651
Ctrl2_C1_CAGCGATTCCCTTCAA-1	FALSE	0.0224037	0.0043989	0.00767627
Ctrl2_C1_CAGCTCACTGAGACAT-1	FALSE	0.00456572	0.00623707	0.00693338
Ctrl2_C1_CAGCTCTGGGCTCACT-1	FALSE	0.00241814	0.00429122	0.0063374
Ctrl2_C1_CAGCTGGCGTAACCGT-1	FALSE	0.00860423	0.00811462	0.012413
Ctrl2_C1_CAGCTTAGTAGGTAGC-1	FALSE	0.0076644	0.00295422	0.0109943
Ctrl2_C1_CAGGAAGACTTTATAT-1	FALSE	0.0101487	0.00657345	0.00618286
Ctrl2_C1_CAGGACAGCTGCCCTT-1	FALSE	0.0106912	0.0112094	0.0123378
Ctrl2_C1_CAGGATATATCGTTGT-1	FALSE	0.00454206	0.00180459	0.00274532
Ctrl2_C1_CAGGCAGTCTTACCAG-1	TRUE	0.0211483	0.00313581	0.0126422
Ctrl2_C1_CAGGCCAGTACCACCT-1	FALSE	0.00280752	0.00446086	0.00370893
Ctrl2_C1_CAGGCCGTTTGGGTGT-1	TRUE	0.00183967	0.00180622	0.00293189
Ctrl2_C1_CAGGCGCACGGTGGTC-1	FALSE	0.00112401	0.00100583	0.00129693
Ctrl2_C1_CAGGCGCCATGCTAGG-1	TRUE	0.710015	0.00610236	0.00234204
Ctrl2_C1_CAGGGAGATAGGCCAG-1	FALSE	0.00793231	0.00554062	0.0083242
Ctrl2_C1_CAGTAATCCCTCCCAG-1	FALSE	0.0142721	0.0131409	0.0148019
Ctrl2_C1_CAGTACCAGTTTACGT-1	FALSE	0.0178537	0.0101778	0.0218263
Ctrl2_C1_CAGTAGCCCACGCGGT-1	FALSE	0.00462392	0.00759355	0.0110386
Ctrl2_C1_CAGTCGGCCTAGATAT-1	FALSE	0.0079571	0.00542433	0.0103041
Ctrl2_C1_CAGTCTGTATACTGGG-1	FALSE	0.0022121	0.00143466	0.00191356
Ctrl2_C1_CAGTGAATAAATGACT-1	FALSE	0.00423772	0.00631506	0.00553807
Ctrl2_C1_CAGTGGTTGCACATGA-1	FALSE	0.00633899	0.0130852	0.00826592
Ctrl2_C1_CAGTGTCCGCAGAATG-1	FALSE	0.00940507	0.00574346	0.00600223
Ctrl2_C1_CAGTGTCGGCTGGCCC-1	TRUE	0.611971	0.0858448	0.115697
Ctrl2_C1_CAGTGTTAATCTCTCA-1	FALSE	0.00455001	0.00437127	0.00568083
Ctrl2_C1_CAGTTCAAATTGACAC-1	TRUE	0.00691144	0.0034113	0.00669271
Ctrl2_C1_CAGTTCCGCGGGTCGA-1	FALSE	0.00859216	0.0114205	0.00941357
Ctrl2_C1_CAGTTCGAGGACCCGA-1	TRUE	0.00559491	0.0013478	0.00302292
Ctrl2_C1_CATAACGGACAGTCGT-1	FALSE	0.00291638	0.00240763	0.00250624
Ctrl2_C1_CATAAGAAGCTTGGCT-1	TRUE	0.133273	0.601207	0.0318609
Ctrl2_C1_CATAAGCTCTCCGTCT-1	FALSE	0.0295355	0.0100316	0.0144848
Ctrl2_C1_CATACAAAGCCGAACC-1	FALSE	0.0150045	0.0143516	0.0103288
Ctrl2_C1_CATACACGGTTCCCAC-1	FALSE	0.00698461	0.00878232	0.0105657
Ctrl2_C1_CATACCCGTACCCAGT-1	TRUE	0.00472849	0.00160507	0.00652508
Ctrl2_C1_CATACGAACTAGCTGG-1	TRUE	0.0011753	0.00222653	0.00259168
Ctrl2_C1_CATACGGCGTCTGGGC-1	TRUE	0.00162476	0.00288755	0.00187181
Ctrl2_C1_CATACTATGTAATTGT-1	FALSE	0.00364214	0.00585203	0.00467965
Ctrl2_C1_CATACTTAGGCAATAC-1	TRUE	0.0233426	0.00370992	0.00448195
Ctrl2_C1_CATACTTCTTTCTCCG-1	TRUE	0.0043307	0.00253675	0.00857004
Ctrl2_C1_CATAGAGGAGATACTA-1	FALSE	0.00529235	0.00326866	0.00643738
Ctrl2_C1_CATAGCCGCCCGGGAT-1	FALSE	0.00757412	0.0155903	0.0128498
Ctrl2_C1_CATAGCGTTGCCCACC-1	FALSE	0.00621263	0.00738957	0.00736221
Ctrl2_C1_CATAGGGACACTTGTG-1	FALSE	0.0126359	0.0153609	0.00909332
Ctrl2_C1_CATAGTACATTGAGAG-1	FALSE	0.0113127	0.00890923	0.00727229
Ctrl2_C1_CATAGTAGCATAGTAG-1	FALSE	0.0347416	0.00903203	0.0141783
Ctrl2_C1_CATAGTCAAATACATA-1	TRUE	0.080532	0.0771809	0.284244
Ctrl2_C1_CATAGTCCACAAGAAC-1	TRUE	0.00558263	0.00305415	0.00751679
Ctrl2_C1_CATATAGGTACAGTCA-1	FALSE	0.0139549	0.00668018	0.00480526
Ctrl2_C1_CATATGTCAGGCTACG-1	FALSE	0.0403498	0.00708847	0.00705644
Ctrl2_C1_CATCAAACTGGCGCCC-1	FALSE	0.0053764	0.00787775	0.00581683
Ctrl2_C1_CATCAACACCTACTAA-1	FALSE	0.00537245	0.00368901	0.00447191
Ctrl2_C1_CATCATCTACCCGGAC-1	FALSE	0.0258652	0.00861708	0.0206605
Ctrl2_C1_CATCATTACCCTGAGG-1	TRUE	0.492875	0.00424717	0.00290214
Ctrl2_C1_CATCCAATATAGTTTG-1	FALSE	0.0022287	0.00385737	0.00497128
Ctrl2_C1_CATCCGCAGGCCCGAA-1	FALSE	0.0132898	0.00731206	0.00627293
Ctrl2_C1_CATCCTCTCAAAGATC-1	TRUE	0.710062	0.0132225	0.00581116
Ctrl2_C1_CATCGGACGGGTTAAT-1	FALSE	0.00791132	0.00345164	0.00298443
Ctrl2_C1_CATCGTCCGGTTACTA-1	TRUE	0.0105376	0.0235484	0.0764215
Ctrl2_C1_CATCTAGTGAAGGGAA-1	FALSE	0.0633355	0.0157565	0.0152039
Ctrl2_C1_CATCTTACACCACCTC-1	FALSE	0.00369178	0.00433392	0.00343057
Ctrl2_C1_CATGACTTCGCTGAAT-1	FALSE	0.00506175	0.0031367	0.00500205
Ctrl2_C1_CATGAGATGCACTCTC-1	TRUE	0.40362	0.0828185	0.00303882
Ctrl2_C1_CATGAGTCCATCACGG-1	FALSE	0.00958821	0.010188	0.0207869
Ctrl2_C1_CATGATACGGTGAAAC-1	FALSE	0.00890749	0.00767019	0.012329
Ctrl2_C1_CATGATGCACAATTCT-1	TRUE	0.00137553	0.00129484	0.0017709
Ctrl2_C1_CATGATGGAAGTTAGC-1	FALSE	0.038751	0.0135113	0.0207669
Ctrl2_C1_CATGCACATGAGAGGC-1	TRUE	0.00410313	0.0041612	0.00520579
Ctrl2_C1_CATGCCAACTCGCAAA-1	FALSE	0.0104637	0.00375823	0.00670388
Ctrl2_C1_CATGCGTTAGACAGAA-1	FALSE	0.0103865	0.010815	0.0111851
Ctrl2_C1_CATGCGTTGAGAGGAG-1	TRUE	0.00491106	0.00272269	0.0100938
Ctrl2_C1_CATGCTGGCTCCAATT-1	FALSE	0.0086711	0.00784149	0.00900388
Ctrl2_C1_CATGGATTGTCTTCCG-1	TRUE	0.460064	0.0286583	0.00476857
Ctrl2_C1_CATGGCAGGAAGATCG-1	FALSE	0.0156966	0.00534524	0.0103541
Ctrl2_C1_CATGGGTATGCCTTAT-1	TRUE	0.637296	0.00227826	0.00397138
Ctrl2_C1_CATGGGTCGGGTGTGG-1	FALSE	0.010367	0.00782952	0.0155889
Ctrl2_C1_CATGGTAAGTAGCGTT-1	TRUE	0.423472	0.154098	0.0367854
Ctrl2_C1_CATGGTATTAGTTTGT-1	TRUE	0.00327825	0.00526823	0.00993843
Ctrl2_C1_CATGGTCTAGATACCG-1	TRUE	0.00191049	0.00290644	0.0033773
Ctrl2_C1_CATGGTTTATTAATCA-1	FALSE	0.00910927	0.00812967	0.0193378
Ctrl2_C1_CATGTAAGAGACATTT-1	TRUE	0.601962	0.127204	0.0761438
Ctrl2_C1_CATGTAGGAGCGCCAA-1	FALSE	0.0189982	0.00774974	0.0154854
Ctrl2_C1_CATGTCTCATTTATGG-1	TRUE	0.649964	0.0180253	0.0121723
Ctrl2_C1_CATGTGGGCTCATCAC-1	FALSE	0.00764315	0.00832359	0.0162248
Ctrl2_C1_CATTACGCAGGAAGGG-1	FALSE	0.0886847	0.014898	0.0167315
Ctrl2_C1_CATTACGTCGGCCCGT-1	FALSE	0.0270566	0.0224371	0.012235
Ctrl2_C1_CATTATCCCATTAACG-1	TRUE	0.00412455	0.00931721	0.00858705
Ctrl2_C1_CATTATGCTTGTTGTG-1	TRUE	0.00326924	0.00224274	0.00649003
Ctrl2_C1_CATTCCCATTCCGTCG-1	FALSE	0.031483	0.0175533	0.0183695
Ctrl2_C1_CATTCCCTAAGTACAA-1	FALSE	0.0176624	0.0131645	0.00941857
Ctrl2_C1_CATTGCGAAATGGGCG-1	FALSE	0.0106134	0.0127797	0.0140708
Ctrl2_C1_CATTGTGTGCTAGATC-1	FALSE	0.0229043	0.0105709	0.0163957
Ctrl2_C1_CATTTAGCGGACCATG-1	FALSE	0.0151399	0.0110396	0.0053926
Ctrl2_C1_CATTTCTAGCAGACTA-1	FALSE	0.00478491	0.00524714	0.00668751
Ctrl2_C1_CATTTGAGTGGTACGT-1	FALSE	0.00345741	0.00367833	0.00382036
Ctrl2_C1_CCAAACAGAACCCTCG-1	FALSE	0.00521624	0.00605186	0.00989615
Ctrl2_C1_CCAAAGCAGTTGGTTG-1	FALSE	0.0201819	0.0173989	0.0185284
Ctrl2_C1_CCAAATAACAAGATTC-1	FALSE	0.00931454	0.00519491	0.0237789
Ctrl2_C1_CCAAATCAAAGGGCAA-1	FALSE	0.00269516	0.00201921	0.00310082
Ctrl2_C1_CCAACCTTATGTAACT-1	TRUE	0.00541782	0.00136132	0.00371916
Ctrl2_C1_CCAACGATGCACTGAT-1	FALSE	0.00191339	0.00281295	0.00257154
Ctrl2_C1_CCAACTTGATAGATCC-1	FALSE	0.0157575	0.0125805	0.0176053
Ctrl2_C1_CCAAGAAAGTGGGCGA-1	FALSE	0.0044175	0.00490489	0.0029571
Ctrl2_C1_CCAAGACTTCTGCGAA-1	FALSE	0.0070878	0.00500748	0.00647738
Ctrl2_C1_CCAAGCGTAACTCGTA-1	TRUE	0.00162847	0.00215119	0.00243765
Ctrl2_C1_CCAAGGAACAGAGAGG-1	FALSE	0.0365699	0.00932087	0.00830212
Ctrl2_C1_CCAAGTTTCTACAGAT-1	FALSE	0.0160445	0.0133201	0.00602747
Ctrl2_C1_CCAATAGTGCCGTCGA-1	TRUE	0.000938658	0.0012752	0.00098043
Ctrl2_C1_CCAATCGGTAGATCGA-1	FALSE	0.0104153	0.00732885	0.00995041
Ctrl2_C1_CCAATGTCACAGCAAG-1	FALSE	0.00361199	0.00298358	0.00365598
Ctrl2_C1_CCAATTACGGGTCGAG-1	FALSE	0.0057352	0.00281278	0.00397341
Ctrl2_C1_CCAATTGAATGTTAAT-1	FALSE	0.0293849	0.0148417	0.0147304
Ctrl2_C1_CCACAATGTACGTCTT-1	FALSE	0.00507234	0.0134625	0.00914997
Ctrl2_C1_CCACACTGAGATATTA-1	FALSE	0.00285531	0.00533318	0.00574149
Ctrl2_C1_CCACAGCTGAAATCAT-1	FALSE	0.00189296	0.00339495	0.00244196
Ctrl2_C1_CCACAGTACCCATCCT-1	TRUE	0.569643	0.00682241	0.00201604
Ctrl2_C1_CCACATACTGCACCCA-1	FALSE	0.0291536	0.0115624	0.015453
Ctrl2_C1_CCACATGGCTCTTTAT-1	FALSE	0.00496922	0.00425095	0.00569841
Ctrl2_C1_CCACCAACTTTACTGT-1	FALSE	0.00193992	0.00323611	0.00477463
Ctrl2_C1_CCACCCAAGGAAAGTG-1	FALSE	0.00100048	0.00113833	0.00138347
Ctrl2_C1_CCACGAATTTAACCTC-1	FALSE	0.0232034	0.0221266	0.00798266
Ctrl2_C1_CCACGAGAAGAGAATC-1	FALSE	0.00375351	0.00417732	0.00501722
Ctrl2_C1_CCACGGAGCCATAAGA-1	FALSE	0.0054141	0.00566685	0.0124669
Ctrl2_C1_CCACGGCAGGTGTAGG-1	FALSE	0.00290814	0.00250802	0.00310246
Ctrl2_C1_CCACGGTGCCCGGTAG-1	TRUE	0.00664804	0.00494166	0.00739285
Ctrl2_C1_CCACTATCCGGGTCAC-1	FALSE	0.0106111	0.0065979	0.00505112
Ctrl2_C1_CCACTGGTGGCTGGTT-1	FALSE	0.0103915	0.0062776	0.00853558
Ctrl2_C1_CCACTGTTTGGATTAA-1	FALSE	0.144803	0.0108505	0.0220482
Ctrl2_C1_CCAGAAAGCAACTCAT-1	TRUE	0.00145062	0.00175925	0.0028166
Ctrl2_C1_CCAGAGACAAAGCCGG-1	TRUE	0.00176913	0.00162356	0.00444158
Ctrl2_C1_CCAGATAGTTGAGTGA-1	FALSE	0.00558443	0.00812497	0.00812284
Ctrl2_C1_CCAGATGTAAATGGGT-1	FALSE	0.00518503	0.00617495	0.00695865
Ctrl2_C1_CCAGCCTGGACCAATA-1	TRUE	0.00125467	0.00116493	0.00214689
Ctrl2_C1_CCAGCTACGCCTCATA-1	FALSE	0.0294803	0.00625259	0.0130114
Ctrl2_C1_CCAGCTCGAACGCATT-1	TRUE	0.0135459	0.392279	0.00970552
Ctrl2_C1_CCAGCTGATGGTACTT-1	FALSE	0.0101978	0.00516905	0.00878123
Ctrl2_C1_CCAGCTTCCGCCCGCA-1	FALSE	0.00308071	0.00340895	0.00483176
Ctrl2_C1_CCAGGGACGTGGCCTC-1	TRUE	0.00170562	0.00138317	0.00248985
Ctrl2_C1_CCAGTCAAATCTCTTA-1	FALSE	0.0052386	0.00343044	0.00442579
Ctrl2_C1_CCAGTCCATTATTCGA-1	FALSE	0.00460968	0.00368027	0.00418595
Ctrl2_C1_CCAGTCTAGACGGCGC-1	FALSE	0.0198006	0.0108609	0.0063763
Ctrl2_C1_CCAGTCTTGTCATAGA-1	TRUE	0.00969796	0.101316	0.00494424
Ctrl2_C1_CCAGTGTACAGACCGA-1	FALSE	0.00337546	0.00408677	0.00443635
Ctrl2_C1_CCAGTTCGGTAACTCA-1	TRUE	0.00167446	0.00260092	0.00475988
Ctrl2_C1_CCATAAACAACCCGAC-1	FALSE	0.0274601	0.0153266	0.00826332
Ctrl2_C1_CCATAACCTGTGCAGT-1	FALSE	0.00528975	0.016481	0.00859129
Ctrl2_C1_CCATAGGTTGGCGTGG-1	FALSE	0.0400535	0.0116473	0.0121928
Ctrl2_C1_CCATAGTCAGTAACCC-1	FALSE	0.0124052	0.00584372	0.0101859
Ctrl2_C1_CCATATGGAAACTATA-1	TRUE	0.311018	0.0857826	0.00402837
Ctrl2_C1_CCATATTGGATCATGA-1	FALSE	0.0119151	0.0159719	0.0119778
Ctrl2_C1_CCATCCATACCAAGTC-1	FALSE	0.0195486	0.0089672	0.00708228
Ctrl2_C1_CCATCGCAGTTAAACT-1	TRUE	0.669854	0.0156912	0.00281632
Ctrl2_C1_CCATCTCACCAGTGAA-1	TRUE	0.0342692	0.0199978	0.00640057
Ctrl2_C1_CCATCTTGTTCACAAT-1	FALSE	0.0100544	0.00710969	0.0129606
Ctrl2_C1_CCATGCCCTAGATTTC-1	TRUE	0.438633	0.00149181	0.00168418
Ctrl2_C1_CCATGCCTGTTTAGTA-1	FALSE	0.00672076	0.00204537	0.00362326
Ctrl2_C1_CCATGCTCTGCAGGAA-1	FALSE	0.0208699	0.0253301	0.0128061
Ctrl2_C1_CCATGGCAAACGCTCA-1	TRUE	0.0268297	0.00399367	0.00369271
Ctrl2_C1_CCATGGCCCTTGTACC-1	FALSE	0.0132041	0.00666596	0.00869386
Ctrl2_C1_CCATGTTCATCTATAT-1	FALSE	0.0023585	0.00458253	0.00762394
Ctrl2_C1_CCATTAGCGATAATCC-1	TRUE	0.00141878	0.0019228	0.00440975
Ctrl2_C1_CCATTCCCTGCCCACA-1	TRUE	0.00162547	0.00180304	0.00241304
Ctrl2_C1_CCATTTCTACCTATTA-1	TRUE	0.418318	0.0516362	0.316214
Ctrl2_C1_CCCAAACATGCTGCTC-1	FALSE	0.00670191	0.00958822	0.00794388
Ctrl2_C1_CCCAACATACGTCGCG-1	TRUE	0.00420091	0.00251548	0.00766521
Ctrl2_C1_CCCAAGTCATTACACT-1	FALSE	0.110661	0.0145198	0.0125546
Ctrl2_C1_CCCAATGAGATTTGCA-1	TRUE	0.00563922	0.00251619	0.00303959
Ctrl2_C1_CCCAATTTCACAACTT-1	TRUE	0.00216639	0.00838907	0.0101582
Ctrl2_C1_CCCACTCCACGGTATC-1	FALSE	0.00213365	0.002526	0.00250298
Ctrl2_C1_CCCAGAGGAGGGCGTA-1	TRUE	0.15364	0.0107169	0.00718617
Ctrl2_C1_CCCAGGAAGAATTCGA-1	FALSE	0.00213727	0.00315991	0.0043644
Ctrl2_C1_CCCAGGTCTGAAGGCT-1	FALSE	0.209405	0.0124788	0.0141408
Ctrl2_C1_CCCAGTAAACTTGGGA-1	TRUE	0.00248673	0.00166516	0.00988016
Ctrl2_C1_CCCAGTTAAGGCGCCG-1	TRUE	0.387225	0.0399498	0.00310029
Ctrl2_C1_CCCGAAGTTTCGCGAA-1	FALSE	0.00458869	0.00957431	0.00556326
Ctrl2_C1_CCCGACCATAGTCCGC-1	TRUE	0.00488321	0.00221183	0.00746141
Ctrl2_C1_CCCGAGTTTCTCCGTA-1	FALSE	0.0288574	0.0387135	0.022559
Ctrl2_C1_CCCGATAGCCTCGCCT-1	FALSE	0.0771494	0.00543266	0.0120756
Ctrl2_C1_CCCGCAGCGCGAACTA-1	TRUE	0.667321	0.0488785	0.0689814
Ctrl2_C1_CCCGCGCAATGCACCC-1	FALSE	0.0149218	0.00978017	0.0159589
Ctrl2_C1_CCCGGCACGTGTCAGG-1	FALSE	0.00676838	0.00801381	0.00909947
Ctrl2_C1_CCCGGGTCGTTCAGGG-1	TRUE	0.00538881	0.0029764	0.00428089
Ctrl2_C1_CCCGGTGGAAGAACCT-1	TRUE	0.00398733	0.00548875	0.0297872
Ctrl2_C1_CCCGGTGTATCGGAAT-1	FALSE	0.00331677	0.00714344	0.00617753
Ctrl2_C1_CCCGTAAGTCTAGGCC-1	FALSE	0.0156985	0.00610813	0.00983062
Ctrl2_C1_CCCGTAGCTGGGAAGA-1	FALSE	0.0129841	0.00566473	0.0058534
Ctrl2_C1_CCCGTCAGCGTCTGAC-1	FALSE	0.00514701	0.00409978	0.00641721
Ctrl2_C1_CCCGTGAGGGCGGTGA-1	FALSE	0.00560119	0.0204897	0.00484063
Ctrl2_C1_CCCGTTTCGCAGATGT-1	FALSE	0.0105032	0.0217484	0.00727976
Ctrl2_C1_CCCTACCCACACCCAG-1	TRUE	0.0032039	0.00225184	0.00691719
Ctrl2_C1_CCCTACTTGAACAATG-1	FALSE	0.00228168	0.00330997	0.00465198
Ctrl2_C1_CCCTAGGCAACAAGAG-1	FALSE	0.00777321	0.0044659	0.00646813
Ctrl2_C1_CCCTAGTGTCAGGTGT-1	FALSE	0.0197051	0.00676342	0.00963693
Ctrl2_C1_CCCTATGTAGAGCAGA-1	FALSE	0.00218461	0.00234748	0.00254212
Ctrl2_C1_CCCTCAGATCGAGAAC-1	FALSE	0.00339242	0.00235294	0.00510791
Ctrl2_C1_CCCTCATTCTGGAATT-1	FALSE	0.0143997	0.00616052	0.00791296
Ctrl2_C1_CCCTCCTCGCTCGTAT-1	TRUE	0.00451408	0.00254699	0.0086985
Ctrl2_C1_CCCTCGATAATACACA-1	FALSE	0.00217952	0.00271814	0.00431799
Ctrl2_C1_CCCTGAAATGAGTTGA-1	TRUE	0.00152166	0.00184315	0.00574954
Ctrl2_C1_CCCTGACTAACAAATT-1	FALSE	0.00556331	0.00580214	0.00738761
Ctrl2_C1_CCCTGATGTAACTCGT-1	FALSE	0.0257671	0.0229326	0.00940868
Ctrl2_C1_CCCTGCCCAATCCGCT-1	FALSE	0.0207657	0.0102981	0.0115243
Ctrl2_C1_CCCTGCGCTACGCATA-1	FALSE	0.0108633	0.00500796	0.0128198
Ctrl2_C1_CCCTGGCTGTTCCTTC-1	FALSE	0.0380378	0.0142637	0.00359656
Ctrl2_C1_CCCTGTTGGCAAAGAC-1	FALSE	0.00332545	0.00363396	0.00412533
Ctrl2_C1_CCCTTTAATGGAGTTC-1	FALSE	0.0939833	0.0139028	0.0256873
Ctrl2_C1_CCCTTTGACAGGTCTT-1	TRUE	0.222062	0.0366783	0.0120402
Ctrl2_C1_CCGAAAGTGGTGAGCA-1	FALSE	0.0282633	0.00968955	0.00919986
Ctrl2_C1_CCGAACACTGGGCCTC-1	FALSE	0.00832863	0.0117458	0.0175267
Ctrl2_C1_CCGAACCTTCCCGGCC-1	TRUE	0.678071	0.0246303	0.00482788
Ctrl2_C1_CCGAAGTATATTGTTC-1	FALSE	0.00638548	0.00629019	0.00586913
Ctrl2_C1_CCGACAAACACATGAG-1	FALSE	0.0140414	0.00660201	0.00498126
Ctrl2_C1_CCGACAAAGGGAGTGC-1	FALSE	0.0516888	0.0122857	0.00977025
Ctrl2_C1_CCGACAATAGGCCGCC-1	FALSE	0.244691	0.0181758	0.0135642
Ctrl2_C1_CCGACGGGCATGAGGT-1	TRUE	0.00340711	0.00177912	0.00735061
Ctrl2_C1_CCGAGAAGTCGCATAA-1	FALSE	0.0193696	0.0127391	0.0181435
Ctrl2_C1_CCGAGCTGTGCTTGTC-1	TRUE	0.07297	0.0172731	0.0309727
Ctrl2_C1_CCGATCTCAACCTTAT-1	TRUE	0.0243048	0.00367715	0.00411169
Ctrl2_C1_CCGATTCGAGGGACCC-1	FALSE	0.00796484	0.0118746	0.00877294
Ctrl2_C1_CCGCACAAAGACCAAC-1	FALSE	0.00581635	0.00274823	0.00303519
Ctrl2_C1_CCGCACACGAACGTGT-1	FALSE	0.038679	0.010958	0.0108568
Ctrl2_C1_CCGCACGTGACCTCGG-1	FALSE	0.00737453	0.0140478	0.00998316
Ctrl2_C1_CCGCACTTGCAATGAC-1	FALSE	0.118992	0.0310225	0.0292571
Ctrl2_C1_CCGCATGTGGTACGAT-1	TRUE	0.142943	0.41944	0.128939
Ctrl2_C1_CCGCCGGAACTTCTCG-1	FALSE	0.00561166	0.00588146	0.0101925
Ctrl2_C1_CCGCCGGTCAACACAC-1	FALSE	0.0189599	0.0153621	0.0170345
Ctrl2_C1_CCGCCGTTGAGGATAA-1	FALSE	0.0294648	0.0143834	0.0187207
Ctrl2_C1_CCGCCTGCGAATTGGT-1	FALSE	0.0203939	0.0130984	0.0124559
Ctrl2_C1_CCGCCTTGCGATGTCG-1	FALSE	0.017628	0.00870185	0.0129867
Ctrl2_C1_CCGCGATTTGGTAGGT-1	FALSE	0.00884736	0.0233586	0.00848184
Ctrl2_C1_CCGCGGAATGCGTCAC-1	FALSE	0.057978	0.00651255	0.00531684
Ctrl2_C1_CCGCGGGTACGAAGAA-1	FALSE	0.018105	0.00810501	0.00921263
Ctrl2_C1_CCGCGTAGGTAAGGGC-1	FALSE	0.0343186	0.0120879	0.0124434
Ctrl2_C1_CCGCTATCAGCACCAG-1	TRUE	0.313452	0.0936141	0.193544
Ctrl2_C1_CCGCTCCAGGGCGATC-1	FALSE	0.0027092	0.00250151	0.00585556
Ctrl2_C1_CCGCTCCGGATAAGCT-1	FALSE	0.00921622	0.00765833	0.00748357
Ctrl2_C1_CCGCTCTTCCGAACTA-1	FALSE	0.0232284	0.00559275	0.00596334
Ctrl2_C1_CCGCTTACCTCACTCT-1	TRUE	0.00408812	0.00239507	0.0107609
Ctrl2_C1_CCGCTTGCTGACATGG-1	FALSE	0.00421394	0.0239791	0.0149714
Ctrl2_C1_CCGGAAGTGCAATATG-1	FALSE	0.00910745	0.00666877	0.00978758
Ctrl2_C1_CCGGAGCGTACTTTCT-1	TRUE	0.0296349	0.166996	0.00501354
Ctrl2_C1_CCGGAGGTCTTATGGT-1	FALSE	0.023062	0.0207224	0.0143336
Ctrl2_C1_CCGGCACGACCGTTTC-1	TRUE	0.0274018	0.00922895	0.00655881
Ctrl2_C1_CCGGCGCATATTGGAT-1	FALSE	0.0297601	0.0127096	0.0181968
Ctrl2_C1_CCGGCGTGAGACTCTG-1	FALSE	0.00401721	0.00409836	0.00914595
Ctrl2_C1_CCGGGACCCGCAGAGA-1	FALSE	0.0322251	0.00848686	0.011339
Ctrl2_C1_CCGGGCGGTCTCGTCA-1	FALSE	0.00482745	0.00255399	0.00360657
Ctrl2_C1_CCGGGCTAAGAATTTC-1	FALSE	0.00182978	0.00251193	0.00515968
Ctrl2_C1_CCGGGCTGCTCCATAC-1	FALSE	0.00509014	0.00322031	0.00224416
Ctrl2_C1_CCGGGTTCGAGGTTAC-1	TRUE	0.00235234	0.00137139	0.00214009
Ctrl2_C1_CCGGTAATGGCTAGTC-1	TRUE	0.016541	0.00509202	0.00755689
Ctrl2_C1_CCGGTTTGTAATTGTG-1	FALSE	0.00276071	0.00211909	0.00346213
Ctrl2_C1_CCGTAAGTTGGTCCCA-1	FALSE	0.00967562	0.00784367	0.00487601
Ctrl2_C1_CCGTACCCAAGCGCCA-1	FALSE	0.00969933	0.00927577	0.00976581
Ctrl2_C1_CCGTAGGAAATCCCTG-1	TRUE	0.543565	0.036088	0.00840198
Ctrl2_C1_CCGTATCTCGTCGTAG-1	TRUE	0.0012527	0.000903909	0.00237711
Ctrl2_C1_CCGTATTAGCGCAGTT-1	TRUE	0.0328141	0.00965465	0.0127249
Ctrl2_C1_CCGTCAACCTCTGGCG-1	FALSE	0.0105937	0.0100934	0.0117732
Ctrl2_C1_CCGTGCCCATGACGGC-1	FALSE	0.00624004	0.00802657	0.00748108
Ctrl2_C1_CCGTGGAACGATCCAA-1	FALSE	0.0101337	0.0143393	0.0166854
Ctrl2_C1_CCGTGTTAAATTCCAT-1	FALSE	0.00406037	0.00361562	0.00817387
Ctrl2_C1_CCGTTACGTTAGAACA-1	FALSE	0.0121157	0.00612808	0.00436001
Ctrl2_C1_CCGTTCCGAATCTCGG-1	FALSE	0.0116958	0.0097704	0.0165881
Ctrl2_C1_CCTAAAGGCTGACGCT-1	FALSE	0.00675278	0.0276176	0.00630533
Ctrl2_C1_CCTAAATTAACGGTTC-1	TRUE	0.0168855	0.00299675	0.00261938
Ctrl2_C1_CCTAAATTGTATCCTA-1	FALSE	0.0309342	0.012444	0.0109198
Ctrl2_C1_CCTAACCCAAACAAGT-1	TRUE	0.659878	0.016025	0.00215584
Ctrl2_C1_CCTAACTAAGGCTCTA-1	FALSE	0.0162467	0.0050285	0.00831122
Ctrl2_C1_CCTACATTCACAGACG-1	TRUE	0.00160807	0.00099881	0.00369803
Ctrl2_C1_CCTACGGCTCAGTCGA-1	FALSE	0.00552161	0.0035227	0.00467549
Ctrl2_C1_CCTACTGCGGCGGCCA-1	FALSE	0.00664117	0.00675212	0.00684262
Ctrl2_C1_CCTACTGCTTACACTT-1	TRUE	0.00700375	0.00211227	0.00498947
Ctrl2_C1_CCTAGGCGTAGCGATC-1	FALSE	0.0023166	0.00199654	0.00359296
Ctrl2_C1_CCTAGGTAAAGGTAGC-1	TRUE	0.00311602	0.0017768	0.00195355
Ctrl2_C1_CCTAGTTAGTCGCATG-1	FALSE	0.00370798	0.00433005	0.0111798
Ctrl2_C1_CCTATAATGAGTGCCC-1	TRUE	0.652155	0.00881333	0.00612583
Ctrl2_C1_CCTATACCGTCCTGTC-1	FALSE	0.00367594	0.00292226	0.00348145
Ctrl2_C1_CCTATATCGTGTCACG-1	FALSE	0.00695779	0.00260839	0.00576005
Ctrl2_C1_CCTATATTTGTCCTGG-1	TRUE	0.00180875	0.00190254	0.00507164
Ctrl2_C1_CCTATCTATATCGGAA-1	FALSE	0.00543037	0.00288531	0.00420108
Ctrl2_C1_CCTATGAAGTGGTGCC-1	TRUE	0.0211905	0.00675538	0.0140522
Ctrl2_C1_CCTATGGCTCCTAGTG-1	FALSE	0.00293442	0.0038286	0.0037631
Ctrl2_C1_CCTATGGGTTACCGTC-1	FALSE	0.00161923	0.00180066	0.00374443
Ctrl2_C1_CCTATGGTCAAAGCTG-1	FALSE	0.00536271	0.00762795	0.00483531
Ctrl2_C1_CCTATGTCCACTCCAC-1	TRUE	0.49531	0.00514343	0.00281022
Ctrl2_C1_CCTCACCAATCTTGAC-1	FALSE	0.0331498	0.0115064	0.0147919
Ctrl2_C1_CCTCATGCAGCTACGA-1	FALSE	0.015538	0.00735943	0.00986241
Ctrl2_C1_CCTCCGACAATTCAAG-1	TRUE	0.00387312	0.00444006	0.0122608
Ctrl2_C1_CCTCCTGTTGTGTCGT-1	TRUE	0.563295	0.0194853	0.0763473
Ctrl2_C1_CCTCGAAGTGGACGGG-1	TRUE	0.0115314	0.00363675	0.0264273
Ctrl2_C1_CCTCGCCAGCAAATTA-1	TRUE	0.0146175	0.00376026	0.00533258
Ctrl2_C1_CCTCGCGCGATATAGG-1	FALSE	0.0358112	0.00800758	0.00437825
Ctrl2_C1_CCTCGCGCTGTGCGAT-1	FALSE	0.0294231	0.129734	0.00870516
Ctrl2_C1_CCTCGGACCGGGATAG-1	TRUE	0.334966	0.0842127	0.00832546
Ctrl2_C1_CCTCGGTTTCCTTGCC-1	TRUE	0.0329035	0.00196872	0.00626567
Ctrl2_C1_CCTCTAATCTGCCAAG-1	TRUE	0.00506558	0.0080362	0.00793255
Ctrl2_C1_CCTCTACAAGGATTGG-1	TRUE	0.00233667	0.00200911	0.00322361
Ctrl2_C1_CCTCTATCGATTAGCA-1	FALSE	0.00528371	0.00712294	0.00692028
Ctrl2_C1_CCTCTCTCCCATCTAG-1	TRUE	0.00135547	0.00200332	0.00394163
Ctrl2_C1_CCTCTGGCCTAGACGG-1	FALSE	0.00561294	0.00575043	0.0192852
Ctrl2_C1_CCTCTGTACTATTCTA-1	TRUE	0.273407	0.354969	0.00247328
Ctrl2_C1_CCTGAACGATATATTC-1	FALSE	0.0335106	0.00937196	0.00744063
Ctrl2_C1_CCTGAATATTTACATA-1	TRUE	0.00314025	0.00571671	0.00935161
Ctrl2_C1_CCTGACCACCGATGGT-1	TRUE	0.449594	0.0611815	0.118112
Ctrl2_C1_CCTGAGAATAAATGCA-1	TRUE	0.00565366	0.00426534	0.0142126
Ctrl2_C1_CCTGATTCGCGAAGAA-1	TRUE	0.00465161	0.00466494	0.00566175
Ctrl2_C1_CCTGCGATAGAACTGT-1	FALSE	0.00966131	0.00596816	0.00934913
Ctrl2_C1_CCTGCGTTCTACGCTT-1	FALSE	0.00856163	0.00718492	0.0102907
Ctrl2_C1_CCTGCTATTTGAGAAG-1	TRUE	0.0042339	0.00423185	0.00372275
Ctrl2_C1_CCTGGAAACGTTCTGC-1	TRUE	0.0036531	0.00204368	0.00456997
Ctrl2_C1_CCTGGCTAGACCCGCC-1	TRUE	0.00245657	0.00192501	0.00540165
Ctrl2_C1_CCTGGTCGAATGTGGG-1	TRUE	0.127022	0.674847	0.027527
Ctrl2_C1_CCTGTAAGACATGATA-1	FALSE	0.00153251	0.0033436	0.00326252
Ctrl2_C1_CCTGTACTCACGCCCA-1	FALSE	0.00785019	0.012663	0.010827
Ctrl2_C1_CCTGTCACCCGGGCTC-1	FALSE	0.00354601	0.00391937	0.00772418
Ctrl2_C1_CCTGTCCCTCACGTTA-1	TRUE	0.00755625	0.00459659	0.00437989
Ctrl2_C1_CCTGTCGCCCGTAAAT-1	TRUE	0.00189825	0.00354277	0.00338271
Ctrl2_C1_CCTGTTCAACCTCGGG-1	TRUE	0.0136817	0.00180182	0.00439286
Ctrl2_C1_CCTGTTTGAAGACACG-1	TRUE	0.816806	0.00808247	0.00120738
Ctrl2_C1_CCTTAAGTACGCAATT-1	TRUE	0.0042371	0.00402245	0.012877
Ctrl2_C1_CCTTCAGTTAAAGTGA-1	TRUE	0.0056433	0.00116916	0.00248328
Ctrl2_C1_CCTTCCGCAACGCTGC-1	FALSE	0.00913465	0.00664616	0.00837268
Ctrl2_C1_CCTTCGTATAGAATCC-1	TRUE	0.00345583	0.00367141	0.0054281
Ctrl2_C1_CCTTCTCAGCGTTCCT-1	FALSE	0.0136176	0.0104826	0.00870241
Ctrl2_C1_CCTTCTTGATCCAGTG-1	TRUE	0.00438506	0.00457422	0.00439769
Ctrl2_C1_CCTTGACCACTTTATT-1	FALSE	0.127901	0.010459	0.0131676
Ctrl2_C1_CCTTGTGAACGTGGTT-1	TRUE	0.0085477	0.00153491	0.00351246
Ctrl2_C1_CCTTTAAGGGAGCACT-1	FALSE	0.00227362	0.00214035	0.00269545
Ctrl2_C1_CCTTTGAATTATGGCT-1	TRUE	0.00211199	0.00342408	0.00382437
Ctrl2_C1_CGAAACGCAATTCATG-1	TRUE	0.001111	0.0015941	0.00268024
Ctrl2_C1_CGAACAGTATGGGCGT-1	TRUE	0.697904	0.00999748	0.00522562
Ctrl2_C1_CGAACCCGCATGCGTC-1	FALSE	0.00290479	0.00302951	0.00415022
Ctrl2_C1_CGAACCTCTTTCCTAG-1	FALSE	0.00260284	0.00300823	0.00519848
Ctrl2_C1_CGAACGCCCAGTGCCG-1	TRUE	0.030527	0.00177529	0.00440156
Ctrl2_C1_CGAACGGCCGGACAAC-1	FALSE	0.00677941	0.0074184	0.00440126
Ctrl2_C1_CGAAGATCAGTTTCAT-1	TRUE	0.00246536	0.00162439	0.0043585
Ctrl2_C1_CGAAGCCACAGCATGG-1	FALSE	0.00418825	0.00190313	0.00233853
Ctrl2_C1_CGAAGCTATAAATTCA-1	TRUE	0.0598577	0.00729674	0.0050993
Ctrl2_C1_CGAAGTTGCTCTGTGT-1	TRUE	0.0016602	0.00148276	0.00220907
Ctrl2_C1_CGAATCTGCTCGACGC-1	FALSE	0.00172019	0.00329217	0.00305606
Ctrl2_C1_CGAATGAAGTCATTGC-1	FALSE	0.00165767	0.00281429	0.00380033
Ctrl2_C1_CGAATGACGCATAATG-1	FALSE	0.00172634	0.00224498	0.00204729
Ctrl2_C1_CGAATGGTAGGTCGTC-1	FALSE	0.00719436	0.00575399	0.00440118
Ctrl2_C1_CGACAATTTGATCTAA-1	TRUE	0.275101	0.00816771	0.0181574
Ctrl2_C1_CGACACGCTCCGACAG-1	TRUE	0.60453	0.00320468	0.00120043
Ctrl2_C1_CGACAGTTCGCGTTAT-1	FALSE	0.00435154	0.00480605	0.00498219
Ctrl2_C1_CGACCCTTAACGCCGG-1	FALSE	0.0075111	0.00317812	0.00649225
Ctrl2_C1_CGACCGTTGGTATTCG-1	FALSE	0.0081463	0.00724385	0.0161368
Ctrl2_C1_CGACGCATCCGTACCT-1	TRUE	0.00346696	0.00228354	0.00559501
Ctrl2_C1_CGACTCAGGATGTTAT-1	FALSE	0.00546701	0.0032132	0.00598281
Ctrl2_C1_CGACTTTGTATAGCCT-1	TRUE	0.00528708	0.00289428	0.00365341
Ctrl2_C1_CGAGACCCTAGAGTGT-1	FALSE	0.0393898	0.012979	0.00680748
Ctrl2_C1_CGAGACTACTGCTGCT-1	TRUE	0.00467555	0.00213734	0.00332696
Ctrl2_C1_CGAGAGATGTGAACCT-1	FALSE	0.00228092	0.00192926	0.00263894
Ctrl2_C1_CGAGAGCGCGTAGATA-1	FALSE	0.00741315	0.00462588	0.00666418
Ctrl2_C1_CGAGAGCTTTCACTAC-1	TRUE	0.417398	0.0566346	0.197442
Ctrl2_C1_CGAGAGGGTAGCCGCG-1	FALSE	0.0142767	0.00448238	0.00496735
Ctrl2_C1_CGAGCACTTCAAGTTT-1	FALSE	0.0207666	0.00735902	0.0121614
Ctrl2_C1_CGAGCTGGGCTTTAGG-1	FALSE	0.0228893	0.00607262	0.0152462
Ctrl2_C1_CGAGGCCAGGCATTGG-1	FALSE	0.0104814	0.00751563	0.00721234
Ctrl2_C1_CGAGGCTAAATATGGC-1	TRUE	0.00913979	0.00478458	0.0211371
Ctrl2_C1_CGAGGGACTGCGGTCG-1	FALSE	0.0232009	0.0167822	0.00519026
Ctrl2_C1_CGAGGGTATCCAGGTG-1	FALSE	0.0029851	0.00278382	0.00387619
Ctrl2_C1_CGAGTACTAAAGAGGA-1	TRUE	0.00306727	0.00150615	0.00381815
Ctrl2_C1_CGAGTGAAGGTACCAG-1	FALSE	0.00147148	0.0018408	0.00313676
Ctrl2_C1_CGAGTGCTATAGTTCG-1	FALSE	0.0279949	0.0141961	0.0207551
Ctrl2_C1_CGAGTTCTGTCCCACC-1	FALSE	0.0192261	0.00699756	0.00828442
Ctrl2_C1_CGAGTTTATCGGACTG-1	FALSE	0.00107412	0.000820335	0.00132365
Ctrl2_C1_CGATAATACTCAGGTT-1	FALSE	0.0387865	0.0149294	0.0181498
Ctrl2_C1_CGATACCTCGCGGACA-1	FALSE	0.00297758	0.00573835	0.00306306
Ctrl2_C1_CGATAGTCGTACTGCA-1	FALSE	0.0144982	0.0168727	0.0102077
Ctrl2_C1_CGATATTAGCCGCAGG-1	FALSE	0.00191411	0.00139596	0.00187678
Ctrl2_C1_CGATCCACCATTGTTG-1	TRUE	0.0030952	0.00201353	0.00439824
Ctrl2_C1_CGATCCGACCCAGTGC-1	TRUE	0.00124807	0.00133468	0.00175997
Ctrl2_C1_CGATCCTCGCAACATA-1	TRUE	0.00367725	0.001282	0.00255171
Ctrl2_C1_CGATCGAGAAGCACCA-1	FALSE	0.00250071	0.00187873	0.0037461
Ctrl2_C1_CGATCTGTTGGAGGAC-1	FALSE	0.0104553	0.00781076	0.0124586
Ctrl2_C1_CGATGTTGTTATCTAC-1	TRUE	0.0022338	0.00212941	0.00615868
Ctrl2_C1_CGATTAAATATCTCCT-1	TRUE	0.453575	0.323081	0.00149997
Ctrl2_C1_CGATTCGCCTGGCTGC-1	TRUE	0.715666	0.118114	0.00274644
Ctrl2_C1_CGATTTGTCATTAATG-1	FALSE	0.00728126	0.00691981	0.0104124
Ctrl2_C1_CGCAAACACGAGTTAC-1	TRUE	0.00316388	0.00183758	0.00306108
Ctrl2_C1_CGCAATTAGGGTAATA-1	TRUE	0.00486797	0.0016698	0.00386528
Ctrl2_C1_CGCAATTCTACAATAA-1	TRUE	0.00508135	0.00674453	0.00670112
Ctrl2_C1_CGCACATGTCCACTAC-1	FALSE	0.0363206	0.00289482	0.00731605
Ctrl2_C1_CGCACGTCTGTTTATG-1	TRUE	0.00356829	0.0030622	0.0151229
Ctrl2_C1_CGCACGTGCGCTATCA-1	FALSE	0.0102534	0.0120515	0.00744861
Ctrl2_C1_CGCAGATCTTCACCCG-1	FALSE	0.0271874	0.00916916	0.0147099
Ctrl2_C1_CGCAGGCGATCCAAAC-1	TRUE	0.412496	0.0106165	0.00528521
Ctrl2_C1_CGCATCCATCAGCCAG-1	FALSE	0.00357399	0.00423417	0.00616174
Ctrl2_C1_CGCATGCCGAATGCGT-1	FALSE	0.0423766	0.0148995	0.0323656
Ctrl2_C1_CGCATGGTGCGATGCT-1	TRUE	0.00171139	0.00255576	0.00252875
Ctrl2_C1_CGCATTAGCTAATAGG-1	FALSE	0.00256013	0.00743863	0.00745495
Ctrl2_C1_CGCCAAGAAGCCGAGT-1	FALSE	0.00610341	0.00833498	0.00959443
Ctrl2_C1_CGCCACAGGTCGCGAT-1	TRUE	0.0024587	0.00436861	0.0117072
Ctrl2_C1_CGCCACCCGCATTAAC-1	FALSE	0.0199859	0.00712289	0.00804689
Ctrl2_C1_CGCCAGTAGTACCTTG-1	FALSE	0.00446566	0.00266682	0.00310773
Ctrl2_C1_CGCCATCCGATTATGA-1	FALSE	0.00189099	0.0041579	0.00869607
Ctrl2_C1_CGCCCAGCACGCCTAG-1	FALSE	0.00171964	0.00120993	0.00185678
Ctrl2_C1_CGCCCAGCGTTTCACG-1	TRUE	0.116243	0.137646	0.0906044
Ctrl2_C1_CGCCCGCTTCCGTACA-1	FALSE	0.0142235	0.0146988	0.0113631
Ctrl2_C1_CGCCCTTGAAGGCTGA-1	TRUE	0.00954349	0.00438107	0.0293798
Ctrl2_C1_CGCCGCCCATGCCTGT-1	FALSE	0.017499	0.00403811	0.00315373
Ctrl2_C1_CGCCGCGTTCTGAACG-1	TRUE	0.00449975	0.00297106	0.00678197
Ctrl2_C1_CGCCGTCTACCCATCG-1	FALSE	0.0108272	0.00844792	0.00799314
Ctrl2_C1_CGCCGTTCAGCATAGT-1	FALSE	0.159418	0.0134024	0.0226816
Ctrl2_C1_CGCCTCCCTCCTCTAT-1	TRUE	0.440647	0.0195926	0.00357447
Ctrl2_C1_CGCCTGGCCTACGTAA-1	FALSE	0.0085593	0.00602002	0.00786565
Ctrl2_C1_CGCCTTTAGCATGCTC-1	FALSE	0.0314281	0.022752	0.0173522
Ctrl2_C1_CGCGAAGTGGCATACT-1	TRUE	0.202949	0.0471524	0.345085
Ctrl2_C1_CGCGACACTGCGCAGC-1	FALSE	0.00856459	0.00980888	0.0121952
Ctrl2_C1_CGCGACCGCGACAGAT-1	TRUE	0.523243	0.0855511	0.00246258
Ctrl2_C1_CGCGAGAGGGACTTGT-1	TRUE	0.0787266	0.0363029	0.00485711
Ctrl2_C1_CGCGAGTCTGCCGGGT-1	FALSE	0.0202236	0.00849504	0.0119117
Ctrl2_C1_CGCGCAAATGTCCAGA-1	FALSE	0.00168052	0.00253781	0.00268651
Ctrl2_C1_CGCGCATGTTTGATTG-1	TRUE	0.110826	0.0156191	0.011217
Ctrl2_C1_CGCGCCCGACTTAATA-1	TRUE	0.00178174	0.00155602	0.00359322
Ctrl2_C1_CGCGGCAGTATTACGG-1	FALSE	0.010204	0.00434648	0.00580682
Ctrl2_C1_CGCGGCTCAACTTGAA-1	TRUE	0.0374247	0.0323813	0.0106891
Ctrl2_C1_CGCGGGAATTAGGCAG-1	TRUE	0.00297132	0.0011784	0.00335013
Ctrl2_C1_CGCGGGAATTCCTTTC-1	FALSE	0.00152383	0.0030493	0.00551335
Ctrl2_C1_CGCGGTAAGTCTAGCT-1	FALSE	0.00364274	0.00368555	0.00801097
Ctrl2_C1_CGCGGTCACAAACCAA-1	TRUE	0.0472956	0.0202612	0.00815743
Ctrl2_C1_CGCGTTCATGAAATAC-1	FALSE	0.00142612	0.0015411	0.00198239
Ctrl2_C1_CGCTACGGGACATTTA-1	FALSE	0.00327044	0.00310448	0.00595724
Ctrl2_C1_CGCTAGAGACCGCTGC-1	FALSE	0.0103309	0.00463173	0.00586713
Ctrl2_C1_CGCTATACCGCCCACT-1	FALSE	0.0100805	0.00859844	0.0124952
Ctrl2_C1_CGCTATTCAATGTATG-1	FALSE	0.00478294	0.0038882	0.00546927
Ctrl2_C1_CGCTATTCTTAGGCTC-1	TRUE	0.00146704	0.00154736	0.00373586
Ctrl2_C1_CGCTCGACATAATGAT-1	FALSE	0.00597715	0.00809066	0.00833655
Ctrl2_C1_CGCTCTCCGTAGATTA-1	FALSE	0.00268114	0.00287294	0.00302009
Ctrl2_C1_CGCTGGTGACTACCCT-1	TRUE	0.641429	0.0985232	0.00194751
Ctrl2_C1_CGCTGTGACGCCGCAC-1	TRUE	0.00352933	0.00285532	0.00234018
Ctrl2_C1_CGCTGTGTGGATGTTG-1	FALSE	0.00367962	0.00509435	0.00742856
Ctrl2_C1_CGCTTAGTATTGATAC-1	TRUE	0.00612293	0.00182078	0.00314017
Ctrl2_C1_CGCTTATTCCCGGTCG-1	FALSE	0.00777226	0.00485477	0.00871955
Ctrl2_C1_CGCTTCCACTGAAATC-1	FALSE	0.0116333	0.0136154	0.00871001
Ctrl2_C1_CGCTTCGGTCTAAGAC-1	FALSE	0.14627	0.0169051	0.0239493
Ctrl2_C1_CGCTTTCATACCGGTG-1	FALSE	0.0176731	0.0112534	0.0119982
Ctrl2_C1_CGCTTTCCGCCAAGGT-1	FALSE	0.00422046	0.00411768	0.00603661
Ctrl2_C1_CGCTTTCTTGCATTCG-1	FALSE	0.00985206	0.0132244	0.00810568
Ctrl2_C1_CGGAAAGAATCAAACG-1	TRUE	0.0423098	0.00422793	0.00762013
Ctrl2_C1_CGGAACGTAAACATAG-1	FALSE	0.0016592	0.00132097	0.00215326
Ctrl2_C1_CGGACCTTTACGTCCC-1	FALSE	0.00301439	0.0035125	0.00299983
Ctrl2_C1_CGGACGTTACTTGAAG-1	FALSE	0.0103904	0.00892923	0.00805304
Ctrl2_C1_CGGAGCAATTTAATCG-1	TRUE	0.655686	0.107305	0.0017166
Ctrl2_C1_CGGAGCATGGCGATCC-1	TRUE	0.00168644	0.00153265	0.0021762
Ctrl2_C1_CGGATAAGCGGACATG-1	FALSE	0.00961017	0.00617693	0.0116047
Ctrl2_C1_CGGATCCTCAAGGACT-1	TRUE	0.231953	0.00632304	0.0417508
Ctrl2_C1_CGGATGAATGCTGTGA-1	FALSE	0.00200976	0.0024639	0.00317017
Ctrl2_C1_CGGCAAACATCGTGCG-1	TRUE	0.611345	0.160498	0.0642571
Ctrl2_C1_CGGCAATAAGATCGCC-1	FALSE	0.030659	0.0224471	0.00936757
Ctrl2_C1_CGGCACTCAAGAAAGT-1	FALSE	0.00370929	0.00368524	0.00606586
Ctrl2_C1_CGGCCACGCACAAAGT-1	FALSE	0.00268404	0.00361973	0.00379974
Ctrl2_C1_CGGCCAGAGCGACCAT-1	TRUE	0.0112295	0.00215923	0.00442139
Ctrl2_C1_CGGCCCAACCTGTAGT-1	FALSE	0.00858153	0.0074684	0.0104012
Ctrl2_C1_CGGCCCAGGTATATCC-1	FALSE	0.0322966	0.00969376	0.0107658
Ctrl2_C1_CGGCGCCATCAATCCC-1	TRUE	0.615976	0.0114714	0.00761756
Ctrl2_C1_CGGCTCTAAAGCTGCA-1	FALSE	0.021477	0.0227829	0.018202
Ctrl2_C1_CGGGAATATAGTATAC-1	FALSE	0.00902267	0.00387226	0.00263723
Ctrl2_C1_CGGGAATTTATGTAAA-1	TRUE	0.404612	0.0706053	0.0322377
Ctrl2_C1_CGGGAGCTTCAGTGTA-1	TRUE	0.739045	0.0964918	0.0047357
Ctrl2_C1_CGGGAGTATACCGCCG-1	FALSE	0.0133836	0.0117258	0.00848003
Ctrl2_C1_CGGGATCAATGTAAGA-1	FALSE	0.00657605	0.00480207	0.00502185
Ctrl2_C1_CGGGCAGCTAAACCGC-1	FALSE	0.00537633	0.00370242	0.00482661
Ctrl2_C1_CGGGCCATAGCCGCAC-1	FALSE	0.0427814	0.0122084	0.0182608
Ctrl2_C1_CGGGCCTTCTTTGTAA-1	FALSE	0.00252042	0.00468211	0.00425005
Ctrl2_C1_CGGGCGATGGATCACG-1	FALSE	0.0166914	0.00592388	0.00873774
Ctrl2_C1_CGGGTGTACCCATTTA-1	FALSE	0.0357151	0.0255793	0.0104282
Ctrl2_C1_CGGGTTTGTTAGGGCT-1	FALSE	0.143549	0.0114121	0.0115612
Ctrl2_C1_CGGTACTAGAATCAAA-1	TRUE	0.557938	0.0010277	0.00119197
Ctrl2_C1_CGGTAGAGGTGCAGGT-1	FALSE	0.0128845	0.0082994	0.0076855
Ctrl2_C1_CGGTATGGGCACTCTG-1	FALSE	0.00297453	0.00253699	0.00689027
Ctrl2_C1_CGGTCAAGTGGGAACC-1	TRUE	0.00231118	0.00280746	0.00397164
Ctrl2_C1_CGGTCCGTCGCAAGCC-1	TRUE	0.0139908	0.00184594	0.00516058
Ctrl2_C1_CGGTCTATCAACCCGT-1	FALSE	0.00765964	0.00875947	0.00664146
Ctrl2_C1_CGGTGAAGACTAAAGT-1	FALSE	0.0117133	0.00911627	0.0107651
Ctrl2_C1_CGGTGCAGATAGAACG-1	FALSE	0.00147117	0.00193572	0.00404628
Ctrl2_C1_CGGTGCGCGTTGGTCC-1	FALSE	0.00373468	0.0047985	0.0059028
Ctrl2_C1_CGGTGGGCTCCAGCCT-1	FALSE	0.0246469	0.017128	0.0175457
Ctrl2_C1_CGGTGTACTTGATCCC-1	FALSE	0.0336236	0.0116183	0.0092006
Ctrl2_C1_CGGTTATCCAACAGTG-1	FALSE	0.00896919	0.0128352	0.00846156
Ctrl2_C1_CGGTTCCGGCTTCTTG-1	FALSE	0.00549219	0.00492773	0.00458021
Ctrl2_C1_CGGTTGACCTGGCATA-1	FALSE	0.0107224	0.00653202	0.0130749
Ctrl2_C1_CGGTTGAGTATCCTTC-1	TRUE	0.00252134	0.00362736	0.00405232
Ctrl2_C1_CGGTTGGGCAGGGTCC-1	FALSE	0.00191397	0.00228891	0.00224085
Ctrl2_C1_CGTAAACGCTTGAGTG-1	FALSE	0.00851694	0.0224836	0.0127615
Ctrl2_C1_CGTAAAGCAAGAAATC-1	FALSE	0.0022181	0.00183116	0.00224639
Ctrl2_C1_CGTAAATAACAAAGGG-1	FALSE	0.00769193	0.00615974	0.00959731
Ctrl2_C1_CGTAACTTCGACACTT-1	TRUE	0.00334492	0.0033762	0.00321508
Ctrl2_C1_CGTACCGAAAGTCTAG-1	FALSE	0.00515622	0.00751402	0.00470705
Ctrl2_C1_CGTACCTGATAGGCCT-1	TRUE	0.00328555	0.00271547	0.00364335
Ctrl2_C1_CGTAGAGAGTAATTAT-1	FALSE	0.0116125	0.00431431	0.00906352
Ctrl2_C1_CGTAGCGAATTGTCAG-1	FALSE	0.040714	0.0126603	0.0119503
Ctrl2_C1_CGTATTAAGAGATCTA-1	FALSE	0.00798189	0.00420564	0.00669358
Ctrl2_C1_CGTATTGTTTCCTAAT-1	FALSE	0.00630765	0.00321071	0.00574933
Ctrl2_C1_CGTCAAATGGTCGCAG-1	FALSE	0.00452906	0.0127517	0.00611478
Ctrl2_C1_CGTCAAGGCTATAAAT-1	FALSE	0.00913304	0.0161875	0.00714315
Ctrl2_C1_CGTCAATCTTTAACAT-1	FALSE	0.014743	0.00571131	0.00901865
Ctrl2_C1_CGTCACGTCCATTGGT-1	FALSE	0.00377296	0.00323427	0.0027778
Ctrl2_C1_CGTCAGCTATTTACTC-1	FALSE	0.0104622	0.0177877	0.00622303
Ctrl2_C1_CGTCAGTGCGCACAAG-1	FALSE	0.0120333	0.0106502	0.00742519
Ctrl2_C1_CGTCATACCATATCCA-1	FALSE	0.0263928	0.0135071	0.00685828
Ctrl2_C1_CGTCGCATGTGAGCCA-1	TRUE	0.111584	0.0769534	0.0317864
Ctrl2_C1_CGTCGCGGCGGGATTT-1	FALSE	0.0100988	0.00967865	0.0133583
Ctrl2_C1_CGTCGCTTGGTTATAC-1	FALSE	0.00249868	0.00333625	0.0039707
Ctrl2_C1_CGTCGGGTCTAAGCGC-1	FALSE	0.00549819	0.00907636	0.0134524
Ctrl2_C1_CGTCGTCCTTCGCGAA-1	TRUE	0.482824	0.109037	0.173875
Ctrl2_C1_CGTCTGGAAGGGCCCG-1	FALSE	0.00963906	0.0101553	0.0106263
Ctrl2_C1_CGTCTTGAGTGTGACG-1	FALSE	0.0142899	0.0241044	0.0358562
Ctrl2_C1_CGTGAAGTTAATTCAC-1	FALSE	0.00641755	0.00639833	0.00607688
Ctrl2_C1_CGTGACATTGGGTCGT-1	FALSE	0.00895537	0.00714797	0.0102277
Ctrl2_C1_CGTGACCAGTCCTCTG-1	TRUE	0.00771225	0.00230427	0.0098507
Ctrl2_C1_CGTGCACACCACTGTA-1	TRUE	0.00481555	0.00338456	0.0060049
Ctrl2_C1_CGTGCAGACTGGGACA-1	FALSE	0.0374173	0.00476835	0.00806992
Ctrl2_C1_CGTGCATTGTCGACGC-1	FALSE	0.0036703	0.00354134	0.00513381
Ctrl2_C1_CGTGCCCTCCCGAAGA-1	TRUE	0.404075	0.00207925	0.00130468
Ctrl2_C1_CGTGCTGGCCTAGTCG-1	FALSE	0.0109723	0.00664085	0.00631832
Ctrl2_C1_CGTGCTTCTACCTAAA-1	FALSE	0.002162	0.00546911	0.0040339
Ctrl2_C1_CGTGGAAGCCTCGTAC-1	FALSE	0.022923	0.0202945	0.0269118
Ctrl2_C1_CGTGGCCGAATATCTA-1	TRUE	0.524838	0.0232667	0.0452145
Ctrl2_C1_CGTGGTACCCAAAGGC-1	TRUE	0.0123606	0.00187012	0.00649171
Ctrl2_C1_CGTGTCCCATTCGCGA-1	TRUE	0.00434519	0.00260079	0.00382525
Ctrl2_C1_CGTGTCTCGTTACGAC-1	FALSE	0.00349371	0.00516269	0.00627418
Ctrl2_C1_CGTGTGTTAAACCCTG-1	FALSE	0.00561221	0.00494818	0.00909183
Ctrl2_C1_CGTTAAACTAGTTAGG-1	FALSE	0.055795	0.0110288	0.0210377
Ctrl2_C1_CGTTAATGTCCCGACG-1	TRUE	0.731682	0.0037827	0.00352745
Ctrl2_C1_CGTTAGCTCACAACTG-1	FALSE	0.0214521	0.0200975	0.0120682
Ctrl2_C1_CGTTCAAGGAAACGGA-1	TRUE	0.00442101	0.002237	0.00284468
Ctrl2_C1_CGTTCAGACCCGCGAA-1	TRUE	0.00239319	0.00389812	0.0252012
Ctrl2_C1_CGTTCATGGTGCGCGT-1	FALSE	0.010384	0.00993021	0.00941069
Ctrl2_C1_CGTTCTTCGCACACCT-1	FALSE	0.0169728	0.0189081	0.0130049
Ctrl2_C1_CGTTGAATACCGCGCT-1	TRUE	0.65372	0.0229026	0.00819908
Ctrl2_C1_CGTTGAGCGACCGTCG-1	TRUE	0.550425	0.0348378	0.00543358
Ctrl2_C1_CGTTGCCCGCGTGGGA-1	TRUE	0.00698012	0.00255409	0.00420875
Ctrl2_C1_CGTTGTAAACGTCAGG-1	TRUE	0.030757	0.0290576	0.0100293
Ctrl2_C1_CGTTGTAAGATTGATT-1	FALSE	0.00578369	0.0101039	0.0136807
Ctrl2_C1_CGTTGTCGGCAATTGA-1	TRUE	0.0385368	0.467811	0.00719946
Ctrl2_C1_CGTTGTTTCAATTCCC-1	FALSE	0.00133878	0.00188271	0.00200346
Ctrl2_C1_CGTTTAAGCGGAGCAC-1	FALSE	0.00880561	0.00584273	0.00839758
Ctrl2_C1_CGTTTCACTTCGGGCG-1	FALSE	0.023201	0.0105443	0.0120488
Ctrl2_C1_CGTTTCGCTCATTACA-1	FALSE	0.00538516	0.00644122	0.0117376
Ctrl2_C1_CGTTTGTGTAGAGGGT-1	FALSE	0.00832551	0.00303676	0.00923802
Ctrl2_C1_CTAAAGAATGCCTACT-1	TRUE	0.00611443	0.00490646	0.0064547
Ctrl2_C1_CTAAAGGGAAATAGGA-1	TRUE	0.314059	0.00498581	0.259277
Ctrl2_C1_CTAAATCCGGTGTACA-1	FALSE	0.00199008	0.00156214	0.0017136
Ctrl2_C1_CTAAATCCTATTCCGG-1	FALSE	0.00713096	0.00609112	0.00480543
Ctrl2_C1_CTAACCGCGCGCCCGT-1	TRUE	0.00442219	0.00396009	0.00877366
Ctrl2_C1_CTAACTGATAATCGCC-1	FALSE	0.0236899	0.0449088	0.00989705
Ctrl2_C1_CTAACTGGTCCGGTTC-1	TRUE	0.00243433	0.00208387	0.00413809
Ctrl2_C1_CTAAGGGAATGATTGG-1	TRUE	0.594374	0.0312646	0.0050101
Ctrl2_C1_CTAATTTCAACAACAC-1	FALSE	0.0233244	0.0154479	0.0103417
Ctrl2_C1_CTACAAGAAATAACCC-1	TRUE	0.0555988	0.00204439	0.00243847
Ctrl2_C1_CTACACTCGCAGATGG-1	TRUE	0.116434	0.061085	0.0185493
Ctrl2_C1_CTACGACTAGCTATAA-1	FALSE	0.00806043	0.00736073	0.0132072
Ctrl2_C1_CTACGATCCTATCCTA-1	FALSE	0.00294404	0.00563185	0.00550599
Ctrl2_C1_CTACGCACGGAGTACC-1	FALSE	0.00495526	0.00439616	0.00728381
Ctrl2_C1_CTACTATCATAGGTTT-1	FALSE	0.00653588	0.00390452	0.00412938
Ctrl2_C1_CTACTCAAGGTATAGT-1	TRUE	0.0068381	0.00498921	0.0501339
Ctrl2_C1_CTACTCTAGGCCCGGC-1	FALSE	0.0128779	0.00401165	0.00721256
Ctrl2_C1_CTACTGCCACCTGACC-1	FALSE	0.00683579	0.00350507	0.0103768
Ctrl2_C1_CTAGATAAACTCCTCG-1	FALSE	0.00569186	0.00481134	0.00389842
Ctrl2_C1_CTAGATGTGAGTGTAA-1	TRUE	0.00728451	0.00271401	0.00576627
Ctrl2_C1_CTAGATTTACGACGGC-1	TRUE	0.144208	0.0178127	0.0192656
Ctrl2_C1_CTAGCATAGTATAATG-1	TRUE	0.00158471	0.00154368	0.00215756
Ctrl2_C1_CTAGGCGCCCTATCAG-1	TRUE	0.618601	0.0410779	0.00595846
Ctrl2_C1_CTAGGGATAGGGACAA-1	TRUE	0.0120791	0.00196807	0.0111882
Ctrl2_C1_CTAGGTCTGAAGGAAT-1	TRUE	0.0242087	0.00248479	0.00425862
Ctrl2_C1_CTAGGTTCGGACGTGA-1	TRUE	0.0216848	0.460015	0.340225
Ctrl2_C1_CTAGTAGAAAGGGATT-1	TRUE	0.331006	0.0123822	0.0077934
Ctrl2_C1_CTAGTATTCGGAATTA-1	FALSE	0.0558765	0.00828833	0.0101885
Ctrl2_C1_CTAGTCACGTCTTAAG-1	TRUE	0.00238612	0.00174346	0.00189732
Ctrl2_C1_CTAGTGAAGGACAGGA-1	FALSE	0.00200459	0.0020053	0.00155387
Ctrl2_C1_CTAGTTACAACCCGGT-1	TRUE	0.584166	0.153583	0.0913825
Ctrl2_C1_CTAGTTGGGCCCGGTA-1	TRUE	0.00387934	0.00289821	0.00574716
Ctrl2_C1_CTATAGGCGTTGATGT-1	TRUE	0.0058201	0.00225691	0.00509457
Ctrl2_C1_CTATATCCAGCCTGGC-1	TRUE	0.00315631	0.00358405	0.00460181
Ctrl2_C1_CTATCACAACGCTGGA-1	FALSE	0.00177117	0.00264594	0.00499923
Ctrl2_C1_CTATCGACGAAATACA-1	TRUE	0.578541	0.178993	0.0056185
Ctrl2_C1_CTATCGGGTCTCAACA-1	TRUE	0.00148742	0.00173365	0.00311223
Ctrl2_C1_CTATGAACACCTTGCC-1	FALSE	0.00231194	0.00298249	0.00352239
Ctrl2_C1_CTATGCCCGAATGCAA-1	FALSE	0.00184594	0.00184798	0.0024892
Ctrl2_C1_CTATGGGAAGCGGAAT-1	TRUE	0.0767612	0.111653	0.0770213
Ctrl2_C1_CTATGTCACTAGCCCA-1	FALSE	0.00290861	0.00608542	0.00487799
Ctrl2_C1_CTATGTCTATTGAAAC-1	FALSE	0.0148274	0.00928705	0.00801285
Ctrl2_C1_CTATGTGAGTCACGGC-1	FALSE	0.0157013	0.00773759	0.00764684
Ctrl2_C1_CTATTCATGTGTCCCA-1	TRUE	0.244553	0.379596	0.00375261
Ctrl2_C1_CTATTGTGTTTGGTCA-1	FALSE	0.0139901	0.0240991	0.00796227
Ctrl2_C1_CTATTTGCTTGGAGGA-1	FALSE	0.00156778	0.00252321	0.00773662
Ctrl2_C1_CTATTTGGTTACGGAT-1	FALSE	0.0089078	0.0171465	0.00833366
Ctrl2_C1_CTCAAACCACTGCCCG-1	TRUE	0.00617437	0.00120396	0.00771896
Ctrl2_C1_CTCAACTAACCCGGAT-1	TRUE	0.115731	0.0138886	0.0188636
Ctrl2_C1_CTCAAGACATTAGCGC-1	FALSE	0.0116012	0.0059398	0.00714104
Ctrl2_C1_CTCACACGCAAGCCTA-1	FALSE	0.00670031	0.00898445	0.00759717
Ctrl2_C1_CTCACATTTACTAAAT-1	TRUE	0.216343	0.10637	0.00400331
Ctrl2_C1_CTCACTGTGATACTTA-1	TRUE	0.266722	0.0393501	0.00494097
Ctrl2_C1_CTCACTTGGCTGGTAA-1	FALSE	0.0160583	0.00649839	0.00954253
Ctrl2_C1_CTCAGAGCTAATGTCG-1	TRUE	0.0025215	0.00273039	0.00698796
Ctrl2_C1_CTCAGATTGTGATAAG-1	FALSE	0.00878587	0.00660953	0.00713369
Ctrl2_C1_CTCAGGACTCACCTGT-1	FALSE	0.00688632	0.00497818	0.00565096
Ctrl2_C1_CTCATGGCTCACAATC-1	FALSE	0.00383021	0.00546696	0.00578684
Ctrl2_C1_CTCATGGTAATTTGCG-1	FALSE	0.00548211	0.00814974	0.00558408
Ctrl2_C1_CTCATTGCTCTAACAA-1	TRUE	0.205816	0.0560194	0.0343204
Ctrl2_C1_CTCATTTGATGGGCGG-1	FALSE	0.0142411	0.0085612	0.00943732
Ctrl2_C1_CTCCCAATGAGTCGCG-1	FALSE	0.0561238	0.0152841	0.019119
Ctrl2_C1_CTCCCTCCTTTCGATC-1	FALSE	0.00730704	0.00627205	0.0128104
Ctrl2_C1_CTCCCTTGTATCAAGG-1	FALSE	0.0111753	0.0278756	0.013694
Ctrl2_C1_CTCCGCCCACATGAGG-1	FALSE	0.00273539	0.0016525	0.00423705
Ctrl2_C1_CTCCGGCCTAATATGC-1	FALSE	0.0161991	0.00727042	0.0139461
Ctrl2_C1_CTCCGGCTTGTAGACA-1	FALSE	0.0125178	0.0553221	0.0198941
Ctrl2_C1_CTCCTAAGTTATGTCT-1	FALSE	0.00656879	0.00555725	0.0113416
Ctrl2_C1_CTCCTCCAGCTCACAC-1	TRUE	0.00896612	0.00291209	0.00439327
Ctrl2_C1_CTCCTTTACGCAAGTC-1	FALSE	0.0316105	0.0143314	0.0131008
Ctrl2_C1_CTCGAGACATACGATA-1	FALSE	0.00270037	0.00330151	0.00458579
Ctrl2_C1_CTCGAGATCCAAAGCA-1	FALSE	0.0050834	0.00435498	0.00469183
Ctrl2_C1_CTCGAGGCAAGTTTCA-1	FALSE	0.00428391	0.00548484	0.00465446
Ctrl2_C1_CTCGAGGTCGAACAGT-1	FALSE	0.0016488	0.00159202	0.00271931
Ctrl2_C1_CTCGCACCTATATAGT-1	TRUE	0.00157263	0.00187244	0.00271419
Ctrl2_C1_CTCGCATTGCATAGCC-1	FALSE	0.0112444	0.0136445	0.0113959
Ctrl2_C1_CTCGCCGAATGTAGGG-1	TRUE	0.231737	0.444252	0.0737303
Ctrl2_C1_CTCGCTAGGTAAGCGA-1	TRUE	0.00350561	0.00230971	0.00405699
Ctrl2_C1_CTCGGGATAACACCTA-1	FALSE	0.00297251	0.00297019	0.00340815
Ctrl2_C1_CTCGGGTTCTCTGGCC-1	FALSE	0.00381073	0.00203334	0.00457065
Ctrl2_C1_CTCGGTACCACTGCTC-1	TRUE	0.0678402	0.00425523	0.00282385
Ctrl2_C1_CTCGGTCCGTAGCCTG-1	FALSE	0.015626	0.00751154	0.00893701
Ctrl2_C1_CTCGGTTGTCGGCCCT-1	FALSE	0.00390053	0.00412325	0.00316055
Ctrl2_C1_CTCGTCGAGGGCTCAT-1	FALSE	0.0034596	0.00438786	0.00646541
Ctrl2_C1_CTCGTTACGGCTACCA-1	TRUE	0.00428683	0.00179533	0.00666828
Ctrl2_C1_CTCTAATGCATTGATC-1	FALSE	0.0125653	0.00759759	0.00734836
Ctrl2_C1_CTCTACACTGGCGATT-1	FALSE	0.0156703	0.0095356	0.00915634
Ctrl2_C1_CTCTACATCCTGCGTG-1	FALSE	0.00285227	0.00327415	0.00410536
Ctrl2_C1_CTCTAGCCCTCGGAAA-1	FALSE	0.0325354	0.0152775	0.0130043
Ctrl2_C1_CTCTATTTGGCTGCAG-1	TRUE	0.663733	0.00155502	0.00160709
Ctrl2_C1_CTCTCACAATCGATGA-1	TRUE	0.00209132	0.00193797	0.00535888
Ctrl2_C1_CTCTCTAACTGCCTAG-1	FALSE	0.0092235	0.0103555	0.00719647
Ctrl2_C1_CTCTGCAGGCATTCTT-1	FALSE	0.00202059	0.00139141	0.0031823
Ctrl2_C1_CTCTGCGAAGCAAGCA-1	FALSE	0.0187351	0.0130315	0.00854518
Ctrl2_C1_CTCTGGACGCCTGGTG-1	FALSE	0.00499762	0.00768162	0.0171028
Ctrl2_C1_CTCTGTCCATGCACCA-1	TRUE	0.0040286	0.00654922	0.00574993
Ctrl2_C1_CTCTGTTTGAGGATTC-1	TRUE	0.0205673	0.004781	0.0137797
Ctrl2_C1_CTCTTCTATTGACTGG-1	TRUE	0.70411	0.00293244	0.00164491
Ctrl2_C1_CTCTTCTGGAAGTTAG-1	TRUE	0.00625833	0.00152671	0.00463181
Ctrl2_C1_CTCTTGTCCCGCTTGG-1	TRUE	0.276594	0.411301	0.0307519
Ctrl2_C1_CTGAAAGAGATCCGAC-1	TRUE	0.00323454	0.00254604	0.0105406
Ctrl2_C1_CTGAATCCGAGACCTC-1	FALSE	0.0178532	0.0288972	0.00752288
Ctrl2_C1_CTGAATTTATTGCCAG-1	TRUE	0.0229692	0.0343244	0.0054336
Ctrl2_C1_CTGACATAGAAATAGA-1	FALSE	0.0154062	0.0113185	0.0116608
Ctrl2_C1_CTGACTGCGCAGCTCG-1	FALSE	0.00353941	0.0084163	0.0156025
Ctrl2_C1_CTGAGAAAGTTCGGCG-1	FALSE	0.0378805	0.0158717	0.0149439
Ctrl2_C1_CTGAGCAAGTAACAAG-1	FALSE	0.0232814	0.0150013	0.00590515
Ctrl2_C1_CTGATAGTGTATCTCA-1	FALSE	0.0139761	0.0163663	0.00605818
Ctrl2_C1_CTGATCCCTTTATGCA-1	FALSE	0.00332779	0.00581974	0.00800271
Ctrl2_C1_CTGCACAACTACATAT-1	TRUE	0.76102	0.0813431	0.000852888
Ctrl2_C1_CTGCACCTAGTCCACA-1	FALSE	0.0020424	0.00158836	0.00196557
Ctrl2_C1_CTGCACCTGGAACCGC-1	FALSE	0.0577729	0.0106839	0.00800702
Ctrl2_C1_CTGCACTCCAGTACAG-1	TRUE	0.513964	0.089264	0.176668
Ctrl2_C1_CTGCAGAGAATCAGAG-1	TRUE	0.134538	0.017087	0.0693318
Ctrl2_C1_CTGCCAAGGTTGGAAG-1	TRUE	0.0030748	0.00221205	0.00510279
Ctrl2_C1_CTGCCATGCATCACAT-1	TRUE	0.00145208	0.00195652	0.00270723
Ctrl2_C1_CTGCCTTTAATACCTT-1	TRUE	0.00132842	0.000962699	0.00237591
Ctrl2_C1_CTGCCTTTCTAGTAAA-1	TRUE	0.450441	0.0847744	0.0107576
Ctrl2_C1_CTGCGACCTCGCCGAA-1	FALSE	0.00771763	0.00551484	0.00872748
Ctrl2_C1_CTGCGATTTCGAGATT-1	TRUE	0.00252073	0.00197446	0.00392596
Ctrl2_C1_CTGCGGGTGAAATGTT-1	FALSE	0.0187191	0.00596003	0.00977888
Ctrl2_C1_CTGCGTTACGATATAA-1	FALSE	0.00874666	0.0196221	0.0200089
Ctrl2_C1_CTGCTCTGACGGCAAA-1	FALSE	0.00292586	0.00335604	0.0045716
Ctrl2_C1_CTGCTGAGGCCACGAA-1	TRUE	0.0015471	0.00137311	0.00181265
Ctrl2_C1_CTGCTGTCTAACGAGC-1	FALSE	0.0487031	0.0310446	0.021067
Ctrl2_C1_CTGCTTGGCGATAGCT-1	TRUE	0.562137	0.0283373	0.198709
Ctrl2_C1_CTGCTTTATGTCCGCG-1	FALSE	0.0921401	0.0301641	0.0169899
Ctrl2_C1_CTGGAAATGGATGCTT-1	TRUE	0.00207652	0.0018075	0.00153948
Ctrl2_C1_CTGGAAGACACGGTGG-1	TRUE	0.668759	0.107461	0.00840171
Ctrl2_C1_CTGGACGCAGTCCGGC-1	FALSE	0.00555862	0.00669582	0.0323813
Ctrl2_C1_CTGGATTTACACTTGA-1	TRUE	0.687033	0.0144093	0.00412855
Ctrl2_C1_CTGGCATCCGAATGAG-1	FALSE	0.0144028	0.0097607	0.0093518
Ctrl2_C1_CTGGCGACATAAGTCC-1	FALSE	0.00771661	0.0222943	0.0091147
Ctrl2_C1_CTGGCGCACAGGTCTG-1	TRUE	0.00232842	0.0015159	0.00243737
Ctrl2_C1_CTGGCGGGAATAAGTA-1	FALSE	0.0150791	0.0120293	0.0170468
Ctrl2_C1_CTGGCTCCTGCGGGAT-1	FALSE	0.0814114	0.00338536	0.00478238
Ctrl2_C1_CTGGCTGATTCATCCT-1	TRUE	0.576611	0.0382272	0.0161952
Ctrl2_C1_CTGGCTGGTTGTCAGT-1	TRUE	0.433901	0.281067	0.0304931
Ctrl2_C1_CTGGGATAAATAATGG-1	TRUE	0.101881	0.0105118	0.0113486
Ctrl2_C1_CTGGGATACGCTACCC-1	TRUE	0.00590286	0.00320469	0.00375848
Ctrl2_C1_CTGGGCCTGCTATATC-1	FALSE	0.00386163	0.00530372	0.00732446
Ctrl2_C1_CTGGGTAGGCAGTTAA-1	TRUE	0.228097	0.0139654	0.00587682
Ctrl2_C1_CTGGGTTGAGTTAAAG-1	TRUE	0.00643418	0.00549056	0.0254928
Ctrl2_C1_CTGGTAAAGACTTACA-1	FALSE	0.00448566	0.00607785	0.0074374
Ctrl2_C1_CTGGTAACACATAGAA-1	TRUE	0.66858	0.00606626	0.00372675
Ctrl2_C1_CTGGTCATTCCAATCC-1	TRUE	0.029577	0.00882932	0.0464238
Ctrl2_C1_CTGGTGAATGGGCCTA-1	FALSE	0.00393878	0.0018686	0.00272824
Ctrl2_C1_CTGGTTCAACGCATCA-1	FALSE	0.00802638	0.00747722	0.00934109
Ctrl2_C1_CTGGTTCGCGAGCTAC-1	FALSE	0.0722411	0.02551	0.0155731
Ctrl2_C1_CTGGTTTCGAGCAAGA-1	TRUE	0.715855	0.00108575	0.000947383
Ctrl2_C1_CTGTACTTCTTAGCAT-1	TRUE	0.00122939	0.00113495	0.0017213
Ctrl2_C1_CTGTAGCCATCTCACT-1	FALSE	0.00928998	0.00565546	0.00775019
Ctrl2_C1_CTGTAGTGAGGATCGA-1	TRUE	0.0198704	0.00243625	0.00277967
Ctrl2_C1_CTGTATGGTGTAGAAA-1	FALSE	0.00977017	0.00808824	0.0107052
Ctrl2_C1_CTGTCAAATGGCTCGG-1	FALSE	0.00981402	0.00692623	0.00823743
Ctrl2_C1_CTGTGCAGGGTAGGTC-1	FALSE	0.0159506	0.0068994	0.00377427
Ctrl2_C1_CTGTGGTCGGGAGATA-1	TRUE	0.678228	0.0334281	0.00912441
Ctrl2_C1_CTGTTACCCAATCTAG-1	TRUE	0.496719	0.0325632	0.0290288
Ctrl2_C1_CTGTTCACTGCCTGTG-1	FALSE	0.0101883	0.0109545	0.0203531
Ctrl2_C1_CTGTTGTTCAGTCGTA-1	TRUE	0.00183902	0.00169516	0.00351479
Ctrl2_C1_CTTAACTTCGAAGTAC-1	FALSE	0.0223471	0.0316882	0.0261145
Ctrl2_C1_CTTAAGCAGCGAGCCG-1	FALSE	0.00583031	0.0237341	0.00884107
Ctrl2_C1_CTTACACGGTATTCCA-1	FALSE	0.00305205	0.00284826	0.00260254
Ctrl2_C1_CTTACACTGGGAAATA-1	FALSE	0.0157621	0.0233376	0.010679
Ctrl2_C1_CTTAGATGTTTCATCC-1	FALSE	0.00274187	0.00446855	0.00326325
Ctrl2_C1_CTTAGCCTTCCACATG-1	TRUE	0.0023849	0.00266142	0.00627897
Ctrl2_C1_CTTAGGTATAGACCAG-1	FALSE	0.0244448	0.0136069	0.00848434
Ctrl2_C1_CTTAGGTCCCAATCGT-1	FALSE	0.00410475	0.0054545	0.00615085
Ctrl2_C1_CTTAGTAGGCCTACAG-1	FALSE	0.0198143	0.00342063	0.00414805
Ctrl2_C1_CTTAGTGTAGTAGCAT-1	TRUE	0.141522	0.0704718	0.00849848
Ctrl2_C1_CTTAGTTGAGGAATCG-1	TRUE	0.00302992	0.00236087	0.0040057
Ctrl2_C1_CTTATGCGCTCAGGGC-1	FALSE	0.0180314	0.0111758	0.00897316
Ctrl2_C1_CTTATGTTGACTACCA-1	FALSE	0.0208159	0.02832	0.00982397
Ctrl2_C1_CTTCAACTCCACTTGG-1	TRUE	0.331626	0.0164004	0.00701896
Ctrl2_C1_CTTCACGCCCTGGTAC-1	FALSE	0.00208727	0.00196365	0.00523781
Ctrl2_C1_CTTCAGTGGTCGCCTA-1	FALSE	0.00939287	0.0195009	0.00762371
Ctrl2_C1_CTTCAGTTGGACAACG-1	TRUE	0.00235393	0.00175968	0.00472133
Ctrl2_C1_CTTCATAGCTCAAGAA-1	FALSE	0.00538781	0.00549484	0.00821838
Ctrl2_C1_CTTCATTGTCAGTGGA-1	TRUE	0.00345346	0.00174625	0.00265231
Ctrl2_C1_CTTCCGCTCCGTGAAG-1	FALSE	0.00388115	0.00455933	0.00561221
Ctrl2_C1_CTTCGATTGCGCAAGC-1	FALSE	0.0204549	0.0075892	0.0379275
Ctrl2_C1_CTTCGGCCAATTGTTT-1	FALSE	0.0621473	0.00953035	0.0202609
Ctrl2_C1_CTTCGTAGATAGGTGA-1	FALSE	0.00298473	0.00246022	0.00385669
Ctrl2_C1_CTTCTATGTTGAAGTA-1	FALSE	0.00565639	0.00528767	0.0102805
Ctrl2_C1_CTTCTATTAATGCTAG-1	FALSE	0.00332347	0.00290335	0.00350817
Ctrl2_C1_CTTCTGGGCGTACCTA-1	TRUE	0.00295866	0.00294147	0.00317679
Ctrl2_C1_CTTCTTACGTCGTATA-1	FALSE	0.00736156	0.00311141	0.00880963
Ctrl2_C1_CTTGACCCGAAAGATA-1	FALSE	0.00716708	0.00661838	0.00935696
Ctrl2_C1_CTTGAGGTTATCCCGA-1	FALSE	0.0308445	0.021042	0.0102164
Ctrl2_C1_CTTGAGTTAGGGTAAT-1	FALSE	0.0262908	0.00427306	0.00826838
Ctrl2_C1_CTTGATGACCATCCAG-1	FALSE	0.0339694	0.00945808	0.0101838
Ctrl2_C1_CTTGCAACCGCCTCCT-1	FALSE	0.00913176	0.00647037	0.00985158
Ctrl2_C1_CTTGCCCACCCACGCA-1	FALSE	0.0794189	0.0374841	0.0159125
Ctrl2_C1_CTTGCCCAGGCTCTAC-1	FALSE	0.0252001	0.00498163	0.00690913
Ctrl2_C1_CTTGGCCAAGCTGGGA-1	FALSE	0.00180029	0.00255155	0.0044532
Ctrl2_C1_CTTGTACTTGTTGACT-1	FALSE	0.0145561	0.00570248	0.00940009
Ctrl2_C1_CTTGTCAACATTCGAG-1	TRUE	0.38688	0.234376	0.187375
Ctrl2_C1_CTTGTGAGGACAGCGG-1	FALSE	0.0138037	0.0056646	0.00836677
Ctrl2_C1_CTTGTGAGTCTTTGAC-1	FALSE	0.0300237	0.0154837	0.0148055
Ctrl2_C1_CTTGTGCTCACCGATT-1	FALSE	0.00559836	0.00501179	0.00496895
Ctrl2_C1_CTTGTTGCTGAGTCAA-1	FALSE	0.106994	0.00840367	0.010409
Ctrl2_C1_CTTGTTTATGTAGCCA-1	FALSE	0.00699542	0.00760155	0.00804012
Ctrl2_C1_CTTTAACTTTCAAAGG-1	TRUE	0.0019664	0.00217099	0.00259475
Ctrl2_C1_CTTTAATATTGGTCGA-1	TRUE	0.764493	0.00272492	0.00538152
Ctrl2_C1_CTTTACCGAATAGTAG-1	TRUE	0.562043	0.0722043	0.165963
Ctrl2_C1_CTTTAGGAACACTGTT-1	TRUE	0.246372	0.0318656	0.00989223
Ctrl2_C1_CTTTAGTGCTATTATT-1	TRUE	0.203995	0.0296446	0.0877974
Ctrl2_C1_CTTTCTGTGCGGGCTT-1	TRUE	0.525709	0.338568	0.00828129
Ctrl2_C1_CTTTGCATCGCTCTTG-1	TRUE	0.610802	0.0211251	0.0240966
Ctrl2_C1_CTTTGCTGTCATGGAT-1	FALSE	0.0323167	0.0112247	0.0169411
Ctrl2_C1_CTTTGGCGCTTTATAC-1	FALSE	0.00842933	0.00640307	0.00910239
Ctrl2_C1_CTTTGGCTTTAGTAAA-1	TRUE	0.00130589	0.00112662	0.00290578
Ctrl2_C1_CTTTGGGATTGTTGCA-1	TRUE	0.00219329	0.00161815	0.00666204
Ctrl2_C1_CTTTGTCGAATGCTCC-1	TRUE	0.00184986	0.00261252	0.00474088
Ctrl2_C1_GAAACAGATGACCACC-1	TRUE	0.0245691	0.00167181	0.00286153
Ctrl2_C1_GAAACAGCCATGCAGT-1	FALSE	0.00599201	0.00631716	0.00713951
Ctrl2_C1_GAAACATAGGAAACAG-1	FALSE	0.00187168	0.00255461	0.00323997
Ctrl2_C1_GAAACCATGGTGCGCT-1	FALSE	0.00410557	0.0188992	0.0070936
Ctrl2_C1_GAAACCGAATTACCTT-1	FALSE	0.00736175	0.00254926	0.00428429
Ctrl2_C1_GAAACCTATACAAATG-1	TRUE	0.00165127	0.000983329	0.00154246
Ctrl2_C1_GAAACTCGTGCGATGC-1	FALSE	0.0243607	0.00714381	0.01021
Ctrl2_C1_GAAACTCTAATGAAGG-1	TRUE	0.00823319	0.0205392	0.0566636
Ctrl2_C1_GAAAGAACAGCGTTAT-1	TRUE	0.00904542	0.00214747	0.00250687
Ctrl2_C1_GAAAGCAGTGCACTTT-1	TRUE	0.0159474	0.337953	0.00535778
Ctrl2_C1_GAAAGCCCTTTGGACC-1	FALSE	0.0236883	0.00574515	0.0119938
Ctrl2_C1_GAAAGTGACTAACTGC-1	TRUE	0.00555394	0.00350863	0.0534585
Ctrl2_C1_GAAATACTAAACGTTT-1	FALSE	0.0136885	0.020373	0.0104689
Ctrl2_C1_GAAATATCACCATCAG-1	FALSE	0.00675277	0.0163345	0.0181613
Ctrl2_C1_GAAATATGCTTGAATG-1	FALSE	0.0226443	0.0126606	0.00720277
Ctrl2_C1_GAAATCGCGCGCAACT-1	FALSE	0.00927854	0.0143798	0.00991065
Ctrl2_C1_GAAATGGCGGTGTTAG-1	FALSE	0.0041106	0.00278244	0.00285768
Ctrl2_C1_GAAATGGGATGTAAAC-1	FALSE	0.0209704	0.0168739	0.0118482
Ctrl2_C1_GAAATTAGCACGGATA-1	TRUE	0.0571338	0.00904892	0.0155963
Ctrl2_C1_GAAATTCACATCGCTG-1	FALSE	0.0223669	0.00740699	0.0103251
Ctrl2_C1_GAAATTGTCTCTATAA-1	FALSE	0.0284006	0.00495814	0.0067919
Ctrl2_C1_GAACAACTGGGATGAA-1	FALSE	0.00930774	0.00305573	0.00247336
Ctrl2_C1_GAACACACATCAACCA-1	FALSE	0.0109902	0.0138376	0.0092469
Ctrl2_C1_GAACAGATTACTAAAT-1	TRUE	0.0964496	0.465687	0.27149
Ctrl2_C1_GAACCCTCTGTGTTCT-1	TRUE	0.0651707	0.667527	0.0925643
Ctrl2_C1_GAACCTCGACCTACAC-1	FALSE	0.00171071	0.0024428	0.00361414
Ctrl2_C1_GAACCTTTAACGATCC-1	TRUE	0.480281	0.0101063	0.0063609
Ctrl2_C1_GAACGACCGAATGATA-1	FALSE	0.0111404	0.0104398	0.0114637
Ctrl2_C1_GAACGCGGGTCACACG-1	FALSE	0.0104995	0.0228287	0.00892747
Ctrl2_C1_GAACGTTAGGAAGACG-1	FALSE	0.0120633	0.00710551	0.00817498
Ctrl2_C1_GAACTGTGGAGAGACA-1	FALSE	0.00432724	0.00659055	0.00440272
Ctrl2_C1_GAAGAAACGATATTGT-1	FALSE	0.00146975	0.00225212	0.00148654
Ctrl2_C1_GAAGCCACTGATTATG-1	FALSE	0.0535479	0.0290547	0.00952389
Ctrl2_C1_GAAGCCTGCACATTCC-1	TRUE	0.56762	0.0500982	0.0233446
Ctrl2_C1_GAAGCGTGAGGAATTT-1	FALSE	0.00193752	0.00197633	0.00223044
Ctrl2_C1_GAAGCTCGGACCCGTC-1	FALSE	0.00604515	0.0114782	0.00790077
Ctrl2_C1_GAAGGAGTCGAGTGCG-1	FALSE	0.00628823	0.00999403	0.00686356
Ctrl2_C1_GAAGGGCATAACCATG-1	FALSE	0.0207964	0.00933619	0.00450509
Ctrl2_C1_GAAGTCAGTTGCACTA-1	TRUE	0.306837	0.0289396	0.00484899
Ctrl2_C1_GAAGTCTCCCTAGCGA-1	TRUE	0.00457706	0.00165337	0.00235441
Ctrl2_C1_GAAGTGATTTATCGTG-1	FALSE	0.00362681	0.00411767	0.00384998
Ctrl2_C1_GAAGTGCTGGATAGCT-1	FALSE	0.0104431	0.0200423	0.0197336
Ctrl2_C1_GAAGTTTCCACTCAAT-1	FALSE	0.00361488	0.00305243	0.00581332
Ctrl2_C1_GAATAGACGCGACCCA-1	TRUE	0.0294813	0.0371357	0.00699374
Ctrl2_C1_GAATAGCATTTAGGGT-1	FALSE	0.0263832	0.0286556	0.025741
Ctrl2_C1_GAATAGCCCTGCGGTC-1	FALSE	0.0276998	0.0217852	0.0201815
Ctrl2_C1_GAATAGTGCTCGATTA-1	FALSE	0.0027884	0.00316924	0.00319029
Ctrl2_C1_GAATATTCGGAGTCCC-1	FALSE	0.0139484	0.00615254	0.012242
Ctrl2_C1_GAATCGACATGGTCAC-1	TRUE	0.0033293	0.00200846	0.00275407
Ctrl2_C1_GAATCGCCGGACACGG-1	FALSE	0.0167156	0.0435986	0.0119646
Ctrl2_C1_GAATCTGAACATTCTC-1	TRUE	0.0182154	0.00612641	0.104522
Ctrl2_C1_GAATGAAGGTCTTCAG-1	FALSE	0.0186305	0.0189082	0.0143979
Ctrl2_C1_GAATGCCGAAATGACC-1	TRUE	0.00581818	0.00432443	0.0109362
Ctrl2_C1_GAATGCGAATCGGTTC-1	TRUE	0.178319	0.176697	0.0467416
Ctrl2_C1_GAATGGGCTTATCGAC-1	FALSE	0.0122076	0.0100429	0.0123362
Ctrl2_C1_GAATGTATGGCAGGTC-1	FALSE	0.0058131	0.00393662	0.0055781
Ctrl2_C1_GAATGTGGTCCGGATT-1	TRUE	0.260077	0.00363939	0.0024708
Ctrl2_C1_GAATGTTGGGTAATCT-1	TRUE	0.00274371	0.00198768	0.00378252
Ctrl2_C1_GAATTATAGTGAAAGG-1	TRUE	0.00142659	0.00132556	0.00191441
Ctrl2_C1_GAATTCACCCGGGTGT-1	TRUE	0.0418344	0.0498655	0.00736959
Ctrl2_C1_GAATTTCTCGCTGCAG-1	TRUE	0.00164505	0.00132438	0.0023923
Ctrl2_C1_GACAAACATATGCAGG-1	TRUE	0.144856	0.0166835	0.0146226
Ctrl2_C1_GACAACGACCATTGAA-1	TRUE	0.00146924	0.00148636	0.00366104
Ctrl2_C1_GACAACGCAGCTTACG-1	FALSE	0.00896239	0.00680182	0.00644914
Ctrl2_C1_GACACAAGGGAAGAAA-1	TRUE	0.00217108	0.00155755	0.00360383
Ctrl2_C1_GACACAGCCGGGACTG-1	FALSE	0.0290757	0.00951974	0.0211753
Ctrl2_C1_GACACCCAAAGACGCG-1	FALSE	0.00778292	0.0083195	0.0228009
Ctrl2_C1_GACACGAGTTAGAGGA-1	FALSE	0.00808672	0.00646043	0.00941241
Ctrl2_C1_GACACTGAGTTCAGTG-1	FALSE	0.00575159	0.00290263	0.004552
Ctrl2_C1_GACACTGGAACCCGAT-1	FALSE	0.140191	0.0107567	0.0213952
Ctrl2_C1_GACACTTCCAATTACC-1	FALSE	0.0314803	0.00831238	0.0185493
Ctrl2_C1_GACAGATTTCTGGCTC-1	FALSE	0.0129963	0.00757533	0.0132118
Ctrl2_C1_GACAGCCAGACCTGAC-1	TRUE	0.686137	0.00119332	0.00108505
Ctrl2_C1_GACAGGCACACACTAT-1	FALSE	0.00533692	0.00427238	0.00584476
Ctrl2_C1_GACATACTGTCGCAGA-1	FALSE	0.00448809	0.0103507	0.0068272
Ctrl2_C1_GACATCCGTCGAACTG-1	TRUE	0.00381184	0.0051192	0.00226917
Ctrl2_C1_GACATCGATTTATAAC-1	FALSE	0.00181985	0.00291723	0.00213037
Ctrl2_C1_GACATTTCGCCCAGCC-1	FALSE	0.00863211	0.00558863	0.00573587
Ctrl2_C1_GACCAAACGTTGACTG-1	FALSE	0.232648	0.0123563	0.0174702
Ctrl2_C1_GACCAGAGCCCTGTAG-1	TRUE	0.00252107	0.00266374	0.00271604
Ctrl2_C1_GACCCAATTATGATAC-1	FALSE	0.00526283	0.00783227	0.014351
Ctrl2_C1_GACCCGTCGCCGGCTA-1	FALSE	0.0264442	0.0217154	0.0125106
Ctrl2_C1_GACCGACGTGAAAGCA-1	TRUE	0.0137988	0.00395523	0.00435232
Ctrl2_C1_GACCGACTGAAGCGTC-1	FALSE	0.00597159	0.00912796	0.00752857
Ctrl2_C1_GACCGATTAAATATGT-1	TRUE	0.00179581	0.00279422	0.00686685
Ctrl2_C1_GACCGCGTCTGACGTG-1	FALSE	0.0529573	0.0634678	0.021902
Ctrl2_C1_GACCGTGCTGACGGTG-1	FALSE	0.00258382	0.00146306	0.00268155
Ctrl2_C1_GACCTTCCACGTCTAC-1	FALSE	0.0398409	0.0172456	0.0386173
Ctrl2_C1_GACGACGATCCGCGTT-1	TRUE	0.731318	0.0855902	0.0115676
Ctrl2_C1_GACGAGGCTAATAAAC-1	TRUE	0.426768	0.04055	0.0140205
Ctrl2_C1_GACGATATCACTGGGT-1	FALSE	0.00272624	0.00456502	0.00644119
Ctrl2_C1_GACGCCGTAAAGGCTA-1	TRUE	0.129345	0.0800343	0.00432684
Ctrl2_C1_GACGCCTGTTGCAGGG-1	FALSE	0.0378295	0.0190007	0.0141161
Ctrl2_C1_GACGCTTGCTTCTAAA-1	TRUE	0.00189273	0.00136026	0.00275384
Ctrl2_C1_GACGGGTTGGCCCGTA-1	TRUE	0.00346095	0.00414597	0.00937446
Ctrl2_C1_GACGGTCAATAGAAGC-1	FALSE	0.0133765	0.0116421	0.0156834
Ctrl2_C1_GACGGTCCTAGGGTGT-1	FALSE	0.0736267	0.0459236	0.0198889
Ctrl2_C1_GACGTGAGACTCCATG-1	FALSE	0.00422873	0.00402119	0.00370365
Ctrl2_C1_GACGTTGCTCGGCGGC-1	FALSE	0.00346199	0.0025917	0.00435174
Ctrl2_C1_GACTAAGATCATGCAC-1	FALSE	0.0036494	0.00257158	0.00444664
Ctrl2_C1_GACTAAGTAGGCTCAC-1	TRUE	0.00309003	0.00290724	0.00393742
Ctrl2_C1_GACTACAAAGCGGTGG-1	FALSE	0.0193809	0.00877619	0.0132975
Ctrl2_C1_GACTAGGCCGTTAGGT-1	FALSE	0.0600137	0.0094329	0.00412538
Ctrl2_C1_GACTCACCCACGTGAG-1	TRUE	0.00864089	0.00393914	0.00527888
Ctrl2_C1_GACTCCCAGAATAAGG-1	FALSE	0.0081063	0.0153194	0.010654
Ctrl2_C1_GACTCCTTCCAATTGA-1	TRUE	0.00222683	0.00113256	0.0040172
Ctrl2_C1_GACTCTAGAGTTCCAA-1	TRUE	0.00531155	0.00599038	0.00675856
Ctrl2_C1_GACTGCAAATCGAGCT-1	TRUE	0.295072	0.0570947	0.00441887
Ctrl2_C1_GACTGCACCAGCCCAG-1	TRUE	0.534706	0.00676331	0.0041765
Ctrl2_C1_GACTGCGGCACGTGTA-1	FALSE	0.00150578	0.00158689	0.00164042
Ctrl2_C1_GACTGCTGGTGAGAAA-1	TRUE	0.0363257	0.00153131	0.00673321
Ctrl2_C1_GACTTCAACGCATCAA-1	TRUE	0.00160089	0.00142249	0.00306681
Ctrl2_C1_GAGAACGGTTCTGACT-1	FALSE	0.105553	0.0198244	0.0129149
Ctrl2_C1_GAGACTGATGGGTAGA-1	FALSE	0.00176225	0.00187693	0.00274861
Ctrl2_C1_GAGACTTCGCGACCGA-1	TRUE	0.298568	0.106499	0.00608398
Ctrl2_C1_GAGAGGGCGCGAGGTT-1	FALSE	0.00111749	0.00156407	0.00180296
Ctrl2_C1_GAGAGGTGCATTCTGG-1	FALSE	0.0152612	0.0128823	0.00891598
Ctrl2_C1_GAGAGTCTCGGGAGAG-1	TRUE	0.038095	0.00181098	0.00339791
Ctrl2_C1_GAGATCTGCTTGGCAT-1	FALSE	0.00211338	0.00165686	0.00234237
Ctrl2_C1_GAGATCTGTCACTCCG-1	FALSE	0.00234697	0.00227603	0.00311023
Ctrl2_C1_GAGATCTTCCATGACA-1	TRUE	0.506168	0.00341857	0.00107747
Ctrl2_C1_GAGATGGCTTTAATCA-1	FALSE	0.011153	0.00814458	0.00822619
Ctrl2_C1_GAGATGGGAGTCGACA-1	TRUE	0.697734	0.127374	0.00477385
Ctrl2_C1_GAGCACCTGTGTCCAG-1	TRUE	0.754674	0.0641422	0.0113636
Ctrl2_C1_GAGCACGGCGCCTCTT-1	FALSE	0.0349171	0.0152894	0.0167712
Ctrl2_C1_GAGCATCAACAACTTG-1	TRUE	0.00193315	0.00132271	0.00147522
Ctrl2_C1_GAGCATCATCCCTGGG-1	FALSE	0.00439292	0.0078768	0.00638709
Ctrl2_C1_GAGCCAGCTACCTGTG-1	TRUE	0.539293	0.0532175	0.21784
Ctrl2_C1_GAGCGAGGGAGTACCG-1	FALSE	0.00925987	0.0118063	0.0160219
Ctrl2_C1_GAGCGCAAATACTCCG-1	FALSE	0.00766804	0.00355322	0.0125783
Ctrl2_C1_GAGCGCGCACGAGTAG-1	TRUE	0.723283	0.0774817	0.00390137
Ctrl2_C1_GAGCGCTGTTAGGTAA-1	FALSE	0.00273655	0.00149247	0.00742746
Ctrl2_C1_GAGCGGAATGCGGTGT-1	TRUE	0.0132107	0.00319958	0.00381724
Ctrl2_C1_GAGCTAAGGGCATATC-1	FALSE	0.00863606	0.00670381	0.00450117
Ctrl2_C1_GAGCTCAACATGAGCG-1	FALSE	0.00395304	0.00263854	0.00455708
Ctrl2_C1_GAGCTCTCGGACCTAA-1	FALSE	0.00464593	0.00412642	0.00531917
Ctrl2_C1_GAGCTGTCGTCTCGGA-1	FALSE	0.0969473	0.0104095	0.0212147
Ctrl2_C1_GAGGAATATCTCTTTG-1	TRUE	0.00700735	0.00242004	0.00609518
Ctrl2_C1_GAGGAGATCCTCATGC-1	FALSE	0.00357266	0.00354254	0.00334646
Ctrl2_C1_GAGGCATTTGCAGCAG-1	FALSE	0.0168024	0.0400704	0.0139356
Ctrl2_C1_GAGGCCCGACTCCGCA-1	FALSE	0.00194567	0.00171897	0.002465
Ctrl2_C1_GAGGCCTGTTGATACA-1	FALSE	0.145059	0.0162309	0.0161589
Ctrl2_C1_GAGGCTATCAAAGTCG-1	FALSE	0.0127202	0.00622562	0.010163
Ctrl2_C1_GAGGGAGTCAGATCGC-1	TRUE	0.0179363	0.00482272	0.00452357
Ctrl2_C1_GAGGGCATCGCGTATC-1	FALSE	0.0202588	0.00819432	0.00989606
Ctrl2_C1_GAGGGCCATAATATTA-1	FALSE	0.0408177	0.0325546	0.016168
Ctrl2_C1_GAGGGTAGTAACAAAG-1	TRUE	0.0023756	0.00180243	0.00228974
Ctrl2_C1_GAGGTACATCCATCTT-1	TRUE	0.090937	0.00380798	0.00763217
Ctrl2_C1_GAGGTACGCGTGTCCC-1	FALSE	0.0127635	0.0136129	0.00951821
Ctrl2_C1_GAGGTCCCAAAGATCT-1	FALSE	0.0134827	0.00535289	0.00533753
Ctrl2_C1_GAGTAAACCGGAAAGT-1	FALSE	0.0772806	0.013648	0.0136013
Ctrl2_C1_GAGTAAGGCCACGGGA-1	FALSE	0.00726066	0.00488976	0.0119312
Ctrl2_C1_GAGTACGGGTATACAA-1	FALSE	0.0122094	0.00669281	0.00654736
Ctrl2_C1_GAGTAGATACTAGTTG-1	TRUE	0.412743	0.280582	0.0214495
Ctrl2_C1_GAGTATACCCTAATCA-1	FALSE	0.00394278	0.00340801	0.0063104
Ctrl2_C1_GAGTATGCCCGCCTTG-1	FALSE	0.00314945	0.00485076	0.00357919
Ctrl2_C1_GAGTATGCGCGTGCAT-1	TRUE	0.601365	0.0996831	0.00132484
Ctrl2_C1_GAGTCAGACCAGAATC-1	FALSE	0.00807801	0.003985	0.00523215
Ctrl2_C1_GAGTCCGCTTACCGGA-1	TRUE	0.359581	0.0261843	0.0630987
Ctrl2_C1_GAGTGTCAACCAGAAA-1	TRUE	0.124053	0.0238776	0.0253962
Ctrl2_C1_GAGTGTGCGGTACCCA-1	TRUE	0.627953	0.00157231	0.000742703
Ctrl2_C1_GAGTTGATGGCAATTT-1	FALSE	0.0103041	0.0107298	0.00809873
Ctrl2_C1_GATAACTCGCACTGTG-1	TRUE	0.0302206	0.00536589	0.00415612
Ctrl2_C1_GATAAGGCAGATGCAA-1	FALSE	0.00689862	0.00608287	0.00545435
Ctrl2_C1_GATACCGTGTCGGAGT-1	FALSE	0.0210561	0.00823471	0.0115005
Ctrl2_C1_GATACGATGGGAGTCA-1	FALSE	0.00215308	0.00221016	0.00209836
Ctrl2_C1_GATAGAACCCGCTAGG-1	TRUE	0.00288282	0.00260639	0.00366209
Ctrl2_C1_GATAGATAGTACAGTC-1	TRUE	0.00334161	0.00426404	0.00678203
Ctrl2_C1_GATAGGATTAATTACA-1	FALSE	0.0778613	0.0129681	0.014944
Ctrl2_C1_GATAGGTAACGTTGAC-1	TRUE	0.335162	0.125602	0.150831
Ctrl2_C1_GATAGGTGTCCCGGGC-1	FALSE	0.0209952	0.00638214	0.0145007
Ctrl2_C1_GATAGTGCGAGTAAGT-1	TRUE	0.00922357	0.00219343	0.00563316
Ctrl2_C1_GATATCAAGCAGGAGC-1	FALSE	0.00702622	0.0122616	0.00928889
Ctrl2_C1_GATATCAGTATGTATC-1	FALSE	0.0408358	0.00511801	0.0040221
Ctrl2_C1_GATATCTCATGCAATA-1	FALSE	0.0069233	0.00646417	0.0100035
Ctrl2_C1_GATATGAGACACTAAC-1	TRUE	0.0662181	0.00617467	0.00566483
Ctrl2_C1_GATATGCGGTAGCCAA-1	FALSE	0.0214975	0.00883124	0.0144703
Ctrl2_C1_GATATGGATTACGCGG-1	FALSE	0.00248791	0.00513474	0.00476776
Ctrl2_C1_GATATTGAGATTGGCG-1	FALSE	0.0146071	0.00552074	0.00496058
Ctrl2_C1_GATATTTCCTACATGG-1	FALSE	0.00795534	0.00424546	0.00759499
Ctrl2_C1_GATCAACATAAAGGGA-1	TRUE	0.00111212	0.0013196	0.00270505
Ctrl2_C1_GATCATTCCAAACATT-1	FALSE	0.00144551	0.00236913	0.00184971
Ctrl2_C1_GATCCCTTTATACTGC-1	TRUE	0.00254507	0.00280782	0.002922
Ctrl2_C1_GATCCGAATATAAGTG-1	FALSE	0.0130595	0.00891429	0.0115561
Ctrl2_C1_GATCCGGGAATTAACA-1	FALSE	0.0188102	0.0115229	0.00558468
Ctrl2_C1_GATCCTCGACACTGGC-1	TRUE	0.00158483	0.00139846	0.00259556
Ctrl2_C1_GATCGACACTATCTGA-1	TRUE	0.00176225	0.00153026	0.00258059
Ctrl2_C1_GATCGCGGGCTCTCCA-1	FALSE	0.00222544	0.00123502	0.00144654
Ctrl2_C1_GATCGCTACCCGATTT-1	TRUE	0.533354	0.00103589	0.00148518
Ctrl2_C1_GATCGCTATATCTCAG-1	FALSE	0.00189652	0.00265101	0.00241571
Ctrl2_C1_GATCGCTGTGGTGCGT-1	FALSE	0.00330313	0.00339934	0.00500949
Ctrl2_C1_GATCGGATAGAACCAT-1	FALSE	0.00988232	0.00989665	0.0162307
Ctrl2_C1_GATCGGCGATAAGTCG-1	TRUE	0.0689167	0.0358197	0.0111237
Ctrl2_C1_GATCGGTGGCCATAAC-1	TRUE	0.00151317	0.00231809	0.00310266
Ctrl2_C1_GATCGTGACTGATATC-1	TRUE	0.00331995	0.00226439	0.00324291
Ctrl2_C1_GATCTAACCGTATTCA-1	FALSE	0.00399885	0.006741	0.00462878
Ctrl2_C1_GATCTCGACGCTGTGG-1	FALSE	0.0645032	0.0130079	0.0152696
Ctrl2_C1_GATCTGCTATCTAAGG-1	FALSE	0.00236587	0.00222442	0.00180153
Ctrl2_C1_GATCTTCATTGTCCTC-1	FALSE	0.003622	0.00907303	0.00618992
Ctrl2_C1_GATCTTGGAGGGCATA-1	TRUE	0.324417	0.00129593	0.000936405
Ctrl2_C1_GATCTTTGCAGGGTAT-1	FALSE	0.00144245	0.00155675	0.00280407
Ctrl2_C1_GATGACAAGTAGGGCA-1	FALSE	0.00371893	0.00316252	0.00222522
Ctrl2_C1_GATGACGATGATCGCG-1	FALSE	0.0732951	0.0109866	0.0237002
Ctrl2_C1_GATGAGGAACCTTCGG-1	FALSE	0.0327812	0.00830102	0.00967269
Ctrl2_C1_GATGCCAGCAGAAGGC-1	TRUE	0.0157599	0.0168142	0.0140685
Ctrl2_C1_GATGCCTTCTGCGGCA-1	FALSE	0.0104256	0.00578566	0.00445607
Ctrl2_C1_GATGCGAATGGTATTA-1	FALSE	0.00439855	0.0074926	0.00372175
Ctrl2_C1_GATGCGTCCTGCATTC-1	FALSE	0.00196446	0.00166469	0.00246158
Ctrl2_C1_GATGCTACAAGCGCCT-1	FALSE	0.0157945	0.00765649	0.00821389
Ctrl2_C1_GATGCTACCTTCGATG-1	TRUE	0.00175008	0.00265357	0.0019198
Ctrl2_C1_GATGCTGTATTTCATC-1	TRUE	0.393689	0.00183618	0.00248167
Ctrl2_C1_GATGGCGCACACATTA-1	FALSE	0.0107365	0.0130263	0.00634631
Ctrl2_C1_GATGTAACGAACCACC-1	FALSE	0.0106425	0.00797929	0.0116933
Ctrl2_C1_GATGTCCGGATCACAT-1	FALSE	0.00855536	0.00693028	0.018814
Ctrl2_C1_GATGTTCAATCCACGA-1	TRUE	0.00310309	0.00283823	0.0266177
Ctrl2_C1_GATGTTTGTGCGAGAT-1	FALSE	0.00563947	0.00940461	0.00683846
Ctrl2_C1_GATTAACCGAAAGCCC-1	TRUE	0.519066	0.0135385	0.00699075
Ctrl2_C1_GATTACTGAATTTGGG-1	FALSE	0.0035647	0.00211979	0.00343722
Ctrl2_C1_GATTAGAAACAAGCGT-1	FALSE	0.00654375	0.00729659	0.00744901
Ctrl2_C1_GATTATCTTGCATTAT-1	FALSE	0.0186671	0.0111058	0.0171697
Ctrl2_C1_GATTCCCTTGTCGCAG-1	TRUE	0.0022685	0.00200384	0.00277577
Ctrl2_C1_GATTCCGCGTTTCCGT-1	TRUE	0.0610233	0.00652791	0.0511349
Ctrl2_C1_GATTCCTATACGGCGC-1	FALSE	0.00914327	0.0107706	0.0108896
Ctrl2_C1_GATTCGACGGTTCACG-1	FALSE	0.00814447	0.00518511	0.00339843
Ctrl2_C1_GATTCTGTTAATGAGT-1	FALSE	0.00286569	0.00290351	0.00416771
Ctrl2_C1_GATTGCTCCAGTTGCA-1	TRUE	0.00172793	0.00177592	0.00453557
Ctrl2_C1_GATTGGGAAAGGTTGT-1	FALSE	0.00913388	0.00352041	0.00278901
Ctrl2_C1_GATTTGCGCTAACACC-1	TRUE	0.00573516	0.00500753	0.0211242
Ctrl2_C1_GCAAACCCTACATTAT-1	TRUE	0.642129	0.00325663	0.00250998
Ctrl2_C1_GCAAACCTTGGCCATA-1	TRUE	0.175124	0.396902	0.0992436
Ctrl2_C1_GCAAACGTAAGCGACC-1	FALSE	0.0359311	0.0140908	0.0171398
Ctrl2_C1_GCAAACGTCGCCAGGT-1	FALSE	0.0800447	0.0276032	0.0197484
Ctrl2_C1_GCAAAGGGCGTTAGCC-1	TRUE	0.00380533	0.00234161	0.00445361
Ctrl2_C1_GCAAATATTACGCTTT-1	TRUE	0.00303162	0.00157498	0.00307741
Ctrl2_C1_GCAAATGAGGACACTT-1	FALSE	0.0157154	0.0188878	0.0137478
Ctrl2_C1_GCAACACACTAGAACT-1	FALSE	0.00674449	0.00853665	0.00761115
Ctrl2_C1_GCAACAGCAGTATGCG-1	FALSE	0.0346561	0.0146848	0.0185139
Ctrl2_C1_GCAACCACCAGACCGG-1	FALSE	0.01183	0.0142284	0.0228092
Ctrl2_C1_GCAACCACGGCCGCGT-1	FALSE	0.00647763	0.00531673	0.0112006
Ctrl2_C1_GCAAGAATTCCTTGGC-1	TRUE	0.00175749	0.00138514	0.00277084
Ctrl2_C1_GCAAGTGCACAGAGAA-1	TRUE	0.00358039	0.00170168	0.00361559
Ctrl2_C1_GCAAGTGTAAAGCATG-1	TRUE	0.0104758	0.00161988	0.00354704
Ctrl2_C1_GCACAAACCCTAGATG-1	TRUE	0.00137498	0.00116372	0.00187101
Ctrl2_C1_GCACAAACGAGGCGTG-1	FALSE	0.0495392	0.0121937	0.0112752
Ctrl2_C1_GCACAACCTCGGGCGT-1	TRUE	0.00209691	0.00193952	0.00342685
Ctrl2_C1_GCACAAGTGTCGGAAG-1	FALSE	0.00448019	0.0350537	0.0253994
Ctrl2_C1_GCACACACTGGTAGCC-1	TRUE	0.46572	0.000812715	0.00118413
Ctrl2_C1_GCACACAGCTATTACC-1	FALSE	0.00156938	0.00179452	0.00305304
Ctrl2_C1_GCACAGCACGGGCCGA-1	TRUE	0.0231145	0.0024236	0.0118804
Ctrl2_C1_GCACCTAGGCGAGTCC-1	FALSE	0.0093683	0.0110694	0.0115883
Ctrl2_C1_GCACGCCGATTCCCGC-1	FALSE	0.00174907	0.00221392	0.0030703
Ctrl2_C1_GCACGCCTACTTAGAT-1	FALSE	0.00355164	0.00524422	0.00643363
Ctrl2_C1_GCACGTGGTTTACTTA-1	FALSE	0.280243	0.00698596	0.0125753
Ctrl2_C1_GCACTGCCTACCTTTA-1	FALSE	0.0111782	0.0516299	0.00445016
Ctrl2_C1_GCACTGTGCAAATGTA-1	FALSE	0.0233789	0.00885933	0.00667328
Ctrl2_C1_GCAGACCCAGCACGTA-1	TRUE	0.00287654	0.00158601	0.00207013
Ctrl2_C1_GCAGATCCATAAGACT-1	TRUE	0.547697	0.0568894	0.234008
Ctrl2_C1_GCAGATCCTCGCAAAT-1	TRUE	0.00554725	0.0201805	0.0409438
Ctrl2_C1_GCAGATTAGGGATATC-1	TRUE	0.0021152	0.00154908	0.00259417
Ctrl2_C1_GCAGCACACAGCCCAG-1	FALSE	0.00181556	0.00165327	0.00165566
Ctrl2_C1_GCAGCCTATATCACAT-1	TRUE	0.0395189	0.00275781	0.00365718
Ctrl2_C1_GCAGCGGTGGGCATTA-1	TRUE	0.173317	0.00362706	0.00702841
Ctrl2_C1_GCAGCTGTCAACGCAT-1	TRUE	0.00240876	0.00185181	0.00267802
Ctrl2_C1_GCAGGAACTTAGATCT-1	FALSE	0.00656567	0.0232413	0.017069
Ctrl2_C1_GCAGGACTATAGAATA-1	FALSE	0.001878	0.00332642	0.00748883
Ctrl2_C1_GCAGGTAGAGTATGGT-1	TRUE	0.0393254	0.00427027	0.00494505
Ctrl2_C1_GCAGTGTGGCTATAGG-1	TRUE	0.590356	0.0513884	0.00544699
Ctrl2_C1_GCATACGAGGTCTTTA-1	FALSE	0.0105994	0.0108635	0.00943342
Ctrl2_C1_GCATAGAGCACTCAGG-1	TRUE	0.00286642	0.00118395	0.00595083
Ctrl2_C1_GCATCCCTAACTTTGA-1	FALSE	0.0162569	0.00766132	0.00986292
Ctrl2_C1_GCATCGGCCGTGTAGG-1	FALSE	0.0243603	0.0476742	0.0387519
Ctrl2_C1_GCATGCTAATAACGAT-1	FALSE	0.0450366	0.0124653	0.0226071
Ctrl2_C1_GCATTCAAGGCAACGC-1	FALSE	0.02976	0.0192655	0.0107224
Ctrl2_C1_GCATTCGAAATGAACA-1	FALSE	0.0027686	0.005946	0.00496193
Ctrl2_C1_GCATTGACTTGCGGAA-1	FALSE	0.00386198	0.00889398	0.00293454
Ctrl2_C1_GCATTGTAATTCATAT-1	FALSE	0.0166134	0.00707323	0.0142638
Ctrl2_C1_GCATTTCCAAGGCTCC-1	TRUE	0.0890068	0.00283253	0.0046739
Ctrl2_C1_GCCAACCATTTCCGGA-1	FALSE	0.0218528	0.00720676	0.015029
Ctrl2_C1_GCCAAGAATACTTCTG-1	FALSE	0.00410845	0.00684143	0.00613424
Ctrl2_C1_GCCACAATTTAAGGAC-1	FALSE	0.00195922	0.00126056	0.0017016
Ctrl2_C1_GCCACTCAGAGCGCGA-1	TRUE	0.713534	0.00216996	0.00194835
Ctrl2_C1_GCCAGGAAAGAACACT-1	TRUE	0.00810193	0.00295651	0.00511266
Ctrl2_C1_GCCAGGAGTAACCGAT-1	FALSE	0.0331792	0.00799304	0.00744497
Ctrl2_C1_GCCATATTGCACACAG-1	FALSE	0.024291	0.0101341	0.00525358
Ctrl2_C1_GCCATCGAGCTGCGTG-1	FALSE	0.00478787	0.00660804	0.00590467
Ctrl2_C1_GCCATCGATGCTGCAT-1	TRUE	0.0525403	0.00325689	0.00519769
Ctrl2_C1_GCCATTAGCCTCAAAC-1	FALSE	0.00638221	0.00852013	0.00806236
Ctrl2_C1_GCCCACCAAGGCTGTC-1	FALSE	0.0057043	0.00438965	0.00635026
Ctrl2_C1_GCCCAGATGCTGGAGA-1	FALSE	0.00202822	0.00264625	0.00325136
[truncated: 1,409 more rows]

## Sheet: panelB,E,G
barcode	tumor_label	imagerow	imagecol	Sox9	Pf4	ic_shared	Gastric	High plasticity
DT1_A1_AAACAAGTATCTCCCA-1	AT1/2.like_1	339.062	421.094	0.631072	1.29167	0.157348	0.0875778	0.0506004
DT1_A1_AAACACCAATAACTGC-1	NA	388.802	138.021	0	0	0.111555	0.00429611	0.011091
DT1_A1_AAACAGAGCGACTCCT-1	NA	125.521	396.615	0	1.26999	0.0478114	0.00183553	0.0010972
DT1_A1_AAACAGCTTTCAGAAG-1	AT1/2.like_2	293.49	105.208	0	0	0.0679026	0.00877332	0.00223147
DT1_A1_AAACAGGGTCTATATT-1	NA	317.448	118.49	0	0	0.131518	0.0220574	0.00930826
DT1_A1_AAACAGTGTTCCTGGG-1	NA	472.656	218.75	0	0	0.069518	0.00946134	0.00454344
DT1_A1_AAACATGGTGAGAGGA-1	NA	405.729	73.1771	0	0	0.0779949	0.00852568	0.0117217
DT1_A1_AAACATTTCCCGGATT-1	NA	403.906	403.385	0	1.48191	-0.0114529	0.0124585	0.0103129
DT1_A1_AAACCCGAACGAAATC-1	NA	310.156	465.885	0	0	-0.0985042	0.00564469	0.00408952
DT1_A1_AAACCGGGTAGGTACC-1	AT1/2.like_3	288.542	170.052	0	0.841624	0.20323	0.0637698	0.00589277
DT1_A1_AAACCGTTCGTCCAGG-1	NA	348.177	216.927	0	0	0.0334068	0.0356921	0.0101147
DT1_A1_AAACCTCATGAAGTTG-1	Gastric_1	258.594	139.844	0.394397	1.15553	0.400909	0.233732	0.0272499
DT1_A1_AAACGAAGAACATACC-1	NA	76.8229	295.312	0	0	-0.0234291	0.00526473	0.0024427
DT1_A1_AAACGAAGATGGAGTA-1	NA	382.292	87.2396	0	0	-0.103357	0.00300609	0.0101327
DT1_A1_AAACGAGACGGTTGAT-1	NA	249.219	344.01	0	0	0.040215	0.0139614	0.00808896
DT1_A1_AAACGGTTGCGAACTG-1	NA	437.76	273.698	0	0	-0.0895526	0.0340584	0.0144988
DT1_A1_AAACTAACGTGGCGAC-1	NA	90.8854	451.562	0	0	0.163468	0.0039951	0.00567584
DT1_A1_AAACTCGGTTCGCAAT-1	NA	432.552	311.198	0	1.07046	0.806856	0.00498571	0.234631
DT1_A1_AAACTCGTGATATAAG-1	NA	179.687	460.677	0	0	0.0264028	0.00253872	0.00325802
DT1_A1_AAACTTAATTGCACGC-1	AT1/2.like_4	417.969	113.802	0	0	0.0997225	0.00553221	0.00281215
DT1_A1_AAACTTGCAAACGTAT-1	NA	305.729	139.062	0	0	-0.0751242	0.153247	0.000968303
DT1_A1_AAAGAATGACCTTAGA-1	NA	417.708	79.9479	0	1.17099	-0.0422575	0.00952342	0.00619246
DT1_A1_AAAGAATGTGGACTAA-1	NA	463.542	429.948	0	2.33658	0.000355969	0.0298024	0.0228065
DT1_A1_AAAGACCCAAGTCGCG-1	AT1/2.like_5	100	240.625	0	0	0.0729774	0.00192587	0.00208769
DT1_A1_AAAGACTGGGCGCTTT-1	NA	210.937	126.823	0	0	-0.0747794	0.00933007	0.0083913
DT1_A1_AAAGGCCCTATAATAC-1	High.plasticity_1	430.208	147.656	0	0.52947	0.0858009	0.00123753	0.28791
DT1_A1_AAAGGCTACGGACCAT-1	NA	408.073	257.031	0	0	-0.165422	0.00515075	0.00517422
DT1_A1_AAAGGCTCTCGCGCCG-1	NA	366.667	260.937	0	0	-0.0676159	0.007578	0.00318134
DT1_A1_AAAGGGATGTAGCAAG-1	NA	183.333	286.979	0	0	-0.0104535	0.00270914	0.00267464
DT1_A1_AAAGGGCAGCTTGAAT-1	NA	181.771	164.583	0	0	-0.154332	0.0293614	0.00251406
DT1_A1_AAAGGTAAGCTGTACC-1	AT1/2.like_6	102.344	437.76	0.366254	0.366254	0.496078	0.0183502	0.0107287
DT1_A1_AAAGTAGCATTGCTCA-1	NA	341.667	165.885	0	1.1175	-0.0443357	0.0111348	0.0026002
DT1_A1_AAAGTCACTGATGTAA-1	AT1/2.like_5	100	254.167	0	0	0.109305	0.00227105	0.0061054
DT1_A1_AAAGTCGACCCTCAGT-1	AT1/2.like_2	258.333	126.042	0.275553	0.491348	0.195823	0.0316996	0.00518477
DT1_A1_AAAGTGTGATTTATCT-1	NA	303.125	394.531	0	1.05683	-0.0523561	0.00894503	0.0037598
DT1_A1_AAAGTTGACTCCCGTA-1	NA	291.406	401.302	0	0	-0.0392657	0.0145245	0.00404492
DT1_A1_AAATAACCATACGGGA-1	NA	125.26	376.302	0	0	-0.215972	0.00249521	0.00136544
DT1_A1_AAATAAGGTAGTGCCC-1	NA	227.083	466.927	0	0	0.228642	0.00216389	0.0044162
DT1_A1_AAATAGGGTGCTATTG-1	NA	355.729	342.708	0	0	0.0704817	0.00345298	0.00275198
DT1_A1_AAATCGCGGAAGGAGT-1	AT1/2.like_7	376.302	90.625	0	0.489483	0.0773055	0.00456175	0.00703214
DT1_A1_AAATCGTGTACCACAA-1	NA	301.562	265.104	0	0.875539	-0.0671576	0.00684731	0.00354285
DT1_A1_AAATCTAGCCCTGCTA-1	Gastric_2	356.771	417.708	0	2.29461	-0.0287626	0.226173	0.00959248
DT1_A1_AAATGACTGATCAAAC-1	High.plasticity_2	491.146	276.302	0.320292	2.00391	0.329515	0.0012199	0.447841
DT1_A1_AAATGATTCGATCAGC-1	NA	167.708	454.167	0	0	0.207809	0.00352734	0.00217446
DT1_A1_AAATGGCATGTCTTGT-1	NA	118.49	311.719	0	0	-0.087359	0.00530658	0.00275016
DT1_A1_AAATGGCCCGTGCCCT-1	NA	329.427	132.031	0	1.10546	0.0357919	0.0240024	0.00530718
DT1_A1_AAATGGTCAATGTGCC-1	NA	236.198	248.958	0	0.28486	0.590212	0.00213648	0.129786
DT1_A1_AAATGTATCTTATCCC-1	NA	192.448	76.0417	0	0	-0.0325822	0.00952765	0.00481064
DT1_A1_AAATTAACGGGTAGCT-1	NA	242.448	272.656	0	0.522031	0.0460996	0.00242075	0.0025786
DT1_A1_AAATTAATAAGCGCGA-1	NA	228.125	89.0625	0	0	0.0540367	0.00274424	0.00560538
DT1_A1_AAATTACACGACTCTG-1	NA	125.26	369.531	0	0.766555	-0.0798828	0.00261881	0.00300724
DT1_A1_AAATTACCTATCGATG-1	NA	196.615	395.833	0	0.946544	0.23745	0.00677642	0.00627184
DT1_A1_AAATTCCAGGTCCAAA-1	NA	250.781	466.667	0	0	0.152556	0.0312711	0.00360948
DT1_A1_AAATTGATAGTCCTTT-1	AT1/2.like_8	365.625	179.167	0	0	0.0298892	0.0025862	0.0123549
DT1_A1_AAATTTACCGAAATCC-1	NA	78.125	383.854	0	0	0.0906145	0.00474132	0.00837823
DT1_A1_AAATTTGCGGGTGTGG-1	NA	318.229	186.719	0.434402	0.736245	0.152014	0.0856984	0.0354064
DT1_A1_AACAACTGGTAGTTGC-1	High.plasticity_3	206.25	218.75	0.303291	0.724125	0.817902	0.00174635	0.149818
DT1_A1_AACAATACATTGTCGA-1	NA	401.302	199.219	0	0	-0.13145	0.0879838	0.00353794
DT1_A1_AACAATTACTCTACGC-1	NA	211.458	160.677	0	0.621489	0.183591	0.00421208	0.00622037
DT1_A1_AACACACGCTCGCCGC-1	NA	344.531	390.625	0.441952	1.46659	-0.104803	0.168689	0.00192187
DT1_A1_AACACGACTGTACTGA-1	NA	94.7917	298.437	0	0.460046	-0.11185	0.00133219	0.000918034
DT1_A1_AACACGAGACGCGGCC-1	NA	305.99	145.833	0	1.76028	-0.0463611	0.0799375	0.0030087
DT1_A1_AACAGCTGTGTGGCAA-1	NA	389.323	178.906	0	0	-0.0249406	0.00186099	0.00117776
DT1_A1_AACAGGAAATCGAATA-1	NA	130.208	304.687	0	1.1326	0.00764288	0.0052187	0.00297362
DT1_A1_AACAGGATGGGCCGCG-1	NA	211.719	181.25	0	0.632743	-0.0399693	0.00464769	0.00530529
DT1_A1_AACAGGTAGTATGGAT-1	NA	333.594	458.854	0	0	-0.0768431	0.0194718	0.00446839
DT1_A1_AACATAGCGTGTATCG-1	NA	486.198	354.687	0	0	0.0212705	0.00845543	0.0171202
DT1_A1_AACATATCAACTGGTG-1	AT1/2.like_9	202.865	412.76	0.591436	0.591436	0.751347	0.0425608	0.100009
DT1_A1_AACATCGATACGTCTA-1	NA	144.271	461.198	0	1.07734	-0.0738286	0.00627149	0.00620733
DT1_A1_AACATTGAAGTTGATC-1	High.plasticity_1	436.198	151.042	0.395257	0.217031	0.337388	0.000956334	0.175647
DT1_A1_AACATTGTGACTCGAG-1	NA	419.792	250	0	0	-0.0066071	0.00898059	0.00843388
DT1_A1_AACCAAGACTTCTCTG-1	AT1/2.like_2	252.865	156.771	0	0.409353	0.266034	0.0728371	0.00669084
DT1_A1_AACCAGTATCACTCTT-1	NA	78.125	390.625	0	0	0.20671	0.00458481	0.0109273
DT1_A1_AACCATAGGGTTGAAC-1	AT1/2.like_4	423.958	110.417	0	0	0.187218	0.011982	0.00733066
DT1_A1_AACCCATCCCATGATC-1	NA	370.833	121.354	0	0	-0.0630501	0.0203818	0.0101967
DT1_A1_AACCCGACAACCCGTG-1	NA	437.24	219.271	0	0	0.121971	0.0321581	0.00381472
DT1_A1_AACCCGAGCAGAATCG-1	NA	380.99	458.073	0	0	-0.0994663	0.0270473	0.0050805
DT1_A1_AACCCGCTGTATTCCA-1	High.plasticity_2	485.156	272.917	0	1.44031	0.252704	0.00674359	0.202164
DT1_A1_AACCCTACTGTCAATA-1	NA	279.687	401.562	0	0	0.128981	0.00766595	0.00265738
DT1_A1_AACCCTGGTGGAACCA-1	NA	89.0625	315.625	0.340228	1.10735	0.0326838	0.106916	0.00253211
DT1_A1_AACCGAGCTTGGTCAT-1	NA	183.854	314.323	0	2.2735	-0.0180599	0.0201993	0.00646659
DT1_A1_AACCGCTAAGGGATGC-1	NA	314.844	387.5	0	1.08545	-0.101941	0.00226844	0.0023039
DT1_A1_AACCGTTGTGTTTGCT-1	NA	112.5	294.792	0	0	-0.0607511	0.00557764	0.00552429
DT1_A1_AACCTAAAGCCGTCCG-1	NA	42.1875	350.26	0	0	0.0345435	0.00217225	0.00167565
DT1_A1_AACCTGTCACGGAATT-1	NA	256.771	476.823	0	1.62301	0.0326634	0.0580364	0.00509994
DT1_A1_AACCTTTAAATACGGT-1	NA	361.198	305.208	0	1.25581	-0.0171563	0.00465317	0.00467671
DT1_A1_AACCTTTACGACGTCT-1	NA	137.24	389.844	0	0.325519	-0.085461	0.0044013	0.00103017
DT1_A1_AACGAAAGTCGTCCCA-1	NA	382.292	100.781	0	0.477566	0.22421	0.00391822	0.00330228
DT1_A1_AACGATAGAAGGGCCG-1	NA	129.687	257.031	0	1.00172	-0.117662	0.00238435	0.00158251
DT1_A1_AACGATATGTCAACTG-1	NA	184.115	334.635	0	0	0.0974583	0.0299604	0.0205205
DT1_A1_AACGCATGATCTGGGT-1	NA	161.458	430.208	0	1.04503	-0.0720404	0.00228662	0.00158704
DT1_A1_AACGCGACCTTGGGCG-1	NA	437.5	253.125	0	1.6276	0.0415033	0.0120571	0.012647
DT1_A1_AACGCGGTCTCCAGCC-1	NA	177.604	297.396	0	0	-0.0179911	0.00200093	0.00158489
DT1_A1_AACGCTGTTGCTGAAA-1	Gastric_3	362.5	393.75	0.993932	3.14087	0.098486	0.317499	0.0137611
DT1_A1_AACGGACGTACGTATA-1	AT1/2.like_1	338.542	387.24	0.745959	2.23146	-0.0707172	0.220362	0.00444365
DT1_A1_AACGGCCATCTCCGGT-1	Gastric_4	318.49	207.031	0.5586	2.90192	-0.251743	0.691645	0.00105519
DT1_A1_AACGTACTGTGGGTAC-1	Gastric_4	324.74	217.187	0.787172	1.52421	-0.0629724	0.498798	0.00572844
DT1_A1_AACGTCATCCGGCTTG-1	EMT_1	496.875	266.146	0	0	0.333625	0.00246137	0.193959
DT1_A1_AACGTCGCTGCACTTC-1	NA	475.521	443.229	0	0	0.0350433	0.0247807	0.0232867
DT1_A1_AACGTGATGAAGGACA-1	NA	95.5729	359.635	0	0	0.1632	0.00525347	0.00292486
DT1_A1_AACGTGCGAAAGTCTC-1	NA	254.948	327.083	0	0.607427	-0.102482	0.00405124	0.00222761
DT1_A1_AACGTTATCAGCACCT-1	AT1/2.like_10	169.271	110.156	0	1.47045	-0.0097129	0.00874471	0.0120194
DT1_A1_AACTACCCGTTTGTCA-1	NA	321.875	458.854	0	0	-0.106601	0.0205062	0.0129499
DT1_A1_AACTAGGCTTGGGTGT-1	NA	366.927	281.25	0	0	0.0992285	0.0146629	0.0155718
DT1_A1_AACTCAAGTTAATTGC-1	NA	265.625	224.74	0	0.844791	0.0674802	0.023844	0.00857538
DT1_A1_AACTCCTAATCCCATG-1	NA	113.542	390.104	0	0	-0.13923	0.00490796	0.00753402
DT1_A1_AACTCTCAATAGAGCG-1	NA	250	391.667	0	0	-0.054786	0.0565316	0.0106126
DT1_A1_AACTCTCAGTGTGCTC-1	NA	354.167	213.281	0	0	0.00877737	0.0521916	0.0118547
DT1_A1_AACTGAGGTCAGCGTC-1	NA	96.6146	454.948	0	1.40349	0.141612	0.00302085	0.00347159
DT1_A1_AACTGATATTAGGCCT-1	NA	136.198	301.302	0	0	0.11614	0.00609293	0.00813174
DT1_A1_AACTGGGTCCCGACGT-1	AT1/2.like_11	159.896	301.042	0	1.29001	0.174309	0.0183415	0.0137421
DT1_A1_AACTGGGTTCGAGCCG-1	NA	60.1562	380.469	0	0	-0.0325098	0.00751458	0.00631144
DT1_A1_AACTTGCCCGTATGCA-1	NA	211.458	167.708	0	0	0.18564	0.00325542	0.00347112
DT1_A1_AACTTTACGGGAGCTT-1	NA	222.396	99.4792	0	0	0.0181138	0.00826063	0.00666546
DT1_A1_AAGAAAGTTTGATGGG-1	High.plasticity_4	483.073	96.0937	0	0	0.357036	0.00131619	0.343585
DT1_A1_AAGACCAAATAACTCA-1	NA	405.99	93.4896	0	0	-0.00376246	0.00893038	0.00616673
DT1_A1_AAGACCCAACTGAACA-1	NA	396.094	257.031	0	1.09087	-0.0494744	0.00294866	0.00290231
DT1_A1_AAGACTGCAAGCTACT-1	NA	254.687	306.51	0	0.818858	-0.102795	0.00263017	0.00166435
DT1_A1_AAGAGATGAATCGGTA-1	AT1/2.like_12	199.74	167.708	0	0	0.297222	0.00851806	0.0044275
DT1_A1_AAGAGCTCTTTATCGG-1	NA	249.219	337.24	0	1.30729	-0.0693082	0.00425007	0.00285433
DT1_A1_AAGAGGATGTACGCGA-1	NA	270.833	173.698	0	1.38457	0.0728441	0.0444723	0.0050368
DT1_A1_AAGAGGCATGGATCGC-1	NA	255.208	347.396	0	0.877012	0.29383	0.00207477	0.00201338
DT1_A1_AAGAGGCCCTTTGGAA-1	NA	392.708	444.271	0	0	0.134203	0.0379074	0.00901447
DT1_A1_AAGATGGCACCGGACC-1	NA	389.583	206.25	0	0	-0.140051	0.140762	0.000894486
DT1_A1_AAGATTGGCGGAACGT-1	NA	196.354	382.292	0	0.941174	0.00593527	0.0040977	0.00328806
DT1_A1_AAGCACCCTGCGTATC-1	NA	391.146	321.875	0	1.39521	-0.00556024	0.00701783	0.00983307
DT1_A1_AAGCCACTTGCAGGTA-1	High.plasticity_1	478.125	174.479	0.296717	0.296717	0.157374	0.00109489	0.305959
DT1_A1_AAGCCGAAGCGGTTTA-1	NA	333.333	438.281	0	0	0.214008	0.00926181	0.00558581
DT1_A1_AAGCCGCCGTGAAATC-1	High.plasticity_1	424.479	151.302	0	0	0.152356	0.00204095	0.135864
DT1_A1_AAGCGCAGGGCTTTGA-1	NA	438.542	321.354	0	0	-0.0932435	0.00746084	0.00302455
DT1_A1_AAGCGGCGTCATGGGT-1	NA	96.0937	407.292	0	0	0.0565851	0.0042519	0.00483558
DT1_A1_AAGCGTCCCTCATCGA-1	NA	377.604	192.708	0.560948	0	-0.0498943	0.00262665	0.00394206
DT1_A1_AAGCTCGTGCCAAGTC-1	NA	248.958	323.698	0	0	-0.0923079	0.00335242	0.00187077
DT1_A1_AAGGAGAACTTATAAG-1	AT1/2.like_13	58.8542	271.615	0	0.719501	0.261172	0.0068487	0.00931168
DT1_A1_AAGGAGCGGTTGGTGC-1	High.plasticity_3	206.51	239.062	0	0.51479	0.879884	0.00196261	0.326748
DT1_A1_AAGGATGAGGGACCTC-1	NA	202.344	371.875	0	0	-0.00174602	0.0340727	0.00690904
DT1_A1_AAGGCAGGCTGTCTCC-1	NA	292.448	476.302	0	0	-0.125554	0.0226062	0.00277813
DT1_A1_AAGGCTGTGCTCATCG-1	High.plasticity_3	218.229	232.292	0	0.224072	0.807473	0.00304006	0.145227
DT1_A1_AAGGGAACGACTGGCT-1	NA	412.5	144.531	0	0.519286	-0.107831	0.00247938	0.00594818
DT1_A1_AAGGGACAGATTCTGT-1	NA	196.615	389.062	0	0	0.10732	0.00766257	0.00611799
DT1_A1_AAGGGACTATGCATTC-1	AT1/2.like_14	395.052	161.719	0	1.01543	-0.0427033	0.00234724	0.0064029
DT1_A1_AAGGGTTTGATTTCAG-1	NA	388.021	76.8229	0	0	0.152322	0.00607506	0.00750045
DT1_A1_AAGGTATCCTAATATA-1	NA	190.104	351.562	0	1.04713	-0.0512509	0.0641965	0.00823264
DT1_A1_AAGGTGATAAACCAGC-1	NA	303.125	387.76	0	0.673541	0.0961589	0.00183529	0.00168384
DT1_A1_AAGTAGAAGACCGGGT-1	AT1/2.like_5	153.125	236.458	0	0	0.0751304	0.00426362	0.00594773
DT1_A1_AAGTAGTGACGCGAGG-1	NA	235.417	180.99	0	0	-0.0356489	0.0230703	0.00343304
DT1_A1_AAGTCAATTGTCGTCA-1	NA	309.375	418.229	0	0	0.0592994	0.0307221	0.0028941
DT1_A1_AAGTCTTCTGTGGCCT-1	NA	269.531	85.1562	0	0	-0.0484179	0.00547139	0.00337314
DT1_A1_AAGTGACGACCGAATT-1	NA	282.552	159.896	0	1.24895	0.597298	0.22633	0.00656499
DT1_A1_AAGTGAGTCGGGTTTA-1	NA	407.812	236.458	0	0	0.0134856	0.0089211	0.00711754
DT1_A1_AAGTGCAAAGGTAGAC-1	NA	204.687	109.896	0	0	0.138212	0.00794231	0.00685838
DT1_A1_AAGTGCCTTGACTGTA-1	NA	303.646	428.385	0	0.945099	-0.16532	0.00328795	0.00187258
DT1_A1_AAGTGCGTTAGAATCT-1	NA	329.948	166.146	0	0.943947	0.119783	0.0784675	0.00285882
DT1_A1_AAGTGCTTCTCTATTG-1	Lung.progenitor.like_1	448.698	198.698	0	0	-0.0276147	0.0698456	0.00442281
DT1_A1_AAGTGTTTGGAGACGG-1	NA	350	346.094	0	0.574282	-0.0656033	0.00348816	0.00365709
DT1_A1_AAGTTCACTCCAAGCT-1	NA	379.687	362.76	0	0	0.0542277	0.00334243	0.0024815
DT1_A1_AAGTTCAGTCTGCGTA-1	NA	149.74	430.469	0.799101	1.77396	0.154209	0.0283652	0.00518148
DT1_A1_AAGTTCGGCCAACAGG-1	Gastric_4	312.5	190.104	1.19537	2.81835	0.0444515	0.612847	0.00221635
DT1_A1_AAGTTGTGATGTTATA-1	NA	434.115	433.594	0	1.08832	-0.167319	0.00996739	0.00494206
DT1_A1_AAGTTTACTAATGGCA-1	AT1/2.like_13	70.8333	285.156	0	0.455651	0.0649541	0.00371758	0.00474384
DT1_A1_AAGTTTATGGGCCCAA-1	NA	444.271	310.937	0	0	-0.233588	0.0031172	0.00528155
DT1_A1_AATAACAACGCTCGGC-1	NA	253.125	177.344	0	0.914644	-0.00465524	0.00984827	0.00267571
DT1_A1_AATAACACTAGAACAA-1	NA	348.177	203.385	0	0	0.265241	0.00804716	0.00468406
DT1_A1_AATAAGTCCTCGAGAC-1	AT1/2.like_15	71.3542	319.271	0.366539	2.45321	0.157239	0.159045	0.00421647
DT1_A1_AATACAATGTTTCAGG-1	NA	175.521	140.885	0	0	-0.0473348	0.0194386	0.0080784
DT1_A1_AATACCGGAGGGCTGT-1	NA	436.979	198.698	1.7564	0	-0.0999653	0.0127914	0.00361604
DT1_A1_AATACCTGATGTGAAC-1	NA	480.99	412.5	0	0	0.150887	0.00839121	0.00754913
DT1_A1_AATAGAACAGAGTGGC-1	NA	348.437	230.469	0	0	-0.103342	0.00488031	0.00385373
DT1_A1_AATAGAATCTGTTTCA-1	NA	326.562	366.927	0	1.80522	0.0113225	0.013069	0.00610546
DT1_A1_AATAGCTACCGCGTGC-1	NA	155.99	454.167	0	1.29254	0.0617115	0.017511	0.0247372
DT1_A1_AATAGGCACGACCCTT-1	NA	495.833	184.375	0	1.00919	-0.0349492	0.0096328	0.0119062
DT1_A1_AATAGTCCGTCCCGAC-1	NA	378.646	267.448	0	0	0.0360583	0.00415443	0.00329114
DT1_A1_AATAGTCGCGAGTCGG-1	NA	186.979	99.7396	0	0	-0.113949	0.00339502	0.00179198
DT1_A1_AATATCCTAGCAAACT-1	AT1/2.like_2	310.937	81.25	0	0	0.252811	0.00263172	0.0599098
DT1_A1_AATATCGAATCAATGC-1	NA	333.594	445.052	0	0.86307	0.0265735	0.0061807	0.00226085
DT1_A1_AATATCGAGGGTTCTC-1	High.plasticity_5	202.865	419.531	0	0.309526	0.826904	0.0030158	0.150101
DT1_A1_AATATTGGAGTATTGA-1	AT1/2.like_2	252.604	150	0.311685	0.901338	0.322344	0.138791	0.0150861
DT1_A1_AATCAGGTTTCATTTA-1	Lung.progenitor.like_1	448.698	184.896	0	0	0.176062	0.00284883	0.0299338
DT1_A1_AATCATGTAAAGACTC-1	AT1/2.like_1	362.5	407.292	0.733956	2.08461	-0.00733439	0.298045	0.0236638
DT1_A1_AATCCAAGGGCCTGAG-1	AT1/2.like_5	117.708	236.979	0	0.81288	-0.0381269	0.00205647	0.0066957
DT1_A1_AATCCCGCTCAGAGCC-1	NA	491.146	262.76	0	0	0.0769079	0.00921422	0.0364401
DT1_A1_AATCGAGGTCTCAAGG-1	NA	492.187	344.271	0	0.78077	0.230334	0.00844214	0.0116376
DT1_A1_AATCGCCTCAGCGCCA-1	NA	272.917	343.75	0	0	-0.118352	0.0061136	0.00315382
DT1_A1_AATCGCGCAGAGGACT-1	NA	292.187	462.76	0	0	-0.172727	0.0152797	0.00613377
DT1_A1_AATCGGGACACTACGA-1	AT1/2.like_13	88.5417	281.51	0	0	0.228186	0.00850032	0.0173902
DT1_A1_AATCGTGAGCCGAGCA-1	NA	438.802	355.208	0	1.40744	-0.00586977	0.0115545	0.0201364
DT1_A1_AATCTAGGTTTACTTG-1	NA	347.135	128.385	0	0	-0.165957	0.00242015	0.0019988
DT1_A1_AATCTATGCCGGAGCC-1	AT1/2.like_16	197.396	450.26	0	0.745581	0.0971439	0.0299902	0.0143502
DT1_A1_AATCTCTACTGTGGTT-1	NA	264.062	109.115	0	0.780385	0.0453769	0.015575	0.00989231
DT1_A1_AATCTGCGTTGGGACG-1	NA	232.031	388.542	0	0	-0.144312	0.0199777	0.00245876
DT1_A1_AATCTGGCTTTCTAGT-1	NA	341.146	125	0	1.11363	-0.144508	0.00157437	0.00191261
DT1_A1_AATCTGGGTAGACCCT-1	NA	66.4062	397.396	0	0	-0.125613	0.00405828	0.0128645
DT1_A1_AATGACAGCAATGTCT-1	NA	324.219	176.302	0	1.7068	0.0601627	0.159032	0.0119579
DT1_A1_AATGACGTAGGATGTC-1	NA	302.604	340.104	0	1.22186	-0.060717	0.00822211	0.00318123
DT1_A1_AATGACTGTCAGCCGG-1	NA	176.823	236.198	0	0	0.0741469	0.00221725	0.00385896
DT1_A1_AATGATGATACGCTAT-1	NA	178.906	392.708	0	0	-0.144899	0.00478265	0.0018635
DT1_A1_AATGATGCGACTCCTG-1	High.plasticity_5	191.146	419.792	0	0.723705	0.790217	0.00255921	0.281736
DT1_A1_AATGCAACCGGGTACC-1	NA	189.062	276.823	0	1.05506	0.0280147	0.0027873	0.0017156
DT1_A1_AATGCACCAAGCAATG-1	NA	155.208	406.51	0	0.832638	0.151125	0.0494901	0.00510927
DT1_A1_AATGGTCCACCGTTCA-1	NA	216.927	130.208	0	0	0.147018	0.0136113	0.00735943
DT1_A1_AATGTATGGCACTGTA-1	NA	423.958	103.646	0	0	-0.0546436	0.00324389	0.00365419
DT1_A1_AATGTGCCCGAGGTGT-1	NA	365.365	165.625	0	0.590466	-0.102157	0.00295202	0.00482356
DT1_A1_AATGTGCTAATCTGAG-1	AT1/2.like_17	430.729	181.771	0	0	0.206431	0.00518063	0.0653321
DT1_A1_AATGTTAAGACCCTGA-1	NA	486.198	347.917	0	0	0.182224	0.00347775	0.0052695
DT1_A1_AATTAAAGGTCGGCGT-1	High.plasticity_6	277.604	245.052	0	0.730574	0.509376	0.010407	0.208228
DT1_A1_AATTAACGGATTTCCA-1	NA	384.896	298.177	0	0.842	-0.000532535	0.00792415	0.00316522
DT1_A1_AATTACGAGACCCATC-1	NA	388.021	90.3646	0	0	0.0354102	0.00414784	0.0040921
DT1_A1_AATTATACCCAGCAAG-1	NA	486.458	375	0	0	0.130313	0.0191177	0.043186
DT1_A1_AATTCATAAGGGATCT-1	NA	178.646	385.937	0	0	-0.0389557	0.0123894	0.00213424
DT1_A1_AATTCATTGTCATGCA-1	AT1/2.like_4	411.979	103.646	0	0	0.0951203	0.00302788	0.00515795
DT1_A1_AATTCCAAGCATGTAC-1	NA	432.031	270.312	0	0	0.113075	0.00999269	0.0129729
DT1_A1_AATTCGATTCGAGGAT-1	NA	432.812	331.51	0	0	0.288566	0.0128893	0.0136528
DT1_A1_AATTGAACGCTCTGGT-1	NA	308.594	357.031	0	0.789725	-0.011306	0.00360761	0.00217763
DT1_A1_AATTGCAGCAATCGAC-1	NA	421.875	420.052	0	0	-0.121258	0.0573403	0.010835
DT1_A1_AATTGCGTGGATTACA-1	NA	435.677	103.385	0	0	0.150586	0.00563559	0.075701
DT1_A1_AATTTGGGACATAGTA-1	NA	119.531	386.719	0	0	0.0197846	0.00521358	0.00443572
DT1_A1_AATTTGGTTCCAAAGA-1	NA	106.51	305.208	0	0.517637	-0.132865	0.00238847	0.00177712
DT1_A1_ACAAACCATGCGTCCT-1	AT1/2.like_4	418.229	127.604	0	0	0.160242	0.00973091	0.00537689
DT1_A1_ACAAACCGACAAGGCG-1	NA	41.9271	343.49	0	0.566428	-0.0169374	0.00350259	0.00277863
DT1_A1_ACAAACTCCATCAGAG-1	NA	490.365	208.333	0	0	-0.0138605	0.00850934	0.0123015
DT1_A1_ACAAAGAAGGTAGGCC-1	AT1/2.like_2	311.198	88.0208	0.382112	0	0.0465145	0.00301256	0.00617706
DT1_A1_ACAAAGCATGACCTAG-1	NA	415.885	403.125	0	0	-0.0133171	0.0133309	0.00850276
DT1_A1_ACAAATCGCACCGAAT-1	NA	338.281	353.125	0	0	0.0182035	0.00375261	0.00380396
DT1_A1_ACAAATGGTAGTGTTT-1	NA	302.865	360.417	0	0	-0.161855	0.00416995	0.00277017
DT1_A1_ACAAATTCAGATCTGA-1	NA	84.6354	427.865	0	0.563023	-0.0662102	0.00166591	0.00161963
DT1_A1_ACAACAGCATGAGCTA-1	NA	231.25	320.573	0	0.928492	-0.0262525	0.00395861	0.00283743
DT1_A1_ACAACGGTCCCTGCGA-1	NA	170.052	178.385	0	0	0.13028	0.0206467	0.0198671
DT1_A1_ACAAGCAGTGCCTAGC-1	NA	217.448	164.062	0	0	0.0783885	0.00671164	0.00374213
DT1_A1_ACAAGCTATATGGAAG-1	NA	257.812	78.3854	0	0	0.00498645	0.00307132	0.00377187
DT1_A1_ACAAGGAAATCCGCCC-1	AT1/2.like_18	332.031	329.427	0	0.590035	-0.00596103	0.00517618	0.00489437
DT1_A1_ACAAGGACAAGAGGTT-1	NA	211.979	201.562	0	0.692199	0.143744	0.00856327	0.0131331
DT1_A1_ACAAGGCCTACCAGCC-1	NA	66.9271	438.281	0	1.04187	-0.0134644	0.00337495	0.00477036
DT1_A1_ACAAGGGCAGGCTCTG-1	NA	302.344	333.073	0	0	0.182866	0.00307901	0.00313736
DT1_A1_ACAAGTAATTGTAAGG-1	High.plasticity_1	495.312	143.49	0.737125	0	0.175513	0.00441359	0.131952
DT1_A1_ACAATAGTCGTACGTT-1	AT1/2.like_2	288.021	142.708	0	0.513453	0.450085	0.0529159	0.068352
DT1_A1_ACAATCCATTTAAACC-1	NA	253.125	184.115	0	0.911874	-0.0869536	0.0131404	0.00499456
DT1_A1_ACAATCGATCTTTATA-1	AT1/2.like_13	53.125	288.802	0	0	0.18319	0.00197867	0.00426477
DT1_A1_ACAATGAATACGGAGA-1	NA	377.344	179.167	0	0.786423	-0.100885	0.00126694	0.00127003
DT1_A1_ACAATTGTGTCTCTTT-1	NA	344.792	404.167	0.926521	1.51732	-0.141189	0.172132	0.0021167
DT1_A1_ACAATTTAGGAGGCTC-1	NA	222.396	106.25	0	0	0.167755	0.00540303	0.0025986
DT1_A1_ACAATTTGAGCAGTGG-1	AT1/2.like_19	208.073	354.948	0	0.57234	0.635141	0.0270964	0.0674758
DT1_A1_ACACAAAGACGGGTGG-1	NA	183.073	266.667	0	0	0.0282183	0.00538192	0.00245231
DT1_A1_ACACACCAGGACCAGT-1	NA	303.125	380.729	0	0	-0.000832422	0.00457621	0.00352467
DT1_A1_ACACACTTTCTACACG-1	NA	124.219	294.531	0	0	-0.0283277	0.0170093	0.00560562
DT1_A1_ACACATGATCAAATCT-1	NA	394.531	127.865	0	0	0.0639104	0.0053536	0.00843909
DT1_A1_ACACATTTCCGTAGAC-1	NA	473.698	300.26	0	1.15571	0.0231958	0.00450658	0.0394016
DT1_A1_ACACCACATAATTAGC-1	AT1/2.like_20	227.344	473.698	0	0	-0.00379177	0.00238793	0.0110999
DT1_A1_ACACCCAGCATGCAGC-1	NA	182.812	246.354	0	0	0.0095468	0.00201305	0.00117801
DT1_A1_ACACCGAGCGCTCTTT-1	NA	127.604	93.75	0	0	0.116259	0.00414816	0.0139915
DT1_A1_ACACCGGTCTGACCGC-1	AT1/2.like_4	424.219	130.729	0	0	0.177005	0.00527979	0.0354278
DT1_A1_ACACCTTAAGTAGGGC-1	AT1/2.like_21	188.542	222.396	0	0	0.664871	0.0253633	0.0723361
DT1_A1_ACACCTTACTACTTGC-1	NA	286.198	452.604	0	0	0.073257	0.00487607	0.00145313
DT1_A1_ACACGAGACTCCTTCT-1	NA	225.26	317.187	0	0.571047	0.0452065	0.00199046	0.00140432
DT1_A1_ACACGGCACTATGCAT-1	NA	83.0729	319.01	0.384851	0.878874	0.709574	0.0384857	0.225941
DT1_A1_ACACGGGAACTTAGGG-1	NA	201.562	317.448	0	0	0.0363658	0.0260391	0.0129913
DT1_A1_ACACGTAGGCCACAAG-1	NA	386.719	447.917	0	0	-0.107292	0.0109473	0.0101172
DT1_A1_ACACTGATCAAGGTGT-1	NA	348.698	237.24	0	0	0.10261	0.00759305	0.0057561
DT1_A1_ACAGAACTGAGAACAA-1	NA	347.396	155.729	0	0	0.136775	0.0111316	0.00833404
DT1_A1_ACAGATTAGGTTAGTG-1	AT1/2.like_13	82.5521	271.354	0	0.956103	0.0102448	0.0263538	0.00814714
DT1_A1_ACAGCATAGAGCCAGT-1	AT1/2.like_13	100.26	274.479	0	0	0.111986	0.00269486	0.00657111
DT1_A1_ACAGCGACATTCTCAT-1	NA	392.187	410.417	0	0	0.040396	0.0119244	0.00846086
DT1_A1_ACAGCGCACCCGCAGC-1	AT1/2.like_22	101.302	349.479	0	1.37622	0.28513	0.00810682	0.0072765
DT1_A1_ACAGGAGGCGCAGCCG-1	NA	50.5208	77.8646	0	0	0.194951	0.0094427	0.0081556
DT1_A1_ACAGGCTTGCCCGACT-1	NA	356.25	370.052	0	1.03844	0.0791432	0.0185128	0.00528713
DT1_A1_ACAGGTGGAGGTGAGG-1	NA	342.187	206.771	0	0	0.0584826	0.00794537	0.0188847
DT1_A1_ACAGGTGTGTTGTTGC-1	NA	263.542	75	0	0	0.145458	0.00297734	0.00297481
DT1_A1_ACAGTAATACAACTTG-1	NA	311.458	122.135	0	1.53894	0.0625124	0.0532416	0.00793425
DT1_A1_ACATAAGTCGTGGTGA-1	NA	388.281	104.167	0	0	-0.00228547	0.00246868	0.00309543
DT1_A1_ACATAATAAGGCGGTG-1	NA	165.625	290.625	0	0	0.110014	0.00509638	0.00425582
DT1_A1_ACATCAGCTGGGACGC-1	NA	228.646	116.406	0	0	0.139078	0.00884042	0.00641917
DT1_A1_ACATCCCGGCCATACG-1	NA	366.667	267.708	0	0	-0.0687157	0.0058454	0.030968
DT1_A1_ACATCCTGGTAACTGT-1	NA	291.667	421.875	0	1.29158	-0.13849	0.0168839	0.0056352
DT1_A1_ACATCGATCGTTTACC-1	NA	289.844	285.677	0	0	0.0678279	0.00220927	0.0025901
DT1_A1_ACATCGCAATATTCGG-1	High.plasticity_1	495.573	164.062	0.900449	0	0.314244	0.00189198	0.103468
DT1_A1_ACATCGGTCAGCCGCG-1	NA	283.073	200.781	0.982708	1.46865	-0.116321	0.155887	0.00487132
DT1_A1_ACATCGTATGCAATGG-1	NA	308.594	350.26	0	1.44368	-0.137399	0.00313331	0.00210927
DT1_A1_ACATCGTTAACCTAGT-1	AT1/2.like_22	95.0521	332.552	0	0	0.265258	0.00539046	0.00627213
DT1_A1_ACATCTCAACGCGTAA-1	NA	65.625	329.427	0	0	-0.0380743	0.00228236	0.00168286
DT1_A1_ACATGCTTACGGCAGC-1	NA	483.333	129.948	0	0	0.354291	0.00433118	0.0439846
DT1_A1_ACATGGCGCCAAAGTA-1	NA	279.948	428.906	1.06126	0	-0.221336	0.00319841	0.00370218
DT1_A1_ACATTAGTTTATATCC-1	NA	343.229	281.51	0	0	0.148053	0.00628323	0.00520146
DT1_A1_ACATTCGCGCGGAATA-1	High.plasticity_1	471.875	164.323	0.624912	0.254146	0.446541	0.000396932	0.551662
DT1_A1_ACATTTGAAACCTAAC-1	NA	475.26	409.375	0	0	0.0129701	0.0258107	0.0251177
DT1_A1_ACCAAACACCCAGCGA-1	NA	144.271	467.969	0	0	0.0307112	0.00352459	0.00302874
DT1_A1_ACCAAACTAGAAATCC-1	NA	59.375	305.729	0	0	0.161444	0.00434718	0.00501073
DT1_A1_ACCAACACCACACACT-1	NA	161.719	450.781	0	0	0.0876243	0.0139445	0.0229598
DT1_A1_ACCAACCGCACTCCAC-1	NA	427.604	403.125	0	0	0.0691447	0.0145667	0.00763816
DT1_A1_ACCAACGCTTATTTAT-1	NA	354.427	240.625	0	0	0.0106052	0.00506187	0.00472759
DT1_A1_ACCAAGAACGCGTGTC-1	AT1/2.like_5	141.406	243.49	0	0	0.0137101	0.00344421	0.00287902
DT1_A1_ACCACAACTCAGAACA-1	High.plasticity_7	83.5937	353.125	0	0	0.868455	0.00908244	0.146331
DT1_A1_ACCACAAGTTTCTATC-1	AT1/2.like_21	218.49	259.375	0	0	0.437671	0.111863	0.00661372
DT1_A1_ACCACACGGTTGATGG-1	NA	486.198	341.146	0	0	-0.0931585	0.0071363	0.0159924
DT1_A1_ACCACCAATGTAACAA-1	NA	285.937	438.802	0	0	-0.175958	0.00690211	0.00265503
DT1_A1_ACCACGTGCAGCTATA-1	AT1/2.like_18	326.042	332.812	0	0	-0.00906881	0.00213201	0.00752171
DT1_A1_ACCAGACCATAACAAC-1	NA	263.802	88.5417	0	0	0.0250066	0.00553708	0.00420632
DT1_A1_ACCAGCCCGGTCTTTG-1	NA	65.3646	322.656	0	1.08797	0.101257	0.00411171	0.00398089
DT1_A1_ACCAGTGCCCGGTCAA-1	AT1/2.like_6	96.3542	427.865	0	1.18245	0.41042	0.109423	0.0194568
DT1_A1_ACCAGTGCGGGAGACG-1	Gastric_5	326.823	394.271	0.94084	2.71199	0.00952646	0.327307	0.00539077
DT1_A1_ACCATATCCGCAATAA-1	AT1/2.like_21	266.146	265.625	0	0	0.30071	0.00206891	0.0709504
DT1_A1_ACCATCCGCCAACTAG-1	NA	299.74	115.365	0	0.428896	-0.029445	0.00364136	0.0026886
DT1_A1_ACCATCGTATATGGTA-1	Gastric_4	289.062	217.708	0.667489	1.69198	0.360938	0.424641	0.0121771
DT1_A1_ACCATTAAGGGTGTCA-1	NA	115.885	94.0104	0	0.981977	0.218463	0.0049646	0.00825
DT1_A1_ACCCAACGCCCGTGGC-1	NA	220.052	368.229	0	0.982342	0.0489257	0.0135235	0.00328846
DT1_A1_ACCCACCTACATGCTC-1	AT1/2.like_12	187.76	161.198	0	0.417571	0.116118	0.00760984	0.00198574
DT1_A1_ACCCATCTTGAGGGTA-1	NA	259.375	201.042	0	0	-0.0661062	0.00841424	0.00561591
DT1_A1_ACCCATTTGTCCCTCT-1	NA	398.177	413.542	0	0	-0.0375479	0.0274126	0.0177578
DT1_A1_ACCCGAGCGAAATTAC-1	AT1/2.like_14	401.042	171.875	0	0	0.0762948	0.0030675	0.0177611
DT1_A1_ACCCGATTGGTTCCGA-1	Lung.progenitor.like_1	448.698	191.667	0	0	0.0736692	0.0151805	0.0100774
DT1_A1_ACCCGGAAACTCCCAG-1	NA	378.906	294.792	0	1.12447	0.00772816	0.0285209	0.0108929
DT1_A1_ACCCGGATGACGCATC-1	NA	267.969	415.365	0	0	-0.015522	0.205248	0.000842646
DT1_A1_ACCCGGTTACACTTCC-1	High.plasticity_6	289.323	238.021	0	0.267003	1.04657	0.000746536	0.379558
DT1_A1_ACCCGTGTCATCAGTA-1	NA	384.375	257.292	0	0.405615	0.016884	0.00405536	0.00260205
DT1_A1_ACCCTATGCCATATCG-1	NA	371.875	209.896	0	1.4291	0.559104	0.066999	0.0077209
DT1_A1_ACCCTCCCGTCAGGGC-1	NA	451.562	409.635	0	0	-0.0299739	0.0173988	0.0168476
DT1_A1_ACCCTCCCTTGCTATT-1	NA	326.562	360.156	0	0	0.102459	0.00487834	0.00352255
DT1_A1_ACCCTGGTAACGCCCT-1	NA	167.969	467.708	0	1.1374	0.0663279	0.00880068	0.0189273
DT1_A1_ACCCTTCATCTGCGAA-1	NA	118.49	298.177	0	0	-0.0174065	0.00925589	0.00561363
DT1_A1_ACCCTTTAGTTCTCCA-1	High.plasticity_7	77.6042	349.74	0	0.228647	0.586252	0.0636259	0.142079
DT1_A1_ACCGAAAGGGCCCTGC-1	NA	94.2708	257.552	0	0.545901	0.334299	0.00357355	0.00466556
DT1_A1_ACCGAAGAGTCTGGTT-1	NA	376.562	110.937	0	0.615878	0.0531545	0.00269692	0.00519285
DT1_A1_ACCGACACATCTCCCA-1	AT1/2.like_23	402.604	301.302	0	0.470154	0.0756124	0.211744	0.0035183
DT1_A1_ACCGACTGAGTCCCAC-1	NA	207.292	300.26	0	0	0.257797	0.00291956	0.00182133
DT1_A1_ACCGAGTCTCCTTATT-1	NA	462.5	341.406	0	0	-0.160778	0.00886039	0.0104525
DT1_A1_ACCGCAATAACTGCCT-1	NA	344.01	342.969	0	0.913748	-0.0371155	0.0019744	0.00177657
DT1_A1_ACCGCGGTGGAAGTCG-1	NA	303.646	435.417	0	0	-0.0291134	0.00387987	0.00378684
DT1_A1_ACCGCTAGTCATTGGT-1	Lung.progenitor.like_1	478.125	181.25	0	0.759771	-0.000463017	0.00334188	0.0420145
DT1_A1_ACCGGGCCTTTGTTGA-1	NA	315.365	407.812	0	1.55849	-0.0922769	0.00632612	0.00635429
DT1_A1_ACCGGTCAGGTACACC-1	NA	388.542	124.479	0	0	-0.0276808	0.00596717	0.0102011
DT1_A1_ACCGGTCTGAGTACGG-1	EMT_2	66.6667	417.969	0	0	0.0784688	0.00413696	0.0103702
DT1_A1_ACCGTCCACTGGGCCC-1	NA	411.719	90.1042	0	0	0.00615344	0.00827928	0.00525666
DT1_A1_ACCGTGACCACGTGGG-1	NA	401.562	205.99	0	0	-0.0132745	0.0236241	0.00778611
DT1_A1_ACCGTTCCCGCTCTGA-1	AT1/2.like_13	71.0937	298.698	0	0	0.101586	0.001942	0.0069098
DT1_A1_ACCTAAGTACCTTTCA-1	NA	335.937	176.302	0	0	-0.0603375	0.0244003	0.00701989
DT1_A1_ACCTAATCGACTTCCT-1	NA	229.427	177.604	0	0	-0.0573617	0.00457629	0.00284648
DT1_A1_ACCTACAGTATGTGGT-1	NA	286.198	459.375	0	0	-0.153387	0.0387048	0.00276617
DT1_A1_ACCTACTATAAATCTA-1	NA	443.75	270.052	0	0	0.0932403	0.0106862	0.00625688
DT1_A1_ACCTCAGCGAGGCGCA-1	NA	498.958	408.854	0	0	0.220905	0.0179537	0.0136322
DT1_A1_ACCTCCGCCCTCGCTG-1	NA	369.01	437.76	0	0	-0.101345	0.0225496	0.0152761
DT1_A1_ACCTCCGTTATTCACC-1	NA	244.792	456.51	0	0	-0.237895	0.182632	0.00197927
DT1_A1_ACCTCGAACTTATGCT-1	NA	424.219	123.958	0	0	0.0373036	0.0163695	0.00947653
DT1_A1_ACCTGCGTGTCATGTT-1	NA	311.719	135.677	0	0	-0.0553667	0.166487	0.00215126
DT1_A1_ACCTTTCCTTTAGAAG-1	AT1/2.like_13	41.4062	302.604	0	0.507094	0.032583	0.00643792	0.0112894
DT1_A1_ACGAAATGGGCGGCAC-1	NA	229.167	157.031	0	0	0.288532	0.00312264	0.00373991
DT1_A1_ACGACTGGTCATACTC-1	NA	419.01	188.802	0	0	-0.0033209	0.00849204	0.0105357
DT1_A1_ACGAGATATTTGCTTA-1	AT1/2.like_22	95.3125	352.865	0	0	0.345521	0.0104555	0.0512602
DT1_A1_ACGAGGATACCACTCT-1	NA	335.417	135.417	0	0	0.130128	0.0347814	0.00705344
DT1_A1_ACGAGGTTTACAACGT-1	NA	376.562	117.708	0	0	-0.0535441	0.00561702	0.0143432
DT1_A1_ACGAGTACGGATGCCC-1	High.plasticity_5	208.854	429.687	0	0	1.01509	0.00178246	0.256094
DT1_A1_ACGATACATAGAACTA-1	AT1/2.like_24	172.396	348.437	0	0	0.271167	0.00276033	0.0146618
DT1_A1_ACGATACCTATCCTGA-1	NA	234.115	78.9062	0	0	0.0158712	0.00274735	0.00238288
DT1_A1_ACGATCATACATAGAG-1	NA	189.323	290.365	0	0	0.0729396	0.002346	0.00269927
DT1_A1_ACGATGCATATGTTAT-1	NA	259.635	221.354	0	0	0.0934296	0.0073245	0.0127363
DT1_A1_ACGATGGATCCGATGC-1	NA	100.781	315.365	0	1.60488	-0.000303366	0.109575	0.00167955
DT1_A1_ACGCAAACTAATAGAT-1	NA	413.542	233.073	0	0	0.069339	0.00664214	0.0050966
DT1_A1_ACGCAATCACTACAGC-1	AT1/2.like_16	191.406	446.875	0	0	0.603249	0.0110946	0.0111665
DT1_A1_ACGCATACGTTTACTA-1	NA	374.74	420.833	1.25635	0	-0.0106561	0.017655	0.0062835
DT1_A1_ACGCATTCGTGAGTAC-1	NA	236.719	283.073	0	0	-0.180996	0.00840341	0.00260778
DT1_A1_ACGCCACTCGAAACAG-1	High.plasticity_2	485.677	313.802	0.183384	0.183384	0.720773	0.000413032	0.471893
DT1_A1_ACGCCAGATGATTTCT-1	NA	142.448	325	0	0	0.186754	0.00314593	0.00295212
DT1_A1_ACGCCCAGCTGTCGAT-1	NA	59.375	319.271	0.469053	0	0.0577575	0.00374244	0.00197876
DT1_A1_ACGCCGCTAGACGACC-1	NA	296.354	316.146	0	0.938892	-0.0740813	0.00845269	0.00439007
DT1_A1_ACGCCTGACACGCGCT-1	NA	38.5417	77.8646	0	0	0.0376153	0.0166987	0.00881784
DT1_A1_ACGCGAAGTCAGACGA-1	NA	331.25	275	0	0	-0.214864	0.00921519	0.00503071
DT1_A1_ACGCGCTACACAGGGT-1	NA	282.812	180.208	0	0	-0.0328014	0.0340902	0.00756537
DT1_A1_ACGCGGGCCAAGGACA-1	NA	242.708	286.198	0	0	0.1682	0.00348865	0.00233091
DT1_A1_ACGCGTTTCTTAAGAG-1	AT1/2.like_25	210.417	92.7083	0	0.99889	0.133927	0.00393044	0.0111137
DT1_A1_ACGCTAGTGATACACT-1	High.plasticity_5	208.854	416.146	0	0.526644	0.736245	0.00350198	0.130188
DT1_A1_ACGCTGTGAGGCGTAG-1	NA	270.052	119.271	0	0.680348	0.334667	0.00362014	0.0602569
DT1_A1_ACGCTTAGTGTCTCTC-1	AT1/2.like_22	59.8958	353.385	0	0.426389	0.157982	0.0142799	0.0057245
DT1_A1_ACGGAACACGAGTGCC-1	NA	475.26	416.146	0	0	0.0339928	0.0131299	0.0104843
DT1_A1_ACGGACGCAGCGACAA-1	Lung.progenitor.like_2	477.344	126.823	0	0.567849	0.0152737	0.00199917	0.0577073
DT1_A1_ACGGACTCTCAAAGCG-1	NA	403.125	328.385	0	0	0.00774557	0.0196552	0.0104502
DT1_A1_ACGGAGCGCAAATTAC-1	NA	150	444.01	0	1.95745	0.280068	0.0451201	0.00590429
DT1_A1_ACGGCACTTGCTTGGG-1	NA	349.219	278.125	0	0	-0.0236465	0.00635167	0.0147992
DT1_A1_ACGGCCAACATGGACT-1	NA	354.687	260.937	0	0	0.109427	0.00828623	0.00406369
DT1_A1_ACGGCGACGATGGGAA-1	AT1/2.like_18	332.031	336.198	0	0.599211	0.192969	0.00905903	0.00521674
DT1_A1_ACGGCTGGATGTAGAA-1	NA	400.26	110.677	0	0	-0.129443	0.00242591	0.0027416
DT1_A1_ACGGGAGTGTCGGCCC-1	NA	317.969	159.375	0	1.19582	-0.00703806	0.0147617	0.00488265
DT1_A1_ACGGGCGTATGCGACA-1	NA	185.937	477.604	0	0	0.226489	0.00854479	0.00757554
DT1_A1_ACGGGTCATGTGACTT-1	NA	127.865	107.292	0	0	-0.0221442	0.0110004	0.00954285
DT1_A1_ACGGGTTGTGACCTGT-1	Lung.progenitor.like_3	471.094	89.3229	0	0.402159	0.12742	0.00541604	0.016364
DT1_A1_ACGGTACAGTTCAATG-1	NA	463.281	402.604	0	0	0.00202823	0.0169685	0.0129824
DT1_A1_ACGTACAGATTTCTCT-1	NA	100.781	301.823	0	0	0.0213566	0.00153611	0.00108714
DT1_A1_ACGTACTTTGGCACGG-1	High.plasticity_1	454.427	181.51	0.511948	0	0.176789	0.00135905	0.254002
DT1_A1_ACGTAGATTGCTGATG-1	NA	236.979	303.385	0	0	-0.0535871	0.00224605	0.00164731
DT1_A1_ACGTAGGAGAGTCGCT-1	AT1/2.like_26	456.25	317.708	0	0	-0.0369619	0.00623684	0.0115251
DT1_A1_ACGTATTACTCCGATC-1	NA	285.677	404.948	0	0	-0.0106182	0.00604224	0.00519061
DT1_A1_ACGTCTCGTTCCGGGA-1	AT1/2.like_2	299.479	95.0521	0	0.996656	0.117745	0.0157622	0.0697776
DT1_A1_ACGTGACAAAGTAAGT-1	AT1/2.like_7	346.615	87.5	0	0	-0.0694085	0.00705012	0.00533
DT1_A1_ACGTGCGCCTCGTGCA-1	NA	141.927	291.146	0	0	-0.0597924	0.00448929	0.00300165
DT1_A1_ACGTGGTCGAATGTGC-1	AT1/2.like_22	53.9062	343.229	0	0	0.0980101	0.00328521	0.0064747
DT1_A1_ACGTTAATGTCGAAGA-1	NA	284.375	309.635	0	1.54996	-0.147831	0.00435662	0.00324722
DT1_A1_ACGTTAGATTTGCCCG-1	NA	271.094	207.552	0	1.45819	-0.00961333	0.0167469	0.00479147
DT1_A1_ACGTTCACTATGCCGC-1	NA	478.385	201.562	0	0	-0.0949926	0.0330472	0.00237319
DT1_A1_ACGTTCCGCGCTCCGT-1	NA	88.2812	261.198	0	0.481787	0.138573	0.00218877	0.0022085
DT1_A1_ACGTTCGCAATCAATT-1	NA	238.802	459.896	0	0	-0.107419	0.0132129	0.00158316
DT1_A1_ACGTTCGTTCAGGAAA-1	NA	395.833	223.177	0	0	-0.0273105	0.0105678	0.00659906
DT1_A1_ACGTTCTGTACAAGTC-1	NA	427.604	396.354	0	0	0.166888	0.0111318	0.0182913
DT1_A1_ACGTTGTCGTTGAAAG-1	Lung.progenitor.like_1	484.115	177.604	0	1.05023	0.0739147	0.00142123	0.0680905
DT1_A1_ACGTTTAGTTGTGATC-1	NA	124.479	308.333	0	0.525766	0.132697	0.00595292	0.0121028
DT1_A1_ACTAATACGTCAGGCG-1	NA	90.1042	410.937	0	0	-0.121071	0.011258	0.0112304
DT1_A1_ACTACAAAGAGAGGTG-1	NA	461.198	239.323	0	0	0.108888	0.00986255	0.0153438
DT1_A1_ACTACATCCCGACAAG-1	AT1/2.like_4	412.24	130.99	0	0	0.104962	0.00708506	0.00485555
DT1_A1_ACTACCAGCTCTCTGG-1	AT1/2.like_21	188.281	215.625	0	0.671919	0.381695	0.0155822	0.0277165
DT1_A1_ACTACCATCCGAGGGC-1	High.plasticity_1	477.865	167.448	0.316186	1.05062	0.340167	0.000764879	0.357114
DT1_A1_ACTACGCGTTAGAATT-1	NA	396.354	263.802	0	0	0.0159699	0.00379431	0.00163892
DT1_A1_ACTAGTTGCGATCGTC-1	AT1/2.like_1	339.062	428.125	0.956398	1.66257	-0.0183027	0.177161	0.00327962
DT1_A1_ACTATATGCTGTGTTC-1	AT1/2.like_6	120.052	434.375	0	1.53797	0.326596	0.228408	0.00144392
DT1_A1_ACTATCGCCGGCTAAA-1	NA	115.625	80.4687	0	0	0.0135157	0.00372135	0.00490172
DT1_A1_ACTATCTGCCCGCGTA-1	NA	357.292	458.333	0	0	0.0842151	0.0155069	0.00434387
DT1_A1_ACTATGTCCAGCTGCC-1	NA	418.49	147.917	0	0	0.108772	0.00466753	0.00910434
DT1_A1_ACTATTCGTCCGTGGT-1	NA	124.74	328.646	0	0	-0.135103	0.0019511	0.00147969
DT1_A1_ACTATTTCCGGGCCCA-1	NA	389.583	213.021	0	0	-0.0755001	0.00407098	0.00211139
DT1_A1_ACTCAATAAAGGCACG-1	NA	189.583	310.937	0	0	0.051127	0.0128869	0.0119031
DT1_A1_ACTCATGGCAGCCTTC-1	High.plasticity_1	435.937	130.729	0	0	0.386999	0.00476005	0.0879485
DT1_A1_ACTCCAATATCATCAT-1	AT1/2.like_14	412.76	171.875	0	0	0.383675	0.00506718	0.108807
DT1_A1_ACTCCCATTCCTAAAG-1	NA	317.708	132.292	0	0	0.261485	0.046255	0.0091192
DT1_A1_ACTCCCGAATTCGTTT-1	NA	232.552	429.427	0	0	-0.088595	0.00479335	0.00183398
DT1_A1_ACTCCCTAATGCTAAA-1	NA	379.167	308.333	0	0	-0.184435	0.0122577	0.00330923
DT1_A1_ACTCGATGTATTTCAT-1	NA	145.573	110.677	0	1.42902	0.0684824	0.0114418	0.0067577
DT1_A1_ACTCGCCGTTCGATAA-1	NA	440.104	450.521	0	0	-0.120946	0.014133	0.0114514
DT1_A1_ACTCGTAACCCGTCCT-1	NA	329.687	152.344	0	0	0.172349	0.0180556	0.0125373
DT1_A1_ACTCGTCAGTAATCCC-1	NA	255.208	340.625	0	0	0.113123	0.00409721	0.00219009
DT1_A1_ACTCTAAACCTGGGAT-1	NA	198.437	79.1667	0	0	0.0267495	0.0114022	0.00455459
DT1_A1_ACTCTCTGACTTAGGT-1	NA	290.625	340.104	0	0	-0.150674	0.00846279	0.00394287
DT1_A1_ACTCTCTTATACACGA-1	NA	89.5833	363.281	0	0	0.166727	0.00543326	0.0034292
DT1_A1_ACTCTGACCTAATAGA-1	NA	451.302	402.865	0	0	-0.004589	0.0137847	0.0237199
DT1_A1_ACTCTTGTATAGTAAC-1	NA	254.687	313.281	0	0.739063	-0.140906	0.00220145	0.00147982
DT1_A1_ACTGAAACGCCGTTAG-1	NA	380.208	390.104	0	0	0.051694	0.00628945	0.00530547
DT1_A1_ACTGAATGGCGAAAGT-1	NA	320.573	356.771	0	0.976475	0.0225284	0.004285	0.00613415
DT1_A1_ACTGATTTAGTGATTC-1	AT1/2.like_22	65.8854	349.74	0	0	0.385611	0.0279461	0.00755355
DT1_A1_ACTGCCCGCCATTCTC-1	Lung.progenitor.like_1	442.448	174.74	0.628646	0.255951	0.0853536	0.00083956	0.0627865
DT1_A1_ACTGCCGTCGTAACTC-1	NA	136.458	314.844	0	0	-0.227162	0.00183932	0.000814985
DT1_A1_ACTGCGGACACACCGT-1	NA	262.76	479.948	0	0	-0.056832	0.0104285	0.00657254
DT1_A1_ACTGCTCGGAAGGATG-1	NA	352.865	104.427	0	1.38637	0.0211405	0.0243181	0.00677085
DT1_A1_ACTGGGATGCCAGTGC-1	NA	473.177	252.604	0	0	0.0473473	0.0178746	0.017883
DT1_A1_ACTGTACGATACACAT-1	AT1/2.like_19	219.531	341.146	0.560174	1.94703	-0.0566745	0.163308	0.00749535
DT1_A1_ACTGTAGCACTTTGGA-1	AT1/2.like_21	200.26	208.594	0	0	0.496728	0.00325508	0.0978505
DT1_A1_ACTGTCCAGGATTATA-1	AT1/2.like_21	236.458	262.5	0	0.35923	0.280435	0.0950476	0.00711862
DT1_A1_ACTGTCTTCTTTAGAA-1	NA	219.01	293.49	0	0	-0.0336574	0.00354575	0.00165077
DT1_A1_ACTGTTTAGTGTAGGC-1	AT1/2.like_13	58.8542	278.385	0	0.989771	0.362746	0.0033018	0.0150662
DT1_A1_ACTTACCGGGCGCGCA-1	NA	107.812	400.26	0	0.802346	0.0939175	0.00902993	0.0105042
DT1_A1_ACTTATTAGGATCGGT-1	NA	265.885	252.083	0	0.552739	-0.0867982	0.00383485	0.00687104
DT1_A1_ACTTATTTATGTGCCA-1	NA	314.844	380.729	0	0.750563	0.183578	0.00285195	0.00298635
DT1_A1_ACTTCAGGCTGATCCC-1	NA	344.01	349.74	0	0	0.116801	0.00508387	0.00599179
DT1_A1_ACTTCCAGTGGAAGCT-1	AT1/2.like_7	376.302	83.8542	0	0.416178	0.0351684	0.0042442	0.0047446
DT1_A1_ACTTCGCCATACGCAC-1	NA	201.823	330.99	0	0.932305	-0.0201207	0.0189956	0.0085203
DT1_A1_ACTTGACTCCCTCTTT-1	NA	290.365	319.792	0	1.50493	0.0151784	0.00550427	0.00305663
DT1_A1_ACTTGCCATATTGTAC-1	NA	64.5833	268.229	0	0	0.0268064	0.00215499	0.0027293
DT1_A1_ACTTGGGACCCGGTGG-1	High.plasticity_3	212.5	242.448	0.280097	1.07826	1.14527	0.00120258	0.303575
DT1_A1_ACTTGGGCTTTCGCCA-1	High.plasticity_2	497.656	327.344	0	0.665584	0.71226	0.0014388	0.356109
DT1_A1_ACTTGTAGTCCCTTCA-1	NA	299.479	108.594	0	0.594951	-0.264156	0.00255431	0.0014263
DT1_A1_ACTTGTGGATGGAACG-1	NA	351.302	441.406	0.943228	0.943228	-0.0408725	0.0732362	0.004634
DT1_A1_ACTTGTTACCGGATCA-1	NA	485.156	266.146	0	0	0.0399531	0.010897	0.0137886
DT1_A1_ACTTTACCCTCATGAA-1	NA	232.812	436.198	0	1.01791	-0.0741285	0.0089982	0.00208714
DT1_A1_ACTTTCCTATAGCTTC-1	NA	207.031	286.719	0	0	0.224021	0.0038852	0.0123146
DT1_A1_ACTTTGACTGCATCCT-1	AT1/2.like_2	270.052	112.5	0	0	0.187892	0.00952411	0.00545866
DT1_A1_ACTTTGGTCGTGCTCC-1	NA	400.26	117.448	0	0	0.0403314	0.00313559	0.00319834
DT1_A1_AGAAATTATGACTCGC-1	NA	357.552	465.104	0	0	-0.103096	0.00384697	0.00277216
DT1_A1_AGAACCCTCAATTGGG-1	NA	400.26	103.906	0	0.529498	-0.162841	0.00202697	0.00231457
DT1_A1_AGAACGTGGTACATTC-1	NA	201.562	324.219	0	0	0.143884	0.0286287	0.0140528
DT1_A1_AGAAGGTACACTTCAC-1	NA	347.135	121.615	0	0	0.0663618	0.035262	0.0113588
DT1_A1_AGAAGGTTGCCGAATT-1	Endoderm.like_1	289.062	224.479	0.879726	1.0579	0.125033	0.161231	0.00446045
DT1_A1_AGAAGGTTGTAGGTCG-1	NA	420.833	338.542	0	0	-0.148711	0.0050281	0.00355797
DT1_A1_AGAAGTGATTCGTGAT-1	NA	323.958	169.531	0	0	0.160311	0.0139536	0.00780925
DT1_A1_AGAATAAATCTTCAGG-1	AT1/2.like_2	258.073	112.5	0	0.363294	0.0285417	0.0126146	0.0030764
DT1_A1_AGAATACAGGCTATCC-1	NA	486.979	409.115	0	0	0.0899699	0.00984237	0.0090281
DT1_A1_AGAATGCGGGTTCGGA-1	AT1/2.like_6	114.323	444.531	0.592049	1.34206	0.702957	0.186991	0.0433091
DT1_A1_AGAATTATGGATTCGA-1	NA	232.292	408.854	0	0	-0.160805	0.00882959	0.00286228
DT1_A1_AGACAGCTCAGAATCC-1	AT1/2.like_10	169.271	117.187	0	0	0.126346	0.00816011	0.0149619
DT1_A1_AGACCAAACCACACCT-1	NA	340.885	104.687	0	0	0.00204382	0.0287541	0.0122562
DT1_A1_AGACCATGGGATACAA-1	NA	170.052	171.615	0	0	0.159286	0.00305331	0.00577085
DT1_A1_AGACCCGCCCTCCTCG-1	NA	195.052	266.406	0	0	0.366377	0.00541502	0.00228883
DT1_A1_AGACCGCTCCGCGGTT-1	NA	345.312	451.823	0	0	-0.106076	0.0281679	0.00758281
DT1_A1_AGACCGGGAAACCCTG-1	AT1/2.like_2	282.031	132.552	0	0.56454	0.350915	0.00306909	0.0102502
DT1_A1_AGACGAAGTGCCGGTC-1	AT1/2.like_1	333.073	404.167	0.662519	2.1958	-0.0874566	0.276659	0.00193304
DT1_A1_AGACGACGATGCCGCT-1	AT1/2.like_8	353.906	186.198	0	1.17872	0.0781153	0.00887755	0.00871641
DT1_A1_AGACGGGATTGGTATA-1	NA	47.9167	346.615	0	0	-0.0422766	0.00296637	0.00272566
DT1_A1_AGACGGGCCGATTTAA-1	NA	90.3646	424.479	0	2.0685	-0.0154782	0.00923225	0.00406123
DT1_A1_AGACTAGCCTTCCAGA-1	High.plasticity_3	206.25	232.292	0	0.487051	1.09452	0.00255132	0.229437
DT1_A1_AGACTGTTACCGGGTC-1	NA	413.542	226.302	0	0	0.0261168	0.00932566	0.0183168
DT1_A1_AGAGAAACACCAGAAA-1	NA	442.708	188.542	0	1.18436	0.0818112	0.00401088	0.0193931
DT1_A1_AGAGAACCGTCTAGGA-1	NA	196.354	375.521	0	0	0.0874384	0.0145937	0.00452686
DT1_A1_AGAGAAGGAGTACAAT-1	AT1/2.like_27	383.594	189.323	0	0	0.116796	0.00247411	0.00708393
DT1_A1_AGAGATCTCTAAAGCG-1	High.plasticity_8	276.302	136.198	0	0.606275	0.887327	0.0447267	0.258675
DT1_A1_AGAGCAGTTATGAGAC-1	NA	211.198	140.365	0	0	-0.123567	0.0203681	0.00757355
DT1_A1_AGAGCCGCCGAGATTT-1	NA	386.979	454.687	0	0	-0.019839	0.016654	0.00828312
DT1_A1_AGAGCGGGCTAATCAT-1	NA	136.198	294.531	0	0	0.251263	0.00844773	0.00839102
DT1_A1_AGAGCGTACAAGCTCG-1	AT1/2.like_12	182.031	171.354	0	0	0.0893151	0.114186	0.00666967
DT1_A1_AGAGGCTTCGGAAACC-1	AT1/2.like_1	345.052	417.708	0.605701	0.980231	0.000371614	0.147446	0.0172832
DT1_A1_AGAGTAAACTTCACTA-1	NA	327.344	434.896	0.62851	0	0.102184	0.00581554	0.0031731
DT1_A1_AGAGTTAGAGACCGAT-1	EMT_3	78.3854	410.937	0	0.531833	0.31931	0.00254804	0.119052
DT1_A1_AGATAACTTCAGGGCC-1	AT1/2.like_21	229.948	225.26	0	0	0.795354	0.00230483	0.118558
DT1_A1_AGATACCAATAGAACC-1	NA	422.396	447.396	0	0	0.0967792	0.0132677	0.00958855
DT1_A1_AGATACCAGCACTTCA-1	NA	138.542	478.385	0	0	0.126141	0.00752315	0.00495548
DT1_A1_AGATACCGGTGTTCAC-1	Endoderm.like_2	277.083	204.167	0.483545	1.55411	-0.109873	0.0739614	0.0265561
DT1_A1_AGATACTCAAGATCGA-1	NA	314.583	353.385	0	0	-0.0581638	0.00923719	0.00440925
DT1_A1_AGATATAATACGACTA-1	NA	420.573	317.969	0	0	-0.078264	0.00293694	0.00442946
DT1_A1_AGATCGTGCATAAGAT-1	NA	167.187	406.51	0	0	0.0719167	0.0022256	0.00197445
DT1_A1_AGATCTCAGGTGTGAT-1	NA	213.542	330.99	0	0	0.0475103	0.00414172	0.00395971
DT1_A1_AGATGACTCGCCCACG-1	NA	165.365	263.542	0	0.737239	0.0738404	0.00224662	0.00196443
DT1_A1_AGATGAGGGTTGCGAT-1	NA	125.781	410.417	0	2.64995	0.0394573	0.402139	0.00359795
DT1_A1_AGATGCAAGACGTGCA-1	NA	383.073	155.208	0	0	0.0121085	0.00429969	0.00218386
DT1_A1_AGATGCATCCTGTGTC-1	NA	322.917	94.7917	0	0.771149	0.000410759	0.00792462	0.0104295
DT1_A1_AGATTATAGGACGTTT-1	NA	254.167	258.854	0	0	-0.0857244	0.0027011	0.00535421
DT1_A1_AGATTCACAACCGATA-1	NA	352.865	118.229	0	0	-0.0354134	0.138638	0.00094097
DT1_A1_AGCAAAGGCCGCTAGT-1	NA	396.875	318.49	0	0	-0.00364119	0.0139567	0.0115688
DT1_A1_AGCAACATATCTTATT-1	NA	285.417	391.406	0	0	0.00726999	0.010967	0.00270716
DT1_A1_AGCAACCGAAAGTAAT-1	NA	371.094	141.667	0	0	-0.0556165	0.00953832	0.00636213
DT1_A1_AGCACACGTTTAGACT-1	High.plasticity_1	442.448	161.198	0.555432	0.748601	0.751304	0.000868238	0.336377
DT1_A1_AGCACCAGTACTCACG-1	NA	201.302	297.135	0	0	-0.0884809	0.00159832	0.00108815
DT1_A1_AGCACTACCGGCCTGT-1	NA	240.885	143.49	0	0.649541	0.105407	0.0176447	0.00696661
DT1_A1_AGCACTACCTCACCAG-1	NA	355.99	349.479	0	0	0.081591	0.00353777	0.00281731
DT1_A1_AGCACTTAAGGACGCC-1	NA	223.698	194.792	0	0	0.0995251	0.00689003	0.00432403
DT1_A1_AGCAGAAGGAGAAAGA-1	NA	420.573	304.427	0	0	0.2557	0.00430806	0.00709254
DT1_A1_AGCAGCCAGATGAATA-1	NA	372.656	271.094	0	0	-0.0296306	0.00555095	0.00531934
DT1_A1_AGCAGTCGAAGCATGC-1	NA	480.469	358.073	0	0	0.00579927	0.00413224	0.00458431
DT1_A1_AGCATATCAATATGCT-1	NA	344.792	397.396	0.71748	1.64809	-0.0636205	0.182704	0.00220107
DT1_A1_AGCATCATTTCGAAAG-1	NA	353.125	138.542	0	0	0.0471535	0.00532298	0.0104079
DT1_A1_AGCATCGTCGATAATT-1	NA	171.094	253.125	0	0	0.0646851	0.00331449	0.0026776
DT1_A1_AGCATTACGAGGCAAG-1	NA	439.844	430.208	0	0	0.00288404	0.0174967	0.016789
DT1_A1_AGCCAAGCTTTGTGTC-1	NA	420.052	270.312	0	0	-0.0105261	0.0205108	0.0195491
DT1_A1_AGCCACTCCCGTGCTT-1	NA	178.385	351.823	0	0	0.0440117	0.00331923	0.00641406
DT1_A1_AGCCATATAGTATGTG-1	NA	461.719	293.75	0	0	-0.0416877	0.0103377	0.0202851
DT1_A1_AGCCCATACATGTAAG-1	NA	288.281	163.281	0	0	0.150131	0.00812108	0.002603
DT1_A1_AGCCCGCAACAAGCAG-1	NA	443.49	256.51	0	0	0.0282632	0.0118603	0.0126601
DT1_A1_AGCCCGCACTACAATG-1	NA	475.781	450	0	0	0.18375	0.0164844	0.00912214
DT1_A1_AGCCCGGCATTAGAGG-1	AT1/2.like_28	418.75	161.458	0	0	0.263699	0.00365303	0.0626219
DT1_A1_AGCCCGGTAGCCTGTA-1	NA	401.823	240.104	0	0	-0.027718	0.00720101	0.00600425
DT1_A1_AGCCCTAAGCGAAGTT-1	NA	130.208	297.917	0	0	0.0226644	0.00514534	0.00412996
DT1_A1_AGCCCTCCCTGGTGGC-1	High.plasticity_1	436.458	171.615	0.382304	0.382304	0.357644	0.00141177	0.378387
DT1_A1_AGCCCTTCTAATCCGA-1	NA	143.75	427.083	0	1.31511	0.0322487	0.0137011	0.00632716
DT1_A1_AGCCGCAAATTCAAAT-1	NA	257.812	85.4167	0	0.777641	-0.103277	0.00352166	0.0033485
DT1_A1_AGCCGCTTGATTAGCG-1	NA	103.646	80.4687	0	0	-0.078179	0.00706595	0.00359942
DT1_A1_AGCCGTGGCTAAATGT-1	NA	335.677	148.958	0	0	0.13235	0.0264421	0.0119266
DT1_A1_AGCCTAATACCCACGT-1	NA	335.156	121.875	0	0	0.150409	0.0594818	0.0174908
DT1_A1_AGCCTTGTCACTGATA-1	NA	465.104	79.1667	0	0	0.139858	0.00291572	0.0112431
DT1_A1_AGCGACAGGAACGGTC-1	AT1/2.like_29	342.187	200	0.431508	0.731962	0.0535064	0.0151744	0.00334978
DT1_A1_AGCGACATCCCATTCA-1	NA	141.927	277.344	0	0	-0.0745071	0.0026841	0.00247203
DT1_A1_AGCGACCAACGATATT-1	NA	189.062	263.281	0	0	0.0570738	0.00392424	0.00329626
DT1_A1_AGCGACTTTGAAGACA-1	NA	496.354	225.26	0	1.22051	0.109786	0.0260993	0.0520811
DT1_A1_AGCGAGACGTGAAGGC-1	High.plasticity_1	442.187	147.656	0.223219	0	0.541295	0.000817669	0.413731
DT1_A1_AGCGATGCGCCTAATA-1	NA	422.135	440.625	0	0	-0.0243102	0.0240875	0.00962187
DT1_A1_AGCGCATAATGAATCG-1	NA	378.385	260.677	0	0.900709	-0.0351198	0.00673413	0.0047456
DT1_A1_AGCGCGGGTGCCAATG-1	NA	184.635	389.062	0	0	-0.0522625	0.00554922	0.00283772
DT1_A1_AGCGCTTATGGGCAAG-1	NA	90.1042	403.906	0	0.896393	0.0776906	0.00606391	0.00603696
DT1_A1_AGCGGACACTTCGTAG-1	NA	408.333	284.115	0	0	0.181311	0.0111063	0.0101564
DT1_A1_AGCGGCGGTTAGCGGT-1	NA	335.156	114.844	0	1.65238	-0.00462812	0.0245629	0.0249103
DT1_A1_AGCGGGTCTGACACTC-1	AT1/2.like_30	432.292	297.396	0	0.860267	0.119418	0.00451306	0.0491861
DT1_A1_AGCGGTTGCCGCTCTG-1	NA	150.26	471.354	0	0	0.0885504	0.00691509	0.00656453
DT1_A1_AGCGTGGTATTCTACT-1	NA	308.073	316.146	0	1.26687	0.0157171	0.00416117	0.00238824
DT1_A1_AGCTAACAAGCAATGT-1	AT1/2.like_14	401.302	185.677	0.771274	0.771274	-0.00347755	0.00509735	0.00673883
DT1_A1_AGCTAAGCTCCGTCCG-1	NA	490.104	194.531	0	1.67071	0.0607377	0.00436487	0.00476098
DT1_A1_AGCTAGAAGCAGAAGT-1	NA	167.187	413.281	0	0.654695	0.362741	0.00215762	0.00271209
DT1_A1_AGCTATTTAATCCAAC-1	NA	136.458	328.646	0	0.656969	0.0628615	0.00275264	0.00164689
DT1_A1_AGCTCCATATATGTTC-1	NA	380.729	444.531	0	1.63854	-0.190292	0.0199728	0.00868878
DT1_A1_AGCTCCTTCGCACATC-1	NA	350.26	366.667	0	0	-0.0475365	0.0188918	0.0151311
DT1_A1_AGCTCTAGACGTTCCA-1	NA	266.927	333.594	0	0	0.034999	0.00369956	0.00213142
DT1_A1_AGCTCTTCCCAGTGCA-1	NA	148.958	376.042	0	0	-0.0484869	0.00600385	0.00400308
DT1_A1_AGCTCTTCGTAACCTT-1	NA	274.219	439.062	0	0.985541	-0.137084	0.00643552	0.00184087
DT1_A1_AGCTCTTTACTCAGTT-1	High.plasticity_6	283.333	227.865	0	0	0.533811	0.00826298	0.205424
DT1_A1_AGCTGAAGTAAACCAA-1	NA	160.677	362.24	0	0.646108	0.161804	0.00252668	0.00194269
DT1_A1_AGCTGTAACCTCAATC-1	AT1/2.like_8	359.635	169.01	0	0.572189	0.209086	0.00387571	0.0100998
DT1_A1_AGCTTCAATACTTTGA-1	NA	41.9271	336.458	0	0	-0.0520382	0.00494322	0.00299286
DT1_A1_AGCTTCTTCTCGAGCA-1	NA	445.573	413.021	0	0	0.0129709	0.0154256	0.0353488
DT1_A1_AGCTTGATCTTAACTT-1	AT1/2.like_2	282.292	153.125	0.236507	0.955856	0.608328	0.218671	0.0151342
DT1_A1_AGGAAGCTGTCCGCCG-1	AT1/2.like_23	402.604	294.531	0.775897	0	-0.0867396	0.115829	0.0175698
DT1_A1_AGGACAGTCGAATCCC-1	NA	296.875	363.802	0	0.900449	0.0645782	0.00477175	0.00230732
DT1_A1_AGGACGACCCATTAGA-1	Endoderm.like_1	295.052	227.865	0.349487	1.25563	0.178448	0.23107	0.0105135
DT1_A1_AGGACGCTCGATGTTG-1	NA	149.479	410.156	0.964362	0.964362	0.176562	0.00466065	0.00374867
DT1_A1_AGGACTTATAGGAGAA-1	NA	115.625	87.2396	0	1.22346	0.079547	0.00426052	0.00568685
DT1_A1_AGGAGGCCTTCGCGCG-1	AT1/2.like_1	350.781	407.552	1.04215	1.96259	-0.102188	0.130259	0.00612958
DT1_A1_AGGATAAAGTCGGGAT-1	NA	355.208	295.052	0	0	-0.0289984	0.00570318	0.0039043
DT1_A1_AGGATATAGGGATTTA-1	NA	315.104	401.042	0	1.28077	0.0150266	0.0182687	0.0042436
DT1_A1_AGGATCACGCGATCTG-1	NA	323.437	128.646	0	1.25887	-0.163331	0.0413881	0.0106673
DT1_A1_AGGCACGTGACTGTCC-1	NA	380.99	464.844	0	1.19986	-0.018357	0.0251599	0.00569532
DT1_A1_AGGCAGATGCGTAAAC-1	NA	196.354	368.49	0	0	-0.210225	0.100632	0.00159345
DT1_A1_AGGCAGGGAGCGTACT-1	NA	390.104	240.104	0	1.63854	0.0627526	0.00746307	0.0122416
DT1_A1_AGGCATTGTCGTAGGG-1	AT1/2.like_1	333.073	411.198	0.404617	0.914763	0.00139126	0.230381	0.00343446
DT1_A1_AGGCCACCCGTTATGA-1	AT1/2.like_21	205.99	205.208	0	0	0.342415	0.00531145	0.0127852
DT1_A1_AGGCCCATTGTACAGG-1	AT1/2.like_5	129.687	264.062	0	0	-0.0849166	0.00357637	0.0035747
DT1_A1_AGGCCCTAGAACGCCA-1	NA	305.99	159.635	0	0	0.0114733	0.0541039	0.00199658
DT1_A1_AGGCCTATCATACCAA-1	NA	467.187	249.479	0	1.39888	0.252841	0.015597	0.0164599
DT1_A1_AGGCGGTTTGTCCCGC-1	NA	388.542	131.25	0	1.57287	0.152269	0.00943451	0.00764141
DT1_A1_AGGCGTCTATGGACGG-1	NA	138.281	457.812	0	1.09668	0.0509072	0.00273541	0.00230682
DT1_A1_AGGCTATGGTTAGCTT-1	AT1/2.like_12	193.75	178.125	0	0	0.099658	0.0586739	0.00453741
DT1_A1_AGGCTTAAGTTGCACA-1	High.plasticity_2	497.396	306.771	0.344286	0.972265	0.290408	0.00440147	0.215258
DT1_A1_AGGCTTCCCGAAGAAG-1	NA	336.458	216.927	0	1.14743	-0.0279323	0.00389163	0.00225635
DT1_A1_AGGCTTGCTAGACACC-1	NA	181.51	137.24	0	0	0.0437772	0.0137363	0.00634619
DT1_A1_AGGGAAACGAGGTACT-1	NA	119.531	379.687	0	0	0.132648	0.00237077	0.00246758
DT1_A1_AGGGACTCTACGCGAC-1	NA	366.667	254.167	0	0	-0.0904107	0.00328633	0.00196476
DT1_A1_AGGGAGACATACTTCG-1	NA	215.104	460.156	0	0.822061	0.180023	0.00807948	0.0105172
DT1_A1_AGGGCAGCGGCGTGGT-1	AT1/2.like_22	89.0625	329.167	0	0	0.164827	0.0094982	0.00858133
DT1_A1_AGGGCGAGCAGCTGAT-1	NA	300	142.708	0	0	0.142772	0.0239085	0.00258051
DT1_A1_AGGGCGTGATCGGCTA-1	AT1/2.like_5	141.146	229.687	0	0	0.258922	0.00601891	0.229251
DT1_A1_AGGGCTGCAGTTACAG-1	NA	248.698	296.354	0	1.19014	-0.0385552	0.00323385	0.00148364
DT1_A1_AGGGTCAGAGCACTCG-1	NA	442.969	208.854	0	0	-0.104859	0.0367694	0.0132048
DT1_A1_AGGGTCAGTAACCCTA-1	NA	132.292	461.198	0	0.950421	0.0974885	0.00903823	0.00308334
DT1_A1_AGGGTGCCGTTCTTTA-1	NA	425	185.156	0	0	0.235821	0.00630376	0.0167899
DT1_A1_AGGGTGCTCTCGAGGG-1	NA	244.01	388.281	0	0	0.0914065	0.0770887	0.0115987
DT1_A1_AGGGTGGATAGTGCAT-1	NA	210.677	113.281	0	0	-0.0463827	0.0098169	0.00480836
DT1_A1_AGGGTTCAGACGGTCC-1	NA	449.219	225.781	0	0.54771	-0.0781223	0.15745	0.00113382
DT1_A1_AGGGTTCCCTTTGGTT-1	NA	220.052	375	0	0.68281	-0.0241141	0.00271161	0.00210694
DT1_A1_AGGGTTTAGTTCGGGA-1	NA	236.719	289.844	0	0	-0.0745169	0.00289801	0.00118557
DT1_A1_AGGTACGATATTGCCA-1	NA	113.021	335.677	0.40815	1.39232	0.151114	0.0792916	0.00348078
DT1_A1_AGGTAGATCGAGATAT-1	NA	413.021	192.187	0	0	0.0620581	0.00756757	0.0661681
DT1_A1_AGGTAGGTACAAAGCT-1	NA	247.135	180.729	0	0	0.155903	0.00268322	0.00236683
DT1_A1_AGGTCAGGTGAGAGTG-1	NA	311.719	142.448	0	0.830697	0.119858	0.199674	0.00152976
DT1_A1_AGGTCGCGGAGTTACT-1	High.plasticity_5	197.135	429.948	0	0.312116	0.851175	0.00195561	0.189917
DT1_A1_AGGTGCACGTCCACAT-1	NA	457.552	426.562	0	0	0.107322	0.0533723	0.0306177
DT1_A1_AGGTGGTGACCTTCGC-1	NA	420.052	263.542	0	0	-0.165555	0.0106463	0.00712144
DT1_A1_AGGTGTATCGCCATGA-1	AT1/2.like_2	258.333	133.073	0.277059	0	0.635391	0.0575027	0.0629868
DT1_A1_AGGTTACACCATGCCG-1	NA	298.177	465.885	0	1.46352	-0.0171777	0.0140362	0.00354236
DT1_A1_AGGTTCTCCTTTCCGG-1	NA	429.687	100	0	0	0.0997528	0.00609902	0.00388982
DT1_A1_AGGTTTCACACACCTT-1	NA	284.375	302.865	0	0	-0.104517	0.00764554	0.00353065
DT1_A1_AGTAACGTTCATCCTG-1	NA	72.1354	387.24	0	0	0.0111747	0.0111206	0.00338239
DT1_A1_AGTAAGGGACAGAATC-1	NA	499.219	429.427	0	0	0.0824394	0.0185308	0.0138703
DT1_A1_AGTAATCTAAGGGTGG-1	NA	480.469	371.875	0	1.4772	0.0605082	0.0120522	0.0359625
DT1_A1_AGTAATGTCTTGCCGC-1	NA	135.937	280.99	0.611719	0	-0.112533	0.00192801	0.00116159
DT1_A1_AGTACAGAAGCTTATA-1	NA	462.24	334.635	0	0	0.0314535	0.00931635	0.0114884
DT1_A1_AGTACATCATTTATCA-1	High.plasticity_5	215.104	446.615	0	0.734972	0.839521	0.0114886	0.146317
DT1_A1_AGTACCTTCGAGTGCT-1	AT1/2.like_6	102.604	444.792	0	1.7054	0.265297	0.0677916	0.00832513
DT1_A1_AGTACGGCCCGTATCG-1	AT1/2.like_2	246.354	112.76	0	0	0.240031	0.0223087	0.0044698
DT1_A1_AGTACGGGCACCTGGC-1	NA	190.104	344.792	0	0	0.128657	0.0692376	0.0105072
DT1_A1_AGTACGTGGCCTGTCT-1	NA	77.8646	376.823	1.01735	0	0.0495057	0.00435315	0.00402282
DT1_A1_AGTACTCTTATGCCCA-1	NA	373.958	373.177	0	0	-0.0210119	0.00402071	0.00829129
DT1_A1_AGTAGAAGGCGCCTCA-1	NA	455.729	283.594	0	0	-0.135489	0.0124828	0.0376296
DT1_A1_AGTAGCGTGAACGAAC-1	NA	53.6458	322.917	0	0	0.0425728	0.00522728	0.00300479
DT1_A1_AGTAGCTAGACGCCGA-1	NA	66.6667	424.74	0	0	-0.0988109	0.00340409	0.00319203
DT1_A1_AGTAGGAAGGAAGTTG-1	NA	137.5	410.156	0	1.61147	0.0365917	0.0172875	0.00625312
DT1_A1_AGTAGGTAACATACAT-1	AT1/2.like_5	117.708	250.521	0.378525	0.378525	0.160708	0.00244516	0.0061867
DT1_A1_AGTATAATACTAGGCA-1	NA	188.021	188.281	0.498396	0	0.289319	0.0134946	0.083983
DT1_A1_AGTATACACAGCGACA-1	NA	419.531	236.458	0	0	0.0539231	0.0208554	0.0138518
DT1_A1_AGTATGCTGGAGACCA-1	NA	383.073	161.979	0	0	-0.148282	0.00232854	0.00246133
DT1_A1_AGTATTTGGCACGACC-1	NA	384.375	250.521	0	0	0.0140317	0.0105263	0.00784785
DT1_A1_AGTCAAATGATGTGAT-1	NA	436.719	191.927	0	1.1997	-0.00681853	0.00301416	0.00291799
DT1_A1_AGTCAACACCACCATC-1	High.plasticity_6	283.333	234.635	0	0.868353	0.731871	0.00298891	0.265824
DT1_A1_AGTCAAGATGACACTT-1	NA	326.823	380.469	0	1.19181	0.126093	0.0411458	0.00616014
DT1_A1_AGTCACTAGCTCTCGA-1	NA	368.49	410.677	0.937378	2.17092	0.166047	0.235904	0.170847
DT1_A1_AGTCCATTGGCTGATG-1	NA	291.667	415.104	0	0	-0.0580087	0.0195377	0.00409377
DT1_A1_AGTCCCGCCTTTAATT-1	NA	143.229	393.229	0	0.712546	0.0806658	0.0125507	0.00252731
DT1_A1_AGTCGACGGTCTCAAG-1	NA	267.448	381.25	0	0.580763	-0.101511	0.00242142	0.00101091
DT1_A1_AGTCGGCCCAAACGAC-1	AT1/2.like_21	188.281	208.854	0	0	0.160939	0.00799832	0.00524168
DT1_A1_AGTCGGCTCAACTTTA-1	NA	317.969	152.604	0	1.43289	0.0261762	0.0129364	0.00430309
DT1_A1_AGTCGGTTGCGTGAGA-1	NA	280.208	455.99	0	0.760013	-0.0238181	0.108959	0.00152719
DT1_A1_AGTCGTATAAAGCAGA-1	NA	427.083	348.698	1.37148	1.37148	0.141184	0.0062733	0.012329
DT1_A1_AGTCGTCGACCACCAA-1	NA	379.948	383.333	0	0	0.0517504	0.0144585	0.00501773
DT1_A1_AGTCGTGGGCATTACG-1	NA	341.927	172.656	0	0	-0.0321313	0.00775775	0.0036235
DT1_A1_AGTCTAAAGTATACTC-1	NA	215.104	453.385	0	0	-0.026102	0.00148595	0.00157469
DT1_A1_AGTCTCACAAGACTAC-1	NA	359.635	175.781	0	0.534658	0.11195	0.00383617	0.00484151
DT1_A1_AGTCTTCTCCTCAAAT-1	NA	183.594	300.781	0	0	-0.142245	0.0019593	0.00159678
DT1_A1_AGTCTTTAAAGTGTCC-1	NA	438.542	334.896	0	0	-0.144313	0.00386806	0.00536186
DT1_A1_AGTGAACAAACTTCTC-1	NA	303.646	421.615	0	0	0.0173894	0.0048477	0.00205164
DT1_A1_AGTGACCTACTTTACG-1	High.plasticity_6	301.302	251.562	0	0.314841	0.858276	0.00508868	0.18454
DT1_A1_AGTGACTGTGACACAA-1	Lung.progenitor.like_4	430.469	168.229	0	1.19454	0.455776	0.00459743	0.0474802
DT1_A1_AGTGAGCCTCGCCGCC-1	High.plasticity_5	214.844	426.302	0	0.624032	0.811858	0.00106664	0.230039
DT1_A1_AGTGAGGGTTTCTGAC-1	NA	89.8437	376.823	0	0	0.130533	0.00411778	0.00262755
DT1_A1_AGTGAGTCGAATTAAC-1	NA	440.104	443.75	0	0	-0.0102931	0.025265	0.0123699
DT1_A1_AGTGATATGAGTAGTT-1	AT1/2.like_31	307.292	241.146	0	0.331485	0.359791	0.0071139	0.128221
DT1_A1_AGTGCACGCTTAAGAA-1	AT1/2.like_1	350.781	400.521	0.968727	1.70386	-0.050448	0.139616	0.00757313
DT1_A1_AGTGCGTAGCTCGTAA-1	Gastric_4	312.76	217.448	0.701774	2.58082	0.0689589	0.612484	0.00270138
DT1_A1_AGTGCTTGCACGAATA-1	NA	285.156	377.604	0	0	-0.131562	0.00787299	0.00393928
DT1_A1_AGTGGCGGCAATTTGA-1	NA	184.896	396.094	0	0.972572	0.00800621	0.00579251	0.00206679
DT1_A1_AGTGGCTCCGTCGGCC-1	AT1/2.like_2	276.042	115.625	0	0.549345	-0.138842	0.00789016	0.00526924
DT1_A1_AGTGGGAGTATACACG-1	NA	74.2187	77.3437	0	0	0.383466	0.0106767	0.00384185
DT1_A1_AGTGGTGTTACCCGTG-1	NA	317.187	104.948	0	1.50194	0.148755	0.0238015	0.00574547
DT1_A1_AGTGGTTGCGTATAGG-1	NA	246.094	98.9583	0	0	0.0750301	0.00294199	0.00474381
DT1_A1_AGTGTATTGCGCATTG-1	NA	143.49	400	0	1.74721	-0.0149973	0.0173766	0.00327966
DT1_A1_AGTTAAACACTTGCGA-1	High.plasticity_6	277.344	224.479	0	0	0.340847	0.0180194	0.0462487
DT1_A1_AGTTAAGCGGTCCCGG-1	NA	136.719	348.958	0	0.794351	0.31981	0.0207416	0.00438632
DT1_A1_AGTTAAGTCAACCGCT-1	NA	341.667	159.115	0	1.26013	-0.0507365	0.0154404	0.0117236
DT1_A1_AGTTACCCTTAAGACT-1	NA	180.99	103.385	0	0	-0.000287526	0.00700105	0.00353909
DT1_A1_AGTTACCGCACATGGT-1	NA	193.229	123.698	0	0	0.0570515	0.00516897	0.00471376
DT1_A1_AGTTACTCTATCGTGG-1	NA	131.25	379.687	0	0	0.261629	0.0073917	0.00317172
DT1_A1_AGTTATTGAAAGGTAA-1	NA	53.6458	329.687	0	0	-0.130272	0.00273391	0.00296339
DT1_A1_AGTTCACCGGTTGGAC-1	NA	157.292	103.646	0	0	-0.0681701	0.0136243	0.00835669
DT1_A1_AGTTCCTACAGAATTA-1	High.plasticity_3	218.49	245.833	0	0.48339	0.651804	0.00216848	0.136109
DT1_A1_AGTTCCTATTTATGTT-1	NA	296.094	295.833	0	0	0.0274788	0.00246699	0.00165685
DT1_A1_AGTTGACGGTCCTTGC-1	NA	426.302	287.24	0	1.24005	-0.0971617	0.00628875	0.0117097
DT1_A1_AGTTTCGCAGGTCGGA-1	NA	112.24	288.021	0	0	0.0807546	0.00447898	0.00312771
DT1_A1_AGTTTGCACCTGCCTC-1	NA	385.156	325.26	0	0	-0.113248	0.00615662	0.00708142
DT1_A1_AGTTTGGCACGGGTTG-1	NA	327.344	421.354	0	1.24145	-0.0479069	0.00856686	0.00505576
DT1_A1_AGTTTGGCCAGACCTA-1	NA	318.229	179.948	0	0.711806	0.159046	0.0371771	0.0024899
DT1_A1_ATAAACGTTGCACCAC-1	NA	380.729	437.76	0	1.47252	-0.0205639	0.0132136	0.0068201
DT1_A1_ATAAAGGCTCGGTCGT-1	AT1/2.like_21	242.187	245.573	0	0.272008	0.779691	0.0161866	0.0278475
DT1_A1_ATAAAGGTCAAGTACG-1	NA	71.875	366.927	0	0.644986	0.210701	0.00233718	0.00163879
DT1_A1_ATAAATATTAGCAGCT-1	NA	264.844	170.312	0	0.91983	0.11492	0.00843999	0.00426681
DT1_A1_ATAACGCCGGAGGGTC-1	NA	249.479	350.781	0	1.55098	-0.0830524	0.0130866	0.00933341
DT1_A1_ATAACGGAGTCCAACG-1	NA	189.844	331.25	0	0	0.112611	0.0100249	0.0175024
DT1_A1_ATAAGTAGGATTCAGA-1	High.plasticity_5	202.865	426.302	0.799707	0.799707	0.878149	0.00240272	0.19222
DT1_A1_ATAAGTTACCGCGACG-1	NA	313.281	251.302	0.634195	1.01921	0.0562144	0.0145868	0.00947579
DT1_A1_ATAATCTTGGAGAACC-1	NA	403.125	335.417	0	0	-0.0319197	0.007022	0.0071614
DT1_A1_ATAATTAGCTAAGTAG-1	NA	420.312	290.885	0	0	0.169899	0.00646232	0.0110109
DT1_A1_ATACAGGCCCTCCAAT-1	NA	373.177	318.75	0	0	0.00958931	0.00287873	0.00289872
DT1_A1_ATACCACGGGCAACTT-1	NA	247.135	173.958	0	1.24128	0.0260964	0.0279734	0.0069948
DT1_A1_ATACCAGCAAATTGCT-1	NA	64.8437	281.771	0	0	-0.0208052	0.00744225	0.00437804
DT1_A1_ATACCAGGCTAATAGA-1	NA	94.2708	264.323	0	0	-0.0747487	0.00292369	0.00373397
DT1_A1_ATACCCTCCCGGCCAA-1	High.plasticity_4	488.802	99.4792	0	0.387174	0.191208	0.00298411	0.147113
DT1_A1_ATACCGTCATCCATAA-1	NA	132.552	468.229	0	0	0.248881	0.00893439	0.00618487
DT1_A1_ATACCTAACCAAGAAA-1	NA	384.896	291.406	0	0	-0.120531	0.0785882	0.00764096
DT1_A1_ATACGAGGTTTGTAAG-1	NA	484.896	239.062	0	0	0.0135694	0.0142466	0.0653936
DT1_A1_ATACGCCGGCGAAACC-1	NA	278.906	340.365	0	0.658808	-0.0888071	0.00212284	0.00134703
DT1_A1_ATACGGAACGTCGTTT-1	NA	371.094	148.437	0	1.19054	0.198979	0.00436752	0.0188307
DT1_A1_ATACGGGTTTCGATTG-1	NA	172.396	355.208	0	0.509125	0.244073	0.0018093	0.0017949
DT1_A1_ATACGGTGAAGATGCA-1	NA	234.375	112.76	0	0	0.00719781	0.0234543	0.00292752
DT1_A1_ATACGTCCACTCCTGT-1	NA	320.833	390.885	0	0.882624	-0.009671	0.00983389	0.00302706
DT1_A1_ATACGTTATGCACGGA-1	NA	414.323	287.5	0	0	0.0403865	0.0170961	0.00758429
DT1_A1_ATACTACCCGTACCAC-1	NA	392.448	430.729	0	0	-0.0143941	0.0149719	0.0108965
DT1_A1_ATACTAGCATGACCCT-1	NA	165.625	283.854	0	0.913927	0.0231525	0.00614012	0.00401083
DT1_A1_ATACTTGTTCTCGAGC-1	NA	216.667	109.635	0.817797	0.817797	-0.0237686	0.00356953	0.00239606
DT1_A1_ATAGACAACGGGACCT-1	NA	208.333	388.802	0	0	0.0663252	0.00472537	0.00472694
DT1_A1_ATAGACGAAGAGAAAG-1	High.plasticity_9	235.937	228.646	0	0.508094	0.687825	0.0064117	0.151374
DT1_A1_ATAGAGTACTGGGACA-1	AT1/2.like_21	194.531	239.323	0	1.0611	0.383499	0.00291666	0.0458383
DT1_A1_ATAGAGTTATCAACTT-1	NA	202.604	392.448	0	0.906211	0.0965066	0.00395161	0.00253981
DT1_A1_ATAGATTTGCAGTCGG-1	AT1/2.like_13	47.3958	305.729	0.53769	0	0.158666	0.0029241	0.0180181
DT1_A1_ATAGCAACTAGGGAAG-1	NA	409.896	406.771	0	1.45844	0.0596583	0.00788205	0.00987659
DT1_A1_ATAGCTGCTCTTGTTA-1	NA	133.854	110.677	0	0	-0.0390473	0.0133236	0.00511169
DT1_A1_ATAGGAATCTAAGCTT-1	NA	72.6562	428.125	0	0.906562	-0.0906116	0.0041516	0.00308294
DT1_A1_ATAGGCGGCTATAGAA-1	Gastric_4	294.531	186.979	0.649388	2.52008	0.140565	0.556318	0.00186957
DT1_A1_ATAGGCTAGCTTCGCA-1	NA	190.885	405.99	0	0	0.115893	0.0102032	0.00625756
DT1_A1_ATAGGGATATCCTTGA-1	NA	166.146	317.969	0	0	-0.0228838	0.0106906	0.0076367
DT1_A1_ATAGGTTGGGCAGATG-1	NA	207.292	293.49	0	0	0.109417	0.00251512	0.00172003
DT1_A1_ATAGTCTTTGACGTGC-1	NA	83.0729	305.469	0	0.460089	0.145674	0.00598904	0.0149016
DT1_A1_ATAGTGAAGCGTTCTC-1	AT1/2.like_32	283.854	268.75	0	0	0.102221	0.00984846	0.00357142
DT1_A1_ATAGTTCCACCCACTC-1	NA	267.969	422.135	0	2.1128	-0.028522	0.0657667	0.00270983
DT1_A1_ATATAAAGCGCTCGTG-1	NA	384.896	304.948	1.41094	0	0.0893849	0.00833627	0.00749454
DT1_A1_ATATACATGTATGGTA-1	NA	328.646	77.6042	0	0	0.106972	0.00396457	0.00319643
DT1_A1_ATATACGCTCGTGACG-1	NA	410.417	440.625	0	0	-0.00273127	0.0140324	0.00816513
DT1_A1_ATATAGAGTATTGGTC-1	AT1/2.like_4	411.979	110.677	0	0	0.0212367	0.00379381	0.00586
DT1_A1_ATATCAATTCCAGCCT-1	NA	370.312	94.0104	0	0.699864	0.0941342	0.00571655	0.00399124
DT1_A1_ATATCGTGCCAGACCC-1	AT1/2.like_22	59.8958	346.615	0	0.423129	0.493337	0.0208071	0.0183539
DT1_A1_ATATCGTTCCTCGAAC-1	NA	385.937	386.458	0	0	0.0106521	0.00619101	0.0066129
DT1_A1_ATATCTCCCTCGTTAA-1	NA	154.948	372.656	0	0	0.115487	0.00434028	0.0027445
DT1_A1_ATATCTTAGGGCCTTC-1	NA	248.437	282.812	0	0	-0.160389	0.00250221	0.00145046
DT1_A1_ATATGGGATAGCAACT-1	NA	461.458	259.635	0	0	0.264599	0.0205319	0.0748447
DT1_A1_ATATGTCTAGAGCGTG-1	High.plasticity_2	479.687	303.646	0	0.918562	0.0253068	0.0071092	0.103621
DT1_A1_ATATGTCTCCCTAGCC-1	NA	250	405.469	0	0	-0.0314144	0.089866	0.00479134
DT1_A1_ATATTCAGTTAAACCT-1	Gastric_4	300.781	210.677	0.204845	2.58596	0.241146	0.652426	0.00205896
DT1_A1_ATATTCCACATAGTGA-1	NA	344.01	335.937	0	0	-0.106986	0.0766062	0.00448398
DT1_A1_ATATTCCCACAGGTCA-1	NA	106.25	277.865	0	0.747917	-0.101876	0.00302668	0.00325808
DT1_A1_ATATTTAACCCTCAAG-1	AT1/2.like_21	224.479	262.76	0	0.352813	0.473058	0.059601	0.00579062
DT1_A1_ATCAAACACTGTTCCA-1	NA	321.615	438.542	0	0	-0.0861698	0.00744078	0.002835
DT1_A1_ATCAAACGAAGGTTTG-1	NA	330.208	186.458	0	1.19459	0.255864	0.0392033	0.00626554
DT1_A1_ATCAAAGAGCCGTGGT-1	High.plasticity_2	491.406	283.073	0.373546	0.373546	0.430107	0.000980224	0.411236
DT1_A1_ATCAAGATCCCAGGAC-1	NA	467.448	269.792	0	0	-0.00943685	0.0199406	0.0258822
DT1_A1_ATCAATCTGGGCTGCA-1	NA	236.719	296.615	0	0	0.0192227	0.00311617	0.00175566
DT1_A1_ATCAATGCCGTGGCTG-1	NA	400.521	138.021	0	0	-0.129162	0.00394272	0.00210784
DT1_A1_ATCACATTAGAATATC-1	NA	160.677	355.469	0	0.665584	0.129341	0.00102663	0.000865208
DT1_A1_ATCACGTGCTAATTAA-1	Gastric_4	312.5	196.875	0.917117	2.25252	0.269868	0.473204	0.00318366
DT1_A1_ATCACTTCATCCTCGC-1	NA	165.885	304.427	0	0.585873	-0.024706	0.00476119	0.00342253
DT1_A1_ATCAGACGGCACGCCG-1	Gastric_4	301.042	217.448	0	2.93757	0.172534	0.626745	0.00183084
DT1_A1_ATCAGCCTCATGCTGC-1	NA	379.948	369.531	0	0	0.0630443	0.00338263	0.00339377
DT1_A1_ATCAGCTCGTCCACTA-1	NA	329.427	125.26	0	0	0.0132474	0.0572752	0.0185936
DT1_A1_ATCAGGTCGCCATTGC-1	NA	90.1042	397.135	0	0	0.07531	0.0173803	0.0103665
DT1_A1_ATCAGTAGGCAGGGAT-1	NA	178.646	372.135	0	0	0.0942836	0.00129568	0.000918089
DT1_A1_ATCATAGATCGACGAG-1	NA	478.646	222.135	0	0	-0.125964	0.00820901	0.00582562
DT1_A1_ATCATAGCCCTATGTA-1	NA	410.417	433.854	0	0	-0.151889	0.0104919	0.00827598
DT1_A1_ATCATCCAATATTTGT-1	NA	272.135	275.781	0	0	0.0305822	0.00239496	0.00151476
DT1_A1_ATCATCTGCCCAGTGT-1	NA	54.1667	363.542	0	0	-0.0396408	0.00215537	0.00170875
DT1_A1_ATCATTGTACCGCATT-1	NA	411.719	76.5625	0	0	0.111231	0.00653634	0.00887373
DT1_A1_ATCCAACGCAGTCATA-1	NA	188.281	201.823	0	0	0.133236	0.00778042	0.0122094
DT1_A1_ATCCAATGGAGGGTCC-1	AT1/2.like_3	294.271	166.406	0	0	0.13784	0.0393082	0.0041059
DT1_A1_ATCCAATGGTACCGAA-1	NA	252.083	95.5729	0	0	-0.192112	0.00780342	0.00415796
DT1_A1_ATCCACATCGACAGAA-1	NA	408.854	318.229	0	0	0.106143	0.00833298	0.00542736
DT1_A1_ATCCACGCTAAATGTT-1	AT1/2.like_22	71.875	359.896	0	0	0.521598	0.00172278	0.0206058
DT1_A1_ATCCAGAGCAACAACC-1	NA	336.979	251.042	0	0	0.0153356	0.00662454	0.00308719
DT1_A1_ATCCAGGATTCGTGAA-1	High.plasticity_6	277.344	231.51	0	0.784507	0.181127	0.00268382	0.120441
DT1_A1_ATCCCATCCACAGCGC-1	NA	406.25	120.833	0	0	-0.0452003	0.00835445	0.00608912
DT1_A1_ATCCCATTTCCGTGGG-1	NA	461.458	266.406	0	0	0.191658	0.0204628	0.0268567
DT1_A1_ATCCTACCTAAGCTCT-1	High.plasticity_6	301.302	238.021	0	0.731319	0.338822	0.0507535	0.068629
DT1_A1_ATCCTGAATCGCTGCG-1	AT1/2.like_33	264.583	163.542	0	1.14904	0.0594468	0.169514	0.00158546
DT1_A1_ATCCTGCGTGGAATGG-1	Gastric_4	307.031	234.375	0	1.48405	0.135089	0.244334	0.0103476
DT1_A1_ATCGACTCTTTCCGTT-1	NA	177.344	283.854	0	0.790053	-0.0259832	0.00413677	0.00267985
DT1_A1_ATCGCACGCCGGGAGA-1	NA	189.062	270.052	0	0	-0.0868303	0.00384268	0.00312793
DT1_A1_ATCGCCAGTCAACATT-1	NA	309.635	431.771	0	0	0.0591452	0.00923178	0.00364651
DT1_A1_ATCGCTGCGTGCAGCA-1	NA	179.687	453.906	0	0.490021	-0.0598525	0.00120914	0.00119348
DT1_A1_ATCGGCAAGCAGTCCA-1	NA	161.198	403.125	0	0	-0.0276703	0.0131096	0.00498342
DT1_A1_ATCGGTTACCTAGTAA-1	NA	240.365	102.604	0	0	-0.0614296	0.0126418	0.00327428
DT1_A1_ATCGTATTCCGAGAAC-1	NA	210.417	85.9375	0	0	0.0145663	0.00241725	0.00684515
DT1_A1_ATCGTGGAAAGTCTGG-1	NA	412.5	151.302	0	0.963158	0.0610271	0.00389793	0.0133367
DT1_A1_ATCGTTAGCTAGCGGA-1	NA	386.198	407.031	1.62301	1.62301	0.0125206	0.0088592	0.00469591
DT1_A1_ATCGTTCACTTTCGCC-1	NA	101.823	397.135	0	0	0.110755	0.00471627	0.00491488
DT1_A1_ATCTAATATCCTACGG-1	NA	367.187	301.823	0	0	0.0849074	0.00866564	0.00554692
DT1_A1_ATCTAGCTTGTGAGGG-1	NA	438.021	294.01	0	0	0.0459899	0.00333013	0.00371071
DT1_A1_ATCTCCCACGGAATAT-1	NA	398.698	440.885	0	0	0.108165	0.0167291	0.0136653
DT1_A1_ATCTCCCTGCAATCTA-1	NA	136.458	321.615	0.524637	0.866971	-0.312741	0.00175321	0.00173544
DT1_A1_ATCTCGTGAGCGAAAC-1	NA	327.865	469.01	0	1.45945	0.130396	0.00996482	0.00754373
DT1_A1_ATCTGACATGGAAGGA-1	NA	413.281	212.76	1.71784	0	0.175543	0.051653	0.0119409
DT1_A1_ATCTGATAGTGTCTTA-1	NA	133.854	117.448	0	0	0.0947953	0.0141292	0.00728527
DT1_A1_ATCTGCACCTCTGCGA-1	High.plasticity_5	214.583	419.531	0	0	0.63884	0.00575308	0.128488
DT1_A1_ATCTGCTGTTATCGCC-1	NA	437.76	266.667	0	0	0.125301	0.0128211	0.00819833
DT1_A1_ATCTGGGCTGTTCTTG-1	NA	402.865	308.073	0	0.5422	0.0780701	0.014983	0.00336731
DT1_A1_ATCTGGTTAAGACTGT-1	NA	195.833	334.635	0	0	0.127787	0.0759094	0.00781425
DT1_A1_ATCTGTAATTGTACCC-1	NA	129.948	270.833	0	0	0.0999368	0.00243504	0.00105257
DT1_A1_ATCTTATCGCACACCC-1	NA	422.135	427.083	0	0	0.01713	0.0169763	0.0115501
DT1_A1_ATCTTGACCTGCAACG-1	High.plasticity_3	194.531	225.781	0	0.349895	0.877396	0.0227728	0.179099
DT1_A1_ATCTTGACTTGTCCAA-1	High.plasticity_5	220.833	443.229	0.404053	1.24974	0.742583	0.00754407	0.230896
DT1_A1_ATGAAGCCAAGGAGCC-1	AT1/2.like_5	170.833	232.812	0	0	0.199641	0.00314376	0.015678
DT1_A1_ATGAAGTGGACCCAGC-1	AT1/2.like_25	216.406	89.3229	0	0.684949	0.236704	0.00228444	0.0378961
DT1_A1_ATGACGCCGGCTCTAA-1	NA	135.937	273.958	0	0	-0.037055	0.00298286	0.00390551
DT1_A1_ATGACGCGTTCTATCC-1	NA	347.656	176.042	0	0	-0.0598025	0.00352472	0.00232408
DT1_A1_ATGACTATCAGCTGTG-1	NA	413.542	219.531	0	0	0.260665	0.0307733	0.0468866
DT1_A1_ATGACTATGCGACATT-1	NA	326.562	373.698	0	0	-0.0281772	0.0158463	0.00407641
DT1_A1_ATGAGGAGTGTTAATC-1	NA	188.021	195.052	0	0	0.229628	0.0137927	0.0100462
DT1_A1_ATGATCGGGAATAGAC-1	NA	135.677	260.417	0	0.671007	-0.112296	0.0026829	0.0013999
DT1_A1_ATGATGCAATGGTACA-1	High.plasticity_6	301.302	244.792	0	0.271051	0.682403	0.00229726	0.200635
DT1_A1_ATGCACCTTCCTTAAT-1	NA	157.292	96.875	0	0	-0.0974604	0.00896026	0.00868951
DT1_A1_ATGCACGCGCTGTTCA-1	NA	388.281	110.937	0	0	0.10474	0.00172085	0.00233809
DT1_A1_ATGCACTACCGCATTG-1	High.plasticity_3	200.521	228.906	0	0.787346	0.620914	0.00350036	0.106679
DT1_A1_ATGCATGATCCAGGAT-1	NA	189.323	297.135	0	0.679819	-0.0227243	0.00163245	0.00125779
DT1_A1_ATGCCAATCGCTCTGC-1	AT1/2.like_6	132.031	434.115	0	2.71043	0.141973	0.272263	0.00197457
DT1_A1_ATGCCATTTGCGACCA-1	NA	297.135	384.375	0	1.03586	0.020471	0.0100792	0.00301339
DT1_A1_ATGCCGGTCTTGCATA-1	NA	225.521	330.729	0	1.34982	-0.223934	0.00919381	0.00430604
DT1_A1_ATGCCGGTTGATGGGA-1	NA	154.687	358.854	0	0.441992	-0.117182	0.00124886	0.000870922
DT1_A1_ATGCGACAATTGGTCC-1	AT1/2.like_6	120.312	447.917	0.337332	1.94849	0.616145	0.149039	0.0136242
DT1_A1_ATGCGACAGTCCCATT-1	NA	248.958	316.927	0	0	0.0174674	0.00314201	0.00233126
DT1_A1_ATGCGAGTCCCACCAC-1	NA	327.344	428.125	0	1.1577	0.0245143	0.0121297	0.00462806
DT1_A1_ATGCTCAGTGTTGCAT-1	NA	164.062	175	0	0	-0.0272912	0.0096293	0.0310209
DT1_A1_ATGCTCTGGCGCGGTA-1	NA	397.135	332.031	0	0	-0.128603	0.00467008	0.00580112
DT1_A1_ATGCTTAGGAGTTGAT-1	NA	375	454.687	0	1.43679	-0.0568316	0.0189645	0.00921522
DT1_A1_ATGGAAATTTAAGGAG-1	NA	352.604	97.6562	0	0.961359	0.11729	0.0168767	0.0071877
DT1_A1_ATGGACTGCTTAGTTG-1	NA	484.375	204.948	0	0	-0.140513	0.00713093	0.006683
DT1_A1_ATGGAGCAGGCCGTGA-1	NA	254.687	299.74	0	0	0.0771483	0.0112566	0.00360272
DT1_A1_ATGGATCCGGCGTCCG-1	High.plasticity_10	154.427	345.312	0	0.695329	0.870072	0.00358358	0.200034
DT1_A1_ATGGATTGACCAAACG-1	NA	201.042	283.333	0	0	0.0425992	0.00595762	0.00444105
DT1_A1_ATGGCAGCATTACGAT-1	AT1/2.like_4	418.229	134.375	0.887135	1.34972	0.204907	0.053665	0.0132065
DT1_A1_ATGGCAGCCGAGAAAC-1	NA	234.375	105.99	0	0	0.237323	0.0122883	0.00396977
DT1_A1_ATGGCTGGAAATGGCC-1	NA	95.8333	393.75	0	0	0.248827	0.00446047	0.00728044
DT1_A1_ATGGGAACGGAAGCGG-1	NA	66.1458	377.083	0	1.38323	0.0951094	0.0151748	0.0065322
DT1_A1_ATGGGACCTGCTGAAC-1	AT1/2.like_14	401.042	178.646	0	0.46921	-0.0718686	0.00413019	0.00330121
DT1_A1_ATGGGCCTCGGCCTCT-1	NA	309.115	384.115	0	0.753944	0.0443564	0.00574368	0.00263902
DT1_A1_ATGGGTGTATACCTCC-1	AT1/2.like_28	418.49	154.687	0	0.610909	0.168159	0.0031391	0.0259919
DT1_A1_ATGGTATTGGGAACCG-1	NA	473.437	279.948	0	0	0.210247	0.0153555	0.011808
DT1_A1_ATGGTCGCGTGGTTTC-1	NA	308.854	363.802	0	0.859206	0.0553726	0.00464813	0.00343356
DT1_A1_ATGTAAGGCTGCTCTT-1	NA	233.073	456.51	0	0	-0.129262	0.00475175	0.00251969
DT1_A1_ATGTACATGCGGTGAG-1	NA	422.396	454.167	0	0	-0.0800766	0.0092389	0.00701543
DT1_A1_ATGTACGATGACGTCG-1	NA	432.292	290.625	0	0.864657	0.0564446	0.00342868	0.00414372
DT1_A1_ATGTAGCGCGCGTAGG-1	NA	444.271	317.708	0	0	-0.0787591	0.015583	0.00938438
DT1_A1_ATGTCATAATAAACGA-1	High.plasticity_2	497.135	286.458	0.302643	0.534658	0.822965	0.000677678	0.365511
DT1_A1_ATGTCATTTCCCATTG-1	NA	145.312	90.1042	0	0	-0.0133196	0.00746644	0.00979366
DT1_A1_ATGTCTTGTTTGACTC-1	NA	478.125	188.021	0	2.01347	-0.0563091	0.0156025	0.0250148
DT1_A1_ATGTGAAAGCCTAATG-1	NA	311.979	149.219	0	0.934928	0.101075	0.00626521	0.00308722
DT1_A1_ATGTGCATCCGACGCA-1	NA	177.344	270.052	0	0	-0.148846	0.00414828	0.00231636
DT1_A1_ATGTGTAGTTTAGTCA-1	AT1/2.like_13	70.8333	278.385	0	1.06183	-0.0133193	0.0594855	0.0028574
DT1_A1_ATGTTCCTGCCCACCT-1	NA	133.594	103.906	0	0	-0.0793056	0.011869	0.00726264
DT1_A1_ATGTTCGTCGACCCAC-1	NA	240.625	122.917	0	0.78587	0.426454	0.026779	0.0152752
DT1_A1_ATGTTGTAGTCTGTTT-1	NA	425.521	232.812	0	2.11456	0.0247893	0.0300754	0.0185185
DT1_A1_ATTAACACCTGAGATA-1	NA	151.042	79.9479	0.725662	0.725662	0.111451	0.0165646	0.0152492
DT1_A1_ATTAATACTACGCGGG-1	NA	171.615	300.781	0	0	-0.0263423	0.00179533	0.00107464
DT1_A1_ATTAATGAACCAGTCG-1	NA	178.125	345.052	0	0	0.185519	0.0200668	0.0209263
DT1_A1_ATTAATTCGGTCACTC-1	NA	124.479	301.562	0	1.78293	-0.0749913	0.00761085	0.00672682
DT1_A1_ATTACAACTACCGGCC-1	NA	107.552	373.177	0	0	0.103502	0.0022313	0.00187052
DT1_A1_ATTACATGTCAGTCTT-1	NA	339.323	441.667	0	0.877668	0.0348781	0.0127022	0.00474012
DT1_A1_ATTACCACACTGCCTG-1	NA	327.865	475.781	0	0	-0.0110114	0.0155285	0.00564985
DT1_A1_ATTACGCGCTGGCAGG-1	NA	276.823	177.083	0	0.910096	0.12631	0.0367589	0.00971373
DT1_A1_ATTACTAGCCTCTTGC-1	NA	147.135	226.302	0	0	0.310437	0.00324498	0.187484
DT1_A1_ATTACTTACTGGGCAT-1	NA	173.177	416.667	0	0.781733	-0.0210123	0.00342822	0.00204934
DT1_A1_ATTAGATTCCTCAGCA-1	High.plasticity_5	191.146	433.333	0	0.315824	0.840326	0.00272249	0.183148
DT1_A1_ATTAGATTGATAGCGG-1	NA	153.125	243.229	0	0.516271	-0.085634	0.00195865	0.00273663
DT1_A1_ATTAGGCGATGCTTTC-1	NA	260.677	316.667	0	0.983022	-0.0343687	0.00647395	0.00405095
DT1_A1_ATTATACTTTGCTCGT-1	High.plasticity_10	148.437	341.927	0	1.14461	0.728559	0.00324759	0.0945795
DT1_A1_ATTATAGCTACTTTAC-1	NA	239.062	466.667	0	0	-0.0390387	0.00239163	0.00152313
DT1_A1_ATTATCGGAATGTACG-1	NA	449.74	266.667	0	0	-0.106129	0.0164036	0.0108321
DT1_A1_ATTATCTCGACAGATC-1	AT1/2.like_13	82.8125	284.896	0	0.52385	0.0236592	0.005533	0.00582649
DT1_A1_ATTATGAGACCCAATT-1	AT1/2.like_4	429.948	113.802	0	0	0.377431	0.0132227	0.0688442
DT1_A1_ATTATGCCATAGGGAG-1	NA	165.365	256.771	0	0	-0.0622561	0.00443955	0.0012678
DT1_A1_ATTATTATGTCCGTCA-1	NA	389.583	199.219	0	0	-0.0798528	0.0659689	0.00266877
DT1_A1_ATTATTCAGAGTCACT-1	NA	439.583	402.865	0	0	-0.01755	0.0118901	0.00461094
DT1_A1_ATTCAACCATTTAAGG-1	NA	386.458	413.802	0	0	-0.041747	0.0100058	0.0100128
DT1_A1_ATTCACTGATGTTGGA-1	NA	373.177	304.948	0	0	0.0201407	0.0094963	0.00581665
DT1_A1_ATTCAGGACCTATTTC-1	NA	161.198	409.896	0	0	0.0803093	0.00248737	0.00155829
DT1_A1_ATTCAGGATCGCCTCT-1	NA	48.1771	373.958	0	0	0.0573554	0.00355711	0.00293207
DT1_A1_ATTCAGTAGCAGGGTC-1	AT1/2.like_12	199.479	160.937	0	0.535802	0.181403	0.0171658	0.00497645
DT1_A1_ATTCCCACATAAACAA-1	AT1/2.like_12	193.49	157.552	0	0.449177	0.199718	0.00489839	0.00399206
DT1_A1_ATTCCCGAAGGTACAG-1	NA	393.75	73.4375	0	0	-0.0980426	0.0103499	0.00921438
DT1_A1_ATTCCTAAGACGTGGA-1	AT1/2.like_6	132.031	440.885	0.309942	2.47657	0.420184	0.177684	0.0218057
DT1_A1_ATTCGACGCCGGGCCT-1	NA	252.865	163.542	0	0	0.0363003	0.00957386	0.00342192
DT1_A1_ATTCGCGCCTTGAGAG-1	NA	428.125	436.979	0	0	0.171086	0.00933474	0.00834799
DT1_A1_ATTCGTGCTATCTCTT-1	NA	292.187	448.958	0	0	-0.00455104	0.00368331	0.00203191
DT1_A1_ATTCTCGTCTCTTTAG-1	AT1/2.like_5	105.99	250.521	0	0	0.278245	0.00201784	0.0071244
DT1_A1_ATTCTGAGTATGAACT-1	NA	77.8646	370.052	0	0	-0.0991462	0.00339477	0.00464676
DT1_A1_ATTCTTCGTACTTATG-1	NA	95.5729	373.177	0	0.711859	0.128854	0.00259193	0.00178859
DT1_A1_ATTGAAGATCTTAGTG-1	AT1/2.like_21	224.219	242.187	0	1.29691	0.400957	0.0123439	0.00609409
DT1_A1_ATTGACCGGCGATGAC-1	NA	161.979	464.323	0	0.893057	-0.0697706	0.00595642	0.00408699
DT1_A1_ATTGACGTAACTCGGT-1	AT1/2.like_22	89.0625	322.396	0	0.414934	0.0797831	0.0212833	0.00320528
DT1_A1_ATTGATCACCACATTT-1	NA	346.875	101.302	0	1.15155	-0.0625527	0.0332453	0.00682134
DT1_A1_ATTGATGAGTCCTAAC-1	NA	238.281	412.24	0	0	-0.0206367	0.0894406	0.00629504
DT1_A1_ATTGCCTATTAGACCG-1	High.plasticity_1	436.458	157.812	0	0.544819	0.318583	0.000947904	0.28883
DT1_A1_ATTGCGATCAGTAACT-1	NA	344.792	410.937	0.437317	1.45658	-0.032684	0.0942249	0.00307715
DT1_A1_ATTGCTGCTCCTCCAT-1	AT1/2.like_21	247.656	221.615	0	0	0.533204	0.00701244	0.0514139
DT1_A1_ATTGGATTACAGCGTA-1	AT1/2.like_1	362.76	420.833	0.960362	2.57222	0.0481797	0.199472	0.0118223
DT1_A1_ATTGGGAATATCTTGG-1	AT1/2.like_5	111.979	253.906	0	0	0.275538	0.0077751	0.00612228
DT1_A1_ATTGGTAGGATCCGCT-1	NA	186.719	86.1979	0	0	0.0787466	0.0145469	0.00511834
DT1_A1_ATTGTCGCAATACCTT-1	NA	130.99	366.146	0	0	0.106555	0.0013413	0.000856746
DT1_A1_ATTGTCTGTTTCATGT-1	NA	461.198	252.865	0	0	0.129742	0.0227421	0.0181844
DT1_A1_ATTGTGACTTCGCTGC-1	NA	108.594	447.917	0.474494	2.18533	0.0707957	0.0548751	0.00195021
DT1_A1_ATTTAACTCGTATTAC-1	AT1/2.like_5	123.698	253.906	0	0	0.0721302	0.00300773	0.00475177
DT1_A1_ATTTACAGTTTACTGG-1	NA	217.969	204.948	0	0.510479	0.344368	0.00676618	0.00541077
DT1_A1_ATTTACTAAGTCCATT-1	NA	227.083	453.385	0	0	-0.00192086	0.0128303	0.0020968
DT1_A1_ATTTATACTGGTAAAG-1	AT1/2.like_34	485.937	327.344	0	0	0.00751277	0.00202436	0.00890535
DT1_A1_ATTTCATTATTTCGCG-1	NA	125	342.187	0	0.7292	0.0829511	0.00434805	0.00924677
DT1_A1_ATTTCCGGGTTCTGCG-1	AT1/2.like_8	365.885	192.969	0	0.907237	0.0381615	0.103727	0.00312971
DT1_A1_ATTTGCGCGAGTAGCT-1	NA	353.646	179.427	0	0.825651	0.0304223	0.00474699	0.00253966
DT1_A1_ATTTGGAGATTGCGGT-1	NA	382.031	73.4375	0	0	0.00609845	0.0026194	0.00141222
DT1_A1_ATTTGTCTTGGGAGCT-1	NA	279.167	360.677	0	0	0.0591441	0.00401992	0.00156884
DT1_A1_ATTTGTTCCAGGGCTC-1	NA	154.167	317.969	0	0	0.0226357	0.00782305	0.00755618
DT1_A1_CAAACCAGGTCTGCAT-1	NA	251.823	75.2604	0	0	0.121994	0.00140592	0.00192814
DT1_A1_CAAACCATAAGCGTAT-1	NA	498.437	375	0	1.10953	0.165309	0.0185264	0.0433466
DT1_A1_CAAACCCTCCGGCGGG-1	NA	455.99	310.677	0	0.843205	0.0895958	0.00906129	0.00539161
DT1_A1_CAAACGAGTATCGCAG-1	AT1/2.like_31	319.01	234.375	0	0.529326	0.124158	0.00902649	0.0114576
DT1_A1_CAAACGGTCGCACTTT-1	High.plasticity_3	217.969	211.719	0.298601	0.298601	0.922919	0.00184884	0.137907
DT1_A1_CAAACGTGGTCTTGCG-1	AT1/2.like_22	65.625	342.969	0	0.489862	0.508117	0.0684329	0.0203606
DT1_A1_CAAACTACGATAGAGA-1	NA	113.281	362.76	0	0	0.0943383	0.00345325	0.00209579
DT1_A1_CAAACTATTGAGCTTC-1	NA	107.031	332.292	0	1.86091	0.0109832	0.140535	0.0014609
DT1_A1_CAAACTCGCGACGCCG-1	NA	309.896	452.344	0	0	-0.0259799	0.0422756	0.00587098
DT1_A1_CAAAGATTATTGGGCC-1	AT1/2.like_8	371.354	175.781	0	0	-0.0254457	0.00243104	0.00588446
DT1_A1_CAAATCTCTCACAAGG-1	NA	300.26	156.25	0	0.616152	-0.11059	0.0474464	0.00131698
DT1_A1_CAAATGTCCTTCCGTG-1	NA	307.292	254.948	0	0	0.47025	0.00302924	0.0408282
DT1_A1_CAAATTGGATTATGCC-1	NA	173.958	471.094	0	0	0.274145	0.0127825	0.00915443
DT1_A1_CAAATTGTCAGCAAGC-1	NA	118.49	304.948	0	0	-0.0783469	0.00257436	0.00269712
DT1_A1_CAACAGTGCCAAACGG-1	NA	41.6667	316.146	0	0	0.0214812	0.00275796	0.00162959
DT1_A1_CAACCTACCGAGCAGT-1	NA	404.167	423.698	0	0	0.0716624	0.011398	0.0144063
DT1_A1_CAACGACCCGTTTACA-1	NA	159.115	246.615	0	0	0.0917293	0.00356377	0.00225608
DT1_A1_CAACGCGATGAGCCAA-1	NA	478.385	194.792	0	0	-0.125402	0.0241687	0.0017526
DT1_A1_CAACGTGGTGGAGTCT-1	NA	369.271	458.333	0	0	0.0107271	0.0237206	0.00663826
DT1_A1_CAACTATATCGAATGC-1	NA	130.729	345.573	0	0	-0.00656119	0.0056241	0.00376849
DT1_A1_CAACTCCAACGTTTAG-1	NA	66.1458	370.312	0	0.616035	0.135198	0.00349279	0.00282211
DT1_A1_CAACTCCTTGATCCCG-1	AT1/2.like_5	147.135	233.073	0	0	0.295647	0.00340536	0.0765289
DT1_A1_CAACTGCTCATCCGAT-1	NA	390.365	260.677	0	0	-0.0748983	0.00452759	0.0014771
DT1_A1_CAAGATATTATAACGT-1	NA	308.854	377.344	0	0.674673	0.0664113	0.00289264	0.0024063
DT1_A1_CAAGCAACGTCGGAGT-1	NA	229.687	204.687	0	0	0.185512	0.00676134	0.0043823
DT1_A1_CAAGCACCAAATGCCT-1	NA	147.917	301.042	0	1.0941	0.0880884	0.00814258	0.00821175
DT1_A1_CAAGGATCGCATGTTC-1	NA	278.385	306.25	0	0	-0.0158276	0.00280527	0.00167832
DT1_A1_CAAGGCCAGTGGTGCA-1	NA	433.854	413.281	0	0	-0.0214713	0.0406919	0.00937234
DT1_A1_CAAGTAAGTGATAGAC-1	NA	449.479	253.125	0	0	-0.0454226	0.0120132	0.01404
DT1_A1_CAAGTCGTTGAAATCT-1	NA	490.625	235.417	0	0	0.129167	0.0158407	0.0652866
DT1_A1_CAAGTGAACTTTGGTT-1	NA	76.5625	261.198	0	0.56387	-0.0249711	0.00398669	0.00381283
DT1_A1_CAAGTGTGGTTGCAAA-1	NA	279.427	394.792	0	0	-0.00622165	0.00608785	0.00323853
DT1_A1_CAATAAACCTTGGCCC-1	NA	195.833	327.865	0	0	0.150793	0.0182884	0.017644
DT1_A1_CAATACGCTCTGAGGC-1	NA	275.781	108.854	0	0	-0.0730514	0.00239476	0.00317077
DT1_A1_CAATATGTAGATTTAC-1	NA	72.6562	434.896	0	0	-0.0904658	0.00412353	0.00284717
DT1_A1_CAATATTCTTGACCTA-1	NA	360.156	209.896	0	0	0.0433291	0.0148171	0.00713113
DT1_A1_CAATCCATTATCCGTT-1	EMT_4	42.9687	418.229	0	0	0.42371	0.00329066	0.0352271
DT1_A1_CAATCCCTATACCAGC-1	NA	113.542	376.562	0	0	0.046175	0.00255543	0.00317988
DT1_A1_CAATGACCCTTAATTT-1	NA	473.437	266.406	0	0	0.250774	0.018029	0.0994564
DT1_A1_CAATGAGGTTCGACTA-1	NA	215.625	480.729	0	0	-0.0375129	0.0016034	0.00137131
DT1_A1_CAATGCGAGAAGTATC-1	NA	361.979	352.865	0	0	0.0251213	0.00451459	0.00223892
DT1_A1_CAATGGAATCTACATA-1	NA	95.8333	386.979	0	0	0.293289	0.00670843	0.00756463
DT1_A1_CAATGGATCTCTACCA-1	AT1/2.like_19	208.073	368.49	0	1.42575	0.157512	0.1919	0.0143897
DT1_A1_CAATGGTCGGCCTGGG-1	AT1/2.like_13	76.5625	267.969	0	0.970938	0.18558	0.0573791	0.0075633
DT1_A1_CAATGTGCCAACCCTT-1	NA	262.76	466.406	0	0.972879	-0.186675	0.0191581	0.00258553
DT1_A1_CAATTAAGGGTGATGA-1	NA	213.021	296.875	0	0	-0.12683	0.00439842	0.00215769
DT1_A1_CAATTGGGCCGCACTC-1	AT1/2.like_7	370.312	87.2396	0	0.655118	0.118015	0.0038487	0.0233655
DT1_A1_CAATTTCGTATAAGGG-1	NA	260.417	289.583	0	0	-0.13618	0.00596285	0.00283114
DT1_A1_CACAAGAAAGATATTA-1	NA	126.302	458.073	0	0	0.0127518	0.00831237	0.00443468
DT1_A1_CACAAGCTAAGAAAGG-1	NA	435.937	123.958	0.809544	0	-0.0391626	0.00390018	0.0100014
DT1_A1_CACAATGAGCTGCTAT-1	High.plasticity_6	289.323	244.792	0.436077	0	0.684127	0.002349	0.255695
DT1_A1_CACACACGCTAACGAG-1	NA	368.75	424.219	0	1.72709	-0.0629697	0.0329467	0.00964774
DT1_A1_CACACAGCTTGCGCTC-1	NA	321.875	465.625	0	0	-0.0891004	0.0114227	0.00611853
DT1_A1_CACACAGGGATAGATT-1	AT1/2.like_12	187.76	167.969	0	0	0.372614	0.0696657	0.00226299
DT1_A1_CACACGTTTCAATGGG-1	NA	72.1354	380.469	0	0	-0.0474571	0.0064217	0.0145418
DT1_A1_CACAGAGACGAGGACG-1	NA	418.49	141.146	0	0.921968	0.041916	0.00493055	0.0502191
DT1_A1_CACAGCACCCACGGCA-1	NA	224.74	276.302	0	0	0.0740598	0.00329593	0.00187212
DT1_A1_CACAGCTAGGGAGTGA-1	NA	159.635	280.469	0	0	-0.0699532	0.0052959	0.0038791
DT1_A1_CACAGGGCCATATAGT-1	NA	380.208	403.646	0	1.20132	0.151434	0.00720719	0.00447535
DT1_A1_CACAGGGCCGTTGTCA-1	NA	408.333	277.344	0	0	-0.161646	0.0101858	0.0122084
DT1_A1_CACAGTCCCGCTTCGC-1	NA	398.698	454.427	0	0	-0.0117103	0.0117606	0.00777656
DT1_A1_CACAGTTCGCTTCCCA-1	NA	363.281	461.719	0	0	-0.00200707	0.143225	0.00179761
DT1_A1_CACATCGTGCACGCGC-1	NA	395.573	202.604	0	0	0.0119243	0.0865283	0.00227787
DT1_A1_CACATCTCACCGACGA-1	NA	379.427	328.906	0.45464	0	0.0274917	0.0020755	0.00381116
DT1_A1_CACATGATTCAGCAAC-1	NA	266.406	292.708	0	0	-0.140983	0.00596411	0.00360633
DT1_A1_CACATTCTTTCGATGG-1	NA	149.219	382.812	0	0	-0.117602	0.00179484	0.00188629
DT1_A1_CACATTTCTTGTCAGA-1	NA	303.906	442.187	0	0	-0.0715285	0.00484884	0.0020939
DT1_A1_CACCAATCATCCGTCT-1	AT1/2.like_7	358.594	87.5	0	1.58958	-0.00721135	0.0657428	0.00639992
DT1_A1_CACCACGCCACACAGA-1	AT1/2.like_35	275.781	102.083	0.795983	0.475184	0.0902391	0.00350846	0.00606227
DT1_A1_CACCAGTCAGCATGCA-1	NA	394.792	148.177	0	0	0.0504011	0.00208685	0.00161782
DT1_A1_CACCATCGGAGGAGAC-1	NA	106.25	284.635	0	1.2836	0.00566011	0.0107593	0.00475135
DT1_A1_CACCATGATCGCAAAG-1	NA	114.583	464.844	0	0.927383	-0.139117	0.00373956	0.00292173
DT1_A1_CACCCACACGTCACCC-1	AT1/2.like_5	141.146	222.917	0	0	0.284579	0.00769826	0.0647604
DT1_A1_CACCCACGAGGCAATT-1	NA	160.677	369.01	0	0.407509	-0.0531207	0.00207493	0.00117219
DT1_A1_CACCCGGTTTGTGACT-1	NA	354.167	206.51	0	0	-0.00483411	0.022178	0.00806043
DT1_A1_CACCCTTGGTGAGACC-1	NA	335.417	128.646	0	1.48086	0.0931215	0.012847	0.0104816
DT1_A1_CACCGATACACCGAGC-1	NA	101.562	363.021	0	0	0.274695	0.00272031	0.0027805
DT1_A1_CACCGCCAGAAGGTTT-1	NA	201.042	276.562	0	0	0.0456663	0.00685678	0.00403307
DT1_A1_CACCGCCGACCAGCGA-1	NA	94.7917	305.208	0	0	-0.11632	0.00558919	0.00253816
DT1_A1_CACCGCGTCCACTCTA-1	AT1/2.like_6	137.76	430.729	1.13956	1.43225	0.130581	0.112672	0.0146763
DT1_A1_CACCGGAGATATCTCC-1	NA	84.1146	393.75	0	0.853595	0.124734	0.00559443	0.00396181
DT1_A1_CACCGGTAGAGACATT-1	AT1/2.like_4	429.948	127.344	0	0	0.249634	0.00441152	0.0627152
DT1_A1_CACCGTATCCCATCCG-1	AT1/2.like_1	351.042	427.865	0.665056	2.34622	0.0385891	0.17709	0.00673993
DT1_A1_CACCGTTAGGGATCAC-1	NA	353.906	199.74	0	0	0.236946	0.00473678	0.00637628
DT1_A1_CACCGTTGCGCGATAT-1	NA	318.229	172.917	0	0	-0.0293481	0.0321931	0.00350452
DT1_A1_CACCTAATCAGTTTAC-1	NA	160.156	321.354	0	0	0.0569168	0.0239733	0.0146553
DT1_A1_CACCTCGATGGTGGAC-1	NA	148.177	314.844	0	0	0.09627	0.0145979	0.0102911
DT1_A1_CACCTTGCGAAACTCG-1	NA	184.375	361.979	0	0	0.0374779	0.0881261	0.00299128
DT1_A1_CACCTTGGCGCCTTTG-1	NA	297.656	425.26	0.995543	0	-0.107251	0.0111681	0.00288218
DT1_A1_CACGAAAGTTAGTCCC-1	NA	235.156	174.219	0	0.996836	0.0891853	0.00560144	0.00573389
DT1_A1_CACGACCACAGACTTT-1	EMT_4	48.9583	414.844	0	1.01978	0.68433	0.0033417	0.0304377
DT1_A1_CACGACGTAATAGTAA-1	NA	78.6458	438.281	0	0	0.222894	0.00519495	0.00494267
DT1_A1_CACGAGCAAACCAGAC-1	Lung.progenitor.like_5	477.604	147.135	0	0.247205	0.0384439	0.00111523	0.10041
DT1_A1_CACGCACAGCGCAGCT-1	NA	183.854	321.094	0	0	0.18388	0.0139098	0.0238149
DT1_A1_CACGCAGCGAGGCTTT-1	High.plasticity_3	223.958	221.875	0	0.285122	0.497665	0.00582061	0.188219
DT1_A1_CACGCGGAACTGTTGC-1	NA	291.667	408.333	0	0	-0.223121	0.00923657	0.00770279
DT1_A1_CACGGCGCGCCAAAGG-1	AT1/2.like_6	131.771	427.344	0.324815	2.55699	0.0169804	0.307803	0.00111716
DT1_A1_CACGGGATTGAGGGTT-1	NA	222.656	113.021	0	0	0.00899017	0.0138197	0.0073922
DT1_A1_CACGTCGGCAACCTCT-1	NA	330.208	200	0	1.00582	0.325563	0.00597739	0.0347744
DT1_A1_CACGTCGGGTTCTAGA-1	AT1/2.like_36	127.344	80.2083	0	0	0.160777	0.0106569	0.0053931
DT1_A1_CACGTCTATGATGTGG-1	NA	84.1146	400.781	0	0	0.062121	0.0077907	0.0146555
DT1_A1_CACGTTCGTGCTCTAG-1	NA	261.198	350.781	0	0	-0.0499073	0.00333548	0.00272967
DT1_A1_CACGTTTCGTACACAC-1	NA	368.229	383.333	0	1.6986	0.0782909	0.0129009	0.00425221
DT1_A1_CACTAAAGTTGCCTAT-1	AT1/2.like_21	247.917	248.698	0.341002	0.341002	0.243314	0.0173226	0.00293616
DT1_A1_CACTACGGGAGCTGCC-1	NA	392.708	437.5	0	0	-0.0433718	0.0512958	0.0106435
DT1_A1_CACTACTCAGTTCTGT-1	NA	71.3542	332.812	0	0.587609	-0.127142	0.00248261	0.00171758
DT1_A1_CACTCAAGAGCTATGG-1	NA	271.875	269.01	0	0	0.0845425	0.00311764	0.00611428
DT1_A1_CACTCAGCTCTTGAGG-1	NA	106.771	318.75	0.786163	2.10044	-0.0507191	0.0486823	0.00110706
DT1_A1_CACTCCTATGTAAGAT-1	AT1/2.like_8	371.615	196.094	0	0.907002	0.555218	0.0193045	0.0328042
DT1_A1_CACTCCTCTCGGTCGG-1	NA	131.25	372.917	0	0	0.0660446	0.00285354	0.00220511
DT1_A1_CACTCGGTTAGGAGGA-1	AT1/2.like_2	246.354	119.531	0	0	0.42601	0.0279219	0.05314
DT1_A1_CACTCTCAAGCATCGA-1	NA	449.219	232.552	0	0	-0.0591924	0.0402382	0.003267
DT1_A1_CACTCTTCTGCTAGCC-1	NA	392.448	417.187	0	0	-0.0140378	0.0248377	0.00939462
DT1_A1_CACTGACGATTGTGGA-1	NA	425.781	246.615	0	0	0.242837	0.0161244	0.0120632
DT1_A1_CACTGTCCAAGTGAGA-1	AT1/2.like_5	152.865	222.917	0	0	0.167879	0.0117324	0.0204078
DT1_A1_CACTTAATCAGACGGA-1	AT1/2.like_21	241.927	238.802	0	0.262949	0.578779	0.0060326	0.104663
DT1_A1_CACTTCGCCACAGGCT-1	NA	164.323	181.771	0	0	0.129468	0.00804761	0.0134134
DT1_A1_CAGAACTTAGCCCTCT-1	NA	355.99	363.021	0	0	-0.154609	0.00334161	0.00300297
DT1_A1_CAGAATAACACACGGA-1	NA	369.01	451.562	0	0	-0.0194162	0.0110636	0.0061939
DT1_A1_CAGACACCGATCGCTG-1	NA	354.687	247.396	0	0	0.252134	0.0101268	0.00694752
DT1_A1_CAGACCTGTAAGTGTT-1	NA	226.562	412.5	0	0	0.00171539	0.00172896	0.00106584
DT1_A1_CAGACGAACCTGATAC-1	NA	336.719	244.271	0	0.782119	-0.0619426	0.00581056	0.00275645
DT1_A1_CAGAGACGGTCACCCA-1	NA	342.969	267.969	0	0	-0.0445298	0.0195265	0.00655055
DT1_A1_CAGAGCATGAGCTTGC-1	NA	195.573	314.062	0	0	-0.0638486	0.0118706	0.00601063
DT1_A1_CAGAGGCGATGCATGA-1	NA	360.417	237.24	0	0	0.0704825	0.0202011	0.0110806
DT1_A1_CAGAGTGATTTAACGT-1	NA	94.7917	311.979	0.447521	1.70755	-0.0307533	0.00865944	0.00123218
DT1_A1_CAGATAATGGGCGGGT-1	NA	433.854	420.052	0	0	0.199666	0.00815751	0.0102426
DT1_A1_CAGATACTAACATAGT-1	AT1/2.like_21	194.531	232.552	0	0.713961	0.592038	0.0197703	0.083408
DT1_A1_CAGATATGAAGATGAC-1	High.plasticity_1	436.198	137.5	0.264805	0	0.191671	0.000938257	0.219162
DT1_A1_CAGATCATTTAAAGTC-1	NA	173.437	443.75	0	0	0.0460221	0.00257995	0.00226193
DT1_A1_CAGATCCTGGTTTGAA-1	NA	365.104	131.51	0	0	0.414432	0.0150406	0.0108317
DT1_A1_CAGATGTTTGTCCCAA-1	AT1/2.like_7	346.615	80.7292	0	0.725414	0.0820189	0.0327802	0.00480718
DT1_A1_CAGCAGCCCGTTCCTT-1	AT1/2.like_19	207.812	341.146	0	0	0.256001	0.0506487	0.039446
DT1_A1_CAGCAGTCCAGACTAT-1	AT1/2.like_1	339.062	414.323	0.681022	1.2354	-0.114869	0.0939594	0.00342327
DT1_A1_CAGCAGTCTGTGCTGC-1	NA	408.854	325	0	0	-0.138583	0.0105053	0.00548896
DT1_A1_CAGCCCTCACAGGCAG-1	AT1/2.like_13	59.1146	292.187	0	0	0.16596	0.00554477	0.0243219
DT1_A1_CAGCCGGGCCCTCTAT-1	NA	107.552	366.406	0	0	0.0234062	0.00345451	0.00300101
DT1_A1_CAGCCTCCTGCAGAGG-1	NA	178.125	338.281	0	0	0.176866	0.0159925	0.0229512
DT1_A1_CAGCCTCTCCTCAAGA-1	NA	131.51	400	0	0.680733	0.0493443	0.00429005	0.0023445
DT1_A1_CAGCGATTCCCTTCAA-1	NA	354.167	220.312	0	0	0.00473674	0.0136168	0.00776737
DT1_A1_CAGCGCCAACACGATA-1	NA	257.812	92.1875	0	0.761409	0.0148894	0.00472739	0.00266464
DT1_A1_CAGCTCACTGAGACAT-1	NA	236.458	276.302	0	0	-0.00824351	0.00562316	0.004896
DT1_A1_CAGCTCGACAAGTTAA-1	NA	208.333	382.031	0	0	0.024983	0.00426618	0.00304375
DT1_A1_CAGCTCTGGGCTCACT-1	NA	472.396	191.406	0	0	-0.169539	0.0161239	0.0078794
DT1_A1_CAGCTGGCGTAACCGT-1	NA	323.698	149.219	0	1.57864	0.0444639	0.138175	0.0083783
DT1_A1_CAGCTTAGTAGGTAGC-1	NA	229.167	170.833	0	0	0.173233	0.00344219	0.00329887
DT1_A1_CAGGAAGACTTTATAT-1	NA	119.271	366.146	0	0	0.12768	0.00343688	0.00242062
DT1_A1_CAGGCCAGTACCACCT-1	High.plasticity_1	459.635	130.469	0.18992	0.349463	0.481609	0.000939251	0.159973
DT1_A1_CAGGCCGTTTGGGTGT-1	NA	271.354	221.354	0	1.41247	-0.0644576	0.0159995	0.00934674
DT1_A1_CAGGCGCACGGTGGTC-1	AT1/2.like_8	371.354	169.01	0	0	0.0844911	0.00323972	0.014065
DT1_A1_CAGGGAGATAGGCCAG-1	High.plasticity_1	477.604	133.594	0	0.311714	0.412293	0.00145782	0.172264
DT1_A1_CAGTAACTATTTATTG-1	NA	155.469	420.052	0	1.06654	-0.185406	0.00269945	0.00151444
DT1_A1_CAGTAAGGGACGTCTC-1	NA	417.708	86.7187	0	0	-0.016966	0.00753868	0.00942136
DT1_A1_CAGTAATCCCTCCCAG-1	NA	164.062	161.458	0	0	0.302719	0.0187365	0.0206047
DT1_A1_CAGTACATTCTCTAAA-1	NA	161.458	423.437	0	0.643312	0.0302609	0.00138948	0.00191826
DT1_A1_CAGTACCAGTTTACGT-1	NA	323.698	135.417	0	1.05978	-0.0212	0.0582615	0.00815221
DT1_A1_CAGTAGATGATGTCCG-1	NA	139.323	79.9479	0	0	0.12908	0.00494667	0.0176254
DT1_A1_CAGTAGCCCACGCGGT-1	NA	190.625	385.677	0	0	0.0209468	0.00926367	0.00459667
DT1_A1_CAGTCGAGGATGCAAT-1	AT1/2.like_9	190.885	413.021	0	1.5437	0.466587	0.00412796	0.0798579
DT1_A1_CAGTCGGCCTAGATAT-1	AT1/2.like_2	305.208	84.6354	0	0	0.108583	0.00291747	0.0278994
DT1_A1_CAGTCTGTATACTGGG-1	NA	290.104	299.219	0	0	0.0683515	0.00295383	0.00249038
DT1_A1_CAGTGAATAAATGACT-1	NA	190.104	358.594	0	0	-0.0250263	0.0600995	0.000983524
DT1_A1_CAGTGTCGGCTGGCCC-1	AT1/2.like_1	350.521	386.979	0	2.212	-0.100668	0.187474	0.00790263
DT1_A1_CAGTGTTAATCTCTCA-1	High.plasticity_1	453.646	127.083	0.2967	0	0.465755	0.000520918	0.457991
DT1_A1_CAGTTCAAATTGACAC-1	High.plasticity_3	212.5	249.219	0.303941	0.303941	0.773533	0.0172722	0.192639
DT1_A1_CAGTTCCGCGGGTCGA-1	AT1/2.like_12	193.75	164.323	0	0.382852	0.363579	0.0875654	0.00660895
DT1_A1_CAGTTCGAGGACCCGA-1	NA	449.219	239.323	0	0.905245	-0.160759	0.00536847	0.00768166
DT1_A1_CATAACGGACAGTCGT-1	NA	255.729	395.052	0	0	-0.0522318	0.0696852	0.00610716
DT1_A1_CATAAGAAGCTTGGCT-1	NA	385.156	318.49	0	0	-0.133747	0.00555702	0.00463389
DT1_A1_CATAAGCTCTCCGTCT-1	Lung.progenitor.like_6	287.76	122.396	0	0	-0.05987	0.13564	0.00092246
DT1_A1_CATAATGAGCGGGCGA-1	NA	76.0417	234.115	0	0	-0.0343271	0.00985629	0.014418
DT1_A1_CATACACAAAGTCAGC-1	AT1/2.like_7	370.052	73.6979	0	0.51379	0.249252	0.00433178	0.0219615
DT1_A1_CATACACGGTTCCCAC-1	NA	402.083	260.417	0	0	0.078959	0.00587464	0.00328084
DT1_A1_CATACCCGTACCCAGT-1	NA	259.115	180.729	0	0	0.017955	0.0164919	0.00325317
DT1_A1_CATACGAACTAGCTGG-1	NA	424.74	178.385	0	0.688579	0.170091	0.00468371	0.00480259
DT1_A1_CATACGGCGTCTGGGC-1	NA	272.135	289.323	0	0	0.0907721	0.00677602	0.00533587
DT1_A1_CATACTATGTAATTGT-1	AT1/2.like_21	253.906	238.542	0.377311	0.650613	0.314696	0.041899	0.0492553
DT1_A1_CATACTTCTTTCTCCG-1	NA	443.49	249.74	0	0	-0.0362933	0.0229032	0.0172388
DT1_A1_CATAGCCGCCCGGGAT-1	NA	193.49	150.781	0	1.1947	0.257457	0.0117112	0.00341385
DT1_A1_CATAGCGTTGCCCACC-1	NA	360.156	216.667	0	0	-0.101378	0.00629058	0.00587656
DT1_A1_CATAGGGACACTTGTG-1	Lung.progenitor.like_5	483.594	143.75	0	0	0.201173	0.00313772	0.0469787
DT1_A1_CATAGTACATTGAGAG-1	NA	130.729	338.802	0	0	0.110981	0.00335373	0.00286341
DT1_A1_CATAGTAGCATAGTAG-1	AT1/2.like_5	153.125	229.687	0	0.47383	0.25629	0.0054221	0.0129041
DT1_A1_CATAGTCCACAAGAAC-1	Gastric_4	306.25	179.948	0	1.86169	-0.0295803	0.420424	0.0085492
DT1_A1_CATATACTACTGATAA-1	NA	149.74	423.698	0	0.987598	0.173464	0.00438934	0.00275985
DT1_A1_CATATAGGTACAGTCA-1	High.plasticity_6	295.573	261.719	0.562178	0	0.30188	0.0204764	0.105483
DT1_A1_CATATGTCAGGCTACG-1	NA	323.958	155.99	0	1.02029	0.148913	0.019621	0.0052788
DT1_A1_CATATTATTTGCCCTA-1	AT1/2.like_22	95.3125	346.094	0	0	0.254122	0.00221374	0.012117
DT1_A1_CATCAAACTGGCGCCC-1	NA	132.552	475	0	0	0.0859127	0.0113691	0.00335126
DT1_A1_CATCAACACCTACTAA-1	NA	127.604	100.521	0	0	-0.0191118	0.0129687	0.0101903
DT1_A1_CATCATCTACCCGGAC-1	NA	106.771	311.979	0	1.75438	-0.102734	0.0115923	0.001296
DT1_A1_CATCATTACCCTGAGG-1	AT1/2.like_1	350.521	393.75	0.851549	2.04334	0.0442725	0.190025	0.00350406
DT1_A1_CATCCAATATAGTTTG-1	NA	430.208	134.115	0	0	0.00797885	0.00288526	0.0221857
DT1_A1_CATCCTCTCAAAGATC-1	Gastric_3	362.24	386.979	1.0505	2.83978	0.0759736	0.417069	0.0160144
DT1_A1_CATCGCCCGCGGCCAA-1	NA	123.437	226.562	0	0	0.230067	0.00261973	0.00356514
DT1_A1_CATCGTCCGGTTACTA-1	AT1/2.like_10	175.26	113.542	0	0.614667	0.219871	0.00931743	0.0350747
DT1_A1_CATCTATCCCGTGTCT-1	NA	149.479	416.927	0.714565	0	-0.0170717	0.00274276	0.0016173
DT1_A1_CATCTGCAGGATCATT-1	NA	204.687	103.125	0	0	0.0165408	0.0294958	0.00480217
DT1_A1_CATGAACCTCTTATCA-1	AT1/2.like_15	71.0937	312.24	0	0.856976	-0.0589136	0.0639595	0.0951367
DT1_A1_CATGACTTCGCTGAAT-1	NA	279.948	435.677	0	0	0.00632944	0.0170908	0.00342472
DT1_A1_CATGAGTCCATCACGG-1	NA	484.115	184.635	0	1.20189	-0.241314	0.00999779	0.00504808
DT1_A1_CATGATACGGTGAAAC-1	High.plasticity_2	491.927	330.729	0	0	0.426573	0.00311547	0.219486
DT1_A1_CATGATGCACAATTCT-1	NA	165.885	311.198	0	0.750032	-0.0758659	0.00248117	0.00149045
DT1_A1_CATGATGGAAGTTAGC-1	NA	309.635	425	1.23866	0	-0.0543313	0.00606724	0.00381964
DT1_A1_CATGCACATGAGAGGC-1	High.plasticity_1	471.615	143.75	0	0.827372	0.26659	0.00074118	0.162433
DT1_A1_CATGCATGGAGACCCT-1	AT1/2.like_15	77.0833	315.625	0.382289	0.382289	0.570197	0.042018	0.136507
DT1_A1_CATGCCAACTCGCAAA-1	NA	294.01	146.094	0	0.594114	0.44965	0.0134872	0.00815785
DT1_A1_CATGCGACCAGTTTAA-1	AT1/2.like_9	196.875	409.375	0.702219	1.39987	0.690201	0.0391946	0.113316
DT1_A1_CATGCGTTAGACAGAA-1	NA	130.208	291.146	0	1.10573	-0.0634395	0.00692852	0.00617495
DT1_A1_CATGCGTTGAGAGGAG-1	NA	466.927	228.906	0	1.21799	0.174581	0.0111452	0.00815162
DT1_A1_CATGCTGGCTCCAATT-1	NA	112.24	281.25	0	0	-0.105147	0.00419887	0.00256223
DT1_A1_CATGGAAATGGGACCA-1	NA	78.6458	431.25	0	0	-0.0011297	0.00413236	0.0026638
DT1_A1_CATGGATTGTCTTCCG-1	NA	368.75	417.448	0.817585	2.61376	-0.151651	0.0545175	0.00691369
DT1_A1_CATGGCAGGAAGATCG-1	NA	141.667	270.573	0	0.632371	-0.109712	0.00203707	0.0010671
DT1_A1_CATGGCTCCCTATGTC-1	NA	174.74	79.6875	0	0	0.00463863	0.0257104	0.00688517
DT1_A1_CATGGGTCGGGTGTGG-1	NA	166.667	365.625	0	0	-0.0648719	0.00137111	0.00185162
DT1_A1_CATGGTAAGTAGCGTT-1	NA	308.333	322.917	0	0	-0.0300013	0.00226025	0.00127043
DT1_A1_CATGGTATTAGTTTGT-1	NA	388.281	97.1354	0	0	0.247598	0.0023313	0.00147805
DT1_A1_CATGGTCTAGATACCG-1	NA	195.312	300.521	0	1.00908	-0.0389346	0.00415861	0.00305973
DT1_A1_CATGGTTTATTAATCA-1	NA	451.562	423.177	0	0	0.0460726	0.014936	0.0324359
DT1_A1_CATGTAAGAGACATTT-1	NA	362.24	379.948	0	1.18499	-0.0465982	0.00275811	0.00204876
DT1_A1_CATGTAGGAGCGCCAA-1	NA	132.292	454.427	0	1.75087	0.13693	0.0239851	0.00926023
DT1_A1_CATGTCTCATTTATGG-1	NA	332.552	363.542	0	0	0.118673	0.00385545	0.00400655
DT1_A1_CATGTGGGCTCATCAC-1	NA	492.448	378.385	0	0	0.126453	0.00963487	0.0788727
DT1_A1_CATTACATAGATTGTG-1	AT1/2.like_37	203.646	473.958	0	0	-0.0113542	0.00459113	0.00233524
DT1_A1_CATTACGCAGGAAGGG-1	NA	463.281	416.146	0	0	0.0294039	0.0322545	0.0217397
DT1_A1_CATTACGTCGGCCCGT-1	AT1/2.like_11	153.906	297.656	0	1.12728	0.0330939	0.00747251	0.068602
DT1_A1_CATTATAACAGGGTCC-1	AT1/2.like_13	47.3958	298.958	0	0	0.166038	0.00335547	0.027344
DT1_A1_CATTATCCCATTAACG-1	High.plasticity_1	436.719	178.385	0.645935	0	0.206993	0.00681478	0.0996352
DT1_A1_CATTATGCTTGTTGTG-1	NA	194.792	252.865	0	0	0.141013	0.00357724	0.00674388
DT1_A1_CATTCACTGACAGCTA-1	NA	71.0937	305.469	0	0	-0.118418	0.00452289	0.0146876
DT1_A1_CATTGCAAAGCATAAT-1	NA	48.1771	360.417	0	0	0.0206589	0.00187036	0.00250947
DT1_A1_CATTGCGAAATGGGCG-1	AT1/2.like_2	252.344	116.146	0	0.847933	0.0931526	0.0806376	0.0115278
DT1_A1_CATTGCGGGTCAATTC-1	NA	191.667	467.448	0	0	0.211245	0.00362968	0.00451985
DT1_A1_CATTTAGCGGACCATG-1	NA	190.365	365.365	0.685584	0	0.189865	0.112867	0.00157774
DT1_A1_CATTTATCGTTCAAGA-1	AT1/2.like_22	71.6146	339.583	0	0	0.256775	0.00978677	0.0128479
DT1_A1_CATTTGAGTGGTACGT-1	NA	336.719	237.5	0	0	-0.0559179	0.00315819	0.00177757
DT1_A1_CCAAACAGAACCCTCG-1	AT1/2.like_5	170.833	239.583	0	0	0.110956	0.00312302	0.00913429
DT1_A1_CCAAATAACAAGATTC-1	NA	345.573	458.594	0.575471	0	-0.00440123	0.0876882	0.00175944
DT1_A1_CCAAATCAAAGGGCAA-1	High.plasticity_1	465.885	147.396	0	0.300245	0.777192	0.000559797	0.393959
DT1_A1_CCAACCTTATGTAACT-1	NA	436.979	212.24	0	2.23434	0.145907	0.0615076	0.0329791
DT1_A1_CCAACGATGCACTGAT-1	NA	223.698	201.562	0	0	0.134558	0.00495831	0.00928253
DT1_A1_CCAACGCTTGCCAGGG-1	NA	102.083	417.448	0.614277	0.614277	0.239031	0.0125113	0.00559774
DT1_A1_CCAAGAAAGTGGGCGA-1	NA	348.698	251.042	0	0	-0.0744538	0.00467332	0.0053514
DT1_A1_CCAAGACTTCTGCGAA-1	NA	159.635	287.5	0	0	0.0231756	0.00498559	0.00494176
DT1_A1_CCAAGCGTAACTCGTA-1	AT1/2.like_38	236.979	316.927	0	0	0.0849499	0.00244209	0.0185622
DT1_A1_CCAAGGAACAGAGAGG-1	AT1/2.like_5	123.437	240.104	0	0	0.143858	0.00174909	0.00812567
DT1_A1_CCAAGGTTGCCCTTTC-1	NA	451.823	443.49	0	0	0.155428	0.0295904	0.0170464
DT1_A1_CCAAGTTTCTACAGAT-1	NA	121.875	104.167	0	0	0.140714	0.0130512	0.00486587
DT1_A1_CCAATAGATTTCATCT-1	NA	204.427	75.7812	0	0	0.119195	0.00513583	0.00398449
DT1_A1_CCAATAGTGCCGTCGA-1	AT1/2.like_21	241.667	218.229	0	0.418511	0.286085	0.030854	0.00486587
DT1_A1_CCAATCGGTAGATCGA-1	NA	125.26	362.76	0	0	-0.0156105	0.008053	0.00460391
DT1_A1_CCAATGTCACAGCAAG-1	AT1/2.like_21	259.896	241.927	0	0.438564	0.0149235	0.00465182	0.0040055
DT1_A1_CCAATTACGGGTCGAG-1	NA	155.208	392.969	0	1.27946	0.139313	0.00151645	0.00120987
DT1_A1_CCAATTGAATGTTAAT-1	AT1/2.like_5	159.115	232.812	0	0	0.24119	0.00312653	0.00906652
DT1_A1_CCACAATGTACGTCTT-1	AT1/2.like_19	214.062	364.844	0.323754	0.323754	0.525874	0.115233	0.0367279
DT1_A1_CCACACTGAGATATTA-1	NA	271.615	241.667	0.65998	1.05414	0.0892937	0.00946963	0.00792905
DT1_A1_CCACAGTACCCATCCT-1	Gastric_5	326.823	387.24	0	2.9274	-0.0211945	0.304983	0.0104192
DT1_A1_CCACATGGCTCTTTAT-1	NA	364.323	90.625	0	1.10905	0.0717239	0.00911022	0.0104919
DT1_A1_CCACCAACTTTACTGT-1	NA	348.177	210.156	0	0.943947	0.063124	0.00855718	0.00608357
DT1_A1_CCACCCAAGGAAAGTG-1	NA	260.937	330.208	0	0.652747	0.0604159	0.00312468	0.00197588
DT1_A1_CCACGAATTTAACCTC-1	NA	286.198	445.833	0.940507	0	-0.0114584	0.00730295	0.00257939
DT1_A1_CCACGAGAAGAGAATC-1	NA	142.448	331.771	0	0	0.225826	0.0029275	0.00766236
DT1_A1_CCACGGAGCCATAAGA-1	NA	317.969	166.146	0	0.953841	0.104818	0.120283	0.00709654
DT1_A1_CCACGGCAGGTGTAGG-1	Lung.progenitor.like_1	460.417	178.125	0.268467	0	0.365471	0.000536837	0.11685
DT1_A1_CCACTATCCGGGTCAC-1	AT1/2.like_20	221.354	470.312	0.405815	0.916921	0.468141	0.0024212	0.0821755
DT1_A1_CCACTCAGATCCGCAA-1	NA	468.49	344.792	0	0	0.265399	0.00598276	0.0119973
DT1_A1_CCACTGGTGGCTGGTT-1	Gastric_6	270.312	146.354	0	0.589838	0.515766	0.139178	0.0873516
DT1_A1_CCACTGTTTGGATTAA-1	NA	386.719	434.115	0	1.63454	-0.0188538	0.0108586	0.00881925
DT1_A1_CCAGAAAGCAACTCAT-1	NA	347.917	196.354	0	0.682713	0.0643295	0.00362835	0.0029968
DT1_A1_CCAGATAGTTGAGTGA-1	AT1/2.like_19	208.073	361.719	0	0	0.883146	0.0163477	0.153247
DT1_A1_CCAGCCTGGACCAATA-1	NA	260.417	296.354	0	0	-0.142125	0.00313389	0.00207144
DT1_A1_CCAGCTCGAACGCATT-1	NA	414.323	294.271	0	0	0.247174	0.0130166	0.00868314
DT1_A1_CCAGCTGATGGTACTT-1	AT1/2.like_2	258.594	146.615	0.472541	0.645058	0.276958	0.170856	0.00185848
DT1_A1_CCAGCTTCCGCCCGCA-1	NA	210.937	133.594	0	0	-0.0535208	0.0239279	0.00557714
DT1_A1_CCAGGGACGTGGCCTC-1	AT1/2.like_21	200.781	256.25	0	0.807233	0.18457	0.00531662	0.00489396
DT1_A1_CCAGTAGTCTGATCCA-1	NA	202.344	385.417	0	0.826301	0.00363476	0.00341999	0.00262158
DT1_A1_CCAGTCAAATCTCTTA-1	AT1/2.like_2	287.5	101.823	0	0.322784	0.0806618	0.0103763	0.00227271
DT1_A1_CCAGTCTAGACGGCGC-1	NA	184.375	368.75	0	0.844527	0.181471	0.0732284	0.000963014
DT1_A1_CCAGTCTTGTCATAGA-1	NA	390.625	274.219	0	1.17624	0.0217345	0.00615716	0.0133221
DT1_A1_CCAGTGTACAGACCGA-1	High.plasticity_1	465.625	133.594	0.332676	0.332676	0.434984	0.000948442	0.286543
DT1_A1_CCATAAACAACCCGAC-1	NA	124.74	335.417	0	0.516735	-0.10049	0.00314131	0.00194499
DT1_A1_CCATAACCTGTGCAGT-1	NA	340.885	91.1458	0	0.54447	-0.167744	0.00211764	0.00155735
DT1_A1_CCATACCTTTACTTGT-1	High.plasticity_5	220.573	422.656	0	0.320095	0.750432	0.00202516	0.157557
DT1_A1_CCATACTCGCCTCTCC-1	NA	228.125	75.5208	0	0.991473	0.0586625	0.0048035	0.0031975
DT1_A1_CCATAGAGGCTGCCAG-1	NA	394.01	86.9792	0	0	0.0598723	0.00682896	0.0108955
DT1_A1_CCATAGGTTGGCGTGG-1	NA	147.917	287.5	0	0	-0.0778076	0.00302696	0.00177186
DT1_A1_CCATATGGAAACTATA-1	AT1/2.like_1	357.031	424.479	0.662201	2.71376	-0.119102	0.202922	0.00424742
DT1_A1_CCATGCCCTAGATTTC-1	NA	374.479	407.031	0	1.50739	-0.0751522	0.0218741	0.00920276
DT1_A1_CCATGCCTGTTTAGTA-1	NA	248.177	255.729	0	0.560883	0.133961	0.00186717	0.00263262
DT1_A1_CCATGGCAAACGCTCA-1	NA	478.385	208.333	0	0	0.0323346	0.0109082	0.00529483
DT1_A1_CCATGGCCCTTGTACC-1	NA	228.906	150.26	0	0.715525	0.138035	0.00465532	0.00354072
DT1_A1_CCATGTTCATCTATAT-1	High.plasticity_1	442.448	167.969	0	0.328018	0.193855	0.00100624	0.167334
DT1_A1_CCATTAGCGATAATCC-1	AT1/2.like_21	229.948	218.49	0	0.560077	0.384917	0.0161668	0.0231158
DT1_A1_CCATTCCCTGCCCACA-1	NA	235.677	208.073	0	0	0.153764	0.00698879	0.0103133
DT1_A1_CCATTTCTACCTATTA-1	NA	367.448	315.365	0	0	0.0372579	0.00275819	0.0049831
DT1_A1_CCCAACATACGTCGCG-1	Gastric_4	294.792	193.75	0	2.89249	0.192492	0.662339	0.0017023
DT1_A1_CCCAACCACACTAACA-1	NA	88.8021	301.823	0	0.391395	-0.0554626	0.00134639	0.00127321
DT1_A1_CCCAAGAATGCACGGT-1	NA	54.1667	377.344	0	0	-0.0344975	0.00208781	0.00179429
DT1_A1_CCCAAGTCATTACACT-1	NA	445.312	399.479	0	0	-0.00204635	0.0141851	0.0275585
DT1_A1_CCCAATGAGATTTGCA-1	NA	395.573	209.375	0	1.72009	-0.112592	0.0136728	0.00784815
DT1_A1_CCCAATTTCACAACTT-1	NA	270.833	187.24	0	0	-0.076812	0.0971118	0.0138362
DT1_A1_CCCACTCCACGGTATC-1	NA	328.906	84.375	0	0	-0.0583861	0.00376534	0.00222432
DT1_A1_CCCAGAGGAGGGCGTA-1	NA	167.448	433.594	0	0	0.0579355	0.00478427	0.00275736
DT1_A1_CCCAGATTCCCGTGAC-1	NA	490.365	201.562	0	0	0.026541	0.00433717	0.00320905
DT1_A1_CCCAGGAAGAATTCGA-1	High.plasticity_2	479.687	296.875	0.396934	0	0.577715	0.00185366	0.272702
DT1_A1_CCCAGGTCTGAAGGCT-1	NA	357.292	451.562	0	0	-0.0422272	0.0280547	0.00355894
DT1_A1_CCCAGTAAACTTGGGA-1	NA	346.875	114.844	0	1.77712	-0.077588	0.102248	0.00563229
DT1_A1_CCCAGTTAAGGCGCCG-1	NA	290.885	353.646	0	1.22593	-0.0137927	0.00633758	0.00518656
DT1_A1_CCCGAAGTTTCGCGAA-1	NA	305.469	111.979	0	0	0.0515582	0.00637974	0.00778782
DT1_A1_CCCGACCATAGTCCGC-1	NA	160.156	328.125	0	0	0.401916	0.0128131	0.021938
DT1_A1_CCCGAGTTTCTCCGTA-1	NA	327.604	441.667	0	0	-0.142951	0.0116909	0.00314283
DT1_A1_CCCGCAAATAATCATC-1	EMT_1	496.875	259.115	0	0	0.325926	0.00630049	0.0130902
DT1_A1_CCCGCAGGGCCCAAAG-1	NA	107.292	345.833	0	1.64468	0.146692	0.0283663	0.00248018
DT1_A1_CCCGCTAGAGGGTTAA-1	NA	42.1875	357.031	0	0	0.04628	0.00455237	0.00251816
DT1_A1_CCCGGCACGTGTCAGG-1	NA	493.229	426.042	0	0	0.148082	0.0164161	0.038325
DT1_A1_CCCGGGTCGTTCAGGG-1	NA	426.042	266.927	0	1.61619	0.0901913	0.00785913	0.00652714
DT1_A1_CCCGGTGGAAGAACCT-1	NA	187.5	147.396	0	0	0.0428729	0.0147759	0.00342128
DT1_A1_CCCGGTGTATCGGAAT-1	NA	353.125	131.771	0	0	0.162796	0.0291186	0.0051335
DT1_A1_CCCGTAAGTCTAGGCC-1	NA	276.562	170.052	0	0	-0.0618698	0.00966174	0.00375483
DT1_A1_CCCGTAGCTGGGAAGA-1	NA	377.865	206.25	0	0	0.412788	0.0123757	0.0323722
DT1_A1_CCCGTCAGCGTCTGAC-1	NA	177.083	249.74	0	0.736898	0.0990891	0.00264698	0.00798638
DT1_A1_CCCGTGACAGTGCCTT-1	NA	498.437	381.771	0	0	0.142908	0.0143158	0.111876
DT1_A1_CCCGTGAGGGCGGTGA-1	AT1/2.like_2	299.219	88.2812	0	0.880056	0.148626	0.00816614	0.143602
DT1_A1_CCCGTTTCGCAGATGT-1	AT1/2.like_1	351.042	434.635	0.67745	2.27415	-0.0586958	0.209909	0.00216669
DT1_A1_CCCTAGCTCTAAGGTC-1	NA	496.875	252.344	0	0.873421	0.173675	0.00970398	0.0120722
DT1_A1_CCCTAGGCAACAAGAG-1	AT1/2.like_2	316.927	84.6354	0	0.437784	0.147328	0.00490592	0.00618011
DT1_A1_CCCTATGTAGAGCAGA-1	NA	394.792	154.948	0	0	-0.0908681	0.00319513	0.00453429
DT1_A1_CCCTCAAGCTCTTAGT-1	NA	157.292	90.1042	0	0	-0.0322008	0.0076771	0.00918264
DT1_A1_CCCTCAGATCGAGAAC-1	High.plasticity_1	466.146	160.937	0	0.396647	0.714681	0.000915794	0.391902
DT1_A1_CCCTCATCACAGAGTA-1	High.plasticity_1	495.573	157.031	0.66752	0	0.218224	0.0054959	0.223866
DT1_A1_CCCTCATTCTGGAATT-1	AT1/2.like_5	135.156	226.562	0	0.792924	0.194101	0.00300607	0.0216745
DT1_A1_CCCTCCTCGCTCGTAT-1	AT1/2.like_1	339.323	434.896	1.20726	2.4799	-0.0982364	0.09132	0.00616483
DT1_A1_CCCTCGATAATACACA-1	High.plasticity_1	448.437	171.354	0.634584	0.464252	0.546557	0.00128341	0.212031
DT1_A1_CCCTGAAATGAGTTGA-1	AT1/2.like_21	223.958	208.333	0	0.478404	0.123949	0.00341594	0.00652885
DT1_A1_CCCTGACTAACAAATT-1	AT1/2.like_2	264.062	115.885	0	0.373194	-0.0719853	0.00359592	0.00178956
DT1_A1_CCCTGCCCAATCCGCT-1	AT1/2.like_2	282.292	139.583	0	0	0.424757	0.134585	0.0566928
DT1_A1_CCCTGCGCTACGCATA-1	NA	240.885	157.031	0	0.840574	0.124484	0.00586827	0.00258122
DT1_A1_CCCTGGCTGTTCCTTC-1	AT1/2.like_2	317.187	91.4062	0	0.734069	0.0690781	0.0038718	0.00517296
DT1_A1_CCCTGGGAGGGATCCT-1	High.plasticity_2	491.667	317.187	0	0	0.421089	0.000554475	0.42633
DT1_A1_CCCTGGTATGGGCGGC-1	NA	77.3437	322.396	0	1.72113	0.0912366	0.0423569	0.0324914
DT1_A1_CCCTTTAATGGAGTTC-1	NA	416.406	444.01	0	0	0.0846406	0.017717	0.00792342
DT1_A1_CCCTTTGACAGGTCTT-1	NA	336.979	264.583	0	1.44072	0.146162	0.0121884	0.00581007
DT1_A1_CCGAACACTGGGCCTC-1	NA	300	135.937	0	0.969006	0.0473534	0.123441	0.00129035
DT1_A1_CCGAAGCATTGACCAA-1	NA	400	90.3646	0	0	0.0648489	0.00539761	0.0114394
DT1_A1_CCGACAAAGGGAGTGC-1	NA	234.896	146.875	0	0	0.0259461	0.0119618	0.00537021
DT1_A1_CCGACAATAGGCCGCC-1	NA	380.99	451.302	0	0	0.111868	0.0286465	0.00793198
DT1_A1_CCGACGGGCATGAGGT-1	NA	359.375	162.24	0	0	0.108703	0.00304231	0.00200829
DT1_A1_CCGACGTAAACACAAC-1	AT1/2.like_6	119.792	407.031	0.993361	2.18994	0.0821609	0.25835	0.0040626
DT1_A1_CCGACTCGCATAGTCT-1	NA	65.625	336.198	0	0	0.15684	0.00934304	0.00397426
DT1_A1_CCGAGAAGTCGCATAA-1	NA	315.885	455.469	0	0	-0.107285	0.0151388	0.00654421
DT1_A1_CCGAGCTGTGCTTGTC-1	NA	150	457.812	0	0	0.120247	0.00836507	0.0098345
DT1_A1_CCGAGGGATGTTAGGC-1	AT1/2.like_13	76.8229	288.542	0	0	-0.159083	0.00598632	0.0105816
DT1_A1_CCGATCTCAACCTTAT-1	NA	261.979	418.75	0	0	-0.0775103	0.308024	0.00169243
DT1_A1_CCGATTCGAGGGACCC-1	AT1/2.like_2	264.323	142.969	0.224466	0	0.794921	0.135765	0.0880672
DT1_A1_CCGATTGGTCAATGAA-1	NA	54.6875	411.198	0	0	0.13867	0.00506502	0.0183218
DT1_A1_CCGCACAAAGACCAAC-1	NA	254.948	333.854	0	0	0.104094	0.00221337	0.00163339
DT1_A1_CCGCACGTGACCTCGG-1	NA	205.469	164.323	0	0.538135	0.0131272	0.00581595	0.00242401
DT1_A1_CCGCACTTGCAATGAC-1	NA	451.823	436.719	0	0	-0.105312	0.0336467	0.0265135
DT1_A1_CCGCATGTGGTACGAT-1	NA	372.917	298.177	0	0	-0.035893	0.00597129	0.00412031
DT1_A1_CCGCCACCACAATCCA-1	NA	65.1042	302.344	0.484908	0.810063	0.196683	0.00127069	0.00364289
DT1_A1_CCGCCGGAACTTCTCG-1	NA	358.854	114.583	0	0	0.00996233	0.0980399	0.00434288
DT1_A1_CCGCCGGTCAACACAC-1	AT1/2.like_5	117.969	264.062	0	0.361303	0.140389	0.00222114	0.00794506
DT1_A1_CCGCCGTTGAGGATAA-1	NA	310.156	479.427	0	0	0.0304522	0.00778226	0.00641448
DT1_A1_CCGCCTGCGAATTGGT-1	NA	131.51	406.771	0.810028	1.9796	-0.0444921	0.0899745	0.00357024
DT1_A1_CCGCCTTGCGATGTCG-1	AT1/2.like_2	293.49	98.4375	0	0.353355	-0.0483504	0.00660153	0.00522125
DT1_A1_CCGCGATTTGGTAGGT-1	NA	269.792	105.469	0	0	-0.0450553	0.00204092	0.00168144
DT1_A1_CCGCGCAAGATACCCA-1	NA	411.719	83.3333	0	0	-0.0845308	0.00409796	0.00648908
DT1_A1_CCGCGGAATGCGTCAC-1	NA	342.448	227.083	0	0	0.0948238	0.0117666	0.00636768
DT1_A1_CCGCGGGTACGAAGAA-1	NA	229.167	164.062	0	0	-0.0320144	0.00559052	0.0046102
DT1_A1_CCGCGTAGGTAAGGGC-1	NA	217.187	150.521	0	0	0.137138	0.00602062	0.00939265
DT1_A1_CCGCTCCAGGGCGATC-1	NA	461.979	307.292	0	0	-0.0801571	0.00678073	0.00957115
DT1_A1_CCGCTCTTCCGAACTA-1	NA	415.885	409.896	0	0	-0.0843806	0.0109363	0.00716687
DT1_A1_CCGCTGGTGCCATTCA-1	AT1/2.like_22	77.3437	329.167	0	0	0.0859204	0.00230325	0.00481015
DT1_A1_CCGCTTACCTCACTCT-1	Gastric_4	318.49	193.49	0.312116	1.87099	0.132133	0.514348	0.0037077
DT1_A1_CCGCTTGCTGACATGG-1	NA	203.385	460.417	0	0.587076	-0.174166	0.0025224	0.00144693
DT1_A1_CCGGAAGTGCAATATG-1	NA	487.24	429.427	0	0	0.0392892	0.0164621	0.0150416
DT1_A1_CCGGAATGGTTTCAGT-1	AT1/2.like_12	182.031	184.896	0.408116	0	0.0899658	0.0105815	0.0921159
DT1_A1_CCGGAGCGTACTTTCT-1	AT1/2.like_39	384.375	264.062	0	0	-0.172491	0.00790473	0.00267666
DT1_A1_CCGGAGGTCTTATGGT-1	NA	150.26	478.125	0	0	0.11541	0.0124066	0.00865945
DT1_A1_CCGGCCGCGAGCATAT-1	NA	382.031	80.2083	0	0	-0.168404	0.002244	0.00850686
DT1_A1_CCGGCGCATATTGGAT-1	NA	123.958	267.448	0	0	-0.104386	0.00145754	0.00133018
DT1_A1_CCGGCGTGAGACTCTG-1	NA	317.448	111.719	0	0	0.148673	0.016143	0.013059
DT1_A1_CCGGGACCCGCAGAGA-1	NA	135.677	253.646	0	0.57347	-0.081339	0.00197565	0.00170876
DT1_A1_CCGGGCGGTCTCGTCA-1	NA	231.25	334.115	0	0	-0.0631242	0.0197499	0.00835802
DT1_A1_CCGGGCTAAGAATTTC-1	High.plasticity_1	453.906	140.625	0	0	0.755219	0.000545702	0.372464
DT1_A1_CCGGGCTGCTCCATAC-1	NA	255.469	367.708	0	0	-0.099868	0.0297954	0.0112695
DT1_A1_CCGGGTTCGAGGTTAC-1	NA	264.844	183.854	0	1.00019	0.0549745	0.0266665	0.00752937
DT1_A1_CCGGTATCTGGCGACT-1	NA	498.177	361.198	0	1.07965	-0.096369	0.00513347	0.0317507
DT1_A1_CCGGTTTGTAATTGTG-1	NA	371.875	216.667	0	0	0.079424	0.00886186	0.0118971
DT1_A1_CCGTAAGTTGGTCCCA-1	NA	237.24	337.5	0	0	-0.00826943	0.0135301	0.00785387
DT1_A1_CCGTAGGAAATCCCTG-1	NA	397.917	400	0	0	0.0628148	0.0138672	0.00798116
DT1_A1_CCGTAGGGTTGTTTAC-1	NA	398.437	427.344	0	1.62925	0.0118124	0.0154995	0.00613251
DT1_A1_CCGTATCTCGTCGTAG-1	NA	353.646	165.885	0	0	0.307222	0.00783567	0.00365517
DT1_A1_CCGTATTAGCGCAGTT-1	NA	144.01	454.427	0	1.34508	0.0729541	0.0200444	0.00747506
DT1_A1_CCGTCAACCTCTGGCG-1	High.plasticity_1	441.927	120.312	0	0	0.407127	0.00252338	0.330053
DT1_A1_CCGTGCCCATGACGGC-1	AT1/2.like_5	111.719	240.365	0	0	0.27763	0.00247585	0.00439037
DT1_A1_CCGTGGAACGATCCAA-1	NA	185.417	436.719	0	0	0.382992	0.00258524	0.00192413
DT1_A1_CCGTGTTAAATTCCAT-1	AT1/2.like_29	324.479	196.875	0.563348	0.921512	0.126883	0.062418	0.013896
DT1_A1_CCGTTACGTTAGAACA-1	NA	160.937	375.781	0	0	0.0831334	0.00354072	0.00206734
DT1_A1_CCGTTCCGAATCTCGG-1	NA	276.302	149.74	0.28143	0.500804	0.704036	0.115161	0.202746
DT1_A1_CCGTTTCCTTTCCGTG-1	NA	490.625	228.646	0	0	0.303774	0.0131668	0.0411152
DT1_A1_CCTAAAGGCTGACGCT-1	NA	125	355.99	0	0	0.113869	0.00497426	0.00418949
DT1_A1_CCTAAATTAACGGTTC-1	NA	290.365	306.25	0	0	0.0412983	0.00554446	0.00824656
DT1_A1_CCTAAATTGTATCCTA-1	NA	351.562	461.979	0	0	-0.149798	0.00952524	0.0053801
DT1_A1_CCTAACCCAAACAAGT-1	NA	332.552	377.083	0	2.19427	0.031436	0.0249229	0.00665805
DT1_A1_CCTAACTAAGGCTCTA-1	NA	166.927	392.708	0	0	-0.072958	0.00506796	0.00299417
DT1_A1_CCTACAAGTCCGGAAT-1	AT1/2.like_6	96.3542	434.635	0.382467	1.33378	0.471821	0.0900576	0.0221554
DT1_A1_CCTACAGTTGAGGGAG-1	NA	498.177	354.427	0	0	0.150897	0.00396638	0.0146934
DT1_A1_CCTACATTCACAGACG-1	NA	341.927	186.458	0	0.874234	-0.021991	0.0515671	0.00396078
DT1_A1_CCTACTGCTTACACTT-1	High.plasticity_3	200.521	242.708	0	0.971632	0.885815	0.00602092	0.124882
DT1_A1_CCTAGGCGTAGCGATC-1	NA	255.469	374.74	0	2.88995	0.053154	0.0344294	0.0150935
DT1_A1_CCTAGGTAAAGGTAGC-1	NA	341.146	111.458	0	0	0.20778	0.0936883	0.0153675
DT1_A1_CCTAGTTAGTCGCATG-1	NA	112.76	322.135	0	0	-0.108034	0.00340349	0.00172754
DT1_A1_CCTATACCGTCCTGTC-1	NA	366.146	226.823	0	0	-0.0145608	0.0147917	0.00743012
DT1_A1_CCTATATCGTGTCACG-1	NA	394.271	107.292	0	0.7652	0.135285	0.00138578	0.00188886
DT1_A1_CCTATATTTGTCCTGG-1	NA	408.073	250.26	1.43241	0	0.0012107	0.0159045	0.00750257
DT1_A1_CCTATCTATATCGGAA-1	NA	154.427	338.542	0	0.417394	1.05816	0.00223055	0.0926355
DT1_A1_CCTATGGCTCCTAGTG-1	AT1/2.like_14	406.771	154.948	0	0	0.000192617	0.0037558	0.0168311
DT1_A1_CCTATGGGTTACCGTC-1	NA	213.281	310.417	0.48664	0	0.182665	0.00210707	0.00145714
DT1_A1_CCTATGGTCAAAGCTG-1	NA	444.271	304.167	0	0.583482	-0.0569558	0.00194404	0.00173367
DT1_A1_CCTCAACGATCGCTGT-1	AT1/2.like_7	346.354	73.9583	0	0	0.355183	0.012649	0.019004
DT1_A1_CCTCACCTGAGGGAGC-1	High.plasticity_5	208.854	422.917	0	0.373095	0.760621	0.00348294	0.156617
DT1_A1_CCTCACCTTAGCATCG-1	AT1/2.like_9	202.604	405.99	0	0.895792	0.208778	0.0364985	0.0368857
DT1_A1_CCTCCCGACAATCCCT-1	NA	94.5312	291.667	0	0	0.185703	0.00280695	0.00217946
DT1_A1_CCTCCGACAATTCAAG-1	NA	235.417	187.76	0	0	-0.0415442	0.0194834	0.00355497
DT1_A1_CCTCCTAGCTAGAGTC-1	NA	435.937	117.187	0	0	-0.109279	0.00562166	0.00809797
DT1_A1_CCTCCTGAGCCCACAT-1	NA	263.802	102.344	0	0	-0.117838	0.00486254	0.00476735
DT1_A1_CCTCCTGTTGTGTCGT-1	NA	409.896	400	0	0	-0.0198943	0.0312059	0.0219601
DT1_A1_CCTCGAAGTGGACGGG-1	NA	130.469	318.49	0	0	-0.191372	0.00184379	0.00164684
DT1_A1_CCTCGACCCACTGCCT-1	NA	59.6354	326.042	0	0	-0.022058	0.00234277	0.00219126
DT1_A1_CCTCGCCAGCAAATTA-1	High.plasticity_10	148.437	328.385	0	1.5437	0.856863	0.00291137	0.136816
DT1_A1_CCTCGCGCGATATAGG-1	NA	167.187	399.479	0	0	0.143161	0.00428036	0.00303582
DT1_A1_CCTCGCGCTGTGCGAT-1	NA	378.646	274.479	0	0	0.24994	0.00245812	0.00298414
DT1_A1_CCTCGGACCGGGATAG-1	NA	285.156	364.062	0	0	0.0607972	0.00344878	0.00213896
DT1_A1_CCTCGGATGCTACCTG-1	NA	228.385	109.635	0	0	-0.0386142	0.012505	0.00493068
DT1_A1_CCTCGGTTTCCTTGCC-1	NA	454.687	201.823	0	0	0.0992902	0.0341933	0.00515444
DT1_A1_CCTCTAATCTGCCAAG-1	NA	177.865	324.479	0	1.53765	-0.0785927	0.0372335	0.00901312
DT1_A1_CCTCTACAAGGATTGG-1	Lung.progenitor.like_4	436.458	164.583	0	0.959885	0.25413	0.00132597	0.0893366
DT1_A1_CCTCTATCGATTAGCA-1	NA	347.656	162.5	0	1.03597	-0.088342	0.0165678	0.0116972
DT1_A1_CCTCTCTCCCATCTAG-1	NA	241.406	197.917	0	1.26449	0.0384461	0.0345204	0.00834743
DT1_A1_CCTCTGGCCTAGACGG-1	NA	130.729	332.031	0	0.547249	-0.151935	0.00240568	0.00104521
DT1_A1_CCTCTGTACTATTCTA-1	NA	354.948	281.51	0	0	-0.0534313	0.00951153	0.00522192
DT1_A1_CCTGAACGATATATTC-1	NA	261.458	364.323	0	0	-0.0712725	0.00551828	0.00274565
DT1_A1_CCTGAATATTTACATA-1	NA	177.865	317.708	0	0	-0.104989	0.00707033	0.00438582
DT1_A1_CCTGACAAACTCGCGC-1	NA	151.302	86.7187	0	0	0.00611832	0.0075328	0.00706121
DT1_A1_CCTGACGCAACCTTTA-1	NA	60.1562	373.698	0	0	-0.0313128	0.00419541	0.0022014
DT1_A1_CCTGAGAATAAATGCA-1	Lung.progenitor.like_1	460.417	184.896	0	0	0.243886	0.00318376	0.0237826
DT1_A1_CCTGCCCGTTGTCTAG-1	NA	246.094	105.99	0	0.961459	-0.0439526	0.0124623	0.0104982
DT1_A1_CCTGCGTTCTACGCTT-1	NA	228.646	123.177	0	0	0.113472	0.00473526	0.0039774
DT1_A1_CCTGCTATTTGAGAAG-1	AT1/2.like_21	194.792	246.094	0.441714	0.980621	0.509633	0.016749	0.163529
DT1_A1_CCTGGCTAGACCCGCC-1	High.plasticity_3	212.24	222.135	0	0.525639	0.910331	0.00306173	0.181719
DT1_A1_CCTGGTCGAATGTGGG-1	Gastric_7	390.885	308.333	1.56489	0.665538	0.141256	0.218751	0.0053129
DT1_A1_CCTGTAAGACATGATA-1	NA	259.375	214.583	0	1.30966	0.130423	0.0208795	0.00720249
DT1_A1_CCTGTACTCACGCCCA-1	AT1/2.like_2	276.562	156.51	0.282961	0	0.454041	0.207078	0.00634282
DT1_A1_CCTGTCACCCGGGCTC-1	NA	213.281	303.646	0	0	0.00629637	0.00223657	0.00124365
DT1_A1_CCTGTCCCTCACGTTA-1	NA	256.771	463.021	0	0	-0.149782	0.0301458	0.00261778
DT1_A1_CCTGTCGCCCGTAAAT-1	NA	254.427	286.198	0	0	0.146407	0.00183913	0.00128833
DT1_A1_CCTGTGAAACCGTAAC-1	NA	239.844	82.0312	0	0	0.120457	0.00347691	0.0028779
DT1_A1_CCTGTGCGGATTGTAA-1	EMT_2	60.6771	414.583	0	0	0.32596	0.00353652	0.0238534
DT1_A1_CCTGTTCAACCTCGGG-1	NA	461.198	246.094	0	0	0.240544	0.0108278	0.0243688
DT1_A1_CCTGTTTGAAGACACG-1	NA	386.198	393.49	0	0	-0.0319249	0.00987828	0.00741682
DT1_A1_CCTTAAGTACGCAATT-1	NA	486.979	402.344	0	1.68237	0.0958925	0.0150283	0.0144335
DT1_A1_CCTTCAGTTAAAGTGA-1	NA	401.823	233.333	0	0	0.0199027	0.0126477	0.00487677
DT1_A1_CCTTCCGCAACGCTGC-1	High.plasticity_1	459.635	123.437	0	0	0.177557	0.000925538	0.213959
DT1_A1_CCTTCGTATAGAATCC-1	NA	449.74	280.208	0	0	-0.00426676	0.0171486	0.0145867
DT1_A1_CCTTCTCAGCGTTCCT-1	NA	293.75	125.781	0	0.641667	-0.107681	0.205953	0.000870912
DT1_A1_CCTTCTTGATCCAGTG-1	NA	154.167	325	0	0	0.634302	0.00692145	0.0471355
DT1_A1_CCTTGACCACTTTATT-1	NA	369.01	444.531	0	0	0.126712	0.046678	0.0090463
DT1_A1_CCTTGTGAACGTGGTT-1	NA	466.927	235.677	0	1.16458	0.13809	0.00803724	0.0146983
DT1_A1_CCTTTAAGGGAGCACT-1	NA	384.115	243.75	0	0	0.0102971	0.0142123	0.0105376
DT1_A1_CCTTTCAATGAAGAAA-1	NA	190.885	399.219	0	0	-0.0468101	0.0151085	0.00523892
DT1_A1_CCTTTGAATTATGGCT-1	AT1/2.like_7	382.292	94.0104	0.360421	0.360421	0.126252	0.00250815	0.00802252
DT1_A1_CGAAACATAGATGGCA-1	NA	107.031	339.062	0	1.55166	0.0663472	0.101881	0.00228252
DT1_A1_CGAAACGCAATTCATG-1	NA	282.812	186.979	0	1.37589	-0.0565751	0.262972	0.0026876
DT1_A1_CGAACAGTATGGGCGT-1	AT1/2.like_1	338.802	400.781	0.50074	2.09794	-0.0795862	0.209856	0.00311187
DT1_A1_CGAACCCGCATGCGTC-1	NA	330.729	240.885	0	0	-0.0950279	0.00762558	0.00568815
DT1_A1_CGAACCTCTTTCCTAG-1	High.plasticity_1	465.885	140.625	0.280493	0	0.721665	0.00106134	0.289907
DT1_A1_CGAACGCCCAGTGCCG-1	NA	124.479	315.104	0	0	-0.0827364	0.00342001	0.00168686
DT1_A1_CGAACGGCCGGACAAC-1	NA	317.448	125.26	0	0	0.219805	0.03199	0.00909821
DT1_A1_CGAAGACGGTGAGTGC-1	NA	234.115	85.6771	0	0	0.0606595	0.00578523	0.0045537
DT1_A1_CGAAGATCAGTTTCAT-1	AT1/2.like_40	479.687	310.417	0	0.493202	0.228135	0.00230706	0.0227563
DT1_A1_CGAAGCTATAAATTCA-1	NA	155.729	433.854	0	1.40755	0.0710593	0.00517618	0.0132527
DT1_A1_CGAAGGGTTTCAGATT-1	NA	429.948	120.573	0	0.559916	0.206839	0.00345081	0.253364
DT1_A1_CGAAGTTGCTCTGTGT-1	NA	235.417	194.531	0	0	0.137126	0.0286661	0.00788755
DT1_A1_CGAATCTGCTCGACGC-1	AT1/2.like_14	406.771	148.177	0	0	-0.0112484	0.00261659	0.00674886
DT1_A1_CGAATGAAGTCATTGC-1	NA	406.51	141.146	0	0	0.0189598	0.00302295	0.00396974
DT1_A1_CGAATGACGCATAATG-1	NA	414.062	267.187	0	1.35717	0.0402435	0.0114218	0.00553159
DT1_A1_CGAATGGTAGGTCGTC-1	High.plasticity_1	472.135	171.094	0	1.11375	0.375637	0.000566047	0.449145
DT1_A1_CGACAATTTGATCTAA-1	NA	297.396	397.917	0	0.728423	-0.00512931	0.00340833	0.0021926
DT1_A1_CGACACGCTCCGACAG-1	NA	315.104	394.271	0.810375	1.55736	0.0246275	0.0024958	0.00187353
DT1_A1_CGACAGTTCGCGTTAT-1	NA	253.646	218.229	0	0	-0.00715209	0.0251709	0.0209091
DT1_A1_CGACATGCGATCTTCT-1	NA	88.8021	295.052	0	0.443486	-0.0216326	0.00255509	0.00133212
DT1_A1_CGACCCTTAACGCCGG-1	NA	323.437	115.104	0	0	0.143799	0.0211162	0.0138772
DT1_A1_CGACCGTTGGTATTCG-1	High.plasticity_1	483.854	164.062	0.527697	0.208375	0.403086	0.0003423	0.501606
DT1_A1_CGACCTACTAGACAAT-1	NA	310.937	74.4792	0	0	0.183135	0.00497605	0.00265257
DT1_A1_CGACGCATCCGTACCT-1	NA	335.156	108.073	0	0	0.0341028	0.0612373	0.0223168
DT1_A1_CGACTCAGGATGTTAT-1	NA	178.646	379.167	0	0	-0.0818938	0.00327278	0.00139274
DT1_A1_CGAGACTACTGCTGCT-1	NA	469.271	405.99	0	0	0.115228	0.0113042	0.0187026
DT1_A1_CGAGAGATGTGAACCT-1	AT1/2.like_41	213.542	324.219	0.426907	0	-0.0129025	0.00754169	0.00516952
DT1_A1_CGAGAGCGCGTAGATA-1	AT1/2.like_2	305.208	98.4375	0	0.645676	0.261426	0.00596196	0.0079679
DT1_A1_CGAGAGGGTAGCCGCG-1	NA	374.74	427.604	1.38368	1.38368	-0.0523676	0.0550394	0.013776
DT1_A1_CGAGATTTCGCTCGGG-1	NA	292.448	469.531	0	0	-0.0296915	0.0800416	0.00172799
DT1_A1_CGAGCACTTCAAGTTT-1	AT1/2.like_12	175.781	161.198	0	0	0.381799	0.00712933	0.0580313
DT1_A1_CGAGCGTTGATCAGCC-1	AT1/2.like_5	111.719	233.594	0	0.450123	0.158264	0.00392719	0.00404895
DT1_A1_CGAGCTGGGCTTTAGG-1	NA	142.187	304.687	0	0	0.0789267	0.0189005	0.0101334
DT1_A1_CGAGGATCGGGAACGA-1	NA	209.635	477.344	0	0.393752	-0.0542491	0.00681794	0.00108685
DT1_A1_CGAGGCTAAATATGGC-1	AT1/2.like_41	213.281	317.448	0	0	-0.0255448	0.00298575	0.00400902
DT1_A1_CGAGGGACTGCGGTCG-1	NA	266.927	340.365	0	0	0.264161	0.00697861	0.00567147
DT1_A1_CGAGGGTATCCAGGTG-1	NA	420.052	277.344	0	0	-0.0144576	0.00830983	0.00893717
DT1_A1_CGAGTACTAAAGAGGA-1	Gastric_4	306.51	193.49	0	2.6453	0.159117	0.565911	0.00468874
DT1_A1_CGAGTGAAGGTACCAG-1	AT1/2.like_8	365.625	172.396	0	0	0.379794	0.00203128	0.0527395
DT1_A1_CGAGTTCTGTCCCACC-1	NA	202.083	365.104	0	0	-0.0519164	0.0156406	0.00955819
DT1_A1_CGAGTTTATCGGACTG-1	NA	261.719	391.667	0	0	-0.0962384	0.0265116	0.00822731
DT1_A1_CGATAATACTCAGGTT-1	NA	298.177	472.917	0	1.21365	-0.16455	0.005835	0.00371611
DT1_A1_CGATACCTCGCGGACA-1	NA	277.604	238.281	0	0	0.176405	0.00282138	0.00383606
DT1_A1_CGATAGCGATACAGTG-1	NA	429.687	107.031	0	0	-0.0476095	0.0058701	0.0113826
DT1_A1_CGATCCACCATTGTTG-1	NA	467.187	256.25	0	0	-0.0843779	0.0214881	0.0299021
DT1_A1_CGATCCGACCCAGTGC-1	AT1/2.like_21	265.885	245.052	0	0.421879	-0.0358429	0.00583354	0.00392261
DT1_A1_CGATCCTCGCAACATA-1	NA	430.99	209.115	0	0	-0.107762	0.0170158	0.0384924
DT1_A1_CGATCGAGAAGCACCA-1	NA	479.427	290.104	0	0	0.173157	0.00478537	0.0313574
DT1_A1_CGATCTGTTGGAGGAC-1	NA	311.979	155.99	0	0	-0.131757	0.0536585	0.0030155
DT1_A1_CGATGGACCCTACGCC-1	NA	172.917	402.865	0	0	-0.0669298	0.010418	0.00570315
DT1_A1_CGATGTTGTTATCTAC-1	NA	382.552	114.323	0	0	0.216748	0.00797418	0.00852849
DT1_A1_CGATTAAATATCTCCT-1	NA	372.917	284.635	0	0	-0.0664624	0.0422445	0.0137318
DT1_A1_CGATTCGCCTGGCTGC-1	NA	379.167	321.875	0	0.686073	0.334345	0.00622366	0.00491112
DT1_A1_CGATTTGTCATTAATG-1	High.plasticity_1	483.854	157.292	0.223124	0.223124	-0.0224705	0.000883976	0.167093
DT1_A1_CGCAAACACGAGTTAC-1	NA	200	201.823	0	0	-0.0543302	0.00329097	0.00289214
DT1_A1_CGCAATCGATCATTAG-1	NA	180.729	76.0417	0	0	0.144134	0.00648748	0.00233807
DT1_A1_CGCAATTACTTTCGGT-1	NA	176.302	188.542	0	0.981768	0.322645	0.0112353	0.00461431
DT1_A1_CGCAATTAGGGTAATA-1	High.plasticity_3	206.25	225.521	0	1.06232	0.551159	0.00319512	0.0930292
DT1_A1_CGCAATTCTACAATAA-1	NA	193.75	171.354	0	0.546651	0.874295	0.0529806	0.125054
DT1_A1_CGCACATGTCCACTAC-1	NA	273.177	371.094	0	0.695204	-0.0771732	0.00654021	0.00145719
DT1_A1_CGCACGTCTGTTTATG-1	Lung.progenitor.like_1	442.708	181.51	0	0.583657	0.0176629	0.00307972	0.00428607
DT1_A1_CGCACGTGCGCTATCA-1	NA	273.958	411.719	0	0	-0.00971284	0.0394471	0.00431369
DT1_A1_CGCAGAAACATTTGCG-1	AT1/2.like_13	88.5417	274.74	0	0	-0.052594	0.00589433	0.00437203
DT1_A1_CGCAGATCTTCACCCG-1	NA	191.667	460.677	0	0	0.028852	0.00170319	0.00216209
DT1_A1_CGCAGGCGATCCAAAC-1	AT1/2.like_1	351.042	421.094	0.505262	0.83934	-0.0560665	0.166269	0.0094372
DT1_A1_CGCATCATGGCTTCAG-1	NA	95.5729	366.406	0	0	0.185305	0.00263789	0.00263448
DT1_A1_CGCATCCATCAGCCAG-1	NA	209.375	470.573	0	0	0.0610269	0.0160785	0.0143867
DT1_A1_CGCATGGTGCGATGCT-1	NA	278.385	299.479	0	0	0.123753	0.00336112	0.00256355
DT1_A1_CGCATTAGCTAATAGG-1	NA	201.042	269.792	0	0.90149	-0.0696894	0.00298756	0.00283909
DT1_A1_CGCCAAGAAGCCGAGT-1	AT1/2.like_2	270.312	132.812	0	0.307597	0.50579	0.0895688	0.0724671
DT1_A1_CGCCACAGGTCGCGAT-1	NA	329.167	104.948	0	0	0.0242041	0.0221703	0.00988256
DT1_A1_CGCCATCCGATTATGA-1	NA	184.115	348.437	0	0	0.0614419	0.0484709	0.0165887
DT1_A1_CGCCCAGCACGCCTAG-1	NA	390.104	246.875	0	0	0.0595205	0.0218878	0.00931241
DT1_A1_CGCCCGCTTCCGTACA-1	NA	148.698	348.698	0	0	0.532459	0.00412897	0.0120273
DT1_A1_CGCCCTAATTGTTCAA-1	NA	435.677	110.156	0	0	0.256821	0.00843677	0.0185283
DT1_A1_CGCCCTTACATCCACC-1	NA	42.9687	411.458	0	0	0.142596	0.00509286	0.0206813
DT1_A1_CGCCCTTGAAGGCTGA-1	NA	181.51	144.271	0	0	-0.0561334	0.0100998	0.00650018
DT1_A1_CGCCGACTATTCGCTA-1	NA	246.094	92.1875	0	0	-0.176358	0.0111394	0.0061262
DT1_A1_CGCCGCCCATGCCTGT-1	NA	273.177	357.292	0	0	-0.0112875	0.00434605	0.00187441
DT1_A1_CGCCGCGTTCTGAACG-1	NA	472.656	225.521	0	0	0.129091	0.0381214	0.00829321
DT1_A1_CGCCGTTCAGCATAGT-1	NA	386.458	427.344	0	1.75918	-0.0742686	0.0113755	0.0153135
DT1_A1_CGCCTCCCTCCTCTAT-1	NA	296.354	323.177	0	0	-0.138718	0.00354216	0.00219145
DT1_A1_CGCCTGGCCTACGTAA-1	NA	282.552	166.667	0	0	-0.0811846	0.00515977	0.00323873
DT1_A1_CGCCTTTAGCATGCTC-1	NA	310.156	472.656	0	0	-0.0710369	0.00548181	0.00353952
DT1_A1_CGCGAAGTGGCATACT-1	NA	421.615	399.74	0	0	-0.0399528	0.0210893	0.00801026
DT1_A1_CGCGACACTGCGCAGC-1	AT1/2.like_10	181.25	116.927	0	0	0.131354	0.00333359	0.095395
DT1_A1_CGCGAGAGGGACTTGT-1	AT1/2.like_6	138.021	444.271	0	0.991864	0.417998	0.0584821	0.00835618
DT1_A1_CGCGAGTCTGCCGGGT-1	NA	347.396	141.927	0	0	-0.0622664	0.00895204	0.00412077
DT1_A1_CGCGCAAATGTCCAGA-1	NA	371.094	155.208	0	0	-0.0669046	0.00858809	0.00833455
DT1_A1_CGCGCATGTTTGATTG-1	NA	336.979	257.812	0	0	0.00475315	0.0169178	0.0101813
DT1_A1_CGCGCCCGACTTAATA-1	NA	166.146	331.51	0	0	0.310638	0.0432397	0.144325
DT1_A1_CGCGGCTCAACTTGAA-1	NA	297.396	404.687	0	1.14261	-0.0562881	0.00822139	0.00392973
DT1_A1_CGCGGGAATTAGGCAG-1	AT1/2.like_19	207.812	347.917	0	0	0.633037	0.0420536	0.0442191
DT1_A1_CGCGGGAATTCCTTTC-1	NA	468.49	358.333	0	0	0.129717	0.0076954	0.00814674
DT1_A1_CGCGGTAAGTCTAGCT-1	AT1/2.like_20	221.354	477.083	0	0.738207	0.337642	0.00293623	0.0135236
DT1_A1_CGCGGTCACAAACCAA-1	NA	149.74	437.24	0	1.64785	0.106553	0.0197299	0.00584439
DT1_A1_CGCGTCATATTAAACC-1	AT1/2.like_13	53.125	295.573	0	0	0.104099	0.00443557	0.0130355
DT1_A1_CGCGTTCATGAAATAC-1	AT1/2.like_21	200.781	249.479	0.537957	0.304725	0.889705	0.00369593	0.142669
DT1_A1_CGCTACGGGACATTTA-1	NA	265.625	238.281	0	0	-0.0268365	0.00606901	0.00377729
DT1_A1_CGCTAGAGACCGCTGC-1	NA	273.958	418.75	0	0	0.228188	0.047077	0.0026275
DT1_A1_CGCTATTCTTAGGCTC-1	NA	266.146	279.167	0	0.579828	-0.122518	0.0014974	0.00129907
DT1_A1_CGCTCGACATAATGAT-1	NA	164.844	229.427	0	0	0.120797	0.00641677	0.0051001
DT1_A1_CGCTCTCCGTAGATTA-1	NA	235.677	201.302	0	0	0.136196	0.0156836	0.00905475
DT1_A1_CGCTGGTGACTACCCT-1	AT1/2.like_1	327.083	407.812	1.12076	1.73186	-0.158232	0.156081	0.00849063
DT1_A1_CGCTGTGACGCCGCAC-1	AT1/2.like_21	188.542	235.937	0	0	0.289035	0.00493515	0.00708864
DT1_A1_CGCTGTGTGGATGTTG-1	NA	389.844	219.792	0	0	0.257274	0.0105904	0.00659226
DT1_A1_CGCTTAGTATTGATAC-1	NA	431.771	249.74	0	0	0.0396435	0.0159555	0.0138965
DT1_A1_CGCTTATTCCCGGTCG-1	NA	288.542	176.823	0.758079	0	-0.0812011	0.0179132	0.00402557
DT1_A1_CGCTTCGGTCTAAGAC-1	NA	433.854	426.823	1.52122	0	0.0133209	0.0115303	0.00704803
DT1_A1_CGCTTTCATACCGGTG-1	NA	123.698	247.135	0	0	0.158134	0.00280109	0.00185138
DT1_A1_CGCTTTCCGCCAAGGT-1	NA	474.219	334.375	0	0	0.00386551	0.0062676	0.00514162
DT1_A1_CGCTTTCTTGCATTCG-1	NA	225.781	364.844	0	1.37677	-0.218052	0.0178271	0.0142197
DT1_A1_CGGAAAGAATCAAACG-1	NA	384.115	236.719	0	0	0.0660748	0.0178315	0.0181844
DT1_A1_CGGAAAGCAAATGTGC-1	NA	145.312	96.875	0	0	0.185814	0.0188993	0.00874358
DT1_A1_CGGAAATTTCACATCC-1	AT1/2.like_22	65.8854	356.771	0.310718	0.547433	0.283195	0.028882	0.00843586
DT1_A1_CGGAACGTAAACATAG-1	Gastric_4	318.75	227.604	0.608246	2.23773	-0.0475388	0.575486	0.00309666
DT1_A1_CGGACCTCTGTAGTTA-1	NA	490.885	248.958	0	0	0.284857	0.00781935	0.0567622
DT1_A1_CGGACCTTTACGTCCC-1	NA	461.979	314.062	0	1.27332	0.0339383	0.00958562	0.019221
DT1_A1_CGGACGTTACTTGAAG-1	NA	287.5	95.0521	0	0	-0.145958	0.00203983	0.00140838
DT1_A1_CGGAGCAATTTAATCG-1	NA	360.937	277.865	0	0	0.00776421	0.00738429	0.00453919
DT1_A1_CGGAGCATGGCGATCC-1	NA	272.396	302.865	0	0	-0.137111	0.00186969	0.0014859
DT1_A1_CGGAGCTTATAACACC-1	NA	101.562	369.792	0	0	0.00424727	0.00246879	0.00155394
DT1_A1_CGGAGTCCTAACCTGG-1	NA	42.9687	425	0	0	0.50935	0.00240244	0.37776
DT1_A1_CGGAGTTTGAGAGACA-1	NA	217.708	191.406	0	0	0.137861	0.010288	0.026075
DT1_A1_CGGATGAATGCTGTGA-1	High.plasticity_1	453.906	147.396	0.47636	0	0.650593	0.000566356	0.479224
DT1_A1_CGGATTCTGCCTTATG-1	High.plasticity_1	495.833	170.833	0	0	0.0716984	0.00257892	0.162736
DT1_A1_CGGCAATAAGATCGCC-1	AT1/2.like_1	363.021	441.406	0.82224	1.43246	-0.0986308	0.1058	0.00836432
DT1_A1_CGGCACCGTTAGCGCC-1	NA	107.552	379.948	0	0	0.19725	0.00356638	0.00771489
DT1_A1_CGGCAGGGTCGGGTTG-1	NA	232.292	395.312	0	0.942224	-0.134617	0.00294422	0.00227474
DT1_A1_CGGCCACGCACAAAGT-1	NA	248.437	276.042	0	0.498522	0.203078	0.00159288	0.00197154
DT1_A1_CGGCCAGAGCGACCAT-1	NA	437.5	239.583	0	0	0.0592	0.0136833	0.0294678
DT1_A1_CGGCCCAACCTGTAGT-1	NA	209.375	457.031	0	0	0.111599	0.00641915	0.0139899
DT1_A1_CGGCCCAGGTATATCC-1	NA	297.656	432.031	0	0	0.0693469	0.00453001	0.00323249
DT1_A1_CGGCGCCATCAATCCC-1	NA	391.927	389.844	0	0	-0.127331	0.0140719	0.0078696
DT1_A1_CGGCTCTAAAGCTGCA-1	NA	315.885	448.698	1.77488	0	-0.00758183	0.018902	0.0115316
DT1_A1_CGGCTCTTCGTCGAAC-1	NA	89.5833	370.052	0	0	0.0933711	0.00384847	0.00198243
DT1_A1_CGGCTGCAAGATTAAG-1	NA	65.1042	309.115	0	0.429888	-0.0363334	0.0022054	0.00333033
DT1_A1_CGGCTTTGTATGATAA-1	NA	88.2812	267.969	0	0.640116	0.0257416	0.00217993	0.00112711
DT1_A1_CGGGAATATAGTATAC-1	NA	321.354	431.771	0	1.25671	0.0330207	0.0127171	0.00240873
DT1_A1_CGGGAGCTTCAGTGTA-1	AT1/2.like_1	332.812	383.854	0	1.29072	-0.090283	0.0867358	0.00842726
DT1_A1_CGGGATCAATGTAAGA-1	NA	177.344	276.823	0	0	0.047088	0.00322326	0.00341792
DT1_A1_CGGGCAGCTAAACCGC-1	AT1/2.like_21	230.469	266.146	0.328061	0.328061	0.488733	0.0481514	0.00668017
DT1_A1_CGGGCCTTCTTTGTAA-1	NA	283.854	261.979	0	0	0.09977	0.00619938	0.0171969
DT1_A1_CGGGCGATGGATCACG-1	NA	450.521	327.865	0	0	-0.0611484	0.00502989	0.00668815
DT1_A1_CGGGTTCGGCACGTAT-1	NA	84.6354	441.406	0	0	0.156341	0.00359288	0.00272663
DT1_A1_CGGGTTTGTTAGGGCT-1	NA	375.26	461.719	0	0	-0.135159	0.0292865	0.00490885
DT1_A1_CGGTACGGCAAACCCA-1	AT1/2.like_7	352.344	77.3437	0	0	0.379318	0.0323739	0.00261167
DT1_A1_CGGTACTAGAATCAAA-1	NA	296.875	357.031	0	0.85499	0.0238371	0.00434258	0.00194126
DT1_A1_CGGTAGAGGTGCAGGT-1	NA	172.917	389.323	0	1.46467	0.0437687	0.016597	0.00385742
DT1_A1_CGGTATAGGTATTAGC-1	AT1/2.like_6	108.073	414.062	0	1.15318	0.490972	0.118416	0.00631178
DT1_A1_CGGTATGGGCACTCTG-1	AT1/2.like_34	485.937	334.115	0	0	0.15397	0.004671	0.0289227
DT1_A1_CGGTCAAGTGGGAACC-1	NA	196.094	348.177	0.685242	0	-0.165915	0.207055	0.00100691
DT1_A1_CGGTCCATGAGACTCC-1	NA	162.24	477.865	0	0	0.0414318	0.00923647	0.0135292
DT1_A1_CGGTCCGTCGCAAGCC-1	NA	413.802	246.615	0	0	0.0669453	0.0118396	0.0113354
DT1_A1_CGGTCTATCAACCCGT-1	NA	148.698	355.469	0	1.04689	-0.0564388	0.0013978	0.000996635
DT1_A1_CGGTGAAGACTAAAGT-1	NA	246.875	153.646	0	0.584956	0.139949	0.00602332	0.0105398
DT1_A1_CGGTGCAGATAGAACG-1	Gastric_4	288.802	197.135	0.622754	2.20437	-0.00231596	0.686516	0.00279611
DT1_A1_CGGTGCGCGTTGGTCC-1	NA	330.469	207.031	0.780321	0.780321	-0.0121937	0.0217896	0.00749727
DT1_A1_CGGTGGGCTCCAGCCT-1	AT1/2.like_6	131.771	413.802	0	2.5288	-0.0362703	0.297777	0.0024734
DT1_A1_CGGTTATCCAACAGTG-1	AT1/2.like_9	220.573	409.115	0	1.17207	0.212786	0.0442484	0.0173052
DT1_A1_CGGTTCAAGTAGGTGT-1	NA	184.896	409.635	0	0	-0.0154311	0.0192564	0.01294
DT1_A1_CGGTTGACCTGGCATA-1	Gastric_6	270.573	160.156	0.289662	0.289662	0.137269	0.187175	0.0153202
DT1_A1_CGGTTGAGTATCCTTC-1	High.plasticity_1	430.729	175	0	2.02897	0.151465	0.00457808	0.0660978
DT1_A1_CGGTTGGGCAGGGTCC-1	AT1/2.like_34	474.219	327.604	0	0	0.118975	0.00389978	0.00713497
DT1_A1_CGGTTGGGTTCAAGTT-1	NA	90.3646	417.708	0	0	0.103046	0.00433401	0.00279985
DT1_A1_CGGTTTATGAAGGAAC-1	AT1/2.like_6	102.344	430.99	0	1.06197	0.632891	0.0140523	0.0553262
DT1_A1_CGTAAAGCAAGAAATC-1	High.plasticity_1	454.167	167.969	0.270977	0.483962	0.887576	0.000595916	0.404337
DT1_A1_CGTAAATAACAAAGGG-1	NA	485.156	259.375	0	0	0.413839	0.00921795	0.133714
DT1_A1_CGTAACTTCGACACTT-1	NA	443.49	242.969	0	0	0.0353165	0.0254383	0.0218225
DT1_A1_CGTAATAATTACGAGT-1	NA	121.615	97.3958	0	0	0.156841	0.0172586	0.00447597
DT1_A1_CGTACCTGATAGGCCT-1	NA	171.875	307.552	0	0	0.0527189	0.00153785	0.00110345
DT1_A1_CGTAGCGAATTGTCAG-1	NA	118.75	318.49	0	0.512055	-0.0733638	0.00372032	0.00209783
DT1_A1_CGTAGCGCCGACGTTG-1	NA	82.2917	257.812	0	0	0.016146	0.00641499	0.00491248
DT1_A1_CGTATTAAGAGATCTA-1	AT1/2.like_21	230.469	259.375	0.349759	0	0.537256	0.0167153	0.0073558
DT1_A1_CGTCAAGGCTATAAAT-1	NA	216.927	123.177	0	0	0.0586778	0.00566209	0.0053703
DT1_A1_CGTCACGTCCATTGGT-1	NA	319.01	247.917	0	0	0.0674991	0.00187317	0.00131569
DT1_A1_CGTCAGCTATTTACTC-1	NA	139.583	114.062	0	1.62138	-0.0705534	0.0115772	0.00602153
DT1_A1_CGTCAGTGCGCACAAG-1	AT1/2.like_5	105.729	243.75	0	0	0.136749	0.00297639	0.00462827
DT1_A1_CGTCAGTTTATCGTCT-1	NA	53.125	282.031	0	0.994898	0.139588	0.00905098	0.00579168
DT1_A1_CGTCCAGATGGCTCCA-1	NA	109.635	77.0833	0	0	0.0319566	0.00452455	0.0051417
DT1_A1_CGTCGCATGTGAGCCA-1	NA	426.823	334.896	0	1.61522	-0.0276134	0.0186367	0.00828572
DT1_A1_CGTCGCTTGGTTATAC-1	NA	412.76	158.073	0	0	0.147595	0.00437571	0.0128564
DT1_A1_CGTCGGGTCTAAGCGC-1	NA	359.375	148.698	0	0	-0.129177	0.00786711	0.0052208
DT1_A1_CGTCTGGAAGGGCCCG-1	NA	135.937	287.76	0	0	-0.091017	0.00894413	0.00976
DT1_A1_CGTGAAGTTAATTCAC-1	NA	277.865	265.365	0	0	0.122858	0.00490324	0.00343575
DT1_A1_CGTGACATTGGGTCGT-1	NA	130.99	359.115	0	0	0.081742	0.00346284	0.00248391
DT1_A1_CGTGACCAGTCCTCTG-1	NA	414.062	260.417	0	0	-0.119883	0.00869861	0.0156334
DT1_A1_CGTGCAGACTGGGACA-1	NA	278.646	326.823	0	0	-0.0735041	0.0165371	0.00860484
DT1_A1_CGTGCATTGTCGACGC-1	NA	270.833	180.469	0	1.08042	0.195775	0.021794	0.0102291
DT1_A1_CGTGCCCTCCCGAAGA-1	NA	296.615	336.719	0	0	0.0184318	0.00777167	0.00515348
DT1_A1_CGTGCTTCTACCTAAA-1	AT1/2.like_14	407.031	168.49	0	0	0.325877	0.00402308	0.0308071
DT1_A1_CGTGGAAGCCTCGTAC-1	NA	328.125	482.552	0	0	-0.0934374	0.0106058	0.00691948
DT1_A1_CGTGGCCGAATATCTA-1	NA	321.354	417.969	0	0.738606	0.00309782	0.0104993	0.00602226
DT1_A1_CGTGGTACCCAAAGGC-1	NA	431.25	215.885	0	0	0.0910034	0.0182717	0.0357594
DT1_A1_CGTGTCCCATTCGCGA-1	High.plasticity_3	205.99	211.979	0	0	0.734637	0.00182706	0.190734
DT1_A1_CGTGTCTCGTTACGAC-1	NA	395.312	189.062	0	0	0.0170101	0.00759787	0.0149189
DT1_A1_CGTTAAACTAGTTAGG-1	NA	333.594	451.823	0	0	-0.0347823	0.0113145	0.00301285
DT1_A1_CGTTAGCTCACAACTG-1	NA	125.521	383.073	0	0.51227	-0.0457498	0.00977973	0.00236422
DT1_A1_CGTTATCATACTTCCA-1	AT1/2.like_2	304.948	77.8646	0	0	0.102118	0.0204848	0.00672401
DT1_A1_CGTTCAAGGAAACGGA-1	NA	454.948	229.167	0	0	-0.0552314	0.0340309	0.00202503
DT1_A1_CGTTCAGACCCGCGAA-1	NA	426.042	280.469	0	0	0.0341803	0.00920823	0.00511925
DT1_A1_CGTTCATGGTGCGCGT-1	NA	323.698	142.448	0	1.27965	0.143562	0.0311758	0.00547527
DT1_A1_CGTTCTTCGCACACCT-1	NA	155.729	447.396	0	0	0.20418	0.024884	0.020792
DT1_A1_CGTTGAGCGACCGTCG-1	NA	302.344	326.302	0	0	0.0567879	0.00486861	0.00481135
DT1_A1_CGTTGAGTAATTGCGT-1	AT1/2.like_6	108.073	420.833	0	1.78195	0.372146	0.0723647	0.0350149
DT1_A1_CGTTGCCCGCGTGGGA-1	NA	425.521	226.042	0	0	0.0126933	0.0088488	0.00798026
DT1_A1_CGTTGTAAGATTGATT-1	AT1/2.like_16	197.135	443.49	0	1.00618	0.622464	0.00315086	0.0912589
DT1_A1_CGTTGTCGGCAATTGA-1	NA	420.312	297.656	0	0.918064	0.171805	0.00453961	0.0230136
DT1_A1_CGTTGTTTCAATTCCC-1	NA	241.667	211.458	0	0.846537	0.255623	0.011835	0.0111457
DT1_A1_CGTTTAAGCGGAGCAC-1	NA	118.229	277.604	0	0.578552	0.0478013	0.00277282	0.00319783
DT1_A1_CGTTTACAAGGCAGCT-1	NA	167.969	474.479	0	0	-0.0558257	0.00977253	0.00947956
DT1_A1_CGTTTCACTTCGGGCG-1	NA	149.219	389.583	0	0.687152	-0.142147	0.00346038	0.00209518
DT1_A1_CGTTTCGCTCATTACA-1	AT1/2.like_21	247.917	241.927	0	0.565852	0.44418	0.0220488	0.0852306
DT1_A1_CGTTTGTGTAGAGGGT-1	NA	366.146	213.281	0	2.29194	0.00825448	0.00588772	0.00479886
DT1_A1_CTAAAGAATGCCTACT-1	NA	253.385	197.656	0	0	-0.0390362	0.0207797	0.0152427
DT1_A1_CTAAAGGATGAGATAC-1	High.plasticity_2	497.396	293.229	0	1.47045	0.624536	0.00149803	0.317654
DT1_A1_CTAAATCCGGTGTACA-1	NA	401.302	192.448	0	1.00941	0.00776678	0.00549977	0.00544628
DT1_A1_CTAAATCCTATTCCGG-1	NA	196.094	361.719	0	0	-0.109586	0.121521	0.00119377
DT1_A1_CTAACAGCACAATAAC-1	NA	399.74	76.5625	0	0	0.175046	0.00618619	0.0100916
DT1_A1_CTAACCGCGCGCCCGT-1	NA	259.115	194.271	0	0	0.0965801	0.0149283	0.00994475
DT1_A1_CTAACGAAACTTGCTG-1	NA	220.312	395.573	0	0.905069	0.10091	0.00203211	0.00232584
DT1_A1_CTAACTGATAATCGCC-1	NA	386.458	420.573	0	0	-0.0655021	0.0243893	0.00697985
DT1_A1_CTAACTGGTCCGGTTC-1	AT1/2.like_29	336.198	196.615	0	1.03733	0.14387	0.057463	0.00278339
DT1_A1_CTAAGGGAATGATTGG-1	NA	302.344	319.531	0	0.827097	-0.0138775	0.00308566	0.00309477
DT1_A1_CTAAGTACAGGGCTAC-1	NA	78.6458	424.479	0	0	-0.0233429	0.00294369	0.00449657
DT1_A1_CTAATGCGCCCAACAA-1	NA	62.2396	77.6042	0	0	-0.0158758	0.0118489	0.00555149
DT1_A1_CTAATTCGCACGCGCT-1	NA	205.729	191.406	0	0	0.0906332	0.00906809	0.0149276
DT1_A1_CTAATTCTCAGATATT-1	NA	203.125	433.073	0	0.484812	0.761719	0.00647462	0.178864
DT1_A1_CTAATTTCAACAACAC-1	NA	164.062	168.229	0	0	0.0559075	0.0156581	0.0194996
DT1_A1_CTACAAGAAATAACCC-1	NA	383.854	209.635	0	0	0.108852	0.0137689	0.00609628
DT1_A1_CTACACTCGCAGATGG-1	NA	380.469	417.187	1.26195	1.26195	-0.0987763	0.114828	0.00916733
DT1_A1_CTACCCTAAGGTCATA-1	NA	226.042	385.156	0	1.41683	-0.117576	0.00270526	0.00291104
DT1_A1_CTACGAACTAGGTCGA-1	NA	71.3542	326.042	0	0	0.0538138	0.00751258	0.0035711
DT1_A1_CTACGACTAGCTATAA-1	AT1/2.like_33	264.583	156.771	0	0	0.283787	0.186362	0.00458331
DT1_A1_CTACGATCCTATCCTA-1	High.plasticity_1	447.917	137.24	0.58241	0.233845	0.621688	0.00051658	0.297612
DT1_A1_CTACGCACGGAGTACC-1	NA	248.177	269.271	0	0	0.0678707	0.0058188	0.00424537
DT1_A1_CTACGCCATTTCCGAT-1	NA	113.021	349.219	0	0.69185	0.100178	0.00458679	0.0104196
DT1_A1_CTACTATCATAGGTTT-1	NA	353.385	158.854	0	0	0.161895	0.0093243	0.00448559
DT1_A1_CTACTATCTTTCAGAG-1	NA	214.323	392.187	0.819426	0.819426	0.253866	0.0054018	0.00553232
DT1_A1_CTACTCAAGGTATAGT-1	NA	395.573	216.406	0	2.06522	-0.0690068	0.0492982	0.0131055
DT1_A1_CTACTCTAGGCCCGGC-1	AT1/2.like_42	223.177	160.677	0	0	0.136657	0.00178404	0.00459316
DT1_A1_CTACTGCCACCTGACC-1	NA	201.302	290.365	0	0.915811	0.00484378	0.00509542	0.00362352
DT1_A1_CTAGACATATATGTAG-1	NA	90.625	444.792	0	0	0.127221	0.00260804	0.00203769
DT1_A1_CTAGACTGCATTTCGT-1	NA	102.083	403.906	0	0	0.00595433	0.002009	0.00163341
DT1_A1_CTAGATTTACGACGGC-1	NA	290.625	326.562	0	0	-0.0736669	0.00310683	0.0015504
DT1_A1_CTAGCATAGTATAATG-1	NA	242.708	300	0	0	-0.0586093	0.00352048	0.00155916
DT1_A1_CTAGCCCGGGAGACGA-1	NA	496.094	197.917	0	0.684121	0.183078	0.00291486	0.00856986
DT1_A1_CTAGCCGATGTTATGA-1	NA	179.167	419.792	0	0.977508	0.0102596	0.00205498	0.00234048
DT1_A1_CTAGGCGCCCTATCAG-1	AT1/2.like_1	344.531	383.594	0.545322	2.5339	-0.00159621	0.299331	0.0048734
DT1_A1_CTAGGGATAGGGACAA-1	NA	460.937	218.75	0	0	-0.0114401	0.0425409	0.00578943
DT1_A1_CTAGGTTCGGACGTGA-1	NA	385.156	311.719	0	0	-0.0420647	0.00936026	0.00647975
DT1_A1_CTAGTAGAAAGGGATT-1	NA	415.104	348.698	0	0	-0.206428	0.00770181	0.00692108
DT1_A1_CTAGTATTCGGAATTA-1	NA	125	349.219	0	0.860542	0.0802757	0.00790227	0.00834045
DT1_A1_CTAGTCACGTCTTAAG-1	NA	260.677	309.896	0	0	-0.0150515	0.00382608	0.00297929
DT1_A1_CTAGTGAAGGACAGGA-1	NA	241.667	204.687	0	0	0.198917	0.0107471	0.0122004
DT1_A1_CTAGTTACAACCCGGT-1	NA	355.208	301.823	0	0	0.0908106	0.00597739	0.00462887
DT1_A1_CTAGTTGGGCCCGGTA-1	NA	195.573	307.292	0	0	0.0243633	0.00602278	0.00488477
DT1_A1_CTATAAGAGCCAATCG-1	High.plasticity_5	196.875	416.146	0	0.592808	0.826951	0.0307896	0.111969
DT1_A1_CTATACTTAAAGCGAG-1	NA	405.729	86.7187	0	0	0.124754	0.00650169	0.00339929
DT1_A1_CTATAGGCGTTGATGT-1	NA	407.292	202.604	0	0	0.0970579	0.0084178	0.0101467
DT1_A1_CTATATCCAGCCTGGC-1	High.plasticity_1	448.437	178.125	0	0	0.293331	0.00094909	0.177649
DT1_A1_CTATCACAACGCTGGA-1	NA	480.208	337.76	0	0	-0.109706	0.0162462	0.00423335
DT1_A1_CTATCGACGAAATACA-1	Gastric_3	356.51	390.365	1.31501	2.68266	0.093179	0.373675	0.00404867
DT1_A1_CTATCGGGTCTCAACA-1	NA	248.958	310.156	0	0	0.0939492	0.00684534	0.0045862
DT1_A1_CTATGAACACCTTGCC-1	High.plasticity_1	466.146	167.708	0.259376	0.63571	0.336397	0.000382335	0.538925
DT1_A1_CTATGCCCGAATGCAA-1	NA	414.062	273.958	0	0	-0.0232452	0.0261427	0.0126778
DT1_A1_CTATGGGAAGCGGAAT-1	AT1/2.like_1	362.76	427.604	0.603985	2.53461	-0.107293	0.166431	0.00542676
DT1_A1_CTATGTCACTAGCCCA-1	NA	219.01	300.26	0	0	-0.0136931	0.00632957	0.00329514
DT1_A1_CTATGTCTATTGAAAC-1	NA	105.99	264.323	0	0	0.126395	0.00309121	0.00138076
DT1_A1_CTATGTGAGTCACGGC-1	NA	305.729	132.292	0	0	-0.0324914	0.168829	0.00111852
DT1_A1_CTATTCATGTGTCCCA-1	NA	349.219	284.896	0	0	-0.0998721	0.00648721	0.00478061
DT1_A1_CTATTGTGTTTGGTCA-1	AT1/2.like_6	120.052	420.573	0.350217	1.64746	0.829579	0.112218	0.0598568
DT1_A1_CTATTTGCTTGGAGGA-1	NA	455.729	290.365	0	0	0.133065	0.0187935	0.0140245
DT1_A1_CTATTTGGTTACGGAT-1	NA	255.208	354.167	1.24303	0	-0.085671	0.00667647	0.00298575
DT1_A1_CTCAAACCACTGCCCG-1	NA	419.271	209.115	0	0	-0.0409167	0.033336	0.014878
DT1_A1_CTCAAGACATTAGCGC-1	AT1/2.like_6	126.042	423.958	0	2.72829	0.0405777	0.291808	0.00422205
DT1_A1_CTCACATTTACTAAAT-1	NA	408.594	304.687	0	0	0.179834	0.0100685	0.00321302
DT1_A1_CTCACCAGTACAAGTG-1	NA	228.125	82.2917	0	1.70982	0.179339	0.00527532	0.00492939
DT1_A1_CTCACTGTGATACTTA-1	NA	414.844	328.385	0	0	-0.14658	0.0127711	0.0116042
DT1_A1_CTCACTTGGCTGGTAA-1	AT1/2.like_2	276.562	163.281	0	0.620991	0.343815	0.146304	0.00574676
DT1_A1_CTCAGAGCTAATGTCG-1	NA	473.437	273.177	0	0	-0.0438928	0.00928824	0.035211
DT1_A1_CTCAGATTGTGATAAG-1	NA	293.49	91.6667	0	0	-0.00890931	0.00328489	0.00453647
DT1_A1_CTCAGTCACGACAAAT-1	NA	184.896	402.865	0	0	0.040081	0.00653771	0.00401921
DT1_A1_CTCATGGCTCACAATC-1	NA	118.229	291.406	0	0	0.267572	0.00639936	0.00853665
DT1_A1_CTCATGGTAATTTGCG-1	NA	335.677	162.5	0	1.1331	0.00987841	0.0167905	0.00855893
DT1_A1_CTCATTCGTGAACATC-1	NA	198.698	86.1979	0	0	0.070649	0.00605399	0.00464487
DT1_A1_CTCATTGCTCTAACAA-1	NA	397.135	338.802	0	0	-0.153033	0.00914559	0.00411867
DT1_A1_CTCATTTGATGGGCGG-1	NA	171.615	287.24	0	0	0.0490514	0.00563561	0.00387962
DT1_A1_CTCCCAATGAGTCGCG-1	NA	345.573	465.365	0	1.28002	-0.0843821	0.0346784	0.00513051
DT1_A1_CTCCCTCCTTTCGATC-1	NA	341.667	152.344	0	0	0.0174985	0.0174189	0.00590821
DT1_A1_CTCCGCCCACATGAGG-1	Gastric_4	294.792	207.292	0.386243	2.38879	0.263259	0.521755	0.00145836
DT1_A1_CTCCGGCCTAATATGC-1	NA	153.646	277.344	0	0	0.0385049	0.00256359	0.00208939
DT1_A1_CTCCTAGTAATCGTGA-1	Lung.progenitor.like_7	489.583	153.906	0.341319	0.595316	0.228667	0.0012934	0.0315665
DT1_A1_CTCCTCCAGCTCACAC-1	NA	407.812	243.229	0	0	0.535787	0.0123606	0.0115703
DT1_A1_CTCCTGTTCAAGGCAG-1	NA	369.271	471.875	1.4079	1.4079	0.154512	0.0143756	0.00419203
DT1_A1_CTCCTTTACGCAAGTC-1	NA	179.427	447.135	0	0	0.250233	0.00143005	0.00256669
DT1_A1_CTCGAATGGAACGTAT-1	NA	78.3854	417.708	0	0	0.0504066	0.00417602	0.00611816
DT1_A1_CTCGAGACATACGATA-1	NA	364.583	97.6562	0	0	0.157741	0.0115262	0.00865317
DT1_A1_CTCGAGGCAAGTTTCA-1	Lung.progenitor.like_1	466.406	181.25	0.737125	1.15683	0.0303873	0.0116268	0.0150673
DT1_A1_CTCGAGGTCGAACAGT-1	NA	212.76	276.562	0	0	0.180339	0.00667436	0.0109831
DT1_A1_CTCGATATTTGCGAGC-1	NA	179.167	413.021	0	0.564197	0.111516	0.00207989	0.00199725
DT1_A1_CTCGCACCTATATAGT-1	NA	183.594	307.552	0	0	-0.101324	0.0023798	0.00116433
DT1_A1_CTCGCATTGCATAGCC-1	NA	394.271	114.062	0	0	0.056592	0.00396987	0.00469438
DT1_A1_CTCGCCGAATGTAGGG-1	AT1/2.like_23	396.615	291.146	0	0.599063	-0.101806	0.105	0.00710673
DT1_A1_CTCGGGCATCGTCGGG-1	NA	41.6667	309.375	0	0	-0.065337	0.00250929	0.00203411
DT1_A1_CTCGGGTTCTCTGGCC-1	AT1/2.like_14	401.042	165.104	0	0.665538	0.0318145	0.00250663	0.00483504
DT1_A1_CTCGGTACCACTGCTC-1	NA	284.896	350.521	0	0	-0.0660299	0.00474695	0.00187285
DT1_A1_CTCGGTCCGTAGCCTG-1	NA	147.396	246.615	0	0	0.0321892	0.00235114	0.00173403
DT1_A1_CTCGGTTGTCGGCCCT-1	AT1/2.like_8	371.354	162.24	0	1.17153	0.0622927	0.00981716	0.00844592
DT1_A1_CTCGTCGAGGGCTCAT-1	NA	394.531	134.635	0	0	-0.0268977	0.0029813	0.00325657
DT1_A1_CTCGTCTGTGCCTTCG-1	NA	456.51	351.562	0	0	0.0615872	0.0107913	0.00752884
DT1_A1_CTCGTGGCACTGAAAG-1	High.plasticity_2	491.146	269.531	0	0.547864	0.312439	0.0039141	0.23702
DT1_A1_CTCGTTACGGCTACCA-1	Lung.progenitor.like_8	454.687	208.594	0	0.477264	0.0275794	0.149634	0.00248119
DT1_A1_CTCGTTTCTAATGTTT-1	NA	173.437	430.208	0	0	0.165035	0.00267674	0.00166767
DT1_A1_CTCTAACACCGGCAGC-1	NA	492.448	364.844	0	0	0.275708	0.00797309	0.0337851
DT1_A1_CTCTAATGCATTGATC-1	NA	185.417	450.521	0	0	0.261438	0.00234277	0.00194255
DT1_A1_CTCTACACTGGCGATT-1	NA	294.01	132.552	0	0	-0.0857116	0.0400265	0.00182611
DT1_A1_CTCTACATCCTGCGTG-1	NA	467.708	297.135	0	0	0.0974602	0.0102102	0.00676587
DT1_A1_CTCTCACAATCGATGA-1	NA	230.99	313.802	0	0	-0.0106941	0.00400972	0.00355101
DT1_A1_CTCTCGATGTGCGCCT-1	AT1/2.like_13	64.8437	288.542	0	0	-0.00272138	0.0040392	0.0184406
DT1_A1_CTCTCGCTGTACTATG-1	NA	180.99	96.6146	0	0	-0.0280416	0.00663678	0.00198457
DT1_A1_CTCTCTAACTGCCTAG-1	NA	377.083	145.052	0	0.650767	-0.036762	0.00529217	0.00209809
DT1_A1_CTCTGCAGGCATTCTT-1	High.plasticity_1	459.896	150.781	0	0.579707	0.664444	0.000903112	0.2088
DT1_A1_CTCTGCGAAGCAAGCA-1	AT1/2.like_5	111.719	247.135	0	0	0.159057	0.00236789	0.00527636
DT1_A1_CTCTGGACGCCTGGTG-1	NA	230.729	286.458	0	0	0.0640372	0.00573123	0.00246358
DT1_A1_CTCTGTTTGAGGATTC-1	NA	124.74	321.875	0	0	-0.058404	0.00401363	0.00187933
DT1_A1_CTCTTCTATTGACTGG-1	NA	315.365	414.844	0	1.016	-0.0412944	0.0153096	0.00700116
DT1_A1_CTCTTCTGGAAGTTAG-1	NA	407.552	209.375	0	1.79636	-0.00478014	0.0140408	0.0106212
DT1_A1_CTCTTGTCCCGCTTGG-1	NA	360.937	271.094	1.36994	0	0.00660207	0.00860942	0.00729829
DT1_A1_CTGAAAGAGATCCGAC-1	NA	154.167	311.198	0	0	-0.0889471	0.0171617	0.0105115
DT1_A1_CTGAATCCGAGACCTC-1	NA	319.271	254.687	0	1.6601	-0.0453141	0.00295669	0.00154833
DT1_A1_CTGAATTTATTGCCAG-1	NA	173.437	436.979	0	0	0.160276	0.00358733	0.00207115
DT1_A1_CTGACTGCGCAGCTCG-1	AT1/2.like_9	226.562	419.271	0	0.421626	0.40535	0.0083711	0.0033228
DT1_A1_CTGAGAAAGTTCGGCG-1	NA	333.854	472.396	0	0	-0.0945491	0.0101174	0.00501911
DT1_A1_CTGATAGTGTATCTCA-1	NA	228.646	129.948	0	0	0.124256	0.00581515	0.00620717
DT1_A1_CTGATCCCTTTATGCA-1	High.plasticity_1	460.156	171.094	0.369553	1.41818	0.602871	0.0010058	0.379635
DT1_A1_CTGCAAGCACGTTCCG-1	NA	404.687	451.042	0	1.53536	0.260701	0.0121757	0.00512247
DT1_A1_CTGCACAACTACATAT-1	AT1/2.like_18	338.021	332.812	0.526644	0.526644	0.166397	0.0704451	0.00478124
DT1_A1_CTGCACCTAGTCCACA-1	NA	215.365	473.958	0	0	0.161116	0.0160731	0.0251694
DT1_A1_CTGCACCTGGAACCGC-1	NA	129.427	243.49	0	0	-0.0134891	0.00172044	0.00238389
DT1_A1_CTGCAGAGAATCAGAG-1	NA	404.167	416.927	0	1.48008	0.0739402	0.0144762	0.00965918
DT1_A1_CTGCCAAGGTTGGAAG-1	NA	166.406	338.281	0	0	0.374091	0.0183496	0.0454026
DT1_A1_CTGCCATGCATCACAT-1	NA	278.125	285.937	0	0	-0.0996501	0.00816131	0.00397585
DT1_A1_CTGCCCACGAAGCGTT-1	NA	228.385	95.8333	0	0	0.0239982	0.00584047	0.00342103
DT1_A1_CTGCCTAGCCACCAAG-1	AT1/2.like_22	89.3229	349.479	0	0.543787	0.805123	0.00304315	0.137538
DT1_A1_CTGCCTTTAATACCTT-1	High.plasticity_11	418.75	168.229	0	0.518378	0.0632686	0.0441287	0.0724145
DT1_A1_CTGCGACCTCGCCGAA-1	NA	462.24	320.833	0	0	-0.0544361	0.0107801	0.00583099
DT1_A1_CTGCGATTTCGAGATT-1	NA	467.448	276.562	0	0	0.0903139	0.00609461	0.00805056
DT1_A1_CTGCGGGTGAAATGTT-1	NA	223.177	153.906	0	0.710435	-0.0787032	0.00314908	0.00219034
DT1_A1_CTGCGGTAGTCACGTG-1	NA	101.823	390.365	0	0	0.190076	0.0115565	0.00849827
DT1_A1_CTGCGTTACGATATAA-1	NA	137.24	383.073	0	0.560948	-0.0167184	0.0103771	0.00313048
DT1_A1_CTGCTCTGACGGCAAA-1	High.plasticity_2	485.417	293.49	0.217315	0.395733	0.486635	0.00103944	0.330869
DT1_A1_CTGCTGAGGCCACGAA-1	AT1/2.like_29	330.208	193.229	0.412607	1.11285	-0.00286107	0.0245287	0.0023253
DT1_A1_CTGCTGTCTAACGAGC-1	NA	333.854	479.167	0	0	0.113131	0.0101679	0.00398475
DT1_A1_CTGCTTTATGTCCGCG-1	NA	161.979	457.552	0.982604	0	-0.0304135	0.00727689	0.00380879
DT1_A1_CTGGAAATGGATGCTT-1	AT1/2.like_21	212.5	255.99	0	0.57347	0.534397	0.0320059	0.00914243
DT1_A1_CTGGAAGACACGGTGG-1	NA	338.542	373.698	0	0.943659	0.0254545	0.0428398	0.00603501
DT1_A1_CTGGACGCAGTCCGGC-1	NA	341.146	118.229	0	1.41991	0.0928572	0.108033	0.0177245
DT1_A1_CTGGATTTACACTTGA-1	NA	330.99	261.458	0	1.35439	-0.0394693	0.0142999	0.00730078
DT1_A1_CTGGCATCCGAATGAG-1	NA	323.958	162.76	0	1.07251	0.100353	0.0860013	0.0098189
DT1_A1_CTGGCGACATAAGTCC-1	NA	142.708	352.344	0	0	0.200193	0.00282553	0.00229887
DT1_A1_CTGGCGCACAGGTCTG-1	NA	261.458	377.865	0	1.08506	-0.0274404	0.00435971	0.00216703
DT1_A1_CTGGCTGATTCATCCT-1	NA	303.385	401.302	0	0	-0.00206138	0.0108342	0.00430256
DT1_A1_CTGGCTGGTTGTCAGT-1	NA	360.677	264.323	0	0	0.0905877	0.0070086	0.00540369
DT1_A1_CTGGGATAAATAATGG-1	NA	267.187	360.937	0	1.47174	-0.0443425	0.00246432	0.00265119
DT1_A1_CTGGGATACGCTACCC-1	NA	262.76	473.177	0	0	0.0933313	0.00568953	0.0019272
DT1_A1_CTGGGATCGCCCAGAT-1	NA	47.1354	292.187	0	0	0.139641	0.0034497	0.00397487
DT1_A1_CTGGGCACTAGTCGGA-1	NA	48.6979	407.812	0	0	0.256239	0.00328245	0.00903427
DT1_A1_CTGGGCCTGCTATATC-1	NA	300.521	176.562	0	0.536656	0.0204284	0.0723556	0.00591529
DT1_A1_CTGGGCGGCCAAATGT-1	NA	47.6562	326.302	0	0.471554	-0.0599396	0.0102318	0.00362849
DT1_A1_CTGGGCTACTGGAGAG-1	NA	493.229	439.583	0	0	-0.0875301	0.0271967	0.02174
DT1_A1_CTGGGCTATCCTTTGG-1	NA	78.9062	445.052	0	1.05904	0.204332	0.00452583	0.00667433
DT1_A1_CTGGGTAGGCAGTTAA-1	NA	296.615	343.49	0	1.63954	-0.111419	0.0132505	0.00408183
DT1_A1_CTGGGTTGAGTTAAAG-1	NA	352.865	111.198	0	0	-0.0090904	0.0644718	0.00495715
DT1_A1_CTGGTAAAGACTTACA-1	NA	463.281	409.375	0	0	0.123737	0.0321249	0.0222224
DT1_A1_CTGGTAAAGTGTGGGC-1	NA	398.958	461.198	0	0	-0.0195696	0.00732605	0.00868599
DT1_A1_CTGGTAACACATAGAA-1	NA	291.146	374.219	0	1.14144	-0.0945362	0.00845521	0.00390861
DT1_A1_CTGGTAACGAGCTCTT-1	AT1/2.like_9	214.583	405.729	0	0	0.529866	0.0279792	0.0307762
DT1_A1_CTGGTCATTCCAATCC-1	AT1/2.like_10	175.521	127.344	0	0	0.0714336	0.00859674	0.0058328
DT1_A1_CTGGTCCTAACTTGGC-1	NA	82.8125	298.698	0	0	0.049627	0.00314632	0.00729327
DT1_A1_CTGGTGAATGGGCCTA-1	High.plasticity_1	424.219	137.5	0	1.0956	0.439369	0.0370608	0.132747
DT1_A1_CTGGTTTCGAGCAAGA-1	NA	314.844	373.958	0	0	-0.067156	0.0040965	0.00212841
DT1_A1_CTGTACTTCTTAGCAT-1	NA	271.615	248.437	0	1.11144	0.0745745	0.00345393	0.00389839
DT1_A1_CTGTAGCCATCTCACT-1	NA	372.135	230.208	0	0	-0.0207656	0.0225681	0.0149136
DT1_A1_CTGTAGTGAGGATCGA-1	NA	448.958	219.01	0	0	-0.221096	0.122419	0.00190387
DT1_A1_CTGTCAAATGGCTCGG-1	NA	178.385	358.594	0	0	0.0434825	0.00269716	0.00235224
DT1_A1_CTGTCACGCCAGGCGC-1	NA	102.083	410.677	0	1.09324	-0.0130205	0.00575812	0.00208829
DT1_A1_CTGTGCAGGGTAGGTC-1	NA	290.365	313.021	0	1.01297	0.0811044	0.00404299	0.00358074
DT1_A1_CTGTGGTCGGGAGATA-1	NA	368.229	376.562	0	0	-0.0794383	0.00745813	0.00399773
DT1_A1_CTGTTACCCAATCTAG-1	NA	325.26	271.615	0	0	-0.088693	0.00606573	0.00524685
DT1_A1_CTGTTCACTGCCTGTG-1	NA	171.354	266.927	0	0	-0.0301974	0.00233917	0.00222737
DT1_A1_CTGTTCATCTCACGGG-1	NA	170.312	191.927	0	0	-0.037242	0.0131095	0.0140845
DT1_A1_CTGTTGGCTCTTCTGA-1	NA	157.031	83.3333	0	0	0.128582	0.01661	0.00867054
DT1_A1_CTGTTGTTCAGTCGTA-1	High.plasticity_1	436.198	144.271	0.198339	0.198339	0.316078	0.000922793	0.180615
DT1_A1_CTTAAATAAGACCCAT-1	AT1/2.like_10	186.979	106.771	0	0	0.0557998	0.00419917	0.00183563
DT1_A1_CTTAACTTCGAAGTAC-1	NA	106.51	291.406	0	0.902884	-0.180297	0.00757672	0.00308728
DT1_A1_CTTAAGCAGCGAGCCG-1	NA	340.625	84.375	0	0	-0.188561	0.00241206	0.00179867
DT1_A1_CTTAATCGACTTAGTA-1	High.plasticity_2	491.406	289.844	0	0.345005	0.546	0.00156466	0.176398
DT1_A1_CTTACACGGTATTCCA-1	High.plasticity_3	224.219	228.646	0	0	0.856428	0.0284007	0.141044
DT1_A1_CTTACACTGGGAAATA-1	AT1/2.like_5	135.417	240.104	0	0	-0.0413847	0.00575469	0.00311869
DT1_A1_CTTACATAGATTTCTT-1	NA	480.208	351.302	0	0	0.103893	0.00865784	0.00557375
DT1_A1_CTTAGATGTTTCATCC-1	High.plasticity_2	479.948	317.187	0	0	0.531957	0.00275725	0.375757
DT1_A1_CTTAGCCCGGATAGTG-1	NA	198.958	106.51	0	0	0.0216317	0.0101977	0.00857894
DT1_A1_CTTAGCCTTCCACATG-1	High.plasticity_10	172.135	341.667	0	0	0.370619	0.005969	0.0876156
DT1_A1_CTTAGGTATAGACCAG-1	AT1/2.like_4	412.24	124.219	0.633987	0	-0.0722356	0.0103998	0.00793563
DT1_A1_CTTAGTAGGCCTACAG-1	NA	232.552	422.656	0.690062	0	-0.0843359	0.00221374	0.00133987
DT1_A1_CTTAGTTGAGGAATCG-1	AT1/2.like_17	436.719	185.156	0.886464	1.34887	0.0477035	0.00459628	0.011403
DT1_A1_CTTATGCGCTCAGGGC-1	Lung.progenitor.like_6	293.75	111.979	0	0	-0.0100072	0.0781112	0.00221245
DT1_A1_CTTCAACTCCACTTGG-1	NA	391.406	335.417	0	0	-0.0606487	0.00694094	0.00405466
DT1_A1_CTTCACGCCCTGGTAC-1	High.plasticity_1	459.896	144.01	0	0.28001	0.76087	0.000854123	0.345571
DT1_A1_CTTCAGTGGTCGCCTA-1	NA	359.115	135.156	0	0	0.138923	0.0155736	0.00926373
DT1_A1_CTTCATCACCAGGGCT-1	NA	498.437	368.229	0	0	0.223222	0.0130287	0.0458457
DT1_A1_CTTCATTGTCAGTGGA-1	NA	254.427	279.427	0	0	-0.0698682	0.00149806	0.00167206
DT1_A1_CTTCCGCTCCGTGAAG-1	NA	372.396	243.75	0	0	0.0109553	0.00989528	0.00822135
DT1_A1_CTTCCTGCATATTTAC-1	NA	66.9271	431.51	0	0	0.173346	0.00538392	0.00285695
DT1_A1_CTTCGGCCAATTGTTT-1	NA	339.323	448.437	0	0	0.0226517	0.00834091	0.00548525
DT1_A1_CTTCGTAGATAGGTGA-1	NA	271.354	228.125	0	0.985225	0.0822873	0.0192212	0.0053409
DT1_A1_CTTCTATGTTGAAGTA-1	NA	312.24	169.792	0	0	0.01603	0.0534858	0.00835883
DT1_A1_CTTCTATTAATGCTAG-1	NA	342.708	233.854	0	0	0.0816826	0.0020532	0.00207576
DT1_A1_CTTCTGGGCGTACCTA-1	NA	430.729	188.542	0	0	0.0805754	0.00342788	0.0125293
DT1_A1_CTTCTTACGTCGTATA-1	NA	124.219	280.99	0	0	-0.00364079	0.00499673	0.00199867
DT1_A1_CTTGACCCGAAAGATA-1	AT1/2.like_13	94.2708	271.094	0	0	0.0343207	0.00530207	0.005103
DT1_A1_CTTGAGTTAGGGTAAT-1	NA	273.698	391.406	0	0	0.0378202	0.0133158	0.00461249
DT1_A1_CTTGATGACCATCCAG-1	NA	457.292	405.99	0	0	0.175377	0.0110241	0.0326884
DT1_A1_CTTGCAACCGCCTCCT-1	NA	294.271	159.635	0	0	-0.0733678	0.00770051	0.00445496
DT1_A1_CTTGCCCACCCACGCA-1	NA	457.552	412.76	0	0	-0.114118	0.0277994	0.0126907
DT1_A1_CTTGCCCAGGCTCTAC-1	NA	307.552	261.719	0	0	0.150224	0.00386993	0.0025867
DT1_A1_CTTGGCCAAGCTGGGA-1	NA	402.344	267.187	0	0	0.00573236	0.00730425	0.00321637
DT1_A1_CTTGTACTTGTTGACT-1	NA	165.104	250	0	0	-0.00772943	0.00217407	0.00468297
DT1_A1_CTTGTGCTCACCGATT-1	NA	172.917	396.094	0	0	-0.112364	0.00933231	0.00203926
DT1_A1_CTTGTTGCTGAGTCAA-1	NA	267.187	347.396	0	0.897942	-0.0774788	0.00513254	0.00306612
DT1_A1_CTTTAACTTTCAAAGG-1	NA	177.604	304.167	0	0	-0.118653	0.00379269	0.001993
DT1_A1_CTTTACCGAATAGTAG-1	NA	338.281	359.896	0	0.832344	0.0584302	0.0046793	0.00395586
DT1_A1_CTTTAGGAACACTGTT-1	NA	285.156	370.833	0	0	-0.0563502	0.00893463	0.00553727
DT1_A1_CTTTATCCGACGCATG-1	High.plasticity_2	497.135	272.917	0.309893	0.546131	0.656716	0.000763574	0.516052
DT1_A1_CTTTCTGTGCGGGCTT-1	NA	361.198	298.437	0	0	-0.0509865	0.00472799	0.00325874
DT1_A1_CTTTGAAACATATTCC-1	NA	42.7083	404.687	0	0	0.160928	0.0103166	0.025557
DT1_A1_CTTTGACGTCGCTTCT-1	NA	299.219	74.4792	0	0	0.101913	0.0154843	0.00463277
DT1_A1_CTTTGCATCGCTCTTG-1	NA	397.917	393.229	0	0	-0.101031	0.0102813	0.00721901
DT1_A1_CTTTGGCGCTTTATAC-1	NA	228.906	136.719	0	0	-0.0604924	0.00470665	0.00607243
DT1_A1_CTTTGGCTTTAGTAAA-1	AT1/2.like_21	229.687	211.719	0.433675	0.433675	0.185356	0.00215711	0.00958483
DT1_A1_CTTTGGGATTGTTGCA-1	NA	407.552	222.917	0	0	0.0371072	0.010909	0.0094091
DT1_A1_CTTTGTCGAATGCTCC-1	NA	376.302	97.3958	0	1.37357	-0.0851454	0.00299227	0.00248749
DT1_A1_GAAACAGATGACCACC-1	NA	279.427	388.021	0	0	-0.141064	0.00333103	0.00257571
DT1_A1_GAAACAGCCATGCAGT-1	NA	118.229	284.635	0	0	-0.0536253	0.00395457	0.00375556
DT1_A1_GAAACATAGGAAACAG-1	NA	394.792	141.406	0	0	-0.0885389	0.00226537	0.00406363
DT1_A1_GAAACCATGGTGCGCT-1	High.plasticity_5	203.125	446.875	0	0.522241	0.924752	0.0124426	0.222927
DT1_A1_GAAACCGAATTACCTT-1	High.plasticity_6	307.292	248.177	0	1.28072	0.860962	0.0028362	0.193876
DT1_A1_GAAACCTATACAAATG-1	NA	396.094	250.26	0	1.18895	0.04854	0.00846231	0.00365933
DT1_A1_GAAACTCGTGCGATGC-1	NA	205.469	157.552	0	0	0.0647549	0.00190353	0.00251849
DT1_A1_GAAACTCTAATGAAGG-1	NA	118.75	325.26	0.501099	0.501099	-0.00401124	0.00190651	0.00135323
DT1_A1_GAAAGCAGTGCACTTT-1	NA	372.396	257.292	0	0	0.0405073	0.00743429	0.00263206
DT1_A1_GAAAGCCCTTTGGACC-1	Gastric_1	246.615	146.615	0.26724	1.04314	0.254781	0.302346	0.00278633
DT1_A1_GAAAGTGACTAACTGC-1	AT1/2.like_12	188.021	181.51	0	0	0.333538	0.00535806	0.0736411
DT1_A1_GAAATACCTGCTGGCT-1	NA	83.8542	366.667	0	0	0.0872702	0.00400267	0.00273891
DT1_A1_GAAATATCACCATCAG-1	NA	234.896	153.646	0	0	0.105127	0.00418053	0.00208349
DT1_A1_GAAATATGCTTGAATG-1	NA	138.021	451.042	0	1.21465	-0.0142608	0.0193876	0.0046057
DT1_A1_GAAATCGCGCGCAACT-1	NA	148.177	308.073	0	0	0.031855	0.00748999	0.00623128
DT1_A1_GAAATCTGACCAAGTT-1	NA	145.312	83.3333	0	0.793156	-0.0408392	0.00632239	0.0155968
DT1_A1_GAAATGGCGGTGTTAG-1	AT1/2.like_21	218.49	252.604	0	0.295948	0.585221	0.013033	0.0137068
DT1_A1_GAAATTAGCACGGATA-1	NA	149.479	403.125	0	0.891951	-0.0193715	0.0220923	0.00501642
DT1_A1_GAAATTCACATCGCTG-1	AT1/2.like_5	117.708	243.75	0	0.403442	0.0233744	0.0019408	0.00360946
DT1_A1_GAAATTGTCTCTATAA-1	High.plasticity_6	295.573	254.948	0	0.644814	0.921854	0.00122506	0.380195
DT1_A1_GAACACACATCAACCA-1	NA	171.094	246.354	0	0	0.00524996	0.00228049	0.0028384
DT1_A1_GAACAGATTACTAAAT-1	NA	379.167	315.104	0	0.789856	0.14936	0.00316528	0.00280484
DT1_A1_GAACCCTCTGTGTTCT-1	Gastric_7	390.885	301.302	0.929326	0.568944	0.0334997	0.214173	0.014018
DT1_A1_GAACCTCGACCTACAC-1	NA	281.771	105.469	0	0	-0.094173	0.00198285	0.00215145
DT1_A1_GAACCTTTAACGATCC-1	NA	415.104	341.927	0	0	0.012086	0.00603486	0.00258345
DT1_A1_GAACGACCGAATGATA-1	NA	153.906	290.885	0	0	0.00929417	0.00238888	0.0033557
DT1_A1_GAACGCGGGTCACACG-1	NA	327.865	462.24	0	0	-0.00799993	0.00920372	0.00600632
DT1_A1_GAACGTCTCATGGTCG-1	NA	226.042	371.615	0	0	-0.00531623	0.0133983	0.00962285
DT1_A1_GAACGTTAGGAAGACG-1	NA	234.635	126.562	0	0	0.172629	0.0047356	0.00512123
DT1_A1_GAACTGTGGAGAGACA-1	NA	444.01	297.396	0	0	0.0911791	0.00307824	0.00334489
DT1_A1_GAACTTAGCGCCCGGT-1	NA	72.6562	421.354	0	0	0.142885	0.00398361	0.00749933
DT1_A1_GAAGAAACGATATTGT-1	NA	389.062	172.135	0	0	-0.137596	0.00101973	0.000963096
DT1_A1_GAAGACTTCAATGCCG-1	AT1/2.like_13	59.1146	298.958	0	0	0.426366	0.00277841	0.10175
DT1_A1_GAAGCCACTGATTATG-1	AT1/2.like_30	426.562	307.812	0	1.14607	0.430851	0.00646847	0.0650466
DT1_A1_GAAGCCGGGTAAGCTC-1	NA	175	86.4583	0	1.27909	0.13213	0.0105647	0.00682122
DT1_A1_GAAGCCTGCACATTCC-1	NA	402.344	280.729	0	0	0.275626	0.0113628	0.011948
DT1_A1_GAAGCGTGAGGAATTT-1	NA	242.448	279.427	0.677665	0.677665	0.0047555	0.003582	0.00296612
DT1_A1_GAAGCTCGGACCCGTC-1	NA	365.104	145.312	0	0	0.0638218	0.00809036	0.00314769
DT1_A1_GAAGCTCTTTGCTTAG-1	AT1/2.like_36	121.615	90.3646	0	0	-0.0252196	0.00624473	0.0053339
DT1_A1_GAAGCTTGCTGACCGC-1	NA	211.719	194.792	0	0	0.141566	0.00971187	0.0095793
DT1_A1_GAAGGAGTCGAGTGCG-1	NA	432.031	277.083	0	1.48825	0.114852	0.00921055	0.0124104
DT1_A1_GAAGGGTCATTAAGAC-1	NA	474.479	347.917	0.972981	0	0.0776613	0.011515	0.0178804
DT1_A1_GAAGTCAGTTGCACTA-1	NA	348.958	271.354	0	0	-0.0629854	0.00572836	0.00340203
DT1_A1_GAAGTGATTTATCGTG-1	NA	271.615	234.896	0	0	-0.0230586	0.00399659	0.00691126
DT1_A1_GAAGTGCTGGATAGCT-1	NA	129.948	284.375	0.604173	0.604173	-0.0479477	0.00194738	0.000994517
DT1_A1_GAAGTTTCCACTCAAT-1	AT1/2.like_21	253.646	231.771	0	0.340322	0.378656	0.00487058	0.0729285
DT1_A1_GAATAGACGCGACCCA-1	NA	291.406	387.76	0	1.10803	-0.200843	0.00597435	0.00349877
DT1_A1_GAATAGCATTTAGGGT-1	NA	316.146	476.042	0	1.8691	0.139478	0.0338436	0.0102389
DT1_A1_GAATAGCCCTGCGGTC-1	NA	150	450.781	0	1.63604	0.0509576	0.0117466	0.00758922
DT1_A1_GAATAGTGCTCGATTA-1	NA	395.312	195.833	0	0	-0.00913079	0.128241	0.0021167
DT1_A1_GAATATTCGGAGTCCC-1	NA	119.271	359.375	0	0	-0.00155756	0.00237543	0.00221693
DT1_A1_GAATCGACATGGTCAC-1	AT1/2.like_21	194.271	218.75	0	0.932772	0.745679	0.0107958	0.0827575
DT1_A1_GAATCTATACTCGGAC-1	NA	53.6458	336.458	0	0	-0.0391186	0.00391985	0.00664661
DT1_A1_GAATCTGAACATTCTC-1	NA	290.104	292.448	0	0	-0.00537287	0.00250972	0.00201235
DT1_A1_GAATGAAGGTCTTCAG-1	NA	144.271	474.74	0	1.25151	0.184297	0.00486914	0.0047109
DT1_A1_GAATGCGAATCGGTTC-1	NA	414.583	307.812	0	1.63222	0.067769	0.00557625	0.00767842
DT1_A1_GAATGGGCTTATCGAC-1	AT1/2.like_35	275.781	95.3125	0	1.03299	0.0877603	0.00712797	0.00591444
DT1_A1_GAATGTATGGCAGGTC-1	NA	131.25	386.458	0	0	-0.0674619	0.00206632	0.00156092
DT1_A1_GAATGTGGTCCGGATT-1	NA	296.615	350.26	0	0.871071	-0.0278992	0.00362642	0.00187774
DT1_A1_GAATGTTGGGTAATCT-1	NA	177.865	310.937	0	0	-0.171259	0.00126028	0.00104851
DT1_A1_GAATTATAGTGAAAGG-1	NA	242.969	306.771	0	0	-0.0100399	0.00240036	0.0016195
DT1_A1_GAATTCACCCGGGTGT-1	NA	319.271	261.458	0	1.01375	-0.0113648	0.00440384	0.00397342
DT1_A1_GAATTTCTCGCTGCAG-1	NA	205.729	177.865	0	0	0.0587624	0.00240035	0.0027523
DT1_A1_GACAAACATATGCAGG-1	NA	303.385	414.844	0	1.01882	0.154253	0.00966067	0.00381393
DT1_A1_GACAACGACCATTGAA-1	NA	189.844	338.021	0	0	0.0665764	0.0245809	0.00952912
DT1_A1_GACAACGCAGCTTACG-1	NA	159.375	260.156	0	0.734972	0.000560595	0.00422997	0.0023433
DT1_A1_GACAAGAGATGAGATT-1	NA	375.26	468.49	0	2.15296	-0.0919973	0.0273954	0.00851986
DT1_A1_GACACAAGGGAAGAAA-1	AT1/2.like_41	219.271	320.573	0	0.398457	0.248724	0.00229201	0.0016931
DT1_A1_GACACAGCCGGGACTG-1	NA	469.271	412.76	0	0	0.00269731	0.0291578	0.01524
DT1_A1_GACACCCAAAGACGCG-1	NA	484.375	198.177	0	0	-0.14566	0.0185124	0.00467135
DT1_A1_GACACTGAGTTCAGTG-1	Gastric_4	301.042	230.99	0.818646	2.37183	-0.0473102	0.487286	0.00280878
DT1_A1_GACACTGGAACCCGAT-1	NA	351.302	448.177	0	0.873177	-0.164907	0.0122946	0.00533187
DT1_A1_GACACTTCCAATTACC-1	NA	457.292	399.219	0	0	-0.163959	0.00784377	0.012854
DT1_A1_GACAGAGGTCTTCAGT-1	High.plasticity_2	497.396	300	0	0.533766	0.673552	0.000790445	0.394238
DT1_A1_GACAGATTTCTGGCTC-1	AT1/2.like_2	299.479	101.823	0	1.42268	-0.0956015	0.00405246	0.00598969
DT1_A1_GACAGCCAGACCTGAC-1	NA	291.146	367.448	0	0	0.116627	0.00669009	0.00317046
DT1_A1_GACAGGCACACACTAT-1	Gastric_6	264.583	150	0.232241	0.579011	0.610294	0.19196	0.0195991
DT1_A1_GACATACTGTCGCAGA-1	AT1/2.like_10	163.281	107.031	0	1.01729	0.121597	0.00917755	0.0345604
DT1_A1_GACATCCGTCGAACTG-1	NA	426.562	314.583	0	1.03125	0.155194	0.00276118	0.00809763
DT1_A1_GACATCGATTTATAAC-1	NA	348.698	244.01	0	0	-0.0697326	0.0139889	0.00711859
DT1_A1_GACATTTCGCCCAGCC-1	High.plasticity_1	465.625	126.823	0	0.350242	0.191385	0.00151803	0.185798
DT1_A1_GACCAAACGTTGACTG-1	NA	386.719	441.146	0	0	0.0209908	0.0504956	0.00832977
DT1_A1_GACCACACTTCCCTTT-1	NA	456.51	344.792	0	0	-0.108693	0.0102167	0.0160582
DT1_A1_GACCAGAGCCCTGTAG-1	AT1/2.like_21	224.219	235.417	0	0.279868	0.661164	0.00712831	0.0694641
DT1_A1_GACCAGGTCATTCATA-1	AT1/2.like_15	59.375	312.5	0	0	-0.0411075	0.00203757	0.0051993
DT1_A1_GACCCAATTATGATAC-1	NA	359.115	141.927	0	0	0.0667665	0.00851091	0.0126764
DT1_A1_GACCCGTCGCCGGCTA-1	NA	94.5312	278.125	0	0	-0.00544477	0.00292322	0.00251337
DT1_A1_GACCGACTGAAGCGTC-1	NA	240.885	150.26	0	0.762323	0.111866	0.00199496	0.00285011
DT1_A1_GACCGATTAAATATGT-1	NA	441.927	127.083	0	0	-0.0589813	0.00224488	0.0441973
DT1_A1_GACCGCGTCTGACGTG-1	NA	339.583	455.208	0	0	-0.0810728	0.18265	0.00143323
DT1_A1_GACCGGTGATACTCTC-1	High.plasticity_4	476.823	85.9375	0	0.572828	0.0784787	0.00092952	0.152916
DT1_A1_GACCGTCAGGTCGTGA-1	NA	119.01	352.604	0	0	0.0649818	0.0021101	0.00195632
DT1_A1_GACCGTGCTGACGGTG-1	NA	277.604	251.823	0	0.543832	0.184153	0.0111859	0.0133195
DT1_A1_GACCGTTACATGCGAC-1	NA	263.802	95.5729	0	0	-0.0330147	0.00269707	0.00180962
DT1_A1_GACCTGGTCTGGGCGT-1	NA	97.6562	77.0833	0	0	0.0584125	0.00727365	0.00854919
DT1_A1_GACCTTCCACGTCTAC-1	NA	432.552	324.74	0	0.786065	0.152741	0.00265896	0.00192218
DT1_A1_GACGAGGCTAATAAAC-1	NA	374.479	414.062	0	1.1605	0.00760742	0.0162163	0.0118268
DT1_A1_GACGATATCACTGGGT-1	Lung.progenitor.like_1	466.406	188.021	0	0	-0.0741034	0.0105985	0.0218236
DT1_A1_GACGCATACCCGTCGG-1	NA	417.708	93.4896	0	0	0.104199	0.0119195	0.00806264
DT1_A1_GACGCCGTAAAGGCTA-1	NA	360.677	257.552	0	0	0.0444416	0.00606202	0.0048168
DT1_A1_GACGCTTGCTTCTAAA-1	NA	265.104	197.656	0	0	-0.0244017	0.0419913	0.0064664
DT1_A1_GACGGACCGCGTTCCT-1	AT1/2.like_13	64.8437	275	0	0	-0.0120177	0.00760612	0.00814395
DT1_A1_GACGGGCATCGAATTT-1	NA	487.24	436.198	0	0	-0.0430692	0.0141439	0.0113552
DT1_A1_GACGGGTTGGCCCGTA-1	NA	402.083	246.875	0	0	-0.00537701	0.0103892	0.00767225
DT1_A1_GACGGTCAATAGAAGC-1	AT1/2.like_9	220.573	415.885	0	0.486037	0.243483	0.00891843	0.0184889
DT1_A1_GACGTGTAGGGATTAT-1	NA	205.729	184.635	0	0	0.0663987	0.0201858	0.0109483
DT1_A1_GACGTTCGTAAATACA-1	NA	185.677	470.833	0.885542	0	-0.0109762	0.00515373	0.00307732
DT1_A1_GACGTTGCTCGGCGGC-1	Lung.progenitor.like_1	472.135	177.865	0.47724	0.650986	0.133004	0.00102317	0.086864
DT1_A1_GACTAACACAGCACCT-1	NA	89.8437	383.594	0	0	0.363702	0.00679925	0.0127795
DT1_A1_GACTAAGATCATGCAC-1	NA	177.083	256.51	0	0	0.0323547	0.00489885	0.00575891
DT1_A1_GACTAAGTAGGCTCAC-1	AT1/2.like_21	200.26	222.135	0	0.322521	0.826279	0.00132913	0.066249
DT1_A1_GACTACAAAGCGGTGG-1	NA	329.687	145.573	0	0	0.0559809	0.0416828	0.0103439
DT1_A1_GACTACAATTGCTCGT-1	AT1/2.like_22	89.5833	356.25	0	0.568114	0.677532	0.0296399	0.0773361
DT1_A1_GACTAGGCCGTTAGGT-1	NA	432.812	338.281	0	1.45239	-0.0483692	0.00718338	0.00858404
DT1_A1_GACTCACCCACGTGAG-1	NA	268.229	435.677	0	0	-0.0895148	0.0700739	0.00123318
DT1_A1_GACTCCCAGAATAAGG-1	AT1/2.like_16	203.385	453.646	0	0	0.123841	0.00476078	0.00504461
DT1_A1_GACTCCTTCCAATTGA-1	Lung.progenitor.like_9	370.573	107.812	0	0.371009	-0.0644794	0.106912	0.0013853
DT1_A1_GACTCGCGGGAATGAC-1	NA	208.594	402.604	0	0.654873	0.157728	0.00356232	0.00320182
DT1_A1_GACTCGGTCGGCGGAT-1	NA	96.6146	441.406	0.639988	0.639988	0.13969	0.0146571	0.00329696
DT1_A1_GACTCTAGAGTTCCAA-1	NA	479.167	262.76	0	0	0.0680571	0.0206961	0.0425132
DT1_A1_GACTGATTGGTCACAA-1	AT1/2.like_6	96.3542	420.833	0	0.54208	0.0925166	0.0773949	0.00426544
DT1_A1_GACTGCAAATCGAGCT-1	NA	391.146	328.646	0	0	0.0530275	0.0102634	0.00540346
DT1_A1_GACTGCACCAGCCCAG-1	NA	314.323	346.615	0	0	-0.0951585	0.00588531	0.00232254
DT1_A1_GACTGCGGCACGTGTA-1	NA	199.219	126.823	0	0	0.0106627	0.0101362	0.00840288
DT1_A1_GACTGCTGGTGAGAAA-1	NA	436.979	205.469	0	0	0.0734995	0.0335257	0.0111541
DT1_A1_GACTGGGCGCCGCAAC-1	NA	78.125	397.396	0	0	-0.02866	0.00637613	0.00910807
DT1_A1_GACTTTCGAGCGGTTC-1	High.plasticity_2	497.656	313.542	0	0	0.562719	0.000919813	0.440053
DT1_A1_GAGAACGGTTCTGACT-1	NA	439.844	423.437	0	0	0.00898164	0.0244343	0.0121057
DT1_A1_GAGAATCTCACGATCA-1	NA	222.396	92.7083	0	0	0.0443047	0.00253369	0.00349523
DT1_A1_GAGACCCTGCAACGCC-1	NA	108.594	454.948	0	0.697424	0.123807	0.00940768	0.00320884
DT1_A1_GAGACTGATGGGTAGA-1	NA	206.771	266.406	0	0	0.0202327	0.00492733	0.00459336
DT1_A1_GAGACTTCGCGACCGA-1	NA	354.948	267.969	0	0	-0.0797296	0.00647025	0.00451709
DT1_A1_GAGAGCGCAGTCCCTG-1	NA	204.687	96.0937	0	0	0.288926	0.00765404	0.00486844
DT1_A1_GAGAGGGCGCGAGGTT-1	NA	265.365	211.198	0	0	-0.0523584	0.0176686	0.00622604
DT1_A1_GAGAGGTGCATTCTGG-1	NA	300.26	169.792	0	1.53052	0.10188	0.0347436	0.00380357
DT1_A1_GAGAGTCTCGGGAGAG-1	NA	466.667	208.594	0	0	-0.181028	0.0086645	0.00618978
DT1_A1_GAGATCTGCTTGGCAT-1	AT1/2.like_21	241.927	225	0	0	0.7105	0.0231238	0.0441914
DT1_A1_GAGATCTGTCACTCCG-1	NA	219.531	327.344	0	0	-0.0291151	0.00541207	0.00296252
DT1_A1_GAGATCTTCCATGACA-1	NA	308.333	336.458	0	0	-0.0618138	0.00438542	0.00553689
DT1_A1_GAGATGGCTTTAATCA-1	NA	456.25	331.25	0	0	0.197662	0.00454982	0.0104763
DT1_A1_GAGCATCAACAACTTG-1	NA	418.75	175.26	0	0	0.124971	0.00477409	0.0431188
DT1_A1_GAGCCAGCTACCTGTG-1	NA	356.25	376.823	0	1.50439	-0.154065	0.00498241	0.0030232
DT1_A1_GAGCCGAGCGTTTATT-1	AT1/2.like_6	120.312	441.146	0	1.49317	0.310727	0.120725	0.00241594
DT1_A1_GAGCGAGGGAGTACCG-1	NA	123.958	274.219	0	0	0.0454855	0.0030879	0.00178721
DT1_A1_GAGCGCAAATACTCCG-1	AT1/2.like_1	345.312	438.281	0.4265	2.45425	-0.00920878	0.118861	0.0105689
DT1_A1_GAGCGCGCACGAGTAG-1	Gastric_5	332.812	390.625	0.943244	2.93248	-0.0647854	0.376962	0.00390626
DT1_A1_GAGCGCTGTTAGGTAA-1	NA	400.781	151.562	0	0	0.332002	0.00265807	0.0111819
DT1_A1_GAGCGGAATGCGGTGT-1	NA	443.229	236.198	0	0	0.0735643	0.0114971	0.0145725
DT1_A1_GAGCTAAGGGCATATC-1	AT1/2.like_19	213.802	358.073	0	1.39183	0.134737	0.182512	0.0098102
DT1_A1_GAGCTCAACATGAGCG-1	AT1/2.like_40	473.958	307.292	0	0	0.0882361	0.00353157	0.0255768
DT1_A1_GAGCTGTCGTCTCGGA-1	NA	161.719	444.01	0	1.02017	-0.078742	0.00977284	0.00390057
DT1_A1_GAGGAATATCTCTTTG-1	NA	460.937	225.521	0	0	0.00903244	0.0502113	0.00661604
DT1_A1_GAGGAATGGAGAGGTT-1	NA	199.74	181.25	0	0	0.0456549	0.00816379	0.00586866
DT1_A1_GAGGCCCGACTCCGCA-1	NA	365.365	152.083	0	0	-0.00969439	0.00277872	0.00209567
DT1_A1_GAGGCCTGTTGATACA-1	NA	416.406	437.24	0	0	-0.0677713	0.00982407	0.00688319
DT1_A1_GAGGCTATCAAAGTCG-1	NA	246.875	167.187	0	0	0.289773	0.00672134	0.00380226
DT1_A1_GAGGGAGTCAGATCGC-1	NA	425.26	212.5	0	0	0.175493	0.0497809	0.036641
DT1_A1_GAGGGCGCAGCTCTGC-1	NA	202.344	378.646	0	0.613733	0.0893779	0.0108426	0.00848774
DT1_A1_GAGGGTAGTAACAAAG-1	NA	413.021	178.646	0	0	0.16141	0.0037106	0.00563789
DT1_A1_GAGGTACATCCATCTT-1	NA	112.5	308.333	0	0	0.0469291	0.00146676	0.00182294
DT1_A1_GAGGTACGCGTGTCCC-1	AT1/2.like_30	438.281	300.781	0	0	0.315726	0.00978983	0.0286085
DT1_A1_GAGGTCCGTTCGCTGT-1	NA	490.104	187.76	0.883039	1.34455	0.0572736	0.00943269	0.0125831
DT1_A1_GAGTAAACCGGAAAGT-1	NA	345.573	472.135	0	0.824068	-0.0256449	0.00607363	0.00237919
DT1_A1_GAGTAAGGCCACGGGA-1	NA	323.437	121.875	0	1.94909	-0.030999	0.0693428	0.0132146
DT1_A1_GAGTACGGGTATACAA-1	NA	129.167	223.177	0	0.51168	0.0900186	0.00340925	0.0015647
DT1_A1_GAGTAGATACTAGTTG-1	NA	408.594	290.885	0	0.828184	0.206871	0.00360868	0.00566744
DT1_A1_GAGTATACCCTAATCA-1	High.plasticity_1	454.427	174.74	0	1.46681	0.44994	0.00102169	0.130818
DT1_A1_GAGTATGCCCGCCTTG-1	NA	330.469	220.573	0.906299	0	0.0260037	0.0627976	0.0114725
DT1_A1_GAGTATGCGCGTGCAT-1	NA	414.583	314.844	0	0	-0.0455637	0.00499046	0.0083163
DT1_A1_GAGTCAGACCAGAATC-1	NA	372.135	236.979	0	0	-0.134743	0.0233878	0.00694494
DT1_A1_GAGTCCACCAGGTTTA-1	NA	498.698	388.542	0	0	0.0953426	0.00794101	0.023081
DT1_A1_GAGTCGACAGACCCTC-1	NA	210.677	106.25	0	0	-0.0142713	0.0089749	0.0079009
DT1_A1_GAGTCTTGTAAAGGAC-1	NA	316.927	77.8646	0	0	0.340263	0.00537964	0.00278669
DT1_A1_GAGTGTGCGGTACCCA-1	NA	302.865	373.958	0	0.697627	0.245858	0.00257722	0.00157798
DT1_A1_GAGTTCTGTGGGTGCT-1	NA	388.021	83.5937	0	0	0.193709	0.00374562	0.00402264
DT1_A1_GAGTTGATGGCAATTT-1	NA	341.406	138.802	0	0	-0.183328	0.0111626	0.00576115
DT1_A1_GATAACTCGCACTGTG-1	NA	273.437	377.865	0	0.775612	-0.0706519	0.00291306	0.0011653
[truncated: 1,667 more rows]

## Sheet: panelC
tumor_type	condition	num_lesion_areas
AT1.like	Control	22
AT1.like	Treg depletion	23
AT2.like	Control	23
AT2.like	Treg depletion	19
EMT	Control	6
Endoderm.like	Control	10
Gastric	Control	4
Gastric	Treg depletion	4
High.plasticity	Control	2
High.plasticity	Treg depletion	10
Lung.progenitor.like	Control	2
Lung.progenitor.like	Treg depletion	1

## Sheet: panelC2
tumor_type	IFN_IC_response	num_lesion_areas
AT1.like	FALSE	9
AT1.like	TRUE	14
AT2.like	FALSE	6
AT2.like	TRUE	13
Gastric	FALSE	4
High.plasticity	TRUE	10
Lung.progenitor.like	FALSE	1

## Sheet: panelD
gene	p_val	avg_log2FC	pct.1	pct.2	p_val_adj	significant	highlight
F3	2.58594e-115	0.629516	0.999	0.934	4.84502e-111	TRUE	FALSE
Anxa1	2.62474e-109	0.442469	1	0.98	4.91771e-105	FALSE	FALSE
Pf4	3.23931e-103	-1.17034	0.46	0.87	6.06917e-99	TRUE	TRUE
Ptgs2	5.21238e-103	0.851646	0.941	0.531	9.76591e-99	TRUE	TRUE
Dlk1	1.1338e-102	-1.27508	0.298	0.826	2.12429e-98	TRUE	TRUE
Ctsh	4.05009e-102	-0.259447	0.997	1	7.58825e-98	FALSE	FALSE
Gkn2	6.56293e-101	-1.16161	0.316	0.835	1.22963e-96	TRUE	TRUE
Id2	1.09802e-96	-0.709476	0.645	0.945	2.05726e-92	TRUE	FALSE
Plin2	6.49599e-96	0.59924	0.987	0.866	1.21709e-91	TRUE	FALSE
Il6	3.16593e-94	0.885631	0.817	0.229	5.93168e-90	TRUE	TRUE
Sprr1a	3.91349e-94	0.907068	0.956	0.586	7.33232e-90	TRUE	TRUE
Itgav	1.42789e-90	0.59403	0.968	0.731	2.67529e-86	TRUE	FALSE
Cxcl3	1.07724e-89	0.951124	0.869	0.392	2.01832e-85	TRUE	TRUE
Cxcl1	2.20257e-89	0.825251	0.912	0.533	4.12673e-85	TRUE	TRUE
Apoc1	5.49948e-89	-0.774864	0.363	0.883	1.03038e-84	TRUE	TRUE
Egr1	1.0776e-88	0.555927	0.996	0.927	2.01899e-84	TRUE	FALSE
Phlda1	1.36541e-88	0.387302	0.999	0.976	2.55822e-84	FALSE	FALSE
Lgals3	2.58987e-88	0.390874	1	0.971	4.85238e-84	FALSE	FALSE
Fosl1	2.134e-85	0.752347	0.835	0.326	3.99826e-81	TRUE	TRUE
Col18a1	1.41279e-84	-0.699472	0.628	0.894	2.647e-80	TRUE	FALSE
Epha2	5.72786e-83	0.459908	0.978	0.859	1.07317e-78	FALSE	FALSE
Krt7	6.92609e-83	0.320321	1	0.998	1.29767e-78	FALSE	FALSE
Tnfrsf12a	5.27676e-80	0.35038	1	0.978	9.88654e-76	FALSE	FALSE
Areg	2.18174e-78	0.540264	0.963	0.795	4.08771e-74	TRUE	FALSE
Junb	1.32587e-77	0.493713	0.982	0.894	2.48416e-73	FALSE	FALSE
Errfi1	2.24439e-77	0.331916	0.996	0.969	4.2051e-73	FALSE	FALSE
Ptprn	3.86603e-76	0.740126	0.81	0.337	7.24339e-72	TRUE	FALSE
Scd2	8.40356e-76	-0.579392	0.532	0.934	1.57449e-71	TRUE	FALSE
Krt18	2.70523e-74	0.339722	0.999	0.989	5.06853e-70	FALSE	FALSE
Thbs1	7.89547e-72	0.504103	0.975	0.76	1.47929e-67	TRUE	FALSE
Pmvk	1.36099e-71	0.708125	0.888	0.553	2.54994e-67	TRUE	FALSE
Mgst1	1.9125e-70	-0.467887	0.795	0.967	3.58327e-66	FALSE	FALSE
Cxcl16	5.19466e-70	0.385337	0.991	0.925	9.73272e-66	FALSE	FALSE
H4c8	1.40671e-69	0.592634	0.954	0.716	2.63562e-65	TRUE	FALSE
Ifrd1	6.59927e-69	0.47938	0.997	0.958	1.23644e-64	FALSE	FALSE
Actn1	8.23149e-69	0.330775	0.991	0.941	1.54225e-64	FALSE	FALSE
Sox9	9.69111e-68	-0.490755	0.122	0.597	1.81573e-63	FALSE	FALSE
Ppp1r15a	2.76922e-67	0.587967	0.891	0.604	5.18842e-63	TRUE	FALSE
Cxcl2	7.27239e-67	0.739757	0.768	0.315	1.36255e-62	TRUE	FALSE
Nedd4	8.94238e-67	-0.453192	0.724	0.96	1.67544e-62	FALSE	FALSE
Ptpn14	1.57819e-66	0.648849	0.802	0.381	2.95689e-62	TRUE	FALSE
Lpcat1	1.86038e-66	-0.516454	0.69	0.963	3.48561e-62	TRUE	FALSE
Nkx2-1	2.52554e-66	-0.557888	0.473	0.866	4.73184e-62	TRUE	FALSE
Ier5	5.10184e-66	0.524239	0.941	0.694	9.5588e-62	TRUE	FALSE
Ywhaq	1.07744e-65	-0.391466	0.845	0.974	2.0187e-61	FALSE	FALSE
Ldhb	6.301e-65	-0.596345	0.345	0.78	1.18056e-60	TRUE	FALSE
Dpp4	1.14422e-64	-0.540327	0.308	0.753	2.14381e-60	TRUE	FALSE
Bpifa1	2.02308e-64	-0.645259	0.122	0.573	3.79045e-60	TRUE	FALSE
Gtf2i	3.03904e-64	-0.476019	0.566	0.89	5.69394e-60	FALSE	FALSE
Il4ra	7.69408e-64	0.486959	0.904	0.542	1.44156e-59	FALSE	FALSE
Fkbp4	1.93028e-63	-0.397052	0.826	0.978	3.61657e-59	FALSE	FALSE
Ereg	1.58688e-61	0.613448	0.799	0.421	2.97318e-57	TRUE	FALSE
Dusp1	8.22207e-61	0.433407	0.957	0.808	1.54049e-56	FALSE	FALSE
Klf6	1.09493e-57	0.324745	0.993	0.969	2.05146e-53	FALSE	FALSE
Lgi3	3.24521e-57	-0.529334	0.515	0.863	6.08023e-53	TRUE	FALSE
Cxcl10	3.41009e-57	0.671131	0.808	0.419	6.38915e-53	TRUE	FALSE
Meg3	1.23492e-56	-0.595132	0.429	0.824	2.31374e-52	TRUE	FALSE
Selenop	3.29624e-56	-0.40627	0.748	0.96	6.17583e-52	FALSE	FALSE
Fosl2	8.05907e-56	0.456836	0.85	0.518	1.50995e-51	FALSE	FALSE
Dram1	7.01177e-55	-0.437426	0.704	0.949	1.31372e-50	FALSE	FALSE
Csrnp1	3.04091e-54	0.489809	0.832	0.469	5.69745e-50	FALSE	FALSE
Atf3	3.41712e-54	0.531901	0.876	0.676	6.40231e-50	TRUE	FALSE
Maff	3.74108e-54	0.478406	0.954	0.784	7.00929e-50	FALSE	FALSE
Slc25a25	5.03678e-54	0.411901	0.973	0.844	9.43691e-50	FALSE	FALSE
Zfyve21	1.26302e-53	-0.449751	0.181	0.601	2.3664e-49	FALSE	FALSE
Gm19990	3.72488e-53	-0.477127	0.143	0.546	6.97894e-49	FALSE	FALSE
Cdkn2a	4.22446e-53	-0.484054	0.291	0.705	7.91495e-49	FALSE	FALSE
Dhrs7	5.11188e-52	-0.444781	0.212	0.628	9.57763e-48	FALSE	FALSE
Lce3f	1.09274e-51	-0.435678	0.055	0.419	2.04735e-47	FALSE	FALSE
Maged1	1.94949e-51	-0.43232	0.558	0.846	3.65257e-47	FALSE	FALSE
Cebpb	2.53844e-51	0.313895	0.982	0.903	4.75602e-47	FALSE	FALSE
Slc6a14	2.65318e-51	0.461403	0.889	0.632	4.97101e-47	FALSE	FALSE
Sat1	1.32159e-50	0.282765	0.996	0.963	2.47613e-46	FALSE	FALSE
Zkscan5	1.5068e-50	0.49613	0.82	0.537	2.82315e-46	FALSE	FALSE
Sbno2	2.32216e-50	0.424753	0.855	0.553	4.3508e-46	FALSE	FALSE
Rasd2	6.54524e-50	-0.404638	0.131	0.526	1.22632e-45	FALSE	FALSE
Lmna	7.04405e-50	0.358749	0.957	0.789	1.31977e-45	FALSE	FALSE
Crip2	1.35795e-49	-0.375242	0.76	0.949	2.54426e-45	FALSE	FALSE
Lif	1.41597e-49	0.518103	0.633	0.227	2.65295e-45	TRUE	FALSE
Gzme	1.55098e-49	-0.479097	0.111	0.498	2.90592e-45	FALSE	FALSE
Pdia6	1.88906e-49	-0.336579	0.85	0.969	3.53934e-45	FALSE	FALSE
Anxa4	1.90336e-49	-0.269217	0.92	0.98	3.56614e-45	FALSE	FALSE
Btg3	1.95156e-49	0.306119	0.978	0.934	3.65645e-45	FALSE	FALSE
Fgf1	2.64024e-49	-0.435511	0.277	0.683	4.94676e-45	FALSE	FALSE
Parm1	2.96492e-49	-0.458748	0.294	0.694	5.55508e-45	FALSE	FALSE
Lpin2	4.3811e-49	0.424065	0.891	0.617	8.20843e-45	FALSE	FALSE
Neat1	5.47275e-49	0.358989	0.978	0.837	1.02537e-44	FALSE	FALSE
Rab27a	5.73482e-49	-0.461664	0.268	0.661	1.07448e-44	FALSE	FALSE
Fam107b	8.92759e-49	0.557348	0.799	0.485	1.67267e-44	TRUE	FALSE
Noct	1.94916e-48	0.477868	0.736	0.383	3.65195e-44	FALSE	FALSE
Edn1	6.04662e-48	0.45408	0.823	0.515	1.13289e-43	FALSE	FALSE
Malt1	6.06867e-48	0.518899	0.788	0.487	1.13703e-43	TRUE	FALSE
Ptgs2os2	8.60696e-48	0.490384	0.68	0.297	1.6126e-43	FALSE	FALSE
Plaur	1.2284e-47	0.50622	0.805	0.498	2.30153e-43	TRUE	FALSE
Pxdc1	2.06431e-47	0.449526	0.814	0.438	3.86769e-43	FALSE	FALSE
Nr4a3	2.25754e-47	0.52469	0.667	0.269	4.22973e-43	TRUE	FALSE
Bex4	4.29795e-47	-0.483014	0.327	0.7	8.05263e-43	FALSE	FALSE
Timp1	8.28161e-47	0.543759	0.788	0.474	1.55164e-42	TRUE	FALSE
Gclc	1.34179e-46	0.413639	0.894	0.626	2.51397e-42	FALSE	FALSE
Sdc1	1.8178e-46	-0.25411	0.953	0.991	3.40583e-42	FALSE	FALSE
Nfkb2	3.52746e-46	0.415033	0.826	0.513	6.60904e-42	FALSE	FALSE
Rabgap1l	4.70075e-46	-0.439051	0.386	0.762	8.80733e-42	FALSE	FALSE
Dag1	6.72324e-46	-0.412301	0.529	0.866	1.25967e-41	FALSE	FALSE
Soat1	7.66316e-46	-0.429349	0.521	0.833	1.43577e-41	FALSE	FALSE
Lamb3	8.13972e-46	-0.378366	0.755	0.923	1.52506e-41	FALSE	FALSE
Slc3a2	1.25429e-44	0.404545	0.938	0.8	2.35004e-40	FALSE	FALSE
Ccl9	3.64914e-44	0.555413	0.755	0.436	6.83704e-40	TRUE	FALSE
Prkci	7.01412e-44	0.328391	0.979	0.907	1.31417e-39	FALSE	FALSE
Pcbd1	7.16166e-44	-0.406367	0.268	0.643	1.34181e-39	FALSE	FALSE
Tpcn2	7.79172e-44	0.497064	0.686	0.317	1.45986e-39	FALSE	FALSE
Cat	1.23554e-43	-0.384295	0.656	0.89	2.31491e-39	FALSE	FALSE
Cebpd	1.44761e-43	0.394624	0.912	0.749	2.71225e-39	FALSE	FALSE
Ier2	1.53474e-43	0.355787	0.962	0.872	2.87549e-39	FALSE	FALSE
Tle5	1.78193e-43	-0.26505	0.922	0.998	3.33862e-39	FALSE	FALSE
Sel1l	2.10384e-43	-0.441509	0.409	0.756	3.94175e-39	FALSE	FALSE
Sfta2	4.01783e-43	-0.344576	0.81	0.98	7.52781e-39	FALSE	FALSE
Mbip	4.12989e-43	-0.404694	0.414	0.756	7.73776e-39	FALSE	FALSE
Sntb2	6.18471e-43	0.459777	0.853	0.608	1.15877e-38	FALSE	FALSE
Tspan11	1.35165e-42	-0.45331	0.463	0.826	2.53246e-38	FALSE	FALSE
Cebpa	1.63303e-42	-0.389633	0.618	0.877	3.05964e-38	FALSE	FALSE
H2bc4	6.37099e-42	0.33514	0.965	0.848	1.19367e-37	FALSE	FALSE
S100a14	8.19403e-42	0.331829	0.981	0.932	1.53523e-37	FALSE	FALSE
Il24	1.20346e-41	0.525942	0.504	0.132	2.25481e-37	TRUE	FALSE
Il1rn	2.25589e-41	0.495656	0.656	0.291	4.22664e-37	FALSE	FALSE
Gls	2.31727e-41	0.395989	0.857	0.619	4.34163e-37	FALSE	FALSE
Lrrk2	3.1655e-41	0.440479	0.839	0.586	5.93087e-37	FALSE	FALSE
Gm47283	4.41531e-41	0.367058	0.973	0.879	8.27252e-37	FALSE	FALSE
Cldn2	8.34357e-41	-0.358527	0.145	0.504	1.56325e-36	FALSE	FALSE
Akr1c19	1.03803e-40	-0.383366	0.164	0.515	1.94486e-36	FALSE	FALSE
Gas6	1.17617e-40	-0.413588	0.255	0.623	2.20368e-36	FALSE	FALSE
Litaf	1.61535e-40	0.36402	0.898	0.692	3.02653e-36	FALSE	FALSE
Nr4a1	1.74429e-40	0.443809	0.695	0.335	3.26809e-36	FALSE	FALSE
Cald1	1.95099e-40	-0.373944	0.699	0.89	3.65537e-36	FALSE	FALSE
Myo5c	2.02555e-40	-0.374645	0.468	0.811	3.79507e-36	FALSE	FALSE
Coq10b	2.99567e-40	0.351576	0.926	0.778	5.61269e-36	FALSE	FALSE
Bspry	4.94427e-40	-0.372197	0.332	0.687	9.26358e-36	FALSE	FALSE
Hhex	6.24921e-40	-0.366166	0.196	0.564	1.17085e-35	FALSE	FALSE
Ccl6	7.02352e-40	0.389467	0.971	0.874	1.31593e-35	FALSE	FALSE
Fzd7	8.99293e-40	-0.335193	0.13	0.478	1.68491e-35	FALSE	FALSE
Mcl1	9.94353e-40	0.260843	0.966	0.877	1.86302e-35	FALSE	FALSE
Alb	1.10535e-39	-0.397439	0.063	0.368	2.07099e-35	FALSE	FALSE
Abca3	1.39657e-39	-0.352598	0.764	0.958	2.61662e-35	FALSE	FALSE
AA467197	1.58318e-39	0.508766	0.695	0.363	2.96624e-35	TRUE	FALSE
Il33	1.62428e-39	0.400249	0.869	0.61	3.04325e-35	FALSE	FALSE
Cbx6	1.65246e-39	-0.38838	0.354	0.731	3.09604e-35	FALSE	FALSE
Cdkn1a	2.95931e-39	0.445012	0.732	0.383	5.54456e-35	FALSE	FALSE
Ly6a	4.20622e-39	0.509965	0.928	0.65	7.88078e-35	TRUE	FALSE
Grb7	4.8149e-39	-0.372768	0.258	0.612	9.0212e-35	FALSE	FALSE
Lgmn	6.4039e-39	-0.344221	0.717	0.896	1.19983e-34	FALSE	FALSE
Mycn	7.24032e-39	-0.32169	0.09	0.414	1.35655e-34	FALSE	FALSE
Crlf1	8.29534e-39	-0.374008	0.659	0.861	1.55421e-34	FALSE	FALSE
Isg20	1.00395e-38	0.411235	0.754	0.434	1.881e-34	FALSE	FALSE
Nisch	1.27644e-38	-0.3211	0.733	0.919	2.39153e-34	FALSE	FALSE
Cd44	2.77161e-38	0.321961	0.914	0.771	5.19289e-34	FALSE	FALSE
Cltb	4.98564e-38	0.333569	0.903	0.709	9.3411e-34	FALSE	FALSE
Tnfaip3	5.77046e-38	0.425625	0.791	0.5	1.08115e-33	FALSE	FALSE
Tnip3	6.27856e-38	0.463873	0.563	0.203	1.17635e-33	FALSE	FALSE
Cltrn	6.83062e-38	-0.265181	0.028	0.295	1.27979e-33	FALSE	FALSE
Acly	9.57383e-38	-0.33982	0.649	0.888	1.79375e-33	FALSE	FALSE
Jun	1.30046e-37	0.300432	0.991	0.947	2.43654e-33	FALSE	FALSE
Myc	1.64758e-37	0.370464	0.835	0.606	3.08691e-33	FALSE	FALSE
Laptm4a	1.91895e-37	-0.293992	0.814	0.978	3.59535e-33	FALSE	FALSE
Elf5	1.97042e-37	-0.337457	0.164	0.507	3.69177e-33	FALSE	FALSE
Wdr45	2.27278e-37	-0.347432	0.609	0.868	4.25828e-33	FALSE	FALSE
Aass	3.37925e-37	-0.283414	0.056	0.346	6.33136e-33	FALSE	FALSE
Arg2	4.52828e-37	-0.395855	0.481	0.793	8.48419e-33	FALSE	FALSE
Me1	5.22994e-37	-0.301478	0.767	0.901	9.79881e-33	FALSE	FALSE
Angptl4	7.31284e-37	0.466358	0.64	0.295	1.37013e-32	FALSE	FALSE
Gstt1	8.65287e-37	-0.391442	0.386	0.756	1.6212e-32	FALSE	FALSE
Psma3	1.1735e-36	-0.250713	0.86	0.941	2.19868e-32	FALSE	FALSE
Fmod	1.21582e-36	-0.284054	0.053	0.337	2.27795e-32	FALSE	FALSE
Bex2	1.24054e-36	-0.427353	0.257	0.59	2.32427e-32	FALSE	FALSE
Mettl7a1	1.45165e-36	-0.405195	0.339	0.705	2.71981e-32	FALSE	FALSE
Chp1	1.57031e-36	0.343201	0.883	0.678	2.94213e-32	FALSE	FALSE
Bcl6	2.06084e-36	0.39641	0.729	0.423	3.8612e-32	FALSE	FALSE
Arl4c	4.72388e-36	0.353661	0.822	0.579	8.85066e-32	FALSE	FALSE
Mlana	4.76679e-36	-0.375976	0.249	0.59	8.93106e-32	FALSE	FALSE
Tgfbi	5.22872e-36	0.413447	0.782	0.485	9.79652e-32	FALSE	FALSE
Fasn	6.51516e-36	-0.358551	0.761	0.974	1.22068e-31	FALSE	FALSE
Gaa	1.12941e-35	-0.352548	0.531	0.806	2.11607e-31	FALSE	FALSE
Tgm1	1.18806e-35	0.382469	0.643	0.308	2.22594e-31	FALSE	FALSE
Camk1	1.46296e-35	-0.353128	0.475	0.773	2.74101e-31	FALSE	FALSE
Serpinf1	1.74033e-35	-0.340951	0.121	0.434	3.26067e-31	FALSE	FALSE
Pkdcc	1.91171e-35	-0.32174	0.147	0.48	3.58178e-31	FALSE	FALSE
Ccnl1	3.1119e-35	0.340336	0.888	0.727	5.83046e-31	FALSE	FALSE
Habp2	3.13912e-35	-0.250579	0.016	0.251	5.88145e-31	FALSE	FALSE
Bcr	3.49737e-35	0.378393	0.853	0.676	6.55267e-31	FALSE	FALSE
Slc40a1	4.28074e-35	-0.310422	0.119	0.434	8.0204e-31	FALSE	FALSE
Dbi	5.27177e-35	-0.272106	0.826	0.971	9.87718e-31	FALSE	FALSE
Wdr6	5.45085e-35	-0.346977	0.274	0.621	1.02127e-30	FALSE	FALSE
C3	6.14866e-35	0.368033	0.945	0.681	1.15201e-30	FALSE	FALSE
Zdhhc3	1.07213e-34	-0.360095	0.636	0.896	2.00874e-30	FALSE	FALSE
Cpsf3	1.93196e-34	-0.362094	0.342	0.663	3.61972e-30	FALSE	FALSE
Fdx1	2.99849e-34	0.339359	0.885	0.678	5.61798e-30	FALSE	FALSE
Sgk1	3.10264e-34	0.373829	0.799	0.515	5.8131e-30	FALSE	FALSE
Pnrc1	3.15144e-34	0.331735	0.937	0.848	5.90453e-30	FALSE	FALSE
Atp6v0e2	3.47328e-34	-0.266755	0.065	0.346	6.50754e-30	FALSE	FALSE
Relb	3.86252e-34	0.347563	0.886	0.67	7.23683e-30	FALSE	FALSE
Egfl6	5.34632e-34	-0.383803	0.382	0.705	1.00169e-29	FALSE	FALSE
Fgfr2	6.44483e-34	-0.35613	0.49	0.784	1.2075e-29	FALSE	FALSE
Scnn1a	8.01978e-34	0.374405	0.855	0.542	1.50259e-29	FALSE	FALSE
Zfp36	8.68734e-34	0.376688	0.76	0.474	1.62766e-29	FALSE	FALSE
Trf	1.23778e-33	-0.288843	0.932	0.982	2.3191e-29	FALSE	FALSE
Spr	1.88025e-33	-0.340905	0.497	0.769	3.52284e-29	FALSE	FALSE
Gch1	2.31454e-33	0.382378	0.723	0.449	4.33652e-29	FALSE	FALSE
Ifitm3	2.56117e-33	0.354169	0.934	0.747	4.7986e-29	FALSE	FALSE
Srgn	2.56958e-33	0.453172	0.708	0.421	4.81436e-29	FALSE	FALSE
Rnase4	3.37835e-33	-0.374634	0.693	0.923	6.32968e-29	FALSE	FALSE
Col14a1	5.57052e-33	-0.293148	0.084	0.368	1.04369e-28	FALSE	FALSE
Fbln5	7.23557e-33	-0.366691	0.246	0.575	1.35566e-28	FALSE	FALSE
Nr1d1	7.33617e-33	0.308393	0.985	0.934	1.3745e-28	FALSE	FALSE
Cdk4	7.51508e-33	-0.303609	0.692	0.883	1.40803e-28	FALSE	FALSE
Cd14	8.25651e-33	0.406829	0.704	0.39	1.54694e-28	FALSE	FALSE
Ccn1	8.92409e-33	0.318175	0.973	0.879	1.67202e-28	FALSE	FALSE
Hdc	1.13984e-32	-0.385101	0.534	0.824	2.1356e-28	FALSE	FALSE
Crct1	1.45554e-32	-0.466767	0.283	0.641	2.72709e-28	FALSE	FALSE
Ptov1	2.00773e-32	-0.332272	0.556	0.815	3.76168e-28	FALSE	FALSE
Ly6c1	2.38229e-32	0.271108	0.981	0.896	4.46345e-28	FALSE	FALSE
S100a16	2.39597e-32	0.310296	0.94	0.819	4.48909e-28	FALSE	FALSE
Nfkbib	2.81062e-32	0.369856	0.789	0.544	5.26598e-28	FALSE	FALSE
Cmtm8	3.76259e-32	-0.327797	0.363	0.694	7.04958e-28	FALSE	FALSE
Slpi	4.45616e-32	0.311875	0.935	0.877	8.34906e-28	FALSE	FALSE
Gja1	4.81387e-32	0.344777	0.829	0.588	9.01926e-28	FALSE	FALSE
Cldn4	6.7132e-32	0.430136	0.704	0.438	1.25778e-27	FALSE	FALSE
Socs3	7.49945e-32	0.340717	0.674	0.337	1.4051e-27	FALSE	FALSE
S100a8	8.05105e-32	0.552762	0.715	0.425	1.50844e-27	TRUE	FALSE
Fh1	9.13649e-32	0.344224	0.892	0.738	1.71181e-27	FALSE	FALSE
Plk2	1.00966e-31	0.307604	0.904	0.771	1.89169e-27	FALSE	FALSE
Fosb	1.10285e-31	0.361459	0.562	0.236	2.0663e-27	FALSE	FALSE
Rbms1	1.22954e-31	0.315292	0.879	0.692	2.30366e-27	FALSE	FALSE
Zfp36l1	1.2416e-31	-0.28277	0.748	0.91	2.32626e-27	FALSE	FALSE
Mthfd1	1.30646e-31	-0.321583	0.678	0.907	2.44778e-27	FALSE	FALSE
Adi1	1.44028e-31	-0.318646	0.23	0.555	2.69852e-27	FALSE	FALSE
Idh2	1.87501e-31	-0.321036	0.476	0.771	3.51303e-27	FALSE	FALSE
Ptges	1.97387e-31	0.350349	0.599	0.258	3.69825e-27	FALSE	FALSE
Aif1l	2.41731e-31	-0.272742	0.097	0.383	4.52908e-27	FALSE	FALSE
Gstm1	2.58582e-31	-0.366965	0.304	0.619	4.84479e-27	FALSE	FALSE
Rasgef1b	2.91243e-31	0.32963	0.855	0.696	5.45673e-27	FALSE	FALSE
Isg15	6.90603e-31	0.475315	0.689	0.348	1.29391e-26	FALSE	FALSE
Grcc10	7.18308e-31	-0.319037	0.341	0.656	1.34582e-26	FALSE	FALSE
Abcg2	8.27442e-31	-0.283441	0.109	0.394	1.5503e-26	FALSE	FALSE
Klhdc2	8.43707e-31	-0.332517	0.363	0.652	1.58077e-26	FALSE	FALSE
Aldh2	8.66065e-31	-0.323918	0.67	0.927	1.62266e-26	FALSE	FALSE
1810013L24Rik	9.61962e-31	0.31313	0.824	0.621	1.80233e-26	FALSE	FALSE
Pbx1	1.10764e-30	0.348052	0.754	0.482	2.07528e-26	FALSE	FALSE
Cldn18	1.14919e-30	-0.295496	0.814	0.956	2.15313e-26	FALSE	FALSE
Fam102b	1.2196e-30	-0.327398	0.237	0.557	2.28505e-26	FALSE	FALSE
Neo1	3.41767e-30	-0.302076	0.205	0.522	6.40335e-26	FALSE	FALSE
Nipsnap1	3.81526e-30	-0.286787	0.134	0.425	7.14827e-26	FALSE	FALSE
Fis1	5.08683e-30	-0.265137	0.755	0.916	9.53068e-26	FALSE	FALSE
H4c9	6.11312e-30	0.370431	0.733	0.474	1.14535e-25	FALSE	FALSE
Sypl	6.18875e-30	-0.296648	0.665	0.863	1.15952e-25	FALSE	FALSE
Cish	7.24359e-30	0.290525	0.914	0.786	1.35716e-25	FALSE	FALSE
Pla2g1b	8.08958e-30	-0.314818	0.221	0.54	1.51566e-25	FALSE	FALSE
Sgms2	1.0793e-29	0.404429	0.543	0.233	2.02218e-25	FALSE	FALSE
Chka	1.48855e-29	0.285144	0.981	0.925	2.78895e-25	FALSE	FALSE
Sptlc2	1.52365e-29	-0.290372	0.692	0.888	2.85471e-25	FALSE	FALSE
Per1	1.52609e-29	0.324111	0.824	0.645	2.85929e-25	FALSE	FALSE
Riok3	1.55025e-29	0.318119	0.839	0.601	2.90456e-25	FALSE	FALSE
Wbp1	1.68227e-29	-0.324055	0.285	0.588	3.1519e-25	FALSE	FALSE
Rela	3.25264e-29	0.285247	0.889	0.753	6.09414e-25	FALSE	FALSE
Pttg1ip	3.3289e-29	0.323187	0.844	0.683	6.23702e-25	FALSE	FALSE
Map2k3	3.82585e-29	0.296623	0.841	0.656	7.16811e-25	FALSE	FALSE
Capg	4.12098e-29	0.351494	0.765	0.48	7.72107e-25	FALSE	FALSE
Casp4	4.68967e-29	0.384292	0.549	0.227	8.78657e-25	FALSE	FALSE
Wfdc21	9.09932e-29	0.39347	0.627	0.326	1.70485e-24	FALSE	FALSE
Ggcx	9.29816e-29	-0.322463	0.299	0.601	1.7421e-24	FALSE	FALSE
Sertad1	1.04202e-28	0.303993	0.857	0.639	1.95232e-24	FALSE	FALSE
Hopx	1.18892e-28	-0.297501	0.805	0.943	2.22756e-24	FALSE	FALSE
Prss22	1.20624e-28	0.3822	0.534	0.231	2.26001e-24	FALSE	FALSE
Gm50419	1.29354e-28	0.278214	0.308	0.04	2.42358e-24	FALSE	FALSE
Guca2a	1.6229e-28	-0.312762	0.016	0.211	3.04067e-24	FALSE	FALSE
Marco	1.64949e-28	0.387999	0.513	0.203	3.09048e-24	FALSE	FALSE
Bmp3	2.03595e-28	0.318185	0.484	0.172	3.81455e-24	FALSE	FALSE
Pik3r3	2.19431e-28	-0.257421	0.117	0.394	4.11126e-24	FALSE	FALSE
Bmp4	2.34458e-28	-0.298455	0.704	0.899	4.39281e-24	FALSE	FALSE
Rdh10	2.35713e-28	0.365406	0.537	0.231	4.41632e-24	FALSE	FALSE
Zfp637	2.50741e-28	-0.296676	0.204	0.502	4.69789e-24	FALSE	FALSE
Resf1	2.94036e-28	0.318471	0.869	0.665	5.50905e-24	FALSE	FALSE
Iah1	3.7092e-28	-0.31635	0.32	0.634	6.94956e-24	FALSE	FALSE
Tpx2	6.0839e-28	0.363171	0.673	0.403	1.13988e-23	FALSE	FALSE
Jup	6.76353e-28	-0.261856	0.776	0.916	1.26722e-23	FALSE	FALSE
Glrx5	8.2812e-28	-0.293324	0.556	0.791	1.55156e-23	FALSE	FALSE
Prps2	9.27107e-28	-0.28912	0.226	0.531	1.73703e-23	FALSE	FALSE
Morrbid	1.16705e-27	0.389269	0.566	0.282	2.18659e-23	FALSE	FALSE
Bc1	1.31872e-27	0.456873	0.835	0.634	2.47074e-23	FALSE	FALSE
H1f2	2.0233e-27	0.321781	0.851	0.619	3.79086e-23	FALSE	FALSE
Nt5e	2.41571e-27	0.355935	0.534	0.227	4.52607e-23	FALSE	FALSE
Cdh16	2.55992e-27	-0.283579	0.143	0.421	4.79627e-23	FALSE	FALSE
Lgals9	2.91776e-27	0.3488	0.838	0.573	5.46671e-23	FALSE	FALSE
Ptprf	3.93206e-27	-0.292855	0.752	0.956	7.3671e-23	FALSE	FALSE
Ak1	4.90571e-27	-0.282464	0.158	0.438	9.19134e-23	FALSE	FALSE
Slc15a2	6.17015e-27	-0.334548	0.335	0.619	1.15604e-22	FALSE	FALSE
Maob	6.52654e-27	-0.287572	0.177	0.458	1.22281e-22	FALSE	FALSE
Gsta4	8.60896e-27	-0.354333	0.361	0.652	1.61297e-22	FALSE	FALSE
Spp1	1.06718e-26	0.450618	0.885	0.722	1.99947e-22	FALSE	FALSE
Rgs16	1.07664e-26	0.346377	0.624	0.326	2.01719e-22	FALSE	FALSE
Naxd	1.44804e-26	-0.269388	0.676	0.859	2.71305e-22	FALSE	FALSE
Acot1	1.47643e-26	-0.268214	0.168	0.454	2.76624e-22	FALSE	FALSE
Gsap	2.44294e-26	-0.299272	0.518	0.786	4.57709e-22	FALSE	FALSE
Selenoh	2.50715e-26	-0.294482	0.465	0.742	4.69739e-22	FALSE	FALSE
Mical1	2.84251e-26	-0.291891	0.291	0.588	5.32573e-22	FALSE	FALSE
Wincr1	3.32515e-26	0.334683	0.317	0.059	6.23001e-22	FALSE	FALSE
Cxcl17	5.91069e-26	0.344781	0.574	0.242	1.10743e-21	FALSE	FALSE
Pccb	7.19914e-26	-0.27448	0.218	0.511	1.34883e-21	FALSE	FALSE
Erh	7.75225e-26	-0.300596	0.432	0.681	1.45246e-21	FALSE	FALSE
Fxyd5	8.43926e-26	0.316956	0.869	0.634	1.58118e-21	FALSE	FALSE
Chd3	8.88919e-26	-0.292373	0.31	0.604	1.66548e-21	FALSE	FALSE
Cyp1b1	9.84247e-26	-0.257082	0.103	0.355	1.84408e-21	FALSE	FALSE
Fmc1	1.07006e-25	-0.294622	0.437	0.698	2.00487e-21	FALSE	FALSE
Cxcl14	1.12795e-25	0.331175	0.796	0.564	2.11332e-21	FALSE	FALSE
Tnc	1.15546e-25	0.36121	0.491	0.205	2.16487e-21	FALSE	FALSE
Itga9	1.30886e-25	-0.320237	0.363	0.648	2.45228e-21	FALSE	FALSE
Mvp	1.43963e-25	0.284578	0.799	0.555	2.69729e-21	FALSE	FALSE
S100a9	1.89566e-25	0.521633	0.67	0.41	3.55171e-21	TRUE	FALSE
Bag2	1.92006e-25	-0.292775	0.249	0.526	3.59742e-21	FALSE	FALSE
Snx4	2.22143e-25	-0.29472	0.544	0.773	4.16206e-21	FALSE	FALSE
Tst	2.23873e-25	-0.296867	0.382	0.663	4.19448e-21	FALSE	FALSE
Yy1	2.30101e-25	-0.259314	0.676	0.848	4.31118e-21	FALSE	FALSE
Car4	2.86924e-25	0.364715	0.676	0.423	5.37581e-21	FALSE	FALSE
Skil	2.94203e-25	0.310318	0.698	0.452	5.51219e-21	FALSE	FALSE
Fkbp3	2.99763e-25	-0.283203	0.243	0.526	5.61636e-21	FALSE	FALSE
Bcar1	3.1081e-25	0.295671	0.754	0.513	5.82333e-21	FALSE	FALSE
Rasl11a	4.00295e-25	-0.312904	0.471	0.725	7.49994e-21	FALSE	FALSE
Lztr1	4.58963e-25	-0.300243	0.4	0.663	8.59914e-21	FALSE	FALSE
Tecr	4.64658e-25	-0.29796	0.488	0.74	8.70584e-21	FALSE	FALSE
Vim	5.32569e-25	0.254945	0.926	0.833	9.97822e-21	FALSE	FALSE
Exosc7	6.27596e-25	-0.301766	0.451	0.705	1.17586e-20	FALSE	FALSE
Rtkn	6.34461e-25	-0.308815	0.381	0.643	1.18873e-20	FALSE	FALSE
Csf1	7.5076e-25	0.332438	0.602	0.315	1.40662e-20	FALSE	FALSE
Anxa6	7.5637e-25	-0.272739	0.63	0.835	1.41714e-20	FALSE	FALSE
Il6st	8.01604e-25	0.281772	0.835	0.619	1.50188e-20	FALSE	FALSE
Dnajc5	8.94519e-25	0.274207	0.934	0.808	1.67597e-20	FALSE	FALSE
Malat1	9.2687e-25	0.343937	0.92	0.747	1.73658e-20	FALSE	FALSE
Kdm6b	9.79922e-25	0.311124	0.668	0.412	1.83598e-20	FALSE	FALSE
Camk2d	1.11419e-24	0.2743	0.866	0.718	2.08755e-20	FALSE	FALSE
Fcer1g	1.23317e-24	0.343762	0.791	0.581	2.31047e-20	FALSE	FALSE
Txndc5	1.36252e-24	-0.274517	0.625	0.828	2.55281e-20	FALSE	FALSE
Porcn	1.3893e-24	-0.26464	0.142	0.403	2.60299e-20	FALSE	FALSE
Adcy6	1.76032e-24	-0.255143	0.196	0.474	3.29813e-20	FALSE	FALSE
Hspa1b	1.98709e-24	0.408657	0.586	0.319	3.723e-20	FALSE	FALSE
Marcksl1	2.01833e-24	-0.306806	0.348	0.621	3.78154e-20	FALSE	FALSE
Far1	3.08152e-24	0.306893	0.749	0.557	5.77353e-20	FALSE	FALSE
Tgm2	3.32919e-24	0.269114	0.886	0.72	6.23757e-20	FALSE	FALSE
Zfand2a	4.3643e-24	0.327609	0.509	0.236	8.17694e-20	FALSE	FALSE
Tc2n	5.06307e-24	-0.306756	0.304	0.566	9.48618e-20	FALSE	FALSE
Cyld	5.29581e-24	0.2973	0.695	0.421	9.92224e-20	FALSE	FALSE
Lrg1	5.34333e-24	0.353639	0.872	0.674	1.00113e-19	FALSE	FALSE
Gm44658	5.98362e-24	0.319387	0.448	0.174	1.12109e-19	FALSE	FALSE
Tmem158	6.01182e-24	0.286571	0.488	0.196	1.12637e-19	FALSE	FALSE
Pgk1	6.46459e-24	0.256956	0.876	0.731	1.21121e-19	FALSE	FALSE
Serpinb6b	6.72857e-24	0.309766	0.737	0.476	1.26067e-19	FALSE	FALSE
Itm2c	7.6561e-24	-0.270803	0.671	0.883	1.43445e-19	FALSE	FALSE
Vsig2	7.73781e-24	-0.27004	0.217	0.504	1.44976e-19	FALSE	FALSE
Cox6a2	9.72359e-24	-0.282027	0.158	0.419	1.82181e-19	FALSE	FALSE
Mocs1	9.94651e-24	-0.282495	0.276	0.544	1.86358e-19	FALSE	FALSE
Rnf5	1.15213e-23	-0.277469	0.295	0.575	2.15864e-19	FALSE	FALSE
H2az2	1.22197e-23	-0.263081	0.643	0.819	2.28948e-19	FALSE	FALSE
Bzw2	1.39954e-23	-0.283643	0.28	0.551	2.62217e-19	FALSE	FALSE
Dock4	1.56672e-23	-0.26887	0.258	0.535	2.93541e-19	FALSE	FALSE
Dcakd	1.77666e-23	-0.279524	0.386	0.652	3.32876e-19	FALSE	FALSE
Tcf7l1	2.23296e-23	-0.25214	0.181	0.447	4.18368e-19	FALSE	FALSE
Dusp5	2.37274e-23	0.318735	0.656	0.425	4.44557e-19	FALSE	FALSE
Pvr	2.41043e-23	0.265127	0.81	0.623	4.51619e-19	FALSE	FALSE
Rapgef2	2.69267e-23	0.318029	0.572	0.302	5.04499e-19	FALSE	FALSE
Ddah2	2.8253e-23	-0.280581	0.308	0.581	5.29348e-19	FALSE	FALSE
Vcan	3.63416e-23	-0.272049	0.122	0.361	6.80896e-19	FALSE	FALSE
Creb3l1	4.12609e-23	-0.270808	0.209	0.478	7.73064e-19	FALSE	FALSE
Cxcl5	4.47136e-23	0.462668	0.676	0.432	8.37753e-19	FALSE	FALSE
Csf2rb	5.28222e-23	0.313925	0.639	0.37	9.89676e-19	FALSE	FALSE
Slc34a2	6.06483e-23	-0.311609	0.811	0.991	1.13631e-18	FALSE	FALSE
G930009F23Rik	6.64431e-23	0.275283	0.416	0.145	1.24488e-18	FALSE	FALSE
Birc3	9.76561e-23	0.289314	0.569	0.282	1.82969e-18	FALSE	FALSE
Tyrobp	1.00748e-22	0.300427	0.864	0.72	1.88762e-18	FALSE	FALSE
Scnn1g	1.22199e-22	-0.282176	0.311	0.581	2.28953e-18	FALSE	FALSE
Atp2a3	1.3844e-22	-0.30638	0.289	0.553	2.59382e-18	FALSE	FALSE
Sox4	1.63686e-22	-0.292897	0.5	0.725	3.06682e-18	FALSE	FALSE
Snhg15	1.74638e-22	0.253122	0.94	0.866	3.27201e-18	FALSE	FALSE
Slfn2	1.77956e-22	0.320093	0.541	0.262	3.33419e-18	FALSE	FALSE
Dusp8	1.81216e-22	0.324367	0.737	0.498	3.39525e-18	FALSE	FALSE
Wsb1	2.18757e-22	0.271338	0.879	0.74	4.09863e-18	FALSE	FALSE
Irx1	2.40789e-22	0.322904	0.634	0.368	4.51142e-18	FALSE	FALSE
Cd53	2.55687e-22	0.310854	0.553	0.275	4.79056e-18	FALSE	FALSE
Lamtor3	2.88427e-22	0.276577	0.864	0.718	5.40397e-18	FALSE	FALSE
Pnkd	3.02999e-22	-0.263443	0.35	0.617	5.67699e-18	FALSE	FALSE
Smim6	4.0395e-22	-0.278686	0.279	0.553	7.5684e-18	FALSE	FALSE
Car8	4.71445e-22	-0.281396	0.285	0.573	8.833e-18	FALSE	FALSE
Ifit1	6.64102e-22	0.381962	0.435	0.172	1.24426e-17	FALSE	FALSE
Dtnb	7.19461e-22	-0.258175	0.285	0.551	1.34798e-17	FALSE	FALSE
Stk39	8.37883e-22	-0.276415	0.456	0.672	1.56986e-17	FALSE	FALSE
Akirin2	8.62819e-22	0.262082	0.857	0.694	1.61658e-17	FALSE	FALSE
Gpc1	1.13289e-21	0.276177	0.425	0.165	2.12258e-17	FALSE	FALSE
Adamtsl4	1.55751e-21	0.275328	0.494	0.227	2.91815e-17	FALSE	FALSE
Il1b	1.65925e-21	0.336366	0.432	0.176	3.10877e-17	FALSE	FALSE
Fam3c	1.80631e-21	-0.282411	0.476	0.703	3.3843e-17	FALSE	FALSE
Hspa1a	2.00118e-21	0.36176	0.512	0.264	3.74941e-17	FALSE	FALSE
Kcnc3	2.45981e-21	-0.27566	0.524	0.771	4.60869e-17	FALSE	FALSE
Ing4	2.67442e-21	-0.253026	0.304	0.57	5.01079e-17	FALSE	FALSE
Krt80	3.22164e-21	0.275263	0.676	0.412	6.03606e-17	FALSE	FALSE
Itgb1bp1	3.70419e-21	-0.252519	0.345	0.61	6.94018e-17	FALSE	FALSE
Nabp1	3.96135e-21	0.282652	0.578	0.313	7.42198e-17	FALSE	FALSE
Clec4n	4.24923e-21	0.320813	0.718	0.465	7.96136e-17	FALSE	FALSE
Aldh1a7	5.40005e-21	-0.261767	0.327	0.595	1.01175e-16	FALSE	FALSE
Cdkn2b	5.52594e-21	-0.271281	0.378	0.617	1.03534e-16	FALSE	FALSE
Adk	6.64593e-21	-0.255959	0.544	0.758	1.24518e-16	FALSE	FALSE
Ampd3	7.5296e-21	0.29094	0.441	0.192	1.41075e-16	FALSE	FALSE
Cd68	9.03877e-21	0.310239	0.698	0.43	1.6935e-16	FALSE	FALSE
Fam83a	9.51581e-21	-0.253305	0.224	0.476	1.78288e-16	FALSE	FALSE
Traf1	9.88544e-21	0.294945	0.482	0.229	1.85214e-16	FALSE	FALSE
Rin1	1.02386e-20	0.260456	0.432	0.176	1.9183e-16	FALSE	FALSE
Rrad	1.02736e-20	0.306997	0.45	0.2	1.92486e-16	FALSE	FALSE
Etv5	1.12774e-20	-0.279665	0.46	0.74	2.11293e-16	FALSE	FALSE
Igha	1.16423e-20	-0.306096	0.106	0.328	2.1813e-16	FALSE	FALSE
Snx25	1.27943e-20	-0.262707	0.389	0.641	2.39714e-16	FALSE	FALSE
Hp	1.28644e-20	0.329725	0.875	0.703	2.41028e-16	FALSE	FALSE
Slc26a4	1.85974e-20	0.299006	0.6	0.344	3.48441e-16	FALSE	FALSE
Ccl4	1.91078e-20	0.264712	0.261	0.048	3.58003e-16	FALSE	FALSE
Fmo2	1.95106e-20	-0.27671	0.292	0.551	3.6555e-16	FALSE	FALSE
Mxd4	3.22801e-20	-0.264694	0.367	0.632	6.048e-16	FALSE	FALSE
Rnf19b	3.27547e-20	0.280955	0.637	0.394	6.13693e-16	FALSE	FALSE
Cybb	3.36131e-20	0.333294	0.584	0.333	6.29776e-16	FALSE	FALSE
Tmem50b	6.07341e-20	-0.272768	0.456	0.692	1.13791e-15	FALSE	FALSE
Tlr2	7.71951e-20	0.286805	0.518	0.269	1.44633e-15	FALSE	FALSE
Clec4d	1.00634e-19	0.254346	0.327	0.099	1.88548e-15	FALSE	FALSE
Gem	1.16987e-19	0.28351	0.46	0.211	2.19187e-15	FALSE	FALSE
Akr1b8	1.48074e-19	0.266769	0.735	0.579	2.77431e-15	FALSE	FALSE
Rcan1	1.61557e-19	0.310907	0.771	0.608	3.02693e-15	FALSE	FALSE
Gdnf	2.05114e-19	0.266443	0.516	0.267	3.84301e-15	FALSE	FALSE
Gpcpd1	2.78281e-19	0.252109	0.531	0.275	5.21388e-15	FALSE	FALSE
Ecm1	3.92817e-19	0.379581	0.656	0.476	7.35982e-15	FALSE	FALSE
Oaz2	4.47648e-19	-0.254297	0.559	0.758	8.38714e-15	FALSE	FALSE
Npw	4.85511e-19	-0.25327	0.327	0.584	9.09654e-15	FALSE	FALSE
Sdcbp2	5.68257e-19	0.446386	0.472	0.269	1.06469e-14	FALSE	FALSE
Cd177	6.03254e-19	-0.299364	0.313	0.604	1.13026e-14	FALSE	FALSE
Gjb4	6.32002e-19	0.270158	0.481	0.244	1.18412e-14	FALSE	FALSE
Selenon	8.11037e-19	0.282173	0.782	0.663	1.51956e-14	FALSE	FALSE
Gsto1	8.81835e-19	0.365863	0.643	0.443	1.65221e-14	FALSE	FALSE
Wfdc17	1.09675e-18	0.319392	0.77	0.595	2.05488e-14	FALSE	FALSE
Runx1	1.10032e-18	0.252027	0.664	0.441	2.06157e-14	FALSE	FALSE
Stk40	1.35798e-18	0.254922	0.639	0.414	2.5443e-14	FALSE	FALSE
Slc25a24	1.39809e-18	0.256293	0.599	0.361	2.61945e-14	FALSE	FALSE
Foxq1	1.43677e-18	0.266552	0.552	0.317	2.69194e-14	FALSE	FALSE
Vps37b	1.99562e-18	0.257548	0.506	0.271	3.739e-14	FALSE	FALSE
Gda	2.00149e-18	0.254845	0.535	0.284	3.74998e-14	FALSE	FALSE
Limd2	2.74562e-18	-0.253592	0.376	0.608	5.14419e-14	FALSE	FALSE
A2ml1	3.13886e-18	-0.334232	0.211	0.441	5.88096e-14	FALSE	FALSE
Wipi2	3.532e-18	0.255207	0.65	0.445	6.61755e-14	FALSE	FALSE
Bmp1	4.9103e-18	-0.25033	0.457	0.674	9.19994e-14	FALSE	FALSE
Homer1	5.00145e-18	0.320042	0.586	0.379	9.37072e-14	FALSE	FALSE
Ankrd13c	5.15442e-18	0.254608	0.698	0.502	9.65733e-14	FALSE	FALSE
Lpl	7.33907e-18	0.308183	0.621	0.385	1.37505e-13	FALSE	FALSE
Ceacam1	8.31742e-18	0.26217	0.605	0.388	1.55835e-13	FALSE	FALSE
Ccnd2	1.02448e-17	-0.307316	0.347	0.562	1.91947e-13	FALSE	FALSE
Idh1	1.34406e-17	-0.260167	0.345	0.573	2.51823e-13	FALSE	FALSE
Rsad2	1.7276e-17	0.319553	0.332	0.119	3.23683e-13	FALSE	FALSE
Ckb	2.33825e-17	-0.261178	0.308	0.524	4.38095e-13	FALSE	FALSE
Acp5	2.35207e-17	0.275813	0.625	0.421	4.40684e-13	FALSE	FALSE
Zswim4	4.81043e-17	0.272218	0.555	0.337	9.01281e-13	FALSE	FALSE
Acot7	6.74582e-17	0.258348	0.692	0.478	1.2639e-12	FALSE	FALSE
Msln	3.40922e-16	0.362231	0.398	0.185	6.38751e-12	FALSE	FALSE
Ndrg1	3.42012e-16	0.273544	0.528	0.322	6.40793e-12	FALSE	FALSE
Laptm5	3.58045e-16	0.285162	0.699	0.511	6.70833e-12	FALSE	FALSE
Gm49890	3.70752e-16	0.262024	0.422	0.211	6.94642e-12	FALSE	FALSE
Rap2b	4.36492e-16	0.254251	0.389	0.176	8.17812e-12	FALSE	FALSE
Ifit3b	4.99001e-16	0.252987	0.289	0.093	9.34929e-12	FALSE	FALSE
Mpeg1	1.14527e-15	0.274085	0.729	0.559	2.14578e-11	FALSE	FALSE
Ifitm1	1.56009e-15	0.258349	0.476	0.262	2.92299e-11	FALSE	FALSE
Retnla	2.08198e-15	0.293072	0.786	0.553	3.9008e-11	FALSE	FALSE
Itih2	2.89787e-15	-0.286828	0.249	0.443	5.42945e-11	FALSE	FALSE
Ccl2	3.16409e-15	0.259042	0.41	0.194	5.92823e-11	FALSE	FALSE
Pmaip1	6.33959e-15	0.263979	0.261	0.081	1.18779e-10	FALSE	FALSE
Afp	7.61403e-15	0.283129	0.751	0.663	1.42656e-10	FALSE	FALSE
Hilpda	1.46473e-14	0.291162	0.435	0.244	2.74431e-10	FALSE	FALSE
Plac8	1.64005e-14	0.293417	0.528	0.322	3.07279e-10	FALSE	FALSE
Dmkn	1.79784e-14	-0.271771	0.69	0.866	3.36843e-10	FALSE	FALSE
Dcn	2.77618e-14	0.284884	0.588	0.401	5.20145e-10	FALSE	FALSE
Nupr1	8.05678e-14	0.330612	0.726	0.573	1.50952e-09	FALSE	FALSE
2900009J06Rik	1.00568e-13	0.281995	0.42	0.233	1.88424e-09	FALSE	FALSE
Ifit3	1.20051e-13	0.326594	0.468	0.269	2.24928e-09	FALSE	FALSE
Irf7	2.01569e-13	0.272657	0.466	0.26	3.77661e-09	FALSE	FALSE
Myh7	2.33816e-13	-0.257046	0.36	0.546	4.38077e-09	FALSE	FALSE
Mmp12	4.27463e-13	0.25817	0.655	0.498	8.00894e-09	FALSE	FALSE
Phgr1	2.39275e-12	-0.315489	0.296	0.474	4.48306e-08	FALSE	FALSE
Ear2	2.46885e-12	0.257099	0.643	0.471	4.62564e-08	FALSE	FALSE
P2rx7	1.4164e-11	0.285963	0.438	0.271	2.65377e-07	FALSE	FALSE
Ccl5	2.33648e-11	0.276921	0.375	0.205	4.37762e-07	FALSE	FALSE
Tm4sf1	4.57958e-11	0.328231	0.608	0.427	8.5803e-07	FALSE	FALSE
Itga2	1.75925e-10	0.316783	0.563	0.478	3.29613e-06	FALSE	FALSE
Serpinb2	1.89736e-10	0.262231	0.33	0.174	3.5549e-06	FALSE	FALSE
Rbp4	4.37486e-09	-0.313192	0.445	0.542	8.19674e-05	FALSE	FALSE
Ltf	7.10864e-07	0.292678	0.248	0.134	0.0133187	FALSE	FALSE
