# Supplementary material for: Conserved transcriptional connectivity of regulatory T cells in the tumor microenvironment informs new combination cancer therapy strategies
Source: Nat Immunol. 2023 May 1;24(6):1020–35. doi: 10.1038/s41590-023-01504-2 (PMC10232368; doi:10.1038/s41590-023-01504-2)
Supplement: Source Data Fig. 7 — Statistical source data. [file 41590_2023_1504_MOESM29_ESM.xlsx]

## Sheet: panelB
barcode	cell_lineage	tsne_1	tsne_2
231900127291614	Epithelial	-86.4354	-11.7154
226410787924389	Epithelial	-85.8905	-10.7649
230817405816030	Epithelial	-85.9777	-10.9441
134060535339812	Epithelial	-87.0817	-10.6878
165239984178910	Epithelial	-85.9148	-9.07465
200417883076334	Epithelial	-86.4988	-10.9877
239594439595941	Epithelial	-84.7873	-8.40482
192797253430500	Epithelial	-82.2093	-11.752
227914141330790	Epithelial	-81.6701	-11.3266
169081801428195	Epithelial	-82.2672	-9.87936
162078869382894	Epithelial	-83.36	-10.8186
126224483105078	Epithelial	-83.2705	-8.0405
199874703735027	Epithelial	-84.0438	-9.45495
169151760357606	Epithelial	-86.5546	-10.5211
126888177196387	Epithelial	-82.9335	-7.28082
121889805461875	Epithelial	-84.5989	-10.8245
197074416233755	Epithelial	-86.203	-8.61484
230586672638262	Epithelial	-84.9723	-10.1145
130691267479388	Epithelial	-83.0172	-12.1018
165191500027692	Epithelial	-83.9134	-8.95731
133967207386547	Epithelial	-86.9985	-10.5043
162096961768877	Epithelial	-86.9071	-10.8252
239586923723172	Epithelial	-84.0781	-10.335
155888855444211	Myeloid	44.6832	-27.9532
200982568261870	Epithelial	-85.6684	-10.0932
134044531779806	Epithelial	-83.9587	-8.39382
122307579951963	Epithelial	-85.5271	-8.98134
201448687615198	Epithelial	-84.5323	-10.4803
165714310392667	Epithelial	-86.0916	-10.9915
226960780187509	Epithelial	-84.5607	-10.7593
129586387610014	Epithelial	-80.885	-10.7735
135572210433267	Epithelial	-87.2088	-10.4782
160439372762462	Epithelial	-85.1637	-9.91955
126913575311259	Epithelial	-84.3173	-9.40109
169717322111843	Epithelial	-84.4125	-10.5495
156572874401525	Epithelial	-84.8846	-10.0756
125236640339893	Epithelial	-84.6877	-10.3418
121254238870243	Epithelial	-80.0108	-6.71894
231916111846622	Epithelial	-86.3424	-9.46398
125746552171293	Epithelial	-85.0015	-9.93517
122488819660709	Epithelial	-84.9276	-9.2874
231281502666086	Epithelial	-80.6189	-10.9972
156988259875237	Epithelial	-87.0937	-10.6141
161942504396590	Epithelial	-85.2155	-8.52689
165945548126637	Blood Endothelial	82.4137	0.860762
161944759363875	Epithelial	-86.6996	-10.3721
230731506374900	Epithelial	-86.2189	-9.87228
230679133935350	Epithelial	-85.2353	-8.42393
236770351237861	Epithelial	-83.006	-10.2015
129576423286699	Epithelial	-85.8963	-8.31466
205990634674075	Epithelial	-81.5828	-11.5785
120718487866740	Epithelial	-86.897	-10.5524
135632493164971	Epithelial	-84.9891	-10.0676
133992843266484	Blood Endothelial	82.547	-0.708121
200501531691870	Epithelial	-86.0734	-9.33013
131165976390053	Epithelial	-86.2432	-8.65
126700271589299	Epithelial	-85.4024	-9.34152
121869135890293	Epithelial	-84.4582	-12.728
156994701744421	Epithelial	-84.1599	-9.92656
134385073805221	Epithelial	-81.9335	-11.7785
129661651533213	Epithelial	-88.2755	-9.2191
200992186054574	Epithelial	-81.2502	-9.16004
228067674017004	Epithelial	-84.5205	-11.1976
230731478919581	Epithelial	-83.2074	-11.9375
199807058205428	Epithelial	-81.9788	-12.0086
226942270987052	Epithelial	-81.4993	-8.36146
197264047032628	Epithelial	-81.1873	-6.91609
236167982635941	Epithelial	-83.141	-7.25386
134377526151596	Epithelial	-84.6072	-11.0364
160783775784356	Epithelial	-84.293	-12.5272
129430380469478	Epithelial	-82.0931	-11.9426
135496081561308	Epithelial	-86.037	-9.44241
227920852729059	Epithelial	-81.3597	-7.90836
135692469614963	Epithelial	-88.0781	-10.3457
126888162250140	Epithelial	-84.7365	-11.9589
196172039534899	Epithelial	-85.914	-10.7625
130213183703982	Epithelial	-81.7036	-10.2105
134513473537899	Epithelial	-83.3603	-9.05217
157491697666804	Epithelial	-84.8733	-9.25064
134465289604452	Epithelial	-85.5971	-10.9411
169707658139558	Epithelial	-85.1677	-9.74367
226746017934115	Epithelial	-87.0844	-10.691
204952173239070	Epithelial	-82.7712	-9.17588
192661069122286	Epithelial	-85.0924	-9.23536
129574575914227	Epithelial	-84.0504	-9.90963
236700571487516	Epithelial	-85.7667	-8.44072
169081786514861	Epithelial	-84.4934	-10.1255
205932352166124	Epithelial	-86.7859	-10.4803
126680929556902	Epithelial	-81.4708	-11.6664
200991394978548	Epithelial	-81.3952	-11.4057
227295653678387	Epithelial	-61.3948	-9.79235
129981255473526	Epithelial	-82.8208	-9.56214
228066900425957	Epithelial	-84.8333	-12.4847
121812450404660	Epithelial	-87.1095	-10.5566
125786548816308	Epithelial	-81.5855	-12.0216
232303598652276	Epithelial	-81.7552	-10.6225
192197435276517	Epithelial	-83.9158	-8.12546
164623790754220	Epithelial	-83.5682	-10.6307
170181044628387	Myeloid	69.2767	9.16378
133906837134556	Epithelial	-66.6556	-11.2764
165239965793500	Epithelial	-82.8464	-10.4115
191699098651372	Epithelial	-85.6732	-10.1246
226331330825517	Epithelial	-81.334	-9.34824
191646651567333	Epithelial	-84.6692	-9.62164
206068836657525	Epithelial	-86.1334	-9.33908
192171276687076	T/NK	-20.5679	78.969
230749778962206	Epithelial	-81.5878	-9.84954
197066466118044	Epithelial	-86.305	-12.8429
170139168922980	Epithelial	-84.8945	-10.7143
157560282994934	Epithelial	-81.244	-11.0138
235600138952027	Epithelial	-82.4345	-9.90151
197120272329004	Epithelial	-81.5551	-11.5918
166265495862493	Epithelial	-86.5695	-11.0417
170755662403805	Epithelial	-83.8321	-8.24883
134994510108573	Epithelial	-86.7825	-10.0917
135503612864923	Epithelial	-80.9801	-8.1289
157698003266908	Epithelial	-83.0452	-7.27346
200511148899757	Epithelial	-86.3703	-11.6688
122285045803443	Epithelial	-62.3433	-10.5205
131080077817763	Epithelial	-82.7178	-10.3754
121829778937691	Epithelial	-83.4589	-8.1363
156049559706531	Epithelial	-87.7013	-9.86624
134513501531371	Epithelial	-85.1711	-9.93538
131302208159013	Epithelial	-81.7236	-11.9033
121405280307939	Epithelial	-81.1389	-7.99717
200914922228470	Epithelial	-86.5423	-11.4542
121254238382501	Epithelial	-59.9448	-8.43341
236107999595956	Epithelial	-85.8259	-10.655
125786548981092	Epithelial	-82.5849	-7.47759
157689534408622	Epithelial	-83.9789	-9.38383
192747070671269	Epithelial	-85.6551	-10.0252
125102529375454	Epithelial	-83.3989	-7.17342
204902665186164	Epithelial	-59.1468	-9.25694
134395523651828	Epithelial	-83.9971	-7.0325
129576454769380	Epithelial	-86.294	-9.52096
197271831889717	Epithelial	-81.5463	-9.38762
197271831820148	Epithelial	-84.1532	-8.05547
131081004772211	Epithelial	-82.0612	-11.994
191551056600420	Epithelial	-84.696	-10.4728
170120275257701	Epithelial	-86.333	-8.8902
227357110691740	Epithelial	-84.695	-11.0183
166288864689373	Epithelial	-87.9922	-9.33626
130539717258091	Epithelial	-84.9333	-9.81144
126903999683374	Epithelial	-80.5217	-7.4174
192120171682611	Epithelial	-86.644	-12.6724
201446673738469	Myeloid	54.2606	-10.5117
235550834841323	Epithelial	-83.3591	-10.7125
165853179627318	Epithelial	-83.2565	-7.67494
195486037437348	Epithelial	-85.4148	-8.37477
230816753573211	Epithelial	-61.126	-9.9721
240489940498206	Epithelial	-83.5438	-7.11472
122444930803484	Epithelial	-80.2904	-6.95063
205932383300005	Epithelial	-84.7443	-9.47624
192324047915237	Epithelial	-82.043	-11.328
236700543434086	Epithelial	-86.9725	-10.7091
155911417883483	Epithelial	-85.8745	-10.9812
197280171740381	Epithelial	-71.1488	-21.1456
160919082154742	Epithelial	-81.2494	-10.9028
134394572032236	Epithelial	-87.4938	-10.0555
235686977223595	Epithelial	-84.7831	-9.22734
239596318086893	Epithelial	-80.8023	-10.9794
226833139621163	Epithelial	-80.722	-10.6375
226394662419891	Epithelial	-83.3815	-8.0692
161332457819044	Epithelial	-63.0752	1.17695
161943443650931	Epithelial	-83.227	-7.64175
165945566684916	Epithelial	-87.6186	-9.54144
197254758394678	Epithelial	-82.1047	-10.2076
226746063608549	Fibroblast	-4.72915	85.3764
135622797711262	Epithelial	-81.7246	-11.7825
125059311757611	Epithelial	-79.8042	-6.28105
205861470721956	Epithelial	-79.4438	-6.80433
165849555135396	Epithelial	-82.8048	-12.3361
227374183664942	Epithelial	-84.3805	-12.7684
129663516686243	Epithelial	-84.7636	-9.93869
130204816784694	Epithelial	-85.3587	-10.9708
192189965159134	Epithelial	-82.8265	-8.86829
160438192330462	Epithelial	-80.6213	-10.8209
191706600789932	Epithelial	-83.3777	-12.1066
121416419764084	Epithelial	-84.4555	-12.7831
126912885386598	Epithelial	-81.5218	-10.1959
170869478767451	Epithelial	-86.4101	-9.04184
230738995043109	Epithelial	-78.0069	-6.79031
205441798977373	Epithelial	-83.4596	-10.6991
227861650173220	Epithelial	-84.3906	-10.9798
126905222379430	Epithelial	-62.2417	-10.6373
160364210535331	Epithelial	-81.6508	-10.035
227906759871724	Epithelial	-85.3252	-12.3097
157560314681181	Epithelial	-84.2635	-11.0527
231849424735518	Epithelial	-62.2607	-10.3312
165784071851364	Myeloid	79.3439	14.4854
226410741513579	Epithelial	-80.4233	-10.4957
230600509615005	Epithelial	-84.2924	-9.95252
192197461993334	Epithelial	-84.3393	-9.54946
235550862174941	Epithelial	-81.7408	-7.43245
227853896633187	Epithelial	-87.1493	-8.83631
157062501157109	Epithelial	-83.6014	-8.24239
240633660459246	Epithelial	-87.0764	-11.5237
196592930778414	Epithelial	-86.3215	-10.3232
205861485734134	Epithelial	-62.9641	-9.79246
230586657749723	Epithelial	-85.7004	-10.4342
192859664735156	Epithelial	-83.4378	-8.14808
197066451216820	Epithelial	-85.647	-11.0738
162011062950251	Epithelial	-77.7977	-6.59318
125262248986988	Epithelial	-83.4333	-11.0725
129440044206885	Epithelial	-84.3427	-10.7754
126284344216436	Epithelial	-80.7993	-9.95242
236700558351779	Epithelial	-82.5853	-7.6678
196046411156211	Epithelial	-85.6013	-10.3399
192859679972574	Epithelial	-81.2293	-7.29489
169589846686060	Epithelial	-86.109	-9.96951
236845411023605	Epithelial	-82.9825	-7.69402
133828561194411	Epithelial	-83.3992	-12.7457
134542465023412	Epithelial	-87.1241	-11.4903
240695025220020	Fibroblast	7.47834	82.1368
133967235374371	Epithelial	-85.0706	-11.2111
170113801018611	Epithelial	-84.9197	-9.52525
230816734166428	Epithelial	-83.6941	-8.20208
200897607915805	Epithelial	-66.3841	-11.6021
232242548263653	Epithelial	-62.3604	-10.5812
156022953437598	Epithelial	-83.3592	-6.9925
204292734020381	Epithelial	-68.2276	-13.154
231281517808996	Epithelial	-74.8235	-19.3415
166265522927341	Epithelial	-82.4682	-7.86672
195959572023709	Epithelial	-88.0007	-9.31884
169079788170660	Epithelial	-85.7546	-12.727
235671139801395	Epithelial	-79.2051	-8.09848
131080096724891	Epithelial	-83.8885	-8.40964
230748954155254	Epithelial	-62.3284	-10.7619
191766878678372	Epithelial	-63.2181	0.214215
199807042969011	Epithelial	-80.6629	-12.5651
130539703912374	Epithelial	-81.2929	-8.27151
204882366647222	Epithelial	-64.4646	-10.9959
241184504400173	Epithelial	-83.0367	-7.8644
239594427070244	Epithelial	-87.4731	-11.3409
122499672791787	Epithelial	-67.6281	-11.838
135066450553710	Epithelial	-84.7581	-10.2137
157689547283806	Epithelial	-87.416	-10.6277
228049554402668	Epithelial	-77.9122	-6.82831
169150371745181	Epithelial	-82.932	-6.66653
240633706368219	Epithelial	-80.9493	-7.88052
192747055999406	Epithelial	-82.4276	-5.14335
230670724647148	Epithelial	-83.1969	-7.5177
195976603326771	Epithelial	-81.0155	-11.5853
227434300923102	Epithelial	-84.1189	-12.589
157064467802925	Epithelial	-86.2094	-9.49943
160990873472355	Epithelial	-82.1551	-9.18176
191551042644771	Epithelial	-82.1744	-6.39196
131302195063645	Epithelial	-82.7159	-7.49711
135023516149493	Epithelial	-83.9711	-8.38418
157604587453365	Epithelial	-84.9372	-8.28271
191553101286621	Epithelial	-81.1341	-8.77092
156598195665324	Epithelial	-62.2757	-10.1631
134517112040355	Epithelial	-82.9523	-7.81637
236176871968045	Epithelial	-84.7576	-11.0121
235668704716518	Epithelial	-82.0768	-9.56544
227304362892573	Epithelial	-86.1801	-12.1705
126278142912948	Epithelial	-79.5096	-7.48805
239589223680438	Epithelial	-64.6841	-11.1747
125238519188381	Epithelial	-85.9809	-10.2847
165782043383605	Epithelial	-63.5595	-10.5925
232252192479580	Epithelial	-83.3849	-8.15652
240695043799844	Epithelial	-86.7693	-11.0938
125745312709987	Epithelial	-84.293	-8.51107
235000959187885	Epithelial	-83.0008	-8.51386
129515636017005	Epithelial	-80.3213	-7.93407
192662379353828	Epithelial	-62.2491	-10.3408
231916084873564	Epithelial	-79.6446	-10.2724
131080077862699	Epithelial	-84.3598	-10.0352
165738047785310	Epithelial	-85.5985	-7.97958
130133949306606	Epithelial	-66.8913	-11.8644
121408903338724	Epithelial	-80.5588	-9.55757
227906759649062	Epithelial	-79.8097	-7.63148
197066451773851	Epithelial	-81.0848	-8.4445
131227064393075	Epithelial	-83.2134	-8.11093
192739567065957	Epithelial	-86.6938	-10.1775
231849378338741	Epithelial	-75.1773	-19.5351
204842772654300	Epithelial	-84.0256	-8.2083
134994510440676	Epithelial	-79.884	-6.87324
196498724702581	Epithelial	-85.3818	-12.659
170251137473885	Epithelial	-85.5823	-12.5435
230604120897884	Epithelial	-84.1328	-10.0097
129663516239725	Epithelial	-82.7231	-10.4011
135622783290204	Epithelial	-61.9093	1.62275
200994244746028	Epithelial	-83.1585	-7.00112
134592171198325	Epithelial	-66.0958	-11.7809
164640670997723	Epithelial	-61.628	-9.4003
134402892819812	Epithelial	-84.3523	-12.4644
239586942564699	Epithelial	-62.6528	2.13924
134592125875956	Epithelial	-86.043	-10.574
199807042742635	Epithelial	-67.6851	-12.0228
240628306172189	Epithelial	-84.0413	-12.7277
200493057563932	Epithelial	-62.177	-10.9815
134387873802550	Epithelial	-84.055	-11.5782
239406507837788	Epithelial	-82.2236	-9.33391
226283234649886	Epithelial	-83.3548	-8.06351
197280153622750	Epithelial	-62.4119	-11.2012
236158215936883	Epithelial	-85.6212	-12.6812
160243549653356	Epithelial	-80.3486	-7.45729
228040708647142	Epithelial	-81.9441	-12.016
205861470988078	Epithelial	-82.695	-7.40344
240000198138590	Fibroblast	-4.016	83.757
231684201957749	Myeloid	48.3095	-42.9659
121869136711003	Epithelial	-78.0831	-6.12938
231281548814246	Fibroblast	-4.69421	85.3368
191705258838380	Epithelial	-88.1282	-9.28875
169727105395956	Fibroblast	-4.01995	85.0758
161959818255198	Epithelial	-80.2676	-7.40238
227982995832227	Epithelial	-86.069	-11.1842
166288864201117	Myeloid	65.9428	-36.0305
133967222814564	Epithelial	-79.7719	-7.46408
165258104002422	Epithelial	-86.2959	-11.7564
156572828421422	Epithelial	-62.2201	-10.4025
195536637513062	Epithelial	-87.497	-10.9865
134594453236133	Epithelial	-79.9975	-7.08172
231898663308635	Epithelial	-74.6636	-19.4205
191140631890278	Epithelial	-65.2456	-11.1781
122506920189341	Epithelial	-84.0389	-7.51157
130134935202726	Epithelial	-78.4218	-5.96847
155888870083374	Epithelial	-69.4554	-19.7347
134447975811294	Epithelial	-62.493	-10.2621
130673787399516	Epithelial	-84.1367	-12.725
121955438705373	Epithelial	-74.8241	-18.8472
126267405224860	Epithelial	-82.7774	-8.86086
227374183869724	Epithelial	-86.0144	-10.3778
236845410662317	Epithelial	-87.4711	-11.3022
126681628400436	Epithelial	-79.5672	-6.3464
191705258780382	Blood Endothelial	80.5476	-1.40342
134945400900004	Epithelial	-83.273	-7.92308
206061347748149	Epithelial	-82.569	-9.27221
160364210806189	Epithelial	-63.4413	-9.54655
126227588991725	Epithelial	-86.3988	-12.0875
121940406384564	Epithelial	-64.729	-11.0779
200982549195502	Epithelial	-77.8334	-6.90175
126905207605612	Epithelial	-66.4485	-11.1946
165371901565293	Epithelial	-81.1199	-10.0116
160919094409461	Epithelial	-84.9046	-9.9466
191699130464116	Epithelial	-79.8053	-7.20286
161408988925219	Epithelial	-80.8324	-12.4961
200418688354205	Epithelial	-84.1553	-11.3743
129446781597603	Epithelial	-87.7435	-10.9516
191767563069341	Epithelial	-69.2668	-19.6935
196095834962676	Epithelial	-79.5113	-6.35504
204959688809182	Epithelial	-78.9574	-6.68581
196596554680054	Epithelial	-81.4319	-10.3495
126820516223774	Epithelial	-84.2391	-9.97996
200511176698091	Epithelial	-86.7021	-8.85267
121254266158427	Epithelial	-78.0085	-6.91127
195959558133494	Epithelial	-82.5003	-5.23922
165251795774892	Epithelial	-61.2577	-9.61995
226273482988380	Myeloid	64.8399	-34.4635
228040728340260	Epithelial	-84.9577	-9.67181
227982995774684	Epithelial	-57.676	-16.8924
131095933971357	Epithelial	-62.4591	-10.2815
165326957467484	Epithelial	-81.9268	-11.9475
170866360141732	Epithelial	-78.204	-6.11307
191088286612278	Epithelial	-83.5087	-9.01689
228052673181547	Epithelial	-62.5863	-11.6128
231365403655477	Epithelial	-79.9618	-6.00356
130003804732829	Fibroblast	-4.54428	85.097
241097697322854	Epithelial	-82.2136	-11.4023
131223677950179	Epithelial	-84.4063	-10.7866
204290766334814	Epithelial	-82.6611	-9.46794
236158197033260	Myeloid	67.0998	-16.9833
125583580380451	Epithelial	-83.8557	-7.58196
196576852797731	Epithelial	-86.2994	-13.1072
191166555055902	Epithelial	-86.0102	-10.8828
169107421846261	Epithelial	-77.7836	-6.87489
227449333509476	Epithelial	-81.1242	-8.08192
125238537832347	Epithelial	-87.377	-11.7363
200015242443510	Epithelial	-84.2297	-12.4396
135022741674853	Epithelial	-60.816	3.02956
120847170944355	Epithelial	-87.5113	-11.1575
200432914684699	Myeloid	54.2581	-10.8489
227911878798260	T/NK	-20.5412	77.5601
120778598803358	Epithelial	-80.2238	-10.127
232252180486445	Epithelial	-83.1685	-7.13218
134463410886446	Epithelial	-77.9587	-24.2148
200444891512171	Epithelial	-62.3763	-10.2386
191139692074718	Epithelial	-86.263	-11.7287
204952160582572	Epithelial	-79.5782	-6.57759
161942477094309	Epithelial	-78.9641	-6.36275
228050775456099	Epithelial	-78.4439	-5.86001
162020725807461	Epithelial	-81.6098	-8.55896
240018554480437	Fibroblast	-4.77086	85.2445
239381811678131	Epithelial	-87.3681	-12.2445
122427463321382	Epithelial	-81.1761	-6.97015
121940405763421	Epithelial	-87.2974	-10.1425
241097665330604	Epithelial	-75.4658	-19.5792
192859692807918	Epithelial	-86.7483	-10.8986
205315097935150	Epithelial	-81.9575	-11.9524
170797806085925	Fibroblast	-4.69608	85.2597
227914128682269	Epithelial	-79.1135	-6.72283
160361956690779	Fibroblast	-4.15373	85.2499
130132653751709	Epithelial	-83.1183	-7.86156
126767546972084	Epithelial	-84.8791	-12.7349
121817846208749	Epithelial	-80.4346	-10.533
130194911914339	Epithelial	-82.4716	-9.23727
196596570181043	Epithelial	-64.9623	-11.3761
169589846530349	Epithelial	-84.5919	-9.38086
197280152898278	Epithelial	-65.2907	-11.4061
120786804952494	Epithelial	-86.3055	-9.7319
235678502938347	Epithelial	-83.0107	-7.18886
226333566327533	Epithelial	-83.4459	-12.1381
192308984273830	Epithelial	-81.4533	-10.207
231821354134835	Epithelial	-84.1398	-11.1396
135081931783022	Epithelial	-66.3016	-11.6891
122499672270635	Epithelial	-62.2385	-10.0801
126268613245733	Epithelial	-61.9399	-9.92843
135622829165813	Blood Endothelial	80.8499	-2.01486
131105417217893	Fibroblast	4.21648	84.9579
239939098143070	Epithelial	-62.2818	-10.023
157469181103390	Myeloid	65.8745	-36.0555
131081004538222	Epithelial	-82.2025	-8.25398
197254758939493	Epithelial	-82.3982	-9.16319
126767514738020	Epithelial	-78.6772	-7.05709
122352320301492	Epithelial	-62.4003	-10.0714
201119826656038	Epithelial	-75.8371	-19.7711
122369588219299	Epithelial	-85.154	-9.88777
200896622214564	Epithelial	-78.2772	-6.18804
240018586265435	Fibroblast	-4.36352	85.438
195976649628574	Fibroblast	-4.17731	83.9018
155828725894380	Epithelial	-87.2868	-11.6768
226283262462686	Epithelial	-77.9528	-6.57636
192667733674349	Epithelial	-83.3744	-8.11712
240162167479717	Epithelial	-78.9637	-6.40009
165800163032427	Epithelial	-83.0167	-8.96118
192868148492196	Epithelial	-69.355	-20.6764
134034868067244	Epithelial	-65.7549	-11.2294
165191532301022	Epithelial	-81.3137	-6.23048
236297784026870	Epithelial	-85.809	-14.003
170740610984236	Fibroblast	-3.33012	84.3349
133967254337830	Epithelial	-75.3987	-20.3842
134378209570093	Myeloid	47.6153	-42.8736
170120899946723	Epithelial	-87.3087	-10.7535
241030020094821	Epithelial	-62.4642	-12.1702
121405248784803	Epithelial	-66.1349	-11.7234
126777613016286	Epithelial	-83.8591	-7.57917
122379386080181	Epithelial	-83.7564	-7.93237
156034508414315	Epithelial	-81.2982	-11.4366
201587053488492	Epithelial	-85.58	-11.0445
160218209216741	Epithelial	-77.9547	-7.90947
169787249580772	Epithelial	-86.0478	-9.92662
192265766693221	Epithelial	-82.2987	-8.40025
135142955183019	Epithelial	-79.4262	-10.3575
197145236749686	Epithelial	-74.6346	-18.866
230816721353964	Myeloid	62.9327	-28.8522
130127284594588	Epithelial	-62.37	-10.4459
122298767105268	Blood Endothelial	90.2995	1.51602
169151728925044	Epithelial	-84.4151	-11.4866
169588504840038	Epithelial	-54.2364	-13.3449
125257194781420	Epithelial	-80.364	-10.5813
120856566413110	Epithelial	-80.9225	-8.48399
195488050769118	Epithelial	-66.383	-11.8035
192256237264180	Myeloid	48.8286	-38.6549
228066854091550	Myeloid	48.4399	-43.6138
226283280816540	Epithelial	-86.001	-9.47228
161461172034294	Epithelial	-83.8349	-7.66345
201542927567150	Epithelial	-81.4689	-11.235
199874703645915	Epithelial	-86.1835	-11.0889
191621908785060	Epithelial	-81.5338	-11.6339
161341986683804	Epithelial	-81.4971	-10.0942
231357470588213	Epithelial	-75.6132	-19.5478
241055668033444	Epithelial	-77.9592	-23.5071
129661637704539	Epithelial	-86.2788	-11.8467
161944786553259	Fibroblast	-4.38264	85.437
239381839007091	Epithelial	-86.6767	-12.3659
192883198974236	Fibroblast	-4.288	85.4882
130127266265517	Epithelial	-80.2538	-7.69518
231916099524852	Myeloid	62.8256	-29.0212
164710476639604	Fibroblast	-4.194	84.4001
157148369280299	Epithelial	-68.3437	-13.0934
135547755354924	Epithelial	-84.4095	-12.7297
129997330601782	Epithelial	-80.7693	-9.76073
235128451414749	Epithelial	-85.3218	-12.5677
130204843759534	Epithelial	-62.0731	-9.84265
199884245232998	Epithelial	-62.2595	-10.0837
232455935482140	Epithelial	-86.7822	-11.5028
226829546736987	Epithelial	-62.717	1.44388
199877535124187	Epithelial	-85.7945	-10.7467
135475963837661	Myeloid	47.1906	-42.7756
235686977714027	Epithelial	-75.5852	-19.2598
191621936859870	Epithelial	-85.8436	-12.4997
240018554730854	Epithelial	-80.9451	-6.21581
134379436399526	Epithelial	-80.5231	-10.5626
126904014952677	Epithelial	-80.2514	-6.83424
200494238291764	Epithelial	-84.9525	-10.5941
200975972685659	Epithelial	-62.3399	-10.8987
230600497282277	Epithelial	-86.8411	-12.4601
235058953579813	Fibroblast	-4.18907	85.0243
241109208034732	Epithelial	-74.3379	-19.5048
205381656566173	Epithelial	-79.3142	-6.62627
169727151225718	Myeloid	51.4992	-40.1757
226829527862636	Blood Endothelial	82.5982	-7.63456
232236105259739	Epithelial	-78.0382	-6.77987
160301826657198	Myeloid	56.1069	-18.5483
131234266791219	Epithelial	-62.4176	-10.3436
196172070402908	Myeloid	51.6011	-40.1989
134602594838884	Epithelial	-85.0366	-9.29589
135080705746851	Epithelial	-79.1415	-6.69624
232250198342956	Epithelial	-80.4687	-10.4651
239396858816797	Fibroblast	-4.21497	85.2281
135572211054373	Epithelial	-82.5887	-5.14767
170755630222195	Epithelial	-63.3014	-9.59916
192729635220398	Epithelial	-86.4111	-12.9066
157680574098149	Epithelial	-61.8351	1.3861
231349310672115	Epithelial	-68.2159	-12.9478
204882367400349	Epithelial	-81.5257	-7.98862
191553055353253	Epithelial	-78.2127	-6.85734
121408857992043	Epithelial	-62.4226	-10.4671
192129413335388	Epithelial	-62.0194	-10.0226
196525313116508	Epithelial	-81.4835	-8.61561
169175095135011	Epithelial	-86.5562	-9.09482
169038998559156	Epithelial	-83.7595	-6.93605
131149858491635	Epithelial	-62.2608	2.34028
191096742360940	Epithelial	-72.3809	-19.0879
155911418407660	Epithelial	-81.3778	-7.87347
126700303075627	Fibroblast	-4.0596	83.8977
134393260882724	Fibroblast	-4.12811	84.7205
169649527479733	Epithelial	-80.2822	-9.37183
199944362678501	Epithelial	-82.4777	-8.08113
192324029049637	Epithelial	-81.8678	-11.8928
170740583458531	Epithelial	-87.8927	-10.8623
120850289907933	Epithelial	-67.088	-12.1909
195554906070301	Epithelial	-80.8497	-7.57469
126760267409819	Epithelial	-82.3863	-7.71142
170740583681317	Epithelial	-86.2237	-9.58067
134402905590686	Epithelial	-78.677	-6.36013
231900140202334	Epithelial	-84.5532	-10.2225
156034481679211	Fibroblast	-4.21924	85.1976
134405340425076	Epithelial	-79.4998	-6.64741
236847692897051	Epithelial	-82.044	-12.071
205366759216878	Epithelial	-81.5323	-9.92146
192745070357348	Epithelial	-82.5685	-5.33706
195536665144668	Epithelial	-65.0545	-11.3701
134462217337646	Epithelial	-86.2312	-11.2618
169717322696629	Epithelial	-65.3739	-11.263
169079787964198	Epithelial	-81.0528	-6.42665
135632461424949	Epithelial	-78.9205	-6.6374
197264034354924	Epithelial	-79.3742	-6.31992
130194930554717	Epithelial	-84.1593	-12.3412
192308996894126	Epithelial	-63.3254	-0.410397
235617031514412	Epithelial	-80.6619	-9.87103
134530802534253	Epithelial	-68.8617	-19.5657
169082592083246	Epithelial	-87.7183	-10.3218
230731505585563	Epithelial	-86.4469	-8.86171
125238518933739	Myeloid	40.3395	-40.5818
236221655104243	Epithelial	-54.2036	-13.515
160920021362540	Epithelial	-81.7636	-9.10207
191646632467364	Fibroblast	-3.8917	83.8094
165173259523931	Epithelial	-81.9962	-11.5537
206061367151926	Epithelial	-75.2021	-19.4176
169107468237723	Epithelial	-75.6917	-20.0049
165260071455470	Myeloid	63.232	-28.7642
122490814053675	Epithelial	-66.3761	-11.2106
162011089623284	Epithelial	-81.5284	-8.15592
228052641892139	Myeloid	55.7739	-35.9685
161384131115317	Epithelial	-81.8352	-11.6958
164698952953181	Myeloid	50.0621	-25.4066
169658251360094	Epithelial	-80.2726	-7.31509
197211702618868	Epithelial	-82.7077	-9.01114
227509447867124	Epithelial	-81.5031	-9.8942
157004352842141	Epithelial	-84.1052	-9.35585
126913556990684	Epithelial	-76.8275	-20.8893
125127943141747	Epithelial	-72.2742	-21.094
160370412174765	Myeloid	54.1866	-10.5941
135142954654118	Epithelial	-84.4929	-9.68982
126216046012316	Epithelial	-74.8379	-18.869
240618674273059	Epithelial	-69.4966	-19.2465
197280171939750	Myeloid	49.2639	-27.3213
228066900270003	Epithelial	-75.5874	-20.0511
155973324298142	Epithelial	-83.8395	-8.07819
130539736161702	Epithelial	-79.688	-6.44566
230731524786908	Epithelial	-79.929	-8.20105
157606856481054	Epithelial	-85.0048	-11.4565
122359165339381	Epithelial	-83.2173	-10.5918
157071984777051	Epithelial	-80.4901	-10.828
165729296111907	Epithelial	-61.3807	-9.37763
230681461872428	Epithelial	-81.5591	-8.21534
231151714069412	Epithelial	-78.2968	-6.10731
192662365493539	Epithelial	-74.1282	-19.3147
230681415637931	Epithelial	-82.8898	-8.95203
125236640147165	Epithelial	-86.2633	-11.5402
235619312690981	Fibroblast	-3.01986	84.7634
129645290145637	Epithelial	-82.075	-9.48063
227516857118109	Epithelial	-80.0766	-9.06026
236230125742814	Epithelial	-86.4	-11.3774
129447694591708	Epithelial	-81.1014	-6.36809
166428436522739	Fibroblast	-3.19837	83.7763
126284362332470	Epithelial	-87.9047	-9.76107
200992199916332	Epithelial	-67.4159	-11.5814
191553055087909	Epithelial	-62.5386	-10.7759
125247365496046	Epithelial	-83.5032	-6.79651
169079801003316	Epithelial	-80.6855	-8.51653
134034868549470	Blood Endothelial	79.9406	-1.81144
199937933077302	Epithelial	-82.9288	-7.51629
165878560610206	Epithelial	-79.0915	-6.3587
239956443653940	T/NK	-51.3221	33.6136
231366208699102	Epithelial	-81.7918	-11.9794
129998523317477	Fibroblast	-5.48332	85.576
130143793080685	Myeloid	66.6521	-18.3469
125804802686237	Fibroblast	9.62157	81.8446
228066869328740	Epithelial	-64.7422	-11.2886
165790499695403	Epithelial	-59.1816	-9.17477
134387873471708	Epithelial	-87.337	-10.3646
135475949628195	Epithelial	-86.2514	-10.774
133921856928614	Epithelial	-85.5018	-12.5241
227304390376307	Epithelial	-62.3626	-10.3739
157689534671261	Epithelial	-80.419	-8.91484
155843785288101	Epithelial	-74.531	-18.7288
165309490584819	Epithelial	-80.659	-10.284
227374156074291	Epithelial	-84.3556	-11.5055
134465304546086	Epithelial	-83.1269	-11.0524
231901066357174	Epithelial	-87.9272	-10.1952
125238492121835	Epithelial	-77.7989	-6.49503
201446646995766	Epithelial	-63.317	0.800697
236161808316278	Fibroblast	-4.21318	84.2542
197145283119852	Epithelial	-65.6279	-11.8936
192787992492854	Epithelial	-84.4071	-12.5378
120718488131942	Epithelial	-82.9333	-7.18809
161952167783660	Epithelial	-61.8049	0.977786
125059357858597	Epithelial	-83.365	-10.7963
230799439227683	Epithelial	-87.3193	-9.43114
155843804158756	Epithelial	-87.9919	-10.2324
227293372008886	Fibroblast	-4.18976	85.3214
126682855562470	Fibroblast	-5.00848	85.3879
230817405200300	Epithelial	-82.9337	-10.1621
165851864185708	Epithelial	-86.2901	-11.5587
230747719458022	Epithelial	-82.4049	-7.3834
122436443106652	Epithelial	-86.5545	-10.5779
230738054986652	Epithelial	-68.898	-19.2957
230816733845797	Epithelial	-79.8558	-7.90028
239543704742619	Myeloid	65.6533	-41.473
201542927014318	Epithelial	-86.1688	-12.1379
165173247294755	Epithelial	-66.6115	-11.0861
130615000291747	Epithelial	-76.8951	-21.5165
129660475856740	Blood Endothelial	80.645	-1.08376
155914221836149	Epithelial	-78.9483	-5.54743
156600477310187	Epithelial	-86.3618	-11.7929
131223709699429	Epithelial	-63.4096	-12.1274
169639998278052	Epithelial	-65.7953	-11.9258
231753037277102	Epithelial	-83.9514	-7.89534
226394681297636	Epithelial	-77.7901	-6.64226
200502425335644	Epithelial	-65.3781	-11.1829
239586895941043	Epithelial	-55.8083	-11.199
204908271155571	Fibroblast	-5.18754	85.6159
169021684471518	Epithelial	-86.4048	-10.2619
192718898084195	Epithelial	-79.246	-6.47937
239939083254638	Epithelial	-75.0007	-19.5922
191097681636197	Fibroblast	-4.33681	85.3412
240628337892590	Epithelial	-63.2497	0.487384
162072311553395	Epithelial	-87.4193	-9.2389
231349980949285	Epithelial	-87.4404	-10.9376
134394602810093	Epithelial	-78.8639	-6.7487
170257548499180	Epithelial	-82.42	-9.42563
241054849591604	Epithelial	-78.6686	-8.61262
126777581485475	Fibroblast	2.73279	84.5745
122285030532965	Fibroblast	-3.76681	83.7405
226331312478453	Epithelial	-82.9636	-8.84116
241046931532197	Fibroblast	-4.62272	83.5201
232252165479221	Epithelial	-80.1004	-7.54475
156034495606116	Fibroblast	-1.3184	84.1386
240550893537206	Epithelial	-67.7471	-15.0295
206068883504411	Epithelial	-78.4774	-8.11064
192722494679348	Epithelial	-77.257	-22.9532
239517149055901	Epithelial	-83.1553	-7.27603
195547375482715	Epithelial	-73.8665	-19.3866
227362372478835	Epithelial	-82.5135	-9.49338
199874688804662	Myeloid	51.4858	-40.1587
160438179817316	Epithelial	-62.4051	-10.5319
228052673382837	Epithelial	-87.2964	-12.2643
231849424743646	Epithelial	-81.5677	-11.2283
240147120376054	Epithelial	-57.7376	-8.47462
131165996079476	Epithelial	-69.2728	-19.4272
121405248845667	Fibroblast	-2.59227	83.7368
170740583709468	Epithelial	-73.2744	-18.8429
236168014096668	Epithelial	-65.2232	-11.7905
226960766355685	B cell	-11.9358	-22.866
135478814067438	Epithelial	-80.0163	-8.13909
227293403929515	Epithelial	-69.1452	-20.6724
235122008701869	Epithelial	-82.4376	-12.0381
135475963811750	Fibroblast	-1.11345	83.7865
197280141040547	Myeloid	48.7963	-43.9995
235144603974444	Epithelial	-79.1399	-7.28596
230816707131123	Epithelial	-60.2011	3.39848
227906760133852	Myeloid	49.7855	-43.4845
161944805461278	Fibroblast	-1.90274	76.9214
205933559799221	Epithelial	-75.7736	-19.631
191553070120228	Myeloid	48.7251	-41.7233
231684156602604	Epithelial	-86.3464	-10.2518
169150386158500	Epithelial	-80.7606	-8.42895
169777349474598	Epithelial	-65.4131	-11.2686
131081016895268	Epithelial	-84.8114	-11.1548
126888189315933	Epithelial	-78.3836	-6.68978
125127923714915	Epithelial	-86.8396	-12.598
196500635445669	Epithelial	-75.498	-19.4832
200907406666012	Epithelial	-84.9475	-10.9408
192868147911910	Myeloid	51.5499	-40.1883
157612103919347	Epithelial	-75.6438	-19.8167
192788039384348	Epithelial	-62.2215	-10.0466
192722494995253	Myeloid	47.6059	-43.6928
232250166688100	Epithelial	-64.5078	-11.9688
134394556672283	Epithelial	-86.3595	-12.1715
162070030305078	Epithelial	-82.8815	-6.56068
169560809814429	Epithelial	-78.1779	-6.94114
126767546882843	Epithelial	-66.9103	-12.1326
130049285249956	Epithelial	56.7649	9.62208
200502452120883	Fibroblast	8.51499	81.6432
130127238220582	Fibroblast	-4.39817	85.316
129978390760230	Epithelial	-87.0635	-12.3816
120726911928116	Fibroblast	2.70907	83.9834
160988875050221	T/NK	-22.7898	77.9865
227922885069110	Epithelial	-60.8624	-0.519618
161326283737326	Myeloid	48.2888	-45.0167
164828875712869	Epithelial	-83.7814	-7.21256
135071954221924	Epithelial	-83.49	-8.48827
235600119543597	Epithelial	-82.4164	-9.31852
156022985055590	Epithelial	-78.5652	-5.88817
240018567162796	Epithelial	-62.873	-10.9117
239594439596397	Epithelial	-74.9384	-19.2655
130599865772316	Myeloid	65.6643	-35.7082
156022965950684	Lymphatic Endothelial	82.6773	-34.2407
227374202534811	Epithelial	-82.8064	-7.49673
200975945676643	Epithelial	-74.3074	-20.6816
197074370287350	Epithelial	-75.8342	-20.0319
130003785341662	Epithelial	-87.6017	-12.0258
134533249686899	Epithelial	-58.1448	-9.39871
134601835506987	Epithelial	-80.7874	-9.59796
126700284399028	Epithelial	-81.5464	-11.4196
126224482625245	Fibroblast	-2.80734	84.4498
157072030059765	Epithelial	-62.9436	-11.0256
121869104532787	Epithelial	-81.2571	-10.1402
227296996421027	Epithelial	-79.9344	-10.1388
121748858747118	Epithelial	-83.2377	-8.29553
157004338780405	Epithelial	-86.6556	-11.5389
192120171227444	Epithelial	-86.7062	-12.6121
157562549783988	Epithelial	-70.6911	-21.1046
196087379290533	Epithelial	-76.973	-21.1263
125247378046318	Epithelial	-87.9965	-10.4486
135485237620061	Myeloid	45.0541	-37.1827
122490786270107	Epithelial	-82.0713	-8.88205
160988906547621	Fibroblast	-4.24348	85.1163
131164487437741	Epithelial	-76.1054	-19.8727
240482308511982	Epithelial	-66.7325	-12.0412
205441786297068	Epithelial	-72.7906	-19.0993
161332472207285	Epithelial	-83.9459	-11.7006
228058963041692	Epithelial	-77.5395	-7.10213
164640702740718	Myeloid	48.1677	-43.4111
134592125691804	Fibroblast	-4.64244	85.5405
170866372921117	Blood Endothelial	87.9453	2.257
134394584623014	Epithelial	-80.1694	-9.08054
192189918276468	Epithelial	-78.1604	-6.18667
164698934078755	Fibroblast	-4.30979	84.1542
170672147588964	Epithelial	-75.1847	-19.8954
134378209327973	Fibroblast	-4.73664	85.4987
204970310654366	Epithelial	-79.6606	-8.12622
170120243435814	Epithelial	-77.7226	-22.8755
226392668059957	Epithelial	-77.6029	-24.1677
200992213067676	Epithelial	-88.0091	-10.3783
134378209888493	Epithelial	-81.1176	-6.27855
235007387036894	Myeloid	48.7295	-41.5044
165738035496683	Epithelial	-81.0749	-6.40667
160438211504884	Myeloid	51.4612	-40.1669
160921510079406	Epithelial	-87.8145	-9.92112
192728983594845	Epithelial	-81.2988	-6.22364
235600139171694	Epithelial	-86.5602	-12.0994
120788146641827	Epithelial	-86.4827	-11.6496
155828752857381	Epithelial	-63.227	0.400471
196104780966702	Epithelial	-62.6245	1.63914
199937932844254	Epithelial	-79.6861	-8.52418
236700543706862	Epithelial	-87.5377	-11.9358
130118810188574	Epithelial	-66.557	-12.0577
166400385301789	Fibroblast	-1.15928	83.74
201542908468468	Epithelial	-79.5444	-8.23721
130608275250406	Epithelial	-75.6557	-19.4765
157673011435829	Myeloid	43.9144	-28.1983
241109193673516	Epithelial	-75.5051	-19.5152
240559720687926	Epithelial	-86.8515	-12.3526
232455935285038	Epithelial	-66.8302	-12.1367
231366221326765	Epithelial	-63.4077	-0.420218
232303585315566	Epithelial	-80.083	-10.3479
239997916961501	Epithelial	-84.8808	-9.29702
125804783549862	Epithelial	-83.5182	-10.3871
161408961362334	Epithelial	-80.5738	-10.6858
162072266139427	Epithelial	-62.7437	0.861171
133837062629149	Epithelial	-67.1523	-12.294
239476032519470	Epithelial	-67.9954	-12.6265
135572198112477	Epithelial	-65.7907	-12.257
165380330571557	Epithelial	-79.8624	-7.21744
192868167142756	Epithelial	-74.6788	-19.555
160301845466412	Epithelial	-74.8785	-23.1112
164707408173350	B cell	-21.34	-51.7159
226960793267101	Epithelial	-66.3419	-11.6834
157632255122291	Fibroblast	-4.60426	85.535
135475995264860	Epithelial	-87.4674	-9.38435
130133976897844	Epithelial	-84.507	-11.169
169082591763174	Fibroblast	-3.78971	83.5657
192324047920036	Epithelial	-54.1851	-13.02
156031690165541	Fibroblast	6.52432	77.0376
157684165950190	Epithelial	-79.1617	-6.71212
236718677519284	Fibroblast	-4.3605	85.5052
191705258772829	Epithelial	-80.8521	-8.26476
126284316240172	Epithelial	-87.8047	-10.1171
231821341310238	Blood Endothelial	90.3385	1.55061
134540451536093	Epithelial	-79.2877	-8.10991
126681615354275	Epithelial	-84.1339	-11.9306
166407928436461	Epithelial	-75.407	-19.6319
204342126041827	Fibroblast	6.18733	84.9154
192739585977692	Fibroblast	-6.16182	75.6018
231849378082011	Fibroblast	-4.11348	85.3831
192324048468773	Epithelial	-67.7069	-12.0454
192118694985013	Epithelial	-81.1452	-8.26884
196087347305893	Myeloid	49.4447	-43.6284
156051957241756	Epithelial	-63.68	-9.53864
169039956494235	Myeloid	45.9836	-37.7141
121414911674165	Epithelial	-77.8004	-6.62369
121889759292142	Epithelial	-61.5022	2.48226
239594427280118	Epithelial	-78.8792	-6.34849
192650313131757	Blood Endothelial	82.4141	-7.72089
170257534274916	Epithelial	-81.2023	-10.1178
236701752158636	Epithelial	-78.0397	-6.94844
201104169265053	Epithelial	-71.5895	-17.5019
131080096733019	Epithelial	-87.6814	-9.97886
125786518052196	Epithelial	-75.2618	-21.295
157013914085171	Epithelial	-81.559	-8.51004
192306956887917	Fibroblast	-4.23236	84.3904
191099024096116	Epithelial	-78.7278	-7.38012
166407928755950	Fibroblast	-4.59028	85.3425
205930472851686	Myeloid	52.6006	-39.6999
192788844206491	Fibroblast	-4.1956	84.8156
230677818599205	Myeloid	48.0149	-44.1971
165875727415531	Myeloid	63.0015	-28.926
130213165520757	Epithelial	-76.7663	-20.918
120786758297446	Blood Endothelial	88.2596	1.96667
191621936364908	Epithelial	-79.9777	-7.4865
236845411227422	Epithelial	-78.7083	-5.88433
134402925026726	Epithelial	-67.2568	-19.6184
164827621111723	Epithelial	-86.5344	-12.077
121889805977517	Epithelial	-64.949	-11.5338
191767581449565	Epithelial	-63.0658	-0.329914
226394635360998	Epithelial	-75.829	-20.5318
196019687679853	Epithelial	-75.6823	-19.6929
236770337339179	Epithelial	-75.5812	-19.538
169793589557998	Epithelial	-59.7863	4.09376
164828829837091	Myeloid	48.3205	-41.4121
204763033164595	Epithelial	-87.3674	-12.3129
133837016905972	Fibroblast	-4.61634	84.4483
125262294309158	Epithelial	-78.5577	-6.26068
157002371132126	Epithelial	-70.2276	-21.1783
160990873898277	Blood Endothelial	81.2089	-4.20315
236176853293476	Myeloid	44.6993	-37.0138
239594458244915	Fibroblast	7.14858	82.1262
134465335970212	Fibroblast	-4.52605	85.223
192189933500148	Epithelial	-60.2884	3.13984
199954862860189	Epithelial	-60.6015	3.13983
197264019675045	Epithelial	-62.625	0.342835
235688944659877	Epithelial	-85.9085	-12.225
205990615497948	Epithelial	-78.5989	-6.08272
126150233156019	Myeloid	51.4171	-40.1698
231916084877555	Epithelial	-60.5559	2.77537
205861516916654	Myeloid	48.5704	-44.4758
169151760063259	Epithelial	-75.6554	-19.6926
195634126020019	Fibroblast	6.82967	80.9316
134395543017308	Epithelial	-78.0757	-6.24262
130142271039796	Epithelial	-65.9319	-11.7691
227920825767716	Blood Endothelial	80.0162	-1.49701
169220299505052	Epithelial	-86.6039	-11.4097
122359164819756	Fibroblast	-4.2954	85.3247
200982549190501	Epithelial	-63.7272	-9.487
192662391970524	Epithelial	-67.426	-12.3489
199874688534830	Epithelial	-63.485	-9.67852
200417882565547	Epithelial	-77.6593	-7.10424
241109208583453	Epithelial	-80.7258	-11.4172
170328415980829	Epithelial	-79.6602	-6.73165
135501316320477	Epithelial	-87.6981	-9.87919
196524346336988	Blood Endothelial	82.3128	-7.75892
200897607976806	Epithelial	55.2127	9.96695
131105431702763	Epithelial	-61.1559	2.92277
191689569528221	Epithelial	-85.2201	-9.14601
236770383293219	Myeloid	47.7683	-43.087
170113786309430	Epithelial	-78.372	-8.49225
135080705444699	Epithelial	-67.0027	-12.0695
196114191444403	Epithelial	-62.6529	1.89626
192650300538149	Epithelial	-84.7014	-12.5791
191697891519910	Myeloid	49.1872	-41.6586
125168042265844	Epithelial	-75.7444	-19.889
165239937948972	Blood Endothelial	87.8358	0.749715
120728776797027	Epithelial	-87.4616	-9.52314
240695024413093	Epithelial	-75.639	-19.932
170869447149429	Myeloid	65.8152	-36.0814
195548226472685	Myeloid	43.1765	-44.2453
192188603586277	B cell	-21.1495	-51.5925
239612531201894	Epithelial	-77.3948	-23.7704
121184460127013	Myeloid	50.9633	-40.1008
165182788490997	Fibroblast	-3.99118	84.8754
169021703085284	Epithelial	-73.2317	-18.9592
120778571298724	Epithelial	-83.9294	-11.9046
134954930555635	Epithelial	-82.8854	-6.98284
160920052651806	Epithelial	-62.1415	1.12856
166400411985701	Epithelial	-81.1756	-9.11767
191622876122540	Epithelial	-63.9207	-13.1432
226401105598246	Epithelial	-78.4346	-8.41603
226764285397740	Epithelial	-86.6668	-12.2521
135143806658331	Epithelial	-62.9821	-0.441749
205913440499619	Fibroblast	-3.36443	83.6854
156515966565676	Epithelial	-75.3906	-20.7392
200444892343196	Epithelial	-81.1629	-5.61174
195562319832925	Epithelial	-75.1609	-19.6603
122427481701276	Fibroblast	-4.17561	85.22
199877522479453	Epithelial	-77.6585	-22.1383
130546012182374	Epithelial	-69.1035	-20.6494
230604121004339	Myeloid	41.2644	-54.697
170120899841443	Epithelial	-76.3908	-20.1378
228058950425908	Epithelial	-83.2362	-8.46375
239460343310564	Epithelial	-63.1281	0.427711
122506907376357	Epithelial	-62.1359	0.743795
125238506535709	Myeloid	60.2215	-61.9073
230809907947883	Epithelial	-75.2199	-19.9822
239595634440555	Epithelial	-62.5909	-11.4866
170677516298099	Epithelial	-69.6921	-20.652
157680573561756	Fibroblast	-2.28904	76.6074
232250984754083	Epithelial	-80.0901	-9.59432
236701766077366	Epithelial	-77.1724	-23.0081
231898636466019	Epithelial	-63.715	-9.50307
121735034366197	T/NK	-20.7171	78.4851
122285057825565	Epithelial	-73.1298	-19.1119
235688944953693	Epithelial	-79.7616	-7.35858
232242502323125	Blood Endothelial	88.466	-0.0442567
157553853582059	Epithelial	-57.7731	-8.69372
192859665454885	Blood Endothelial	82.4756	-7.43518
165920871462829	Myeloid	42.6538	-36.4479
192324001970925	Epithelial	-62.6909	-0.652606
134517124979037	Epithelial	-79.0634	-6.21408
135562668235684	Epithelial	-63.3559	-0.481553
135143806614947	Epithelial	-65.3783	-12.3863
240633686932901	Epithelial	-69.3034	-20.6496
157062469114670	Epithelial	-80.7046	-11.1199
157612076878110	Epithelial	-60.6829	2.84502
157605546022686	Epithelial	-62.1387	-9.9409
156598195928350	Epithelial	-78.1371	-6.15552
135692457209132	Fibroblast	-4.606	84.5049
125257175460637	Epithelial	-80.6907	-10.88
164707361996196	Myeloid	49.4784	-41.4368
204908283513566	Epithelial	-63.1704	-0.221988
130213152438582	Blood Endothelial	80.601	-2.07415
130133964307749	Fibroblast	-3.86489	85.3563
121254265641308	Epithelial	-77.5445	-24.2153
121802801473318	Fibroblast	8.34437	81.5765
206061320977189	Epithelial	-79.149	-6.40861
169014006601651	Epithelial	-74.7251	-19.3066
166288877075803	Myeloid	50.6063	-46.2886
231772364106988	Fibroblast	-3.25115	83.8869
125236640079212	Epithelial	-64.9566	-11.5544
133828560766773	Epithelial	-68.598	-13.4514
226949787204013	Fibroblast	-0.966468	83.8394
196707165555636	Fibroblast	-4.32826	85.3199
121887343983021	Epithelial	-80.3396	-10.4867
169175083071222	Fibroblast	8.19511	78.4577
170678333425909	Epithelial	-86.8206	-12.8245
235678475708254	Epithelial	-80.0342	-8.18226
165789559606061	Fibroblast	7.18372	82.1725
125033702964659	Epithelial	-75.6306	-19.464
205861497817902	Epithelial	-63.2267	0.0201755
134594434291613	Epithelial	-59.823	-1.14046
192110488635307	Epithelial	-67.3305	-12.2485
192265766002086	Epithelial	-62.2073	-9.98972
135135318886821	Epithelial	-82.255	-7.47075
122369634679724	Epithelial	-60.5006	3.17652
191139691804965	Epithelial	-84.676	-11.6405
134044544261341	Epithelial	-74.5969	-19.1894
241038743976355	Epithelial	-59.7201	2.85311
240145134893301	Epithelial	-62.0012	-10.4161
121963875065131	Blood Endothelial	82.9001	-0.686599
165945566682526	Epithelial	-77.6376	-24.1233
230663207697756	Epithelial	-75.7848	-19.6556
240550894328612	Blood Endothelial	90.3624	1.52253
231686452428005	Fibroblast	-4.85454	85.467
170120244218652	Epithelial	-62.869	0.227024
165800209763126	Myeloid	48.4077	-43.8644
166288895686381	Myeloid	48.9575	-44.8675
122291519868203	Fibroblast	-4.35866	84.2179
226967254948123	Fibroblast	-3.31723	83.8685
192247766640867	Epithelial	-63.229	-0.196061
135692442097508	Blood Endothelial	81.3516	-2.07932
226273436784934	Blood Endothelial	80.4671	-1.0039
129574557641054	Epithelial	-78.3528	-6.39335
239939082995501	Epithelial	-79.4935	-7.08016
191234973788468	Epithelial	-67.3415	-12.171
133984165219739	Epithelial	-53.9167	-12.2588
231145164991846	Epithelial	-67.3322	-11.9602
232370457692892	Blood Endothelial	80.0918	-1.61933
120786786040734	Fibroblast	-4.01168	84.2475
157013867706150	Fibroblast	8.39808	80.9734
134517144114971	Fibroblast	-4.16862	85.0373
160381136980716	Fibroblast	8.05293	78.8389
204351836116909	Epithelial	-77.4529	-23.7248
205381642180531	Myeloid	44.0417	-25.5204
131223662811044	Epithelial	-68.0094	-19.619
199823176391923	Epithelial	-73.5538	-25.1146
199807089626478	Epithelial	-77.3579	-23.4524
230817424596190	Blood Endothelial	88.1264	2.12886
196046411196643	Epithelial	-78.5694	-8.7816
169245949519797	Epithelial	-77.1222	-23.2844
200994199136156	Epithelial	-68.2257	-13.147
204292779587500	Epithelial	-77.0939	-24.5697
240695043647774	Epithelial	-79.4124	-6.79831
156515934857566	Epithelial	-80.1873	-6.3665
227425454767028	Epithelial	-62.2402	2.20951
226970294967581	Epithelial	-63.0254	-0.384627
196664918199581	Epithelial	-79.0587	-6.47266
199884233136413	Epithelial	-78.4107	-7.26644
205984011826933	Myeloid	66.1372	-35.7263
191072018807716	Blood Endothelial	79.9149	-1.07523
192197481131243	Fibroblast	-5.216	85.2846
231289986170205	Myeloid	54.67	-10.0621
135504940353774	Epithelial	-78.9525	-7.61398
169019671469276	Epithelial	-79.5753	-6.48295
191767550282477	Epithelial	-60.3618	3.47483
200363959052125	Epithelial	54.2951	9.62285
227906732641523	Epithelial	-77.5262	-7.15972
205294937164142	Epithelial	-65.0882	-11.2731
236221682108214	Epithelial	-86.535	-13.0077
122292190734757	Blood Endothelial	80.6665	-1.92236
125238519118772	Fibroblast	-5.90387	85.4816
191227471021876	Epithelial	-73.2672	-19.1722
232379719010606	Epithelial	-87.2104	-11.5763
129524078889388	Blood Endothelial	80.1358	-0.662419
125168042559398	Epithelial	-62.2111	1.5729
232455922375966	Epithelial	-80.9983	-5.94783
165806632781548	Epithelial	-78.2796	-6.08975
160911819229997	Lymphatic Endothelial	83.7852	-34.3514
129509031884598	Blood Endothelial	88.5888	0.942776
131095914986907	Epithelial	-80.1575	-6.3134
131223677486891	Fibroblast	-4.25416	84.1958
134601803525044	Epithelial	-79.8436	-6.67523
160911818939629	Myeloid	48.798	-41.4569
241097650335069	Epithelial	-68.9838	-20.8872
196499964579188	Epithelial	-70.1494	-21.2152
192197434501420	Epithelial	-67.5833	-12.3496
166400431077741	Myeloid	48.2473	-43.2598
231161155669428	Myeloid	49.0084	-41.7514
134530834028443	Fibroblast	5.91841	84.9333
230586672625398	Epithelial	-83.0581	-8.11072
241097665894708	Myeloid	48.5235	-43.8631
200005578581742	Blood Endothelial	80.959	-1.91991
165723168229662	Epithelial	-77.8062	-6.44384
122506919996123	Fibroblast	-4.93994	85.2966
226967235716854	Myeloid	48.4147	-42.5141
191699130706334	Myeloid	50.7384	-40.0039
227509494541147	Epithelial	-60.9087	3.03656
121399059790262	Epithelial	-75.6435	-19.5772
134517144303515	Epithelial	-65.7621	-11.6392
228058962451820	Epithelial	-68.3382	-20.3633
191166523227555	Epithelial	-65.5261	-11.4944
120728803560822	Epithelial	-80.8246	-7.3362
155911418242979	Blood Endothelial	82.0985	-0.787287
192118663829302	Fibroblast	8.15032	81.037
236161820965163	Epithelial	-78.7295	-6.27046
121748846143222	Fibroblast	-4.76705	83.4914
125033721740198	Epithelial	-77.0563	-23.1624
200363912419115	Myeloid	67.3976	-17.3585
231916084292020	Epithelial	-79.3998	-8.06924
241038744308453	Epithelial	-79.213	-6.45526
126347816680229	Epithelial	-75.5728	-19.4682
129574529525668	Epithelial	-58.454	-9.325
126836650170077	Epithelial	-74.2924	-18.6723
195402151442860	Epithelial	-88.227	-9.25455
230818632619870	Epithelial	-61.2813	3.4991
130676100622700	Epithelial	-79.8434	-9.44504
129430395247837	Epithelial	-61.8875	1.00369
157632224160549	Fibroblast	-4.83738	85.1499
134590829357862	Epithelial	-67.1187	-12.171
169649573346219	Epithelial	53.0926	10.6937
227929280960299	Fibroblast	-4.68889	84.5813
205294965049772	Epithelial	-63.0601	0.198744
129430426172190	Epithelial	-86.5601	-12.2758
170139168688491	Myeloid	62.5919	-25.8364
156600492215206	Epithelial	-62.9918	0.681565
130665332043123	Epithelial	-58.9226	1.81584
191621955541340	Epithelial	-73.7056	-23.9983
166407915366763	Epithelial	-63.6105	-9.43379
195427009218996	Epithelial	-74.1921	-18.6962
200502452279662	Epithelial	-65.9036	-11.6977
204746148235163	Blood Endothelial	82.2507	-0.946364
195547374962477	Myeloid	64.9906	-34.4193
226952056855267	Myeloid	48.7395	-41.5958
200994198837989	Blood Endothelial	88.604	0.685934
164693584034725	Epithelial	-61.9973	2.47987
121940387161894	Epithelial	-83.8719	-7.65848
205294984161630	Fibroblast	7.18493	82.0698
135478767904566	Blood Endothelial	82.5323	-0.786433
192247793366886	Fibroblast	-2.24721	83.6844
131234312146277	Epithelial	-63.1011	-0.618927
166407915558629	Epithelial	-63.2614	-0.279531
195402197289700	Epithelial	-67.28	-19.446
226213488090036	Epithelial	-78.5894	-6.81736
191705285781238	Epithelial	-74.1231	-18.9271
133855270263723	Lymphatic Endothelial	83.1809	-34.1614
165789606234356	T/NK	-37.4419	-13.787
129430380005235	Epithelial	-65.9895	-12.4015
135622798554979	Epithelial	-88.2143	-9.69275
239596305828203	Epithelial	-63.0553	0.0931562
232236059086133	Epithelial	-70.2067	-20.9925
126201953368942	B cell	-36.6045	-17.3591
197057070353653	Blood Endothelial	88.5359	0.880013
126905235422643	Epithelial	-88.0836	-9.67594
227434301085428	Epithelial	-78.6569	-6.01072
200502439800028	Epithelial	-77.6827	-24.1534
126201952885661	Epithelial	-63.6876	0.322278
156022965651308	Fibroblast	-5.30422	85.2386
204770951715125	Myeloid	54.1978	-10.4734
122379386435309	Fibroblast	-5.30478	84.572
235559304968542	Epithelial	-59.2544	-0.930244
231849423981812	Epithelial	-77.1471	-22.9628
134393214757787	Epithelial	-58.9289	1.77064
235060820396406	Epithelial	-80.55	-8.27897
129524078406053	Fibroblast	-4.3597	84.9954
156514605717221	Epithelial	-76.9984	-22.9376
130691248576236	Epithelial	-82.3412	-8.35815
130608289212854	Epithelial	-71.8005	-19.5562
165860338461028	Epithelial	-69.3543	-20.745
227501931973365	Myeloid	65.9772	-35.983
131223663368052	Epithelial	-76.5248	-23.3514
191208116043052	Epithelial	-78.5574	-6.16708
230818613706027	Myeloid	43.3904	-44.3953
130074670914334	Epithelial	-78.2868	-8.71049
157562564471732	Myeloid	48.5212	-43.7814
135478794730741	Epithelial	-71.6534	-19.5319
125583565908276	Epithelial	-62.4165	0.232759
134405308734763	Myeloid	40.2547	-43.453
170678306650844	Epithelial	53.8139	9.58168
156024173378293	Epithelial	-62.0798	1.82613
129524078374300	Epithelial	-77.7232	-24.1515
161952167750429	Epithelial	-80.4652	-6.58041
231133460523235	Epithelial	-63.1125	0.224227
166400411948966	Epithelial	-75.7845	-19.7706
204351817312501	Myeloid	48.5289	-42.4022
165397777992414	Epithelial	-67.1197	-12.2032
169649527180718	T/NK	-51.3442	33.6231
236167968214436	Epithelial	-63.4642	-1.20966
122436443565414	Myeloid	65.8155	-36.9864
240018540157740	Epithelial	-63.2998	-0.11942
121408903309684	Epithelial	-63.053	-0.279326
164779303262436	Epithelial	-83.3084	-8.15753
230601824069340	Epithelial	-81.8725	-9.43243
155828725922140	Blood Endothelial	82.5602	-7.6936
129454182877604	Myeloid	67.0657	-30.5532
199944362999068	Myeloid	48.5176	-43.866
230799439510307	Epithelial	-62.1988	0.261218
130599833685412	Epithelial	54.553	9.4357
191141946803948	Epithelial	-78.3267	-7.06349
231133475204398	Epithelial	-65.8142	-11.977
129660429384421	Epithelial	-68.5691	-16.3553
133855270590891	Epithelial	-78.0269	-8.27718
192718898345844	Epithelial	-59.748	4.16988
126278169683827	Epithelial	-75.8133	-20.6515
204292761434012	Epithelial	-69.0162	-17.9051
231281548770139	Blood Endothelial	84.3976	-2.45567
235060852025651	Epithelial	-76.4261	-10.3867
228058962249566	Epithelial	-63.4723	-0.458579
232455922993061	Fibroblast	7.93251	81.4072
126889115892637	Epithelial	-76.8544	-22.9515
160439419161884	Fibroblast	-2.0802	76.2675
125247350295461	Blood Endothelial	79.9835	-0.218467
130213165619445	Epithelial	-86.5065	-12.9125
166333993151731	Myeloid	58.3927	-61.4258
240628305643446	Epithelial	-60.174	2.92537
197145251408182	Fibroblast	2.56234	84.1011
241038775736164	Myeloid	50.7448	-40.0219
232372439828189	T/NK	-15.4236	-6.98604
126150233155365	Blood Endothelial	80.0144	-0.248606
200511148903731	Epithelial	-62.5525	-0.662001
161452744436965	Epithelial	-78.5167	-8.43675
134530815679900	Fibroblast	-2.44132	76.6024
196087379052851	Blood Endothelial	80.6207	-1.35817
130118783285468	Blood Endothelial	87.3642	0.331765
230681415997803	Fibroblast	-0.0823034	79.5713
231684170439915	Epithelial	-67.1899	-19.6977
122292158970676	Blood Endothelial	88.1066	1.04679
125744673639717	Fibroblast	-5.28797	85.4357
170728665601907	Epithelial	-75.7507	-19.93
121889786588085	Fibroblast	9.61861	81.8726
122379386173734	Epithelial	-68.5847	-20.3517
122285031024948	Epithelial	-65.2594	-11.3553
165190324042587	Fibroblast	3.57667	86.0233
197280172264243	Myeloid	48.0025	-42.076
204970311203683	Epithelial	-78.6829	-5.93608
129997315423603	Blood Endothelial	88.217	2.08332
135562668460275	Myeloid	59.6649	-61.5091
169175083013923	Fibroblast	-5.20289	85.0563
197254759246635	Myeloid	64.881	-52.5485
125050586811307	Epithelial	-86.0542	-12.3281
166477740304179	Blood Endothelial	80.5996	-2.74523
164642044361652	Epithelial	-80.7137	-10.0577
120718441794918	Fibroblast	7.58699	79.0811
164822433257910	Epithelial	-77.7899	-24.3628
121339869543157	Epithelial	-80.7637	-8.72407
131081017092317	Epithelial	-62.9694	0.102826
161944773704100	Myeloid	50.5804	-45.5014
206061347655067	Epithelial	-88.3703	-9.15212
126760279562101	Epithelial	-86.4801	-11.262
201119872436085	Epithelial	-60.1947	3.37137
134945432811814	Epithelial	-62.3927	-11.9774
130074652403446	Blood Endothelial	80.9047	-1.65062
191072046868700	Epithelial	-82.8604	-7.44726
227911859657078	Fibroblast	25.972	63.2558
157534947231669	Fibroblast	-2.01732	76.3996
130673788013403	Myeloid	65.8498	-36.277
205913427437302	Epithelial	-80.5164	-8.4082
231357497366965	Epithelial	-68.2916	-13.2012
226212233570214	T/NK	-37.6572	-13.9871
230586672167348	Blood Endothelial	88.5267	0.579702
125262275434790	Epithelial	-66.9079	-12.3116
227293357332789	Myeloid	47.8355	-43.7147
192247812212654	Epithelial	-63.2288	0.101926
231751829281588	Epithelial	-85.0282	-11.9678
133984133757235	Epithelial	-79.1584	-7.45459
169588504321460	Epithelial	-67.0005	-12.4799
235214378552540	Epithelial	-62.174	0.731536
240695024671019	Fibroblast	0.0314539	81.9785
191166535616742	Fibroblast	-4.65564	85.6315
192722494971291	Fibroblast	-4.79572	83.6009
226213441197877	Epithelial	-58.9236	-0.228604
169588505098587	Epithelial	-60.0237	3.05197
125720916551595	Epithelial	-72.4751	-18.7206
169038970842019	T/NK	42.1554	18.4796
236230156664245	Epithelial	-62.8128	-0.162509
191646605143469	Epithelial	-86.4658	-10.6038
135503612628203	Myeloid	59.1601	-62.3051
199884264650669	Myeloid	36.8246	-43.6628
165191531584220	Blood Endothelial	88.8	-0.370511
191706627435237	T/NK	-26.1614	77.2719
231686465272037	Fibroblast	-4.81053	85.0553
197264047232734	Epithelial	-87.4035	-12.294
191699099237684	Myeloid	59.8045	-62.0214
130529132658084	Blood Endothelial	80.08	-1.65048
160920052620507	Epithelial	-73.3717	-18.8427
134462248508123	Epithelial	-59.7382	3.99744
134594453486892	Epithelial	-62.2044	0.523514
160783821334899	Fibroblast	8.75205	81.3753
133896474639787	Epithelial	-58.3319	-9.29505
231366194056628	Epithelial	-75.8729	-21.6806
231901052132595	Epithelial	-67.6648	-21.2315
121408903624619	Fibroblast	-3.90795	83.8743
134376330521901	Epithelial	-59.221	-9.27034
192815641283365	Epithelial	-75.7501	-19.886
236220462029669	Epithelial	-71.1272	-19.1965
135632493132646	Epithelial	-68.2023	-20.4477
192189946022235	Fibroblast	-0.874588	83.7974
191621955532723	Fibroblast	-5.48819	85.212
206068882986861	Epithelial	-81.0888	-5.55954
204763079326950	Blood Endothelial	80.9444	-1.92623
135478768257372	Fibroblast	-1.16986	77.4007
199944394161445	Epithelial	-77.6481	-24.0452
125744626718628	Epithelial	55.1086	9.70494
161943462766507	Epithelial	-60.1294	2.82204
165191486195573	Epithelial	-78.3471	-6.31198
134946238126822	Epithelial	-86.7325	-9.68759
204840342239973	Epithelial	-67.6488	-14.5376
125804802665254	Blood Endothelial	79.4353	-1.43223
164761882246389	Myeloid	49.6652	-41.3775
228067659378093	Epithelial	-74.3192	-21.5792
166407947564972	Epithelial	-62.1609	0.703162
235127512386989	Fibroblast	-5.0513	85.1809
195562300423403	Blood Endothelial	80.8097	-2.0229
169220345084723	Myeloid	59.23	-62.3435
120781435980508	Epithelial	-75.5592	-21.3112
161461187562781	Epithelial	-62.3276	0.713994
161547086129443	Epithelial	-62.2442	0.900566
205441771362022	Fibroblast	7.92291	79.0529
231772351588213	Epithelial	-61.9602	0.831473
239460375018334	Epithelial	-63.677	0.0353468
161394780949732	Epithelial	-59.9142	2.91564
120769861576550	Blood Endothelial	80.0685	-1.36152
227922853190430	Epithelial	-63.2606	0.170702
235678502705909	Epithelial	-85.8748	-13.3026
120786773204323	Fibroblast	8.45144	80.8009
166400412502364	Fibroblast	8.25522	81.1238
170678306691814	Fibroblast	-0.431194	78.2026
199937951225710	Epithelial	-75.7958	-22.0765
122285045790452	Myeloid	50.5814	-45.1836
135693696195827	Epithelial	-60.8741	-0.602783
230679148448669	T/NK	-26.127	77.2469
226889765107435	Fibroblast	8.52087	80.878
170797787475302	Epithelial	55.1737	9.9826
170251118664477	Epithelial	-79.5188	-6.67803
157071984716196	Lymphatic Endothelial	83.7645	-34.4173
226942270695835	Epithelial	54.2144	8.98286
165258058131812	Epithelial	-66.7535	-12.1867
120718468437747	Epithelial	-83.4047	-12.5788
157070656728419	T/NK	41.3741	17.8849
130074671168413	Myeloid	47.4497	-42.8507
134445184801699	Epithelial	-78.362	-8.45484
156572828232550	Blood Endothelial	83.0015	-0.495648
195959585422638	Epithelial	-80.0735	-7.27735
157680542043052	Epithelial	-87.7263	-12.1566
162096976873780	Fibroblast	-1.52826	77.1066
200994198768438	Epithelial	-67.4079	-12.5137
165190304647532	Fibroblast	-1.35221	83.7671
230799420381980	Fibroblast	7.27836	82.1494
200501513317102	Epithelial	-75.6536	-19.5465
235619332348660	Epithelial	-76.8683	-23.1331
155954399329011	Epithelial	-76.5348	-24.0869
126227569888485	Epithelial	-74.0544	-18.5444
231821341518124	Fibroblast	25.1913	67.7736
135562668141853	Blood Endothelial	80.1938	-0.669885
161384146102574	T/NK	-51.0648	33.5242
130539704180083	Epithelial	-75.0003	-19.2606
196156992141158	Epithelial	-67.4879	-12.1711
130673773497131	Epithelial	-74.835	-20.7526
134530802570972	Epithelial	-62.0993	1.61894
227915484290355	Epithelial	-67.3971	-12.3338
135546862266787	T/NK	-19.7558	78.4276
240618642819444	Myeloid	56.8352	-60.7708
126767546939699	Epithelial	-68.4009	-14.2242
169787261893350	Epithelial	-86.6479	-9.04445
228052654541150	Fibroblast	7.25906	78.8043
161529235163366	Epithelial	-63.1571	-0.0329415
200968831944941	Epithelial	-60.3562	2.70334
157561624841572	Epithelial	-76.0694	-21.7976
125102557182381	Fibroblast	6.611	82.462
204290720938221	Myeloid	58.796	-61.8868
122436428973813	Blood Endothelial	87.4471	3.15212
192868166854556	Epithelial	-63.5288	-0.671708
131302207384859	Myeloid	47.6527	-43.2152
164759082494382	Epithelial	-82.7363	-12.6666
205933591838123	Epithelial	-75.7104	-21.5603
169151714244981	Fibroblast	-5.38313	85.1876
134395524136363	Fibroblast	-4.9085	83.5772
199943033079525	Epithelial	-66.9812	-12.6978
201532592744363	Myeloid	60.059	-61.9064
227906778482611	T/NK	-51.4444	33.6659
196525285301677	Epithelial	-63.0212	0.0674743
228044320128371	Fibroblast	-5.35061	85.3005
196115565262747	Epithelial	-59.8942	2.9853
165789559641820	Myeloid	45.5397	-30.9114
227861635230517	Epithelial	-76.9501	-23.3462
160372398451436	Blood Endothelial	80.0261	-0.264716
199954817301733	Epithelial	-75.6323	-21.9326
166265542265566	Fibroblast	20.1607	72.0817
240559733566812	Blood Endothelial	79.9715	-0.524096
196115533262054	Epithelial	-68.3121	-13.9343
236245169884003	Epithelial	-77.3656	-24.945
125168027621211	Epithelial	-62.2704	3.43832
162004620233461	Epithelial	-63.8285	-9.46365
170866372697387	Fibroblast	5.91549	76.9235
230738055546804	Epithelial	-75.9417	-19.8368
125050614367973	Lymphatic Endothelial	83.7949	-34.5007
197281495828702	Epithelial	-80.6096	-10.7998
232303617496822	Fibroblast	7.3787	82.0234
133837016984349	Epithelial	-67.1138	-12.009
125606141999862	Epithelial	-75.8529	-19.859
169081786252190	Lymphatic Endothelial	81.5279	-34.2982
164693552262443	Blood Endothelial	80.5675	-1.54856
120788100176620	Lymphatic Endothelial	81.8802	-33.3573
205913412786478	Epithelial	-76.2756	-22.2119
236718677933286	T/NK	-38.3263	-13.9192
226212279696669	Blood Endothelial	82.2105	-0.993029
227303169940254	Epithelial	-62.1298	2.10749
156051975826220	Epithelial	-79.4671	-8.39119
231350000630054	Blood Endothelial	88.0683	2.07437
230663189052189	Epithelial	-76.7409	-22.7112
122436474324918	Lymphatic Endothelial	82.8497	-34.6426
134592140631261	Blood Endothelial	80.7953	-1.80645
239460355561771	Myeloid	44.6977	-44.5086
156395305032926	Epithelial	-75.4166	-10.2525
157491683284715	Epithelial	-66.0537	-9.96275
200511195408166	Epithelial	52.107	10.9285
156524107426539	Myeloid	50.8825	-45.1625
240147147906395	Epithelial	-62.0904	0.609744
120703455541980	Blood Endothelial	84.6219	-2.41089
157689566051571	Fibroblast	6.93454	82.193
134530834283307	Epithelial	-55.1134	-10.6088
156022965487532	Fibroblast	8.32141	81.2997
192721180093748	Fibroblast	6.71719	78.1496
240135592400627	Epithelial	-60.2313	3.58934
135478795450606	Epithelial	-59.8255	3.30238
125238506314165	Epithelial	-58.3742	-9.29415
199807089429803	Epithelial	-72.9308	-18.8455
204411025382190	Epithelial	-76.4893	-22.471
239597545252699	Epithelial	-56.6903	-11.0267
226331312475060	Epithelial	55.7987	10.9231
239595647621035	Epithelial	-79.7147	-7.95887
169658266630516	Epithelial	-63.912	-9.352
191621909104366	Blood Endothelial	88.7061	1.6278
239396889451310	Epithelial	-60.0824	2.95852
240695044126637	Blood Endothelial	79.7792	-1.02784
169707671501611	Epithelial	-59.2041	2.30148
125262275762413	Blood Endothelial	87.6594	1.22105
160372412573614	Epithelial	-86.8577	-12.7431
199954831665397	Myeloid	65.794	-36.1675
169560809847516	T/NK	-21	78.238
169793570393437	Epithelial	-60.092	3.23072
235000990676844	Epithelial	-78.6839	-6.79392
169707689916142	Epithelial	-62.8594	-12.2004
204959676743004	Epithelial	-75.8762	-20.527
226283234647475	Epithelial	-63.734	-9.49018
121886431688604	Fibroblast	-2.57462	75.5608
156572874618804	Myeloid	49.7493	-44.0475
134533218983326	Epithelial	-69.2411	-21.1904
227915502639003	Epithelial	-62.0413	0.40391
133924285007788	Epithelial	-63.3021	-0.613068
130204843556204	Epithelial	-63.4096	-0.558911
200992212839326	Myeloid	60.1315	-62.0574
160439387962219	Epithelial	-59.9989	3.11091
157623934146395	Epithelial	-68.272	-20.6338
199874688968998	Epithelial	-59.834	2.70437
135143760553758	Epithelial	-59.9307	2.57691
230600509643062	Epithelial	-59.5723	2.68757
236176853559030	Fibroblast	-4.7183	85.4039
169021703343019	Epithelial	-78.8622	-8.70093
239406522453294	T/NK	-26.1746	77.2675
240617715809709	Epithelial	-58.8277	-0.134279
155914236714221	Epithelial	-67.2969	-12.3795
166425395682014	Fibroblast	7.20392	82.305
125238506347875	Epithelial	53.4848	9.59308
157612122979163	Blood Endothelial	87.1522	0.539312
122505028033893	Epithelial	-59.4371	2.62679
197254773073819	Fibroblast	-5.02281	84.2594
125257162549661	Fibroblast	-4.91211	84.3405
201542880946077	Blood Endothelial	87.9929	1.88188
170728665310941	Fibroblast	-1.7982	77.1601
130546044418278	Fibroblast	24.3748	65.2628
122487995231150	Blood Endothelial	88.2241	-3.40896
120718456470755	Blood Endothelial	79.7427	0.629328
160999643440998	Fibroblast	-5.33841	85.3876
231772336798627	Epithelial	-62.6183	-12.5285
200923762051422	Myeloid	63.232	-28.8047
121184473209260	Epithelial	-62.8065	-0.195549
170875874601820	Epithelial	-66.7905	-12.2274
165329220091251	Myeloid	54.8388	-60.1067
239451650537324	Epithelial	-63.3222	-11.9288
121955438153004	Fibroblast	-2.36931	76.6322
227303201069422	T/NK	-19.8923	6.06438
125050632976694	Epithelial	-63.0514	-0.417795
166402815290205	Epithelial	-82.0002	-7.65788
134583312861981	Blood Endothelial	83.7937	-0.291208
197137767515892	Fibroblast	7.98499	79.7992
126216045520757	B cell	-33.4225	-39.0288
133921888656182	Epithelial	-62.1819	0.531087
122379413179171	Myeloid	63.0332	-28.9003
125247377529644	Myeloid	50.508	-24.9274
165251763812277	Epithelial	-74.6144	-19.7209
196653195128027	Epithelial	-60.0712	2.81215
133896521071396	Epithelial	-68.9102	-18.1425
196662858202541	Fibroblast	7.60401	76.788
120849050265451	Blood Endothelial	79.9677	-0.105673
120786758056862	Fibroblast	-3.17892	83.878
192120152780187	Epithelial	-67.7415	-20.2284
134376303748980	Blood Endothelial	88.7432	1.27421
155914222393644	Lymphatic Endothelial	83.5145	-34.5971
192308984339372	Blood Endothelial	85.5771	-0.229122
191012694604701	Epithelial	-59.9319	3.7102
125059338718117	Epithelial	-74.9501	-21.8187
231133506919347	Epithelial	-59.479	2.82783
164828857153270	Fibroblast	8.33407	80.8498
125583592732534	Epithelial	-88.1468	-9.6516
227911878699308	Epithelial	-63.3927	-0.551992
204359574075827	Blood Endothelial	82.0846	-5.29833
165851837447003	Epithelial	-62.5631	1.87973
226764285963171	Epithelial	-59.8768	3.57345
226829528328427	Epithelial	-62.0276	0.510401
230809876688110	B cell	-38.4961	-15.8553
134445157202333	Epithelial	-67.4623	-12.4059
231145164664027	Epithelial	-54.3651	-10.1585
191166535853860	Epithelial	-76.26	-10.4061
121416419564854	Lymphatic Endothelial	82.6762	-33.6824
121748877371694	Fibroblast	8.97037	84.4907
226952087820709	Lymphatic Endothelial	81.6602	-34.3191
195976649104798	Epithelial	52.8394	9.75674
121254253082548	Lymphatic Endothelial	83.6782	-34.4347
231296428882723	Myeloid	54.35	-10.7578
239459001388278	Myeloid	57.4551	-61.7749
160911846948275	Epithelial	-60.2748	2.74204
161959837325148	Epithelial	-54.7497	-10.4201
157053776488860	Myeloid	50.5178	-61.7218
157534947568036	Epithelial	56.009	10.2373
131081016630699	Epithelial	-60.6363	3.22648
231906467002101	Epithelial	-75.867	-22.1608
196592958852403	B cell	-33.2967	-38.5358
131164519675701	Epithelial	-63.1434	-0.640057
135501330954972	Epithelial	-60.5778	3.14497
126278169487654	Fibroblast	25.3602	67.1904
164642013527461	Epithelial	-59.4362	2.43071
235619312659684	Myeloid	58.9647	-62.5407
192650285824811	Epithelial	55.943	10.2214
239597545245933	T/NK	-37.5464	-14.2239
192188603910572	Epithelial	-78.2307	-6.16288
230663189555101	Epithelial	-78.4342	-8.36335
165239984442294	Epithelial	-78.7056	-8.64616
130598611147059	Fibroblast	-4.83599	84.4936
165326938294133	Epithelial	-75.9917	-22.1046
122369587961053	Fibroblast	8.56538	80.7312
241046962170294	Epithelial	-68.2751	-13.2561
232303617034526	Epithelial	-59.8278	3.41153
157004384561452	Epithelial	54.2079	9.69546
135496109509035	Myeloid	49.6181	-46.7283
197145251965238	Blood Endothelial	82.5364	-7.30909
239589224013022	T/NK	-56.5735	33.126
126681600679149	Epithelial	-68.3468	-13.346
120778585422635	Myeloid	59.8278	-59.3561
192788797995942	Blood Endothelial	87.9673	1.78593
240497428687269	Fibroblast	-5.6949	85.3835
231296428104502	Myeloid	63.114	-25.7158
227374171049195	Epithelial	55.2673	9.72944
157621517511470	Fibroblast	8.66397	81.9786
230817405554035	Epithelial	-53.8405	-12.6212
226273451263726	Fibroblast	-0.136858	77.821
156034508438253	Blood Endothelial	79.7171	0.44392
231145138142517	Epithelial	51.7841	10.8827
235067397004005	Epithelial	-74.166	-19.2967
169777317133670	Fibroblast	8.39825	78.7493
204842803850524	Myeloid	50.1122	-62.0549
235214397422318	Epithelial	-67.5968	-13.0866
125168055073566	Fibroblast	-0.337062	78.8151
231916099198237	Myeloid	41.2238	-54.7168
156395258665262	Fibroblast	-5.36063	85.3832
131174432888740	Fibroblast	5.01969	82.1618
134585710393637	Fibroblast	-4.72241	83.8206
205440993871645	Myeloid	40.9578	-54.7044
169589800888171	Epithelial	-60.1679	3.57137
125745325522205	Epithelial	55.2381	10.1919
230586704096158	Epithelial	-74.3563	-21.6247
130615925168949	Blood Endothelial	79.7646	-0.846131
192868147752243	Epithelial	-59.646	4.18101
125059339050214	Epithelial	-59.5469	2.54539
120781436042524	Epithelial	-77.775	-9.97608
226889792449372	T/NK	-51.5695	33.7408
241030019333406	Lymphatic Endothelial	81.7972	-33.3029
129978418248429	Blood Endothelial	76.8108	-10.6155
155843773028571	Fibroblast	7.9716	79.7866
235127511636325	Myeloid	64.1033	-51.3406
121338689116587	Epithelial	-75.5184	-20.979
191140619205342	Myeloid	44.5985	-45.5064
120781416585131	Myeloid	40.1677	-54.5075
239406507212140	Epithelial	-78.7695	-9.2062
240618627320606	Fibroblast	-4.95562	84.5723
200501513111789	B cell	-31.9961	-38.9501
227295666232550	Blood Endothelial	88.9911	-1.07052
131081035471582	Fibroblast	-0.209732	78.6146
196592945977700	Epithelial	-59.1687	2.31384
205315084569459	Epithelial	-67.3637	-12.2538
161537454103853	Blood Endothelial	88.6865	0.943761
164640656375021	T/NK	-56.5332	33.1679
226829547235190	T/NK	-61.1014	38.17
170182265128884	Epithelial	-62.2796	-0.592207
169588473116515	Blood Endothelial	88.6818	1.54418
240550042876763	Blood Endothelial	88.1868	1.99388
196046442424101	Fibroblast	20.9172	70.7426
230799407168875	Epithelial	-60.0457	2.48377
134463411079067	Epithelial	-82.0538	-28.5175
165878561126196	Blood Endothelial	88.1961	1.86991
165789587070173	Myeloid	60.1987	-62.3207
240550874634075	Epithelial	-62.4004	-0.664211
230748942154486	T/NK	-56.5758	33.1173
231900112444275	Lymphatic Endothelial	83.554	-34.3657
166425395346782	Myeloid	60.0466	-60.3062
227303169869557	Fibroblast	-1.68086	77.0226
236220493182827	Epithelial	-68.2637	-13.2458
165945521064692	Fibroblast	6.70899	77.9479
192248721128869	Blood Endothelial	79.4594	-4.06383
129663515909405	Fibroblast	25.5854	66.8209
165251796133611	Myeloid	63.065	-25.8111
131223690565478	Myeloid	63.0617	-28.9701
227922853673718	T/NK	-37.4452	-14.0981
191648498601315	Epithelial	52.084	10.5999
241097678146923	Fibroblast	7.86005	81.6454
164761882282781	Myeloid	59.0101	-62.3429
164830708915491	Blood Endothelial	88.1673	1.78361
227425442282853	Epithelial	-78.6487	-6.02057
160218227816822	Fibroblast	5.72734	76.3391
134402924727075	Fibroblast	5.95554	77.0203
169151741774556	T/NK	-37.3964	-14.0149
134946238084971	Fibroblast	6.13257	77.2999
121405279685046	Blood Endothelial	87.3063	3.28185
231686465047260	Myeloid	51.0102	-61.2227
235551789271276	Blood Endothelial	81.44	-6.49281
240152489651115	Blood Endothelial	83.8569	-4.92619
165851864133020	B cell	-33.1863	-34.6257
192186340984630	Fibroblast	-5.40056	85.2652
192307002756011	Epithelial	-67.2284	-12.3078
199814336661803	Fibroblast	8.42318	81.3946
121414911736179	Fibroblast	-5.84447	85.3083
166477740337459	Fibroblast	-5.85467	85.4315
165878546482995	Blood Endothelial	88.2064	1.98975
205861516852532	Epithelial	-64.2155	-9.33316
120786804719019	Epithelial	-59.4145	2.78283
201106002491686	Epithelial	-54.4017	-10.3693
161537454401838	Myeloid	62.9447	-29.4838
156051975825715	Blood Endothelial	82.6438	-5.29945
226833152293659	Epithelial	-74.2293	-21.7302
165738960250659	Fibroblast	9.53642	81.708
169151741507805	Blood Endothelial	81.9486	-2.42016
191139679955766	Blood Endothelial	79.7647	-0.187479
130074624871285	Epithelial	-67.8454	-12.7766
226967208742196	Epithelial	-77.7968	-24.1195
170728665508635	Epithelial	55.8328	10.0991
235000990416109	Epithelial	-61.966	0.458932
120769862125291	Blood Endothelial	80.7476	-1.78915
126748603336950	T/NK	36.0517	14.2489
166407900678389	Epithelial	53.7844	10.3963
230799393274293	Blood Endothelial	88.8194	1.38838
239381825928422	Epithelial	-74.3951	-21.6293
157131040050611	Fibroblast	0.0350651	75.2413
200982568560933	Epithelial	-81.8388	-9.75737
135142969894694	Myeloid	60.1273	-61.9221
239595665942902	Epithelial	-76.1863	-23.6689
129981255445788	Myeloid	-80.9903	12.6851
191098997074677	Blood Endothelial	89.1012	0.592082
196525331269342	Blood Endothelial	88.2598	1.10781
197074416515484	Myeloid	59.1826	-62.3148
240628337928628	Myeloid	62.5481	-28.6816
240482262338396	Epithelial	-67.6026	-12.5143
191697891022563	B cell	-32.6722	-38.8558
231366194023259	T/NK	-37.5194	-14.2223
134994556770211	Epithelial	-80.4744	-10.615
164642012973934	B cell	-53.6371	-26.6017
134463456667508	T/NK	-20.9118	16.8146
170728684149675	Myeloid	51.0222	-23.6075
129457538420022	Epithelial	-77.539	-7.06527
134994510145270	Myeloid	58.5821	-61.7129
129593871645531	Epithelial	-54.2822	-10.0917
121817819375476	Myeloid	41.138	-54.7201
232372439473572	Epithelial	-62.5562	-0.0855137
228049586084275	T/NK	-2.60727	0.0011508
199944362153907	Lymphatic Endothelial	83.3752	-34.2602
165739005699877	Lymphatic Endothelial	82.8341	-34.1311
133984146868461	Epithelial	56.3805	10.0183
130127265454877	Blood Endothelial	87.1927	3.38957
196586516135198	Fibroblast	-5.37757	85.4384
192722521668851	Epithelial	56.4202	10.0143
197066465953574	Epithelial	-67.147	-12.4516
121955391757214	Epithelial	-62.6252	-0.211171
200923780962612	Epithelial	-60.0019	1.4908
226331312109365	Lymphatic Endothelial	83.4864	-34.3814
231366208960348	T/NK	42.2589	18.5221
191699111864180	Epithelial	-67.4474	-12.3319
134402878420766	Epithelial	-54.0346	-12.4594
157680554338022	Blood Endothelial	88.7693	0.605681
232319569816867	Myeloid	56.8212	-60.4411
162069999205797	Blood Endothelial	80.7042	-8.93608
130142317271348	Epithelial	-63.0867	-0.605728
130127285140389	Fibroblast	-5.87953	85.6924
226833152568044	Blood Endothelial	88.1731	2.12875
122298721589611	Epithelial	52.5187	10.4887
170866345471262	Epithelial	51.3774	10.7207
196664871795421	Blood Endothelial	79.764	0.270421
232252211586971	Epithelial	-66.7437	-12.3662
133992870267739	Epithelial	-74.6728	-21.7872
231281549236662	Epithelial	52.0276	10.5322
239543678056755	Blood Endothelial	79.9518	-0.580444
160999625342381	Fibroblast	-3.15671	83.8325
122499645200236	Fibroblast	5.42818	78.3648
169658278955437	Blood Endothelial	87.3658	0.68553
134447975852260	T/NK	-56.8917	37.9255
227425427549403	Blood Endothelial	88.2469	1.95285
192237968250588	T/NK	-26.232	77.3013
227304390220638	Epithelial	-75.0853	-21.4509
126889101584285	Epithelial	51.9854	9.39922
126682855328550	Epithelial	55.9347	10.2906
196654180523356	Epithelial	-75.5527	-19.6675
204411026230070	Epithelial	51.5599	10.4667
227295638767347	Epithelial	-59.4284	2.72665
122505013716902	Epithelial	-67.3203	-12.4637
228040696519965	Blood Endothelial	87.1342	-0.0613995
169777349413293	Epithelial	-87.3318	-10.68
192718916963036	Epithelial	-59.6451	4.50213
130132622032102	T/NK	-37.4239	-14.2759
156022953139547	T/NK	-49.0924	33.2255
191088273878318	Fibroblast	-4.68348	84.1341
170139153807212	Fibroblast	7.93552	79.6656
164750358628588	Blood Endothelial	88.1942	1.2882
133896521275238	T/NK	-11.4954	-0.802409
157606841903965	T/NK	-11.8293	23.3484
165849569605476	Epithelial	-59.7196	2.7718
126680929851694	Epithelial	-68.9403	-18.1106
235197351548772	B cell	-32.8257	-38.9149
170182284044150	Epithelial	-59.4982	2.17432
121414897744107	Fibroblast	8.36514	80.6524
129997315398054	Epithelial	57.0141	9.92521
135023528437622	Epithelial	-73.1646	-23.445
231900158778268	Epithelial	52.3046	10.7887
131148547807091	Epithelial	-68.9907	-17.6422
239939110680436	Myeloid	58.2161	-61.1747
204840369863076	T/NK	-56.6238	33.1476
197211720932211	B cell	-32.788	-38.9858
130665317620531	Blood Endothelial	89.1415	-3.82444
169245949441908	T/NK	-60.3341	37.7032
125050586852764	Blood Endothelial	88.8259	0.682661
228052642159340	Myeloid	50.0958	-61.9931
131148516023651	Epithelial	-75.5702	-21.5138
125720870442843	T/NK	41.2683	17.5847
122291487632291	T/NK	40.1426	5.83942
241054862920093	Fibroblast	4.96495	74.162
157002339637475	Epithelial	-59.1715	2.26979
134585683200237	Lymphatic Endothelial	83.1487	-34.1735
228049554458412	Fibroblast	24.0115	66.2187
135006502148398	T/NK	-29.9789	31.8011
226952088021235	Blood Endothelial	82.4207	-6.83177
125238538623732	Epithelial	55.911	9.94453
161326311296286	Epithelial	52.3758	10.4719
195486037433710	T/NK	41.5325	18.253
204359574182771	Epithelial	-68.2492	-15.1791
240617687767989	Epithelial	-54.3202	-10.1188
191097669835045	Myeloid	-85.9268	13.0105
135475949071268	Fibroblast	5.11281	76.279
134946238191924	Fibroblast	6.17372	85.0953
226213441948982	T/NK	-58.158	34.7118
165808914974966	Fibroblast	9.23452	81.8853
160301799622382	Myeloid	-84.9102	11.5044
126347829210484	T/NK	-57.9997	36.2345
166428450679222	Epithelial	-54.4027	-10.1804
134448022174109	T/NK	-58.271	34.9716
160999643475316	Blood Endothelial	84.3412	-2.4346
164827621641142	Fibroblast	-5.98236	85.4242
200015229406044	Blood Endothelial	82.2679	-5.33235
157491729488091	Epithelial	53.6976	9.8077
204772979915997	Epithelial	-60.0035	3.16816
197254758480236	Epithelial	-72.1265	-21.3799
195486037195702	T/NK	-52.1704	58.3027
236718677417397	Epithelial	56.7414	9.74087
161409782135587	Epithelial	-59.6632	3.99466
230601870917021	Epithelial	-62.7588	-12.9046
157053745752814	Myeloid	-85.7478	12.0497
231366240188334	B cell	-32.1817	-31.8262
227449345530276	Epithelial	56.1846	9.84891
201448706651949	Fibroblast	7.39701	82.0048
240633659709301	T/NK	-56.5234	33.1446
135692456708467	T/NK	-29.5571	12.8188
204763047279845	Myeloid	-85.8551	12.3735
205913459484974	Blood Endothelial	84.6577	-1.61727
192120125319605	T/NK	-50.508	60.2877
130003785373917	Fibroblast	-3.3372	83.795
200372664330100	Epithelial	-61.7721	0.471618
239956397247846	Epithelial	51.2482	10.8484
130143761849772	Myeloid	60.2043	-57.2219
131105417541413	Epithelial	-59.3798	2.19135
205915440441652	Epithelial	-75.4086	-18.8609
120728776460724	Myeloid	58.9464	-62.4465
122298748070182	Fibroblast	10.0536	82.5452
126905253846452	Epithelial	51.9883	11.1445
135066450782646	Blood Endothelial	88.7048	1.61692
166400399629611	Fibroblast	-5.06287	84.9583
236161840408885	Epithelial	56.3804	9.32271
236297802636068	T/NK	-23.8985	33.0399
192247781514142	Fibroblast	7.49517	81.8344
135573418171238	Epithelial	-66.4028	-12.2779
129430395177828	Epithelial	52.4401	11.0602
160372444813171	Blood Endothelial	84.8614	-0.0404556
133846976064868	Fibroblast	8.36186	80.9271
165800209210100	Blood Endothelial	88.2801	2.09626
170797787462445	Epithelial	-59.9798	3.01846
240628337915758	Epithelial	-61.933	0.306455
121802813721502	Myeloid	57.6469	-61.6302
226392668748534	Epithelial	51.8366	9.59825
130204816297252	Epithelial	-59.1908	2.16069
160783775226213	Epithelial	-63.213	-0.891537
236245188831013	Epithelial	55.6851	10.8407
230670705805621	Epithelial	51.8333	10.1752
196730653693734	T/NK	-0.0840464	23.8892
230746940951901	Epithelial	-66.0596	-12.0368
164693552782621	Blood Endothelial	90.3319	1.51086
196498710453532	Blood Endothelial	88.113	1.98893
192745043576693	T/NK	-18.7785	-0.830562
156051929152286	Epithelial	55.7137	10.472
200983461870005	Lymphatic Endothelial	83.7426	-34.3968
204290766587758	Epithelial	-68.0722	-14.5489
191020345218925	Epithelial	-75.7588	-19.6551
170866373211894	Blood Endothelial	84.6393	-0.175265
240497443625203	Fibroblast	-4.89788	84.8385
231349328666014	Epithelial	55.7394	10.3317
241046916061555	Epithelial	-68.1493	-13.3834
164759036192483	Lymphatic Endothelial	83.5865	-34.5194
191227470403422	Fibroblast	-5.54771	85.5241
227915456768350	Blood Endothelial	88.0797	-3.69539
134954915913060	Lymphatic Endothelial	82.9823	-34.1223
134936676650349	Myeloid	58.8164	-61.649
231282308173038	Fibroblast	8.51481	81.0503
125804771653531	T/NK	-16.101	0.55417
126201953140124	B cell	-29.3156	-41.5003
200922572966747	T/NK	-58.2401	34.4678
240559752595883	Fibroblast	24.8006	66.0378
165808933628123	T/NK	-17.6578	15.8985
133984146090285	Myeloid	51.5299	-40.1653
155843804117748	Blood Endothelial	88.8531	-1.64765
169649573620596	Epithelial	52.8541	9.92006
131164500056475	Epithelial	55.5464	10.1394
205440994200948	Fibroblast	7.36562	81.9776
169156962827037	Blood Endothelial	89.3705	-3.01184
205441818277662	Epithelial	-68.2365	-13.5343
122378493016411	Epithelial	52.3835	9.61307
121940359993644	Fibroblast	5.51647	77.1448
156039877650228	T/NK	-8.19939	6.44273
122506919988573	Blood Endothelial	79.7365	0.460767
165945566977333	Blood Endothelial	80.4301	-2.76815
200501485811947	Fibroblast	9.91841	82.2377
134445171955635	Myeloid	59.4434	-62.2224
122487982405557	Epithelial	51.5362	11.0553
126224501463902	Epithelial	52.902	9.93285
201448705976046	Epithelial	55.6959	10.1946
205984026549020	Epithelial	-77.8091	-6.85078
227911847263667	Blood Endothelial	88.3391	1.87163
170875921320756	T/NK	-20.6189	16.9595
200015215019875	Blood Endothelial	85.8493	-5.34909
134954930628966	Epithelial	-75.2441	-22.4317
134387860400883	Epithelial	51.6374	10.4216
120703423991195	Epithelial	51.6881	9.1301
166333961857844	T/NK	7.81615	18.0594
235000990971822	Lymphatic Endothelial	83.6084	-34.6712
126267419413293	Blood Endothelial	82.5077	-0.80212
170678334209443	Myeloid	50.7626	-61.425
227922838935350	Epithelial	51.8756	11.0061
239460375219126	Epithelial	-64.0099	-9.21034
196095803772139	Epithelial	55.9748	10.0162
169589815330739	Epithelial	52.9968	11.905
157148353874726	Fibroblast	20.8614	65.0671
169151728631021	T/NK	-50.3361	60.7462
134590829644643	Blood Endothelial	89.0658	-1.13839
197137721150190	Blood Endothelial	89.433	-2.88872
227853850270067	B cell	-23.1368	-31.3159
164779318172595	Blood Endothelial	86.8951	0.880415
200905124665068	Epithelial	53.2629	9.523
134060503944092	Lymphatic Endothelial	83.1052	-34.0199
130693115067694	Fibroblast	7.98637	79.3563
239517148826395	Fibroblast	26.139	64.2449
120718441430428	Epithelial	55.5216	7.76131
231753009543029	Myeloid	56.7642	-60.4762
228049539722094	Epithelial	-59.2363	3.23904
164779318163756	B cell	-26.5541	-54.9451
191706627462901	Epithelial	-80.5632	-9.50376
231365403851172	T/NK	-51.465	33.6867
169081801166131	Myeloid	59.9806	-60.5744
169175114214771	Epithelial	55.9017	10.0277
197051821541741	Blood Endothelial	87.974	1.74877
192788019721965	Fibroblast	7.09131	82.2556
130665344821611	Lymphatic Endothelial	83.6623	-34.493
241054881532700	Fibroblast	-5.77335	85.5561
120726911596406	Epithelial	-73.0824	-23.4565
236161840330651	T/NK	-0.931042	21.9438
161461218232566	Myeloid	52.5974	-50.0651
133921888484067	Epithelial	-62.2742	-0.588987
130693100160886	T/NK	-62.3096	35.1966
200897561738595	Fibroblast	-5.6231	85.4806
191088305789747	Blood Endothelial	88.4431	1.99586
191087097833763	Blood Endothelial	89.0107	1.49729
157002352511275	T/NK	-57.6798	37.4004
125813258611950	Epithelial	51.8415	10.5146
170120256567197	T/NK	8.48792	15.8867
121751158601517	Epithelial	-64.6199	-11.4507
131095902239662	Epithelial	53.1164	9.48921
199954863380782	Blood Endothelial	88.294	2.13379
130691236476854	Lymphatic Endothelial	82.1639	-32.7756
169012813031219	Blood Endothelial	89.4492	-2.931
192186295105780	T/NK	40.3437	14.3944
169245962070813	T/NK	-1.4422	22.2796
121887343631149	Fibroblast	4.46588	76.5438
170265184524204	Myeloid	46.6657	-43.8037
165723122362140	Epithelial	-66.5855	-12.1762
200992199920885	Epithelial	-61.8683	-0.572523
161943416695013	Myeloid	-85.9372	13.6377
204222269636004	Fibroblast	6.24706	76.9534
161409813596406	Epithelial	-75.574	-22.5828
191141974337371	Epithelial	-80.3641	-27.014
166480137840357	Myeloid	63.0559	-25.9857
135485209929574	T/NK	-0.376586	17.9812
155973324265381	Lymphatic Endothelial	83.605	-34.3751
199807043069867	Epithelial	52.8353	10.1161
164640683911413	Blood Endothelial	88.3501	1.76672
195975932438451	T/NK	-0.964114	23.2006
169640025054435	Epithelial	-61.6984	0.445261
191689600723806	Blood Endothelial	88.4273	1.74023
227499918674668	Epithelial	55.4883	10.3801
134517124904812	Epithelial	52.4784	10.6885
226392636574428	Epithelial	-66.5217	-12.781
204359588865757	Epithelial	51.3724	10.1046
126748590553955	T/NK	-8.47417	6.46853
192188622432683	Fibroblast	8.23322	79.8628
170740583193821	T/NK	-11.3136	10.9425
122379400502131	Epithelial	-66.7278	-9.92174
227922838243630	Blood Endothelial	88.1341	2.1742
170113833319203	Myeloid	46.784	-45.4473
131080050359598	T/NK	-37.4243	-13.9919
226949775145886	Epithelial	52.4116	11.3178
165920852072238	Epithelial	56.1592	9.72492
130143761651563	Blood Endothelial	88.5552	-3.76108
206061367147253	Lymphatic Endothelial	82.1619	-32.856
195536665144029	Epithelial	-54.3394	-10.1677
232370438561131	Epithelial	56.0566	10.0139
135615160411940	Epithelial	53.1478	8.89363
204911343725284	B cell	-22.3682	-50.8793
160301814597541	Blood Endothelial	88.9373	-2.60945
134530834052971	Epithelial	52.4026	9.62137
197074397817187	Blood Endothelial	88.1559	2.00195
162011108556124	Myeloid	-86.5122	14.4441
125786518141876	Blood Endothelial	85.2543	-3.8336
192186309851867	Blood Endothelial	87.3171	0.113927
135023501096884	Myeloid	-84.302	9.20756
199934564318115	Epithelial	54.6749	5.98872
196730653666077	Epithelial	-69.1277	-20.6528
170181076338532	T/NK	-56.2354	35.7622
130050212642204	Lymphatic Endothelial	83.2664	-34.5749
165371874499422	Lymphatic Endothelial	82.4785	-33.6882
204882367081395	Blood Endothelial	88.8614	1.03494
239597526399795	Epithelial	54.5137	9.75705
204968386050267	B cell	-26.5225	-55.0125
192318648282355	Epithelial	52.1445	10.3235
156049560263460	Epithelial	56.0698	9.76396
200983461903587	Epithelial	55.8924	7.46818
169014052638052	Blood Endothelial	88.9417	-1.7972
157140435224438	T/NK	-11.7586	2.84806
165180762928995	T/NK	36.9018	14.034
170672147000157	Fibroblast	24.9675	61.9636
165258072349931	T/NK	-59.4279	37.0319
129454182918387	Epithelial	51.7738	10.5061
232252165438380	Lymphatic Endothelial	82.2021	-34.6119
205294952668515	T/NK	-21.9175	78.1289
156598210292013	Epithelial	53.2849	9.4756
165182807395563	Myeloid	49.3313	-45.544
230738101390749	Epithelial	51.1266	10.2782
196499945446301	Blood Endothelial	88.3451	1.90889
197051836229539	Fibroblast	-6.00537	85.3557
192745042983852	B cell	-21.3594	-45.8261
157004353354163	Epithelial	52.4641	10.1996
239594426494316	Lymphatic Endothelial	83.2311	-34.1988
134542465285422	Epithelial	-75.6496	-10.454
169156975741662	Epithelial	-62.304	-0.582476
231161136834995	T/NK	7.75088	18.2027
161461187590901	T/NK	-20.6232	16.9306
226967235968227	B cell	-26.705	-55.2272
197254785718107	Lymphatic Endothelial	81.9084	-33.1558
230604133846300	Epithelial	-64.7777	-9.46596
228058934958451	T/NK	3.6349	-6.5508
161529248270758	T/NK	-38.2241	-14.1466
122487995787611	Myeloid	54.632	-59.6822
130615939583331	Epithelial	-66.5952	-12.7585
200967504684981	Myeloid	50.7776	-61.3383
197075190532830	Fibroblast	6.25069	76.8923
192171290049380	Epithelial	-59.6622	2.07914
156994674551013	Epithelial	-79.8896	-10.4461
126278169978668	Epithelial	52.6006	10.4847
192324048475886	Epithelial	52.689	10.7462
241184516564718	Epithelial	-77.2152	-24.6899
236230138021661	Epithelial	-64.667	-11.4246
231821327060390	Blood Endothelial	89.644	-3.01403
192256249089254	B cell	-38.3114	-14.0017
192747102194460	T/NK	-65.6101	41.0206
135081886403947	T/NK	35.8427	4.19747
130143774271917	Blood Endothelial	86.494	-3.29205
191087078915357	Epithelial	51.8848	11.2666
157684178800036	Blood Endothelial	87.8208	-3.16232
195959572871918	B cell	-23.5229	-36.1446
126680930335141	B cell	-26.5017	-54.611
164640683640542	Blood Endothelial	82.104	-6.81993
134395524208438	Fibroblast	5.21911	77.3937
156022966249899	Epithelial	51.8585	10.6302
122298767207325	Lymphatic Endothelial	81.797	-33.2275
197185816935861	Fibroblast	22.6573	62.7861
133924285697372	T/NK	11.0112	-2.87057
121812477668715	Blood Endothelial	82.6928	-7.32554
240147148491061	Lymphatic Endothelial	81.7407	-33.0434
155914222030126	Epithelial	-64.2969	-9.33861
235688944396723	Epithelial	52.3118	10.2902
135022722901804	Fibroblast	7.01566	78.2382
192308970121581	Blood Endothelial	88.0671	0.0943105
130133995961779	Blood Endothelial	84.581	-0.396002
240152503836003	Epithelial	52.144	10.5632
165945535784691	Fibroblast	8.67685	81.2254
164693565196517	Epithelial	51.8882	11.2992
206061367053542	Blood Endothelial	88.1825	-3.18794
232251004242221	T/NK	-8.2277	22.5073
157673011210076	Fibroblast	9.74174	82.8099
170677501323508	Epithelial	-75.9734	-10.5819
200896622247276	Myeloid	-85.0271	12.2074
226392668289845	Myeloid	-84.835	11.9489
155973305358708	Epithelial	-62.7534	-12.1782
231161137162086	Epithelial	51.4853	10.7176
160920052551092	Epithelial	-59.222	1.57784
192318648015597	Epithelial	53.2915	9.74775
156022938196405	Blood Endothelial	88.854	-0.692736
192747056352045	Epithelial	51.7174	10.163
130213138287523	Blood Endothelial	85.3384	-3.73117
135615132915492	Epithelial	52.5919	9.65126
200502439962852	Myeloid	58.8292	-53.3952
120718487640302	T/NK	-35.4161	27.9777
227295685176102	Fibroblast	6.26186	76.9279
235127512356590	T/NK	34.9358	5.19022
161959837546861	Epithelial	51.6757	11.0278
239589177277739	B cell	-33.3819	-32.2925
226884441816414	Epithelial	-75.4256	-10.3881
226419492642091	Epithelial	56.8441	9.82864
230739041442740	Epithelial	52.2512	9.84444
165714278868765	Blood Endothelial	88.0961	1.76121
126748622018908	Epithelial	53.0662	9.69998
166477708605366	T/NK	0.0189267	23.0158
125744654170924	Blood Endothelial	88.4248	-2.8101
240482262564085	Epithelial	52.7497	10.1794
129663543765725	Epithelial	-64.1197	-9.37548
231349954406827	T/NK	-0.38417	23.115
205933591612763	T/NK	-56.913	37.4251
133924258494308	Lymphatic Endothelial	81.8807	-33.0722
[truncated: 80,992 more rows]

## Sheet: panelC
barcode	CD3E	CD4	FOXP3	IL2RA	tsne_1	tsne_2
192171276687076	-0.525767	-0.377755	-0.174118	-0.243652	26.2871	88.492
227911878798260	-0.204431	1.6565	-0.174118	-0.243652	20.9642	92.664
239956443653940	0.049353	-0.377755	-0.174118	-0.243652	9.32669	-1.56867
160988875050221	-0.630792	0.148347	-0.174118	-0.243652	23.4503	89.3391
121735034366197	0.126189	0.249961	1.00202	0.45509	24.4069	87.917
165789606234356	-0.901425	-0.377755	-0.174118	-0.243652	18.0584	-66.0115
169649527180718	-0.569349	-0.377755	-0.174118	-0.243652	8.23805	-1.40002
232372439828189	0.980177	-0.377755	-0.174118	0.794343	-14.5854	-50.0243
226212233570214	-0.92098	-0.377755	-0.174118	1.29861	18.0091	-65.9045
169038970842019	0.552488	-0.377755	3.27445	3.11042	-78.1719	-8.74753
191706627435237	-1.28351	-0.377755	-0.174118	-0.243652	23.4731	89.8684
230679148448669	-0.88146	-0.377755	-0.174118	-0.243652	24.9698	93.6302
157070656728419	-0.031208	-0.377755	-0.174118	2.69887	-73.7952	-10.4167
161384146102574	0.674063	0.521121	-0.174118	-0.243652	30.1837	-29.5465
135546862266787	-0.129481	1.06102	1.3202	0.644121	27.0626	93.6079
227906778482611	0.512884	0.509908	1.48907	1.52157	65.3739	-28.2997
236718677933286	0.28061	-0.377755	1.6566	-0.243652	17.9701	-65.8124
169560809847516	-0.913713	-0.377755	-0.174118	-0.243652	24.3447	93.4905
239406522453294	-0.188411	-0.377755	-0.174118	-0.243652	25.9794	93.8881
227303201069422	-0.741052	-0.377755	-0.174118	-0.243652	-11.8419	-33.5803
239597545245933	0.194284	-0.377755	-0.174118	-0.243652	17.9195	-64.7548
239589224013022	-0.716885	-0.377755	-0.174118	-0.243652	18.2985	-65.9898
226889792449372	-0.713352	-0.377755	-0.174118	-0.243652	67.8157	-28.7754
164640656375021	-1.28351	-0.377755	-0.174118	-0.243652	18.263	-65.8514
226829547235190	-0.764867	-0.377755	-0.174118	-0.243652	72.1584	-25.5978
230748942154486	0.0707292	-0.377755	-0.174118	-0.243652	18.9066	-64.8962
227922853673718	-0.71494	-0.377755	-0.174118	-0.243652	17.8965	-65.6533
169151741774556	-0.308447	-0.377755	-0.174118	-0.243652	17.8769	-64.3363
126748603336950	-0.00531913	0.784539	3.60904	2.00393	-73.6928	-10.6381
231366194023259	-0.619674	-0.377755	-0.174118	-0.243652	18.0736	-64.9138
134463456667508	-0.622071	-0.377755	-0.174118	-0.243652	17.9784	-64.4938
228049586084275	-0.0239379	-0.377755	-0.174118	-0.243652	-6.35714	-29.4837
231366208960348	1.08799	2.20723	3.43591	-0.243652	-78.0573	-8.67649
134447975852260	-0.36058	-0.377755	-0.174118	-0.243652	65.2437	-27.0249
192237968250588	-0.791469	-0.377755	-0.174118	-0.243652	23.4006	84.7301
130132622032102	-0.310835	-0.377755	-0.174118	1.0748	17.8402	-64.4167
156022953139547	0.836764	-0.377755	-0.174118	-0.243652	30.5659	-29.41
133896521275238	0.211223	-0.377755	-0.174118	-0.243652	-23.0463	-31.5671
157606841903965	-0.662762	1.86673	-0.174118	-0.243652	17.9329	-65.5901
204840369863076	-0.713958	-0.377755	-0.174118	-0.243652	19.0191	-64.7669
169245949441908	-0.270016	-0.377755	-0.174118	-0.243652	72.0734	-25.7985
125720870442843	1.24735	0.851518	2.12914	-0.243652	-74.0416	-10.289
122291487632291	0.801142	-0.377755	-0.174118	-0.243652	-11.9418	-33.686
135006502148398	0.334352	-0.377755	-0.174118	-0.243652	31.0662	-33.8112
195486037433710	0.849686	0.931518	2.27903	-0.243652	27.4834	20.3704
226213441948982	0.807154	-0.377755	-0.174118	-0.243652	69.6075	-29.0413
126347829210484	0.741549	-0.377755	-0.174118	-0.243652	66.1225	-27.4879
134448022174109	0.593815	-0.377755	-0.174118	-0.243652	69.8991	-28.8157
195486037195702	-0.622333	-0.377755	-0.174118	-0.243652	71.3781	-31.2388
240633659709301	-0.155379	-0.377755	-0.174118	-0.243652	17.9881	-65.4553
135692456708467	-0.5224	-0.377755	-0.174118	-0.243652	10.8785	-48.3121
192120125319605	-0.684275	-0.377755	-0.174118	-0.243652	82.708	5.25446
236297802636068	0.553542	-0.377755	6.17335	1.11792	-77.6186	-9.76793
196730653693734	-0.0557013	-0.377755	-0.174118	-0.243652	7.24381	-3.5757
192745043576693	-0.535088	-0.377755	-0.174118	-0.243652	10.7208	-11.8048
125804771653531	0.715348	-0.377755	-0.174118	1.79518	4.73035	4.135
200922572966747	0.461224	-0.377755	-0.174118	-0.243652	69.8698	-29.1539
165808933628123	0.854687	2.18281	-0.174118	-0.243652	-33.3588	-31.7179
156039877650228	1.37719	-0.377755	-0.174118	-0.243652	4.5477	-0.388722
170875921320756	0.399471	-0.377755	-0.174118	-0.243652	7.99151	-2.1153
166333961857844	-0.370794	-0.377755	-0.174118	-0.243652	-33.0722	-29.4726
169151728631021	-0.618717	-0.377755	-0.174118	1.31841	83.5405	6.84995
231365403851172	0.183819	-0.377755	-0.174118	-0.243652	9.71026	-1.28817
236161840330651	1.29572	1.37985	3.11905	4.66697	-73.6426	-10.5711
130693100160886	0.361838	-0.377755	-0.174118	-0.243652	70.7697	-31.2465
157002352511275	-1.28351	-0.377755	-0.174118	-0.243652	68.1042	-26.0304
170120256567197	0.858583	-0.377755	-0.174118	-0.243652	3.41966	-0.838495
192186295105780	0.0316537	1.70547	7.01133	2.84657	-83.9205	-7.93991
169245962070813	-0.40977	1.46658	-0.174118	-0.243652	5.56765	-1.34381
135485209929574	0.500555	-0.377755	-0.174118	-0.243652	3.39217	-0.685768
195975932438451	0.566237	-0.377755	-0.174118	-0.243652	5.49885	-1.43144
126748590553955	0.14253	-0.377755	-0.174118	3.1071	-23.0589	-31.8021
170740583193821	-0.474577	-0.377755	-0.174118	-0.243652	-5.97948	-22.8416
131080050359598	-0.580201	-0.377755	-0.174118	-0.243652	17.7915	-64.4979
170181076338532	-0.010985	-0.377755	-0.174118	-0.243652	65.8902	-27.9661
157140435224438	0.596728	-0.377755	-0.174118	-0.243652	-33.3738	-33.4048
165180762928995	-0.10997	2.87107	2.57405	1.38904	-67.4514	-13.9564
165258072349931	0.239686	-0.377755	-0.174118	-0.243652	69.9407	-25.2895
205294952668515	0.508002	0.802631	-0.174118	-0.243652	23.3852	87.9706
231161136834995	1.55968	-0.377755	-0.174118	-0.243652	-36.7672	-33.5483
161461187590901	0.984008	-0.377755	-0.174118	-0.243652	6.31809	-0.92444
228058934958451	-1.28351	1.28543	-0.174118	-0.243652	-10.3752	-35.6023
161529248270758	-1.28351	-0.377755	-0.174118	-0.243652	17.8103	-64.6349
192747102194460	-1.28351	-0.377755	-0.174118	-0.243652	73.4267	-28.348
135081886403947	-0.541516	1.18848	-0.174118	-0.243652	-70.4764	38.8824
133924285697372	0.962759	-0.377755	-0.174118	-0.243652	-32.6617	-54.1652
232251004242221	0.240009	-0.377755	-0.174118	-0.243652	6.0007	-0.976346
120718487640302	-0.2992	-0.377755	-0.174118	-0.243652	17.7904	-64.5261
235127512356590	0.875201	-0.377755	3.27313	-0.243652	-67.6502	-25.467
166477708605366	0.626093	-0.377755	-0.174118	-0.243652	3.35673	-1.44504
231349954406827	0.0451505	-0.377755	-0.174118	-0.243652	4.69071	-1.50189
205933591612763	-0.581549	-0.377755	-0.174118	-0.243652	63.7354	-26.2757
133906824357734	-1.28351	1.32724	-0.174118	-0.243652	-22.4961	-29.8424
205932337519004	0.800999	-0.377755	-0.174118	-0.243652	-22.0311	-28.1547
129447693806446	0.100669	1.39778	-0.174118	-0.243652	4.572	-0.649419
199807070857507	0.269261	-0.377755	-0.174118	-0.243652	-59.7148	-30.9563
201448674977643	-0.326706	1.64191	-0.174118	-0.243652	-16.8254	27.5617
165714263763867	-0.358247	-0.377755	-0.174118	-0.243652	5.49989	-0.417269
157612091231142	1.53538	-0.377755	-0.174118	-0.243652	30.0884	-28.7551
204410979499310	-0.00693129	2.31691	4.87479	3.6582	-78.2087	-9.82083
129524091771174	0.363342	-0.377755	-0.174118	-0.243652	48.2731	-27.0948
125102576068326	-1.28351	-0.377755	-0.174118	-0.243652	67.7845	-25.8979
200372682967798	-0.102182	1.10016	-0.174118	-0.243652	-13.1481	-36.8471
200493030303604	1.07992	1.15453	6.12577	-0.243652	-82.9324	-18.245
134583312832428	0.335089	1.18623	-0.174118	-0.243652	7.34418	-2.02865
196105467185974	1.38311	-0.377755	-0.174118	-0.243652	-21.2319	23.5447
191139664586598	0.816207	-0.377755	-0.174118	-0.243652	4.76982	-1.08232
121751112959718	0.0756076	-0.377755	-0.174118	-0.243652	17.8841	-65.6955
157002371091820	0.277871	1.11601	-0.174118	-0.243652	-75.7899	-7.4681
230679160929691	0.964937	-0.377755	-0.174118	-0.243652	-0.968725	-22.4084
235060832655275	0.313407	-0.377755	-0.174118	-0.243652	-29.3203	24.4179
169560836795110	-1.28351	-0.377755	-0.174118	-0.243652	63.7483	-26.268
157606869658022	-0.225289	-0.377755	-0.174118	-0.243652	-35.3559	-32.0438
227911833111781	-0.526594	-0.377755	4.82491	-0.243652	-68.1354	-22.7706
226213469310254	0.964211	-0.377755	-0.174118	-0.243652	-66.1532	-26.7127
155843772214517	1.0785	-0.377755	-0.174118	-0.243652	7.79809	-3.27002
162004647730588	1.72047	-0.377755	-0.174118	-0.243652	-58.1248	-36.6822
169245981432166	-0.558323	2.19313	8.30918	3.49619	-81.8404	-6.13229
130132622297012	-0.265026	-0.377755	-0.174118	-0.243652	1.92199	1.86359
170797774818035	-1.28351	-0.377755	-0.174118	-0.243652	64.7095	-25.9514
135142982765478	-1.28351	-0.377755	-0.174118	-0.243652	-35.3078	-32.1077
130050212706525	2.09621	1.66723	-0.174118	-0.243652	-33.2801	-31.1014
195634107366693	-1.28351	1.33797	3.04058	2.91444	-80.1465	-13.0546
235748417722675	-1.28351	-0.377755	-0.174118	-0.243652	66.8625	-26.1024
161538750201140	-0.470355	-0.377755	-0.174118	-0.243652	87.0292	26.7917
196114190907318	-1.28351	-0.377755	-0.174118	-0.243652	-26.7826	22.0829
231772383827819	-1.28351	-0.377755	-0.174118	-0.243652	72.1377	-26.9355
196524392495854	0.426098	1.89903	-0.174118	-0.243652	-35.1313	-30.8357
206061348276019	-1.28351	-0.377755	-0.174118	-0.243652	69.5311	-25.0102
130546024962788	1.47511	-0.377755	-0.174118	-0.243652	30.6026	-28.6482
156051956488933	0.883842	-0.377755	-0.174118	-0.243652	-50.7909	-61.4112
155911418206948	-0.549798	-0.377755	-0.174118	-0.243652	70.9437	-28.3201
170869459994342	0.640915	-0.377755	-0.174118	-0.243652	-34.0037	-32.5637
169107422112030	0.560597	-0.377755	-0.174118	-0.243652	-64.5888	-29.7349
169787234905003	0.637744	-0.377755	-0.174118	-0.243652	5.59299	1.02471
226833139980203	1.27782	-0.377755	-0.174118	-0.243652	-45.9507	15.3695
195622429941099	1.13532	-0.377755	-0.174118	-0.243652	69.5649	-27.924
227304409807219	-1.28351	-0.377755	-0.174118	-0.243652	68.4545	-25.533
231349954438901	0.374296	-0.377755	-0.174118	-0.243652	-32.7168	26.561
200967516546860	0.514454	-0.377755	-0.174118	-0.243652	11.3129	18.0767
125127942625587	-0.541296	-0.377755	-0.174118	-0.243652	5.71147	-0.43247
192662392749475	-1.28351	-0.377755	3.16616	3.96592	-73.8402	-10.4458
161341987253046	0.438938	-0.377755	-0.174118	-0.243652	-52.0773	-32.8723
129446781859766	0.18742	1.52862	3.39779	-0.243652	-6.0983	-22.9867
120703423572916	0.0421887	-0.377755	-0.174118	-0.243652	63.6343	-26.2491
130050224470965	1.38505	-0.377755	-0.174118	-0.243652	47.4292	-26.8199
130127284627813	0.944067	-0.377755	-0.174118	-0.243652	48.1834	-27.8029
236230125505371	1.61048	-0.377755	-0.174118	-0.243652	3.71993	-1.32546
196498756066718	-1.28351	-0.377755	-0.174118	-0.243652	63.9045	-26.6677
200923735013797	0.417725	-0.377755	-0.174118	-0.243652	7.19043	-2.19985
240694997760420	-1.28351	-0.377755	-0.174118	-0.243652	89.1614	-31.7916
122298766943982	0.0756065	-0.377755	-0.174118	-0.243652	-17.437	-31.7469
230807043787125	0.0729364	1.3564	5.19067	-0.243652	-77.5525	-8.67645
161529235107101	1.32225	4.3766	-0.174118	-0.243652	7.53828	-3.25175
191553101847283	0.888726	-0.377755	-0.174118	-0.243652	4.80898	-0.740308
197145252215724	0.258383	-0.377755	-0.174118	-0.243652	-89.6812	-2.15388
204911343515446	0.353231	-0.377755	-0.174118	-0.243652	-35.7164	-31.0845
197120287258539	-0.362188	-0.377755	-0.174118	-0.243652	63.5385	-26.2836
125744673113948	1.15235	-0.377755	-0.174118	-0.243652	3.03163	-1.4831
131149870774694	0.185279	-0.377755	-0.174118	-0.243652	33.3278	28.8437
231849424710046	-1.28351	-0.377755	-0.174118	-0.243652	71.2197	-25.8805
232372471196907	-1.28351	-0.377755	-0.174118	-0.243652	70.2529	-26.8083
121829791320491	-0.404437	1.47783	5.51093	-0.243652	-71.1603	-21.4319
157560268798749	0.417694	1.2895	-0.174118	-0.243652	-12.8507	-34.4532
226333594085300	0.2205	-0.377755	-0.174118	-0.243652	62.649	-26.4013
169019658652523	-0.237256	-0.377755	-0.174118	-0.243652	2.53428	-1.55456
157562596650356	-1.28351	-0.377755	-0.174118	-0.243652	81.1466	-35.3801
122369615546077	0.360069	1.79506	-0.174118	-0.243652	-38.9825	-53.0307
161529235979052	-1.28351	-0.377755	-0.174118	-0.243652	70.209	-25.9954
130143793665846	0.614094	-0.377755	-0.174118	-0.243652	-65.6842	-17.0563
134387891853726	-1.28351	-0.377755	-0.174118	-0.243652	62.5553	-26.1595
240633706372318	-0.403883	-0.377755	-0.174118	-0.243652	-62.9324	-14.2447
170728665528734	-0.247966	-0.377755	-0.174118	-0.243652	-35.1723	-32.5961
129576454707636	0.560929	-0.377755	-0.174118	-0.243652	-2.51151	-28.7501
155911418669806	1.2209	1.89879	-0.174118	-0.243652	-20.1683	-49.6698
161332504161587	-0.459045	1.36257	3.08667	-0.243652	-67.0935	-13.9658
236297783299427	1.22695	-0.377755	-0.174118	-0.243652	68.7297	-25.3128
192317721339763	0.508074	-0.377755	-0.174118	-0.243652	3.05468	-1.39633
204968412724645	0.0813902	-0.377755	-0.174118	-0.243652	70.777	-25.1901
121869090314531	0.795293	1.36673	6.79403	3.89613	-73.9259	-10.4137
135547770783531	-0.265606	-0.377755	-0.174118	-0.243652	-24.4846	-29.0036
130751365565276	1.27746	-0.377755	-0.174118	-0.243652	-70.511	38.6627
164693584035235	-1.28351	-0.377755	-0.174118	-0.243652	49.163	-28.1514
170672147359525	0.899901	-0.377755	4.16082	-0.243652	-52.438	-34.1101
235067382119782	-1.28351	-0.377755	-0.174118	-0.243652	70.9295	-28.037
230749778406822	-1.28351	-0.377755	-0.174118	-0.243652	80.9669	-38.6942
121889805420845	-1.28351	-0.377755	-0.174118	-0.243652	85.4017	-33.7618
191164495322534	-1.28351	-0.377755	-0.174118	-0.243652	70.5797	-27.5848
129454164260764	0.52738	-0.377755	-0.174118	-0.243652	7.64136	-3.38456
157071999089950	0.0869718	-0.377755	-0.174118	-0.243652	67.1901	-26.0875
227906778708908	0.154143	-0.377755	-0.174118	-0.243652	-34.6107	23.7091
135475948899189	-0.263132	-0.377755	-0.174118	-0.243652	-34.2839	-33.1758
166425364393318	-0.200857	-0.377755	-0.174118	-0.243652	-22.959	-30.4867
165371920205549	-0.448434	3.37116	-0.174118	2.98859	-75.1176	5.44559
231133475628908	-1.28351	-0.377755	-0.174118	-0.243652	65.6138	-26.5566
161944805464366	0.318852	-0.377755	-0.174118	-0.243652	63.6074	-26.2969
201532546697965	0.699029	-0.377755	-0.174118	-0.243652	4.4685	-1.31456
121963875359460	1.35384	-0.377755	-0.174118	-0.243652	7.48896	-2.16181
240489913313629	-1.28351	-0.377755	-0.174118	-0.243652	66.2786	-25.9547
232250958007198	-1.28351	-0.377755	-0.174118	-0.243652	74.9994	8.13385
239589191961382	-1.28351	-0.377755	-0.174118	-0.243652	71.3418	-25.6947
134601803427182	1.52633	1.92634	-0.174118	2.32115	3.72021	-0.779755
131149843524380	-0.340463	-0.377755	-0.174118	-0.243652	63.3257	-26.2113
204959689337707	0.277165	-0.377755	-0.174118	-0.243652	6.78594	0.655888
131227018545588	1.37969	-0.377755	-0.174118	-0.243652	1.06302	5.38476
204342126130915	-1.28351	-0.377755	-0.174118	-0.243652	66.0224	-27.5752
121829764556572	-1.28351	-0.377755	-0.174118	-0.243652	70.0427	-28.5498
157148354144502	-1.28351	-0.377755	-0.174118	-0.243652	8.73893	-1.22549
169014021253365	0.272291	-0.377755	-0.174118	-0.243652	8.4252	-0.124414
133898400655083	0.771833	-0.377755	-0.174118	-0.243652	-52.0483	-32.676
232370438620982	-1.28351	-0.377755	-0.174118	-0.243652	70.4799	-23.559
169021671696756	0.97626	-0.377755	-0.174118	-0.243652	72.8052	-25.2433
200905078565213	1.79516	1.96153	-0.174118	-0.243652	-33.0343	-31.3872
231772383726427	1.20196	-0.377755	-0.174118	-0.243652	67.6745	-27.0766
157689534859676	1.70829	-0.377755	-0.174118	-0.243652	8.70244	-3.03295
121887370997108	0.169843	-0.377755	-0.174118	-0.243652	68.4462	-24.8194
240152489343710	0.822631	-0.377755	-0.174118	-0.243652	3.43617	1.12543
134034868267419	1.04393	-0.377755	6.00925	5.8734	-78.476	-9.00362
196586535311261	0.106391	-0.377755	-0.174118	-0.243652	72.0952	-29.2972
155828771772262	-1.28351	-0.377755	-0.174118	-0.243652	69.6091	-24.7065
169038998002468	-1.28351	-0.377755	-0.174118	-0.243652	64.7144	-26.9259
191646632172251	0.469725	-0.377755	-0.174118	-0.243652	35.6538	-29.3787
160243564297628	-0.379806	-0.377755	-0.174118	-0.243652	73.2331	-33.0719
121829791554278	1.17312	-0.377755	-0.174118	-0.243652	64.6672	-28.6384
196019715001254	-0.335291	-0.377755	-0.174118	-0.243652	69.6383	-29.5689
126347801454813	-0.2816	3.01325	-0.174118	-0.243652	44.8545	-26.366
126912873057012	-0.440555	-0.377755	-0.174118	-0.243652	30.4364	-30.3828
227374184221606	0.704505	-0.377755	-0.174118	-0.243652	63.7302	-26.1339
232321034373870	-1.28351	-0.377755	-0.174118	-0.243652	66.4736	-26.0886
169038985509235	1.10153	-0.377755	-0.174118	-0.243652	30.4212	-30.1012
164642044438812	-0.318547	1.65914	-0.174118	-0.243652	-78.1483	-22.0244
241184535599412	1.01375	2.09888	-0.174118	-0.243652	-34.4478	-30.7447
157697976257261	-0.467933	-0.377755	-0.174118	-0.243652	75.0323	-33.642
227922838513379	1.01018	-0.377755	-0.174118	-0.243652	44.2015	-43.3592
135022710479155	1.09718	-0.377755	-0.174118	-0.243652	-34.8635	-30.0898
165326911597796	-1.28351	-0.377755	-0.174118	-0.243652	73.8857	-33.8783
160439387470574	-0.0430749	-0.377755	-0.174118	-0.243652	6.31555	-1.7572
120856597916069	1.23495	-0.377755	-0.174118	-0.243652	-53.0133	-32.3878
164623744952547	0.836558	-0.377755	-0.174118	-0.243652	47.4037	-26.8527
191713982207854	0.491498	-0.377755	-0.174118	-0.243652	7.30189	-3.11325
196576871042348	-0.408289	-0.377755	3.28741	3.12119	-75.3031	-11.8476
200914922817268	-1.28351	-0.377755	-0.174118	-0.243652	62.8024	-26.174
135562653723035	0.773132	-0.377755	-0.174118	-0.243652	10.4423	-66.1915
235067428497203	-0.400807	-0.377755	-0.174118	-0.243652	72.8166	-25.9448
227425454603574	1.49535	-0.377755	-0.174118	-0.243652	69.1521	-27.8185
204222284393819	-0.49418	-0.377755	-0.174118	-0.243652	85.8506	-33.9856
200967516444403	0.339539	-0.377755	-0.174118	-0.243652	8.06305	0.133506
125804771239788	1.09593	-0.377755	-0.174118	2.10976	-4.46867	12.8495
169727151762844	0.30045	-0.377755	-0.174118	-0.243652	48.8531	-28.2526
122488773102453	0.578372	-0.377755	-0.174118	-0.243652	71.7258	-21.3727
156031662319523	-0.227818	-0.377755	-0.174118	-0.243652	7.17862	-3.06878
240000152001821	-0.274355	1.75242	-0.174118	-0.243652	-22.0796	-28.1176
122499690813686	-0.420796	-0.377755	-0.174118	-0.243652	41.0401	36.4672
134376318416795	0.383592	-0.377755	-0.174118	-0.243652	-36.157	-34.421
160920021158766	0.294272	-0.377755	-0.174118	-0.243652	48.8829	-28.2665
228040681383644	0.226859	-0.377755	-0.174118	-0.243652	-40.6206	-38.3454
161944758536622	-0.363597	-0.377755	-0.174118	-0.243652	-73.7879	-10.4817
195622448577835	-1.28351	-0.377755	-0.174118	-0.243652	63.6269	-26.1505
135501362359595	0.69294	-0.377755	-0.174118	-0.243652	7.67385	-1.46776
200494264802011	-1.28351	-0.377755	-0.174118	-0.243652	-5.54273	-24.8869
204959689107699	-0.462265	-0.377755	-0.174118	-0.243652	70.0675	-26.1068
236700543437238	-0.311062	-0.377755	-0.174118	-0.243652	9.2295	-1.74952
135621977954203	-1.28351	-0.377755	-0.174118	-0.243652	65.9028	-25.8085
126267432290221	0.316436	-0.377755	-0.174118	-0.243652	62.9293	-26.2141
240135577721644	1.24792	-0.377755	-0.174118	-0.243652	15.7271	7.72641
227911878727987	0.386181	-0.377755	3.97382	-0.243652	-51.257	-33.7928
157562577837355	-1.28351	1.92514	-0.174118	-0.243652	-6.30861	-23.3698
227293403213163	-1.28351	-0.377755	-0.174118	-0.243652	77.9205	-25.4264
169777330346332	0.274857	-0.377755	-0.174118	-0.243652	-50.7853	14.2235
191622894700907	-0.335896	-0.377755	-0.174118	-0.243652	8.44686	-3.33624
156572843396341	0.0918476	-0.377755	-0.174118	-0.243652	-66.6399	33.0005
134533231012205	0.724014	-0.377755	-0.174118	-0.243652	64.3825	-26.6836
125033721547997	0.687055	-0.377755	4.88164	-0.243652	-58.65	-40.2813
157606888303915	0.767823	-0.377755	-0.174118	-0.243652	-29.7726	-36.7646
134377511213341	0.804371	-0.377755	3.91013	-0.243652	7.10452	-3.15292
236176872237853	-0.341807	-0.377755	-0.174118	-0.243652	68.7432	-29.3365
121416373615453	0.640581	-0.377755	-0.174118	-0.243652	53.985	23.5102
169038971287965	-1.28351	-0.377755	-0.174118	-0.243652	69.3442	-24.5372
226273482693859	-1.28351	1.81606	-0.174118	-0.243652	-59.6372	-31.1755
227517797092651	0.242404	-0.377755	-0.174118	-0.243652	63.9031	-26.2376
156022966204342	-1.28351	-0.377755	-0.174118	-0.243652	71.1135	-26.1378
191648484674477	-1.28351	-0.377755	-0.174118	-0.243652	68.018	-23.9378
235748449536741	-1.28351	-0.377755	-0.174118	-0.243652	66.1946	-25.5906
195634079316892	-1.28351	-0.377755	-0.174118	-0.243652	70.1824	-23.9064
231296416279838	-1.28351	-0.377755	-0.174118	-0.243652	64.4019	-25.6375
133992858147164	-0.228018	-0.377755	-0.174118	-0.243652	-3.77778	-37.839
205932351933291	-1.28351	-0.377755	-0.174118	-0.243652	77.5186	-0.0794112
169175095142182	-0.281409	1.73753	-0.174118	-0.243652	-66.8137	-13.9157
155911449897757	-0.193593	-0.377755	-0.174118	-0.243652	-54.3354	-35.1855
241038775409078	1.52535	2.87659	3.6007	3.37892	-73.8433	-11.4393
125746520481190	0.886776	-0.377755	-0.174118	-0.243652	-37.2477	-31.7926
191689569549598	1.9141	-0.377755	-0.174118	-0.243652	-34.0733	-32.6698
133846963469171	1.12207	-0.377755	-0.174118	-0.243652	49.6313	-27.816
129586387639069	-0.166808	1.97943	-0.174118	-0.243652	-52.0886	-33.1184
157140435752796	0.337787	-0.377755	-0.174118	-0.243652	18.0185	-66.007
165248408963996	0.593892	2.16818	-0.174118	-0.243652	-34.5539	23.6919
135066478110443	-1.28351	-0.377755	-0.174118	-0.243652	64.7801	-25.9298
156515947133678	0.632733	-0.377755	4.71469	-0.243652	-51.1976	-33.4959
161867061218605	-1.28351	-0.377755	-0.174118	-0.243652	63.9092	-25.9105
200418719644085	-1.28351	-0.377755	-0.174118	-0.243652	63.939	-26.6361
165808886996212	0.153097	-0.377755	-0.174118	-0.243652	67.5444	-25.9289
226273482631531	-0.363563	-0.377755	-0.174118	-0.243652	70.9751	-24.1439
164710463690550	0.318715	-0.377755	-0.174118	-0.243652	63.528	-26.2411
161959819044709	-1.28351	-0.377755	-0.174118	-0.243652	63.7377	-26.319
192739586525030	-1.28351	-0.377755	-0.174118	-0.243652	71.9163	-25.5864
241054862208228	-1.28351	-0.377755	-0.174118	-0.243652	72.8907	-25.3111
228040709368228	-1.28351	-0.377755	-0.174118	-0.243652	3.62153	1.92994
200968878083371	-1.28351	-0.377755	-0.174118	-0.243652	-51.3578	-33.6398
200418701003684	0.259198	-0.377755	-0.174118	-0.243652	70.2228	-25.093
204292760975589	-1.28351	-0.377755	-0.174118	-0.243652	68.8442	-24.9799
160999597828317	0.579043	-0.377755	-0.174118	-0.243652	2.39416	-1.20479
164761854921117	1.63679	-0.377755	-0.174118	-0.243652	-35.1723	-30.3779
134515770641187	0.692593	-0.377755	-0.174118	-0.243652	-24.8473	-29.5276
231772383471470	1.06108	-0.377755	-0.174118	-0.243652	1.738	2.13864
134396838631836	-1.28351	-0.377755	-0.174118	-0.243652	70.8977	-24.3304
135546830437734	0.529392	-0.377755	-0.174118	-0.243652	71.3805	-26.8098
231220165076774	1.1685	-0.377755	-0.174118	-0.243652	-23.5552	-57.3597
129593903373748	0.321826	-0.377755	-0.174118	-0.243652	68.3183	-26.7577
134034853152491	-1.28351	-0.377755	-0.174118	-0.243652	72.0506	-25.4473
160372425705893	-1.28351	-0.377755	-0.174118	-0.243652	30.2309	-29.6505
241046943386979	-0.112006	2.09511	-0.174118	-0.243652	3.14317	-0.844244
121887390324510	1.68624	-0.377755	-0.174118	-0.243652	-50.4879	-33.4133
232242516737333	-1.28351	-0.377755	-0.174118	-0.243652	-22.8467	-30.7746
121946445593502	0.355435	-0.377755	-0.174118	-0.243652	30.4353	-30.0538
135066450517363	-1.28351	-0.377755	-0.174118	-0.243652	65.1055	-25.3111
195426996833206	0.702453	-0.377755	-0.174118	-0.243652	43.5701	-29.8151
130608321412531	-0.159316	-0.377755	-0.174118	-0.243652	7.26974	-2.23101
192101784079078	-1.28351	-0.377755	-0.174118	-0.243652	73.8346	-33.814
235007414758812	-1.28351	-0.377755	-0.174118	-0.243652	-73.7096	-10.5464
122505028655405	-1.28351	-0.377755	-0.174118	-0.243652	69.3375	-25.0507
120718456667548	-0.0802353	-0.377755	-0.174118	2.58367	-5.84752	-22.0634
231900159036846	0.348678	-0.377755	-0.174118	-0.243652	2.49827	3.93293
126760299117429	1.54774	-0.377755	-0.174118	-0.243652	36.3509	-46.7587
161394749566259	-1.28351	-0.377755	-0.174118	-0.243652	63.8127	-25.3405
227449364761317	-0.352566	-0.377755	3.5078	-0.243652	-85.8195	-14.5807
169038998792547	-0.306483	-0.377755	7.74516	8.07832	-82.5996	-18.5641
236176841067940	0.647924	2.81069	-0.174118	-0.243652	5.71533	1.81771
239597526306157	-1.28351	-0.377755	-0.174118	-0.243652	67.99	-25.5426
121405248846692	-1.28351	-0.377755	-0.174118	-0.243652	74.5102	-25.4177
160911833585572	1.67511	-0.377755	-0.174118	-0.243652	66.213	-27.0384
230600528320923	-1.28351	-0.377755	-0.174118	-0.243652	65.8925	21.1619
191697116851054	-1.28351	-0.377755	-0.174118	-0.243652	69.609	-30.846
192317721070390	-1.28351	-0.377755	-0.174118	-0.243652	65.1957	-26.9804
196019733355803	0.366281	-0.377755	-0.174118	-0.243652	-22.211	10.6327
241055667992931	0.655297	-0.377755	-0.174118	-0.243652	69.7405	-25.4002
129509031365877	-1.28351	-0.377755	-0.174118	-0.243652	-59.9306	-30.7956
130187770906404	-1.28351	-0.377755	-0.174118	-0.243652	67.9461	-25.7723
197280126057395	-1.28351	-0.377755	-0.174118	-0.243652	71.7093	-23.9683
165713638975835	0.501235	2.01869	-0.174118	-0.243652	-15.7332	10.712
134530833996206	1.67535	2.11967	-0.174118	-0.243652	2.67661	4.24261
134394557382059	-0.313517	-0.377755	-0.174118	-0.243652	66.0209	-27.429
192186309077750	-0.394296	-0.377755	-0.174118	-0.243652	73.8338	-33.8661
196516964056291	-1.28351	-0.377755	-0.174118	-0.243652	8.37669	-3.29585
126888161753836	1.78643	1.95065	-0.174118	-0.243652	49.4757	-27.9138
134447989909814	0.702955	-0.377755	-0.174118	-0.243652	65.2432	-25.2914
196730666043237	0.7549	-0.377755	-0.174118	-0.243652	64.8358	-28.2125
134513473730484	0.934708	-0.377755	-0.174118	-0.243652	-36.7997	-33.6275
235128478885670	0.799373	-0.377755	-0.174118	-0.243652	69.9918	-27.9698
170328415393516	0.494244	-0.377755	-0.174118	-0.243652	-0.375595	15.997
235748449019742	1.43624	-0.377755	-0.174118	-0.243652	-52.6845	-33.7587
232319542582493	-0.136642	-0.377755	-0.174118	-0.243652	-0.725087	5.65818
164830723029812	-0.259118	-0.377755	-0.174118	-0.243652	71.2844	-26.6929
240489912981358	-1.28351	-0.377755	-0.174118	-0.243652	72.6665	-28.4072
204342126393181	0.786906	2.48613	-0.174118	-0.243652	-51.3175	-33.4787
161384177814245	1.2139	-0.377755	5.02032	-0.243652	-7.42982	32.8936
239543705004891	-0.318597	-0.377755	-0.174118	-0.243652	63.5631	-26.0536
235214365148909	0.44919	-0.377755	-0.174118	-0.243652	7.34531	-2.0442
232379687320803	-0.255692	-0.377755	-0.174118	-0.243652	29.4936	-31.9079
170738704858339	-1.28351	-0.377755	-0.174118	-0.243652	65.6091	-27.2119
199884232838499	0.665151	-0.377755	-0.174118	-0.243652	71.4414	-27.4634
164707389861108	-1.28351	-0.377755	-0.174118	-0.243652	9.01106	-1.19653
125746533002459	1.08554	-0.377755	-0.174118	-0.243652	3.1477	-1.17821
135485209893165	-1.28351	-0.377755	-0.174118	-0.243652	71.4625	-26.8432
134594421996403	-1.28351	-0.377755	-0.174118	-0.243652	65.763	-26.2255
165329193352422	0.572422	-0.377755	-0.174118	-0.243652	5.38751	-1.25156
120769847449958	1.50323	-0.377755	-0.174118	-0.243652	71.0703	-27.2785
135005262728414	-0.0695949	2.18463	-0.174118	-0.243652	-58.0861	28.2224
135005294156724	-0.341051	-0.377755	-0.174118	-0.243652	70.9405	-25.8684
165738960074467	1.73409	-0.377755	-0.174118	-0.243652	31.2448	-22.3536
231772351551213	0.812191	-0.377755	-0.174118	-0.243652	71.3387	-28.077
231133507414366	-0.306223	-0.377755	-0.174118	-0.243652	65.0834	-25.9093
134463410367717	-0.208081	1.89231	4.07924	2.28327	-75.0255	-19.366
129981255633763	0.381157	-0.377755	-0.174118	-0.243652	69.8283	-25.346
135496096766371	-0.252473	-0.377755	-0.174118	-0.243652	70.2226	-24.7304
169039937623860	-1.28351	-0.377755	-0.174118	-0.243652	68.0966	-26.087
227494295886045	0.345665	-0.377755	-0.174118	-0.243652	66.142	-27.1239
129446800943542	-0.197787	-0.377755	-0.174118	-0.243652	8.55609	-3.19913
239459033036716	0.97951	-0.377755	-0.174118	-0.243652	1.4685	1.98427
170869447113141	-1.28351	-0.377755	-0.174118	2.12199	71.7829	-21.2987
239595647884020	0.503527	-0.377755	-0.174118	-0.243652	-22.9592	-30.76
192747102202220	-0.0440138	-0.377755	-0.174118	-0.243652	-35.2033	-31.0898
170247782251300	0.53319	-0.377755	-0.174118	-0.243652	7.34682	-3.07949
169038985673452	-1.28351	-0.377755	-0.174118	-0.243652	66.0154	-27.4349
156524134488821	1.35743	-0.377755	-0.174118	-0.243652	8.29295	-3.31192
160990888381219	0.381105	3.13599	-0.174118	-0.243652	49.7651	-27.8031
160904034597275	0.435968	-0.377755	-0.174118	-0.243652	-40.807	-43.4368
130546044159846	1.48709	2.816	-0.174118	-0.243652	12.4051	3.06335
166273864023453	-1.28351	-0.377755	-0.174118	-0.243652	68.3502	-25.9535
134396839053621	-0.254022	-0.377755	-0.174118	-0.243652	73.5862	-32.2582
204959688878508	-1.28351	-0.377755	-0.174118	-0.243652	71.2611	-25.809
192729623227739	-1.28351	2.25155	-0.174118	-0.243652	-17.6925	10.2371
166265495862171	-0.161441	-0.377755	-0.174118	-0.243652	7.99115	0.182229
157612122228524	-1.28351	-0.377755	-0.174118	-0.243652	63.571	-45.1563
135023528961773	-1.28351	-0.377755	-0.174118	-0.243652	-52.6439	-32.7337
131163547883805	0.327221	-0.377755	-0.174118	-0.243652	68.0049	-26.4001
131223690602340	-0.102438	-0.377755	-0.174118	-0.243652	7.17504	-1.81842
121829778671854	1.01145	-0.377755	-0.174118	-0.243652	45.0431	-30.0492
231901052157363	-1.28351	-0.377755	-0.174118	-0.243652	70.6383	-26.4049
165784072144627	-1.28351	-0.377755	-0.174118	-0.243652	90.9418	-34.3454
156941807479541	-1.28351	-0.377755	-0.174118	-0.243652	30.1162	-33.0058
240162153577699	-0.251581	-0.377755	-0.174118	-0.243652	37.0102	-31.7546
170678353062324	-1.28351	-0.377755	-0.174118	-0.243652	75.1209	-33.7309
231366209197878	0.236489	-0.377755	3.53816	-0.243652	-77.2749	-8.90795
230612576426230	-1.28351	-0.377755	-0.174118	-0.243652	70.7213	-26.2545
195418257832365	0.440829	-0.377755	-0.174118	-0.243652	34.6129	-41.963
235058973298035	0.531872	-0.377755	-0.174118	-0.243652	29.2568	-32.0612
122444899305206	-1.28351	-0.377755	-0.174118	-0.243652	87.3275	-34.6042
200005596887923	0.305232	-0.377755	-0.174118	-0.243652	68.6507	-26.4174
236220461829540	-0.310018	-0.377755	-0.174118	-0.243652	44.971	-26.3602
130074670984555	-0.373567	1.543	-0.174118	-0.243652	5.64807	3.64139
200907406338469	1.16281	1.8227	-0.174118	-0.243652	58.054	-43.4531
231349297212251	0.95972	2.02103	-0.174118	-0.243652	1.58952	1.64702
226960811977443	-0.18255	-0.377755	-0.174118	-0.243652	1.72744	2.06358
226331284367267	-1.28351	-0.377755	-0.174118	-0.243652	71.1199	-26.3271
197137748315510	-1.28351	-0.377755	-0.174118	-0.243652	66.916	-26.6731
227494281506083	1.07733	-0.377755	-0.174118	-0.243652	3.50277	-0.816464
165926911301429	0.952735	-0.377755	-0.174118	-0.243652	71.4441	-29.489
130204843850974	0.882322	-0.377755	-0.174118	-0.243652	69.5071	-28.6405
162020753595614	-1.28351	1.97742	-0.174118	-0.243652	-68.6406	-14.1226
165782071397670	0.765935	-0.377755	-0.174118	-0.243652	90.3481	-34.1029
191767550252957	-1.28351	-0.377755	-0.174118	-0.243652	29.4725	-31.1452
157071984773349	0.356009	-0.377755	-0.174118	-0.243652	72.2319	-26.8344
155954399623925	0.997893	-0.377755	-0.174118	-0.243652	-5.82926	-22.5116
204842785786142	-1.28351	-0.377755	-0.174118	-0.243652	5.79023	3.3493
164701725222627	1.76945	-0.377755	-0.174118	-0.243652	-35.7493	-31.0642
196087347370916	-1.28351	-0.377755	-0.174118	-0.243652	-51.3076	-33.5965
236718690097909	-0.0368807	-0.377755	-0.174118	-0.243652	8.3647	-2.77948
156031677843894	-0.34239	-0.377755	-0.174118	-0.243652	69.9669	-27.7235
204198513175852	-0.205641	-0.377755	-0.174118	-0.243652	71.3641	-24.1197
134602609613085	-1.28351	-0.377755	-0.174118	-0.243652	71.7755	-27.8628
196576852170676	0.299702	-0.377755	-0.174118	-0.243652	69.887	-27.3588
191166522805478	1.46228	-0.377755	-0.174118	-0.243652	-34.1305	25.8836
205441786330341	-0.32962	-0.377755	-0.174118	-0.243652	69.7535	-25.995
231365388954027	-1.28351	-0.377755	-0.174118	-0.243652	69.8805	-24.6804
227914141874550	0.926579	-0.377755	-0.174118	-0.243652	7.20932	-2.97485
165191531555566	1.77464	-0.377755	-0.174118	-0.243652	-16.0662	9.01621
121877975920027	-1.28351	-0.377755	-0.174118	-0.243652	65.9274	-26.1564
196569623358237	0.762305	-0.377755	-0.174118	-0.243652	89.5186	-31.6321
125745344689973	-1.28351	3.08569	-0.174118	-0.243652	-73.6574	-12.1087
161547099453678	1.73766	-0.377755	-0.174118	-0.243652	29.6099	-29.1244
134936708171564	-1.28351	-0.377755	-0.174118	-0.243652	72.0014	-27.0863
235000959780780	-1.28351	-0.377755	-0.174118	-0.243652	64.7275	-28.2489
227516845020981	-1.28351	-0.377755	-0.174118	-0.243652	68.8235	-24.8374
121339897075491	0.151	-0.377755	-0.174118	-0.243652	-22.5948	-30.8107
165849582233819	1.63236	-0.377755	-0.174118	-0.243652	48.2837	-25.7369
161952155463084	-1.28351	-0.377755	-0.174118	-0.243652	63.9271	-25.3941
201587053704949	0.59647	-0.377755	-0.174118	-0.243652	52.161	-44.0208
239589177813286	1.65369	4.00847	-0.174118	-0.243652	-24.5969	-58.1016
226394681817908	-1.28351	-0.377755	-0.174118	-0.243652	92.4107	-34.5487
201446674094429	-0.141037	-0.377755	-0.174118	-0.243652	65.4992	-26.114
206068883543838	0.276845	-0.377755	-0.174118	-0.243652	72.1529	-33.5835
166477694101853	-1.28351	-0.377755	-0.174118	-0.243652	65.564	-26.2624
161547086386971	-0.272038	-0.377755	-0.174118	-0.243652	66.0417	-24.997
235678503168372	1.50774	-0.377755	-0.174118	-0.243652	1.0835	1.89373
200501513305396	1.11723	-0.377755	-0.174118	-0.243652	-33.1537	-30.9557
204351804753629	-1.28351	-0.377755	-0.174118	-0.243652	63.7502	-26.1972
129454150970102	0.837252	-0.377755	-0.174118	-0.243652	72.5421	-32.0887
204842804394741	-1.28351	-0.377755	-0.174118	-0.243652	75.3078	-33.499
162020726298915	1.27435	-0.377755	-0.174118	-0.243652	7.59112	-3.70885
191622876354396	-1.28351	-0.377755	-0.174118	-0.243652	68.3692	-27.8817
197057101839597	-0.236599	-0.377755	-0.174118	-0.243652	67.1665	-26.1752
126227569399669	-0.0812154	-0.377755	-0.174118	-0.243652	65.7266	-27.1874
125168028076973	-0.283899	-0.377755	-0.174118	-0.243652	72.524	-32.2867
192171290061150	0.375747	-0.377755	-0.174118	-0.243652	73.2745	-33.9721
166288849594668	0.331086	-0.377755	-0.174118	-0.243652	70.1537	-26.1606
165378363419060	1.56241	-0.377755	-0.174118	-0.243652	-50.8378	-33.3415
161943431341926	0.904438	-0.377755	-0.174118	-0.243652	8.26206	-3.74339
122291487624548	1.74993	1.90543	-0.174118	-0.243652	4.70514	2.60131
191164522355958	-0.183573	-0.377755	-0.174118	-0.243652	65.0304	-27.383
157606842423539	1.44317	-0.377755	-0.174118	-0.243652	-51.7774	-32.879
122436442835363	-0.324562	-0.377755	-0.174118	-0.243652	75.082	-33.6737
206068851785134	-1.28351	-0.377755	-0.174118	-0.243652	66.3878	-27.0489
226394635458867	-1.28351	-0.377755	-0.174118	-0.243652	69.9606	-25.4988
204882379204451	0.655755	-0.377755	-0.174118	-0.243652	33.2017	-43.9602
231290005216565	-0.182892	-0.377755	-0.174118	-0.243652	66.0792	-25.9065
133992870537502	0.458632	-0.377755	-0.174118	-0.243652	30.6235	-33.4581
156024192785126	0.602842	-0.377755	-0.174118	-0.243652	-50.385	-33.2505
160439373056237	1.01693	-0.377755	-0.174118	-0.243652	-16.1148	8.72235
240559721179036	2.03618	-0.377755	-0.174118	-0.243652	-34.9908	-30.5782
161942491778283	-1.28351	-0.377755	-0.174118	-0.243652	73.1105	-28.5511
199807058262838	-0.256224	-0.377755	-0.174118	-0.243652	70.2699	-27.2978
192256268257579	0.713642	-0.377755	-0.174118	-0.243652	3.24106	-0.887616
134590783671723	-1.28351	-0.377755	-0.174118	-0.243652	73.2815	-33.3135
191140619311523	-1.28351	-0.377755	-0.174118	-0.243652	70.899	-25.7939
239460328851236	-1.28351	-0.377755	-0.174118	-0.243652	71.2826	-30.0222
192104065522102	1.02517	-0.377755	-0.174118	-0.243652	7.828	-3.05936
166265495698333	0.643447	-0.377755	-0.174118	-0.243652	-36.5534	-31.6265
204970280041781	1.62675	-0.377755	-0.174118	-0.243652	44.5469	-43.2102
196524360722654	-0.259873	-0.377755	-0.174118	-0.243652	72.4735	-25.5153
131234266539878	0.653689	-0.377755	-0.174118	-0.243652	66.6553	-26.3869
135692457294067	-1.28351	-0.377755	-0.174118	-0.243652	68.3192	-24.8827
157673057078564	0.483191	-0.377755	-0.174118	-0.243652	17.6165	-64.3088
135615178819483	-1.28351	-0.377755	-0.174118	-0.243652	70.2582	-27.3981
235619332279205	1.20394	-0.377755	-0.174118	-0.243652	-37.7257	-31.7857
135693650319667	-0.301572	-0.377755	-0.174118	-0.243652	85.9978	-34.0143
241055668067227	-1.28351	-0.377755	-0.174118	-0.243652	88.2154	-37.4901
131163533985515	0.767471	-0.377755	-0.174118	-0.243652	72.49	-25.2548
170181030264102	-1.28351	-0.377755	-0.174118	-0.243652	71.7355	-26.7738
157553825791262	1.20005	-0.377755	-0.174118	-0.243652	21.2971	33.2993
170678334184860	0.450478	-0.377755	-0.174118	-0.243652	67.43	-25.0047
131164500092726	-1.28351	-0.377755	-0.174118	-0.243652	66.9177	-27.7014
170181044914036	-0.0969397	-0.377755	-0.174118	-0.243652	-15.8104	9.58419
157562549950363	-1.28351	-0.377755	-0.174118	-0.243652	73.1742	-33.0437
227303201135404	1.49186	-0.377755	-0.174118	-0.243652	2.18851	3.53552
197264034424692	1.38592	-0.377755	-0.174118	-0.243652	6.13663	0.619035
166273844992923	-1.28351	-0.377755	-0.174118	-0.243652	30.1385	-28.9635
231686484122460	-1.28351	-0.377755	-0.174118	-0.243652	65.8211	-26.8493
131080077626667	-0.184731	-0.377755	-0.174118	-0.243652	70.1762	-29.9882
192110507478316	1.45065	-0.377755	-0.174118	-0.243652	28.29	21.4499
170797787433755	-1.28351	-0.377755	-0.174118	-0.243652	65.9262	-26.7818
170328427785500	-1.28351	-0.377755	-0.174118	-0.243652	93.3845	-33.228
120786785299301	1.0388	-0.377755	-0.174118	-0.243652	4.6473	-2.62794
170120228760878	0.0353096	-0.377755	-0.174118	-0.243652	-51.7735	-32.4541
232372470410094	-1.28351	-0.377755	-0.174118	-0.243652	70.6275	-24.0332
197271831660973	0.97082	-0.377755	-0.174118	-0.243652	67.6728	-26.2516
196569623350700	-0.186749	-0.377755	-0.174118	-0.243652	68.5072	-25.5946
156048619919644	-0.28903	-0.377755	-0.174118	-0.243652	70.4195	-28.0323
200923749178141	0.946723	2.00243	-0.174118	-0.243652	-66.0807	38.3309
239612577409838	-1.28351	-0.377755	-0.174118	-0.243652	-63.9631	-14.9089
227374183966517	-1.28351	-0.377755	-0.174118	-0.243652	70.2829	-24.9357
192197449083739	-0.0238147	-0.377755	-0.174118	-0.243652	9.04465	-1.64097
200417914280867	0.8368	-0.377755	5.34844	-0.243652	4.51386	-2.54129
126767527582940	-1.28351	-0.377755	-0.174118	-0.243652	70.1371	-25.5836
191072046366131	0.578966	-0.377755	7.19203	2.56339	4.67677	-2.62019
197137721158438	-0.117464	-0.377755	-0.174118	-0.243652	30.3109	-33.9136
130049284992307	1.25509	-0.377755	-0.174118	-0.243652	-53.2257	-32.9013
126843092069294	0.731153	-0.377755	-0.174118	-0.243652	64.5551	-28.5791
130615971567899	1.05104	-0.377755	4.56786	-0.243652	-59.5793	-31.0596
192186341026589	1.01749	2.10429	4.47641	-0.243652	-64.7774	-20.766
200982548863837	-1.28351	-0.377755	-0.174118	-0.243652	71.1325	-25.8949
130142317177700	1.04487	-0.377755	-0.174118	-0.243652	-78.2843	-9.54376
161409007734060	-1.28351	-0.377755	-0.174118	-0.243652	9.42804	-0.954887
161867074231030	-0.183373	-0.377755	-0.174118	-0.243652	56.1362	4.20345
121184473234675	0.950257	-0.377755	-0.174118	-0.243652	70.1488	-27.9037
133837062326638	-1.28351	-0.377755	-0.174118	-0.243652	69.1615	-25.4356
227297008966564	1.05972	-0.377755	-0.174118	-0.243652	-24.695	-29.4237
226967254678366	0.691011	-0.377755	-0.174118	-0.243652	11.1061	-0.194363
165310939975019	-1.28351	-0.377755	-0.174118	-0.243652	-24.7958	-29.5598
192662391900980	-0.280129	-0.377755	-0.174118	-0.243652	30.5441	-29.8626
162081957132700	-1.28351	-0.377755	-0.174118	-0.243652	69.329	-29.7719
129524078856436	-0.145143	-0.377755	-0.174118	-0.243652	3.18207	1.63963
129430426172139	1.08328	-0.377755	-0.174118	-0.243652	5.35484	-22.17
134602621639974	0.714517	-0.377755	-0.174118	-0.243652	48.8787	-30.6347
133921842613094	-0.119998	-0.377755	-0.174118	-0.243652	-64.852	-21.2171
121955407219638	-1.28351	-0.377755	-0.174118	-0.243652	70.4613	-23.5986
130691236547813	-1.28351	-0.377755	-0.174118	-0.243652	68.0362	-28.1387
156039877122860	1.25333	-0.377755	-0.174118	-0.243652	-1.34254	32.3983
160905391435037	-1.28351	-0.377755	-0.174118	-0.243652	68.5285	-26.0238
231686452205414	-1.28351	-0.377755	-0.174118	-0.243652	70.174	-29.7041
195426982218523	-1.28351	-0.377755	-0.174118	-0.243652	72.2014	-30.3311
200570488703325	-0.042897	-0.377755	-0.174118	-0.243652	33.1932	28.9169
206068837431149	-0.188508	-0.377755	-0.174118	-0.243652	72.7265	-26.6179
227905793014109	-0.0995252	-0.377755	-0.174118	-0.243652	-24.473	-29.4745
157131039989173	0.603046	2.18306	-0.174118	-0.243652	-42.3203	-41.5989
191096715397342	1.06542	-0.377755	-0.174118	-0.243652	-63.9974	-14.5873
165397777988963	1.41943	-0.377755	-0.174118	-0.243652	-45.7865	-71.2467
131165949679918	1.08416	-0.377755	-0.174118	-0.243652	31.5707	19.9204
191139710654749	-1.28351	-0.377755	-0.174118	-0.243652	67.4374	-25.0684
200372636245412	-1.28351	-0.377755	-0.174118	-0.243652	72.094	-32.0729
230679133736373	0.558719	-0.377755	-0.174118	-0.243652	-26.622	-28.9297
165800177528166	1.77046	-0.377755	-0.174118	-0.243652	-19.1581	-52.5859
129454151485341	-0.0999146	-0.377755	-0.174118	-0.243652	64.1698	-26.2391
228040708605797	-0.0826025	-0.377755	-0.174118	-0.243652	-9.44947	7.65172
192729635022635	0.887646	-0.377755	-0.174118	-0.243652	-51.0992	-34.8095
226821194344292	0.192767	-0.377755	-0.174118	-0.243652	7.44869	0.765429
200432946169715	-1.28351	-0.377755	-0.174118	-0.243652	84.5129	-34.8583
230663161764190	-0.0342223	-0.377755	-0.174118	-0.243652	9.42391	-1.31746
199807057999604	0.553378	2.10256	-0.174118	-0.243652	29.0735	-34.3492
162070030338798	-1.28351	-0.377755	-0.174118	-0.243652	68.9298	-25.9941
126843092678382	-0.237709	-0.377755	-0.174118	-0.243652	69.7528	-28.3946
129661636892580	1.83464	-0.377755	-0.174118	-0.243652	29.1364	-30.635
164759035820901	-1.28351	-0.377755	-0.174118	-0.243652	6.66694	-15.3115
227517769334123	0.95265	-0.377755	-0.174118	-0.243652	67.5138	-26.8354
204959689107236	1.79572	2.28099	-0.174118	-0.243652	-27.0225	-13.4544
161867046541222	-0.17767	-0.377755	-0.174118	-0.243652	-10.69	55.8084
195622429743843	-1.28351	-0.377755	-0.174118	-0.243652	71.1164	-27.9868
133898381514611	1.28286	-0.377755	-0.174118	-0.243652	56.3203	-48.3517
230600509385052	-1.28351	-0.377755	-0.174118	-0.243652	74.9877	-33.3491
195402151705005	0.38395	-0.377755	-0.174118	-0.243652	73.1602	-33.0205
135071968966581	0.905207	-0.377755	-0.174118	-0.243652	-34.359	-30.821
129509032086957	-1.28351	-0.377755	-0.174118	-0.243652	76.6566	-21.4288
134515783286062	-1.28351	-0.377755	-0.174118	-0.243652	72.639	-25.3196
166407900875116	1.00529	-0.377755	-0.174118	-0.243652	70.9349	-29.869
230818600408806	0.386528	-0.377755	-0.174118	-0.243652	69.8947	-26.044
231296428076323	-1.28351	-0.377755	-0.174118	-0.243652	72.3633	-24.4501
125033702608181	1.53632	-0.377755	-0.174118	-0.243652	72.4316	-32.2049
241046931523371	-1.28351	-0.377755	5.83763	-0.243652	-51.4463	-33.9392
200511177055531	-1.28351	-0.377755	-0.174118	-0.243652	65.616	-27.4377
134513488682269	-0.161787	-0.377755	-0.174118	-0.243652	71.2969	-25.5968
160999597849963	1.22599	-0.377755	-0.174118	-0.243652	-51.3071	-33.6829
125606114048301	-1.28351	4.17717	-0.174118	-0.243652	-78.6529	-32.6357
121322602089771	-1.28351	-0.377755	-0.174118	-0.243652	65.5683	-27.0943
170251106040630	1.52045	-0.377755	-0.174118	-0.243652	-39.3247	26.4716
122307625474909	-1.28351	1.98683	-0.174118	-0.243652	-28.4799	-29.0079
192238014393181	-1.28351	-0.377755	-0.174118	-0.243652	72.6343	-25.427
235600119785334	-1.28351	-0.377755	-0.174118	-0.243652	69.3253	-27.4055
164779349359924	0.629196	-0.377755	-0.174118	-0.243652	3.63593	2.24845
195976649362845	0.0497986	-0.377755	-0.174118	-0.243652	-3.05168	-25.9611
239543692515254	0.466932	1.96389	-0.174118	-0.243652	3.58755	-24.0191
196114191661284	1.33483	-0.377755	-0.174118	-0.243652	47.1953	-26.6343
160370412633387	-0.0329434	-0.377755	-0.174118	-0.243652	4.44465	0.548155
235686958844653	-1.28351	-0.377755	-0.174118	-0.243652	67.4595	-24.6236
231703510439771	-1.28351	-0.377755	-0.174118	-0.243652	-15.8176	11.6319
135547802274150	-1.28351	-0.377755	-0.174118	-0.243652	-16.0703	8.79656
227373232048885	-1.28351	-0.377755	-0.174118	-0.243652	70.8628	-27.9938
126888161958181	-0.0337665	-0.377755	-0.174118	-0.243652	32.9985	-20.9116
196596601613156	1.73129	-0.377755	-0.174118	-0.243652	-0.795375	31.0414
195613961369462	-0.036822	-0.377755	-0.174118	-0.243652	-24.079	-39.0081
134393260883292	1.35566	-0.377755	-0.174118	-0.243652	-30.0115	-30.4177
227362360179059	0.211214	-0.377755	-0.174118	-0.243652	-35.3791	-31.0441
164693565691742	-1.28351	-0.377755	-0.174118	-0.243652	65.7922	-27.1587
195615841278198	1.55106	-0.377755	-0.174118	-0.243652	30.1707	-33.1253
191767562902427	1.82074	-0.377755	-0.174118	-0.243652	-40.0193	-35.7951
230681462070045	-1.28351	-0.377755	-0.174118	-0.243652	18.0379	-63.5626
195418303720676	0.0600284	-0.377755	-0.174118	-0.243652	6.33621	-1.37759
130598611380123	1.01798	-0.377755	-0.174118	-0.243652	67.4458	-27.1966
227516844456684	-1.28351	-0.377755	-0.174118	-0.243652	68.764	-23.7526
200992212535734	0.763959	-0.377755	-0.174118	-0.243652	0.700269	5.79556
199943032850739	0.34895	-0.377755	-0.174118	-0.243652	-51.4745	-33.7147
129663516497766	-1.28351	-0.377755	-0.174118	-0.243652	64.9514	-27.3181
134954916108700	1.7579	-0.377755	-0.174118	-0.243652	41.0856	36.4194
230610191891371	-0.12256	-0.377755	-0.174118	-0.243652	43.6084	-29.7449
130675142711516	0.0132842	-0.377755	-0.174118	-0.243652	21.4505	-10.4334
231145183504805	0.0118619	2.35658	-0.174118	-0.243652	-52.8427	-33.7212
125033675348190	-1.28351	-0.377755	-0.174118	-0.243652	5.58915	-22.0856
134376303258870	-0.138635	-0.377755	-0.174118	-0.243652	68.7908	-26.587
134395496937316	0.642989	-0.377755	-0.174118	-0.243652	5.84767	-22.0365
165378317207901	-1.28351	-0.377755	-0.174118	-0.243652	70.958	-29.7734
122436456142702	2.17734	-0.377755	-0.174118	-0.243652	-0.519725	5.65569
156524153526645	-1.28351	-0.377755	-0.174118	-0.243652	70.9127	-23.5471
130539717244835	-0.0578032	-0.377755	-0.174118	2.63638	-22.6319	-30.6354
239451631906203	-1.28351	-0.377755	-0.174118	-0.243652	-3.89908	16.5264
206061320944540	-1.28351	2.31117	-0.174118	-0.243652	3.01463	0.970229
191648512035678	-1.28351	-0.377755	-0.174118	-0.243652	72.083	-26.7771
230610192218019	-1.28351	2.26441	-0.174118	-0.243652	30.0122	-33.3102
131106625435958	0.440038	-0.377755	-0.174118	-0.243652	73.6815	-34.6923
226760942606747	-0.0463752	-0.377755	-0.174118	-0.243652	29.1312	-28.4729
226410788182318	0.0132426	-0.377755	-0.174118	-0.243652	4.753	17.5941
135478794938734	0.122194	-0.377755	-0.174118	-0.243652	7.55333	-1.60491
241046943615798	-0.0521833	-0.377755	-0.174118	-0.243652	12.1624	-22.7448
121886431623478	-1.28351	-0.377755	-0.174118	-0.243652	20.6319	-19.4102
226967235976483	-1.28351	-0.377755	-0.174118	-0.243652	74.691	-32.9597
205861516949923	0.688632	-0.377755	-0.174118	-0.243652	-0.177132	5.50091
169220345816876	0.675897	2.3022	-0.174118	-0.243652	-64.7984	-19.3397
232328281639643	0.52491	-0.377755	-0.174118	-0.243652	68.8229	-27.0226
166265542269300	1.21103	-0.377755	-0.174118	-0.243652	31.5864	-31.7188
227861634963366	1.37865	-0.377755	-0.174118	-0.243652	22.2691	-29.1489
164701752188317	-1.28351	-0.377755	-0.174118	-0.243652	68.0409	-25.7101
230663162318244	0.985979	-0.377755	-0.174118	-0.243652	36.455	-46.6578
157070641720629	1.68958	-0.377755	-0.174118	-0.243652	0.774653	6.10153
170182264876452	-1.28351	-0.377755	-0.174118	-0.243652	72.6633	6.74644
169021683948774	-1.28351	-0.377755	-0.174118	-0.243652	66.1222	-24.8594
157002340096245	-1.28351	-0.377755	-0.174118	-0.243652	70.6491	-27.6583
235550834379180	0.751854	-0.377755	-0.174118	-0.243652	67.6289	-24.4021
157689519921950	-1.28351	-0.377755	-0.174118	-0.243652	4.18156	10.4514
239396870871267	-0.1792	3.30309	6.72258	3.85369	-83.8584	4.27214
170740583447406	0.89841	-0.377755	-0.174118	-0.243652	59.9655	40.8
164707389815219	0.020299	-0.377755	-0.174118	-0.243652	-53.3643	-31.8721
157562550040428	-0.0782636	-0.377755	-0.174118	-0.243652	69.2241	-29.7207
165738020756789	1.16958	-0.377755	-0.174118	-0.243652	1.01356	5.2057
192650312804134	-0.0359133	-0.377755	-0.174118	-0.243652	-53.9065	-35.5865
228066854103974	-1.28351	-0.377755	-0.174118	-0.243652	74.5782	-34.5472
192661069155123	0.54572	-0.377755	-0.174118	-0.243652	3.39748	2.68247
161408976279276	-1.28351	-0.377755	-0.174118	-0.243652	71.4511	-24.8115
134385055189238	-1.28351	1.70636	-0.174118	-0.243652	-22.0362	-28.1473
120856597913011	0.741896	-0.377755	-0.174118	-0.243652	0.726058	4.81494
166333974702950	-1.28351	-0.377755	-0.174118	-0.243652	2.77599	-1.11999
130751366032795	-0.124508	-0.377755	-0.174118	-0.243652	33.2352	-34.8999
227501978306789	1.4827	2.25487	-0.174118	-0.243652	3.52537	-1.30605
191141961682222	1.95051	-0.377755	-0.174118	-0.243652	1.34985	5.34509
240550088230758	0.618496	-0.377755	-0.174118	-0.243652	30.4252	-33.8397
195613961640245	0.777386	-0.377755	-0.174118	-0.243652	56.3463	-46.9476
204772964755292	-1.28351	-0.377755	-0.174118	-0.243652	68.7237	-25.826
192110508064028	-1.28351	-0.377755	-0.174118	-0.243652	70.1411	-29.9485
166400430914485	0.263379	-0.377755	-0.174118	-0.243652	21.8812	4.22488
191141961226996	-1.28351	-0.377755	-0.174118	-0.243652	-24.7091	7.35016
231753037310366	0.0810594	-0.377755	-0.174118	-0.243652	30.3497	-34.623
232321018912038	-1.28351	-0.377755	-0.174118	-0.243652	70.8047	-29.7967
157604560193445	0.787652	2.48737	-0.174118	-0.243652	2.40133	5.16153
206068836653868	-0.0510341	-0.377755	-0.174118	-0.243652	-1.18006	31.2099
205441818278766	0.543365	2.0864	-0.174118	-0.243652	-68.5556	-14.1277
156395286157155	-1.28351	-0.377755	-0.174118	-0.243652	-61.2646	-34.8172
232370457164150	-1.28351	-0.377755	-0.174118	2.76474	85.9394	8.71264
231898663839524	1.18976	-0.377755	-0.174118	-0.243652	74.8429	-33.8912
191148403408108	0.136723	-0.377755	-0.174118	-0.243652	-63.8456	39.1736
130599865182109	0.720032	-0.377755	-0.174118	-0.243652	-6.32582	-5.23522
196095788865827	-0.0391915	-0.377755	-0.174118	-0.243652	69.2114	-27.5466
191227489347947	-1.28351	-0.377755	-0.174118	-0.243652	67.6775	-47.4601
164759063447781	-1.28351	-0.377755	-0.174118	-0.243652	70.5147	-27.4982
195426996050734	0.159035	-0.377755	-0.174118	-0.243652	2.01531	1.78567
227494308559797	0.642266	-0.377755	-0.174118	-0.243652	9.10588	-0.185986
156988279045467	-1.28351	-0.377755	-0.174118	-0.243652	71.7375	-31.5976
197137767283107	-1.28351	-0.377755	-0.174118	-0.243652	4.39341	-2.27895
227304390416614	0.824137	-0.377755	-0.174118	-0.243652	3.81724	1.29797
131095887506652	0.795832	-0.377755	-0.174118	-0.243652	-22.1169	-58.9444
205366770952605	0.690393	-0.377755	-0.174118	-0.243652	72.6209	-29.9382
156033691076524	1.89405	-0.377755	-0.174118	-0.243652	-61.0354	-36.374
162080096959851	0.130781	2.6076	-0.174118	-0.243652	2.09138	3.52247
134387892140787	-1.28351	-0.377755	-0.174118	-0.243652	-11.7893	-9.66036
164761869936499	-1.28351	-0.377755	-0.174118	-0.243652	70.5415	-23.9015
131235520626091	0.783727	-0.377755	-0.174118	-0.243652	-0.520341	5.76728
204772992203045	0.696677	-0.377755	-0.174118	-0.243652	4.12016	2.49863
235007386762485	0.0983404	-0.377755	-0.174118	-0.243652	29.4657	-32.3243
227853850303909	-1.28351	-0.377755	-0.174118	-0.243652	3.20047	1.48392
134583266793180	-1.28351	-0.377755	-0.174118	-0.243652	-3.26338	-54.7924
164761869442483	0.693212	-0.377755	-0.174118	-0.243652	9.31258	-1.16079
125813212759900	1.09387	-0.377755	-0.174118	-0.243652	-53.606	-30.9572
134378228173741	0.0638741	-0.377755	-0.174118	-0.243652	-65.4193	-18.0114
125049809255709	0.184732	-0.377755	-0.174118	-0.243652	3.13876	1.24223
240559752169827	1.23408	2.42502	-0.174118	-0.243652	4.11842	2.66229
235127512394094	0.646958	-0.377755	-0.174118	-0.243652	68.964	-28.0348
134376303515950	-1.28351	-0.377755	-0.174118	-0.243652	-65.4948	-22.0016
169039017430244	1.44744	3.63379	-0.174118	-0.243652	-11.8427	-9.63061
231686452721395	-1.28351	-0.377755	-0.174118	-0.243652	-0.630602	3.36081
169021656917916	0.834091	-0.377755	-0.174118	-0.243652	28.2185	-24.0735
129567967885747	0.807297	-0.377755	-0.174118	-0.243652	30.3803	-33.7815
122283688418020	0.0948564	-0.377755	-0.174118	-0.243652	9.01847	-0.840165
133828607432987	1.00681	-0.377755	-0.174118	-0.243652	56.12	43.5994
196569576979684	0.0784304	-0.377755	-0.174118	-0.243652	29.2488	-31.1199
191020391132444	1.9824	-0.377755	-0.174118	-0.243652	33.4137	-6.97826
191689582656222	0.087548	-0.377755	-0.174118	-0.243652	0.803686	4.40122
191139710974379	0.778393	-0.377755	-0.174118	-0.243652	-26.9157	-13.5995
135622783809443	0.0610961	-0.377755	-0.174118	-0.243652	-0.604403	3.19836
239596336987499	0.682146	-0.377755	-0.174118	-0.243652	27.8523	20.6452
230809084247406	1.64883	-0.377755	-0.174118	-0.243652	-51.4084	-33.4952
170251091593965	1.59019	-0.377755	-0.174118	-0.243652	-21.2976	-23.234
161944759297908	0.644727	-0.377755	-0.174118	-0.243652	71.9267	-31.8605
192171308637084	-1.28351	-0.377755	-0.174118	-0.243652	74.4624	-34.9438
192248720766820	1.7271	-0.377755	-0.174118	-0.243652	-51.3765	-33.2943
156994689517341	0.711556	-0.377755	-0.174118	-0.243652	7.43468	-2.46605
240147135151452	-1.28351	-0.377755	-0.174118	-0.243652	-52.6047	-42.5534
160438164536246	-1.28351	-0.377755	-0.174118	-0.243652	67.6653	-28.3846
170257561050475	0.937442	-0.377755	-0.174118	-0.243652	29.3726	-33.0463
204902633985819	1.53599	-0.377755	-0.174118	-0.243652	28.1035	20.9898
135496096204654	0.96547	-0.377755	-0.174118	-0.243652	28.6867	-28.2323
155828752963292	-1.28351	-0.377755	-0.174118	-0.243652	-0.557933	9.15019
200983461967597	-1.28351	-0.377755	-0.174118	-0.243652	72.3519	-30.7506
161408961951963	-1.28351	-0.377755	-0.174118	-0.243652	47.1366	54.3798
133967234873782	-1.28351	-0.377755	-0.174118	-0.243652	0.717735	4.41968
192118675893022	1.17145	-0.377755	-0.174118	-0.243652	-51.1836	-33.481
204842785761702	-1.28351	-0.377755	-0.174118	-0.243652	-49.0472	-32.0807
121946426960107	0.191783	-0.377755	-0.174118	-0.243652	4.61576	-2.28341
192237996264350	0.10623	-0.377755	-0.174118	-0.243652	29.6446	-32.932
197137735301979	-1.28351	-0.377755	-0.174118	-0.243652	-52.1957	-40.07
160364225551091	-1.28351	-0.377755	-0.174118	-0.243652	67.5691	-25.1578
157004353653486	0.973342	-0.377755	5.78216	-0.243652	-51.2181	-33.6294
122350422080236	1.85748	-0.377755	-0.174118	-0.243652	27.1627	-37.7886
235127539453221	0.208929	-0.377755	-0.174118	-0.243652	11.8588	7.46834
227920852739811	0.00707918	-0.377755	-0.174118	-0.243652	74.7892	-33.3723
191689600716020	0.738409	-0.377755	-0.174118	-0.243652	28.5331	-29.8297
227920840407771	-0.0342268	-0.377755	-0.174118	-0.243652	-84.871	11.7377
134592125594845	0.906647	-0.377755	-0.174118	-0.243652	28.5725	-28.7249
162078870067043	0.195591	-0.377755	-0.174118	-0.243652	-48.4803	-32.9494
121748845353830	-1.28351	-0.377755	-0.174118	-0.243652	-33.9364	-30.7382
169245935099300	0.0379683	-0.377755	-0.174118	-0.243652	29.1763	-30.7653
130614985669341	1.05821	2.94703	-0.174118	-0.243652	-42.4738	-41.7048
157053757572965	0.117367	-0.377755	-0.174118	-0.243652	29.7664	-29.2224
130050243382179	1.13726	-0.377755	-0.174118	-0.243652	30.5214	-33.9644
230816733878571	-1.28351	-0.377755	-0.174118	-0.243652	29.6779	-32.715
135501343778590	-1.28351	-0.377755	-0.174118	-0.243652	11.3096	-11.6203
126836669041389	1.27753	2.49094	-0.174118	-0.243652	0.884911	5.78179
196095835068764	1.09604	-0.377755	-0.174118	-0.243652	47.9362	-26.6275
235067410148084	-1.28351	-0.377755	-0.174118	-0.243652	-29.9808	-61.6169
122379400533923	0.956078	-0.377755	-0.174118	-0.243652	-51.6816	-32.4886
239396889454957	-1.28351	-0.377755	-0.174118	-0.243652	33.7184	-43.1938
196596582796126	0.134803	-0.377755	-0.174118	-0.243652	74.5394	-34.8519
134515782695724	0.242459	-0.377755	-0.174118	-0.243652	73.7693	-34.713
230807043533548	0.896948	-0.377755	-0.174118	-0.243652	4.42807	2.54219
231821372438902	-1.28351	-0.377755	-0.174118	-0.243652	73.7121	-32.313
126888177220395	-1.28351	4.93909	-0.174118	-0.243652	-51.6215	-30.4391
205440981579611	-1.28351	-0.377755	-0.174118	-0.243652	-27.2613	-62.0857
204359620741933	0.0544611	-0.377755	-0.174118	-0.243652	1.41798	5.84597
170755630689004	0.207983	-0.377755	-0.174118	-0.243652	3.99846	2.46828
192815656265588	-1.28351	2.44596	-0.174118	-0.243652	-3.71992	30.4317
226213487925668	1.89875	-0.377755	-0.174118	-0.243652	-1.01783	6.21583
192788007185636	0.266149	-0.377755	-0.174118	-0.243652	-14.5457	7.24489
240482276797342	-1.28351	-0.377755	-0.174118	-0.243652	-19.5279	-54.3053
169082606181173	-1.28351	-0.377755	-0.174118	-0.243652	-3.90902	29.6543
196596554713844	-1.28351	-0.377755	-0.174118	-0.243652	26.2774	-41.964
205366790118132	-1.28351	-0.377755	-0.174118	-0.243652	65.3305	-27.6042
235600106903454	1.14539	2.29208	-0.174118	-0.243652	7.40349	-1.84916
169787249801451	0.120196	2.58525	5.37759	-0.243652	-83.8697	-4.34158
200372651714269	0.119053	-0.377755	-0.174118	-0.243652	71.0856	-32.0643
191097669114147	-1.28351	-0.377755	-0.174118	-0.243652	-53.5995	-40.7451
166402827967708	-1.28351	-0.377755	-0.174118	-0.243652	64.4169	-26.5893
126150247836389	1.58136	-0.377755	-0.174118	-0.243652	-51.505	-32.7544
126905207409453	0.122007	-0.377755	-0.174118	3.05888	0.163223	4.41788
199807057738603	-1.28351	-0.377755	-0.174118	-0.243652	-4.0812	30.2457
236770351570267	-1.28351	-0.377755	-0.174118	-0.243652	74.5646	-34.0095
239612532021661	1.72193	-0.377755	-0.174118	-0.243652	9.18404	-0.879291
126905254270812	0.174784	-0.377755	-0.174118	-0.243652	8.70688	-3.02986
166480156158756	0.366683	-0.377755	-0.174118	-0.243652	-5.90411	-21.9672
129446754602419	0.157968	2.66498	-0.174118	-0.243652	0.181362	4.30559
230609252694764	-1.28351	-0.377755	-0.174118	-0.243652	3.5419	-0.276931
126760279751973	-1.28351	-0.377755	-0.174118	-0.243652	-65.0132	-32.9691
236221681809245	0.29921	-0.377755	-0.174118	-0.243652	34.688	20.9664
131148528105374	0.165644	-0.377755	-0.174118	-0.243652	-15.9798	-9.60154
170120229383468	-1.28351	-0.377755	-0.174118	-0.243652	-16.3504	-46.5378
200372651514163	-1.28351	-0.377755	-0.174118	-0.243652	-1.32597	5.10191
200907359734198	0.283511	2.92999	-0.174118	-0.243652	-33.0595	-30.8522
197051821217523	0.273878	-0.377755	-0.174118	-0.243652	9.97526	3.62236
165849570106277	-1.28351	2.68818	-0.174118	-0.243652	1.33601	5.86495
157062469376301	0.947795	-0.377755	-0.174118	-0.243652	20.5896	15.9803
199934550072101	1.30999	-0.377755	-0.174118	-0.243652	-26.9773	-13.1373
125238538619619	2.12962	3.22107	-0.174118	-0.243652	-28.0709	-59.812
135066478565158	0.441445	-0.377755	-0.174118	-0.243652	0.139904	5.3936
201106017438965	-1.28351	2.82065	-0.174118	-0.243652	-0.51257	9.31732
129661652326179	1.39004	-0.377755	-0.174118	-0.243652	30.2611	-15.1202
129997315627301	-1.28351	-0.377755	-0.174118	-0.243652	-61.159	-34.8007
125798180350707	-1.28351	-0.377755	-0.174118	-0.243652	-59.5138	-35.317
239451619678454	1.84191	-0.377755	-0.174118	-0.243652	-21.6392	-52.3084
192718897801949	-1.28351	-0.377755	-0.174118	-0.243652	-14.9706	8.26326
134448021630171	0.347164	3.06435	-0.174118	-0.243652	-0.189067	2.99757
240135604952428	0.447702	-0.377755	-0.174118	-0.243652	-15.644	-19.8291
134043604989812	0.799694	-0.377755	-0.174118	-0.243652	-50.0405	-34.8288
192788844629211	1.08532	-0.377755	-0.174118	-0.243652	13.3496	-49.2337
131227032870325	-1.28351	-0.377755	-0.174118	-0.243652	68.9683	-25.0916
201532573701852	1.06125	-0.377755	6.06527	-0.243652	-81.4428	-17.4536
156988247066547	-1.28351	-0.377755	-0.174118	-0.243652	24.2416	-53.81
199814305405811	1.26265	3.30424	-0.174118	-0.243652	-16.8425	-12.7981
195622403238316	0.405408	3.18729	-0.174118	-0.243652	51.5608	-46.3584
195427027774382	-1.28351	-0.377755	-0.174118	-0.243652	71.9237	-32.2145
169156948912493	-1.28351	-0.377755	-0.174118	-0.243652	28.1478	-45.0002
201106029963611	-1.28351	-0.377755	-0.174118	-0.243652	-3.86977	29.6992
230739022560043	-1.28351	-0.377755	-0.174118	-0.243652	-26.6125	-43.6842
134445157498148	2.07622	2.67424	-0.174118	-0.243652	2.46437	5.22387
236770337118517	0.9699	-0.377755	-0.174118	-0.243652	4.53339	22.3863
170251105716965	-1.28351	3.37417	-0.174118	-0.243652	0.628163	5.58009
231754916620533	-1.28351	-0.377755	-0.174118	-0.243652	33.9298	16.8933
227921630194414	0.266387	-0.377755	-0.174118	-0.243652	9.98223	3.77508
135622005778149	1.47773	-0.377755	-0.174118	-0.243652	31.0513	-31.7839
227373243853542	0.35943	-0.377755	-0.174118	-0.243652	-38.4912	26.0471
160988874627363	0.270942	-0.377755	-0.174118	-0.243652	31.7133	-31.0324
204292780123886	1.52269	-0.377755	-0.174118	-0.243652	-55.8361	-40.5145
196576851904876	-1.28351	-0.377755	-0.174118	-0.243652	77.2873	-20.8472
200432928050595	1.91199	-0.377755	-0.174118	-0.243652	-50.6334	-32.7232
130133977155371	2.38851	-0.377755	-0.174118	-0.243652	-12.1501	-12.5896
240550893770549	0.307842	-0.377755	-0.174118	-0.243652	0.384167	5.48029
162072280296245	0.264851	-0.377755	-0.174118	-0.243652	20.7744	-0.5164
192721198927195	-1.28351	-0.377755	-0.174118	-0.243652	-18.0147	-23.5367
169220345579957	1.21591	-0.377755	-0.174118	-0.243652	56.3758	-47.0236
195975978903332	0.537544	3.46621	-0.174118	-0.243652	-22.5988	-11.5398
205984057219316	1.29675	-0.377755	-0.174118	-0.243652	-11.1123	-5.97205
121338688924587	-1.28351	-0.377755	-0.174118	-0.243652	66.3972	-46.7438
165714278635955	-1.28351	-0.377755	-0.174118	-0.243652	60.4088	-51.7469
134530834062772	0.00510732	-0.377755	-0.174118	-0.243652	-19.5292	-29.5691
227293357271972	-1.28351	-0.377755	-0.174118	-0.243652	28.6492	-23.687
239406522219372	-1.28351	-0.377755	-0.174118	-0.243652	74.438	-34.9677
129663531432693	0.463196	-0.377755	-0.174118	-0.243652	-1.12833	5.62871
200417895372509	2.55891	-0.377755	-0.174118	-0.243652	-14.5413	-10.0677
192101737425317	-1.28351	-0.377755	-0.174118	-0.243652	24.0671	22.742
134583313653149	-1.28351	-0.377755	-0.174118	-0.243652	-56.6895	-26.582
120728791496606	1.51421	-0.377755	-0.174118	-0.243652	28.8952	-32.8972
157053776944499	-1.28351	-0.377755	-0.174118	-0.243652	-52.02	-34.5535
228052641897372	-1.28351	-0.377755	-0.174118	-0.243652	29.1151	-32.8265
125050614138779	-1.28351	3.7199	-0.174118	-0.243652	-46.9004	-53.9357
227861662910310	-1.28351	-0.377755	-0.174118	-0.243652	-10.5589	-13.2731
161959791422363	1.79471	-0.377755	-0.174118	-0.243652	21.3894	-54.859
129446769442013	-1.28351	-0.377755	-0.174118	-0.243652	23.5793	-14.4991
130615971534622	0.379149	-0.377755	-0.174118	-0.243652	6.56723	-48.8353
191072064953252	0.541198	-0.377755	-0.174118	-0.243652	14.4867	-50.3736
169151728335659	-1.28351	-0.377755	-0.174118	-0.243652	71.1537	-29.0564
134946237831462	0.269604	-0.377755	-0.174118	-0.243652	58.8483	39.6481
131227046328749	2.09844	-0.377755	-0.174118	-0.243652	-32.3749	-64.2363
241184489191846	-1.28351	-0.377755	-0.174118	-0.243652	-12.9771	-8.11046
125236612908781	-1.28351	-0.377755	-0.174118	-0.243652	28.7703	-23.61
240018540583667	0.408047	3.19286	-0.174118	-0.243652	7.61151	0.7574
235122024136117	0.672919	-0.377755	-0.174118	-0.243652	-64.3356	-20.2542
126150232664427	-1.28351	4.10432	-0.174118	-0.243652	-9.79036	-6.07816
165329207717236	1.58481	-0.377755	-0.174118	-0.243652	-15.3759	-9.13392
236770337143141	-1.28351	-0.377755	-0.174118	-0.243652	43.5021	-38.4879
206068864674614	1.53232	-0.377755	-0.174118	-0.243652	-63.4008	-19.8631
204842772613044	0.567272	-0.377755	-0.174118	-0.243652	7.53368	0.540505
197211689213349	0.722521	-0.377755	-0.174118	-0.243652	30.4574	-46.65
121955406957478	-1.28351	-0.377755	-0.174118	-0.243652	7.16066	-22.7208
239517117341037	-1.28351	-0.377755	-0.174118	-0.243652	-9.38049	-4.71025
166402846805355	0.471665	-0.377755	-0.174118	-0.243652	48.2027	-26.505
166477694098798	-1.28351	-0.377755	-0.174118	-0.243652	71.3778	-29.2204
201446661770075	-1.28351	-0.377755	-0.174118	-0.243652	20.252	-48.6519
192256268229539	-1.28351	-0.377755	-0.174118	-0.243652	-10.0147	-6.30249
122352289048349	-1.28351	-0.377755	-0.174118	-0.243652	-37.8439	26.6391
134583294474139	-1.28351	-0.377755	-0.174118	-0.243652	31.3396	-31.6993
133967222786862	-1.28351	-0.377755	-0.174118	-0.243652	62.753	-26.2017
165190323821478	-1.28351	-0.377755	-0.174118	-0.243652	-47.4472	-50.7482
230809102636781	1.37419	-0.377755	-0.174118	-0.243652	30.8236	-27.1688
170257560811357	-1.28351	-0.377755	-0.174118	-0.243652	-13.6135	-9.05316
228044333243764	1.54344	-0.377755	-0.174118	-0.243652	-14.4141	-10.1997
192747071227822	1.48948	-0.377755	-0.174118	-0.243652	30.9025	-27.2206
235214397398236	-1.28351	-0.377755	-0.174118	-0.243652	-55.7215	-29.7138
196730665528612	0.577385	-0.377755	-0.174118	-0.243652	25.8775	-68.5541
227905792764782	-1.28351	-0.377755	-0.174118	-0.243652	7.85788	0.566102
130049272375085	-1.28351	-0.377755	-0.174118	-0.243652	25.2779	-40.142
161341986989979	1.1377	-0.377755	9.40186	-0.243652	-74.2818	-19.7408
122298748791070	-1.28351	-0.377755	-0.174118	-0.243652	71.4298	-30.1298
231900158544158	-1.28351	3.66128	-0.174118	-0.243652	-14.7972	-10.2434
135143806156126	-1.28351	-0.377755	-0.174118	-0.243652	50.9623	-47.3585
135135351130422	1.92361	-0.377755	-0.174118	-0.243652	-15.5088	-10.0106
236158170122083	-1.28351	-0.377755	-0.174118	-0.243652	-15.7654	-9.97721
133921856440045	-1.28351	-0.377755	-0.174118	-0.243652	22.3662	-15.0575
161394780720491	-1.28351	-0.377755	-0.174118	-0.243652	30.8674	-27.1597
191766864258859	-1.28351	-0.377755	-0.174118	-0.243652	-63.1859	-33.3399
235668692678886	-1.28351	3.72004	-0.174118	-0.243652	-15.9043	-9.98946
120786773563621	-1.28351	-0.377755	-0.174118	-0.243652	-10.0386	-13.5489
122506920193387	1.69746	-0.377755	-0.174118	-0.243652	43.9736	-39.3238
156048601245427	-1.28351	-0.377755	9.1106	-0.243652	-55.953	-28.6049
192797253720430	-1.28351	4.53988	-0.174118	-0.243652	-8.92636	-23.2176
236700558112684	0.712201	-0.377755	-0.174118	-0.243652	29.4347	-44.5596
191553055411116	0.986039	-0.377755	-0.174118	-0.243652	-0.941988	6.4346
232389363582876	0.996648	-0.377755	-0.174118	-0.243652	-8.98066	-23.1005
192745070778612	-1.28351	-0.377755	-0.174118	-0.243652	-7.94695	3.96592
196515648978214	-1.28351	-0.377755	-0.174118	-0.243652	7.18533	-1.27939
129576408660203	-1.28351	-0.377755	-0.174118	-0.243652	68.8404	-27.0243
157140449876387	-1.28351	-0.377755	-0.174118	-0.243652	71.7458	-28.1228
157064483171637	1.15402	4.76749	-0.174118	-0.243652	7.21582	-9.89353
134936708136173	2.07073	-0.377755	-0.174118	-0.243652	71.6597	-30.181
160905377200363	-1.28351	-0.377755	-0.174118	-0.243652	56.1869	-31.1762
196586534529398	-1.28351	-0.377755	-0.174118	-0.243652	29.3545	-44.9027
199934565038883	1.0853	-0.377755	-0.174118	-0.243652	-0.0410548	0.726059
197075202848667	-1.28351	-0.377755	-0.174118	-0.243652	19.9342	-13.7998
156039849560430	-1.28351	-0.377755	-0.174118	6.54289	0.0519411	0.723964
226833139657014	-1.28351	-0.377755	-0.174118	-0.243652	48.0576	-26.3949
236847692207989	-1.28351	-0.377755	-0.174118	-0.243652	92.2404	-32.6803
122506938869555	-1.28351	-0.377755	-0.174118	-0.243652	-38.7051	-29.0013
235697715467996	-0.311813	1.4087	0.65668	2.56586	22.131	88.0092
126132113336685	-0.83358	0.960469	4.6039	3.35609	25.7371	92.5532
120703423498982	-0.145482	0.630467	-0.174118	0.360385	23.6275	86.5417
162078888216924	0.232541	-0.377755	-0.174118	-0.243652	27.2923	91.6071
131293456845229	-0.0537979	0.330875	-0.174118	-0.243652	-45.6927	23.403
134447990786915	0.968125	0.307898	-0.174118	0.519583	28.0919	92.0478
121276802152365	0.383298	1.49299	1.82466	-0.243652	22.7386	94.4732
165302242567972	-0.07002	-0.377755	-0.174118	-0.243652	25.1138	85.8351
165385698457445	-1.28351	0.856841	-0.174118	-0.243652	28.9509	84.5864
199944347736363	0.617472	0.326821	1.14603	-0.243652	26.9591	91.3688
235695790246301	0.0740669	-0.377755	-0.174118	-0.243652	29.9737	84.9315
241057699686188	0.211691	1.03615	1.29191	3.62777	-74.3372	-3.51106
227930503833334	0.592744	0.997112	4.95067	-0.243652	-74.5152	-4.72608
126218845973925	0.795168	1.78931	-0.174118	0.747631	27.1267	92.5606
227844214634734	0.414012	-0.377755	-0.174118	-0.243652	30.2758	85.2752
226874731941107	0.0368079	-0.377755	-0.174118	-0.243652	24.1999	86.5563
226958799166251	-0.0371988	0.501369	1.47307	0.734945	-73.7033	-4.76375
170344372399404	0.994035	-0.377755	-0.174118	-0.243652	30.6279	78.5136
192806963826099	-0.153358	0.622007	-0.174118	-0.243652	-60.5091	-8.60018
156024161327005	0.210957	-0.377755	-0.174118	-0.243652	-90.2308	-1.1112
195622417845660	0.59536	1.51912	-0.174118	-0.243652	-75.7117	-4.90525
195546181416812	1.24382	-0.377755	-0.174118	-0.243652	-73.9216	-4.5838
170660080053475	-0.416152	-0.377755	1.77704	1.79437	21.8551	87.688
197068894357349	0.137121	-0.377755	-0.174118	-0.243652	27.2788	91.9946
200967489967916	0.021982	-0.377755	-0.174118	-0.243652	8.40864	32.0198
200426606713054	0.7469	-0.377755	4.54116	-0.243652	-74.3629	-3.40019
162090680535782	-0.328549	0.782374	-0.174118	-0.243652	-52.0154	18.3052
121812450139421	0.453108	-0.377755	-0.174118	1.94793	-74.2362	-4.69405
231291300735773	0.165337	2.68054	6.42419	3.16069	-82.8565	-5.19132
191645412382965	-0.653804	-0.377755	-0.174118	-0.243652	11.7175	28.6911
120786758068572	0.764568	1.33063	-0.174118	-0.243652	-17.9377	24.6961
204763078445493	0.919655	0.703758	3.37424	1.86443	-75.2855	-4.56411
192121079249331	-0.393463	0.694132	4.5588	-0.243652	25.2846	85.7965
130203891125684	0.192761	1.53674	-0.174118	-0.243652	-86.5302	-1.44334
235695836354277	-0.560879	-0.377755	-0.174118	-0.243652	17.7506	-65.0453
227354874887069	1.03125	-0.377755	-0.174118	-0.243652	-10.8135	35.3351
200561480612772	1.04635	0.944331	-0.174118	-0.243652	-17.0197	33.2001
192315278346589	0.118261	-0.377755	-0.174118	1.2075	-74.2988	-4.73505
231897742366443	0.45101	2.6794	-0.174118	-0.243652	-0.917067	34.2538
200348236105965	0.100135	-0.377755	-0.174118	3.00748	-74.7417	-3.03571
195615853308830	0.483726	-0.377755	1.99533	2.75042	-74.6825	-4.69776
200562837768422	-0.292375	0.832112	3.74586	1.10311	-74.8661	-5.17718
165860338747693	1.46585	-0.377755	-0.174118	2.93629	-9.7232	33.9781
134447975263019	0.0378028	2.98479	-0.174118	2.08719	-85.6062	-1.76814
240161241029036	-0.0301354	-0.377755	-0.174118	-0.243652	-50.8933	16.0861
236288375483230	-0.685134	-0.377755	2.19248	2.17539	-74.3506	-3.29059
196043624016731	0.303108	-0.377755	-0.174118	-0.243652	0.856114	-6.92246
125677948062430	0.8538	-0.377755	-0.174118	-0.243652	-73.8477	-4.7215
130194259688804	0.397427	0.923931	-0.174118	-0.243652	-74.1341	-4.79982
169022476963043	1.26728	0.867927	2.15988	1.14298	-77.1119	-7.7627
227975318157622	0.0431779	1.31224	-0.174118	-0.243652	-47.069	5.09668
130675161066781	0.93572	-0.377755	-0.174118	-0.243652	11.755	1.93297
226949774915947	0.295621	-0.377755	-0.174118	-0.243652	-50.6972	18.7288
122514677361892	0.943696	-0.377755	-0.174118	-0.243652	-15.5552	28.4229
196180748188965	-0.315097	-0.377755	-0.174118	-0.243652	-18.1194	26.5921
226265832995125	-0.4615	2.48689	-0.174118	3.879	-7.13789	34.799
239596337281459	-0.694918	1.76404	2.15379	-0.243652	-76.5035	-5.65593
134530834254758	1.16186	2.53873	3.94649	-0.243652	-76.1305	-5.07297
135064465292022	0.940803	-0.377755	-0.174118	-0.243652	-4.99581	36.0454
133854464502581	-0.339806	1.61426	-0.174118	-0.243652	-15.7474	33.5074
195622402737966	0.890379	1.18358	-0.174118	-0.243652	-67.3301	-14.2907
232327488657188	0.822329	-0.377755	-0.174118	-0.243652	10.1135	26.1015
200563777715573	0.793222	1.36429	-0.174118	-0.243652	-47.8627	14.0517
192745863035299	-0.259547	-0.377755	-0.174118	-0.243652	8.40685	31.9997
170745997999459	0.311802	-0.377755	-0.174118	-0.243652	-20.9933	23.4205
122310425533661	0.640546	3.68363	-0.174118	-0.243652	-74.3303	-3.69983
131175256866214	-0.521919	-0.377755	-0.174118	-0.243652	-13.5532	33.9206
197256787160435	1.66697	-0.377755	-0.174118	-0.243652	-2.79607	38.159
169027858254692	0.222316	-0.377755	-0.174118	2.44797	-54.81	9.16158
235533400655790	0.568708	-0.377755	-0.174118	1.82879	-13.7308	36.0936
197188233385772	0.0292079	-0.377755	-0.174118	-0.243652	1.10138	-6.51201
227516829527262	0.388214	-0.377755	-0.174118	2.77826	-17.615	32.9645
169579761842550	-1.28351	-0.377755	-0.174118	-0.243652	28.1379	23.6207
192315293088502	-0.222827	-0.377755	-0.174118	-0.243652	-17.5321	26.7016
165738959821101	0.0110156	-0.377755	-0.174118	-0.243652	-54.5638	9.12658
235119996169123	0.818892	1.1086	5.9771	1.41088	-66.1445	-14.8768
200967536171237	-0.284029	-0.377755	-0.174118	-0.243652	-16.7585	26.596
169027858225947	0.505302	-0.377755	-0.174118	-0.243652	-10.6006	34.7305
192121110980453	-0.309672	-0.377755	-0.174118	2.04457	-14.2811	33.2946
155971398786333	0.515929	-0.377755	-0.174118	-0.243652	-17.4639	29.5206
235129928042355	0.973046	0.879177	-0.174118	-0.243652	24.875	93.5685
191215646469403	-0.64369	2.66573	4.14448	1.25973	-77.4611	-5.56713
232311356054251	-0.239866	-0.377755	-0.174118	-0.243652	36.1947	57.9576
197213553609580	0.766755	-0.377755	-0.174118	-0.243652	-50.1053	17.3655
227284948310309	-1.28351	1.09116	2.57815	-0.243652	-77.1884	-3.88249
200363912313782	-0.381514	1.52622	-0.174118	-0.243652	-0.511294	32.8753
226205952829734	0.690807	-0.377755	-0.174118	-0.243652	-14.3705	33.3488
227973466044715	0.190243	-0.377755	-0.174118	-0.243652	-2.96422	33.1101
204816854431644	0.328701	-0.377755	-0.174118	-0.243652	-23.2725	20.4841
191691461711781	0.0226141	1.28187	-0.174118	-0.243652	-66.6345	-15.0013
135571558578908	-0.329311	-0.377755	-0.174118	-0.243652	-20.9566	23.4833
240154816990124	0.679096	-0.377755	-0.174118	-0.243652	-6.82448	18.4923
157004338510702	0.800781	-0.377755	-0.174118	-0.243652	-17.334	32.8331
240001521933725	-0.343416	-0.377755	-0.174118	-0.243652	-13.2142	34.3064
134377511763236	0.742028	1.71624	-0.174118	-0.243652	-53.8474	9.57826
236650105096941	1.12446	-0.377755	-0.174118	-0.243652	-13.2556	21.8824
227510402115293	0.217674	-0.377755	-0.174118	-0.243652	-8.55842	25.7236
120864485104043	0.239895	1.07001	-0.174118	-0.243652	-2.45068	38.2032
241114608487859	0.38824	-0.377755	-0.174118	-0.243652	6.01337	-1.00388
170137186429677	1.28407	-0.377755	-0.174118	1.98845	-15.546	29.6668
166288059682155	1.21201	-0.377755	-0.174118	-0.243652	-18.8362	24.2643
157537720023413	1.12294	-0.377755	-0.174118	-0.243652	-2.81042	35.5034
200562822765876	0.745961	1.30893	2.98617	4.52497	-64.8704	4.83718
200983476561837	-0.243354	-0.377755	-0.174118	-0.243652	-45.7054	23.4007
169151728343988	1.55391	-0.377755	-0.174118	-0.243652	-51.1429	20.2604
169579762014452	1.31109	-0.377755	-0.174118	-0.243652	-6.08203	24.1467
236639654631795	-0.0491297	-0.377755	2.73871	6.89925	24.2092	87.2767
231754903512939	1.20675	-0.377755	2.94141	-0.243652	-58.3383	11.6289
227975363414453	1.63909	-0.377755	-0.174118	-0.243652	0.551366	34.6706
204359589121309	0.318367	-0.377755	-0.174118	-0.243652	-20.3242	30.0091
126294007892382	1.9798	-0.377755	4.15362	-0.243652	-25.9377	-11.1899
125719977610150	0.713132	1.27092	-0.174118	1.59157	-53.2396	15.7837
165945548101468	-1.28351	-0.377755	-0.174118	-0.243652	-16.719	24.1859
164698933611867	0.226328	-0.377755	-0.174118	-0.243652	-16.3905	26.5239
130126479740203	-1.28351	1.72704	-0.174118	2.0993	-18.1061	21.5394
230816734173926	0.463963	-0.377755	-0.174118	-0.243652	-22.4413	28.0782
161890964719853	0.983231	-0.377755	-0.174118	-0.243652	-10.7678	35.6487
192806964123373	1.28079	1.62354	-0.174118	-0.243652	0.712787	37.2647
232301289662747	0.632212	1.56801	-0.174118	-0.243652	-19.2987	29.9866
133854492027621	-0.125348	2.06695	-0.174118	-0.243652	-15.7755	28.5079
239596291701555	-0.314665	1.66733	-0.174118	2.03283	-13.5656	35.9083
126776224933741	-0.283176	1.7338	-0.174118	-0.243652	-18.6564	27.0374
204358231963494	-1.28351	-0.377755	-0.174118	-0.243652	-19.7591	25.5207
236167162608436	-0.33369	-0.377755	3.58245	-0.243652	-19.2271	26.195
191553888275812	0.356973	-0.377755	-0.174118	-0.243652	-16.3651	27.7457
121319782738331	0.868595	2.62324	-0.174118	-0.243652	-3.20824	35.1093
125042399866100	-0.27642	3.02807	-0.174118	-0.243652	-60.5926	10.3843
195606458353564	0.919568	-0.377755	-0.174118	-0.243652	-16.3749	26.9532
236176826091301	0.142591	1.46075	-0.174118	-0.243652	-8.04436	35.9521
169579780427061	0.30697	-0.377755	-0.174118	-0.243652	-19.1807	32.8569
232328266665323	0.272011	-0.377755	-0.174118	-0.243652	-16.3607	30.7135
226874746624750	0.872951	-0.377755	-0.174118	-0.243652	-45.6494	23.4305
157684165953381	0.224236	-0.377755	-0.174118	-0.243652	9.32057	24.7293
157684151733548	0.222227	-0.377755	-0.174118	-0.243652	-5.8437	-65.0196
157477636335461	1.10315	1.41699	-0.174118	-0.243652	-1.87901	33.8977
161864228718949	0.446202	-0.377755	-0.174118	-0.243652	-20.3141	28.4283
166332114364253	-0.317009	-0.377755	-0.174118	-0.243652	-16.8622	33.1449
236170027681628	0.491651	-0.377755	-0.174118	-0.243652	-19.2618	25.0325
200974093694708	-0.0711853	2.96794	4.62067	2.60493	25.7373	92.6871
226883187980195	1.51676	-0.377755	-0.174118	-0.243652	-25.3335	57.1893
197145283410795	1.86116	-0.377755	-0.174118	-0.243652	9.06262	24.6818
192747071551723	-0.26297	-0.377755	-0.174118	-0.243652	-50.7264	17.6584
226205925529972	0.199992	-0.377755	-0.174118	-0.243652	-12.7445	35.7507
131242065550772	0.977282	-0.377755	-0.174118	-0.243652	4.11658	29.2212
170660053280621	0.68543	-0.377755	-0.174118	-0.243652	-7.93364	35.7085
231891434387357	0.535756	1.44096	-0.174118	-0.243652	-9.12979	37.1253
239468561943923	-0.599212	-0.377755	2.53231	3.32941	-77.4701	-8.02284
161883180427188	0.515909	-0.377755	-0.174118	-0.243652	-17.5092	30.8904
236639654692788	0.4218	-0.377755	-0.174118	-0.243652	-16.6861	27.1806
200974093478620	-1.28351	1.94599	-0.174118	-0.243652	-16.4668	30.4342
131309590238948	0.5272	-0.377755	-0.174118	-0.243652	-20.2252	24.6042
236846753409949	-0.13165	-0.377755	-0.174118	-0.243652	-18.4278	21.3239
227425442487643	0.93328	-0.377755	-0.174118	-0.243652	-16.8284	26.9804
239477286137062	0.271224	-0.377755	-0.174118	-0.243652	-20.1957	30.6934
195622449080611	-0.354641	-0.377755	-0.174118	-0.243652	-12.5521	27.5533
239458074343275	0.97645	1.27615	2.92476	1.59739	-64.9801	4.86095
134377557351150	-0.0330364	-0.377755	-0.174118	-0.243652	11.6454	1.91804
165327877921702	0.0145915	-0.377755	2.91333	-0.243652	-76.6588	-4.76788
160447843653532	-0.167289	-0.377755	-0.174118	-0.243652	-18.9159	30.2162
170181029902757	-0.10026	-0.377755	-0.174118	-0.243652	26.9252	91.0471
130134935288558	-1.28351	-0.377755	-0.174118	-0.243652	-18.0882	24.5876
170198370736541	0.279262	-0.377755	-0.174118	-0.243652	8.88138	18.1864
230807863449308	0.268806	-0.377755	-0.174118	-0.243652	7.80834	28.2112
240136813401974	-0.254278	-0.377755	-0.174118	-0.243652	-20.0324	20.0259
201670656379739	-0.407631	-0.377755	-0.174118	-0.243652	17.9048	-65.6676
196043623853363	-0.200123	-0.377755	-0.174118	-0.243652	-19.8428	20.5623
130142317427950	0.370125	3.11281	-0.174118	-0.243652	-22.2631	29.3866
120797944564147	0.321651	-0.377755	-0.174118	-0.243652	-8.06142	35.9258
201523553585579	1.20573	-0.377755	-0.174118	-0.243652	-53.9368	-18.3756
169727151499109	1.12703	-0.377755	-0.174118	-0.243652	-3.19199	23.9054
155911450183964	0.609039	-0.377755	3.41391	-0.243652	-54.2244	17.3524
126885760720230	-0.308217	-0.377755	-0.174118	-0.243652	9.41986	-77.3319
165946192162139	-0.377483	-0.377755	-0.174118	-0.243652	0.96514	-6.63396
239391475362102	-1.28351	-0.377755	-0.174118	-0.243652	-3.45295	35.0709
204213425393076	0.995734	1.60992	-0.174118	-0.243652	-8.34003	28.6161
236288407156574	-0.116945	3.47625	-0.174118	1.3779	-76.0055	22.3057
231770069822390	-0.226375	-0.377755	-0.174118	-0.243652	-16.2092	28.3185
200561508109620	-0.394251	-0.377755	-0.174118	-0.243652	-9.47893	38.3667
130529113332075	-0.522595	-0.377755	-0.174118	-0.243652	-51.6736	18.3011
134033660394796	1.32778	-0.377755	-0.174118	-0.243652	-16.9062	31.3555
236167189392302	0.541028	-0.377755	-0.174118	-0.243652	-17.2061	26.6441
170344387102941	-1.28351	-0.377755	-0.174118	-0.243652	29.4576	81.5327
157140449615149	0.487584	-0.377755	-0.174118	-0.243652	-17.0099	28.7801
204213411079907	0.980003	-0.377755	-0.174118	-0.243652	-14.064	33.2236
231822830721781	-0.174765	1.96264	-0.174118	-0.243652	-9.35016	38.4441
135064438094244	0.812337	-0.377755	-0.174118	-0.243652	-15.3795	26.0559
205381657382238	0.804545	-0.377755	-0.174118	-0.243652	-13.241	28.5847
166332113832692	1.12876	-0.377755	-0.174118	-0.243652	-19.0865	28.7759
192718897892782	1.28021	-0.377755	-0.174118	-0.243652	-23.8112	35.457
157684166475045	-0.0524584	-0.377755	-0.174118	-0.243652	-12.9717	30.9665
200561496082278	-0.14102	-0.377755	-0.174118	2.44084	-18.1355	24.8746
191576424494966	-1.28351	1.7998	-0.174118	-0.243652	-12.5879	30.8406
166332114090926	1.0074	-0.377755	-0.174118	-0.243652	-32.3446	34.0724
129978405414774	0.493969	-0.377755	-0.174118	-0.243652	-17.0752	32.063
196715486763867	-0.149607	-0.377755	-0.174118	-0.243652	10.0015	23.2625
133895282190619	-1.28351	-0.377755	-0.174118	3.66868	-50.9484	15.9559
236177512323878	0.62338	-0.377755	-0.174118	-0.243652	-13.0474	23.9966
133854492550878	1.31735	-0.377755	-0.174118	-0.243652	-17.5474	29.2486
205510786574182	0.899388	2.25147	4.75219	-0.243652	-75.2213	-4.61283
236639623698148	0.45155	-0.377755	-0.174118	-0.243652	28.0977	23.6839
235533413345700	-0.0649298	-0.377755	-0.174118	2.61963	-19.5522	26.0104
227357156920694	-1.28351	-0.377755	-0.174118	-0.243652	-18.3909	26.5993
232302631143835	0.0152477	-0.377755	4.96251	-0.243652	-66.4168	-15.3843
125745325336356	1.14301	2.63486	-0.174118	-0.243652	-2.88482	33.0214
135081901112669	-1.28351	2.46511	-0.174118	-0.243652	-24.9859	21.0088
204816881245422	0.43416	-0.377755	-0.174118	-0.243652	-5.82927	36.3868
191645412419299	1.41337	2.1585	-0.174118	-0.243652	-17.7219	31.4192
201474295388534	0.594878	-0.377755	-0.174118	-0.243652	-18.2045	25.7639
226283262463262	-1.28351	1.89306	-0.174118	-0.243652	-18.9159	23.8112
205527686269734	-0.310445	-0.377755	-0.174118	-0.243652	-31.8852	32.9465
169014053189363	-1.28351	-0.377755	-0.174118	-0.243652	-12.7579	28.1367
191756844264174	-0.18128	1.94888	-0.174118	-0.243652	-16.778	27.1621
241057700465435	-0.207837	-0.377755	-0.174118	-0.243652	-18.9388	26.33
230732713904949	-0.0760959	-0.377755	-0.174118	-0.243652	-32.4265	32.1567
170343433652966	0.965799	-0.377755	-0.174118	-0.243652	-17.3858	27.4522
192315293133171	0.480864	1.98611	-0.174118	-0.243652	-15.4902	22.2282
235070752712924	-0.123344	2.07118	-0.174118	-0.243652	-20.9336	23.649
239932640967603	-0.213711	-0.377755	-0.174118	-0.243652	-13.5087	32.5359
120726897244067	-1.28351	2.25243	-0.174118	-0.243652	-18.3294	22.6282
201474322877813	1.4168	-0.377755	-0.174118	-0.243652	-32.3353	33.8971
134531727616734	0.50424	-0.377755	-0.174118	-0.243652	-18.467	32.9654
131175237708597	1.46087	-0.377755	-0.174118	-0.243652	-19.8729	21.9179
192315278157549	-1.28351	-0.377755	-0.174118	-0.243652	18.9662	-64.8727
165164911061813	-0.128679	2.05992	-0.174118	-0.243652	-20.9512	23.2819
161889610577763	1.25838	-0.377755	-0.174118	-0.243652	-24.6911	10.9445
170343448140006	-0.546875	1.17717	7.39701	1.48721	-75.3708	-4.43534
191210578200421	0.160607	1.48796	-0.174118	-0.243652	-9.18859	35.2152
169579780656038	-0.431226	-0.377755	5.3624	-0.243652	-54.9288	14.1296
157537720231860	0.58624	-0.377755	-0.174118	2.57653	-18.8669	24.5921
131217382631651	1.24065	-0.377755	-0.174118	-0.243652	-64.4541	3.4019
231291315182318	1.57963	-0.377755	-0.174118	-0.243652	-7.93708	36.673
130126479735086	1.47976	-0.377755	-0.174118	-0.243652	-18.0371	22.2188
200561507882860	0.968804	-0.377755	-0.174118	-0.243652	0.825319	36.8537
121879156149662	0.279882	2.92233	-0.174118	3.42983	-15.5508	19.4309
191756844092853	1.08552	-0.377755	-0.174118	2.09496	-47.5809	19.7357
135014240642996	1.31312	-0.377755	-0.174118	-0.243652	-23.3529	25.6158
166264199894750	-0.131834	2.05326	-0.174118	2.46243	-14.5889	25.788
170798580190067	-0.0524717	-0.377755	-0.174118	-0.243652	-0.0699122	30.9445
235122023585646	-0.169543	1.97366	-0.174118	2.37382	-15.2273	28.8773
235548433569508	-1.28351	-0.377755	-0.174118	-0.243652	-16.9296	26.458
169572486199646	0.180573	1.51821	-0.174118	-0.243652	-3.02445	36.6627
227354875484468	1.20853	-0.377755	-0.174118	-0.243652	-16.0033	29.2932
135064437308843	-0.0991791	-0.377755	-0.174118	2.53916	-1.11358	-5.33994
230800346795382	0.415751	-0.377755	-0.174118	-0.243652	-18.5362	20.4744
240498368792883	-0.21103	-0.377755	-0.174118	2.27634	-13.5784	35.577
204360513445150	0.593878	1.51716	-0.174118	-0.243652	-8.89803	34.8137
161411780689187	-0.231803	-0.377755	-0.174118	-0.243652	-17.1739	32.9872
169794751547124	0.28795	-0.377755	-0.174118	-0.243652	-10.6089	34.8178
126885761276660	1.5109	-0.377755	-0.174118	-0.243652	-18.7184	26.0937
240634627246494	-0.210571	-0.377755	-0.174118	-0.243652	-22.8	28.2735
231900127291635	-0.0256343	2.27743	-0.174118	-0.243652	-18.4156	25.8431
121965727300446	0.501978	-0.377755	-0.174118	-0.243652	-19.0889	25.9432
169158827469604	0.0328435	-0.377755	-0.174118	-0.243652	-13.2705	30.6313
232328266698142	0.355855	-0.377755	-0.174118	-0.243652	-12.2697	27.6086
230592341494581	1.19763	1.52553	-0.174118	-0.243652	28.0735	84.6626
200416687773412	-0.341964	-0.377755	-0.174118	-0.243652	-20.491	-2.8474
197213600037788	0.998045	-0.377755	-0.174118	-0.243652	-16.0226	33.7841
236785369016619	-1.28351	2.25607	-0.174118	-0.243652	-17.5723	26.9495
161893233872229	1.50041	-0.377755	-0.174118	-0.243652	-4.6628	17.0378
129565698714421	0.843032	-0.377755	-0.174118	-0.243652	2.71246	31.4754
197264046746332	0.742912	1.71745	3.75161	-0.243652	-4.87327	35.3502
169587546741086	-0.14062	-0.377755	-0.174118	-0.243652	-15.8284	19.1754
156024174234350	-1.28351	-0.377755	-0.174118	-0.243652	-17.2095	25.3943
231760526523187	-1.28351	-0.377755	-0.174118	-0.243652	-18.6625	26.0704
235069813415348	-1.28351	-0.377755	-0.174118	-0.243652	-11.2268	32.773
134041189408051	-0.243369	1.81782	-0.174118	-0.243652	-7.10857	34.8911
231692926053614	0.464395	1.95985	-0.174118	-0.243652	-11.3119	31.8156
162090699578787	-0.0591795	-0.377755	-0.174118	-0.243652	-25.2946	-12.1173
239408834833333	0.855454	1.87326	-0.174118	-0.243652	-50.0926	16.0356
239458062032228	0.189911	1.5324	5.65331	-0.243652	-77.7725	-4.94135
161451925747438	0.552935	-0.377755	-0.174118	-0.243652	-16.1614	23.4987
165860307785973	-0.0931177	-0.377755	-0.174118	2.5534	-17.0458	27.2227
126834253163300	-1.28351	-0.377755	-0.174118	-0.243652	85.5632	-21.3278
133854491700534	0.432123	-0.377755	-0.174118	-0.243652	-11.6077	34.2908
169579761323374	1.19838	-0.377755	-0.174118	-0.243652	-50.2276	19.3419
226806161426291	0.988609	-0.377755	-0.174118	-0.243652	-4.66895	35.9789
204213425687964	0.304783	-0.377755	-0.174118	-0.243652	-51.6694	18.6742
231917038459819	-0.30431	-0.377755	-0.174118	-0.243652	-7.87374	37.3318
156463322019558	0.647544	-0.377755	-0.174118	-0.243652	-8.45901	34.1048
126835146045235	-0.0669876	-0.377755	4.63727	-0.243652	-0.158692	-6.20767
235601998788460	-1.28351	2.12283	-0.174118	-0.243652	-21.4908	31.1008
200983461874470	-1.28351	-0.377755	-0.174118	-0.243652	-15.9449	25.1498
235070752474981	-0.539765	-0.377755	-0.174118	-0.243652	29.0508	83.2148
232301289490286	-1.28351	-0.377755	-0.174118	-0.243652	-22.539	27.699
200974093174510	0.647987	-0.377755	-0.174118	3.3057	-61.1951	9.16217
131217400650099	0.824395	-0.377755	-0.174118	-0.243652	-8.39223	33.8967
236169996164510	-0.254981	-0.377755	-0.174118	-0.243652	-79.7152	-6.29522
201585858373363	-1.28351	-0.377755	-0.174118	-0.243652	-17.6502	31.3505
161889622615989	0.385808	-0.377755	-0.174118	-0.243652	-13.7769	29.0713
239408804220254	-1.28351	-0.377755	-0.174118	-0.243652	-10.7494	30.3709
164753444818331	-0.29498	2.97489	-0.174118	-0.243652	-18.4629	33.5518
228042069924590	-1.28351	-0.377755	-0.174118	-0.243652	-33.2504	33.4787
165164925695851	0.744463	-0.377755	-0.174118	-0.243652	-18.2825	23.2645
227357157373742	-1.28351	-0.377755	-0.174118	-0.243652	-15.789	23.0736
160996556692843	0.628027	-0.377755	-0.174118	-0.243652	-15.919	27.2086
165188425705396	-0.145704	-0.377755	-0.174118	-0.243652	-17.3497	25.8675
121319783591211	1.44804	-0.377755	-0.174118	-0.243652	-13.7526	28.2439
125728279948067	-1.28351	-0.377755	-0.174118	-0.243652	81.5448	-22.0083
196163863960861	0.682488	-0.377755	-0.174118	1.9973	-51.1595	16.0359
235533432998683	1.27094	1.61182	-0.174118	-0.243652	0.72542	35.6634
166264153499507	-0.0390584	-0.377755	-0.174118	-0.243652	-33.2899	33.8775
169082638420710	0.902169	1.93906	-0.174118	2.33531	-10.2901	22.206
155888882702699	-0.299786	-0.377755	-0.174118	-0.243652	-8.93555	35.5997
230816753342197	0.0596175	-0.377755	-0.174118	-0.243652	-74.1002	-4.73365
122293379323613	0.0852608	-0.377755	-0.174118	-0.243652	0.532872	36.8389
191691461085421	-1.28351	-0.377755	-0.174118	-0.243652	-12.251	18.7175
192678068411748	-1.28351	1.57852	-0.174118	1.93398	-74.3593	-4.66387
195623341902774	-1.28351	3.69334	-0.174118	-0.243652	-31.6287	32.5287
157690340493102	-0.165969	-0.377755	-0.174118	-0.243652	-15.2278	33.1452
156515934853549	0.909135	-0.377755	-0.174118	-0.243652	-10.2296	22.7827
120726943022387	1.0579	-0.377755	-0.174118	-0.243652	-20.0142	24.5995
231907643476275	-0.162474	-0.377755	-0.174118	-0.243652	-16.5614	24.2628
166290878225764	-0.152323	2.01001	-0.174118	-0.243652	-16.7203	29.8519
232302678064492	0.177206	1.5131	-0.174118	-0.243652	-1.29955	35.9808
134592125921523	-0.365111	-0.377755	3.45818	-0.243652	27.0356	92.8045
166332114286877	0.904398	-0.377755	-0.174118	-0.243652	-13.8554	28.0845
161462695181213	-1.28351	-0.377755	-0.174118	-0.243652	23.5767	89.7597
196180776177054	-1.28351	2.13197	-0.174118	-0.243652	-19.4645	32.3493
192255444334966	0.61096	-0.377755	-0.174118	-0.243652	-9.96829	33.4428
232439010942253	0.345331	-0.377755	-0.174118	2.14936	-13.6085	35.7625
126218864637734	0.983981	-0.377755	-0.174118	-0.243652	-1.8424	35.3359
200570488380773	-0.49485	1.28699	-0.174118	2.83349	-69.26	-9.87863
240498414865318	-0.0332998	-0.377755	-0.174118	-0.243652	-19.7782	23.7547
126132140857782	0.605102	-0.377755	-0.174118	-0.243652	-21.5766	31.171
170276754414006	0.947174	-0.377755	-0.174118	2.40657	-17.0516	23.7035
199944362487094	0.403011	-0.377755	-0.174118	-0.243652	-9.25319	35.5238
130203922885357	-1.28351	2.28582	-0.174118	-0.243652	-24.6613	31.6481
227425442257819	0.103709	-0.377755	3.16118	-0.243652	-75.3359	-5.41726
130185515887926	1.18284	-0.377755	-0.174118	-0.243652	-51.0966	17.9264
157690325056413	1.02377	-0.377755	-0.174118	-0.243652	-0.487949	36.5348
120703409141555	-0.30779	-0.377755	-0.174118	-0.243652	-2.39786	35.3712
226901456709549	1.32979	-0.377755	-0.174118	-0.243652	-11.686	18.3672
157004338972523	-1.28351	2.46709	-0.174118	-0.243652	-34.0064	34.7516
160785118185829	-0.46314	-0.377755	-0.174118	-0.243652	50.7718	-6.41034
121202323961758	0.120674	1.42777	-0.174118	7.815	-85.6345	-1.78028
120786786041182	0.549968	-0.377755	-0.174118	-0.243652	-34.7113	11.7858
122436455914851	0.488845	-0.377755	-0.174118	2.40188	-15.827	28.0038
226829547465070	1.2171	-0.377755	-0.174118	-0.243652	-10.4171	19.7629
235550849023395	0.818555	-0.377755	-0.174118	-0.243652	-7.23465	35.5943
169156963129142	0.525598	-0.377755	-0.174118	-0.243652	-19.5646	28.637
235533401245549	1.51576	-0.377755	-0.174118	-0.243652	7.96884	20.4334
191215678213494	-0.517667	1.23882	2.85482	1.55584	-75.5544	-4.80975
226394649877931	1.29785	-0.377755	-0.174118	-0.243652	-21.1628	19.8458
230732686384414	-0.56183	2.18234	2.68015	4.18813	-82.5783	-5.38204
134033659778987	-1.28351	-0.377755	-0.174118	2.96992	-19.047	23.1409
164631932430619	0.285222	-0.377755	-0.174118	-0.243652	0.422999	35.0276
161889595387237	0.334071	1.75443	-0.174118	3.55716	-33.6262	-12.3153
160928776710004	0.553846	-0.377755	-0.174118	-0.243652	-20.1869	27.7395
162078888770461	0.00904705	-0.377755	-0.174118	-0.243652	-21.7598	28.7721
191080743197412	0.722987	1.28229	2.93626	1.60423	-77.4603	-2.8881
192806917453731	-0.0164747	3.75126	-0.174118	-0.243652	-18.2545	30.7653
235214350763813	0.584313	-0.377755	-0.174118	-0.243652	-20.4907	30.4947
239407462037347	0.063647	-0.377755	-0.174118	-0.243652	-19.5196	24.8168
235626695343397	-1.28351	-0.377755	-0.174118	-0.243652	-19.5614	27.1703
195622429682020	-0.388434	1.51161	-0.174118	-0.243652	-3.8118	33.7864
236082068900075	-1.28351	-0.377755	-0.174118	-0.243652	-15.6269	25.3341
204360514226605	1.09854	2.22275	-0.174118	-0.243652	-33.3779	33.2808
131309589416797	0.963636	-0.377755	-0.174118	-0.243652	-7.71237	37.0182
197264065903516	-1.28351	3.07127	-0.174118	-0.243652	-6.86992	33.7321
241114562029790	-0.171997	-0.377755	-0.174118	-0.243652	-18.0403	22.8382
155842576833332	-0.2435	1.81755	-0.174118	-0.243652	-16.1895	29.1699
230749778131244	0.373004	-0.377755	-0.174118	2.19759	-16.0378	33.7644
230741457394475	0.419319	-0.377755	-0.174118	-0.243652	1.07291	35.5772
166402828130595	0.572957	-0.377755	-0.174118	-0.243652	-19.6421	30.7876
134539673716589	1.70094	-0.377755	-0.174118	-0.243652	-18.1068	30.2648
134033673144747	-0.287845	-0.377755	-0.174118	2.09585	-50.7895	14.5981
205392407121318	-0.116255	-0.377755	-0.174118	-0.243652	-23.9137	29.0331
192678095404405	-1.28351	-0.377755	-0.174118	-0.243652	-8.96437	37.0452
169174289828661	0.0344603	-0.377755	-0.174118	-0.243652	-18.2803	29.8998
169156962827509	-0.146097	-0.377755	-0.174118	-0.243652	-14.6173	26.8726
121896082553198	-0.125232	-0.377755	-0.174118	-0.243652	-17.8136	20.7317
232318630841180	0.754828	1.73376	-0.174118	-0.243652	-48.8071	13.6786
125239699659573	-0.0389415	3.69022	-0.174118	-0.243652	-35.2288	35.4176
166264154253236	-1.28351	-0.377755	-0.174118	-0.243652	-3.49177	33.7568
192180147829173	0.41688	-0.377755	-0.174118	-0.243652	-19.8673	30.7384
169793557842294	1.9871	2.54672	-0.174118	3.01173	-15.6645	17.1935
192325881387806	0.403319	-0.377755	-0.174118	-0.243652	8.57577	26.8066
204358258903965	0.948704	2.00526	-0.174118	-0.243652	-11.0499	34.0429
205870240808171	1.48719	-0.377755	-0.174118	-0.243652	-26.0666	22.2849
134472852232413	0.665408	-0.377755	-0.174118	-0.243652	-17.8124	20.7211
197068882098909	-1.28351	-0.377755	3.11435	-0.243652	-76.6171	-4.83085
230611622423853	-1.28351	-0.377755	-0.174118	-0.243652	-9.39768	27.6966
240490745817822	0.957728	-0.377755	-0.174118	-0.243652	-11.5349	21.5647
235069825771427	-0.0319096	2.26418	-0.174118	-0.243652	-15.7385	29.5252
231280309909932	1.25542	1.94452	-0.174118	-0.243652	-7.11978	26.4464
134600581339445	-0.156442	-0.377755	-0.174118	-0.243652	-17.591	22.118
169723749940078	-0.067419	-0.377755	-0.174118	-0.243652	-20.582	28.2312
161340122417381	0.311035	-0.377755	-0.174118	-0.243652	-8.24322	33.9673
164753445121254	-1.28351	-0.377755	-0.174118	-0.243652	0.617851	35.4648
230749747399011	-1.28351	-0.377755	-0.174118	-0.243652	-10.8038	24.9228
191026834364197	1.78365	-0.377755	-0.174118	-0.243652	-21.9996	21.3205
230816707398045	1.4585	-0.377755	-0.174118	-0.243652	-36.3028	26.7753
227903404173603	0.348295	-0.377755	-0.174118	-0.243652	-18.5871	-47.0538
226273482628462	0.372437	-0.377755	-0.174118	-0.243652	10.1513	24.6434
196163864324835	-1.28351	-0.377755	-0.174118	-0.243652	0.895099	-9.63455
191647303298269	1.19628	-0.377755	-0.174118	2.81289	-34.791	34.4145
201465599212278	0.493146	2.00574	-0.174118	-0.243652	-7.41838	25.5249
160990114830563	-1.28351	4.13899	-0.174118	-0.243652	-5.2635	35.6066
161478621223709	-0.284457	-0.377755	-0.174118	-0.243652	-26.3004	-10.9731
201585857620388	-0.182216	-0.377755	-0.174118	-0.243652	-5.90104	29.2372
121896067586422	-0.166822	-0.377755	-0.174118	-0.243652	-16.6144	29.7416
231760572406068	1.04417	-0.377755	-0.174118	-0.243652	-22.3309	26.9513
236082068642140	-0.0719108	-0.377755	-0.174118	-0.243652	-20.778	30.6764
130057594157931	-0.100196	-0.377755	-0.174118	-0.243652	-0.445142	-4.14519
169795556337886	-0.35707	-0.377755	-0.174118	-0.243652	0.665397	34.8904
126885746128691	-1.28351	-0.377755	-0.174118	-0.243652	-7.63508	36.5076
122310425263477	-0.0751077	2.173	-0.174118	-0.243652	-8.32714	26.4588
191226684520179	0.414789	-0.377755	-0.174118	-0.243652	-21.434	28.5881
196043605731059	-0.419011	2.61336	3.24501	-0.243652	-72.918	-3.67262
200363926996852	-0.0237817	-0.377755	-0.174118	2.71632	-19.3975	20.0388
226901441304950	0.486975	-0.377755	-0.174118	-0.243652	-18.949	31.5228
129583031635315	1.43442	-0.377755	-0.174118	-0.243652	-21.4674	29.7192
236846753396467	-1.28351	2.16877	-0.174118	-0.243652	-18.3113	21.9092
129663515946285	0.435187	-0.377755	-0.174118	-0.243652	-1.6432	33.7717
133895313545052	0.52047	-0.377755	-0.174118	-0.243652	-16.7498	20.7987
121276787275998	-0.271109	1.75927	-0.174118	-0.243652	-3.31857	33.6401
164769532177629	-1.28351	-0.377755	-0.174118	-0.243652	-19.4615	21.6134
191210577877278	0.593986	-0.377755	-0.174118	-0.243652	84.075	25.3762
126132113820580	-0.0799577	-0.377755	-0.174118	-0.243652	14.7986	-18.645
165858413275947	0.231082	-0.377755	-0.174118	-0.243652	0.212208	36.1826
169572513507174	0.879325	1.9068	-0.174118	-0.243652	-15.6178	30.8293
134600580872556	-1.28351	-0.377755	-0.174118	-0.243652	-17.7874	23.9087
231907628575596	-0.144949	2.02557	-0.174118	-0.243652	-6.89416	21.5759
192859711617334	-0.0548257	-0.377755	-0.174118	-0.243652	-14.4531	32.1588
166290909718885	0.78574	-0.377755	-0.174118	-0.243652	-8.0553	35.127
232311402219957	-0.124755	-0.377755	-0.174118	-0.243652	-15.6754	31.4757
226829501413236	-1.28351	-0.377755	-0.174118	-0.243652	-56.2079	11.6035
239475407108381	1.04249	-0.377755	-0.174118	-0.243652	-15.7879	19.0374
201595521292574	0.542714	-0.377755	-0.174118	-0.243652	-18.8269	33.2308
239932687113059	-0.0261125	-0.377755	-0.174118	-0.243652	-20.452	30.0278
165302214999452	0.466414	-0.377755	-0.174118	-0.243652	-2.70689	32.7399
236170026833701	0.815727	-0.377755	-0.174118	-0.243652	-16.1517	31.5734
169793570163124	-0.0795084	-0.377755	-0.174118	-0.243652	-12.1027	30.0509
204954185984812	0.246022	-0.377755	-0.174118	-0.243652	-0.922497	35.1621
192747102980956	1.88778	-0.377755	-0.174118	-0.243652	-16.7679	35.2417
235069813483235	1.30692	-0.377755	-0.174118	-0.243652	-32.4883	34.0177
231711850817771	0.939281	1.99181	-0.174118	-0.243652	-9.42125	38.3779
162090668636405	-0.300576	-0.377755	-0.174118	-0.243652	-5.16552	34.1847
121965754333478	1.12601	-0.377755	-0.174118	-0.243652	-51.6013	-75.0156
129978405407067	0.690382	-0.377755	-0.174118	-0.243652	-17.3444	28.1841
130134888573739	-1.28351	-0.377755	-0.174118	-0.243652	-18.2985	27.7445
157562596670707	0.657841	-0.377755	-0.174118	-0.243652	-11.2463	26.3595
226806147245877	0.0385576	2.41293	-0.174118	-0.243652	-26.4943	-11.3295
197060142741932	0.0677264	-0.377755	-0.174118	-0.243652	-31.902	31.8217
126218845478124	-1.28351	-0.377755	-0.174118	-0.243652	83.7555	9.04666
199865992370996	0.848695	-0.377755	-0.174118	-0.243652	13.9186	-17.9146
121202342255388	0.101568	-0.377755	-0.174118	-0.243652	-16.6452	25.9196
131097901251380	-0.0588224	-0.377755	-0.174118	-0.243652	-14.7043	26.7426
131234280720613	1.33708	-0.377755	-0.174118	-0.243652	-0.0158783	35.5244
166469239003933	1.51847	-0.377755	-0.174118	-0.243652	-0.116114	34.6513
122282749148014	-1.28351	1.74053	-0.174118	-0.243652	-53.5436	17.1049
126218864552731	-1.28351	-0.377755	-0.174118	-0.243652	12.7577	23.4216
230732733201764	0.494931	-0.377755	-0.174118	-0.243652	-16.336	22.2658
197068882139366	-0.116018	2.08664	-0.174118	2.49959	-49.9032	14.353
165858460256988	0.406099	-0.377755	-0.174118	-0.243652	-51.5602	19.5008
204403344037676	-0.0784742	-0.377755	-0.174118	-0.243652	-18.959	31.4625
227853864975604	0.713232	-0.377755	-0.174118	2.80805	-8.82257	25.8691
135699985721204	1.54561	3.30001	-0.174118	-0.243652	-5.18027	30.7765
191226652318046	0.698505	-0.377755	-0.174118	4.41347	-16.8339	24.0327
199934550337846	0.489558	-0.377755	-0.174118	-0.243652	-19.3032	32.7448
122308384450908	-0.304738	-0.377755	-0.174118	-0.243652	-51.1454	16.5765
134600608078685	0.618495	-0.377755	-0.174118	-0.243652	-14.5736	20.7696
165851883059046	-0.0348567	-0.377755	-0.174118	-0.243652	-19.4701	29.7053
164769505074470	0.566865	-0.377755	-0.174118	-0.243652	-11.219	31.1947
157004338195756	-1.28351	1.84228	-0.174118	2.22758	-50.3835	15.8833
230611668036846	-0.234918	-0.377755	-0.174118	-0.243652	-51.941	14.9764
169158203100070	-1.28351	2.26864	-0.174118	-0.243652	-19.5578	32.6323
125745312971691	-1.28351	-0.377755	-0.174118	-0.243652	-11.2063	25.4241
204911343455467	-0.205474	1.89781	-0.174118	-0.243652	-9.0405	32.3261
196174352434995	0.387285	-0.377755	-0.174118	-0.243652	-10.1767	24.4198
192255416551835	1.11306	-0.377755	6.23351	2.1342	-61.7791	16.9232
166469253586356	-1.28351	-0.377755	-0.174118	-0.243652	-9.24958	28.1341
205527670777694	1.01946	2.10715	-0.174118	-0.243652	-10.8951	20.9405
230732686613940	-0.0850272	-0.377755	-0.174118	-0.243652	-15.2999	27.1747
161462695115627	1.35672	-0.377755	-0.174118	-0.243652	6.1606	-0.898516
196043605761260	-0.052075	2.22162	-0.174118	-0.243652	-9.89069	33.1968
121812449868141	0.839138	1.85043	-0.174118	-0.243652	-76.547	-5.02759
197068882303782	-0.192253	1.92572	-0.174118	-0.243652	-50.4442	15.4188
199934577143029	-1.28351	-0.377755	-0.174118	6.3463	84.5223	24.638
134936676686574	0.650535	-0.377755	-0.174118	-0.243652	-24.9794	-12.0266
156515935075243	0.642422	-0.377755	-0.174118	-0.243652	-16.7087	20.055
134472851962141	0.60593	-0.377755	-0.174118	-0.243652	-15.0698	27.8288
121339915385782	-0.0315603	-0.377755	-0.174118	4.30697	-21.8453	24.2289
196019702425971	-0.334878	-0.377755	3.57775	-0.243652	-52.3359	18.7001
197135438932278	-1.28351	2.11124	-0.174118	-0.243652	-9.19213	26.6684
126706311620467	-0.0963471	-0.377755	-0.174118	-0.243652	-7.05582	34.7031
195967073838958	0.674118	-0.377755	-0.174118	-0.243652	-21.853	32.3209
235626695347118	-1.28351	-0.377755	-0.174118	-0.243652	-22.0573	29.4169
227981806188892	-1.28351	-0.377755	-0.174118	-0.243652	-18.49	25.1782
200922526340828	1.7624	-0.377755	-0.174118	-0.243652	-3.48329	33.1795
165858413595510	-0.0247456	-0.377755	-0.174118	-0.243652	-17.1682	27.7615
205392425895717	0.0887341	-0.377755	-0.174118	-0.243652	-19.7586	24.8737
166402847360947	1.69882	-0.377755	-0.174118	-0.243652	-8.61842	27.3166
125719946063091	1.12639	-0.377755	-0.174118	-0.243652	-50.1457	16.1981
197206083554220	0.0734515	-0.377755	-0.174118	2.94479	-19.0501	25.9758
169014021482716	1.32781	-0.377755	-0.174118	-0.243652	-11.503	37.224
126680945051574	-0.221807	-0.377755	-0.174118	-0.243652	-13.2236	33.7156
205518962014059	-1.28351	1.85906	-0.174118	-0.243652	1.03149	26.8228
121202323897069	-1.28351	-0.377755	-0.174118	-0.243652	-65.9715	34.9445
169158171606243	0.9619	-0.377755	-0.174118	-0.243652	44.9002	1.46629
126680956882334	0.897076	1.93186	-0.174118	-0.243652	-21.6831	25.4106
191576409787812	-1.28351	-0.377755	-0.174118	-0.243652	10.7888	25.1423
192745848913115	0.746938	-0.377755	-0.174118	-0.243652	-12.3731	16.5255
155842549496173	0.679508	-0.377755	-0.174118	-0.243652	-21.6092	22.6281
226949786889526	0.599234	-0.377755	-0.174118	-0.243652	14.9733	18.9701
231711850847070	-1.28351	-0.377755	-0.174118	-0.243652	-57.1795	12.3908
200922572941675	-0.012645	-0.377755	-0.174118	-0.243652	-31.5516	33.3955
192678082828638	0.532159	-0.377755	-0.174118	-0.243652	-51.2569	17.2951
196527728253789	1.14598	2.29295	-0.174118	-0.243652	-19.53	22.5046
134472851712307	1.78285	-0.377755	-0.174118	-0.243652	-32.6625	33.8383
169158183638827	-1.28351	-0.377755	-0.174118	-0.243652	-22.3003	27.0278
126149039963419	-1.28351	-0.377755	-0.174118	-0.243652	-13.0955	18.003
169082619128620	0.736518	-0.377755	-0.174118	-0.243652	-22.875	26.1847
227975363706283	-1.28351	-0.377755	-0.174118	-0.243652	-21.5483	21.6378
170798611912628	0.442063	1.92434	-0.174118	-0.243652	-10.7879	22.9029
235000971618718	1.17106	-0.377755	-0.174118	-0.243652	0.88963	34.203
126834252335924	0.7451	-0.377755	-0.174118	-0.243652	-20.6073	22.1356
131089728756979	-1.28351	2.16437	-0.174118	-0.243652	-10.9375	25.9483
204825337163045	1.35065	-0.377755	-0.174118	-0.243652	-12.2792	22.3597
125728252648165	-1.28351	-0.377755	-0.174118	-0.243652	-16.5133	36.281
129497400560358	-0.0838695	2.1545	-0.174118	-0.243652	-12.8843	27.7814
236221701146483	0.521536	-0.377755	-0.174118	-0.243652	-12.9342	32.241
235122024168235	0.762075	-0.377755	-0.174118	-0.243652	-19.0732	29.0851
232302631086891	1.16392	2.31967	-0.174118	-0.243652	-4.66303	15.1997
231891434654123	0.804845	3.10189	-0.174118	-0.243652	-10.5012	34.925
169727133149988	0.00859206	-0.377755	-0.174118	-0.243652	-16.5583	22.7991
134041176235429	0.0258815	-0.377755	-0.174118	-0.243652	-14.58	20.4119
240136832277291	1.04913	-0.377755	-0.174118	-0.243652	-16.1552	24.9179
125728252451117	1.50153	-0.377755	-0.174118	-0.243652	-42.596	20.1116
160996537624884	0.807758	-0.377755	-0.174118	-0.243652	9.2217	19.5512
157690371362163	-1.28351	-0.377755	-0.174118	-0.243652	-22.7148	-11.8747
232327461891374	-0.378756	-0.377755	3.40422	-0.243652	-77.0265	-4.95403
231279536028515	-0.23693	-0.377755	-0.174118	-0.243652	8.56344	22.5264
134033672423150	1.2973	-0.377755	-0.174118	-0.243652	-50.9469	16.5176
121896095566124	0.557262	2.10883	-0.174118	-0.243652	-17.1589	29.6093
235120022931302	0.651623	-0.377755	-0.174118	-0.243652	-20.323	29.7455
121339884825380	0.694873	-0.377755	-0.174118	-0.243652	-10.3767	32.9214
155888869927141	0.0121259	-0.377755	-0.174118	-0.243652	-17.0051	23.2643
195967119641958	0.155259	-0.377755	-0.174118	-0.243652	-31.7272	31.884
162078869899675	1.14885	2.29723	-0.174118	-0.243652	-20.8654	27.2496
120726897674075	1.63824	-0.377755	-0.174118	-0.243652	-12.3637	22.5388
196163836761846	1.8354	-0.377755	-0.174118	-0.243652	-3.27452	28.0983
160440058330526	-0.381251	-0.377755	-0.174118	-0.243652	15.5535	8.98428
125197018327275	1.73337	-0.377755	-0.174118	-0.243652	1.10781	32.576
131293456549723	0.660234	-0.377755	-0.174118	-0.243652	-19.1053	24.7321
156453509483357	-1.28351	-0.377755	-0.174118	-0.243652	-19.9091	26.8394
197135439087917	-0.28691	-0.377755	3.76747	6.53492	-81.961	-5.55058
169794766268779	-1.28351	-0.377755	-0.174118	-0.243652	-23.081	32.505
169793570916654	1.86001	-0.377755	-0.174118	-0.243652	1.5097	36.8373
231711832459564	0.816492	-0.377755	-0.174118	-0.243652	-22.9353	27.3837
195958617880940	1.6048	-0.377755	-0.174118	-0.243652	-13.6909	30.895
197145283677419	-0.0397154	2.2477	-0.174118	-0.243652	-21.9144	20.9043
239587881309931	-1.28351	-0.377755	-0.174118	2.58866	-13.7672	25.204
239587850079644	-0.121268	2.07556	-0.174118	-0.243652	-14.9072	34.2318
191576408972124	-0.0695254	-0.377755	-0.174118	-0.243652	-9.47558	26.031
197145237506926	0.522379	-0.377755	-0.174118	2.46172	-49.1806	14.5143
162090700131125	0.12229	-0.377755	-0.174118	-0.243652	-19.6746	23.2234
205922688690419	-1.28351	-0.377755	-0.174118	-0.243652	-18.8005	27.8254
192745863505837	1.68901	3.54556	-0.174118	2.55648	-15.1339	28.6772
195546181655963	-0.0679758	-0.377755	-0.174118	-0.243652	-14.699	25.0256
130736318699939	0.834808	-0.377755	-0.174118	-0.243652	-35.3832	35.6216
227354874920350	1.27189	3.32057	-0.174118	3.87314	-52.6987	14.7314
191080757643694	-1.28351	2.40845	-0.174118	-0.243652	-18.8173	21.6431
232302678038948	1.24586	2.44284	-0.174118	-0.243652	-46.4091	17.129
164761076611509	-0.0338761	-0.377755	-0.174118	-0.243652	-18.041	29.0035
191226638198619	-1.28351	-0.377755	-0.174118	-0.243652	-0.890573	-4.66113
161890964552987	-0.00333672	2.32449	-0.174118	-0.243652	-20.2343	27.5102
232321065016238	-1.28351	-0.377755	-0.174118	-0.243652	82.3326	-20.234
226874732498213	0.850033	1.86566	-0.174118	-0.243652	0.0566918	32.3056
235678490806686	-0.196674	-0.377755	-0.174118	-0.243652	15.3283	8.64431
122282749638494	-0.0168154	-0.377755	-0.174118	-0.243652	-23.0716	26.989
201114504543652	-1.28351	-0.377755	-0.174118	-0.243652	80.5193	-22.1069
130184147322588	-1.28351	-0.377755	-0.174118	-0.243652	-53.7622	9.41725
200899065460461	-0.241376	-0.377755	-0.174118	2.20504	-52.9911	16.2779
134033692117926	0.201028	-0.377755	-0.174118	-0.243652	-60.6143	33.1216
235550861879724	0.105533	-0.377755	-0.174118	-0.243652	-30.5611	32.3355
235695804992229	1.39293	3.53595	-0.174118	-0.243652	-23.7159	28.0354
199934595775924	0.849273	-0.377755	-0.174118	-0.243652	30.6632	26.2204
130057606683492	1.00888	-0.377755	-0.174118	-0.243652	-1.26924	29.703
165302215817564	0.757127	-0.377755	-0.174118	-0.243652	-21.8135	22.5298
227921658239197	0.490615	-0.377755	-0.174118	-0.243652	-40.7061	-79.4496
227363552975669	0.364082	-0.377755	-0.174118	-0.243652	-6.20251	34.2726
196163837552868	1.16625	-0.377755	-0.174118	-0.243652	-11.224	29.9232
227510414853997	0.0070941	-0.377755	-0.174118	-0.243652	0.686645	-7.1461
195426057047283	1.32818	-0.377755	4.35995	2.45004	-60.3076	10.4279
155971413753204	0.756943	-0.377755	-0.174118	-0.243652	-54.4703	10.8869
230807895198965	1.41093	-0.377755	-0.174118	-0.243652	-6.94391	26.5178
155842596517726	1.13448	-0.377755	-0.174118	-0.243652	10.0347	1.23052
121826168130485	-0.225365	1.85583	-0.174118	-0.243652	-4.29299	35.0281
134600595532573	0.673959	-0.377755	-0.174118	-0.243652	-14.4331	32.4147
135014255380398	0.0617622	-0.377755	-0.174118	-0.243652	-15.9175	25.5233
226949759688029	0.767885	1.75169	-0.174118	-0.243652	-76.0377	22.0861
200922572385076	0.00620584	-0.377755	-0.174118	-0.243652	-18.1456	29.9003
227975363943211	-0.193419	-0.377755	-0.174118	-0.243652	8.05499	23.6171
169014006836059	1.1576	-0.377755	-0.174118	-0.243652	-8.33304	34.8165
166332114062645	0.441019	-0.377755	-0.174118	-0.243652	-9.0496	34.2438
195546181420982	1.94769	2.4911	-0.174118	-0.243652	-7.03004	30.5293
135699985454829	-0.167815	-0.377755	-0.174118	-0.243652	-52.2091	16.0956
169794797255542	0.757766	-0.377755	-0.174118	-0.243652	-20.6673	13.2356
170137141000092	1.08949	-0.377755	-0.174118	-0.243652	-16.5001	25.5104
232318649195358	-0.0663208	2.19154	-0.174118	2.61637	-36.4048	2.69362
130126448093596	0.370457	-0.377755	-0.174118	-0.243652	0.0651256	35.9784
192121064511197	1.45332	-0.377755	-0.174118	-0.243652	2.28212	35.4188
231770070346164	-1.28351	-0.377755	-0.174118	-0.243652	-77.9311	-3.03758
240482262300918	-1.28351	-0.377755	-0.174118	-0.243652	-21.9783	24.6307
195625757923676	0.995016	-0.377755	-0.174118	-0.243652	-11.4119	31.3292
130754464901043	-1.28351	-0.377755	-0.174118	-0.243652	-18.0919	34.0189
239468531112155	0.631181	-0.377755	-0.174118	2.65797	-18.2183	24.8268
134530788157237	-0.11179	-0.377755	-0.174118	-0.243652	-35.0705	28.4915
131217382033717	-0.321339	1.65324	-0.174118	-0.243652	-0.669317	36.6665
200967516511028	0.924895	-0.377755	-0.174118	-0.243652	-31.4777	33.4639
195546166709174	0.00464563	-0.377755	-0.174118	-0.243652	-13.0694	30.2502
131293502195638	-1.28351	-0.377755	-0.174118	-0.243652	-16.7503	35.0409
155842565007781	0.367513	-0.377755	-0.174118	-0.243652	-48.4909	16.8141
232449761568619	1.13776	-0.377755	-0.174118	-0.243652	-14.3994	23.2815
191026787638518	0.0710627	-0.377755	-0.174118	-0.243652	-20.8738	29.7617
200994213817565	0.101006	2.54475	-0.174118	-0.243652	-18.2158	29.8327
240634626493277	1.24209	-0.377755	-0.174118	2.88975	-17.0963	25.3231
226949774306612	-1.28351	-0.377755	-0.174118	-0.243652	-7.86121	32.6393
120726943886635	1.18835	2.3562	-0.174118	-0.243652	-30.6039	31.4051
170327475964726	-1.28351	-0.377755	-0.174118	-0.243652	-7.02764	14.9982
134522347351411	0.545464	-0.377755	-0.174118	-0.243652	-58.1244	11.4883
134600608856302	0.663148	-0.377755	-0.174118	-0.243652	-22.5979	31.0642
236167208266677	0.47229	1.97243	-0.174118	-0.243652	-25.9525	26.3542
197256817798382	-1.28351	-0.377755	-0.174118	-0.243652	83.961	11.7643
125677966874910	1.54322	-0.377755	-0.174118	-0.243652	-21.8778	28.7557
169156975679324	-1.28351	-0.377755	-0.174118	-0.243652	-57.7592	11.6784
120772979775211	0.495646	-0.377755	-0.174118	-0.243652	-2.09369	27.3496
170798565149486	1.09464	-0.377755	-0.174118	-0.243652	-18.6984	23.1402
161451938372836	1.53469	1.64773	3.62098	-0.243652	-76.7454	-4.69113
121826167442150	0.0430719	-0.377755	-0.174118	-0.243652	-13.3736	15.4727
226343123638582	-0.0446919	2.2372	-0.174118	-0.243652	-18.1854	28.5344
196527728745374	-0.134563	-0.377755	-0.174118	-0.243652	-0.547704	28.2704
204954185972982	0.486499	-0.377755	-0.174118	-0.243652	-10.6202	35.2838
155972606848357	1.5733	-0.377755	-0.174118	-0.243652	-19.2854	21.5402
170137140258654	0.937075	1.98866	-0.174118	-0.243652	-5.05803	34.9867
192747083782435	-0.304795	-0.377755	-0.174118	-0.243652	52.1541	-28.2774
227364251744093	0.024013	-0.377755	-0.174118	-0.243652	-19.5338	18.0072
241114608687021	-0.0852556	2.15158	-0.174118	-0.243652	-0.0871903	35.8875
130736319060765	1.07944	-0.377755	-0.174118	-0.243652	-14.5501	27.6819
200348209400757	0.872245	-0.377755	4.08771	2.28831	-52.4225	18.7818
120797944311091	0.0125901	-0.377755	-0.174118	-0.243652	-13.7283	25.9539
131097915710171	0.454608	3.29114	-0.174118	-0.243652	-4.4836	37.6302
197185817201067	-1.28351	-0.377755	-0.174118	-0.243652	-16.1528	20.8103
157004338162476	-1.28351	-0.377755	-0.174118	-0.243652	-11.624	31.0946
205392379243308	0.807846	-0.377755	-0.174118	-0.243652	-25.4356	30.5097
230807876254454	0.577737	2.14197	-0.174118	-0.243652	-2.6784	38.1283
157486628661102	-0.0710881	-0.377755	-0.174118	-0.243652	-5.93665	18.1859
169082607069555	-0.146622	-0.377755	-0.174118	-0.243652	-49.8261	15.5907
236167189912411	0.244084	-0.377755	3.56	3.34572	-75.1998	-4.67776
121812450130166	-0.103439	-0.377755	-0.174118	-0.243652	-6.87312	23.6274
120797913017116	-1.28351	-0.377755	-0.174118	-0.243652	-5.56975	28.5793
134448021985013	1.35785	-0.377755	-0.174118	-0.243652	-59.7257	10.5207
239448295631773	0.991809	-0.377755	-0.174118	-0.243652	-10.496	24.1064
169794766064475	-0.18021	-0.377755	-0.174118	-0.243652	-51.7551	18.5268
170265184689571	-0.044111	-0.377755	-0.174118	-0.243652	-14.4911	23.2612
236634018007395	0.691083	-0.377755	-0.174118	-0.243652	-23.4446	30.5542
200416686926766	0.908845	1.50286	3.34954	3.17271	-81.4446	-4.33506
204360559488238	-1.28351	-0.377755	-0.174118	-0.243652	-22.1234	30.0709
235626695412014	-1.28351	-0.377755	-0.174118	-0.243652	7.75906	23.5878
129565671250741	-1.28351	-0.377755	-0.174118	-0.243652	3.30955	31.0168
135081913670900	0.0802844	-0.377755	-0.174118	-0.243652	-17.1593	29.0736
134530833987446	0.0846671	-0.377755	-0.174118	2.97114	-24.6468	34.4034
204911357873564	1.31432	-0.377755	-0.174118	-0.243652	-50.1275	16.2803
126885791914726	2.09361	-0.377755	-0.174118	-0.243652	-11.0135	37.1236
157613955599195	-0.0486362	-0.377755	-0.174118	2.65792	-48.5457	13.3438
134539692162419	0.870016	-0.377755	-0.174118	-0.243652	-55.0064	16.5091
200416660502811	2.04515	2.62951	-0.174118	-0.243652	-48.2838	-74.3756
204911343230308	-1.28351	-0.377755	-0.174118	-0.243652	-32.7649	33.6436
162090699347749	1.87904	-0.377755	-0.174118	-0.243652	-17.7453	32.3361
165739006388590	0.760658	-0.377755	-0.174118	-0.243652	-11.2586	23.7978
235626682075509	1.29676	2.52029	-0.174118	-0.243652	-15.7329	26.1446
165327878372278	-1.28351	-0.377755	-0.174118	-0.243652	-12.3791	31.3548
160928757926637	0.947724	-0.377755	-0.174118	-0.243652	-78.3862	-6.24252
240617688033179	-1.28351	-0.377755	-0.174118	-0.243652	-7.35991	37.0827
170327507425523	0.64711	-0.377755	-0.174118	-0.243652	-0.693724	29.8995
126218864094517	-1.28351	-0.377755	-0.174118	-0.243652	-1.28034	35.4203
134530834512748	0.624957	-0.377755	-0.174118	-0.243652	-24.6749	35.1658
135014240700845	0.524848	-0.377755	-0.174118	-0.243652	-25.5805	6.30299
170258487949750	-0.0842387	2.15372	-0.174118	-0.243652	-18.3125	-44.9367
170343433652075	1.24921	-0.377755	-0.174118	-0.243652	-11.2887	18.4519
125042446526701	0.777097	-0.377755	-0.174118	-0.243652	-9.1121	25.3907
204816853949876	0.0840362	-0.377755	-0.174118	-0.243652	-20.8921	27.11
170327488810406	1.63904	-0.377755	-0.174118	6.62343	-53.4793	14.7282
195547421071654	0.0535789	-0.377755	-0.174118	-0.243652	-19.518	21.806
165858428730654	0.0124958	-0.377755	-0.174118	-0.243652	13.0671	22.1287
205392406538596	0.941429	3.35814	-0.174118	-0.243652	-2.45011	35.4484
134936690085091	1.33811	-0.377755	-0.174118	-0.243652	-51.9107	18.5054
133895281633011	0.0750127	-0.377755	-0.174118	2.94845	-21.5717	25.3532
135149156256092	0.144203	-0.377755	-0.174118	-0.243652	-16.5512	24.2283
227510387063211	-1.28351	-0.377755	-0.174118	-0.243652	-21.3805	22.9515
170199685904237	0.702588	-0.377755	-0.174118	-0.243652	-18.8278	21.6675
205510805510061	0.381507	1.8287	-0.174118	2.21246	50.016	-27.7138
240498368768859	1.16434	-0.377755	-0.174118	-0.243652	0.894635	36.2726
240094641572661	1.15006	2.29903	-0.174118	-0.243652	-5.51383	29.1605
204911389566710	-0.0138705	-0.377755	-0.174118	-0.243652	-36.1662	35.0985
232330280745308	-0.170729	-0.377755	-0.174118	-0.243652	-17.603	21.5632
191215659862766	0.347767	1.77582	-0.174118	-0.243652	-0.441835	35.1867
157477589957365	-0.160854	-0.377755	4.26602	-0.243652	-55.3362	11.6482
200974081316596	1.24912	2.44779	-0.174118	-0.243652	-15.733	33.3695
197188186492187	0.727401	2.38718	-0.174118	-0.243652	-15.2085	27.6319
165232436434732	0.173756	-0.377755	-0.174118	-0.243652	-19.9543	21.9542
191756843740398	-0.111812	-0.377755	-0.174118	-0.243652	-18.3639	34.1123
197188187249972	-0.180915	3.29829	-0.174118	-0.243652	-19.3658	32.6863
122310425204470	-0.0161808	-0.377755	-0.174118	-0.243652	-5.02013	29.4158
130057625594782	-1.28351	-0.377755	-0.174118	-0.243652	-21.6161	33.0964
169794766003557	0.743214	-0.377755	-0.174118	-0.243652	-11.1382	33.7453
122310444334444	0.65691	-0.377755	-0.174118	-0.243652	-18.6681	20.5586
161340154079540	0.471494	1.97116	-0.174118	-0.243652	-10.4363	27.0761
200348236474205	0.635063	-0.377755	-0.174118	-0.243652	-49.7599	15.7614
239477286170022	-0.147518	2.02015	-0.174118	-0.243652	-23.4093	7.33203
129565717359838	0.945902	-0.377755	-0.174118	-0.243652	1.18731	36.5417
162090699668380	0.761246	-0.377755	-0.174118	-0.243652	-6.14531	35.7588
235737712388318	0.758833	-0.377755	-0.174118	-0.243652	2.23497	34.152
164769532589917	0.293018	-0.377755	-0.174118	-0.243652	-50.9901	19.7824
240634600016229	2.0222	-0.377755	-0.174118	-0.243652	-11.4098	29.1453
204911343004013	-0.0428695	-0.377755	-0.174118	-0.243652	-2.01246	34.5399
134448021658987	-0.18852	-0.377755	-0.174118	-0.243652	3.90467	35.331
155888901573429	0.0146985	-0.377755	-0.174118	-0.243652	-19.8752	29.1832
236846721690036	1.25465	3.95465	-0.174118	-0.243652	-14.3473	27.1131
170199713199980	-1.28351	-0.377755	-0.174118	-0.243652	-32.3427	34.0279
239448264137510	0.029459	-0.377755	-0.174118	-0.243652	-16.9589	26.8397
157486597684139	-1.28351	-0.377755	-0.174118	-0.243652	18.2106	15.6397
120726912354659	0.0572492	-0.377755	-0.174118	2.90672	-14.3582	20.465
241057668488486	0.727342	-0.377755	-0.174118	-0.243652	-16.3948	22.0372
197188232867166	0.425482	-0.377755	-0.174118	-0.243652	49.1139	-30.9702
196174320422131	0.547055	-0.377755	-0.174118	-0.243652	51.1134	-27.6366
135014240184035	1.29698	-0.377755	-0.174118	-0.243652	-11.5503	30.8634
192255462692781	1.26851	-0.377755	-0.174118	-0.243652	1.20565	36.4137
126885760452526	-1.28351	2.27174	-0.174118	-0.243652	-12.5086	29.9312
232321019505884	0.21707	-0.377755	-0.174118	-0.243652	-28.5812	-12.7755
129582985505565	-0.143937	-0.377755	-0.174118	-0.243652	-51.5721	17.9663
200967535582005	0.104852	-0.377755	-0.174118	-0.243652	-18.8843	24.8302
155972652624692	0.417799	-0.377755	-0.174118	-0.243652	50.4782	-28.3736
157140435781867	1.28098	-0.377755	-0.174118	3.89105	-52.3133	16.5263
165860319911150	0.640953	-0.377755	-0.174118	-0.243652	-50.6239	17.8143
122282749582755	0.0224392	-0.377755	-0.174118	-0.243652	-11.8895	26.7131
161462675790110	-1.28351	-0.377755	-0.174118	5.91925	-70.313	6.25294
227991438375277	-0.108139	-0.377755	-0.174118	-0.243652	-18.7169	20.5214
121896113695644	-1.28351	1.99728	-0.174118	-0.243652	-14.4583	25.8331
169572513822510	0.118073	-0.377755	-0.174118	-0.243652	-19.4101	27.3754
195562272901996	0.379773	-0.377755	-0.174118	-0.243652	0.198974	35.6029
166351409691508	0.466332	-0.377755	-0.174118	-0.243652	-50.0835	16.3542
235214378252587	0.605078	2.18637	-0.174118	-0.243652	-7.14161	31.7644
236846734554972	1.72679	2.18806	-0.174118	-0.243652	-9.99473	34.9979
195625785187556	0.726773	2.38615	-0.174118	-0.243652	-4.31996	14.8388
231822849690534	-1.28351	1.7598	-0.174118	2.13576	-51.798	16.9276
196043624344348	0.614677	-0.377755	-0.174118	-0.243652	-0.183062	30.0793
236169995381557	-0.025755	-0.377755	-0.174118	-0.243652	-14.5549	23.9022
226343095555830	0.0406671	-0.377755	-0.174118	2.86775	-21.4652	-12.0214
192678082764077	-0.0847911	-0.377755	-0.174118	-0.243652	83.1942	18.4725
134472820972837	-0.0557901	2.21377	-0.174118	-0.243652	-10.9297	27.5898
227973453789419	0.0291174	-0.377755	-0.174118	-0.243652	-13.7466	26.1643
205518946851062	-1.28351	-0.377755	-0.174118	-0.243652	81.0783	-22.4475
161411795115316	-1.28351	-0.377755	-0.174118	-0.243652	-14.8005	18.6183
204403329166187	-0.226908	1.85257	-0.174118	-0.243652	-14.2882	-4.41604
125719977049318	-0.0525161	-0.377755	-0.174118	2.6488	-13.0033	21.6912
239382616237987	0.901114	-0.377755	-0.174118	-0.243652	83.402	19.5833
235198513048861	-0.0997465	-0.377755	-0.174118	-0.243652	28.0777	23.6976
161548548135213	1.10134	-0.377755	-0.174118	-0.243652	-18.5317	20.8094
157562596678886	-1.28351	-0.377755	-0.174118	-0.243652	78.9454	-19.3256
192747071462182	-0.00681516	2.31715	-0.174118	-0.243652	-12.8691	31.0448
239407474600683	1.39232	-0.377755	-0.174118	-0.243652	-15.7512	24.8528
232321019755739	-0.063418	3.62342	-0.174118	4.21026	-5.32393	30.5546
230654438161190	-1.28351	-0.377755	-0.174118	-0.243652	14.4291	21.5585
126680957119205	1.8476	-0.377755	-0.174118	-0.243652	-11.7622	30.5487
166351441708851	0.398979	3.17372	-0.174118	-0.243652	-5.68771	33.5147
169151713917229	-0.142507	-0.377755	-0.174118	-0.243652	-4.29398	31.1297
129497400724397	1.04278	-0.377755	-0.174118	2.56016	-8.41622	26.5804
165385744799470	1.14557	2.29235	-0.174118	-0.243652	-8.28468	37.0788
195622417157494	0.597148	-0.377755	-0.174118	-0.243652	-15.959	27.8278
157071998572332	0.0189704	-0.377755	-0.174118	-0.243652	-6.62191	23.072
134936661969846	-0.0617455	-0.377755	-0.174118	-0.243652	-6.80325	18.6628
231770082425254	0.363613	1.80061	-0.174118	2.1812	-52.0707	18.1335
191210577837467	-0.218995	-0.377755	-0.174118	-0.243652	-7.36584	33.6233
157613970111339	1.16201	4.05925	-0.174118	-0.243652	-51.9377	17.7075
129565686184235	0.170931	-0.377755	-0.174118	-0.243652	-21.4292	32.5029
239468516428205	-1.28351	-0.377755	-0.174118	2.72646	-14.3015	20.3651
195615853602676	1.53009	1.64239	3.61098	3.38729	-85.5547	-1.53447
197188201696091	1.75291	-0.377755	-0.174118	-0.243652	-33.4655	33.0738
227493073775523	0.664806	-0.377755	-0.174118	-0.243652	-15.2596	30.5049
227846649432885	0.0703458	-0.377755	-0.174118	-0.243652	-50.3545	19.2574
126836622343475	-1.28351	-0.377755	-0.174118	-0.243652	-10.2005	22.8606
235533432470390	1.30133	-0.377755	-0.174118	-0.243652	-18.8348	20.3208
231900112906093	-0.138525	2.03913	-0.174118	-0.243652	-57.3945	26.186
231907642960803	0.974362	-0.377755	-0.174118	-0.243652	-1.41775	35.1606
231711851104691	-1.28351	-0.377755	-0.174118	-0.243652	-37.344	38.1761
130144732597661	-0.0635297	-0.377755	-0.174118	-0.243652	-50.4112	16.8378
129497381693748	-0.100532	-0.377755	-0.174118	-0.243652	16.6313	16.13
166351422548709	0.665064	-0.377755	-0.174118	2.71974	-9.64147	20.1572
227982982736300	0.565884	2.12277	-0.174118	-0.243652	-50.4474	19.0191
227425454840230	0.566979	-0.377755	-0.174118	-0.243652	12.8871	22.8581
231270811359516	1.3942	-0.377755	-0.174118	-0.243652	-14.5816	26.9597
134531742120356	-1.28351	-0.377755	-0.174118	-0.243652	-12.2042	25.256
120786757999452	0.815374	-0.377755	-0.174118	-0.243652	-2.14382	35.108
166416920824629	0.655636	-0.377755	-0.174118	-0.243652	-15.8057	22.2975
195426087988469	0.694887	-0.377755	-0.174118	-0.243652	-48.7913	16.7466
130194259266972	0.968014	-0.377755	-0.174118	-0.243652	-2.22083	34.2688
227991438670557	0.0351645	2.40576	-0.174118	-0.243652	-12.3559	23.112
121896114539291	-0.0673505	-0.377755	-0.174118	-0.243652	-13.6913	27.414
195547390233971	1.13522	-0.377755	-0.174118	-0.243652	6.46413	-0.383537
169082606213870	-0.118787	-0.377755	4.4324	-0.243652	-52.0893	16.0503
235763060042659	1.16179	-0.377755	-0.174118	-0.243652	-15.7849	30.6438
232261722789604	0.460305	-0.377755	-0.174118	-0.243652	-7.65919	36.4536
230592321829614	0.545947	2.09056	-0.174118	-0.243652	-0.389631	30.7561
226829527832884	0.116828	-0.377755	-0.174118	-0.243652	-12.2981	20.4137
201595494808371	0.113765	-0.377755	-0.174118	4.74119	-57.5355	11.9975
192859664968604	-1.28351	-0.377755	-0.174118	-0.243652	-18.4837	31.3515
204765449012980	0.556213	-0.377755	-0.174118	-0.243652	-51.8738	18.426
126885746142565	0.746678	-0.377755	-0.174118	-0.243652	-5.1393	35.4499
157536914364206	-1.28351	-0.377755	-0.174118	-0.243652	-52.4397	11.1512
161478635042668	0.645545	-0.377755	-0.174118	-0.243652	-9.67994	31.9862
231900127357340	0.841277	1.85342	-0.174118	-0.243652	-61.0401	33.8754
230809056501172	0.580818	-0.377755	-0.174118	-0.243652	0.534676	34.3309
126836637320934	2.12766	1.8893	-0.174118	-0.243652	1.28185	33.6328
204358232271139	-1.28351	-0.377755	-0.174118	-0.243652	-4.74733	36.1801
201523553295284	-0.158261	-0.377755	-0.174118	-0.243652	-0.309741	32.7074
165851882743707	0.548333	2.09441	-0.174118	-0.243652	-20.7663	28.4918
169158156080947	1.52946	-0.377755	-0.174118	-0.243652	-15.2194	21.3143
239407492615579	0.093325	-0.377755	-0.174118	-0.243652	-31.4645	32.6392
226970323011422	-0.0349449	-0.377755	-0.174118	2.69009	-21.817	30.9919
192325880862428	1.11493	-0.377755	-0.174118	-0.243652	-0.524981	30.1137
195625804282291	-0.0653102	-0.377755	-0.174118	-0.243652	50.5478	-27.9475
235007386760939	1.33615	-0.377755	-0.174118	-0.243652	51.963	-28.8154
166264181050165	1.57522	-0.377755	-0.174118	-0.243652	-51.8967	18.3327
165232467987750	1.76375	2.66018	-0.174118	-0.243652	-21.7771	32.6051
240617733909789	-0.071457	-0.377755	-0.174118	-0.243652	-65.3324	-17.5744
126834221632222	-0.0900186	2.14152	-0.174118	-0.243652	-23.4498	27.1403
236846753462110	1.14619	-0.377755	-0.174118	-0.243652	-15.0451	29.7073
204762120080238	-1.28351	2.1648	-0.174118	-0.243652	-1.46371	30.2477
204882398099693	0.828832	-0.377755	-0.174118	4.71969	-31.6929	31.1329
226265813931940	1.20555	3.86037	-0.174118	-0.243652	-27.5197	-13.5698
234992234846564	1.40133	-0.377755	-0.174118	-0.243652	-17.9031	20.9965
227425428125979	-0.0488498	3.66322	-0.174118	-0.243652	-76.9432	-6.88941
231890226408173	2.27374	-0.377755	-0.174118	-0.243652	-2.05802	30.2083
130185516215013	0.666134	-0.377755	-0.174118	-0.243652	-13.633	32.091
126227588245358	0.186721	-0.377755	-0.174118	-0.243652	-12.5379	20.5497
165945535548772	0.976797	-0.377755	-0.174118	-0.243652	-13.6032	35.6682
134522359986549	0.748712	-0.377755	-0.174118	-0.243652	-14.5248	19.9102
205518961790190	-0.162967	-0.377755	-0.174118	-0.243652	-4.62603	27.6079
236768101095341	1.73607	2.20048	-0.174118	-0.243652	-22.8278	28.3762
239468530286005	0.0721525	-0.377755	-0.174118	-0.243652	-35.0322	28.5868
126680944265635	-0.0395143	-0.377755	-0.174118	-0.243652	-13.9513	29.3014
126218864323309	0.768498	-0.377755	-0.174118	2.12768	-88.8727	-0.982678
170199686429620	0.0123812	-0.377755	-0.174118	-0.243652	1.75576	32.0564
235189030305132	0.45345	-0.377755	-0.174118	-0.243652	-60.318	10.0834
166264168691638	0.834078	5.13056	-0.174118	-0.243652	-10.6464	26.9325
165946192153374	0.0448178	2.42614	-0.174118	-0.243652	-26.3682	-11.3378
230732714432812	0.764285	-0.377755	3.80649	-0.243652	-78.4764	-2.21492
196174351878579	-1.28351	-0.377755	-0.174118	-0.243652	-51.2822	20.0709
200922541746539	0.00998405	-0.377755	-0.174118	-0.243652	-13.7	27.587
126886700333411	0.718536	-0.377755	-0.174118	-0.243652	-17.1017	21.3989
166332113795372	1.34994	2.60195	-0.174118	-0.243652	-14.1633	18.7913
204954204494566	0.609006	3.61705	-0.174118	-0.243652	-16.4383	20.8613
161960490064235	0.982596	-0.377755	-0.174118	-0.243652	-32.261	32.7054
122310412680043	0.0220419	-0.377755	-0.174118	-0.243652	-5.96258	29.2659
191553906531694	0.124154	4.1279	-0.174118	-0.243652	-9.27857	27.7273
155972633783595	0.817006	2.53648	-0.174118	-0.243652	-14.2351	28.7922
195547389417822	-1.28351	-0.377755	-0.174118	-0.243652	84.0367	12.2374
204224194897757	-1.28351	-0.377755	-0.174118	-0.243652	-25.9666	-11.2171
232302631934749	-0.0252987	-0.377755	-0.174118	-0.243652	-2.76694	38.0057
192678083087580	0.778029	2.47131	-0.174118	-0.243652	-14.5477	22.5392
134041189346014	0.445018	-0.377755	-0.174118	-0.243652	0.276826	-9.64927
226273436481963	0.747249	-0.377755	-0.174118	-0.243652	-7.53883	30.8148
230592340978918	-0.000355586	-0.377755	-0.174118	-0.243652	-53.4149	9.73594
204351835957020	0.454402	-0.377755	-0.174118	-0.243652	11.8761	27.9415
191210558970141	-0.0810409	-0.377755	-0.174118	-0.243652	-8.3492	27.618
161889622343029	1.38359	-0.377755	-0.174118	-0.243652	-13.3737	17.9836
195546194791340	-1.28351	-0.377755	-0.174118	-0.243652	3.24467	30.9039
235007432944556	-0.0762794	-0.377755	-0.174118	-0.243652	51.7022	-27.1563
170745998752620	0.960714	-0.377755	-0.174118	-0.243652	51.7563	-28.1515
121339896851683	0.951158	2.00877	-0.174118	-0.243652	15.8888	11.2601
227990484208539	0.0116182	-0.377755	-0.174118	-0.243652	-10.2203	34.2071
169014033796404	1.38532	-0.377755	-0.174118	-0.243652	17.1675	18.0299
205870209035171	-1.28351	-0.377755	-0.174118	-0.243652	-11.4163	21.7125
199944348252060	1.00501	-0.377755	-0.174118	-0.243652	-10.0829	19.309
195958645673316	1.58278	2.39653	-0.174118	-0.243652	-48.6191	14.7852
192678068152668	-1.28351	-0.377755	-0.174118	2.47788	-19.959	3.91867
134531773253995	0.645797	-0.377755	-0.174118	-0.243652	-21.317	34.1011
200441248991084	1.33195	-0.377755	-0.174118	3.04235	-32.3186	32.0847
125745298098603	0.763992	-0.377755	-0.174118	-0.243652	-56.2086	11.5075
192653655234909	1.22577	1.90521	-0.174118	-0.243652	-3.75424	35.7151
195547374963508	0.553378	2.10256	-0.174118	-0.243652	-58.82	28.3538
161864243144939	1.25325	-0.377755	-0.174118	-0.243652	-15.8703	22.6929
239382662338420	1.29469	-0.377755	-0.174118	-0.243652	-22.6589	30.0865
126706296997669	1.26316	3.30514	-0.174118	-0.243652	-7.25921	36.9693
201474296178990	-1.28351	-0.377755	-0.174118	-0.243652	-50.1363	-32.3952
197135485815093	0.677213	-0.377755	-0.174118	-0.243652	-16.3206	22.6176
236846706800862	0.631085	2.22877	-0.174118	-0.243652	-14.1962	17.6587
231900159098220	0.8004	-0.377755	-0.174118	-0.243652	-15.3214	21.1866
231365389244764	-1.28351	2.09883	-0.174118	-0.243652	-49.0375	18.6647
197206083488627	-0.00581695	-0.377755	-0.174118	-0.243652	-10.7977	22.371
165738974723318	1.18249	-0.377755	-0.174118	-0.243652	-24.0233	28.6926
169723764296422	0.777891	-0.377755	-0.174118	-0.243652	-1.53374	-4.36007
195622448618204	1.2328	-0.377755	-0.174118	-0.243652	9.12013	21.3094
133974635703076	0.0425446	2.42134	-0.174118	-0.243652	-11.3219	18.4868
130675142412597	0.519021	-0.377755	-0.174118	-0.243652	-19.8646	30.0813
197264019512541	-1.28351	-0.377755	-0.174118	-0.243652	54.9492	-25.2818
231291347429611	1.29155	1.99278	-0.174118	-0.243652	2.32073	36.9229
227510433278238	-0.111709	-0.377755	-0.174118	-0.243652	8.31952	23.8659
232311402190556	0.595336	2.17052	-0.174118	-0.243652	1.70854	34.0294
131175257106789	0.642034	-0.377755	-0.174118	-0.243652	-3.50002	17.1486
205527698237790	0.673936	2.29898	-0.174118	-0.243652	-7.05582	30.3195
169158156412845	0.219969	-0.377755	-0.174118	-0.243652	-9.75969	24.8297
130693100329716	0.0129163	-0.377755	-0.174118	-0.243652	-20.5465	21.1511
165946237835548	0.104464	2.55204	-0.174118	-0.243652	-17.9563	30.4406
126132113332572	0.885814	3.2535	-0.174118	-0.243652	2.05653	36.1576
134938050640796	1.07085	-0.377755	-0.174118	-0.243652	30.4623	28.0392
130675161360229	-1.28351	-0.377755	-0.174118	-0.243652	-32.9312	32.2043
240482308187878	0.709462	-0.377755	-0.174118	-0.243652	-23.5224	17.9729
240482289867611	0.569106	-0.377755	-0.174118	-0.243652	-5.2548	32.4045
121879202555749	1.37943	-0.377755	-0.174118	-0.243652	-24.0203	28.5927
125719930891558	-0.107984	-0.377755	-0.174118	5.16186	-19.5909	18.1184
231366240192438	-1.28351	2.34713	-0.174118	-0.243652	-13.945	27.8878
236177512155892	1.42706	-0.377755	-0.174118	-0.243652	30.0546	23.9622
131217382623963	1.93872	-0.377755	-0.174118	-0.243652	-0.231334	35.2087
169572501179804	0.733001	2.39646	-0.174118	-0.243652	-13.9691	28.327
205511431210781	-0.0428497	-0.377755	-0.174118	-0.243652	-11.343	31.0045
164761064656243	-0.055003	-0.377755	-0.174118	-0.243652	-8.56679	26.6502
155911449865438	-0.0143334	-0.377755	-0.174118	-0.243652	-2.35751	32.3102
235129928272221	-1.28351	2.17033	-0.174118	-0.243652	-8.77542	34.1594
122514677095348	-1.28351	-0.377755	-0.174118	-0.243652	-14.6045	25.0575
192101783911782	-1.28351	-0.377755	-0.174118	-0.243652	-13.1813	16.5257
227364270954204	-0.0907917	-0.377755	-0.174118	-0.243652	-48.5943	15.2224
235214378229149	1.98695	-0.377755	-0.174118	-0.243652	-27.4101	-11.6081
235198527954228	1.24848	-0.377755	-0.174118	-0.243652	-32.6513	32.1861
232301289228598	-1.28351	-0.377755	-0.174118	-0.243652	-12.1838	24.7715
134522359200604	1.33459	-0.377755	-0.174118	-0.243652	-18.4662	23.9668
191756798383926	-0.0480901	-0.377755	-0.174118	-0.243652	18.5793	17.609
169572532448172	0.0402169	4.92448	-0.174118	-0.243652	-27.3106	34.3364
130184161381221	1.14938	-0.377755	-0.174118	-0.243652	-0.876986	-4.89759
164769551791982	0.179205	-0.377755	-0.174118	-0.243652	-32.477	26.7932
235188983814563	-0.0500653	-0.377755	-0.174118	-0.243652	-42.3337	20.1774
134592125856675	-0.120525	-0.377755	-0.174118	-0.243652	72.8306	9.1351
227846648688044	0.526075	-0.377755	-0.174118	-0.243652	-50.8356	17.6958
204213411527582	-1.28351	-0.377755	-0.174118	-0.243652	-75.7622	-6.8738
121812464909028	0.0685679	-0.377755	-0.174118	-0.243652	-12.2756	24.1852
160990114756339	0.931421	-0.377755	-0.174118	-0.243652	-0.471006	27.9238
130184193390902	-1.28351	2.70055	-0.174118	-0.243652	-16.6232	30.9655
236288375471398	-0.0625451	-0.377755	-0.174118	-0.243652	-12.8934	22.8917
125728252455278	0.0933921	-0.377755	-0.174118	-0.243652	-14.701	16.2307
126149071657380	1.07918	-0.377755	-0.174118	-0.243652	-12.6324	29.8525
205870222423854	0.625826	2.22018	-0.174118	-0.243652	-30.4368	31.0914
161478635804963	-1.28351	-0.377755	-0.174118	-0.243652	83.3686	-19.9163
165302230534950	0.0943359	-0.377755	-0.174118	4.68376	-16.9056	28.8515
170877903038707	-1.28351	-0.377755	-0.174118	-0.243652	-22.197	32.5837
125677967392173	1.5108	-0.377755	-0.174118	-0.243652	-1.98305	26.5945
204762139244979	-0.149304	2.01638	-0.174118	-0.243652	-0.103462	25.0944
157684165888869	2.05104	-0.377755	-0.174118	-0.243652	-5.69271	24.216
126227557239709	1.65965	-0.377755	-0.174118	-0.243652	15.5442	8.50118
197213600205155	0.0545499	-0.377755	-0.174118	-0.243652	-17.5061	20.3913
131175237741476	0.739467	-0.377755	-0.174118	-0.243652	-8.01115	20.7546
155842577095475	0.677397	-0.377755	-0.174118	-0.243652	-15.7323	26.5048
134033672690406	-1.28351	2.4697	-0.174118	-0.243652	-15.0731	28.652
192729622923116	-1.28351	-0.377755	-0.174118	-0.243652	11.8486	21.0449
196174333799204	0.730249	-0.377755	-0.174118	-0.243652	-0.695657	-4.92485
192745876179683	0.0394587	-0.377755	-0.174118	-0.243652	-6.85415	15.1415
192653640455966	-1.28351	-0.377755	-0.174118	-0.243652	-32.4068	32.0834
226822387263710	-0.24972	-0.377755	-0.174118	2.18543	-53.5148	15.4809
232450567031094	-0.00451523	-0.377755	-0.174118	-0.243652	-18.1545	19.4071
204816868329398	1.34402	2.59282	-0.174118	-0.243652	-15.7331	22.1639
236846734269285	0.814398	-0.377755	-0.174118	-0.243652	-9.52793	31.4931
204765476056357	1.234	-0.377755	-0.174118	-0.243652	-19.0878	33.6503
205518947113269	0.526482	-0.377755	-0.174118	-0.243652	1.42203	33.8801
201111666638197	0.0401379	-0.377755	-0.174118	-0.243652	-20.6094	22.1379
205392406866652	0.061414	-0.377755	-0.174118	-0.243652	-11.3869	17.3488
234992267062630	0.603292	-0.377755	-0.174118	-0.243652	-4.36187	34.4807
166402846517619	0.0648217	-0.377755	-0.174118	-0.243652	-15.0601	25.9533
160440058275566	1.18418	-0.377755	-0.174118	-0.243652	-4.79095	32.28
235678503226724	-0.137985	-0.377755	-0.174118	-0.243652	10.0237	24.5684
131293456820573	0.887874	-0.377755	-0.174118	-0.243652	-1.38003	-4.48093
130529086332260	0.925396	-0.377755	-0.174118	-0.243652	-11.0914	28.6428
170137186912683	-1.28351	-0.377755	-0.174118	-0.243652	-18.8977	32.9368
134540479281949	-0.309308	2.93368	7.72781	-0.243652	-80.2066	-3.51375
160996556946292	-0.0609956	2.20279	-0.174118	-0.243652	-53.3535	13.9512
166400411687325	-1.28351	-0.377755	-0.174118	-0.243652	-23.3156	30.3251
227853896367003	-0.00453015	2.32198	-0.174118	-0.243652	-7.37135	19.6436
231340586232102	1.29544	2.51827	-0.174118	-0.243652	-10.9586	21.6613
236288388753116	1.30053	-0.377755	-0.174118	-0.243652	-17.451	25.9453
235007401638326	-1.28351	-0.377755	-0.174118	-0.243652	-6.75753	31.9609
226394649844139	-0.047724	-0.377755	-0.174118	2.66006	-13.254	32.335
160785117408557	1.55924	-0.377755	-0.174118	-0.243652	-6.09398	15.8068
232328281611187	-1.28351	-0.377755	-0.174118	-0.243652	80.1933	-19.8026
130624797949173	1.09465	-0.377755	-0.174118	2.64473	-66.5588	6.43272
192788797738227	-1.28351	-0.377755	-0.174118	-0.243652	-15.644	30.9937
170268030585075	0.832059	-0.377755	-0.174118	-0.243652	-1.38391	-5.4259
130184174484397	0.406026	-0.377755	-0.174118	-0.243652	30.7609	26.4865
197058290964843	1.62079	-0.377755	-0.174118	-0.243652	-4.6012	32.3067
134600580812019	-1.28351	-0.377755	-0.174118	-0.243652	-54.2803	17.1122
239587850668453	1.0005	-0.377755	-0.174118	-0.243652	-17.6768	16.7022
227903391255469	0.977538	-0.377755	-0.174118	-0.243652	0.415558	-8.4871
239391501867316	-0.0114258	-0.377755	-0.174118	-0.243652	-5.0417	31.9288
201474310850925	-0.0135092	2.30302	-0.174118	-0.243652	-6.47734	28.1053
195615840943476	1.38649	-0.377755	-0.174118	-0.243652	0.472675	33.5077
126364056213283	0.0301105	4.89462	-0.174118	-0.243652	-13.1935	30.4502
235120010685684	-1.28351	-0.377755	-0.174118	-0.243652	-33.4417	33.6145
236633999142131	0.955415	-0.377755	-0.174118	-0.243652	-33.1437	-29.3092
134472832838364	0.750955	-0.377755	-0.174118	-0.243652	-15.1141	26.9892
130203877272301	-0.011371	-0.377755	-0.174118	-0.243652	16.6226	15.4898
231692907276708	-1.28351	-0.377755	-0.174118	-0.243652	-7.74452	32.1003
236176872425901	-0.258731	-0.377755	3.87892	3.60374	-85.4286	3.52162
170877902771941	1.39009	2.12648	-0.174118	-0.243652	2.13531	29.1904
130675115416420	-0.0865961	-0.377755	-0.174118	-0.243652	12.738	22.8756
204954173917990	0.146392	-0.377755	-0.174118	3.11617	-19.9219	25.0184
122308412491499	0.0851528	-0.377755	-0.174118	-0.243652	-8.44379	22.4669
231822818195381	0.0323101	-0.377755	-0.174118	-0.243652	-10.4447	27.015
170181076302252	1.61564	-0.377755	-0.174118	2.89704	-19.8886	18.0669
131309562124638	0.0130916	2.35917	-0.174118	-0.243652	-12.5863	17.963
195615826532653	-1.28351	-0.377755	-0.174118	5.59582	-84.5711	-3.88072
131242050665373	-1.28351	-0.377755	-0.174118	-0.243652	-76.9877	-5.77176
170137168300334	0.0328186	-0.377755	-0.174118	-0.243652	-8.6158	33.1747
235533414054301	0.725475	-0.377755	-0.174118	-0.243652	-13.2158	39.1061
191226652835062	0.528152	3.44638	-0.174118	5.09407	-71.8558	-9.17353
231891415513891	-1.28351	-0.377755	-0.174118	-0.243652	-14.6412	21.901
239458073865515	-1.28351	2.12787	-0.174118	-0.243652	-1.13131	34.5699
130531367775092	-1.28351	-0.377755	-0.174118	-0.243652	-7.99951	25.4337
197256818308917	0.820173	2.54179	-0.174118	-0.243652	-17.8745	27.6109
191226684259747	-0.0519191	-0.377755	-0.174118	-0.243652	-47.8949	15.7589
170276754470644	0.915261	-0.377755	-0.174118	-0.243652	-17.1819	24.6084
165325615877030	1.6556	-0.377755	-0.174118	-0.243652	-52.609	16.4063
236639608815027	1.10072	-0.377755	-0.174118	-0.243652	11.0008	19.7297
226343123380084	0.884203	-0.377755	-0.174118	-0.243652	-15.5219	32.9254
231900127317230	0.0654548	-0.377755	-0.174118	-0.243652	11.1381	19.5339
232439024368499	-1.28351	-0.377755	-0.174118	-0.243652	83.56	-20.5864
200561527544228	0.78336	-0.377755	-0.174118	-0.243652	-21.4025	9.44471
170327488478558	0.871068	-0.377755	-0.174118	-0.243652	-19.29	31.8863
166264199928051	-1.28351	-0.377755	-0.174118	4.44767	8.52167	25.1768
227363580664539	0.625608	-0.377755	-0.174118	-0.243652	51.2779	-27.425
129497382410092	1.2649	-0.377755	-0.174118	-0.243652	-12.3872	19.9297
232449780078877	0.110175	-0.377755	-0.174118	-0.243652	-11.8742	20.1985
227425442810662	0.243835	-0.377755	-0.174118	-0.243652	-2.45404	-5.67594
204359574116598	1.73934	-0.377755	-0.174118	-0.243652	-25.4966	-10.2381
239475406859486	-1.28351	-0.377755	-0.174118	4.96286	-85.719	-14.158
231760571849510	1.94993	-0.377755	-0.174118	2.95331	-11.8903	21.0772
240617688063332	-0.0979824	-0.377755	-0.174118	-0.243652	-3.61561	35.6353
191647290649397	-1.28351	-0.377755	-0.174118	-0.243652	-6.9081	15.0082
195606477137654	0.025653	-0.377755	-0.174118	-0.243652	10.3924	25.6278
226394681523627	0.55597	3.5051	-0.174118	-0.243652	-4.29989	32.5035
204959675960756	-0.100968	2.11841	-0.174118	-0.243652	-13.9262	26.8087
197145237600116	-1.28351	-0.377755	-0.174118	-0.243652	-5.62585	30.367
239407461156782	0.782281	-0.377755	-0.174118	-0.243652	-13.977	16.4382
231900127119590	-0.0546303	2.21622	-0.174118	-0.243652	-1.74478	26.2348
131089741495541	2.12357	-0.377755	-0.174118	-0.243652	15.8586	14.7736
226829546933035	0.806059	-0.377755	-0.174118	-0.243652	-32.3033	33.2253
130142271356196	-0.0885664	-0.377755	-0.174118	-0.243652	-4.86953	18.2242
129497354647277	0.824724	-0.377755	-0.174118	-0.243652	12.4084	18.4058
164818790767979	0.145511	-0.377755	-0.174118	-0.243652	-25.0477	21.0377
205511477385509	1.21095	-0.377755	-0.174118	-0.243652	-14.1359	35.7379
235007433455533	0.749803	-0.377755	-0.174118	4.534	-15.9236	29.4998
165302215854509	-1.28351	-0.377755	-0.174118	-0.243652	-34.003	32.9799
166290877959069	-1.28351	-0.377755	-0.174118	-0.243652	-15.6656	16.9948
196180775749556	0.140186	-0.377755	-0.174118	-0.243652	-16.4882	36.3215
157486629153131	-1.28351	-0.377755	-0.174118	-0.243652	-12.3961	29.974
236177512316277	-0.0133223	-0.377755	-0.174118	-0.243652	-10.6271	31.5599
235199345683315	0.107857	-0.377755	-0.174118	-0.243652	9.86628	22.7969
231366240394021	1.26491	-0.377755	-0.174118	-0.243652	-1.93371	24.934
191645424507318	1.17095	-0.377755	-0.174118	-0.243652	-6.60674	22.7593
191576409062301	0.739281	-0.377755	-0.174118	-0.243652	-1.47169	-5.46976
192745876183467	1.11691	2.24986	-0.174118	-0.243652	-10.9168	19.4111
130185503914356	0.711083	-0.377755	-0.174118	-0.243652	-14.4932	24.1728
191096742922971	1.58141	-0.377755	-0.174118	-0.243652	1.76888	34.4091
155842564482989	0.0624041	-0.377755	-0.174118	-0.243652	-9.57368	22.8652
200983488448363	0.588458	-0.377755	-0.174118	-0.243652	10.2048	23.2529
230732714338205	0.0574805	-0.377755	-0.174118	-0.243652	-12.0991	23.8476
130736345692597	0.640863	-0.377755	-0.174118	-0.243652	30.4874	27.1103
205922701564132	0.0429532	-0.377755	-0.174118	-0.243652	-26.0091	24.8006
[truncated: 34,784 more rows]

## Sheet: panelD
	Factor-0	Factor-1	Factor-10	Factor-11	Factor-12	Factor-13	Factor-14	Factor-15	Factor-16	Factor-17	Factor-18	Factor-19	Factor-2	Factor-3	Factor-4	Factor-5	Factor-6	Factor-7	Factor-8	Factor-9
Factor-1	0.00680272	0.0276163	0.0201729	0.03375	0.039726	0.0231425	0.0415617	0.0159705	0.01726	0.0182704	0.03125	0.0154799	0.0266854	0.0286944	0.0350195	0.0194884	0.0328515	0.0377868	0.0425532	0.00825593
Factor-2	0.0229167	0.0269231	0.0308483	0.0279018	0.0252404	0.0218818	0.0233333	0.0537757	0.0411647	0.0333333	0.0314465	0.0176391	0.03125	0.0291878	0.0241102	0.0402235	0.0185185	0.0360144	0.0221187	0.0479452
Factor-3	0.0192077	0.0182927	0.0229358	0.0207254	0.0449927	0.0177891	0.0395778	0.0207254	0.00332963	0.0101394	0.0269058	0.0198347	0.0728682	0.0241692	0.0201613	0.0243902	0.08418	0.0384068	0.0642857	0.0184582
Factor-4	0.0327381	0.0153483	0.0189349	0.0315789	0.0258718	0.0216049	0.0272537	0.0606061	0.0398482	0.0248705	0.0209059	0.0240506	0.0231481	0.0344828	0.0149413	0.0377358	0.012945	0.0371204	0.0308031	0.0319635
Factor-5	0.0543478	0.0206986	0.029987	0.0167785	0.0382716	0.0597701	0.0167785	0.14196	0.00588813	0.029148	0.0253807	0.0235784	0.018797	0.0568783	0.025641	0.018847	0.0128355	0.0378049	0.0297265	0.0351906
Factor-6	0.0282486	0.0178771	0.0155902	0.0456389	0.0310493	0.0255403	0.017769	0.013766	0.0259392	0.0186092	0.0299003	0.0238095	0.0320088	0.0279018	0.0245399	0.0225933	0.0487288	0.0188482	0.0334728	0.0678119
Factor-7	0.0169271	0.113173	0.108856	0.00840336	0.0203443	0.0138313	0.0212766	0.0212766	0.0133333	0.0110957	0.0420875	0.0129151	0.0196078	0.013289	0.086478	0.0252809	0.0104167	0.0184615	0.0180451	0.00230415
Factor-8	0.037962	0.020214	0.022619	0.0316456	0.0282486	0.0195473	0.0415335	0.0145228	0.0253046	0.0378549	0.028136	0.0202276	0.017301	0.0308789	0.0270563	0.0356394	0.0229258	0.0222222	0.0240964	0.0162162
Factor-9	0.0286976	0.0176152	0.0203528	0.0356718	0.0483029	0.027907	0.0175234	0.0163361	0.00509165	0.0126582	0.0252996	0.0115607	0.0587432	0.0187416	0.0255786	0.0232288	0.0506329	0.0343511	0.0494297	0.0450358
Factor-10	0.0533881	0.0144058	0.0242131	0.0244161	0.0322209	0.107588	0.00730689	0.091629	0.0159774	0.0209644	0.0117096	0.021879	0.0116414	0.0516605	0.0196078	0.0295671	0.0255272	0.0168161	0.0199115	0.0440075
Factor-11	0.0091623	0.0243056	0.00853242	0.017192	0.00784929	0.0168776	0.0201149	0.0070922	0.00854701	0.00841515	0.0116279	0.125261	0.00986842	0.0152284	0.0133929	0.0183876	0.0151745	0.0332805	0.0230061	0.0165485
Factor-12	0.0310933	0.0107399	0.0266344	0.029819	0.032147	0.0240334	0.0353319	0.060307	0.0363636	0.0349947	0.0321812	0.0270968	0.0116144	0.0288115	0.0195652	0.0449198	0.0131291	0.0213483	0.0198675	0.0173042
Factor-13	0.0200708	0.0379939	0.0474732	0.0229299	0.0251046	0.0329114	0.0255428	0.011335	0.00767544	0.0330789	0.0233236	0.0160772	0.0291121	0.0221239	0.0389262	0.0137157	0.0367347	0.0567376	0.0526316	0.0214362
Factor-14	0.020915	0.0327022	0.054386	0.00558659	0.0139969	0.00825309	0.0419682	0.0241821	0.0011976	0.0210084	0.0385906	0.0166667	0.0365449	0.037415	0.0390977	0.0428571	0.0210526	0.0888158	0.0149925	0.013986
Factor-15	0.0202381	0.0273556	0.0165165	0.0378096	0.0721649	0.0163317	0.0270968	0.0179028	0.0155902	0.0176991	0.0326895	0.00969305	0.035503	0.0269461	0.0226667	0.0481144	0.0457064	0.0123457	0.0286885	0.0193966
Factor-16	0.0164349	0.155844	0.144954	0.00541272	0.00596125	0.0202429	0.0178082	0.0178082	0.00467836	0.0080429	0.0239234	0.0141844	0.0253566	0.0209677	0.086758	0.0175676	0.0203488	0.0300752	0.010101	0.010181
Factor-17	0.0218254	0.0266022	0.022864	0.044181	0.021542	0.0250522	0.0253968	0.009375	0.0274621	0.0294737	0.0247934	0.0114068	0.0319149	0.0324519	0.0467706	0.0392781	0.0474041	0.0317101	0.0357942	0.0322878
Factor-18	0.0235955	0.0533911	0.0533141	0.0353228	0.0596206	0.0261593	0.0278114	0.0179641	0.0136411	0.0361882	0.0373961	0.0210526	0.0230665	0.0335196	0.0405577	0.026253	0.022756	0.029909	0.0306513	0.0152284
Factor-19	0.0798122	0.0137174	0.0192837	0.022619	0.0219638	0.0954774	0.0177725	0.0724095	0.0220126	0.0260047	0.0215633	0.0132548	0.010596	0.0218281	0.0171569	0.0223529	0.004914	0.0139241	0.0149254	0.0243655
Factor-20	0.022339	0.0418848	0.04	0.0141443	0.0334395	0.0238429	0.034632	0.0301724	0.00847458	0.0196629	0.0215589	0.0167598	0.035	0.0167504	0.0361446	0.0370899	0.0242424	0.100167	0.0227618	0.00580046
Factor-21	0.0311641	0.026087	0.0227273	0.0142993	0.010142	0.0169972	0.0240616	0.0162369	0.095636	0.0751503	0.0343716	0.0147727	0.0114943	0.0138151	0.0278054	0.0317003	0.014881	0.0265306	0.0149105	0.00998336
Factor-22	0.0676923	0.0141509	0.0165289	0.032666	0.0133333	0.0195072	0.0337553	0.018711	0.0398482	0.109989	0.0329025	0.00998752	0.00683371	0.0151692	0.0192926	0.0216718	0.00859291	0.0120746	0.0206972	0.018936

## Sheet: panelE
gene	fac	normalized_gene_loading
ARRDC2	1	0.0294197
BCL3	1	0.0364217
BHLHE40	1	6.33801e-05
BIRC3	1	0.000138
CASP4	1	0.000170628
CDC42EP4	1	0.000419258
CSF1	1	0.000721822
CSRNP1	1	0.0467233
DLL1	1	0.000846445
EGR2	1	0.00120634
FAM69B	1	0.102938
FKBP5	1	0.000110184
FOSL2	1	7.2222e-05
FOXP4	1	0.00412773
GCH1	1	0.0740091
GRAMD1A	1	0.0523932
ICAM4	1	0.000286657
JAK3	1	0.00177875
MAFF	1	7.82094e-05
MAP3K14	1	0.00202903
MRC2	1	0.313085
N4BP2L1	1	0.000460278
NOCT	1	0.00147841
NR1D1	1	0.00266129
NR1D2	1	0.000909599
OAF	1	0.0399456
PARP3	1	0.156304
PER1	1	0.000278005
POGK	1	0.00134326
PPP1R18	1	0.0669382
PRR7	1	0.115065
RAB20	1	0.215008
RDH5	1	0.00508742
S1PR2	1	0.0118361
SDCBP2	1	0.000718338
SH2B2	1	0.00120594
SLC25A25	1	0.000219867
SOCS2	1	7.23309e-05
STX11	1	0.0443229
TGIF1	1	0.0179356
TIFA	1	0.000284794
TINAGL1	1	0.0257651
TNFAIP3	1	7.05753e-05
VARS	1	0.0772807
WSB1	1	0.0115111
ARRDC2	2	0.000229354
BCL3	2	0.0943067
BHLHE40	2	0.0448672
BIRC3	2	0.000135167
CASP4	2	0.0142944
CDC42EP4	2	0.017718
CSF1	2	0.000711035
CSRNP1	2	9.24459e-05
DLL1	2	0.0228318
EGR2	2	0.00109383
FAM69B	2	0.000669845
FKBP5	2	0.0387557
FOSL2	2	0.0742559
FOXP4	2	0.164112
GCH1	2	0.0482095
GRAMD1A	2	0.000159846
ICAM4	2	0.000263378
JAK3	2	0.0856905
MAFF	2	7.60646e-05
MAP3K14	2	0.147347
MRC2	2	0.00411524
N4BP2L1	2	0.00041235
NOCT	2	0.00159944
NR1D1	2	0.00266625
NR1D2	2	0.0008633
OAF	2	0.0756804
PARP3	2	0.00269464
PER1	2	0.000266965
POGK	2	0.223617
PPP1R18	2	0.0483074
PRR7	2	0.00178726
RAB20	2	0.00202348
RDH5	2	0.00441867
S1PR2	2	0.00943146
SDCBP2	2	0.0954497
SH2B2	2	0.0263416
SLC25A25	2	0.0573136
SOCS2	2	0.02104
STX11	2	0.000643203
TGIF1	2	0.000268376
TIFA	2	0.000266552
TINAGL1	2	0.0886502
TNFAIP3	2	6.74465e-05
VARS	2	0.156954
WSB1	2	0.0177825
ARRDC2	3	0.404727
BCL3	3	0.0357335
BHLHE40	3	0.0647543
BIRC3	3	0.077209
CASP4	3	0.0170672
CDC42EP4	3	0.206749
CSF1	3	0.096314
CSRNP1	3	0.146384
DLL1	3	0.0944601
EGR2	3	0.00117586
FAM69B	3	0.17265
FKBP5	3	0.525668
FOSL2	3	0.0218684
FOXP4	3	0.00783553
GCH1	3	0.000851665
GRAMD1A	3	0.0220052
ICAM4	3	0.0285682
JAK3	3	0.00191348
MAFF	3	0.030237
MAP3K14	3	0.00209499
MRC2	3	0.00360763
N4BP2L1	3	0.0874159
NOCT	3	0.00151253
NR1D1	3	0.00273193
NR1D2	3	0.000892392
OAF	3	0.000311626
PARP3	3	0.00276197
PER1	3	0.157197
POGK	3	0.127316
PPP1R18	3	0.000359182
PRR7	3	0.00186054
RAB20	3	0.384034
RDH5	3	0.0050417
S1PR2	3	0.011346
SDCBP2	3	0.0498056
SH2B2	3	0.00134538
SLC25A25	3	0.0255113
SOCS2	3	0.172367
STX11	3	0.0158959
TGIF1	3	0.0110863
TIFA	3	0.00029529
TINAGL1	3	0.0968229
TNFAIP3	3	0.0712381
VARS	3	0.00102838
WSB1	3	0.0495603
ARRDC2	4	0.000787636
BCL3	4	0.209331
BHLHE40	4	0.0627874
BIRC3	4	0.000425141
CASP4	4	0.0837162
CDC42EP4	4	0.00135333
CSF1	4	0.00234467
CSRNP1	4	0.052
DLL1	4	0.0401716
EGR2	4	0.00368673
FAM69B	4	0.00218432
FKBP5	4	0.000420546
FOSL2	4	0.114512
FOXP4	4	0.0110662
GCH1	4	0.00265283
GRAMD1A	4	0.142551
ICAM4	4	0.000944025
JAK3	4	0.00513345
MAFF	4	0.0908654
MAP3K14	4	0.00586316
MRC2	4	0.00951874
N4BP2L1	4	0.0468035
NOCT	4	0.00468384
NR1D1	4	0.00746504
NR1D2	4	0.00288276
OAF	4	0.00103154
PARP3	4	0.00803261
PER1	4	0.00088333
POGK	4	0.00417333
PPP1R18	4	0.122739
PRR7	4	0.00575808
RAB20	4	0.00639832
RDH5	4	0.0613015
S1PR2	4	0.0203246
SDCBP2	4	0.119363
SH2B2	4	0.388151
SLC25A25	4	0.000708249
SOCS2	4	0.000238816
STX11	4	0.134323
TGIF1	4	0.000907424
TIFA	4	0.000915012
TINAGL1	4	0.0943663
TNFAIP3	4	0.000233001
VARS	4	0.00317165
WSB1	4	0.000215013
ARRDC2	5	0.000441715
BCL3	5	0.280008
BHLHE40	5	0.106144
BIRC3	5	0.693154
CASP4	5	0.0749392
CDC42EP4	5	0.000812797
CSF1	5	0.201442
CSRNP1	5	0.0592482
DLL1	5	0.00146363
EGR2	5	0.132142
FAM69B	5	0.00129256
FKBP5	5	0.000229126
FOSL2	5	0.197634
FOXP4	5	0.206137
GCH1	5	0.507774
GRAMD1A	5	0.0665082
ICAM4	5	0.741608
JAK3	5	0.00297488
MAFF	5	0.162258
MAP3K14	5	0.198611
MRC2	5	0.00594221
N4BP2L1	5	0.105838
NOCT	5	0.317344
NR1D1	5	0.0045765
NR1D2	5	0.00165597
OAF	5	0.000591568
PARP3	5	0.00430929
PER1	5	0.000503951
POGK	5	0.0725236
PPP1R18	5	0.0839239
PRR7	5	0.00339094
RAB20	5	0.00413444
RDH5	5	0.00871894
S1PR2	5	0.0151941
SDCBP2	5	0.122781
SH2B2	5	0.0643038
SLC25A25	5	0.31514
SOCS2	5	0.160503
STX11	5	0.175373
TGIF1	5	0.223074
TIFA	5	0.533069
TINAGL1	5	0.0116624
TNFAIP3	5	0.731285
VARS	5	0.00193838
WSB1	5	0.12118
ARRDC2	6	0.000354734
BCL3	6	0.000329066
BHLHE40	6	0.023342
BIRC3	6	0.0827496
CASP4	6	0.139574
CDC42EP4	6	0.000592044
CSF1	6	0.00106481
CSRNP1	6	0.000133529
DLL1	6	0.00117463
EGR2	6	0.00159108
FAM69B	6	0.000998605
FKBP5	6	0.000157893
FOSL2	6	0.029381
FOXP4	6	0.00568584
GCH1	6	0.00116531
GRAMD1A	6	0.149264
ICAM4	6	0.000403091
JAK3	6	0.00246145
MAFF	6	0.000108765
MAP3K14	6	0.00265957
MRC2	6	0.0051201
N4BP2L1	6	0.180143
NOCT	6	0.00212387
NR1D1	6	0.00384334
NR1D2	6	0.00128118
OAF	6	0.00047626
PARP3	6	0.26507
PER1	6	0.000388334
POGK	6	0.00184925
PPP1R18	6	0.00050636
PRR7	6	0.00259786
RAB20	6	0.00303964
RDH5	6	0.00688581
S1PR2	6	0.0130937
SDCBP2	6	0.000991839
SH2B2	6	0.00179348
SLC25A25	6	0.000317802
SOCS2	6	0.0133215
STX11	6	0.00088865
TGIF1	6	0.000401793
TIFA	6	0.000401258
TINAGL1	6	0.0236265
TNFAIP3	6	9.99215e-05
VARS	6	0.00146966
WSB1	6	0.145321
ARRDC2	7	0.0378463
BCL3	7	0.000290439
BHLHE40	7	0.000953028
BIRC3	7	0.000124
CASP4	7	0.0937307
CDC42EP4	7	0.000358768
CSF1	7	0.000790495
CSRNP1	7	0.0023324
DLL1	7	0.00081882
EGR2	7	0.00550541
FAM69B	7	0.000626788
FKBP5	7	0.00491906
FOSL2	7	6.53913e-05
FOXP4	7	0.0360409
GCH1	7	0.047796
GRAMD1A	7	0.0502577
ICAM4	7	0.000240828
JAK3	7	0.0015554
MAFF	7	0.0636637
MAP3K14	7	0.00192881
MRC2	7	0.00361426
N4BP2L1	7	0.0233801
NOCT	7	0.0619075
NR1D1	7	0.28216
NR1D2	7	0.0318253
OAF	7	0.259711
PARP3	7	0.0788194
PER1	7	0.000256127
POGK	7	0.0410053
PPP1R18	7	0.0734692
PRR7	7	0.0465804
RAB20	7	0.00187813
RDH5	7	0.131546
S1PR2	7	0.00983659
SDCBP2	7	0.0499957
SH2B2	7	0.00101873
SLC25A25	7	0.000211353
SOCS2	7	0.014988
STX11	7	0.0799842
TGIF1	7	0.0293328
TIFA	7	0.0457832
TINAGL1	7	0.0273306
TNFAIP3	7	6.18648e-05
VARS	7	0.103047
WSB1	7	0.0101853
ARRDC2	8	0.0719873
BCL3	8	0.000413934
BHLHE40	8	0.0575554
BIRC3	8	0.000298958
CASP4	8	0.01779
CDC42EP4	8	0.000768893
CSF1	8	0.00130995
CSRNP1	8	0.000179715
DLL1	8	0.00147963
EGR2	8	0.00202037
FAM69B	8	0.00136104
FKBP5	8	0.000210731
FOSL2	8	0.00013287
FOXP4	8	0.00688769
GCH1	8	0.00150295
GRAMD1A	8	0.0571425
ICAM4	8	0.000523811
JAK3	8	0.102099
MAFF	8	0.0108178
MAP3K14	8	0.00336713
MRC2	8	0.00585248
N4BP2L1	8	0.0332928
NOCT	8	0.00259872
NR1D1	8	0.00455517
NR1D2	8	0.0814416
OAF	8	0.0249589
PARP3	8	0.00476249
PER1	8	0.0661609
POGK	8	0.00233853
PPP1R18	8	0.0401733
PRR7	8	0.0031417
RAB20	8	0.00385388
RDH5	8	0.00874473
S1PR2	8	0.0152607
SDCBP2	8	0.121251
SH2B2	8	0.00213742
SLC25A25	8	0.000404417
SOCS2	8	0.0193871
STX11	8	0.00115555
TGIF1	8	0.207245
TIFA	8	0.000525753
TINAGL1	8	0.107566
TNFAIP3	8	0.00012563
VARS	8	0.0019076
WSB1	8	0.00011651
ARRDC2	9	0.0390188
BCL3	9	0.0775486
BHLHE40	9	0.0350303
BIRC3	9	0.00313126
CASP4	9	0.0425491
CDC42EP4	9	0.10301
CSF1	9	0.110937
CSRNP1	9	0.0410293
DLL1	9	0.270671
EGR2	9	0.000701367
FAM69B	9	0.211307
FKBP5	9	0.104882
FOSL2	9	0.0587434
FOXP4	9	0.0026785
GCH1	9	0.0505806
GRAMD1A	9	0.0573816
ICAM4	9	0.000184077
JAK3	9	0.108727
MAFF	9	0.0183998
MAP3K14	9	0.0373351
MRC2	9	0.01095
N4BP2L1	9	0.000267775
NOCT	9	0.00091783
NR1D1	9	0.19155
NR1D2	9	0.191471
OAF	9	0.000197479
PARP3	9	0.0891734
PER1	9	0.100476
POGK	9	0.0880936
PPP1R18	9	0.0552107
PRR7	9	0.00110729
RAB20	9	0.00130382
RDH5	9	0.141652
S1PR2	9	0.00816227
SDCBP2	9	0.000418804
SH2B2	9	0.000823585
SLC25A25	9	0.000131728
SOCS2	9	0.0113178
STX11	9	0.00036343
TGIF1	9	0.000168949
TIFA	9	0.000173421
TINAGL1	9	0.026079
TNFAIP3	9	0.0143618
VARS	9	0.000611127
WSB1	9	0.052811
ARRDC2	10	0.000491968
BCL3	10	0.000465016
BHLHE40	10	0.523871
BIRC3	10	0.000272614
CASP4	10	0.0130003
CDC42EP4	10	0.271184
CSF1	10	0.0964216
CSRNP1	10	0.448098
DLL1	10	0.00158907
EGR2	10	0.529692
FAM69B	10	0.00135508
FKBP5	10	0.0676576
FOSL2	10	0.352817
FOXP4	10	0.00776859
GCH1	10	0.0016132
GRAMD1A	10	0.000328818
ICAM4	10	0.201015
JAK3	10	0.00315772
MAFF	10	0.365789
MAP3K14	10	0.179866
MRC2	10	0.00667553
N4BP2L1	10	0.130925
NOCT	10	0.422504
NR1D1	10	0.0049602
NR1D2	10	0.143633
OAF	10	0.000634394
PARP3	10	0.0046492
PER1	10	0.227403
POGK	10	0.0025266
PPP1R18	10	0.000694172
PRR7	10	0.138413
RAB20	10	0.00423439
RDH5	10	0.00867044
S1PR2	10	0.0160654
SDCBP2	10	0.00133975
SH2B2	10	0.00237913
SLC25A25	10	0.445462
SOCS2	10	0.329749
STX11	10	0.00124688
TGIF1	10	0.000551057
TIFA	10	0.127106
TINAGL1	10	0.000124975
TNFAIP3	10	0.0250722
VARS	10	0.00195424
WSB1	10	0.088082
ARRDC2	11	0.000246958
BCL3	11	0.0147405
BHLHE40	11	5.78079e-05
BIRC3	11	0.0368239
CASP4	11	0.0445903
CDC42EP4	11	0.074085
CSF1	11	0.21617
CSRNP1	11	0.0158317
DLL1	11	0.0459285
EGR2	11	0.0011234
FAM69B	11	0.0354238
FKBP5	11	0.000104115
FOSL2	11	6.70779e-05
FOXP4	11	0.00404375
GCH1	11	0.134164
GRAMD1A	11	0.000156148
ICAM4	11	0.0134794
JAK3	11	0.00168851
MAFF	11	0.0253442
MAP3K14	11	0.10616
MRC2	11	0.00338315
N4BP2L1	11	0.111742
NOCT	11	0.00151497
NR1D1	11	0.041808
NR1D2	11	0.0892961
OAF	11	0.000323798
PARP3	11	0.0663839
PER1	11	0.000265227
POGK	11	0.0388666
PPP1R18	11	0.0186758
PRR7	11	0.0017338
RAB20	11	0.00212548
RDH5	11	0.00508811
S1PR2	11	0.010326
SDCBP2	11	0.000646048
SH2B2	11	0.00116908
SLC25A25	11	0.0212118
SOCS2	11	6.98651e-05
STX11	11	0.0924976
TGIF1	11	0.000265927
TIFA	11	0.0201945
TINAGL1	11	0.040027
TNFAIP3	11	6.39034e-05
VARS	11	0.000991988
WSB1	11	0.0763148
ARRDC2	12	0.000453389
BCL3	12	0.000404892
BHLHE40	12	0.000108533
BIRC3	12	0.000245657
CASP4	12	0.00029478
CDC42EP4	12	0.0524028
CSF1	12	0.00123922
CSRNP1	12	0.000167456
DLL1	12	0.00139847
EGR2	12	0.00194168
FAM69B	12	0.0011603
FKBP5	12	0.000213527
FOSL2	12	0.0310102
FOXP4	12	0.00657531
GCH1	12	0.00143123
GRAMD1A	12	0.163215
ICAM4	12	0.000513998
JAK3	12	0.108674
MAFF	12	0.0228889
MAP3K14	12	0.00340497
MRC2	12	0.00609606
N4BP2L1	12	0.000769777
NOCT	12	0.00262767
NR1D1	12	0.00428115
NR1D2	12	0.00148227
OAF	12	0.000559639
PARP3	12	0.00420638
PER1	12	0.0710822
POGK	12	0.142058
PPP1R18	12	0.000644318
PRR7	12	0.262053
RAB20	12	0.0482571
RDH5	12	0.00742504
S1PR2	12	0.0149596
SDCBP2	12	0.177796
SH2B2	12	0.00225196
SLC25A25	12	0.00037401
SOCS2	12	0.0170977
STX11	12	0.102758
TGIF1	12	0.0846803
TIFA	12	0.000493198
TINAGL1	12	0.273836
TNFAIP3	12	0.0850533
VARS	12	0.00184498
WSB1	12	0.000116037
ARRDC2	13	0.000137135
BCL3	13	0.0347784
BHLHE40	13	3.29136e-05
BIRC3	13	8.04781e-05
CASP4	13	0.0434557
CDC42EP4	13	0.0479736
CSF1	13	0.0710425
CSRNP1	13	5.10909e-05
DLL1	13	0.178483
EGR2	13	0.000637977
FAM69B	13	0.230367
FKBP5	13	0.0403733
FOSL2	13	3.96831e-05
FOXP4	13	0.247757
GCH1	13	0.000456336
GRAMD1A	13	0.0311117
ICAM4	13	0.000187863
JAK3	13	0.0174314
MAFF	13	4.02875e-05
MAP3K14	13	0.117071
MRC2	13	0.00206165
N4BP2L1	13	0.0145764
NOCT	13	0.000829279
NR1D1	13	0.0831961
NR1D2	13	0.172882
OAF	13	0.000177667
PARP3	13	0.00145835
PER1	13	0.046072
POGK	13	0.131563
PPP1R18	13	0.032575
PRR7	13	0.00104609
RAB20	13	0.0635189
RDH5	13	0.203367
S1PR2	13	0.260693
SDCBP2	13	0.0491238
SH2B2	13	0.000678049
SLC25A25	13	0.0455096
SOCS2	13	3.97783e-05
STX11	13	0.000325337
TGIF1	13	0.0215744
TIFA	13	0.000153192
TINAGL1	13	0.0873893
TNFAIP3	13	3.97613e-05
VARS	13	0.101412
WSB1	13	0.109103
ARRDC2	14	0.000264694
BCL3	14	0.047471
BHLHE40	14	6.61335e-05
BIRC3	14	0.0878568
CASP4	14	0.00019117
CDC42EP4	14	0.0121208
CSF1	14	0.049832
CSRNP1	14	0.00550382
DLL1	14	0.000903609
EGR2	14	0.0457342
FAM69B	14	0.000739095
FKBP5	14	0.0361458
FOSL2	14	0.00807232
FOXP4	14	0.00532601
GCH1	14	0.000932398
GRAMD1A	14	0.00018423
ICAM4	14	0.000348649
JAK3	14	0.0401842
MAFF	14	0.0179539
MAP3K14	14	0.0442257
MRC2	14	0.00405508
N4BP2L1	14	0.00049699
NOCT	14	0.00159288
NR1D1	14	0.00295262
NR1D2	14	0.0644453
OAF	14	0.024755
PARP3	14	0.104127
PER1	14	0.0530217
POGK	14	0.00150262
PPP1R18	14	0.0319317
PRR7	14	0.0751078
RAB20	14	0.0715034
RDH5	14	0.00541963
S1PR2	14	0.0446855
SDCBP2	14	0.000744911
SH2B2	14	0.00150573
SLC25A25	14	0.00473199
SOCS2	14	7.46899e-05
STX11	14	0.0507839
TGIF1	14	0.0403623
TIFA	14	0.00605931
TINAGL1	14	7.0355e-05
TNFAIP3	14	0.0290159
VARS	14	0.00117971
WSB1	14	0.0167166
ARRDC2	15	0.0385619
BCL3	15	0.000171388
BHLHE40	15	4.30365e-05
BIRC3	15	9.92373e-05
CASP4	15	0.0287491
CDC42EP4	15	0.0335428
CSF1	15	0.000547595
CSRNP1	15	6.81991e-05
DLL1	15	0.0551995
EGR2	15	0.000802654
FAM69B	15	0.0944766
FKBP5	15	8.08887e-05
FOSL2	15	5.16669e-05
FOXP4	15	0.00322402
GCH1	15	0.000589001
GRAMD1A	15	0.0558373
ICAM4	15	0.000210344
JAK3	15	0.15791
MAFF	15	0.0105113
MAP3K14	15	0.00138651
MRC2	15	0.00300762
N4BP2L1	15	0.000340167
NOCT	15	0.0797651
NR1D1	15	0.0327489
NR1D2	15	0.080872
OAF	15	0.115749
PARP3	15	0.00198476
PER1	15	0.000199822
POGK	15	0.00101282
PPP1R18	15	0.0589634
PRR7	15	0.00131665
RAB20	15	0.00153479
RDH5	15	0.00357791
S1PR2	15	0.13271
SDCBP2	15	0.0420585
SH2B2	15	0.000954668
SLC25A25	15	0.000171789
SOCS2	15	5.22429e-05
STX11	15	0.0322506
TGIF1	15	0.0307289
TIFA	15	0.000208094
TINAGL1	15	4.59295e-05
TNFAIP3	15	5.02117e-05
VARS	15	0.115613
WSB1	15	4.82582e-05
ARRDC2	16	0.000166401
BCL3	16	0.00601803
BHLHE40	16	3.55962e-05
BIRC3	16	9.07368e-05
CASP4	16	0.0498054
CDC42EP4	16	0.000240905
CSF1	16	0.0490337
CSRNP1	16	0.00143622
DLL1	16	0.0630947
EGR2	16	0.0006414
FAM69B	16	0.0102829
FKBP5	16	0.0111241
FOSL2	16	4.19489e-05
FOXP4	16	0.204396
GCH1	16	0.000520196
GRAMD1A	16	0.00792346
ICAM4	16	0.000159823
JAK3	16	0.00103191
MAFF	16	0.0225316
MAP3K14	16	0.0215217
MRC2	16	0.00214306
N4BP2L1	16	0.0140643
NOCT	16	0.0507308
NR1D1	16	0.144588
NR1D2	16	0.12417
OAF	16	0.136785
PARP3	16	0.00180395
PER1	16	0.029843
POGK	16	0.0787047
PPP1R18	16	0.0378983
PRR7	16	0.0428329
RAB20	16	0.00138314
RDH5	16	0.068706
S1PR2	16	0.0752491
SDCBP2	16	0.000394721
SH2B2	16	0.000677798
SLC25A25	16	0.00388
SOCS2	16	0.00767014
STX11	16	0.0281097
TGIF1	16	0.0203253
TIFA	16	0.000191222
TINAGL1	16	3.67242e-05
TNFAIP3	16	4.09271e-05
VARS	16	0.0429786
WSB1	16	0.047203
ARRDC2	17	0.193262
BCL3	17	0.00025224
BHLHE40	17	6.7358e-05
BIRC3	17	0.000149279
CASP4	17	0.000181251
CDC42EP4	17	0.0420513
CSF1	17	0.000822806
CSRNP1	17	0.00997299
DLL1	17	0.152794
EGR2	17	0.00122033
FAM69B	17	0.0834217
FKBP5	17	0.0710081
FOSL2	17	8.02354e-05
FOXP4	17	0.00502969
GCH1	17	0.000881683
GRAMD1A	17	0.030252
ICAM4	17	0.000313253
JAK3	17	0.00197586
MAFF	17	8.12923e-05
MAP3K14	17	0.0619975
MRC2	17	0.00586117
N4BP2L1	17	0.0669733
NOCT	17	0.00163008
NR1D1	17	0.00290926
NR1D2	17	0.000958123
OAF	17	0.000350887
PARP3	17	0.00278825
PER1	17	0.0865769
POGK	17	0.00147014
PPP1R18	17	0.000389294
PRR7	17	0.00200571
RAB20	17	0.00243795
RDH5	17	0.00547826
S1PR2	17	0.0112018
SDCBP2	17	0.000751854
SH2B2	17	0.00147867
SLC25A25	17	0.000240754
SOCS2	17	0.0600987
STX11	17	0.000731231
TGIF1	17	0.0271385
TIFA	17	0.00031345
TINAGL1	17	6.99727e-05
TNFAIP3	17	0.00931344
VARS	17	0.00116702
WSB1	17	0.104425
ARRDC2	18	0.000255926
BCL3	18	0.000243889
BHLHE40	18	6.32041e-05
BIRC3	18	0.00014317
CASP4	18	0.0784404
CDC42EP4	18	0.000463994
CSF1	18	0.000736096
CSRNP1	18	9.56983e-05
DLL1	18	0.00082994
EGR2	18	0.185852
FAM69B	18	0.000787619
FKBP5	18	0.000112341
FOSL2	18	7.48545e-05
FOXP4	18	0.00438271
GCH1	18	0.000819394
GRAMD1A	18	0.0237268
ICAM4	18	0.000296252
JAK3	18	0.162022
MAFF	18	7.80772e-05
MAP3K14	18	0.00197867
MRC2	18	0.00421057
N4BP2L1	18	0.0297235
NOCT	18	0.0313301
NR1D1	18	0.00300183
NR1D2	18	0.000943254
OAF	18	0.0752754
PARP3	18	0.110445
PER1	18	0.000280671
POGK	18	0.00132458
PPP1R18	18	0.0551966
PRR7	18	0.112248
RAB20	18	0.00223721
RDH5	18	0.127156
S1PR2	18	0.0108248
SDCBP2	18	0.000724299
SH2B2	18	0.363909
SLC25A25	18	0.000228972
SOCS2	18	0.0281315
STX11	18	0.000614713
TGIF1	18	0.024382
TIFA	18	0.00030439
TINAGL1	18	0.0485903
TNFAIP3	18	6.96438e-05
VARS	18	0.170333
WSB1	18	6.64523e-05
ARRDC2	19	0.151481
BCL3	19	0.00121113
BHLHE40	19	0.000301701
BIRC3	19	0.000717001
CASP4	19	0.000838352
CDC42EP4	19	0.00202273
CSF1	19	0.00377944
CSRNP1	19	0.123706
DLL1	19	0.00384479
EGR2	19	0.0051587
FAM69B	19	0.00340794
FKBP5	19	0.000556837
FOSL2	19	0.000346544
FOXP4	19	0.0150954
GCH1	19	0.00389977
GRAMD1A	19	0.000829887
ICAM4	19	0.00146408
JAK3	19	0.0071494
MAFF	19	0.0586217
MAP3K14	19	0.0082856
MRC2	19	0.0135676
N4BP2L1	19	0.00216189
NOCT	19	0.00681271
NR1D1	19	0.0112609
NR1D2	19	0.0042674
OAF	19	0.00170284
PARP3	19	0.0101653
PER1	19	0.00132897
POGK	19	0.00573759
PPP1R18	19	0.22722
PRR7	19	0.0077844
RAB20	19	0.00884006
RDH5	19	0.0162462
S1PR2	19	0.026126
SDCBP2	19	0.00315707
SH2B2	19	0.00564732
SLC25A25	19	0.0010809
SOCS2	19	0.000347587
STX11	19	0.113742
TGIF1	19	0.0335872
TIFA	19	0.146464
TINAGL1	19	0.000320787
TNFAIP3	19	0.000344767
VARS	19	0.00466439
WSB1	19	0.118538
ARRDC2	20	0.0291241
BCL3	20	0.159138
BHLHE40	20	0.011336
BIRC3	20	0.0157507
CASP4	20	0.0192506
CDC42EP4	20	0.130858
CSF1	20	0.092486
CSRNP1	20	0.0466614
DLL1	20	0.0596168
EGR2	20	0.0746998
FAM69B	20	0.0424258
FKBP5	20	0.0737711
FOSL2	20	0.0415529
FOXP4	20	0.0398511
GCH1	20	0.0298374
GRAMD1A	20	0.0275873
ICAM4	20	0.00813562
JAK3	20	0.00189647
MAFF	20	0.0450549
MAP3K14	20	0.0472557
MRC2	20	0.546863
N4BP2L1	20	0.000545669
NOCT	20	0.00189316
NR1D1	20	0.00294771
NR1D2	20	0.00110435
OAF	20	0.000419168
PARP3	20	0.0722382
PER1	20	0.015737
POGK	20	0.0290835
PPP1R18	20	0.0430929
PRR7	20	0.00203083
RAB20	20	0.166036
RDH5	20	0.161655
S1PR2	20	0.255338
SDCBP2	20	0.0247667
SH2B2	20	0.00135574
SLC25A25	20	0.0764766
SOCS2	20	0.0324882
STX11	20	0.0993774
TGIF1	20	0.0327941
TIFA	20	0.0127163
TINAGL1	20	0.00722533
TNFAIP3	20	8.1275e-05
VARS	20	0.00124463
WSB1	20	0.030509
ARRDC2	21	0.000376837
BCL3	21	0.000375499
BHLHE40	21	0.0684317
BIRC3	21	0.000207444
CASP4	21	0.063552
CDC42EP4	21	0.000628707
CSF1	21	0.00123073
CSRNP1	21	0.000144887
DLL1	21	0.00123887
EGR2	21	0.00170436
FAM69B	21	0.0010352
FKBP5	21	0.0233323
FOSL2	21	0.0382973
FOXP4	21	0.00612073
GCH1	21	0.00126975
GRAMD1A	21	0.0609397
ICAM4	21	0.000431933
JAK3	21	0.18212
MAFF	21	0.000117889
MAP3K14	21	0.00289523
MRC2	21	0.0353636
N4BP2L1	21	0.000689125
NOCT	21	0.00235864
NR1D1	21	0.159167
NR1D2	21	0.0013901
OAF	21	0.239885
PARP3	21	0.00401681
PER1	21	0.066103
POGK	21	0.00199788
PPP1R18	21	0.000560237
PRR7	21	0.00289103
RAB20	21	0.0031649
RDH5	21	0.00711983
S1PR2	21	0.0138377
SDCBP2	21	0.00551127
SH2B2	21	0.00182788
SLC25A25	21	0.000349692
SOCS2	21	0.0344798
STX11	21	0.0237207
TGIF1	21	0.0299728
TIFA	21	0.000445611
TINAGL1	21	0.040302
TNFAIP3	21	0.0332115
VARS	21	0.207675
WSB1	21	0.00010035
ARRDC2	22	0.000364968
BCL3	22	0.00034694
BHLHE40	22	8.75976e-05
BIRC3	22	0.000198118
CASP4	22	0.17382
CDC42EP4	22	0.00064391
CSF1	22	0.00102271
CSRNP1	22	0.000139488
DLL1	22	0.00116119
EGR2	22	0.0016684
FAM69B	22	0.00108769
FKBP5	22	0.000166694
FOSL2	22	0.030883
FOXP4	22	0.00585857
GCH1	22	0.0890439
GRAMD1A	22	0.00024383
ICAM4	22	0.000422087
JAK3	22	0.00242522
MAFF	22	0.0544824
MAP3K14	22	0.00271528
MRC2	22	0.00490621
N4BP2L1	22	0.148977
NOCT	22	0.00224415
NR1D1	22	0.00396969
NR1D2	22	0.00133171
OAF	22	0.000478232
PARP3	22	0.00380518
PER1	22	0.0756756
POGK	22	0.00189248
PPP1R18	22	0.000531157
PRR7	22	0.169248
RAB20	22	0.00305272
RDH5	22	0.00669269
S1PR2	22	0.0134968
SDCBP2	22	0.132211
SH2B2	22	0.129044
SLC25A25	22	0.000323766
SOCS2	22	0.0764657
STX11	22	0.000890982
TGIF1	22	0.163217
TIFA	22	0.103637
TINAGL1	22	9.27513e-05
TNFAIP3	22	9.99244e-05
VARS	22	0.00153254
WSB1	22	9.40823e-05

## Sheet: panelF
infl_fac	treg_prop	n
0.244875	-3.73165	410
-0.112101	-3.88104	16
-0.650905	-5.04311	271
-0.927334	-4.36717	20
-1.76957	-4.32039	76
-3.43096	-3.31009	68
-1.49404	-5.88264	40
0.637351	-3.8111	24
-0.197158	-5.59495	430
1.1518	-4.84506	126
1.64635	-6.44294	38
-2.03279	-5.13654	116
-3.55159	-2.49596	57
-0.952718	-3.68277	9
-0.72188	-4.91707	100
-1.6107	-3.75033	62
-1.78488	-3.64	7
-1.00056	-4.00763	60
-2.48033	-4.03724	27

## Sheet: panelG
gene	gene_score_mm	gene_score_hs
OLR1	0.927416	0.0245335
CSF3	0.843479	0.998303
VCAM1	0.805252	0.825389
SELP	0.777686	0.243787
INHBA	0.729077	0.16963
HBEGF	0.719861	0.13098
FOSL1	0.706479	0.323406
PTGS2	0.639454	0.449293
NOCT	0.60322	0.322028
CYP4X1	0.598598	0.0908305
SDCBP2	0.588918	0.242144
RND1	0.574987	0.552232
RAB20	0.531009	0.0105328
TGIF2	0.528664	0.364088
LONRF3	0.529159	0.0985759
LSMEM1	0.525202	0.0614345
TGIF1	0.514305	0.223981
SLC2A1	0.5056	0.00804048
ZSWIM4	0.505065	0.275679
TAGLN	0.50389	0.255848
ZC3H12A	0.500024	0.415445
FZD5	0.493798	0.18631
LRRC32	0.492841	0.170588
ARID5A	0.488002	0.483701
ADAMTS9	0.483247	0.426216
CCDC3	0.480483	0.0841197
ADAMTS4	0.464549	0.460481
PDE12	0.463824	0.00809437
DUSP5	0.454217	0.179109
SELE	0.454091	0.999134
ZBTB43	0.453245	0.29206
NFKBIA	0.450039	0.415506
AKAP12	0.446431	0.344134
CCDC80	0.444777	0.0706407
PROSER2	0.440514	0.019813
COL6A3	0.43677	0.00470431
SOWAHC	0.434744	0.00567715
GCH1	0.431315	0.510427
NFKBID	0.431389	0.38082
NT5E	0.430088	0.0834208
BATF3	0.429049	0.296319
G2E3	0.428569	0.00801812
TUBA1C	0.42589	0.0867469
NAV2	0.421299	0.0110563
IER3	0.414871	0.527888
ZNF655	0.414687	0.0787177
ODC1	0.414159	0.100596
TGFA	0.412868	0.0503158
PVR	0.410996	0.300661
CTDP1	0.410242	0.0117618
DUSP16	0.407089	0.00942452
REL	0.404971	0.344352
TUBA4A	0.404996	0.00289654
TAF5	0.400481	0.325481
KDM6B	0.400252	0.476893
TUBB6	0.394656	0.115445
SDC4	0.39444	0.403384
PROCR	0.393952	0.0222961
OSGIN1	0.39144	0.0229252
SLC1A5	0.39024	0.106332
MB21D2	0.389951	0.598534
GSTO1	0.389179	0.000522122
RHOU	0.388218	0.193821
SLC25A33	0.386547	0.304002
TM4SF1	0.386333	0.377828
VMP1	0.385586	0.24346
ZBTB47	0.385446	0.0206044
FAM53C	0.384231	0.174891
BHLHE40	0.382415	0.168931
TRIB1	0.379245	0.342709
FOSL2	0.378637	0.312146
METRNL	0.377596	0.184838
CH25H	0.376859	0.272231
SLC16A3	0.375289	0.00217744
STX11	0.374633	0.309697
NOP58	0.374333	0.125998
GPR4	0.37366	0.184296
STK39	0.372798	0.0274271
RORA	0.369772	0.233575
MAFK	0.368244	0.23954
NUAK1	0.368362	0.0622415
PXDC1	0.367876	0.245762
MAPK6	0.367569	0.148605
RPGR	0.367372	0.127464
ZNF18	0.366898	0.0369764
AZIN1	0.366589	0.0229891
GPM6B	0.362673	0.0124817
MTCL1	0.360116	0.0252254
SLC39A8	0.357197	0.120609
PTPRJ	0.356813	0.0229951
BIRC3	0.355633	0.693579
SLC7A1	0.355679	0.0363592
EIF2AK4	0.350412	0.0024628
AVPI1	0.349786	0.0100553
TNFAIP3	0.349093	0.731518
PRKAB2	0.347877	0.0141645
ST6GAL1	0.347913	0.00191914
TEAD1	0.345809	0.0521943
RCL1	0.345265	0.0461473
NFKBIZ	0.343906	0.339124
ZFAND5	0.342937	0.244215
LMNA	0.342721	0.0418832
NUS1	0.342426	0.202733
ID4	0.340749	0.00823672
NEDD9	0.340078	0.167878
PLAUR	0.338365	0.29317
PLAT	0.336757	0.13858
TNFRSF1B	0.336051	0.00287629
SMCR8	0.33541	0.0159723
PAPSS2	0.334896	0.00198071
EGLN3	0.333901	0.348992
ETF1	0.332671	0.342631
SRF	0.330572	0.0769754
IPPK	0.330289	0.0150865
MAFF	0.328987	0.253123
PPP2R1B	0.329047	0.104976
MIPEP	0.328851	0.0247602
TEX30	0.325736	0.140674
CDK18	0.323836	0.0225872
BACH1	0.322873	0.174692
TICAM1	0.321706	0.315761
IL6	0.32156	0.979018
SLC5A3	0.321122	0.00225085
CTPS1	0.319096	0.00819324
MAPKAPK3	0.318968	0.0184273
PLK3	0.318057	0.199707
ARIH2	0.317958	0.0239087
DUSP10	0.318011	0.213729
SPHK1	0.317618	0.171213
NUFIP1	0.316868	0.0870643
ALKBH1	0.316721	0.153999
FABP4	0.315701	0.000171247
MEX3C	0.315512	0.218834
DYRK2	0.314175	0.010979
ACTG1	0.313786	0.134315
PRR7	0.313507	0.00914903
FPGT	0.313451	0.0536201
MAST4	0.31259	0.175616
PNRC1	0.311912	0.278504
MARCKSL1	0.311476	0.0591958
SRPX	0.310169	0.102824
PFKFB3	0.309842	0.184191
MYC	0.309008	0.144448
DOT1L	0.307921	0.00764711
SOX7	0.307802	0.400159
FLNB	0.307645	0.149863
PDLIM5	0.307195	0.207668
HERPUD1	0.30718	0.113947
CDKN1A	0.306965	0.3376
CSTF3	0.306972	0.163053
BCL10	0.306593	0.222368
PIM1	0.304259	0.237247
MAP3K8	0.303994	0.402979
FEM1B	0.30343	0.225823
SNX18	0.302844	0.00945979
NABP1	0.302763	0.216584
SAT1	0.302521	0.302541
CRISPLD2	0.301116	0.0531099
CHD1L	0.3003	0.090024
ZNF593	0.300091	0.171331
AMPD2	0.297781	0.0181939
UAP1	0.297616	0.416121
NCOA4	0.297419	0.00208855
NASP	0.29519	0.104741
PPP1R13L	0.295518	0.00609397
KIAA0930	0.295014	0.0981138
NECTIN1	0.294208	0.0223139
DVL2	0.292032	0.00999616
NMRK1	0.290984	0.0839881
NIPA2	0.290634	0.101261
ERBIN	0.29011	0.203676
SLC16A1	0.290103	0.0242508
TIPARP	0.289366	0.376251
DENND4A	0.288702	0.38163
DENND2C	0.288707	0.012809
INHBB	0.288157	0.0660838
AKT2	0.287118	0.0774116
NR4A2	0.286835	0.179617
YRDC	0.286818	0.239284
MRPS6	0.286751	0.0666377
RCAN1	0.286117	0.503125
RIPK1	0.28504	0.00647972
GTPBP4	0.284036	0.0863063
RUNX1	0.284134	0.172216
ZNF436	0.283984	0.00902095
PI4K2A	0.283595	0.016299
PDLIM7	0.283417	0.00122961
POLR3D	0.280799	0.00392621
SERPINE1	0.280578	0.308993
ATF3	0.280561	0.0878859
TRIM13	0.280393	0.00335436
POLG2	0.280348	0.0541421
EPHA2	0.279903	0.162512
BCL6B	0.279433	0.00216012
UBOX5	0.279793	0.0268992
ADAMTS1	0.2786	0.445709
MID1	0.278498	0.323924
PTPRE	0.27833	0.213171
EDRF1	0.278562	0.0100096
THBS1	0.277902	0.336969
FILIP1L	0.277407	0.150473
NFYA	0.276439	0.0103841
TLR4	0.276012	0.0913248
MIDN	0.275481	0.0596026
SLC9A3R1	0.275247	0.00881753
SPAG9	0.275189	0.16612
STK35	0.275218	0.22665
CD14	0.275073	0.00278175
ERN1	0.274882	0.13171
ZNF609	0.274852	0.0810501
ZBTB10	0.274363	0.250761
GARNL3	0.274077	0.0313274
AMIGO2	0.273234	0.0144866
POU3F1	0.272901	0.0174832
MSH6	0.272728	0.00542291
TAF7	0.271781	0.0558951
CYSTM1	0.27169	0.121698
ZNF516	0.271148	0.0130261
LDLRAD3	0.271064	0.193229
SAMD4B	0.270538	0.191851
PARP8	0.270747	0.014875
CCL17	0.27067	0.0188946
SLC35D1	0.270143	0.0604437
APOLD1	0.269178	0.154106
FBXO30	0.267915	0.383078
CCNT1	0.267816	0.205221
SMAD3	0.267892	0.105916
GCNT2	0.266932	0.231823
STK17B	0.26655	0.0738159
JAK2	0.265279	0.00893358
ANKRD9	0.264955	0.0748958
MOSPD1	0.264442	0.240149
INSR	0.264173	0.0319626
EVA1A	0.262301	0.0136324
RNF185	0.262211	0.337321
PIM3	0.262121	0.191234
MFSD6	0.261138	0.00447984
TIFA	0.260851	0.533984
MCL1	0.260672	0.166209
PPP1R12C	0.259871	0.134636
B4GALT1	0.259485	0.197424
RRAD	0.259252	0.00336989
TRIP6	0.259257	0.00618031
MORC4	0.259161	0.0923129
STK40	0.258654	0.0946423
IPMK	0.258283	0.492359
GLA	0.257879	0.19154
PLPP6	0.257688	0.0300899
EFHD2	0.257542	0.154369
GPRC5A	0.25751	0.217954
BCR	0.257469	0.198407
GTF3C4	0.257292	0.220468
DUSP8	0.256958	0.00995541
EMP1	0.25668	0.411006
NAB2	0.256713	0.0476055
TSSC4	0.25633	0.226275
CISH	0.254791	0.0295843
CDR2	0.254489	0.0101304
NDEL1	0.253561	0.00249675
HSPA5	0.253531	0.0806325
EIF5	0.253398	0.131944
SLC25A25	0.253153	0.315848
LYPLAL1	0.251486	0.0050553
CUL2	0.25117	0.00507661
CLDN12	0.250771	0.0274943
E2F5	0.250581	0.0317412
PPP2R2D	0.250544	0.00521729
MBD1	0.250291	0.0551951
CHRM3	0.25055	0.0089961
CCNL1	0.250173	0.185088
PDE4B	0.249889	0.00331055
SETBP1	0.24984	0.197371
WIPF2	0.248781	0.0917643
FAM104A	0.248669	0.1167
TBCC	0.248328	0.00460558
ERI1	0.248217	0.243087
TGFBR1	0.248015	0.220065
SPATA2	0.247625	0.244045
RNF2	0.247255	0.118895
TINAGL1	0.246588	0.106029
DOK3	0.246806	0.0278039
NFIL3	0.24658	0.386357
PRKD1	0.24611	0.016183
TRIM16	0.245096	0.0095247
ZBTB21	0.243825	0.415392
BRWD1	0.243573	0.017326
TMED5	0.242522	0.153568
IL13RA1	0.242451	0.0902455
P4HA3	0.241822	0.158143
ARRDC4	0.241159	0.0171301
ARL5B	0.241132	0.39441
BMP2	0.241022	0.339521
MON2	0.240821	0.00497399
WAC	0.240705	0.0756719
KLHL15	0.24064	0.229242
RNF19B	0.24051	0.388813
RIPK2	0.240026	0.36795
PLEKHB2	0.239612	0.0514294
GNA13	0.239365	0.217435
ICAM1	0.239291	0.691092
PTHLH	0.239097	0.0720451
LPP	0.238028	0.067634
RNF217	0.23806	0.166384
PANK3	0.237748	0.053516
TMEM158	0.237646	0.139204
CDC42EP4	0.237221	0.00216613
EVA1C	0.237112	0.257361
GADD45A	0.236903	0.301962
TRAF1	0.236873	0.0349773
TEX2	0.236706	0.00998668
PRR5L	0.236406	0.0110426
RNF125	0.236113	0.00320316
CSNK1G3	0.236055	0.00332399
CLIC4	0.235926	0.199201
CAPN7	0.23593	0.00758236
MAML1	0.235764	0.150564
TP53INP2	0.235531	0.186764
SIK2	0.235213	0.317637
CEBPD	0.23515	0.419079
SQSTM1	0.235007	0.108138
ERRFI1	0.234725	0.193489
FNIP2	0.233545	0.369085
NFE2L2	0.233243	0.271745
EIF4A1	0.232727	0.151666
MAP2K3	0.232713	0.369177
SAMSN1	0.232513	0.010839
SAR1A	0.232239	0.107825
B4GALT5	0.232082	0.368011
AGPAT4	0.231248	0.0053419
TMEM168	0.231094	0.125468
USP27X	0.231282	0.420302
GDAP2	0.231047	0.00950285
HMGCR	0.231015	0.00921335
BCAR1	0.230414	0.112874
PER1	0.23033	0.00138728
PDLIM1	0.230076	0.165021
AKAP10	0.230103	0.00727454
WWTR1	0.22941	0.0941849
RBBP6	0.229342	0.245672
FBXO34	0.229188	0.266748
SMOC2	0.229163	0.0239202
SCAF4	0.22893	0.00409594
COQ10B	0.228801	0.182053
ARF6	0.228505	0.0471318
POLR2H	0.228463	0.0955419
BAMBI	0.228049	0.0125292
SH3PXD2B	0.227904	0.00879017
HIVEP2	0.227609	0.370348
ARID5B	0.227542	0.172445
ATF4	0.227424	0.13574
BTG3	0.227429	0.165582
GFM2	0.227224	0.197302
CEBPG	0.226566	0.127215
ASB1	0.226688	0.334266
CEP57	0.226214	0.00347905
CSRNP1	0.226157	0.111248
NUAK2	0.226135	0.517391
PTPN23	0.225654	0.00786941
IRF2BPL	0.225587	0.206645
TRMT61A	0.225505	0.00795938
ORC4	0.224994	0.0059923
HILPDA	0.224928	0.239939
NOS3	0.224689	0.023721
FOSB	0.224428	0.0595444
NOP14	0.224367	0.00526265
SLC7A11	0.224548	0.18558
WDR43	0.22403	0.214224
NR4A1	0.223909	0.107129
MLF1	0.223773	0.184311
SPRY4	0.22336	0.247421
LEO1	0.223222	0.00663722
INTS6	0.223229	0.0567368
ZNF462	0.223686	0.00407144
MTF1	0.222369	0.271271
MOCS3	0.222037	0.0325418
CAND2	0.222181	0.0286754
SMS	0.221809	0.0560638
SERPINI1	0.221994	0.0381981
GNAI3	0.221592	0.00340416
SLC20A1	0.221511	0.189522
ARFGEF2	0.221543	0.00659549
SNAI2	0.22146	0.00934253
CMAS	0.220154	0.00453764
VCAN	0.220006	0.00436156
MAFG	0.219715	0.171393
TINF2	0.219572	0.048216
KSR1	0.219161	0.00899689
AMMECR1L	0.219047	0.182855
JOSD1	0.21903	0.0327864
LITAF	0.218363	0.440538
ACTA2	0.218258	0.00960837
IGF1R	0.218212	0.00454878
URB1	0.218266	0.0124307
DDR2	0.218075	0.0161954
HIF1A	0.217951	0.277238
INTS7	0.217915	0.0223597
NOC3L	0.217742	0.00336022
MTMR4	0.217645	0.00832463
CHIC2	0.21722	0.309238
SLC38A1	0.217329	0.0035111
ABL1	0.216665	0.272947
PRKCD	0.216656	0.0312204
ABL2	0.216445	0.369535
WSB1	0.216166	0.121395
ZNF598	0.215961	0.0898713
STAT3	0.215764	0.136777
LRP1	0.215522	0.0137565
CCDC71L	0.215467	0.158354
ZDHHC13	0.215479	0.00976415
STC1	0.215192	0.0974955
SRFBP1	0.213987	0.18212
LYSMD3	0.213958	0.00893257
UMPS	0.213954	0.00721253
TMEM33	0.21385	0.00346964
GPCPD1	0.213506	0.00264835
DOCK11	0.213712	0.0242828
ZBTB7B	0.213514	0.0134399
DENND5B	0.212804	0.191333
KCMF1	0.212795	0.0570534
MAP3K2	0.21282	0.0030633
CXCL17	0.212657	0.0172272
RHBDF2	0.212255	0.0375507
TMEM11	0.212108	0.00321668
HMCES	0.212075	0.00310893
NOC4L	0.211977	0.00628581
DLST	0.211812	0.153908
ZNF513	0.211657	0.284234
TNFSF9	0.211738	0.274544
FHL3	0.211152	0.0872985
HSPB8	0.210337	0.271604
MIGA2	0.210318	0.0155984
CYTL1	0.21012	0.247
KIAA0040	0.209988	0.274835
SULF1	0.209944	0.00980209
TNIP1	0.209581	0.121822
LLGL2	0.209716	0.119678
EML1	0.209302	0.00518461
MAPK8	0.20911	0.189217
HMGB2	0.208551	0.0657861
PUS7	0.208601	0.00780114
MALT1	0.208584	0.144169
ABCC1	0.208364	0.00961854
ZNF830	0.208302	0.00375009
ANKRD33B	0.207997	0.0242118
FERMT2	0.207869	0.0376003
INTS12	0.207879	0.126543
DNTTIP2	0.207659	0.130676
RAB5A	0.207547	0.215592
RAPGEF2	0.207457	0.00375959
FRAT2	0.207391	0.0139467
GOLPH3	0.20728	0.258216
JDP2	0.207146	0.00244038
NPTXR	0.206503	0.0163477
CHD1	0.206124	0.151954
ACTR3	0.205621	0.0553814
MAP3K14	0.205597	0.204474
SSH1	0.205182	0.55631
GTF2H1	0.205157	0.00477089
KBTBD2	0.204823	0.262104
SIMC1	0.204608	0.131097
PMAIP1	0.204459	0.245126
CCDC9	0.204295	0.168099
USP36	0.204177	0.130213
IL1R2	0.00661848	0.474328
SLC39A14	0.113928	0.521665
F3	0.155003	0.433763
SLC30A1	0.00142459	0.400335
SH2B2	0.170674	0.452455
CDH13	0.157652	0.383469
KCNJ2	0.00629803	0.377945
HMOX1	0.0564774	0.597307
LANCL2	0.00636055	0.365603
CA13	0.140631	0.612335
CFAP45	0.013762	0.314131
RPUSD2	0.0178232	0.307574
STK24	0.0627204	0.387046
RTKN	0.00191636	0.288259
TCF15	0.00361715	0.28874
ALKBH2	0.00514866	0.286003
UBE2O	0.00334593	0.287627
KCTD10	0.185906	0.284858
MOB3B	0.021637	0.285927
CCDC86	0.0357843	0.282396
NAT14	0.015848	0.28374
ATP13A3	0.0802162	0.389438
RAB12	0.000607497	0.275519
KLHL18	0.00555607	0.276268
FURIN	0.190928	0.330908
GFPT2	0.131405	0.283718
CORO2A	0.0103895	0.274077
WDR5	0.0706201	0.27054
METTL22	0.00791657	0.272211
NLK	0.00345166	0.262967
TBL3	0.00156672	0.259452
TACC2	0.00650103	0.257916
NAPSA	0.0064373	0.258346
ADRB2	0.0600003	0.390285
RRP15	0.00161	0.245692
PKIG	0.000204013	0.244256
ACSL1	0.00259869	0.250921
SEMA3B	0.00482738	0.249011
FASN	0.00892607	0.243624
TMEM62	0.00868209	0.246039
CDKN2D	0.124651	0.31857
ZNF592	0.00406557	0.241535
TUSC1	0.00569619	0.23548
NNMT	0.00371234	0.460803
TXNDC5	0.116413	0.240424
RPP21	0.00062714	0.239316
VPS54	0.00353397	0.23585
PLPPR2	0.099318	0.234348
THADA	0.0119801	0.23562
MYO18A	0.000971754	0.233966
MTHFD2L	0.00223739	0.301865
AKR1E2	0.00274962	0.248821
TXNRD1	0.193891	0.245801
POLR1A	0.00347527	0.227821
SCARF2	0.152087	0.228494
SFXN4	0.083821	0.224325
HSD17B8	0.0623143	0.233049
TPPP3	0.000285898	0.221198
ZBTB33	0.112996	0.226572
FBXL12	0.00250654	0.220266
RIN3	0.00101116	0.220314
CDC42EP2	0.0911106	0.219068
PPRC1	0.193791	0.365702
QSOX2	0.00317507	0.221501
SLC2A13	0.0138647	0.224004
SLC25A29	0.00513361	0.216544
FGF18	0.199343	0.218722
AP4S1	0.0596831	0.21685
SCGB3A2	0.00461026	0.213513
FASTKD3	0.141443	0.219839
MRTO4	0.128959	0.212449
SNAP47	0.00215521	0.215174
ORMDL3	0.00231019	0.215596
CRACR2B	0.000254788	0.217886
PITPNC1	0.0250832	0.309154
FAM98C	0.00135087	0.211336
BCL3	0.0686326	0.489339
MRRF	0.0673724	0.21001
POLR3F	0.101969	0.212893
GPR182	0.000538663	0.217958
GAK	0.112343	0.209427
APLN	0.0010601	0.211121
PPTC7	0.00440096	0.20858
USP39	0.106307	0.205333
THBS3	0.0162864	0.207687
CSNK1G2	0.00107485	0.203834
OSBPL6	0.0231205	0.212981
GSK3A	0.0885789	0.27144
CRCP	0.00151014	0.201523
FGFRL1	0.00907411	0.203217
LAMA5	0.00239984	0.196486
PCTP	0.140428	0.198557
ADAMTS10	0.00188654	0.200174
PCSK5	0.00334913	0.199337
CYB5D2	0.00690833	0.195215
RRP1B	0.00237625	0.195776
DNAJC9	0.00250523	0.195015
RASSF3	0.105307	0.240596
AREG	0.093594	0.193496
GTF2H3	0.00389547	0.194509
SPA17	0.0700102	0.196908
CINP	0.00248898	0.193094
DDX21	0.133291	0.328308
FAM78A	0.0123055	0.197107
FAM110D	0.000147428	0.191712
BNIP1	0.00268064	0.195059
PITPNM2	0.00134787	0.193586
THOC6	0.00163885	0.236166
ISG20	0.022043	0.190118
INTS6L	0.00476971	0.193696
POMGNT1	0.00293133	0.245291
SOX12	0.021983	0.191613
ERLIN1	0.00273804	0.187474
SLC7A7	0.00153791	0.262801
GEMIN7	0.000500584	0.187444
WDR61	0.0217448	0.184633
MED24	0.00407739	0.501232
SPAG7	0.058736	0.201931
KDM7A	0.00169753	0.184408
GMEB2	0.147362	0.317876
ZNF394	0.00548721	0.182952
EMC6	0.0709654	0.228487
CD9	0.0414753	0.185105
BMP1	0.00244476	0.182902
SHOC2	0.0542236	0.181421
A4GALT	0.00179497	0.215501
DEDD	0.00204123	0.239366
PLEKHG2	0.182989	0.381006
TOR1B	0.00182742	0.183025
KLHDC4	0.00283518	0.182903
MAPKAPK2	0.138849	0.367091
VPS53	0.00232395	0.18051
DGKD	0.00323063	0.181064
CRLS1	0.00230416	0.177933
CSRNP2	0.0119559	0.28522
TANGO2	0.00214007	0.179958
ZNF384	0.00545674	0.177927
CHCHD7	0.00102618	0.298487
EXTL2	0.160362	0.1782
MEOX1	0.000295228	0.176372
RAP2C	0.194312	0.176591
NBAS	0.0048404	0.17642
RBSN	0.201409	0.177362
ZSWIM6	0.163288	0.174572
SIPA1L3	0.00491796	0.17775
INIP	0.00397326	0.175732
GPANK1	0.00243667	0.173974
PLXNA2	0.0010221	0.172641
SOCS5	0.0631266	0.200695
TFPI2	0.00355454	0.323496
HPS3	0.00648984	0.173369
SLC30A6	0.00340256	0.173248
MTERF3	0.00189022	0.172108
MDM4	0.00191639	0.169094
CDC37L1	0.00221401	0.293467
NOP2	0.026167	0.404495
MAP2K4	0.0037001	0.170188
SNN	0.00201373	0.36539
INO80D	0.00216391	0.167704
SPACA6	0.132728	0.172327
ALKBH6	0.00164307	0.213925
LAG3	0.0164875	0.430449
TSFM	0.00123565	0.166058
UHRF1BP1	0.182288	0.233283
PES1	0.00178647	0.165454
ILKAP	0.000776562	0.165341
MYL9	0.00248227	0.163465
KCTD13	0.00339449	0.167712
CPSF7	0.0611066	0.165028
SEMA6B	0.000875766	0.163842
DVL1	0.0578441	0.164685
DHX33	0.197775	0.164062
FICD	0.00553573	0.171411
PGD	0.00179672	0.163412
FAM193A	0.00245942	0.162398
RTN2	0.0066053	0.162941
STMN3	0.0212363	0.162325
DEXI	0.0015824	0.160037
STXBP2	0.0113162	0.317238
FGGY	0.00705357	0.162225
LTBP3	0.00294859	0.18746
MRGBP	0.00297215	0.159708
ANGPTL4	0.13419	0.196917
CACTIN	0.00267831	0.161959
GSK3B	0.000358149	0.157154
TMEM237	0.00311227	0.159119
ZBTB11	0.0901563	0.157019
SPEN	0.0025773	0.246246
SGMS2	0.0133159	0.447463
RGS3	0.000479289	0.154114
NME7	0.00727045	0.155978
POMP	0.0487926	0.185497
VOPP1	0.0023948	0.247861
SBNO2	0.200008	0.33183
CCDC189	0.0101602	0.167821
MBD2	0.0797758	0.19693
AP1S1	0.000625776	0.151804
ZNF316	0.0136875	0.154686
ARPC5L	0.000623978	0.251633
RBM15	0.109451	0.293801
PFDN2	0.109468	0.196037
ZSWIM8	0.135931	0.152334
PCDHB16	0.00558313	0.157347
GCLM	0.0719161	0.275429
SAR1B	0.000356858	0.150803
GCHFR	0.00269563	0.153219
XPO5	0.0132892	0.152872
PNO1	0.0619492	0.208074
NIPA1	0.00874813	0.154356
MYO9B	0.00626002	0.150586
CCDC117	0.000823688	0.150798
IL1RAP	0.00716788	0.247911
RPA1	0.00242025	0.150512
PITPNA	0.0935787	0.237077
SFTPC	0.000101556	0.148621
DNAJC11	0.00198901	0.150647
TXN	0.0517794	0.276712
EHMT1	0.00180731	0.148147
ZYX	0.193296	0.198908
HUS1	0.00460606	0.20485
KCTD9	0.00599472	0.148333
CPSF2	0.00210701	0.149581
POLR2C	0.0207078	0.147018
PCGF5	0.0993758	0.231059
SDC2	0.0653777	0.151
SERPINF1	0.096704	0.149355
EXOC3	0.00200093	0.287885
AP1M1	0.00176384	0.146984
MCM3	0.0128826	0.146393
UTP20	0.00527544	0.147631
TMCO4	0.00609344	0.152011
FAM124A	0.00194488	0.147469
KANSL3	0.203753	0.148007
PFAS	0.00734915	0.151691
PDHA1	0.0637104	0.145524
TNFAIP2	0.182608	0.30831
ACER3	0.000748307	0.232879
TMEM177	0.0092017	0.153371
SNX1	0.000744445	0.175342
SLC12A7	0.00293823	0.14455
GRAMD1A	0.0680674	0.209059
DHCR24	0.00389416	0.35946
BTBD9	0.00129077	0.150516
AKT1S1	0.000935242	0.142601
SDHAF2	0.00111016	0.199432
ZNF358	0.00188929	0.142318
GIT1	0.0702109	0.141741
CCND2	0.190131	0.141817
SCRN2	0.00536918	0.141783
KLF16	0.00389303	0.214396
RBM34	0.00136643	0.148882
TMEM150A	0.0690907	0.141659
CAPN15	0.00429723	0.24006
PLPP1	0.0495805	0.140104
PDLIM3	0.00622336	0.280881
WDR55	0.00481917	0.141992
BLOC1S3	0.00667822	0.147396
KLHL42	0.174519	0.140968
MRPL36	0.000708949	0.140201
IMPDH1	0.0166308	0.140763
UBE2V1	0.135131	0.14466
U2AF2	0.117207	0.18992
PLIN3	0.00191557	0.140741
SNAPC5	0.000449422	0.140259
PHAX	0.000915672	0.140316
TRMU	0.00396758	0.141333
RNF123	0.00651199	0.143045
MAGOH	0.160741	0.233626
MSANTD3	0.129093	0.139341
RNF103	0.0843394	0.138922
ZCCHC17	0.000673488	0.13845
THUMPD2	0.00912825	0.140377
IGF2	0.0105156	0.137916
CSRP1	0.16741	0.140533
ATP6V1B2	0.076634	0.139266
ZNF579	0.0830398	0.141282
MTFMT	0.00507188	0.140708
PFKP	0.107992	0.187862
KIF13A	0.0807673	0.284965
MCUR1	0.0991546	0.136472
COG3	0.00647653	0.137387
NPEPPS	0.118017	0.136326
MTA3	0.178475	0.137979
NAA30	0.0900482	0.320712
MCPH1	0.00963088	0.137567
TMSB10	0.000224279	0.137024
MAT2A	0.14798	0.410603
ARFIP2	0.00207654	0.136176
TRIM41	0.00406169	0.138692
SDHAF1	0.0014084	0.135968
TRIP10	0.172828	0.302775
SPG21	0.000842069	0.174759
VPS26B	0.003589	0.225489
CLCF1	0.181617	0.230966
COL6A1	0.0030481	0.134153
RAPGEF4	0.000962249	0.271037
PCMT1	0.000375446	0.133595
PLCD3	0.0112373	0.140553
USP40	0.0040145	0.136252
USP12	0.0970693	0.247259
TBRG1	0.0683022	0.242738
PTAR1	0.172789	0.13415
USP42	0.00574584	0.134502
GSN	0.033014	0.132142
CCNC	0.00315642	0.132867
SLC11A1	0.0165455	0.141574
FAM50A	0.0356549	0.132481
ROM1	0.00768618	0.179002
ZBTB17	0.09726	0.304495
SFN	0.00501852	0.143428
PNPLA2	0.000432522	0.18265
MSANTD2	0.0996953	0.134222
GPSM1	0.0899298	0.134021
PRKCA	0.00325301	0.133479
FTH1	0.0287699	0.241661
BAHCC1	0.00842772	0.134204
PKP4	0.157402	0.281801
ZNF7	0.0136239	0.133427
G3BP2	0.0651603	0.130861
TOP2B	0.00148123	0.131268
TGM2	0.0252334	0.171335
SKI	0.0879229	0.130703
FES	0.00152273	0.131014
HMOX2	0.042304	0.130685
ACKR3	0.156139	0.208006
TTC7B	0.0048022	0.132505
SLMAP	0.00177657	0.130499
NDUFV3	0.000277421	0.129451
TSR3	0.00167459	0.128914
VCPIP1	0.00334898	0.130829
ATG16L2	0.118277	0.130745
SLC11A2	0.160921	0.131143
ZFP1	0.00443856	0.135019
PTS	0.00245169	0.241954
PSKH1	0.00642044	0.132397
CPT1A	0.0653972	0.128733
ACTR5	0.00452697	0.134203
ZHX2	0.00585026	0.134501
MAK16	0.00149644	0.128869
RHBDD3	0.0078023	0.1296
DCXR	0.00424152	0.127541
MVD	0.00325723	0.127939
CHSY1	0.00920197	0.229396
SEC23IP	0.00317866	0.128025
FPGS	0.00705738	0.184875
RAD1	0.00482819	0.12739
SNX33	0.00570495	0.256183
WTAP	0.000830254	0.365916
LGALS1	0.0478753	0.124721
CCDC22	0.00406065	0.129014
COX10	0.00341984	0.129427
TIMP2	0.024593	0.140529
DYRK1A	0.158215	0.125583
EMP2	4.83303e-05	0.124175
NDUFAF6	0.00351653	0.126061
NUP153	0.00215971	0.253601
MAEA	0.00081178	0.125898
MRPL28	0.000840559	0.12437
HSDL1	0.00351219	0.159843
PPP1R8	0.00218991	0.126087
C1D	0.000514897	0.123959
SNX8	0.00400048	0.125843
G3BP1	0.114598	0.225206
EIF3B	0.0723273	0.123345
PPP1R18	0.183917	0.206663
TOR1AIP1	0.035568	0.248931
SFTPB	0.000652687	0.123052
ALAD	0.0707016	0.126493
ZBTB49	0.0130285	0.129294
FGF7	0.0194297	0.127843
ADNP2	0.130064	0.185466
CDV3	0.117539	0.122049
CAV2	0.0209483	0.177906
TBC1D13	0.00577184	0.125404
POP7	0.00109262	0.123018
PDCD5	0.039226	0.123886
GM2A	0.0178966	0.211682
CHRAC1	0.0670824	0.12192
ZBTB34	0.0154876	0.126733
APOO	0.0717171	0.123554
NT5DC2	0.0049475	0.123938
B3GNT5	0.0205867	0.220235
EIF5B	0.0522743	0.120326
SLC31A2	0.000575039	0.428634
NAIF1	0.0090396	0.128065
HMBS	0.00199861	0.125317
DDB1	0.000705541	0.120358
SMAD2	0.0358146	0.154128
PTGS1	0.173346	0.123996
CDK19	0.00114786	0.122516
TNFAIP8L1	0.134877	0.120354
TBC1D31	0.0177395	0.134724
TFIP11	0.149051	0.123432
RABEP2	0.00193434	0.121395
TNKS1BP1	0.0751914	0.120467
TGFB1I1	0.122991	0.119596
TMEM70	0.118303	0.449698
MIB2	0.00452122	0.247911
TAF3	0.001491	0.120073
TERF2	0.166986	0.120458
PORCN	0.00796266	0.122458
STK3	0.0449521	0.211408
NDC1	0.0101966	0.125774
SNRNP35	0.0889626	0.120357
EPB41	0.00177522	0.25086
ILF3	0.00225583	0.118623
PSMB3	0.000139989	0.165263
METTL5	0.00179502	0.207779
FKBP15	0.00251454	0.120641
ARHGEF2	0.000695547	0.260799
MEGF6	0.00574046	0.202618
TXNL4A	0.10034	0.118036
DCAF6	0.00447596	0.119681
CREB3L2	0.00102204	0.118437
CMTR1	0.0105544	0.121398
ZER1	0.00726715	0.120901
HYAL3	0.00358489	0.123554
SMU1	0.069272	0.118294
ARHGAP42	0.0151837	0.125429
CA11	0.0266623	0.121304
TLE3	0.00189488	0.247061
CTBP1	0.000473283	0.265581
SMARCD3	0.00814306	0.19918
RASA3	0.00456705	0.119032
MRPS26	0.00090365	0.116616
TGS1	0.00139157	0.165472
RBM48	0.0694378	0.11942
CCT3	0.0940864	0.133899
TEX10	0.164464	0.117896
DCTPP1	0.0022272	0.11556
ANPEP	0.00398803	0.337129
SAP30BP	0.00156357	0.115145
SFT2D3	0.00197574	0.119438
MTHFD1	0.00567011	0.116479
RASL10A	0.0085883	0.120095
FAM126B	0.00291659	0.115936
ATE1	0.00147834	0.115396
YDJC	0.00777726	0.115997
SNRPG	0.0106157	0.114718
KLHL28	0.00617282	0.116806
ELAC2	0.00698096	0.115359
LSM12	0.0720092	0.11388
PRPF31	0.00156027	0.11352
CUEDC1	0.0010385	0.118029
WLS	0.0522898	0.172382
IGFBP3	0.000201377	0.11276
LMF1	0.00265068	0.115993
PTPN7	0.011093	0.16558
GTF2A2	0.0680818	0.112631
MRPS18C	0.000522428	0.138386
YWHAH	0.0984113	0.132764
CYP51A1	0.00545009	0.125408
ALS2	0.0117845	0.117187
MRPS11	0.00119496	0.112651
TKT	0.00057056	0.152649
FAM126A	0.00401558	0.201133
PRDM1	0.0023295	0.112101
CSNK2A2	0.10219	0.113368
NF2	0.00376631	0.248013
ENDOU	0.00115633	0.224728
EIF6	0.18847	0.111481
CCL2	0.12918	0.970714
G0S2	0.0967311	0.75386
ICAM4	0.0235595	0.742552
LRG1	1.84931e-05	0.649313
SOD2	0.0968435	0.636308
CADM3	0.0152513	0.512063
NCOA7	0.000827885	0.484899
MFHAS1	0.0828252	0.470626
GEM	0.129912	0.46651
CBR3	0.00686023	0.462807
SLC25A44	0.00708136	0.459219
TP53BP2	0.163965	0.448961
CYB5D1	0.0165089	0.422171
TGFB3	0.0018857	0.425138
GRHL1	0.019233	0.422757
CSRP2	0.128453	0.431678
FOXC1	0.193856	0.403788
RSPO3	0.0010607	0.40603
SAV1	0.105688	0.401591
ADAM23	0.0144831	0.402007
ARAP2	0.000859805	0.397503
ZBTB5	0.00837822	0.395228
SLC46A3	0.0045525	0.381512
PPP1R15B	0.195025	0.366311
IL1R1	0.00232099	0.365043
UGCG	0.0644891	0.364516
ARRDC3	0.202388	0.364421
SAMD4A	0.156106	0.418723
GPR157	0.0193688	0.362907
NXT2	0.0083835	0.359121
ELL2	0.055522	0.358607
KLF5	0.0103579	0.3617
WHRN	0.0273362	0.363124
SLC19A2	0.179902	0.356667
MYRIP	0.00566093	0.343006
FEM1C	0.184848	0.343394
PPIF	0.0100677	0.345164
ZNF335	0.162246	0.376346
NCOA5	0.0038053	0.343782
LACTB	0.0976038	0.332831
IRAK2	0.179477	0.329876
CLU	0.0446792	0.325645
NR4A3	0.16276	0.329244
TAF4B	0.198577	0.329773
CPED1	0.00243181	0.331918
NAMPT	0.0647915	0.320687
LMNB1	0.00344687	0.326602
RNF122	0.0373794	0.320406
LDLR	0.00617698	0.317521
INSIG1	0.0383711	0.3709
DNAJB9	0.164101	0.315775
DLC1	0.13472	0.334479
ARMC5	0.00266001	0.309043
CHAC2	0.00286117	0.314617
CDC7	0.0196992	0.307663
PHLDA1	0.00331916	0.375064
C1QTNF1	0.00831031	0.297797
NFKB1	0.197317	0.334746
ZNF689	0.0096314	0.302507
SYNJ2	0.0739953	0.363807
SENP5	0.0052357	0.296728
RAB27A	0.00375365	0.294603
MERTK	0.0667951	0.300435
KCNJ15	0.0137897	0.297972
USP38	0.0038071	0.29332
CCRL2	0.000793004	0.293077
GULP1	0.00328962	0.290564
MCTP1	0.0399914	0.311187
FASTKD5	0.0116663	0.293983
ETS2	0.0444242	0.285358
SOX17	0.0130191	0.282719
YPEL2	0.1687	0.282536
CD83	0.015494	0.282714
HLCS	0.00940711	0.292779
TSLP	0.144792	0.282715
NFKB2	0.192648	0.278262
IL4I1	0.0129869	0.29206
EHD1	0.134432	0.277615
ERI2	0.0177817	0.286937
HDAC9	0.0141865	0.275703
ITPR1	0.0923705	0.273216
FKBPL	0.00334137	0.280425
TFRC	0.0121414	0.273867
FJX1	0.0120451	0.27093
TSC22D1	0.133219	0.269106
CBLL1	0.00476103	0.27303
ETV3	0.00349966	0.329048
TPD52L1	0.0186832	0.269388
NT5M	0.002388	0.284407
DNMBP	0.00476064	0.288163
OTUD3	0.12984	0.281944
FBXO36	0.0106561	0.285747
GAN	0.00498652	0.268093
CYTH1	0.0875761	0.285857
LRRC1	0.00652943	0.264386
MET	0.0830505	0.262972
PYGL	0.0192792	0.269553
PELO	0.0267546	0.261186
DUSP4	0.00781071	0.258595
CRY1	0.188597	0.25937
ARNTL	0.114301	0.26352
BMPR2	0.0723959	0.255933
EZH2	0.00331268	0.261986
PTK2B	0.143687	0.258749
TGFBR3	0.00145576	0.253029
KCTD5	0.00178231	0.257791
RDH10	0.0051974	0.25716
ARL13B	0.182072	0.355014
RLIM	0.180403	0.329235
B3GNT9	0.00943564	0.264614
FOXO3	0.182893	0.250194
RRAGC	0.00110107	0.250305
LURAP1	0.0245361	0.260141
PTPN1	0.0984955	0.24819
SIK3	0.161522	0.248798
TDP1	0.00557084	0.258429
HOMER1	0.138643	0.250036
PAF1	0.00189986	0.248153
ACVR1	0.00354562	0.250442
DCUN1D3	0.0681409	0.300842
NFKBIE	0.00122237	0.247406
BCL6	0.100737	0.245417
OSMR	0.067484	0.245046
RHEBL1	0.0053746	0.260427
ZFP90	0.0083813	0.249017
METTL21A	0.0082283	0.270506
L2HGDH	0.101678	0.256346
FGFR3	0.000790766	0.252222
WDR47	0.00582277	0.24453
IRF1	0.0959096	0.238984
BIRC2	0.00117137	0.297775
BATF2	0.000824668	0.241999
PKNOX1	0.0030051	0.344518
RLF	0.166386	0.238993
BST1	0.0017877	0.247194
SIRT1	0.0020494	0.238624
GPHN	0.168188	0.242523
HIVEP1	0.00250678	0.237726
ZC3HAV1	0.0531839	0.235042
ACKR1	0.001183	0.234386
SLC41A1	0.150891	0.236828
RELT	0.142509	0.24117
PNRC2	0.125201	0.263969
LRTOMT	0.0112751	0.244417
ABLIM1	0.000596467	0.269699
CKS2	0.0468189	0.252534
RC3H1	0.0467344	0.235378
RCOR1	0.100059	0.320491
ARHGAP20	0.00658822	0.24024
HINT3	0.0012023	0.233843
GTF2B	0.0838091	0.230441
LRIG3	0.0135701	0.234901
TAF13	0.000898502	0.231533
OTUD4	0.00257072	0.272131
GPRASP1	0.00543621	0.241607
PEX5	0.003813	0.232679
SCFD2	0.0115814	0.236479
ING1	0.000772386	0.261197
OGFOD2	0.0026752	0.234592
TRAF6	0.110305	0.235031
SLCO3A1	0.0204085	0.228354
GPM6A	0.00083156	0.229025
ZNF692	0.00683968	0.23494
BAZ1A	0.181908	0.293153
TFE3	0.149422	0.229428
RAB3D	0.00299532	0.23096
KDM8	0.0191189	0.247717
PIR	0.169745	0.226073
ASRGL1	0.00507115	0.225203
PDZD8	0.00189446	0.226279
HDX	0.00966152	0.230908
IGF2BP2	0.017949	0.226724
SPSB1	0.00141544	0.326792
DOC2B	0.0217222	0.225134
VAV2	0.00986546	0.230478
ELL	0.114853	0.299329
ACSF2	0.00193057	0.233576
P3H2	0.0119668	0.225086
ATF6	0.0818821	0.233971
PERP	0.0212215	0.220411
MOB3C	0.162849	0.224098
PAIP2B	0.0540836	0.231422
IL6R	0.00750332	0.224223
MKLN1	0.048024	0.23022
LSR	0.00800467	0.218656
RCC1	0.0545878	0.218711
PLAGL2	0.0642941	0.225279
COPG2	0.00276833	0.22342
PLEKHF2	0.188339	0.216989
KLHL21	0.00610186	0.285205
TAF9B	0.0019529	0.219029
UBA6	0.00555247	0.215115
BMP2K	0.00106079	0.216544
CENPW	0.00895869	0.218352
SNTB2	0.136529	0.212897
NEDD4L	0.00406577	0.215729
LRIF1	0.00170339	0.217136
TFB2M	0.00461838	0.21564
USP53	0.003264	0.264796
HEXIM1	0.191767	0.212867
RYBP	0.184851	0.212645
LMCD1	0.0219438	0.211636
SNTG2	0.0103797	0.21476
BIK	0.145315	0.229001
KLHL2	0.00197874	0.21256
IL6ST	0.101005	0.253642
SOCS1	0.0745076	0.211792
OLFM1	0.0013625	0.210491
SYBU	0.0165507	0.213194
RAPH1	0.0429035	0.21195
KLF7	0.186019	0.275878
ZFX	0.0892708	0.211336
EPS8L2	0.0102209	0.251432
TNFRSF11A	0.0082715	0.220298
SRGN	0.142111	0.285515
ALDOC	0.0166794	0.214108
CFLAR	0.131586	0.29435
MITF	0.0104562	0.221912
FOXJ2	0.00263576	0.212376
RELB	0.132476	0.307373
MRPL53	0.0178957	0.212048
FOXP4	0.00203799	0.217203
PPP2CA	0.132271	0.20689
GUCD1	0.00492201	0.208183
DHX34	0.00837015	0.212916
ST7L	0.00141338	0.209166
HIPK3	0.00156219	0.279951
TNFRSF11B	0.116401	0.210657
CNOT10	0.00232816	0.209345
RFX2	0.0133503	0.205546
RINT1	0.00364027	0.213406
CLIP1	0.118293	0.204162
PSMD5	0.00147933	0.207583
GALC	0.00776751	0.208844
DSEL	0.0088948	0.265572
LMO4	0.070859	0.202917
FAM107A	0.00759338	0.201891
CSF1	0.172844	0.203787
PAQR7	0.00156085	0.209345
PRC1	0.00841867	0.214418
FAM216A	0.00293307	0.208029
VPS37C	0.192186	0.204049
CASP3	0.106024	0.202449
ASAP3	0.0192948	0.207403
KNSTRN	0.00983219	0.211549
OPA3	0.086782	0.204373
ACCS	0.00894111	0.206357
TMEM263	0.0019165	0.200705
MYO1E	0.128638	0.200062
CNOT7	0.00166438	0.199166
OXNAD1	0.00491181	0.208162
CBX4	0.146984	0.199032
CFL2	0.130262	0.198371
PI4KB	0.0117175	0.200008
GATA6	0.195368	0.200206
CPEB2	0.00335049	0.200501
IL16	0.0114975	0.210149
UPP1	0.132886	0.285675
RNF24	0.188265	0.200122
PUS1	0.00165616	0.286981
UBR1	0.00191128	0.197902
ZNF664	0.0014895	0.199724
GMFB	0.0196384	0.198893
TRPC1	0.00566609	0.209381
THAP11	0.00122765	0.19731
SPTY2D1	0.0991951	0.197264
FUBP1	0.0554836	0.195354
UIMC1	0.00129012	0.271642
ATF5	0.00135838	0.195497
BUD13	0.0684402	0.201646
GPN2	0.00270329	0.197512
ITGAV	0.158145	0.294737
FAM117A	0.00419113	0.199131
SMG7	0.0521448	0.195476
KDM3A	0.157118	0.196298
LIMCH1	0.00125341	0.193344
OSCP1	0.0108478	0.207165
ZNF839	0.0091724	0.205558
KIF1B	0.000658703	0.24938
PRNP	0.0648258	0.191528
SDCBP	0.128258	0.197557
PIK3CD	0.0138592	0.210683
SLC25A51	0.139882	0.200415
FBXO11	0.00185145	0.254678
EFNB2	0.000603636	0.189921
CCDC6	0.201545	0.279308
ELOVL7	0.016248	0.195227
PATL1	0.00217856	0.191752
PLOD2	0.177489	0.189891
ARSJ	0.122225	0.199616
DAPK1	0.00377358	0.193452
DENND6B	0.00914993	0.196043
TSC22D2	0.0787717	0.188316
SFRP2	0.00830982	0.20136
YEATS4	0.0991614	0.191225
SRSF1	0.000730117	0.216814
PARP6	0.00313415	0.192163
BLZF1	0.126127	0.190148
HELB	0.0113732	0.191047
DENND2D	0.0206965	0.195661
FCHO1	0.0216222	0.204768
NUP98	0.142277	0.253076
FAM43A	0.0916756	0.183654
RAD18	0.00733397	0.194557
LHFPL2	0.00554557	0.185467
TTBK2	0.144049	0.187477
CDIP1	0.10523	0.184877
CPE	0.176067	0.181966
TAB2	0.00152218	0.185067
MTERF2	0.00987668	0.185998
THBD	0.0304106	0.181037
ABHD17B	0.0985653	0.184287
ARHGAP32	0.0113966	0.192052
ARL8B	0.0010352	0.182953
