# Supplementary material for: Conserved transcriptional connectivity of regulatory T cells in the tumor microenvironment informs new combination cancer therapy strategies
Source: Nat Immunol. 2023 May 1;24(6):1020–35. doi: 10.1038/s41590-023-01504-2 (PMC10232368; doi:10.1038/s41590-023-01504-2)
Supplement: Source Data Fig. 8 — Statistical source data. [file 41590_2023_1504_MOESM30_ESM.xlsx]

## Sheet: Sheet1
Source data Figure 8B Left
Day	PBS-IgG										DT-IgG										PBS-αVEGF										DT-αVEGF
5	46.92	35.7	42.336	34.944	24.111	11.856	87.75	46.728	22	72.488	62.832	38.064	31.482	58.41	12.375	54.72	58	50	48.507	41.8	76.986	74.88	25.92	94.08	13.5		25.704	86.94	33	59.85	57.246	70.702	8.8	31.02	72.275	63.7	19.04	58.212	59.475	49.41
7	101.65	55.86	139.496	96.33	59.67	33.66	223.2	131.6	82.563	92.664	141.232	159.984	89.225	118.496	62.62	124.16	181.896	156.978	142.324	156.09	153.45	186.354	93.86	273.321	89.712		100.32	213.696	52.416	92.637	54.285	175.392	23.085	162.54	157.08	152.388	91.76	80.444	168.525	99.792
8	161.7	131.56	203.4	159.216	170.94	119.04	323.2	210.54	139.968	183.015	311.52	202.4	194.67	247.312	194.04	207.76	308.66	156.981	231.336	180.95	214.2	291.338	120.54	208.725	145.53		158.249	276.963	125.46	70.5	171.6	298.356	108.486	229.5	280.6	187.72	140.14	117.6	288.15	108.675
9	172.27	196.794	272.16	182.52	204	131.6	287.712	195.858	87.172	175.95	300.366	310.086	238.336	232.56	178.176	192.814	259.038	253.134	287.92	250.776	225.7	277.389	158.76	194.7	344.96		139.128	204.96	164.424	169.92	197.37	338.754	255.36	288.288	260.064	192.576	147.6	111	272.16	153.811
11	391.16	287.68	381.84	319.872	297.66	276.48	338.72	217.8	153.18	294.462	264.384	197.568	324.3	193.492	110.94	198.24	275.1	162.081	245.76	280.368	275.169	211.788	138.976	222.72	163.2		191.1	198.912	138.754	217.124	129.36	225.04	147.63	184.008	233.576	192.27	98.42	143.64	330.88	204.768
12	402	334.8	394.68	364.48	345.6	250.1	386.9	333.592	223.86	184.8	195.73	186.434	190.944	211.302	163.392	190.512	183.678	139.725	233.361	211.2	160.704	176.256	138.6	196.625	109.65		202.8	267.264	183.6	153	127.44	173.34	109.2	116.886	223.08	115.024	160.734	190.08	215.04	159.84
13	526.82	295.218	406.926	486.222	472.736	340.628	441	366.3	245.754	239.568	173.24	186.66	235.32	139.08	261.144	184.08	238.68	190.35	209.25	326.196	249.66	180.975	212.355	243.36	164.43		145.6	215.9	214.02	97.96	100.04	174.4	117.6	154.76	109.74	163.725	112.251	144.875	243.6	119.7
14	340.2	360.49	512.928	354.711	397.026	374.49	427.68	408.758	376.188	436.8	197.95	223.443	198	221.76	162.432	156.492	251.505	258.075	333.564	259.74	312.132	236.25	255.06	302.94	215.46		191.235	232.87	187.738	158.76	106.5	273.734	112.424	156.24	180.198	202.072	113.76	164.7	205.2	118.8
15	525.366	449.032	609.752	465.92	459.888	409.032	449.442	446.355	488.125	490.62	273.296	268.212	402.93	253.44	269.64	239.4	243.459	256.62	326.784	328.44	368	397.32	351	363.52	292.896		195.228	351.36	318	198.744	144.768	219.12	155.52	135.05	149.85	146.94	147.015	158.95	207	123.256
16	434.88	564.975	764.408	441	431.145	483.072	518.236	581	385.92	372.324	223.665	250.38	231.876	217.558	282.777	242.44	307.23	288	380.424	321.16	347.7	361.76	322.707	338.72	342		238.51	379.5	295.74	283.36	141.36	186.24	105.374	172.2	120.12	142.662	106.726	162.87	295.32	139.04
19	554.2	500.64	719.4	677.446	554.4	482.76	560	562.12	438.75	604.8	290.7	214.62	345.87	184.25	183.816	282.744	290.28	369.837	380.25	382.122	472.384	434.28	469.8	389.88	509.808		313.158	520.344	362.88	323.64	124	242.44	89.44	142.428	215.28	222.75	169.456	104.512	243.6	127.764
20	787.072	735.15	902	675.45	719.859	765.16	606.773	671.058	454.608	808.17	314.82	287.49	307.623	211.296	280.476	288.189	341.952		384.615		498.96	476.502	492.48	380.8	396.24		263.81	584.896	541.68	284.504	207.834	379.08	167.552	170.625	227.994	140.525	129.456	185.745	201	180.12
Source data Figure 8B Right
Days elapsed	PBS IgG	DT IgG	PBS Vegf	DT Vegf
24	1
28	1
28	1
28	1
28	1
28	1
29	1
29	1
29	1
29	1
24		1
31		1
34		1
34		1
34		1
34		1
34		1
36		1
38		1
38		1
28			1
28			1
29			1
29			1
31			1
31			1
34			1
36			1
18				1
34				1
38				1
43				1
43				1
43				1
45				1
45				1
Source data Figure 8C CD4 number
PBS-IgG	DT-IgG	PBS-αVEGF	DT-αVEGF
157376	778126	287062	601181
7235.55	428822	240709	753066
123230	828484	196187	555552
122146	911139	418859	1.28383e+06
274065	701399	125755	450546
145130	543439	146839	528179
138707	1.15459e+06	262770	895267
141319	557821	265674	341829
225869			463794
146357			418155
Source data Figure 8C % CD44hi CD62Llo of CD4
PBS-IgG	DT-IgG	PBS-αVEGF	DT-αVEGF
80.9	96.5	86	96.8
49.3*	97.7	87.8	95.7
87.8	97.8	90.2	96.5
90	97.8	85.1	98.7
82	95.8	85.3	96.9
86	97.2	83.3	95.6
86.4	94.4	92.8	97.1
85.3	97.6	91.8	97.6
91.8			98.5
89.3			95.2
* value excluded as layout. Does not change statistics if included.
Source data Figure 8C % KI67 of CD4
PBS-IgG	DT-IgG	PBS-αVEGF	DT-αVEGF
65.5	94.2	72.1	92.4
85.1	92.3	77.8	93.8
83	89.6	75.3	85.8
71.9	91.3	75	79
61.3	92.7	71.6	93.1
79.1	87.6	74.9	87.4
78.8	92.8	79.3	81.1
80.5	90.8	65	83.9
78.6			88.7
79.1			83.7
Source data Figure 8C CD8 number
PBS-IgG	DT-IgG	PBS-αVEGF	DT-αVEGF
1482.48	18623.6	3149.76	55848.6
301.863	73883.8	614.847	29078.5
1964.34	155866	6145.4	15865.4
1202.22	21211.8	2266.25	89723.1
1227.38	120174	1395.15	28634.8
1995.28	105870	2026.38	25482.4
1169.93	5057.32	10633.1	114448
1046.97	125075	5051.91	147266
4366.33			108813
5052.11			9668.74
Source data Figure 8C % CD44hi CD62Llo of CD8
PBS-IgG	DT-IgG	PBS-αVEGF	DT-αVEGF
49.4	96.4	69.7	92.4
35.7	88	74.7	95.4
71.2	96.2	56.6	95.5
56.2	94.4	74.9	91.2
49	95.3	51.7	93.1
50.9	92	59.3	88.2
57.6	95.9	52.5	92.8
42.9	94.4	82.6	91.1
77.9			93.8
74.7			96.8
Source data Figure 8C % KI67 of CD8
PBS-IgG	DT-IgG	PBS-αVEGF	DT-αVEGF
44.2	76	54.7	66.5
76.2	78.3	62.4	77.5
66.8	75.6	45.5	64.8
50	75.7	46.1	75.5
44.1	76.1	47.6	72.4
65.2	78.2	46.4	78.4
69.3	74.8	56.6	65.8
58.2	83.7	75.6	81.2
64.1			74.4
66.6			70.1
Source data Figure 8D CD4 IFNg number
PBS-IgG	DT-IgG	PBS-αVEGF	DT-αVEGF
2331.5	87013.2	8927.02	201722
579.736	59386	14235.3	130477
6759.83	63862.6	3084.83	118605
4346.54	121251	9564.8	147153
1290.61	58851.7	3468.43	87842.4
6647.46	53755.7	6312.12	227652
5433.55	133089	8352.16	152136
2520.05	43923.4	21517.7	98267.1
10972.9			110739
19182.5			95296.3
Source data Figure 8D CD8 IFNg number
PBS-IgG	DT-IgG	PBS-αVEGF	DT-αVEGF
463.65	38304	985.873	92512.5
245.273	23418.9	2677	60936.9
1242.84	21204.6	492.716	85868.3
751.254	48014.7	1381.58	43366.8
196.739	18209.4	345.631	33418
742.535	22443.4	911.979	88619.8
641.461	91848	1230.63	78774.3
323.52	22746	5418.9	41402.3
2551.21			56017.2
5278.8			18026.4
Source data Figure 8D Mono number
PBS-IgG	DT-IgG	PBS-αVEGF	DT-αVEGF
10880.5	32850.5	25845.9	58572.2
243.336	15727.4	19826.1	47184.3
11788.9	32845.2	29238.6	76921.6
11837.6	29544.8	19081.6	59203.1
76361.3	27070.4	8504.8	36411.6
30776.6	15662.7	4399.42	59258.4
44991.4	40131.6	80071.2	139114
21027.3	40336.1	28119.7	65434.7
16155.6			47534.6
14065.5			26591.6
Source data Figure 8F TUNEL/total aera
2.27073	1.44779	2.47219	3.54333
0.605162	2.51383	5.78132	21.1104
0.138444	32.0304	0.171514	4.30461
4.3534	3.64684
0.289941
9.9789	25.0181	23.6253	88.7926
7.92898	27.9977	20.5208	58.0549
8.95869	32.2644	21.9852	77.3169
12.0445	20.6221	8.14777	43.3443
6.55017	14.7802	6.1044	39.9872
9.7756	17.7458	7.14837	41.5562
3.44191	42.9208	2.01746	32.7039
2.42299	34.7138	2.53088	29.3884
3.02366	38.6864	2.53088	30.9058
8.97509	30.4378
6.65585	29.5659
8.11806	25.8561
Source data Figure 8F TUNEL intensity
PBS-IgG	DT-IgG	PBS-αVEGF	DT-αVEGF
97.6144	101.025	101.981	104.792
86.0653	88.8432	99.4964	100.609
87.0154	107.962	91.3163	98.0912
105.634	91.3283
96.0697
93.3742	107.556	108.761	135.596
90.4151	105.827	113.884	135.539
91.8895	106.26	111.135	116.397
95.8784	96.9683	96.7713	118.769
91.9665	94.1506	93.0841	117.339
130.318	95.6452	94.9225	117.926
87.6779	112.018	91.7129	108.077
85.6799	109.667	88.0757	104.999
83.6959	110.794	89.681	106.352
91.0487	101.833
89.5754	93.6449
89.7037	102.505
Source data Figure 8F HIF1α/total aera
PBS-IgG	DT-IgG	PBS-αVEGF	DT-αVEGF
13.2132	22.0002	16.7269	24.9129
14.6865	38.3892	21.3128	40.341
12.6675	54.7278	12.8555	29.0172
21.0181	21.4171
13.7271
48.3915	7.76553	51.5946	65.1815
56.2331	46.3536	69.9932	74.9536
52.3728	26.3315	60.358	70.6819
41.0417	28.49	56.0925	62.7132
37.9437	57.3121	33.4479	62.0082
39.3692	42.5165	44.7192	61.8578
50.19	30.549	36.7008	75.2683
47.6993	58.0335	41.6305	83.2292
48.9214	43.5973	39.1559	78.8955
38.2272	30.2943
42.9703	23.0916
36.4478	26.6639
Source data Figure 8F HIF1α intensity
PBS-IgG	DT-IgG	PBS-αVEGF	DT-αVEGF
93.5365	101.963	96.141	105.89
89.5465	107.489	103.006	104.673
87.3082	121.481	94.4432	103.744
98.7405	101.981
92.7672
84.5474	83.0821	89.1843	98.5346
87.031	83.9767	90.4908	94.4225
85.8691	83.8142	90.0044	108.131
84.2083	92.9372	87.7381	97.1655
85.5454	97.2399	89.7821	95.8863
84.8657	95.6467	88.5394	96.3731
80.6173	91.3995	80.5353	97.922
80.2149	94.048	80.6654	93.8543
84.5474	92.7426	80.6375	95.8957
80.6044	88.066
78.8356	88.4796
79.9443	88.1331
Source data Figure 8G
IgG
52.2
55
89.1
50
51.4
72.3
54.7
87.1
Source data Figure 8H
Day	IgG										CCR8										αVegf										CCR8 αVegf
4	10.8	17.55	10.2	14.25	18.53	21	22.2	21	22.5	22.8	12.6	21.32	25.74	13.2	11.7	31.41	9.45	19.5	26.01	21	24.19	18.14	19	23.52	23.25	23.25	13.68	29.18			23.52	23.25	23.25	19.2	9.72	27.9	15.12	15.12
6	34.914	51.15	41.76	43.776	86.94	70.98	53.196	92.637	109.89	90.3	74.1	97.2	79.8	55.488	40.641	38.35	53.872	76.818	82.621	69.92	30	59.84	84	76.16	83.904	61.88	102.306	77.792			87.024	36.828	87.552	82.836	44.064	56.7	43.05	18.24
8	61.248	104.247	90.882	105.45	68.985	129.888	86.19	84.36	112.914	93.6	48.6	88.97	39.1	134.68	105.84	101.824	102.24	87.36	80.388	101.007	95.202	72.21	69.056	75.6	92.4	103.415	97.65	121.992			115.736	75.69	84.672	51.48	68.34	89.87	112.176	98.642
10	93.795	210	127.968	91.84	161.92	173.888	122.958	261.144	166.4	134.044	101.184	29.484	101.007	101.007	95.976	107.568	155.736	107.536	132	88.412	131.898	96.444	115.36	86.49	47.647	85.173	121.128	130.68			230.958	112	84.564	110.732	35.88	81.92	130.95	74.1
12	221.54	212.415	228.48	270	187.11	210.748	190.08	287.232	206.976	171.72	133.56	265.788	318.087	154.44	166.32	172.608	126.672	167.86	152.192	174.636	142.38	157.509	66.462	154.744	162.624	163.35	242.88	250.614			140.94	83.835	66.096	98.532	197.4	264.6	183.6	253
14	326.43	491.92	414.18	323.3	184.32	335.16	255	308.016	308.88	267.84	322.08	560.522	209.23	271.83	237.762	230.144	178.75	180.96	131.544	194.208	170.61	147.576	312	131.976	176.988	248.472	295.528	433.504			166.005	141.804	210.7	67.712	111	275.52	253.365	191.866
16	394.56	371.2	431.68	454.608	382.536	586.46	645.12	420.42	673.92	432.16	257.92	174.731	245.52	156.195	192.78	402.5	290.7	199.104	332.76	249.984	184.24	379.08	160.992	125.58	290	248.4	368.75	377.454			160.16	142.8	335.5	100.64	98.55	250.56	363	190.275
18	678.3	817.467	722.043	775.054	489.06	572.22	473.04	418.32	448.8	410.328	507.78	267.75	365.146	557.574	269.8	359.073	237.336	246.016	226.38	222.208	248.92	566.568	258.129	243.048	519.48	361.188	528.24	490.776			185.679	147.66	319.083	144	135.464	335.16	252.603	322.66
19	768.504	1006.72	1149.12	1064	481.11	882.3	554.4	682.5	745.976	449.856	655.2	322.08	279.276	720.75	548.688	218.624	285.6	256.564	202.635	232.624	308.224	644.028	316.94	351.12	585.12	316.8	818.586	544.64			195.96	157.504	357	112.64	118.9	333.6	264.99
20	994.136	1200	966.96	945	607.23	1096.2	667.5	825	1245.6	722.68	624.78	511.68	259.2	784	583.648	302.4	255	351	218.085	415.872	443.292	738.492	388.8	567	493.92	448.8	994.5	450			184.8	177.1	368.64	116.424	135.78	481.95	287.5
Source data Figure 8I % Treg of KP CD4
IgG	CCR8	αVEGF	CCR8 αVEGF
54	31.7	59.7	28.4
61	45	42.5	41.1
59.9	30.4	51.9	40.8
39.3	53.6	49	47.8
50.7	50	58.3	39.7
56.4	43.5	44.4	36
55.2	41.1	57.6	41.6
52.7	37.5	52.6	27.9
	33.2
	41.7
Source data Figure 8I Treg number in spleen
IgG	CCR8	αVEGF	CCR8 αVEGF
53460	62413.2	63125.6	45630.8
62719.9	56507.5	44217.4	72630
53207.4	58042.9	73310.8	93340.9
58465.9	50766.5	41575.3	56229.5
55199.4	37039.6	52648.9	40956.5
47028.7	35337.8	34106	45115.3
38954.2	18227.6	71357	56853.8
37428.8	52011.2	51527.4	42585.4
37518.8	52678.6
40047.2	53286.3
Source data Figure 8J	IgG																αCCR8																αVEGF																CCR2i
5	35.7	48	51.84	36.4	64.285	136.5	88.2	72	64.155		35	49	42	25			54.18	73.92	94.05	88.2	69.345	44.8	117.39	45.9	88.2								64.285	79.712	69.345	64.285	72	51.84	54.74	136.5	35.7								79.712
7	118.08	179.52	124.558	154.88	128.304	160.125	112.56	125.496	156.195		105	77.088	82	96.25			132.192	105.12	199.836	206.973	124.558	144.243	185.64	160.056	87								282.24	92.88	108	114.66	133.5	120.978	107.8	179.08	151.848								161.616
9	192.864	203.58	297.402	214.137	190.08	264.792	187.425	281.88	101.25		153.7	146.878	441.847	187.695			101.25	78.416	127.6	263.34	129.36	181.366	171.072	256.32	86.4								136.53	174.529	144.536	159.732	181.248	97.888	162.96	110.88	272.412								198.94
11	458.556	287.04	234.048	243.21	229.824	244.08	163.2	395.16	201.344		312.36	333.822	321.104	399.568			227.934	217.341	201.69	182.78	149.698	291.6	288	230.52	179.712								165.495	176.225	174.72	195.16	162.54	113.16	285.714	218.88	175.812								169.388
13	450.8	414.336	231	337.5	297.99	333.125	789.36	646.866	419.65		231	459.351	626.835	398.088			260.924	247.932	249.92	211.642	224.037	405.9	203.4	325.376	198.061								268.32	176.256	256.2	207.018	415.668	246.56	192.045	333.794	212.058								345.744
15	273.42	425.088	652.8	379.456	312.018	354.816	583	714.87	540.141		531.648	456.402	469.7	172.368			272.217	371.79	343.4	326.8	636.74	459.613	467.4	337.92	508.896								329.94	255.3	255.99	412.128	321.678	202.337	220.864	270.963	225.264								324.52
18	717.145	772.096	546.448	734.16	610.335	724.776	890.8	514.1	820.116		444.448	775.32	615.86	684.75			438.78	427.8	339.012	380.8	385	414.96	558	561.72	667.968								488.832	480.2	630.5	403.65	537.138	443.7	323.38	518.144	537.68								429.495
20	975.198	1060.38	738.208	839.04	944.24	1038.18	1068.96	740.08	820.116		585.15	559	997.92	726			745.2	427.8	716.04	924	779.1	422.24	836.4	742.92	700.56								795	958.16	682.44	834.21	825.5	848.25	708.4	521.088	568.1								819.945
Source data Figure 8K
Days elapsed	IgG	αCCR8	αVEGF	CCR2i	αCCR8-αVEGF	αCCR8-CCR2i
20	1
20	1
20	1
20	1
21	1
21	1
22	1
22	1
22	1
22	1
22	1
22	1
25	1
25	1
25	1
25	1
22		1
23		1
24		1
24		1
25		1
25		1
25		1
25		1
26		1
22			1
23			1
23			1
24			1
25			1
25			1
26			1
26			1
26			1
22				1
23				1
24				1
24				1
25				1
25				1
25				1
26				1
26				1
22				1
22				1
25				1
27				1
27				1
27				1
27				1
27				1
28				1
28				1
29				1
29				1
25					1
26					1
27					1
28					1
28					1
29					1
29					1
32					1
32					1
22						1
24						1
25						1
25						1
26						1
27						1
28						1
28						1
29						1
[truncated: 38 more columns]
