# Supplementary material for: Conserved transcriptional connectivity of regulatory T cells in the tumor microenvironment informs new combination cancer therapy strategies
Source: Nat Immunol. 2023 May 1;24(6):1020–35. doi: 10.1038/s41590-023-01504-2 (PMC10232368; doi:10.1038/s41590-023-01504-2)
Supplement: Source Data Extended Data Fig. 1 — Statistical source data. [file 41590_2023_1504_MOESM31_ESM.xlsx]

## Sheet: Sheet1
Extended Data Figure 1 C
	CD4				CD8				MHCII+/Gr1- CD11b+ (MAC DC)				MHCII-/Gr1+ CD11b+ (Neu)				Bec				Fib				Lec
Ctrl	20.5	15.5	23.9	26	8.08	7.15	10.1	8.69	22.9	11.4	9.64	11.5	20.7	35.7	14.5	26.9	5.83	2.67	1.68	2.58	1.51	0.86	0.5	0.49	0.23	0.14	0.047	0.07
DT2	13.8	14.7	15.5		11.8	8.31	16.6		17	16.2	13		27.5	38.9	34		2.72	4.02	4.67		1.13	1.21	1.07		0.26	0.28	0.6
Extended Data Figure 1 E
	Small Epcam				Large Epcan
Ctrl	13.3	10.7	12.8	12.6	4.49	8.04	6.7	10.2
DT	11.1	9.26	13.1	10.6	6.98	7.82	9.98	10.8
Extended Data Figure 1 I
	Epcam			CD4			CD8			MHCII+/Gr1- CD11b+ (MAC DC)			MHCII-/Gr1+ CD11b+ (Neu)			Bec			Fib			Lec
Ctrl	13.2	12.6	8.43	12.5	9.36	11	22	14.2	9.75	15.4	12	11.6	25.7	25.2	33.5	4.36	3.08	6.72	0.46	0.25	0.46	0.2	0.12	0.21
DT	5.01	10.8	15.7	8.56	7.66	5.46	16.2	8.74	9.66	13.3	13.3	19.5	31.9	42.3	39.2	3.57	2.89	4.65	0.28	0.17	0.65	0.16	0.051	0.22
Extended Data Figure 1 J
	Downregulated genes tumor free	Upregulated genes tumor free
VEC	122	197
Fib	31	56
Neu	28	35
LEC	2	14
Mac/DC	2	6
CD4	0	2
CD8	3	8
