# Supplementary material for: Conserved transcriptional connectivity of regulatory T cells in the tumor microenvironment informs new combination cancer therapy strategies
Source: Nat Immunol. 2023 May 1;24(6):1020–35. doi: 10.1038/s41590-023-01504-2 (PMC10232368; doi:10.1038/s41590-023-01504-2)
Supplement: Source Data Extended Data Fig. 2 — Statistical source data. [file 41590_2023_1504_MOESM32_ESM.xlsx]

## Sheet: ED_2B_2D_2E
	tsne_1	tsne_2	Celltype	SampleID	Clusters	condition
1.20703e+17	-25.3207	-8.5113	B cell	2_DT_1_CD45_minus	1	DT
1.20703e+17	13.1902	27.4287	Mono/Mac/DC	2_DT_1_CD45_minus	4	DT
1.20703e+17	-12.2161	-3.49632	B cell	2_DT_1_CD45_minus	1	DT
1.20703e+17	20.5149	28.1768	Mono/Mac/DC	2_DT_1_CD45_minus	4	DT
1.20703e+17	17.9038	32.4041	Mono/Mac/DC	2_DT_1_CD45_minus	4	DT
1.20703e+17	23.5973	-6.31868	T/NK cell	2_DT_1_CD45_minus	9	DT
1.20703e+17	-2.81626	6.03414	T/NK cell	2_DT_1_CD45_minus	14	DT
1.20703e+17	25.2374	17.824	Mono/Mac/DC	2_DT_1_CD45_minus	12	DT
1.20703e+17	17.5558	31.5841	Mono/Mac/DC	2_DT_1_CD45_minus	4	DT
1.20703e+17	34.7753	12.6484	Mono/Mac/DC	2_DT_1_CD45_minus	3	DT
1.20703e+17	24.427	-10.3043	T/NK cell	2_DT_1_CD45_minus	9	DT
1.20727e+17	-0.0853642	30.3645	Neutrophil	2_DT_1_CD45_minus	7	DT
1.20727e+17	-8.27772	27.6734	Neutrophil	2_DT_1_CD45_minus	6	DT
1.20727e+17	7.7024	-10.1645	T/NK cell	2_DT_1_CD45_minus	0	DT
1.20727e+17	13.6573	-0.0355223	T/NK cell	2_DT_1_CD45_minus	0	DT
1.20727e+17	24.3919	25.4322	Mono/Mac/DC	2_DT_1_CD45_minus	4	DT
1.20727e+17	23.561	-28.881	T/NK cell	2_DT_1_CD45_minus	17	DT
1.20727e+17	34.5668	4.74281	Mono/Mac/DC	2_DT_1_CD45_minus	3	DT
1.20727e+17	22.3509	-14.8065	T/NK cell	2_DT_1_CD45_minus	9	DT
1.20727e+17	30.8278	0.863808	Mono/Mac/DC	2_DT_1_CD45_minus	3	DT
1.20727e+17	-10.8071	-6.54201	B cell	2_DT_1_CD45_minus	1	DT
1.20773e+17	30.3265	23.1399	Mono/Mac/DC	2_DT_1_CD45_minus	16	DT
1.20773e+17	-3.79498	31.2477	Neutrophil	2_DT_1_CD45_minus	6	DT
1.20773e+17	8.42049	-9.33392	T/NK cell	2_DT_1_CD45_minus	0	DT
1.20773e+17	-17.6076	-1.74348	B cell	2_DT_1_CD45_minus	1	DT
1.20773e+17	21.621	17.7002	Mono/Mac/DC	2_DT_1_CD45_minus	12	DT
1.20773e+17	24.7095	19.2411	Mono/Mac/DC	2_DT_1_CD45_minus	16	DT
1.20773e+17	1.05699	2.94202	T/NK cell	2_DT_1_CD45_minus	14	DT
1.20773e+17	-5.09839	24.5594	Neutrophil	2_DT_1_CD45_minus	6	DT
1.20773e+17	-3.44509	25.0821	Neutrophil	2_DT_1_CD45_minus	6	DT
1.20773e+17	7.16733	6.1398	T/NK cell	2_DT_1_CD45_minus	33	DT
1.20773e+17	17.7196	-17.4497	T/NK cell	2_DT_1_CD45_minus	0	DT
1.20773e+17	-4.89874	34.6931	Neutrophil	2_DT_1_CD45_minus	6	DT
1.20787e+17	29.9317	25.2103	Mono/Mac/DC	2_DT_1_CD45_minus	16	DT
1.20787e+17	6.47081	-14.9347	T/NK cell	2_DT_1_CD45_minus	0	DT
1.20787e+17	33.7801	-4.5348	Mono/Mac/DC	2_DT_1_CD45_minus	3	DT
1.20798e+17	11.4186	-9.95687	T/NK cell	2_DT_1_CD45_minus	0	DT
1.20798e+17	21.8048	17.6219	Mono/Mac/DC	2_DT_1_CD45_minus	12	DT
1.20798e+17	22.5606	19.0547	Mono/Mac/DC	2_DT_1_CD45_minus	12	DT
1.20798e+17	11.8717	31.0019	Mono/Mac/DC	2_DT_1_CD45_minus	4	DT
1.20864e+17	1.00265	16.5781	Neutrophil	2_DT_1_CD45_minus	7	DT
1.20864e+17	-17.2414	-8.70246	B cell	2_DT_1_CD45_minus	1	DT
1.20864e+17	-15.82	0.520141	B cell	2_DT_1_CD45_minus	1	DT
1.20864e+17	-8.52676	-3.55988	B cell	2_DT_1_CD45_minus	1	DT
1.20864e+17	23.6088	-19.909	T/NK cell	2_DT_1_CD45_minus	9	DT
1.20864e+17	-4.19826	31.925	Neutrophil	2_DT_1_CD45_minus	6	DT
1.20864e+17	12.7365	0.224895	T/NK cell	2_DT_1_CD45_minus	0	DT
1.20864e+17	4.49264	23.0018	Neutrophil	2_DT_1_CD45_minus	7	DT
1.20864e+17	22.1452	8.4695	Mono/Mac/DC	2_DT_1_CD45_minus	12	DT
1.20864e+17	6.06844	-17.9774	T/NK cell	2_DT_1_CD45_minus	8	DT
1.20864e+17	2.34185	30.3679	Neutrophil	2_DT_1_CD45_minus	7	DT
1.21202e+17	-5.60745	33.9405	Neutrophil	2_DT_1_CD45_minus	6	DT
1.21202e+17	16.8186	31.8087	Mono/Mac/DC	2_DT_1_CD45_minus	4	DT
1.21202e+17	-14.0109	-3.65823	B cell	2_DT_1_CD45_minus	1	DT
1.21202e+17	-1.20446	24.7498	Neutrophil	2_DT_1_CD45_minus	7	DT
1.21202e+17	20.898	-30.0771	T/NK cell	2_DT_1_CD45_minus	17	DT
1.21202e+17	4.66561	18.5937	Neutrophil	2_DT_1_CD45_minus	7	DT
1.21277e+17	3.13083	-18.8796	T/NK cell	2_DT_1_CD45_minus	8	DT
1.21277e+17	19.4135	26.0309	Mono/Mac/DC	2_DT_1_CD45_minus	4	DT
1.21277e+17	4.78308	27.8653	Neutrophil	2_DT_1_CD45_minus	7	DT
1.21277e+17	6.75302	-4.27684	T/NK cell	2_DT_1_CD45_minus	0	DT
1.21277e+17	-15.027	-4.94972	B cell	2_DT_1_CD45_minus	1	DT
1.21277e+17	17.7494	32.0162	Mono/Mac/DC	2_DT_1_CD45_minus	4	DT
1.21277e+17	-1.88688	-11.9488	T/NK cell	2_DT_1_CD45_minus	8	DT
1.21277e+17	-13.0839	-1.08983	B cell	2_DT_1_CD45_minus	1	DT
1.2132e+17	12.2659	25.2242	Mono/Mac/DC	2_DT_1_CD45_minus	4	DT
1.2132e+17	2.16525	5.70011	T/NK cell	2_DT_1_CD45_minus	14	DT
1.2132e+17	22.5868	17.6017	Mono/Mac/DC	2_DT_1_CD45_minus	12	DT
1.2132e+17	13.0694	-7.10824	T/NK cell	2_DT_1_CD45_minus	0	DT
1.2132e+17	-15.4341	-5.80686	B cell	2_DT_1_CD45_minus	1	DT
1.2132e+17	-11.3808	2.00223	B cell	2_DT_1_CD45_minus	1	DT
1.2132e+17	-8.33799	24.5057	Neutrophil	2_DT_1_CD45_minus	6	DT
1.21338e+17	-3.97998	22.7266	Neutrophil	2_DT_1_CD45_minus	6	DT
1.21338e+17	4.05344	-0.998887	T/NK cell	2_DT_1_CD45_minus	0	DT
1.21338e+17	1.17008	3.28748	T/NK cell	2_DT_1_CD45_minus	14	DT
1.21338e+17	38.4644	3.02232	Mono/Mac/DC	2_DT_1_CD45_minus	3	DT
1.21338e+17	8.35179	-5.70653	T/NK cell	2_DT_1_CD45_minus	0	DT
1.21338e+17	-11.6629	-6.56004	B cell	2_DT_1_CD45_minus	1	DT
1.21338e+17	15.1935	32.405	Mono/Mac/DC	2_DT_1_CD45_minus	4	DT
1.21338e+17	-6.59725	25.6329	Neutrophil	2_DT_1_CD45_minus	6	DT
1.21338e+17	29.9425	22.3857	Mono/Mac/DC	2_DT_1_CD45_minus	16	DT
1.21338e+17	34.2946	13.1852	Mono/Mac/DC	2_DT_1_CD45_minus	3	DT
1.2134e+17	38.2565	6.25035	Mono/Mac/DC	2_DT_1_CD45_minus	3	DT
1.2134e+17	31.0685	7.62462	Mono/Mac/DC	2_DT_1_CD45_minus	3	DT
1.2134e+17	-3.81512	35.1078	Neutrophil	2_DT_1_CD45_minus	6	DT
1.2134e+17	-0.660953	2.60667	T/NK cell	2_DT_1_CD45_minus	14	DT
1.2134e+17	-22.6605	-10.6145	B cell	2_DT_1_CD45_minus	1	DT
1.2134e+17	-24.4135	-6.10951	B cell	2_DT_1_CD45_minus	1	DT
1.2134e+17	-0.227168	33.0498	Neutrophil	2_DT_1_CD45_minus	7	DT
1.2134e+17	-15.0476	-12.2335	B cell	2_DT_1_CD45_minus	1	DT
1.21743e+17	-7.07482	23.1515	Neutrophil	2_DT_1_CD45_minus	6	DT
1.21743e+17	11.5511	2.09277	T/NK cell	2_DT_1_CD45_minus	0	DT
1.21743e+17	38.2134	5.74238	Mono/Mac/DC	2_DT_1_CD45_minus	3	DT
1.21743e+17	-4.26909	33.6417	Neutrophil	2_DT_1_CD45_minus	6	DT
1.21743e+17	-3.15556	33.0305	Neutrophil	2_DT_1_CD45_minus	6	DT
1.21743e+17	19.7495	30.7698	Mono/Mac/DC	2_DT_1_CD45_minus	4	DT
1.21743e+17	35.4056	-1.2271	Mono/Mac/DC	2_DT_1_CD45_minus	3	DT
1.21743e+17	21.8838	31.3479	Mono/Mac/DC	2_DT_1_CD45_minus	4	DT
1.21743e+17	24.692	11.3802	Mono/Mac/DC	2_DT_1_CD45_minus	12	DT
1.21812e+17	0.42928	29.3745	Neutrophil	2_DT_1_CD45_minus	7	DT
1.21812e+17	23.4255	-26.5322	T/NK cell	2_DT_1_CD45_minus	17	DT
1.21812e+17	10.4711	5.87965	T/NK cell	2_DT_1_CD45_minus	24	DT
1.21812e+17	-6.11138	33.5135	Neutrophil	2_DT_1_CD45_minus	6	DT
1.21812e+17	-1.53356	6.16823	T/NK cell	2_DT_1_CD45_minus	14	DT
1.21812e+17	4.13136	25.2233	Neutrophil	2_DT_1_CD45_minus	7	DT
1.21812e+17	24.2012	-29.658	T/NK cell	2_DT_1_CD45_minus	17	DT
1.21826e+17	-18.0131	-13.8732	B cell	2_DT_1_CD45_minus	1	DT
1.21826e+17	35.2351	11.5488	Mono/Mac/DC	2_DT_1_CD45_minus	3	DT
1.21826e+17	-5.46556	24.869	Neutrophil	2_DT_1_CD45_minus	6	DT
1.21826e+17	35.9722	3.53312	Mono/Mac/DC	2_DT_1_CD45_minus	3	DT
1.21826e+17	-3.55846	6.39641	T/NK cell	2_DT_1_CD45_minus	14	DT
1.21826e+17	-6.38185	23.7787	Neutrophil	2_DT_1_CD45_minus	6	DT
1.21879e+17	15.1368	30.0758	Mono/Mac/DC	2_DT_1_CD45_minus	4	DT
1.21879e+17	10.8039	24.5267	Mono/Mac/DC	2_DT_1_CD45_minus	4	DT
1.21896e+17	30.2192	25.7892	Mono/Mac/DC	2_DT_1_CD45_minus	16	DT
1.21896e+17	-4.99826	32.4167	Neutrophil	2_DT_1_CD45_minus	6	DT
1.21896e+17	16.9297	31.8634	Mono/Mac/DC	2_DT_1_CD45_minus	4	DT
1.21896e+17	-8.7406	-0.627376	B cell	2_DT_1_CD45_minus	1	DT
1.21896e+17	30.3441	24.9309	Mono/Mac/DC	2_DT_1_CD45_minus	16	DT
1.21896e+17	-5.60776	32.6288	Neutrophil	2_DT_1_CD45_minus	6	DT
1.21955e+17	3.18155	23.6901	Neutrophil	2_DT_1_CD45_minus	7	DT
1.21955e+17	2.88618	29.8568	Neutrophil	2_DT_1_CD45_minus	7	DT
1.21955e+17	-21.7154	-4.38136	B cell	2_DT_1_CD45_minus	1	DT
1.21955e+17	27.2817	12.3972	Mono/Mac/DC	2_DT_1_CD45_minus	12	DT
1.21955e+17	11.8394	22.2713	Mono/Mac/DC	2_DT_1_CD45_minus	4	DT
1.21955e+17	38.3346	-11.8139	Mono/Mac/DC	2_DT_1_CD45_minus	18	DT
1.21955e+17	13.0827	7.28941	T/NK cell	2_DT_1_CD45_minus	24	DT
1.21966e+17	-6.63099	24.9294	Neutrophil	2_DT_1_CD45_minus	6	DT
1.22283e+17	-0.367268	30.1481	Neutrophil	2_DT_1_CD45_minus	7	DT
1.22283e+17	14.1012	30.1466	Mono/Mac/DC	2_DT_1_CD45_minus	4	DT
1.22283e+17	-15.1758	-1.20638	B cell	2_DT_1_CD45_minus	1	DT
1.22283e+17	-8.46669	30.3301	Neutrophil	2_DT_1_CD45_minus	6	DT
1.22283e+17	1.42405	18.0207	Neutrophil	2_DT_1_CD45_minus	7	DT
1.22283e+17	34.9249	5.56443	Mono/Mac/DC	2_DT_1_CD45_minus	3	DT
1.22283e+17	-9.51706	24.4716	Neutrophil	2_DT_1_CD45_minus	6	DT
1.22283e+17	24.1489	-8.71182	T/NK cell	2_DT_1_CD45_minus	9	DT
1.22283e+17	22.8069	14.3834	Mono/Mac/DC	2_DT_1_CD45_minus	12	DT
1.22283e+17	9.9279	2.02698	T/NK cell	2_DT_1_CD45_minus	0	DT
1.22283e+17	-5.43048	34.07	Neutrophil	2_DT_1_CD45_minus	6	DT
1.22293e+17	3.23946	4.47235	T/NK cell	2_DT_1_CD45_minus	14	DT
1.22293e+17	-19.0247	-0.557096	B cell	2_DT_1_CD45_minus	1	DT
1.22293e+17	-12.7525	1.78021	B cell	2_DT_1_CD45_minus	1	DT
1.22293e+17	14.9814	-20.6708	Low Quality	2_DT_1_CD45_minus	20	DT
1.22293e+17	34.9938	9.145	Mono/Mac/DC	2_DT_1_CD45_minus	3	DT
1.22293e+17	-7.65233	30.48	Neutrophil	2_DT_1_CD45_minus	6	DT
1.22308e+17	1.86717	1.79517	T/NK cell	2_DT_1_CD45_minus	0	DT
1.22308e+17	10.6961	22.9338	Mono/Mac/DC	2_DT_1_CD45_minus	4	DT
1.22308e+17	3.51134	-13.3919	T/NK cell	2_DT_1_CD45_minus	8	DT
1.22308e+17	-0.854946	24.2046	Neutrophil	2_DT_1_CD45_minus	7	DT
1.22308e+17	2.30151	17.128	Neutrophil	2_DT_1_CD45_minus	7	DT
1.22308e+17	15.8666	-19.8858	T/NK cell	2_DT_1_CD45_minus	0	DT
1.2231e+17	21.4598	24.9395	Mono/Mac/DC	2_DT_1_CD45_minus	4	DT
1.2231e+17	15.6655	31.8233	Mono/Mac/DC	2_DT_1_CD45_minus	4	DT
1.2231e+17	36.999	-10.1454	Mono/Mac/DC	2_DT_1_CD45_minus	18	DT
1.2231e+17	6.46597	-2.18418	T/NK cell	2_DT_1_CD45_minus	0	DT
1.2231e+17	34.9858	12.8616	Mono/Mac/DC	2_DT_1_CD45_minus	3	DT
1.22429e+17	9.04836	-18.3439	T/NK cell	2_DT_1_CD45_minus	0	DT
1.22429e+17	3.42696	-13.232	T/NK cell	2_DT_1_CD45_minus	8	DT
1.22429e+17	-4.7637	25.373	Neutrophil	2_DT_1_CD45_minus	6	DT
1.22436e+17	37.0137	8.3817	Mono/Mac/DC	2_DT_1_CD45_minus	3	DT
1.22436e+17	5.40117	-5.84672	T/NK cell	2_DT_1_CD45_minus	0	DT
1.22436e+17	2.76667	30.6807	Neutrophil	2_DT_1_CD45_minus	7	DT
1.22436e+17	2.61754	-13.1015	T/NK cell	2_DT_1_CD45_minus	8	DT
1.22436e+17	19.6564	30.8179	Mono/Mac/DC	2_DT_1_CD45_minus	4	DT
1.22436e+17	24.7476	-8.27568	T/NK cell	2_DT_1_CD45_minus	9	DT
1.22436e+17	4.09319	1.0753	T/NK cell	2_DT_1_CD45_minus	0	DT
1.22436e+17	-11.5081	-4.14492	B cell	2_DT_1_CD45_minus	1	DT
1.22436e+17	13.8843	27.9415	Mono/Mac/DC	2_DT_1_CD45_minus	4	DT
1.22515e+17	-5.43443	23.9114	Neutrophil	2_DT_1_CD45_minus	6	DT
1.22515e+17	1.84576	31.5598	Neutrophil	2_DT_1_CD45_minus	7	DT
1.22515e+17	-9.69302	-4.36309	B cell	2_DT_1_CD45_minus	1	DT
1.25042e+17	21.2174	-17.3434	T/NK cell	2_DT_1_CD45_minus	9	DT
1.25042e+17	32.4006	20.0165	Mono/Mac/DC	2_DT_1_CD45_minus	16	DT
1.25042e+17	13.6898	28.4905	Mono/Mac/DC	2_DT_1_CD45_minus	4	DT
1.25197e+17	3.91625	-14.815	T/NK cell	2_DT_1_CD45_minus	8	DT
1.25197e+17	14.4112	1.03878	T/NK cell	2_DT_1_CD45_minus	0	DT
1.25197e+17	0.893277	4.96985	T/NK cell	2_DT_1_CD45_minus	14	DT
1.2524e+17	-15.9826	-12.4715	B cell	2_DT_1_CD45_minus	1	DT
1.2524e+17	3.28898	25.8553	Neutrophil	2_DT_1_CD45_minus	7	DT
1.2524e+17	16.5173	31.7312	Mono/Mac/DC	2_DT_1_CD45_minus	4	DT
1.2524e+17	30.7214	0.585148	Mono/Mac/DC	2_DT_1_CD45_minus	3	DT
1.2524e+17	24.168	-5.84809	T/NK cell	2_DT_1_CD45_minus	9	DT
1.2524e+17	-6.62402	23.9658	Neutrophil	2_DT_1_CD45_minus	6	DT
1.2524e+17	26.9748	12.7878	Mono/Mac/DC	2_DT_1_CD45_minus	12	DT
1.2524e+17	-4.55108	32.7743	Neutrophil	2_DT_1_CD45_minus	6	DT
1.2524e+17	9.10309	-0.987319	T/NK cell	2_DT_1_CD45_minus	0	DT
1.25247e+17	9.06474	-7.34912	T/NK cell	2_DT_1_CD45_minus	0	DT
1.25247e+17	-9.62911	-3.81655	B cell	2_DT_1_CD45_minus	1	DT
1.25247e+17	-7.07737	24.4718	Neutrophil	2_DT_1_CD45_minus	6	DT
1.25247e+17	19.8247	26.4757	Mono/Mac/DC	2_DT_1_CD45_minus	4	DT
1.25247e+17	22.4491	-16.5517	T/NK cell	2_DT_1_CD45_minus	9	DT
1.25247e+17	31.6206	20.7781	Mono/Mac/DC	2_DT_1_CD45_minus	16	DT
1.25247e+17	-14.2894	-1.04765	B cell	2_DT_1_CD45_minus	1	DT
1.25247e+17	33.0278	11.8805	Mono/Mac/DC	2_DT_1_CD45_minus	3	DT
1.25678e+17	7.69929	-11.7949	T/NK cell	2_DT_1_CD45_minus	0	DT
1.25678e+17	-6.91573	22.4793	Neutrophil	2_DT_1_CD45_minus	6	DT
1.25678e+17	13.9824	26.6743	Mono/Mac/DC	2_DT_1_CD45_minus	4	DT
1.25678e+17	10.9471	19.6849	Mono/Mac/DC	2_DT_1_CD45_minus	4	DT
1.2572e+17	23.3609	17.417	Mono/Mac/DC	2_DT_1_CD45_minus	12	DT
1.2572e+17	-3.30097	35.5374	Neutrophil	2_DT_1_CD45_minus	6	DT
1.2572e+17	17.4989	32.3744	Mono/Mac/DC	2_DT_1_CD45_minus	4	DT
1.2572e+17	-2.07082	4.70191	T/NK cell	2_DT_1_CD45_minus	14	DT
1.2572e+17	34.8614	12.3216	Mono/Mac/DC	2_DT_1_CD45_minus	3	DT
1.2572e+17	13.1619	25.6379	Mono/Mac/DC	2_DT_1_CD45_minus	4	DT
1.2572e+17	1.88431	17.1603	Neutrophil	2_DT_1_CD45_minus	7	DT
1.2572e+17	-14.8165	-3.80318	B cell	2_DT_1_CD45_minus	1	DT
1.2572e+17	-4.17096	33.1278	Neutrophil	2_DT_1_CD45_minus	6	DT
1.2572e+17	-16.7144	-12.526	B cell	2_DT_1_CD45_minus	1	DT
1.2572e+17	34.1162	8.40072	Mono/Mac/DC	2_DT_1_CD45_minus	3	DT
1.2572e+17	3.12976	29.7328	Neutrophil	2_DT_1_CD45_minus	7	DT
1.25728e+17	-16.4212	-7.75311	B cell	2_DT_1_CD45_minus	1	DT
1.25728e+17	-7.84998	23.2792	Neutrophil	2_DT_1_CD45_minus	6	DT
1.25728e+17	34.273	5.9066	Mono/Mac/DC	2_DT_1_CD45_minus	3	DT
1.25728e+17	8.43707	-5.4231	T/NK cell	2_DT_1_CD45_minus	0	DT
1.25728e+17	2.41317	15.6571	Neutrophil	2_DT_1_CD45_minus	7	DT
1.25728e+17	32.4775	-1.7155	Mono/Mac/DC	2_DT_1_CD45_minus	3	DT
1.25728e+17	29.8258	23.3755	Mono/Mac/DC	2_DT_1_CD45_minus	16	DT
1.25745e+17	-1.7037	7.84326	T/NK cell	2_DT_1_CD45_minus	14	DT
1.25745e+17	13.556	25.4056	Mono/Mac/DC	2_DT_1_CD45_minus	4	DT
1.25745e+17	-18.9047	-0.45099	B cell	2_DT_1_CD45_minus	1	DT
1.25745e+17	9.15312	23.8575	Mono/Mac/DC	2_DT_1_CD45_minus	4	DT
1.25745e+17	16.0393	-4.69063	T/NK cell	2_DT_1_CD45_minus	0	DT
1.25745e+17	34.5822	12.3334	Mono/Mac/DC	2_DT_1_CD45_minus	3	DT
1.25745e+17	-3.97094	23.0157	Neutrophil	2_DT_1_CD45_minus	6	DT
1.25745e+17	-6.28049	23.8238	Neutrophil	2_DT_1_CD45_minus	6	DT
1.25745e+17	10.3417	14.9333	Mono/Mac/DC	2_DT_1_CD45_minus	30	DT
1.26132e+17	17.3035	30.2189	Mono/Mac/DC	2_DT_1_CD45_minus	4	DT
1.26132e+17	8.20988	-5.02996	T/NK cell	2_DT_1_CD45_minus	0	DT
1.26132e+17	17.8876	31.7187	Mono/Mac/DC	2_DT_1_CD45_minus	4	DT
1.26132e+17	5.04508	-4.69958	T/NK cell	2_DT_1_CD45_minus	0	DT
1.26132e+17	22.759	17.4831	Mono/Mac/DC	2_DT_1_CD45_minus	12	DT
1.26132e+17	9.91114	-7.82958	T/NK cell	2_DT_1_CD45_minus	0	DT
1.26132e+17	-5.36005	-10.7106	Low Quality	2_DT_1_CD45_minus	20	DT
1.26132e+17	25.9126	-18.15	T/NK cell	2_DT_1_CD45_minus	9	DT
1.26132e+17	-4.10425	32.8881	Neutrophil	2_DT_1_CD45_minus	6	DT
1.26132e+17	-0.733285	30.0708	Neutrophil	2_DT_1_CD45_minus	7	DT
1.26132e+17	-9.92402	-4.31431	B cell	2_DT_1_CD45_minus	1	DT
1.26149e+17	2.38087	30.7764	Neutrophil	2_DT_1_CD45_minus	7	DT
1.26149e+17	-1.6255	27.982	Neutrophil	2_DT_1_CD45_minus	7	DT
1.26149e+17	22.8834	-25.6751	T/NK cell	2_DT_1_CD45_minus	17	DT
1.26149e+17	6.82759	-3.17609	T/NK cell	2_DT_1_CD45_minus	0	DT
1.26149e+17	20.9197	23.8454	Mono/Mac/DC	2_DT_1_CD45_minus	4	DT
1.26149e+17	2.03063	15.7647	Neutrophil	2_DT_1_CD45_minus	7	DT
1.26219e+17	-3.66623	35.3791	Neutrophil	2_DT_1_CD45_minus	6	DT
1.26219e+17	10.1977	29.4587	Mono/Mac/DC	2_DT_1_CD45_minus	4	DT
1.26219e+17	35.142	7.15466	Mono/Mac/DC	2_DT_1_CD45_minus	3	DT
1.26219e+17	-0.0155319	-16.6098	T/NK cell	2_DT_1_CD45_minus	8	DT
1.26219e+17	41.3318	7.16258	Mono/Mac/DC	2_DT_1_CD45_minus	3	DT
1.26219e+17	-17.9718	-12.6466	B cell	2_DT_1_CD45_minus	1	DT
1.26219e+17	-5.14966	25.2736	Neutrophil	2_DT_1_CD45_minus	6	DT
1.26219e+17	-8.40957	30.1096	Neutrophil	2_DT_1_CD45_minus	6	DT
1.26219e+17	14.4011	3.81116	T/NK cell	2_DT_1_CD45_minus	0	DT
1.26228e+17	20.9482	-29.0351	T/NK cell	2_DT_1_CD45_minus	17	DT
1.26228e+17	4.1443	29.3716	Neutrophil	2_DT_1_CD45_minus	7	DT
1.26228e+17	-13.853	-12.1577	B cell	2_DT_1_CD45_minus	1	DT
1.26228e+17	15.4434	31.6898	Mono/Mac/DC	2_DT_1_CD45_minus	4	DT
1.26294e+17	25.0959	-6.19892	T/NK cell	2_DT_1_CD45_minus	9	DT
1.26294e+17	-7.0393	31.9883	Neutrophil	2_DT_1_CD45_minus	6	DT
1.26294e+17	36.479	-12.0338	Mono/Mac/DC	2_DT_1_CD45_minus	18	DT
1.26294e+17	24.2865	22.5545	Mono/Mac/DC	2_DT_1_CD45_minus	4	DT
1.26294e+17	37.5142	-9.27476	Mono/Mac/DC	2_DT_1_CD45_minus	18	DT
1.26294e+17	11.4606	-1.92382	T/NK cell	2_DT_1_CD45_minus	0	DT
1.26364e+17	4.06549	27.8012	Neutrophil	2_DT_1_CD45_minus	7	DT
1.26364e+17	-8.88224	-0.26481	B cell	2_DT_1_CD45_minus	1	DT
1.26364e+17	23.1489	30.4295	Mono/Mac/DC	2_DT_1_CD45_minus	4	DT
1.26364e+17	-8.37246	27.4036	Neutrophil	2_DT_1_CD45_minus	6	DT
1.26364e+17	16.6484	0.800181	T/NK cell	2_DT_1_CD45_minus	0	DT
1.26681e+17	2.47564	-1.34557	T/NK cell	2_DT_1_CD45_minus	0	DT
1.26681e+17	5.34014	-2.79251	T/NK cell	2_DT_1_CD45_minus	0	DT
1.26681e+17	-12.3973	-2.12432	B cell	2_DT_1_CD45_minus	1	DT
1.26681e+17	11.5497	5.25972	T/NK cell	2_DT_1_CD45_minus	0	DT
1.26681e+17	17.9208	32.4385	Mono/Mac/DC	2_DT_1_CD45_minus	4	DT
1.26681e+17	-7.18814	1.03671	B cell	2_DT_1_CD45_minus	1	DT
1.26681e+17	-4.13595	24.124	Neutrophil	2_DT_1_CD45_minus	6	DT
1.26681e+17	-0.947404	33.3896	Neutrophil	2_DT_1_CD45_minus	6	DT
1.26682e+17	-7.68664	1.22982	B cell	2_DT_1_CD45_minus	1	DT
1.26682e+17	-4.52437	6.29693	T/NK cell	2_DT_1_CD45_minus	14	DT
1.26682e+17	11.9798	4.03496	T/NK cell	2_DT_1_CD45_minus	24	DT
1.26682e+17	-11.7681	1.5345	B cell	2_DT_1_CD45_minus	1	DT
1.26682e+17	23.5632	15.6019	Mono/Mac/DC	2_DT_1_CD45_minus	12	DT
1.26682e+17	40.5649	6.4864	Mono/Mac/DC	2_DT_1_CD45_minus	3	DT
1.26682e+17	24.6435	-29.2472	T/NK cell	2_DT_1_CD45_minus	17	DT
1.26706e+17	21.8876	31.34	Mono/Mac/DC	2_DT_1_CD45_minus	4	DT
1.26706e+17	1.24557	-6.83875	T/NK cell	2_DT_1_CD45_minus	33	DT
1.26706e+17	-3.99828	25.4585	Neutrophil	2_DT_1_CD45_minus	6	DT
1.26706e+17	20.3582	29.7373	Mono/Mac/DC	2_DT_1_CD45_minus	4	DT
1.26706e+17	-11.1504	-1.02614	B cell	2_DT_1_CD45_minus	1	DT
1.26708e+17	-5.18078	23.5131	Neutrophil	2_DT_1_CD45_minus	6	DT
1.26708e+17	-13.4519	-4.78737	B cell	2_DT_1_CD45_minus	1	DT
1.26708e+17	28.2849	22.7886	Mono/Mac/DC	2_DT_1_CD45_minus	16	DT
1.26708e+17	25.9551	-14.2302	T/NK cell	2_DT_1_CD45_minus	9	DT
1.26708e+17	-12.7582	-4.6125	B cell	2_DT_1_CD45_minus	1	DT
1.26708e+17	12.3581	24.9829	Mono/Mac/DC	2_DT_1_CD45_minus	4	DT
1.26708e+17	34.9996	10.931	Mono/Mac/DC	2_DT_1_CD45_minus	3	DT
1.26708e+17	28.217	26.3197	Mono/Mac/DC	2_DT_1_CD45_minus	16	DT
1.26708e+17	-5.96699	34.2482	Neutrophil	2_DT_1_CD45_minus	6	DT
1.26708e+17	-11.3137	-4.20974	B cell	2_DT_1_CD45_minus	1	DT
1.26708e+17	-8.20892	-2.11882	B cell	2_DT_1_CD45_minus	1	DT
1.26766e+17	-11.5061	-4.2261	B cell	2_DT_1_CD45_minus	1	DT
1.26766e+17	-1.49315	22.1886	Neutrophil	2_DT_1_CD45_minus	7	DT
1.26766e+17	-18.2097	-14.6636	B cell	2_DT_1_CD45_minus	1	DT
1.26766e+17	22.4706	-11.819	T/NK cell	2_DT_1_CD45_minus	9	DT
1.26766e+17	24.2141	-11.1415	T/NK cell	2_DT_1_CD45_minus	9	DT
1.26766e+17	-15.8472	2.21417	B cell	2_DT_1_CD45_minus	1	DT
1.26766e+17	8.41761	-9.37148	T/NK cell	2_DT_1_CD45_minus	0	DT
1.26766e+17	-24.026	-6.25992	B cell	2_DT_1_CD45_minus	1	DT
1.26766e+17	17.3309	-38.5639	Basophil	2_DT_1_CD45_minus	31	DT
1.26766e+17	-20.7322	-6.21393	B cell	2_DT_1_CD45_minus	1	DT
1.26766e+17	23.15	-29.7812	T/NK cell	2_DT_1_CD45_minus	17	DT
1.26776e+17	-3.28823	5.95504	T/NK cell	2_DT_1_CD45_minus	14	DT
1.26776e+17	8.59212	-19.4123	T/NK cell	2_DT_1_CD45_minus	8	DT
1.26776e+17	-15.5724	-2.65253	B cell	2_DT_1_CD45_minus	1	DT
1.26776e+17	29.2256	21.8567	Mono/Mac/DC	2_DT_1_CD45_minus	16	DT
1.26834e+17	26.7871	-9.15355	T/NK cell	2_DT_1_CD45_minus	9	DT
1.26834e+17	5.67681	-20.9702	T/NK cell	2_DT_1_CD45_minus	8	DT
1.26834e+17	-2.07492	24.5535	Neutrophil	2_DT_1_CD45_minus	6	DT
1.26835e+17	-15.4268	0.0405684	B cell	2_DT_1_CD45_minus	1	DT
1.26835e+17	1.49869	30.3791	Neutrophil	2_DT_1_CD45_minus	7	DT
1.26835e+17	27.0832	12.2557	Mono/Mac/DC	2_DT_1_CD45_minus	12	DT
1.26835e+17	1.57096	15.5797	Neutrophil	2_DT_1_CD45_minus	7	DT
1.26837e+17	-12.2386	2.3206	B cell	2_DT_1_CD45_minus	1	DT
1.26837e+17	-11.8867	-4.38395	B cell	2_DT_1_CD45_minus	1	DT
1.26837e+17	29.9854	25.9752	Mono/Mac/DC	2_DT_1_CD45_minus	16	DT
1.26837e+17	15.1356	33.2053	Mono/Mac/DC	2_DT_1_CD45_minus	12	DT
1.26837e+17	-19.7534	-3.76887	B cell	2_DT_1_CD45_minus	1	DT
1.26837e+17	17.7175	33.6258	Mono/Mac/DC	2_DT_1_CD45_minus	4	DT
1.26837e+17	-15.2655	0.0320996	B cell	2_DT_1_CD45_minus	1	DT
1.26837e+17	-25.1201	-10.588	B cell	2_DT_1_CD45_minus	1	DT
1.26837e+17	-0.0598409	-13.9328	T/NK cell	2_DT_1_CD45_minus	8	DT
1.26837e+17	-7.432	-1.33942	B cell	2_DT_1_CD45_minus	1	DT
1.26837e+17	16.8802	30.9652	Mono/Mac/DC	2_DT_1_CD45_minus	4	DT
1.26837e+17	-21.9476	-12.727	B cell	2_DT_1_CD45_minus	1	DT
1.26886e+17	1.30248	4.8584	T/NK cell	2_DT_1_CD45_minus	14	DT
1.26886e+17	7.5397	-1.4864	T/NK cell	2_DT_1_CD45_minus	0	DT
1.26886e+17	5.2165	-2.06015	T/NK cell	2_DT_1_CD45_minus	0	DT
1.26886e+17	7.29831	5.81719	T/NK cell	2_DT_1_CD45_minus	33	DT
1.26886e+17	20.9614	11.8372	Mono/Mac/DC	2_DT_1_CD45_minus	12	DT
1.26886e+17	12.5131	-15.3773	T/NK cell	2_DT_1_CD45_minus	0	DT
1.26886e+17	25.1871	-6.10248	T/NK cell	2_DT_1_CD45_minus	9	DT
1.26886e+17	-1.10806	3.62616	T/NK cell	2_DT_1_CD45_minus	14	DT
1.26886e+17	2.50835	18.1734	Neutrophil	2_DT_1_CD45_minus	7	DT
1.26887e+17	-1.77262	-11.7966	T/NK cell	2_DT_1_CD45_minus	8	DT
1.26887e+17	-4.65132	25.0633	Neutrophil	2_DT_1_CD45_minus	6	DT
1.26887e+17	10.5737	-12.454	T/NK cell	2_DT_1_CD45_minus	0	DT
1.26887e+17	-12.3512	-3.74903	B cell	2_DT_1_CD45_minus	1	DT
1.26887e+17	22.7478	31.01	Mono/Mac/DC	2_DT_1_CD45_minus	4	DT
1.26887e+17	-3.88862	24.3462	Neutrophil	2_DT_1_CD45_minus	6	DT
1.29457e+17	21.6472	24.8201	Mono/Mac/DC	2_DT_1_CD45_minus	4	DT
1.29458e+17	-15.5064	-10.0409	B cell	2_DT_1_CD45_minus	1	DT
1.29458e+17	34.113	12.8681	Mono/Mac/DC	2_DT_1_CD45_minus	3	DT
1.29458e+17	-5.09995	29.9479	Neutrophil	2_DT_1_CD45_minus	6	DT
1.29458e+17	23.8183	-13.1044	T/NK cell	2_DT_1_CD45_minus	9	DT
1.29458e+17	12.3279	7.83574	T/NK cell	2_DT_1_CD45_minus	24	DT
1.29458e+17	-11.7178	0.0461028	B cell	2_DT_1_CD45_minus	1	DT
1.29497e+17	1.80352	-20.0123	T/NK cell	2_DT_1_CD45_minus	8	DT
1.29497e+17	13.2819	-13.1682	T/NK cell	2_DT_1_CD45_minus	0	DT
1.29497e+17	-9.15971	31.7477	Neutrophil	2_DT_1_CD45_minus	6	DT
1.29497e+17	10.5659	-12.4751	T/NK cell	2_DT_1_CD45_minus	0	DT
1.29497e+17	14.0466	-0.146458	T/NK cell	2_DT_1_CD45_minus	0	DT
1.29497e+17	38.6288	6.38597	Mono/Mac/DC	2_DT_1_CD45_minus	3	DT
1.29497e+17	19.6113	20.1389	Mono/Mac/DC	2_DT_1_CD45_minus	12	DT
1.29497e+17	-23.1525	-6.66742	B cell	2_DT_1_CD45_minus	1	DT
1.29497e+17	-5.65175	24.1378	Neutrophil	2_DT_1_CD45_minus	6	DT
1.29566e+17	38.5511	7.05449	Mono/Mac/DC	2_DT_1_CD45_minus	3	DT
1.29566e+17	3.60677	28.1184	Neutrophil	2_DT_1_CD45_minus	7	DT
1.29566e+17	21.8386	24.7918	Mono/Mac/DC	2_DT_1_CD45_minus	4	DT
1.29566e+17	21.7447	-18.7303	T/NK cell	2_DT_1_CD45_minus	9	DT
1.29566e+17	-13.7708	-2.03078	B cell	2_DT_1_CD45_minus	1	DT
1.29583e+17	14.7917	-19.9139	T/NK cell	2_DT_1_CD45_minus	0	DT
1.29583e+17	19.6986	23.9336	Mono/Mac/DC	2_DT_1_CD45_minus	4	DT
1.29583e+17	21.955	-15.7983	T/NK cell	2_DT_1_CD45_minus	9	DT
1.29583e+17	-1.49949	0.0449818	T/NK cell	2_DT_1_CD45_minus	14	DT
1.29583e+17	-3.51116	22.9757	Neutrophil	2_DT_1_CD45_minus	6	DT
1.29583e+17	23.0848	-26.1073	T/NK cell	2_DT_1_CD45_minus	17	DT
1.29664e+17	-6.25344	32.3967	Neutrophil	2_DT_1_CD45_minus	6	DT
1.29664e+17	29.8013	22.463	Mono/Mac/DC	2_DT_1_CD45_minus	16	DT
1.29664e+17	19.717	-13.6743	T/NK cell	2_DT_1_CD45_minus	9	DT
1.29664e+17	31.5095	20.3381	Mono/Mac/DC	2_DT_1_CD45_minus	16	DT
1.29978e+17	3.193	-4.01474	T/NK cell	2_DT_1_CD45_minus	0	DT
1.29978e+17	4.78801	5.40597	T/NK cell	2_DT_1_CD45_minus	14	DT
1.29978e+17	1.00419	15.8315	Neutrophil	2_DT_1_CD45_minus	7	DT
1.29978e+17	-6.79784	32.269	Neutrophil	2_DT_1_CD45_minus	6	DT
1.29978e+17	-3.48118	33.6644	Neutrophil	2_DT_1_CD45_minus	6	DT
1.29978e+17	8.7461	22.1806	Mono/Mac/DC	2_DT_1_CD45_minus	4	DT
1.29978e+17	-3.05634	26.1558	Neutrophil	2_DT_1_CD45_minus	6	DT
1.29978e+17	28.8276	19.7714	Mono/Mac/DC	2_DT_1_CD45_minus	16	DT
1.30058e+17	28.8981	23.6552	Mono/Mac/DC	2_DT_1_CD45_minus	16	DT
1.30058e+17	-7.88194	-2.66145	B cell	2_DT_1_CD45_minus	1	DT
1.30058e+17	39.0669	-8.13678	Mono/Mac/DC	2_DT_1_CD45_minus	18	DT
1.30058e+17	21.0354	32.8442	Mono/Mac/DC	2_DT_1_CD45_minus	4	DT
1.30058e+17	10.3675	22.0307	Mono/Mac/DC	2_DT_1_CD45_minus	4	DT
1.30126e+17	14.9887	14.4902	Mono/Mac/DC	2_DT_1_CD45_minus	16	DT
1.30126e+17	13.121	29.9835	Mono/Mac/DC	2_DT_1_CD45_minus	4	DT
1.30126e+17	1.05843	20.3194	Neutrophil	2_DT_1_CD45_minus	7	DT
1.30126e+17	10.2097	7.03145	T/NK cell	2_DT_1_CD45_minus	24	DT
1.30126e+17	8.74269	-18.9971	T/NK cell	2_DT_1_CD45_minus	8	DT
1.30126e+17	22.0818	-6.1056	T/NK cell	2_DT_1_CD45_minus	0	DT
1.30126e+17	22.0131	-18.37	T/NK cell	2_DT_1_CD45_minus	9	DT
1.30126e+17	1.44727	-7.84278	T/NK cell	2_DT_1_CD45_minus	0	DT
1.30135e+17	17.4706	31.4806	Mono/Mac/DC	2_DT_1_CD45_minus	4	DT
1.30135e+17	-1.10433	5.30736	T/NK cell	2_DT_1_CD45_minus	14	DT
1.30135e+17	0.181674	31.3951	Neutrophil	2_DT_1_CD45_minus	7	DT
1.30135e+17	12.8945	0.412118	T/NK cell	2_DT_1_CD45_minus	0	DT
1.30135e+17	17.9768	32.2863	Mono/Mac/DC	2_DT_1_CD45_minus	4	DT
1.30142e+17	20.9681	18.6827	Mono/Mac/DC	2_DT_1_CD45_minus	12	DT
1.30142e+17	5.18539	21.717	Neutrophil	2_DT_1_CD45_minus	7	DT
1.30142e+17	21.7483	-7.59337	T/NK cell	2_DT_1_CD45_minus	9	DT
1.30142e+17	-3.84395	25.1902	Neutrophil	2_DT_1_CD45_minus	6	DT
1.30142e+17	-0.625539	31.9212	Neutrophil	2_DT_1_CD45_minus	7	DT
1.30142e+17	-9.78661	-5.17744	B cell	2_DT_1_CD45_minus	1	DT
1.30142e+17	32.4032	-10.9955	Mono/Mac/DC	2_DT_1_CD45_minus	18	DT
1.30142e+17	-12.735	-0.914893	B cell	2_DT_1_CD45_minus	1	DT
1.30142e+17	2.27537	30.8391	Neutrophil	2_DT_1_CD45_minus	7	DT
1.30142e+17	33.9653	13.0599	Mono/Mac/DC	2_DT_1_CD45_minus	3	DT
1.30142e+17	-14.4292	-10.5441	B cell	2_DT_1_CD45_minus	1	DT
1.30145e+17	-7.08137	-15.2948	Low Quality	2_DT_1_CD45_minus	20	DT
1.30145e+17	13.5257	-9.72962	T/NK cell	2_DT_1_CD45_minus	0	DT
1.30145e+17	-17.0348	-14.3467	B cell	2_DT_1_CD45_minus	1	DT
1.30145e+17	-6.14755	-6.0698	B cell	2_DT_1_CD45_minus	1	DT
1.30145e+17	-6.14932	-14.9695	T/NK cell	2_DT_1_CD45_minus	14	DT
1.30184e+17	10.724	15.2732	Mono/Mac/DC	2_DT_1_CD45_minus	30	DT
1.30184e+17	15.3906	-3.8299	T/NK cell	2_DT_1_CD45_minus	0	DT
1.30184e+17	41.0882	7.83779	Mono/Mac/DC	2_DT_1_CD45_minus	3	DT
1.30184e+17	6.06982	-11.5315	T/NK cell	2_DT_1_CD45_minus	0	DT
1.30184e+17	25.0511	-13.4172	T/NK cell	2_DT_1_CD45_minus	9	DT
1.30185e+17	-4.88656	21.4321	Neutrophil	2_DT_1_CD45_minus	6	DT
1.30186e+17	11.4443	28.4923	Mono/Mac/DC	2_DT_1_CD45_minus	4	DT
1.30186e+17	-3.01512	17.0433	Neutrophil	2_DT_1_CD45_minus	7	DT
1.30186e+17	30.2364	25.3085	Mono/Mac/DC	2_DT_1_CD45_minus	16	DT
1.30194e+17	0.89256	5.06781	T/NK cell	2_DT_1_CD45_minus	14	DT
1.30194e+17	-6.74689	30.5982	Neutrophil	2_DT_1_CD45_minus	6	DT
1.30194e+17	23.3587	-30.6939	T/NK cell	2_DT_1_CD45_minus	17	DT
1.30194e+17	-5.39223	24.9942	Neutrophil	2_DT_1_CD45_minus	6	DT
1.30204e+17	-9.3564	27.1927	Neutrophil	2_DT_1_CD45_minus	6	DT
1.30204e+17	22.3655	16.5014	Mono/Mac/DC	2_DT_1_CD45_minus	12	DT
1.30204e+17	23.4402	-28.0969	T/NK cell	2_DT_1_CD45_minus	17	DT
1.30204e+17	4.55025	-0.289805	T/NK cell	2_DT_1_CD45_minus	0	DT
1.30204e+17	-5.60836	-10.7101	Low Quality	2_DT_1_CD45_minus	20	DT
1.30204e+17	30.3689	24.5661	Mono/Mac/DC	2_DT_1_CD45_minus	16	DT
1.30204e+17	15.1786	14.6003	Mono/Mac/DC	2_DT_1_CD45_minus	16	DT
1.30529e+17	7.26811	-1.122	T/NK cell	2_DT_1_CD45_minus	0	DT
1.30529e+17	23.9483	-7.59969	T/NK cell	2_DT_1_CD45_minus	9	DT
1.30529e+17	20.5661	-9.75066	T/NK cell	2_DT_1_CD45_minus	9	DT
1.30529e+17	19.5706	30.215	Mono/Mac/DC	2_DT_1_CD45_minus	4	DT
1.30529e+17	6.80392	-20.9417	T/NK cell	2_DT_1_CD45_minus	8	DT
1.30529e+17	34.0021	12.9999	Mono/Mac/DC	2_DT_1_CD45_minus	3	DT
1.30529e+17	1.76785	14.9386	Neutrophil	2_DT_1_CD45_minus	7	DT
1.30529e+17	3.75238	-12.5588	T/NK cell	2_DT_1_CD45_minus	8	DT
1.30529e+17	27.0935	12.4628	Mono/Mac/DC	2_DT_1_CD45_minus	12	DT
1.30531e+17	-5.78096	25.3388	Neutrophil	2_DT_1_CD45_minus	6	DT
1.30531e+17	-3.74171	24.2289	Neutrophil	2_DT_1_CD45_minus	6	DT
1.30625e+17	25.5639	7.17563	Mono/Mac/DC	2_DT_1_CD45_minus	18	DT
1.30625e+17	14.4476	1.57178	T/NK cell	2_DT_1_CD45_minus	0	DT
1.30625e+17	-6.15603	31.3461	Neutrophil	2_DT_1_CD45_minus	6	DT
1.30625e+17	22.3043	-9.86159	T/NK cell	2_DT_1_CD45_minus	9	DT
1.30625e+17	11.2765	18.0825	Mono/Mac/DC	2_DT_1_CD45_minus	30	DT
1.30625e+17	12.8116	0.020338	T/NK cell	2_DT_1_CD45_minus	0	DT
1.30625e+17	31.6047	20.3413	Mono/Mac/DC	2_DT_1_CD45_minus	16	DT
1.30625e+17	2.36386	5.52645	T/NK cell	2_DT_1_CD45_minus	14	DT
1.30675e+17	-7.51482	33.5009	Neutrophil	2_DT_1_CD45_minus	6	DT
1.30675e+17	-1.48181	17.1556	Neutrophil	2_DT_1_CD45_minus	7	DT
1.30675e+17	36.6593	8.43272	Mono/Mac/DC	2_DT_1_CD45_minus	3	DT
1.30675e+17	-20.0637	-0.222911	B cell	2_DT_1_CD45_minus	1	DT
1.30675e+17	-0.0552806	31.2691	Neutrophil	2_DT_1_CD45_minus	7	DT
1.30693e+17	-6.12024	30.8417	Neutrophil	2_DT_1_CD45_minus	6	DT
1.30693e+17	34.5113	12.7453	Mono/Mac/DC	2_DT_1_CD45_minus	3	DT
1.30693e+17	13.3851	-15.8676	T/NK cell	2_DT_1_CD45_minus	0	DT
1.30693e+17	18.7458	14.2777	B cell	2_DT_1_CD45_minus	1	DT
1.30736e+17	-16.2868	-7.58601	B cell	2_DT_1_CD45_minus	1	DT
1.30736e+17	23.2072	-30.5364	T/NK cell	2_DT_1_CD45_minus	17	DT
1.30736e+17	23.7921	-27.7094	T/NK cell	2_DT_1_CD45_minus	17	DT
1.30736e+17	-13.0323	-11.7555	B cell	2_DT_1_CD45_minus	1	DT
1.30736e+17	32.5593	-11.3035	Mono/Mac/DC	2_DT_1_CD45_minus	18	DT
1.30736e+17	12.2957	-7.57341	T/NK cell	2_DT_1_CD45_minus	0	DT
1.30736e+17	14.0616	-0.0540568	T/NK cell	2_DT_1_CD45_minus	0	DT
1.30736e+17	-15.0615	-2.29486	B cell	2_DT_1_CD45_minus	1	DT
1.30736e+17	20.8571	-25.7608	T/NK cell	2_DT_1_CD45_minus	17	DT
1.30736e+17	-24.5644	-10.8222	B cell	2_DT_1_CD45_minus	1	DT
1.30736e+17	-5.99967	34.8642	Neutrophil	2_DT_1_CD45_minus	6	DT
1.30736e+17	-8.11752	24.1484	Neutrophil	2_DT_1_CD45_minus	6	DT
1.30736e+17	18.032	32.34	Mono/Mac/DC	2_DT_1_CD45_minus	4	DT
1.30754e+17	6.3658	-3.03395	T/NK cell	2_DT_1_CD45_minus	0	DT
1.30754e+17	14.7267	30.6535	Mono/Mac/DC	2_DT_1_CD45_minus	4	DT
1.30754e+17	17.5517	-14.2826	T/NK cell	2_DT_1_CD45_minus	0	DT
1.30754e+17	20.5513	-9.69326	T/NK cell	2_DT_1_CD45_minus	9	DT
1.30754e+17	34.0974	12.1744	Mono/Mac/DC	2_DT_1_CD45_minus	3	DT
1.30761e+17	16.0111	26.4602	Mono/Mac/DC	2_DT_1_CD45_minus	4	DT
1.30761e+17	38.4452	2.14437	Mono/Mac/DC	2_DT_1_CD45_minus	3	DT
1.30761e+17	-6.67617	31.8917	Neutrophil	2_DT_1_CD45_minus	6	DT
1.30761e+17	-10.5988	-6.8059	B cell	2_DT_1_CD45_minus	1	DT
1.30761e+17	34.8525	12.6821	Mono/Mac/DC	2_DT_1_CD45_minus	3	DT
1.3109e+17	37.606	8.49416	Mono/Mac/DC	2_DT_1_CD45_minus	3	DT
1.3109e+17	-8.16636	-12.3464	Low Quality	2_DT_1_CD45_minus	20	DT
1.3109e+17	12.2526	-3.39156	T/NK cell	2_DT_1_CD45_minus	0	DT
1.3109e+17	-7.55285	0.128223	B cell	2_DT_1_CD45_minus	1	DT
1.3109e+17	-10.0584	1.16794	B cell	2_DT_1_CD45_minus	1	DT
1.3109e+17	1.20563	29.0277	Neutrophil	2_DT_1_CD45_minus	7	DT
1.3109e+17	29.2196	22.4321	Mono/Mac/DC	2_DT_1_CD45_minus	16	DT
1.3109e+17	12.8042	-10.2171	T/NK cell	2_DT_1_CD45_minus	0	DT
1.3109e+17	17.2767	33.2534	Mono/Mac/DC	2_DT_1_CD45_minus	4	DT
1.3109e+17	-7.86945	-12.4104	Low Quality	2_DT_1_CD45_minus	20	DT
1.3109e+17	20.7897	26.423	Mono/Mac/DC	2_DT_1_CD45_minus	4	DT
1.31098e+17	12.9365	-10.3127	T/NK cell	2_DT_1_CD45_minus	0	DT
1.31098e+17	18.1294	-3.52821	T/NK cell	2_DT_1_CD45_minus	0	DT
1.31098e+17	1.8167	0.210578	T/NK cell	2_DT_1_CD45_minus	14	DT
1.31098e+17	-5.43854	-9.91078	Low Quality	2_DT_1_CD45_minus	20	DT
1.31098e+17	25.0536	-13.4356	T/NK cell	2_DT_1_CD45_minus	9	DT
1.31175e+17	-3.89946	20.6402	Neutrophil	2_DT_1_CD45_minus	6	DT
1.31175e+17	-25.4833	-6.34257	B cell	2_DT_1_CD45_minus	1	DT
1.31175e+17	-0.19999	-15.3996	T/NK cell	2_DT_1_CD45_minus	8	DT
1.31175e+17	3.50277	-13.2782	T/NK cell	2_DT_1_CD45_minus	8	DT
1.31217e+17	12.1304	-3.57309	T/NK cell	2_DT_1_CD45_minus	0	DT
1.31217e+17	-11.8855	-4.83888	B cell	2_DT_1_CD45_minus	1	DT
1.31217e+17	22.5021	-8.02263	T/NK cell	2_DT_1_CD45_minus	9	DT
1.31217e+17	-12.542	2.95036	B cell	2_DT_1_CD45_minus	1	DT
1.31217e+17	-16.3644	-6.16076	B cell	2_DT_1_CD45_minus	1	DT
1.31217e+17	-21.1881	-6.35629	B cell	2_DT_1_CD45_minus	1	DT
1.31234e+17	2.58033	30.5287	Neutrophil	2_DT_1_CD45_minus	7	DT
1.31234e+17	20.2607	20.0398	Mono/Mac/DC	2_DT_1_CD45_minus	12	DT
1.31234e+17	38.2764	8.36403	Mono/Mac/DC	2_DT_1_CD45_minus	3	DT
1.31234e+17	-19.8147	-3.28958	B cell	2_DT_1_CD45_minus	1	DT
1.31234e+17	33.1424	5.5789	Mono/Mac/DC	2_DT_1_CD45_minus	3	DT
1.31242e+17	4.2896	-3.7588	T/NK cell	2_DT_1_CD45_minus	0	DT
1.31242e+17	-4.21566	26.3995	Neutrophil	2_DT_1_CD45_minus	6	DT
1.31242e+17	2.15715	16.0989	Neutrophil	2_DT_1_CD45_minus	7	DT
1.31242e+17	28.3954	20.8944	Mono/Mac/DC	2_DT_1_CD45_minus	16	DT
1.31242e+17	21.8692	17.6343	Mono/Mac/DC	2_DT_1_CD45_minus	12	DT
1.31242e+17	10.2673	6.90369	T/NK cell	2_DT_1_CD45_minus	24	DT
1.31242e+17	1.56951	29.5977	Neutrophil	2_DT_1_CD45_minus	7	DT
1.31242e+17	9.42385	-14.3835	T/NK cell	2_DT_1_CD45_minus	0	DT
1.31242e+17	3.38296	-11.9332	T/NK cell	2_DT_1_CD45_minus	8	DT
1.31242e+17	20.0927	-8.02936	T/NK cell	2_DT_1_CD45_minus	0	DT
1.31242e+17	35.3406	7.95793	Mono/Mac/DC	2_DT_1_CD45_minus	3	DT
1.31293e+17	7.11503	-4.1729	T/NK cell	2_DT_1_CD45_minus	0	DT
1.31293e+17	-0.100116	15.9891	Neutrophil	2_DT_1_CD45_minus	7	DT
1.31293e+17	-10.7249	-6.82339	B cell	2_DT_1_CD45_minus	1	DT
1.31293e+17	-2.65064	4.29101	T/NK cell	2_DT_1_CD45_minus	14	DT
1.31293e+17	8.8234	-5.60728	T/NK cell	2_DT_1_CD45_minus	0	DT
1.31293e+17	-6.13651	20.5837	Neutrophil	2_DT_1_CD45_minus	6	DT
1.31293e+17	12.7112	23.4357	Mono/Mac/DC	2_DT_1_CD45_minus	4	DT
1.31293e+17	-23.2923	-9.35281	B cell	2_DT_1_CD45_minus	1	DT
1.31293e+17	-3.30775	34.4318	Neutrophil	2_DT_1_CD45_minus	6	DT
1.3131e+17	-14.3444	-4.59361	B cell	2_DT_1_CD45_minus	1	DT
1.3131e+17	-4.28669	25.044	Neutrophil	2_DT_1_CD45_minus	6	DT
1.3131e+17	39.5264	8.43021	Mono/Mac/DC	2_DT_1_CD45_minus	3	DT
1.3131e+17	-6.02043	-0.061563	B cell	2_DT_1_CD45_minus	1	DT
1.3131e+17	3.4938	-12.4855	T/NK cell	2_DT_1_CD45_minus	8	DT
1.3131e+17	11.6149	18.1506	Mono/Mac/DC	2_DT_1_CD45_minus	30	DT
1.3131e+17	7.72983	-10.5111	T/NK cell	2_DT_1_CD45_minus	0	DT
1.3131e+17	-8.4991	-12.8248	Low Quality	2_DT_1_CD45_minus	20	DT
1.3131e+17	15.1035	14.5845	Mono/Mac/DC	2_DT_1_CD45_minus	16	DT
1.3131e+17	26.0978	-9.80866	T/NK cell	2_DT_1_CD45_minus	9	DT
1.31311e+17	-13.8231	-2.66985	B cell	2_DT_1_CD45_minus	1	DT
1.31311e+17	7.10627	6.27199	T/NK cell	2_DT_1_CD45_minus	33	DT
1.31311e+17	2.1356	31.5086	Neutrophil	2_DT_1_CD45_minus	7	DT
1.31311e+17	36.9582	4.69117	Mono/Mac/DC	2_DT_1_CD45_minus	3	DT
1.3383e+17	-6.58552	0.381297	B cell	2_DT_1_CD45_minus	1	DT
1.3383e+17	-4.94632	23.8314	Neutrophil	2_DT_1_CD45_minus	6	DT
1.3383e+17	13.3173	-9.62831	T/NK cell	2_DT_1_CD45_minus	0	DT
1.3383e+17	1.95976	-10.0549	T/NK cell	2_DT_1_CD45_minus	8	DT
1.3383e+17	-14.6719	-1.5822	B cell	2_DT_1_CD45_minus	1	DT
1.3383e+17	-3.76103	34.3503	Neutrophil	2_DT_1_CD45_minus	6	DT
1.3383e+17	-12.6617	-5.02437	B cell	2_DT_1_CD45_minus	1	DT
1.3383e+17	16.3052	32.1919	Mono/Mac/DC	2_DT_1_CD45_minus	4	DT
1.33854e+17	39.3009	7.53999	Mono/Mac/DC	2_DT_1_CD45_minus	3	DT
1.33854e+17	-11.773	-4.00539	B cell	2_DT_1_CD45_minus	1	DT
1.33854e+17	7.74819	-2.64729	T/NK cell	2_DT_1_CD45_minus	0	DT
1.33854e+17	30.921	0.306462	Mono/Mac/DC	2_DT_1_CD45_minus	3	DT
1.33855e+17	-17.6541	-7.5961	B cell	2_DT_1_CD45_minus	1	DT
1.33855e+17	-1.53267	-12.7316	T/NK cell	2_DT_1_CD45_minus	8	DT
1.33855e+17	11.3582	22.6109	Mono/Mac/DC	2_DT_1_CD45_minus	4	DT
1.33855e+17	25.9539	6.97497	Mono/Mac/DC	2_DT_1_CD45_minus	3	DT
1.33895e+17	-5.97973	33.6323	Neutrophil	2_DT_1_CD45_minus	6	DT
1.33895e+17	-17.0082	-14.1583	B cell	2_DT_1_CD45_minus	1	DT
1.33895e+17	16.0023	-22.8837	T/NK cell	2_DT_1_CD45_minus	17	DT
1.33895e+17	25.5737	-19.7489	T/NK cell	2_DT_1_CD45_minus	9	DT
1.33895e+17	-3.97787	34.579	Neutrophil	2_DT_1_CD45_minus	6	DT
1.33895e+17	3.90199	29.7067	Neutrophil	2_DT_1_CD45_minus	7	DT
1.33895e+17	13.6707	-11.2325	T/NK cell	2_DT_1_CD45_minus	0	DT
1.33975e+17	24.8993	-9.01419	T/NK cell	2_DT_1_CD45_minus	9	DT
1.33975e+17	24.045	11.2511	Mono/Mac/DC	2_DT_1_CD45_minus	12	DT
1.33975e+17	-12.1329	-7.4471	B cell	2_DT_1_CD45_minus	1	DT
1.33975e+17	24.7185	-12.3183	T/NK cell	2_DT_1_CD45_minus	9	DT
1.33975e+17	38.1639	2.73678	Mono/Mac/DC	2_DT_1_CD45_minus	3	DT
1.33975e+17	-5.56061	34.3417	Neutrophil	2_DT_1_CD45_minus	6	DT
1.33975e+17	19.6539	-15.5244	T/NK cell	2_DT_1_CD45_minus	9	DT
1.33975e+17	42.0111	8.47662	Mono/Mac/DC	2_DT_1_CD45_minus	3	DT
1.33982e+17	35.9228	11.9136	Mono/Mac/DC	2_DT_1_CD45_minus	3	DT
1.33982e+17	7.1241	6.28748	T/NK cell	2_DT_1_CD45_minus	33	DT
1.33982e+17	3.04618	24.4917	Neutrophil	2_DT_1_CD45_minus	7	DT
1.33982e+17	-0.425773	7.14335	T/NK cell	2_DT_1_CD45_minus	14	DT
1.33982e+17	-6.03572	31.583	Neutrophil	2_DT_1_CD45_minus	6	DT
1.33982e+17	33.17	4.26567	Mono/Mac/DC	2_DT_1_CD45_minus	3	DT
1.34034e+17	-6.46916	34.1082	Neutrophil	2_DT_1_CD45_minus	6	DT
1.34034e+17	12.3875	3.95391	T/NK cell	2_DT_1_CD45_minus	24	DT
1.34034e+17	-9.06185	1.64966	B cell	2_DT_1_CD45_minus	1	DT
1.34034e+17	-9.47687	1.58686	B cell	2_DT_1_CD45_minus	1	DT
1.34034e+17	-23.2981	-13.148	B cell	2_DT_1_CD45_minus	1	DT
1.34034e+17	-10.5487	-7.0665	B cell	2_DT_1_CD45_minus	1	DT
1.34034e+17	21.3608	31.2212	Mono/Mac/DC	2_DT_1_CD45_minus	4	DT
1.34034e+17	34.3996	7.27972	Mono/Mac/DC	2_DT_1_CD45_minus	3	DT
1.34034e+17	-4.02992	24.1822	Neutrophil	2_DT_1_CD45_minus	6	DT
1.34041e+17	14.1251	1.05729	T/NK cell	2_DT_1_CD45_minus	0	DT
1.34041e+17	13.9028	1.47464	T/NK cell	2_DT_1_CD45_minus	0	DT
1.34041e+17	22.0325	30.4303	Mono/Mac/DC	2_DT_1_CD45_minus	4	DT
1.34041e+17	37.5609	-11.4256	Mono/Mac/DC	2_DT_1_CD45_minus	18	DT
1.34041e+17	-5.26309	33.1146	Neutrophil	2_DT_1_CD45_minus	6	DT
1.34041e+17	4.30608	-1.46679	T/NK cell	2_DT_1_CD45_minus	0	DT
1.34041e+17	-7.59371	-11.9093	Low Quality	2_DT_1_CD45_minus	20	DT
1.34041e+17	10.2553	15.6993	Mono/Mac/DC	2_DT_1_CD45_minus	30	DT
1.34376e+17	24.8761	-7.70605	T/NK cell	2_DT_1_CD45_minus	9	DT
1.34376e+17	-5.23052	23.4963	Neutrophil	2_DT_1_CD45_minus	6	DT
1.34376e+17	10.4595	2.99841	T/NK cell	2_DT_1_CD45_minus	0	DT
1.34376e+17	26	10.8672	Mono/Mac/DC	2_DT_1_CD45_minus	12	DT
1.34376e+17	-3.77485	34.1588	Neutrophil	2_DT_1_CD45_minus	6	DT
1.34376e+17	0.120926	15.3731	Neutrophil	2_DT_1_CD45_minus	7	DT
1.34378e+17	28.6909	21.6403	Mono/Mac/DC	2_DT_1_CD45_minus	16	DT
1.34378e+17	-19.3099	-11.3156	B cell	2_DT_1_CD45_minus	1	DT
1.34378e+17	-1.12647	31.2843	Neutrophil	2_DT_1_CD45_minus	7	DT
1.34378e+17	3.01134	-17.1541	T/NK cell	2_DT_1_CD45_minus	8	DT
1.34378e+17	10.8086	2.11892	T/NK cell	2_DT_1_CD45_minus	0	DT
1.34378e+17	-8.45542	26.8423	Neutrophil	2_DT_1_CD45_minus	6	DT
1.34378e+17	-3.19517	26.1127	Neutrophil	2_DT_1_CD45_minus	6	DT
1.34448e+17	-1.33088	5.52307	T/NK cell	2_DT_1_CD45_minus	14	DT
1.34448e+17	6.71069	-15.211	T/NK cell	2_DT_1_CD45_minus	8	DT
1.34448e+17	23.7692	19.0495	Mono/Mac/DC	2_DT_1_CD45_minus	12	DT
1.34448e+17	-14.0864	-12.7326	B cell	2_DT_1_CD45_minus	1	DT
1.34448e+17	0.872049	15.6892	Neutrophil	2_DT_1_CD45_minus	7	DT
1.34448e+17	-6.15499	0.877623	B cell	2_DT_1_CD45_minus	1	DT
1.34473e+17	-0.699658	22.2293	Neutrophil	2_DT_1_CD45_minus	7	DT
1.34473e+17	15.1256	32.2049	Mono/Mac/DC	2_DT_1_CD45_minus	4	DT
1.34473e+17	4.75863	-13.5815	T/NK cell	2_DT_1_CD45_minus	8	DT
1.34473e+17	0.33554	30.1788	Neutrophil	2_DT_1_CD45_minus	7	DT
1.34473e+17	-1.9442	-1.57105	B cell	2_DT_1_CD45_minus	1	DT
1.34473e+17	-11.5583	-5.19717	B cell	2_DT_1_CD45_minus	1	DT
1.34522e+17	-0.83842	4.54085	T/NK cell	2_DT_1_CD45_minus	14	DT
1.34522e+17	9.97324	-14.3415	T/NK cell	2_DT_1_CD45_minus	0	DT
1.34522e+17	25.2064	-7.74586	T/NK cell	2_DT_1_CD45_minus	9	DT
1.34522e+17	-14.6484	-5.51834	B cell	2_DT_1_CD45_minus	1	DT
1.34522e+17	15.1513	-21.9981	T/NK cell	2_DT_1_CD45_minus	0	DT
1.34522e+17	24.5864	-29.4176	T/NK cell	2_DT_1_CD45_minus	17	DT
1.34522e+17	30.7671	26.1826	Mono/Mac/DC	2_DT_1_CD45_minus	16	DT
1.34522e+17	22.0296	30.1762	Mono/Mac/DC	2_DT_1_CD45_minus	4	DT
1.34531e+17	31.7412	20.6938	Mono/Mac/DC	2_DT_1_CD45_minus	16	DT
1.34531e+17	-2.85318	20.5675	Neutrophil	2_DT_1_CD45_minus	7	DT
1.34531e+17	20.1118	-19.3997	T/NK cell	2_DT_1_CD45_minus	9	DT
1.34532e+17	-7.94111	20.576	Neutrophil	2_DT_1_CD45_minus	6	DT
1.34532e+17	-4.60762	23.6608	Neutrophil	2_DT_1_CD45_minus	6	DT
1.3454e+17	15.8623	-5.33619	T/NK cell	2_DT_1_CD45_minus	0	DT
1.3454e+17	17.0098	33.3473	Mono/Mac/DC	2_DT_1_CD45_minus	4	DT
1.3454e+17	18.095	-15.6846	T/NK cell	2_DT_1_CD45_minus	0	DT
1.3454e+17	39.3197	7.77284	Mono/Mac/DC	2_DT_1_CD45_minus	3	DT
1.3454e+17	-5.03785	21.0375	Neutrophil	2_DT_1_CD45_minus	6	DT
1.3454e+17	-12.5791	-0.649653	B cell	2_DT_1_CD45_minus	1	DT
1.3454e+17	35.1678	11.2998	Mono/Mac/DC	2_DT_1_CD45_minus	3	DT
1.3454e+17	14.7194	1.64563	T/NK cell	2_DT_1_CD45_minus	0	DT
1.3454e+17	0.0145886	15.9223	Neutrophil	2_DT_1_CD45_minus	7	DT
1.3454e+17	0.320079	26.4909	Neutrophil	2_DT_1_CD45_minus	7	DT
1.3454e+17	-1.71432	9.97144	T/NK cell	2_DT_1_CD45_minus	14	DT
1.3454e+17	-7.08827	24.7498	Neutrophil	2_DT_1_CD45_minus	6	DT
1.3454e+17	-5.77814	31.9477	Neutrophil	2_DT_1_CD45_minus	6	DT
1.3454e+17	23.7942	-23.3502	T/NK cell	2_DT_1_CD45_minus	9	DT
1.3454e+17	9.5613	2.76008	T/NK cell	2_DT_1_CD45_minus	0	DT
1.34592e+17	-18.2877	-12.5745	B cell	2_DT_1_CD45_minus	1	DT
1.34592e+17	22.7563	-11.9733	T/NK cell	2_DT_1_CD45_minus	9	DT
1.34592e+17	-6.38772	0.722315	B cell	2_DT_1_CD45_minus	1	DT
1.34592e+17	13.3531	7.13156	T/NK cell	2_DT_1_CD45_minus	24	DT
1.34592e+17	0.844661	29.3641	Neutrophil	2_DT_1_CD45_minus	7	DT
1.34592e+17	13.6154	32.1845	Mono/Mac/DC	2_DT_1_CD45_minus	4	DT
1.34592e+17	-4.35981	22.4882	Neutrophil	2_DT_1_CD45_minus	6	DT
1.34592e+17	13.5471	21.6047	Mono/Mac/DC	2_DT_1_CD45_minus	4	DT
1.34592e+17	-7.5964	31.5364	Neutrophil	2_DT_1_CD45_minus	6	DT
1.34592e+17	9.23271	1.13331	T/NK cell	2_DT_1_CD45_minus	0	DT
1.34592e+17	-17.0196	-1.50629	B cell	2_DT_1_CD45_minus	1	DT
1.34592e+17	17.4009	29.5208	Mono/Mac/DC	2_DT_1_CD45_minus	4	DT
1.34592e+17	-6.86929	25.4432	Neutrophil	2_DT_1_CD45_minus	6	DT
1.34601e+17	16.1855	-18.9812	T/NK cell	2_DT_1_CD45_minus	0	DT
1.34601e+17	17.6402	32.9498	Mono/Mac/DC	2_DT_1_CD45_minus	4	DT
1.34601e+17	-25.6089	-10.3891	B cell	2_DT_1_CD45_minus	1	DT
1.34601e+17	21.1334	18.4135	Mono/Mac/DC	2_DT_1_CD45_minus	12	DT
1.34601e+17	-19.4186	-10.2441	B cell	2_DT_1_CD45_minus	1	DT
1.34601e+17	9.8583	7.55526	T/NK cell	2_DT_1_CD45_minus	24	DT
1.34601e+17	21.9871	19.6143	Mono/Mac/DC	2_DT_1_CD45_minus	12	DT
1.34601e+17	4.87952	27.9507	Neutrophil	2_DT_1_CD45_minus	7	DT
1.34937e+17	-19.2806	-8.83228	B cell	2_DT_1_CD45_minus	1	DT
1.34937e+17	12.116	30.5234	Mono/Mac/DC	2_DT_1_CD45_minus	4	DT
1.34937e+17	20.2759	0.240771	T/NK cell	2_DT_1_CD45_minus	0	DT
1.34937e+17	16.2115	32.4588	Mono/Mac/DC	2_DT_1_CD45_minus	4	DT
1.34937e+17	14.136	0.202813	T/NK cell	2_DT_1_CD45_minus	0	DT
1.34937e+17	-6.80799	-11.525	Low Quality	2_DT_1_CD45_minus	20	DT
1.34938e+17	-7.60496	31.6193	Neutrophil	2_DT_1_CD45_minus	6	DT
1.34938e+17	37.2051	4.59663	Mono/Mac/DC	2_DT_1_CD45_minus	3	DT
1.34938e+17	35.53	1.85544	Mono/Mac/DC	2_DT_1_CD45_minus	3	DT
1.34938e+17	-6.41322	1.31843	B cell	2_DT_1_CD45_minus	1	DT
1.34938e+17	16.2684	30.1716	Mono/Mac/DC	2_DT_1_CD45_minus	4	DT
1.34938e+17	20.5692	-7.83232	T/NK cell	2_DT_1_CD45_minus	9	DT
1.35014e+17	22.1939	31.2902	Mono/Mac/DC	2_DT_1_CD45_minus	4	DT
1.35014e+17	2.47583	30.8472	Neutrophil	2_DT_1_CD45_minus	7	DT
1.35014e+17	31.4294	21.0864	Mono/Mac/DC	2_DT_1_CD45_minus	16	DT
1.35014e+17	15.3418	19.4302	Mono/Mac/DC	2_DT_1_CD45_minus	4	DT
1.35014e+17	-6.17566	23.7483	Neutrophil	2_DT_1_CD45_minus	6	DT
1.35064e+17	28.5127	26.4437	Mono/Mac/DC	2_DT_1_CD45_minus	16	DT
1.35064e+17	30.4848	22.9609	Mono/Mac/DC	2_DT_1_CD45_minus	16	DT
1.35064e+17	23.385	-24.1886	T/NK cell	2_DT_1_CD45_minus	17	DT
1.35064e+17	-6.91184	-15.5179	Low Quality	2_DT_1_CD45_minus	20	DT
1.35064e+17	34.189	11.7074	Mono/Mac/DC	2_DT_1_CD45_minus	3	DT
1.35064e+17	-13.9519	-1.1504	B cell	2_DT_1_CD45_minus	1	DT
1.35064e+17	13.5788	31.934	Mono/Mac/DC	2_DT_1_CD45_minus	4	DT
1.35064e+17	33.9168	8.08792	Mono/Mac/DC	2_DT_1_CD45_minus	3	DT
1.35082e+17	25.8273	-9.80614	T/NK cell	2_DT_1_CD45_minus	9	DT
1.35149e+17	19.6763	31.038	Mono/Mac/DC	2_DT_1_CD45_minus	4	DT
1.35149e+17	25.4397	26.1015	Mono/Mac/DC	2_DT_1_CD45_minus	16	DT
1.35149e+17	2.18423	4.02994	T/NK cell	2_DT_1_CD45_minus	14	DT
1.35149e+17	3.83534	27.1426	Neutrophil	2_DT_1_CD45_minus	7	DT
1.35149e+17	0.915286	3.39666	T/NK cell	2_DT_1_CD45_minus	14	DT
1.35149e+17	2.90571	3.95906	T/NK cell	2_DT_1_CD45_minus	14	DT
1.3515e+17	29.8729	23.8093	Mono/Mac/DC	2_DT_1_CD45_minus	16	DT
1.3515e+17	15.0173	0.0639744	T/NK cell	2_DT_1_CD45_minus	0	DT
1.3515e+17	18.335	26.247	Mono/Mac/DC	2_DT_1_CD45_minus	4	DT
1.3515e+17	22.3931	31.0373	Mono/Mac/DC	2_DT_1_CD45_minus	4	DT
1.3515e+17	-5.53255	34.6946	Neutrophil	2_DT_1_CD45_minus	6	DT
1.35572e+17	-1.56452	17.9873	Neutrophil	2_DT_1_CD45_minus	7	DT
1.35572e+17	20.621	28.1657	Mono/Mac/DC	2_DT_1_CD45_minus	4	DT
1.35572e+17	2.79938	-19.9369	T/NK cell	2_DT_1_CD45_minus	8	DT
1.35572e+17	22.9639	11.8188	Mono/Mac/DC	2_DT_1_CD45_minus	12	DT
1.357e+17	8.57	-4.41281	T/NK cell	2_DT_1_CD45_minus	0	DT
1.357e+17	22.7956	18.8181	Mono/Mac/DC	2_DT_1_CD45_minus	12	DT
1.357e+17	3.76339	29.0921	Neutrophil	2_DT_1_CD45_minus	7	DT
1.357e+17	8.28414	-2.52238	T/NK cell	2_DT_1_CD45_minus	0	DT
1.357e+17	1.38671	29.6931	Neutrophil	2_DT_1_CD45_minus	7	DT
1.357e+17	14.4498	-4.93397	T/NK cell	2_DT_1_CD45_minus	0	DT
1.357e+17	11.5375	17.8746	Mono/Mac/DC	2_DT_1_CD45_minus	30	DT
1.357e+17	16.4455	22.0639	Mono/Mac/DC	2_DT_1_CD45_minus	4	DT
1.357e+17	4.05059	24.6354	Neutrophil	2_DT_1_CD45_minus	7	DT
1.55843e+17	10.3257	-5.52499	T/NK cell	2_DT_1_CD45_minus	0	DT
1.55843e+17	-4.82525	27.2619	Neutrophil	2_DT_1_CD45_minus	6	DT
1.55843e+17	17.669	22.4941	Mono/Mac/DC	2_DT_1_CD45_minus	4	DT
1.55843e+17	-4.51999	26.3122	Neutrophil	2_DT_1_CD45_minus	6	DT
1.55843e+17	38.9829	5.86378	Mono/Mac/DC	2_DT_1_CD45_minus	3	DT
1.55843e+17	3.87867	22.5994	Neutrophil	2_DT_1_CD45_minus	7	DT
1.55843e+17	30.2425	23.0354	Mono/Mac/DC	2_DT_1_CD45_minus	16	DT
1.55843e+17	-22.3177	-9.24473	B cell	2_DT_1_CD45_minus	1	DT
1.55843e+17	8.11777	-4.56498	T/NK cell	2_DT_1_CD45_minus	0	DT
1.55889e+17	15.3611	-5.54376	T/NK cell	2_DT_1_CD45_minus	0	DT
1.55889e+17	23.7893	15.5348	Mono/Mac/DC	2_DT_1_CD45_minus	12	DT
1.55889e+17	21.3945	-26.3864	T/NK cell	2_DT_1_CD45_minus	17	DT
1.55911e+17	5.63877	-15.2284	T/NK cell	2_DT_1_CD45_minus	8	DT
1.55911e+17	18.3733	-19.3945	T/NK cell	2_DT_1_CD45_minus	9	DT
1.55911e+17	-3.58684	8.39376	T/NK cell	2_DT_1_CD45_minus	14	DT
1.55911e+17	12.1162	29.9004	Mono/Mac/DC	2_DT_1_CD45_minus	4	DT
1.55911e+17	-2.1052	7.47276	T/NK cell	2_DT_1_CD45_minus	14	DT
1.55971e+17	-9.24808	29.7526	Neutrophil	2_DT_1_CD45_minus	6	DT
1.55971e+17	41.6962	6.12253	Mono/Mac/DC	2_DT_1_CD45_minus	3	DT
1.55971e+17	-15.5467	-2.19838	B cell	2_DT_1_CD45_minus	1	DT
1.55971e+17	25.3749	4.79515	Mono/Mac/DC	2_DT_1_CD45_minus	16	DT
1.55971e+17	27.1699	16.9915	Mono/Mac/DC	2_DT_1_CD45_minus	16	DT
1.55971e+17	20.1117	27.4943	Mono/Mac/DC	2_DT_1_CD45_minus	4	DT
1.55971e+17	-0.115232	-5.78788	Low Quality	2_DT_1_CD45_minus	20	DT
1.55973e+17	12.6137	-21.5575	Low Quality	2_DT_1_CD45_minus	20	DT
1.55973e+17	-4.03671	25.65	Neutrophil	2_DT_1_CD45_minus	6	DT
1.55973e+17	13.8921	-7.18749	T/NK cell	2_DT_1_CD45_minus	0	DT
1.55973e+17	-7.12201	27.1735	Neutrophil	2_DT_1_CD45_minus	6	DT
1.55973e+17	4.44151	-12.7164	T/NK cell	2_DT_1_CD45_minus	8	DT
1.55973e+17	5.91203	-3.56052	T/NK cell	2_DT_1_CD45_minus	0	DT
1.55973e+17	15.0999	14.5262	Mono/Mac/DC	2_DT_1_CD45_minus	16	DT
1.56024e+17	24.3054	-8.93995	T/NK cell	2_DT_1_CD45_minus	9	DT
1.56024e+17	20.8207	31.8905	Mono/Mac/DC	2_DT_1_CD45_minus	4	DT
1.56024e+17	-13.526	0.690272	B cell	2_DT_1_CD45_minus	1	DT
1.56024e+17	39.2285	-8.29914	Mono/Mac/DC	2_DT_1_CD45_minus	18	DT
1.56024e+17	9.92273	-17.2057	T/NK cell	2_DT_1_CD45_minus	0	DT
1.56024e+17	21.7284	25.0678	Mono/Mac/DC	2_DT_1_CD45_minus	4	DT
1.56454e+17	-8.5074	-5.12203	B cell	2_DT_1_CD45_minus	1	DT
1.56454e+17	15.4963	28.9296	Mono/Mac/DC	2_DT_1_CD45_minus	4	DT
1.56454e+17	-5.12578	32.3458	Neutrophil	2_DT_1_CD45_minus	6	DT
1.56454e+17	0.860186	3.0521	T/NK cell	2_DT_1_CD45_minus	14	DT
1.56454e+17	14.1922	-1.4538	T/NK cell	2_DT_1_CD45_minus	0	DT
1.56454e+17	-5.28173	29.5425	Neutrophil	2_DT_1_CD45_minus	6	DT
1.56454e+17	6.39673	-4.29237	T/NK cell	2_DT_1_CD45_minus	0	DT
1.56463e+17	8.24997	-4.17688	T/NK cell	2_DT_1_CD45_minus	0	DT
1.56463e+17	12.8642	-20.3238	T/NK cell	2_DT_1_CD45_minus	0	DT
1.56463e+17	0.860782	30.2008	Neutrophil	2_DT_1_CD45_minus	6	DT
1.56463e+17	-16.0078	-4.92148	B cell	2_DT_1_CD45_minus	1	DT
1.56463e+17	-2.68278	6.36724	T/NK cell	2_DT_1_CD45_minus	14	DT
1.56463e+17	14.7981	32.4973	Mono/Mac/DC	2_DT_1_CD45_minus	4	DT
1.56516e+17	13.3155	25.101	Mono/Mac/DC	2_DT_1_CD45_minus	4	DT
1.56516e+17	38.9203	2.86268	Mono/Mac/DC	2_DT_1_CD45_minus	3	DT
1.56516e+17	15.15	30.8367	Mono/Mac/DC	2_DT_1_CD45_minus	4	DT
1.56516e+17	21.3957	30.1327	Mono/Mac/DC	2_DT_1_CD45_minus	4	DT
1.56516e+17	-10.1472	-6.10084	B cell	2_DT_1_CD45_minus	1	DT
1.56516e+17	21.97	-15.0069	T/NK cell	2_DT_1_CD45_minus	9	DT
1.56516e+17	7.51095	-7.56907	T/NK cell	2_DT_1_CD45_minus	0	DT
1.56933e+17	-14.6241	-5.87876	B cell	2_DT_1_CD45_minus	1	DT
1.56933e+17	-24.901	-10.6549	B cell	2_DT_1_CD45_minus	1	DT
1.56933e+17	-16.1346	-7.35912	B cell	2_DT_1_CD45_minus	1	DT
1.56933e+17	0.569405	16.0349	Neutrophil	2_DT_1_CD45_minus	7	DT
1.56934e+17	37.8682	-11.7645	Mono/Mac/DC	2_DT_1_CD45_minus	18	DT
1.56934e+17	9.67328	-11.5374	T/NK cell	2_DT_1_CD45_minus	0	DT
1.57004e+17	-4.37716	33.8038	Neutrophil	2_DT_1_CD45_minus	6	DT
1.57004e+17	-10.1749	-4.0169	B cell	2_DT_1_CD45_minus	1	DT
1.57004e+17	-12.3184	-5.17722	B cell	2_DT_1_CD45_minus	1	DT
1.57004e+17	15.553	-3.65421	T/NK cell	2_DT_1_CD45_minus	0	DT
1.57004e+17	-14.2025	-5.68876	B cell	2_DT_1_CD45_minus	1	DT
1.57004e+17	-16.7302	-8.73645	B cell	2_DT_1_CD45_minus	1	DT
1.57004e+17	4.79757	-2.53476	T/NK cell	2_DT_1_CD45_minus	0	DT
1.57072e+17	24.6639	-18.7528	T/NK cell	2_DT_1_CD45_minus	9	DT
1.57072e+17	22.0574	17.9325	Mono/Mac/DC	2_DT_1_CD45_minus	12	DT
1.57072e+17	12.1339	27.2509	Mono/Mac/DC	2_DT_1_CD45_minus	4	DT
1.57072e+17	-15.2657	-6.89238	B cell	2_DT_1_CD45_minus	1	DT
1.57072e+17	19.2772	33.7213	Mono/Mac/DC	2_DT_1_CD45_minus	4	DT
1.57072e+17	15.294	-5.54014	T/NK cell	2_DT_1_CD45_minus	0	DT
1.57072e+17	3.80866	-3.83295	T/NK cell	2_DT_1_CD45_minus	0	DT
1.57072e+17	-10.0748	-5.02729	B cell	2_DT_1_CD45_minus	1	DT
1.57072e+17	29.3736	21.8484	Mono/Mac/DC	2_DT_1_CD45_minus	16	DT
1.57072e+17	-3.98863	25.6902	Neutrophil	2_DT_1_CD45_minus	6	DT
1.57072e+17	-6.31388	-14.8823	Low Quality	2_DT_1_CD45_minus	20	DT
1.57072e+17	22.5475	16.629	Mono/Mac/DC	2_DT_1_CD45_minus	12	DT
1.5714e+17	-4.57823	21.5444	Neutrophil	2_DT_1_CD45_minus	6	DT
1.5714e+17	0.603419	18.7898	Neutrophil	2_DT_1_CD45_minus	7	DT
1.5714e+17	5.2394	20.4723	Neutrophil	2_DT_1_CD45_minus	7	DT
1.5714e+17	-1.31148	28.0467	Neutrophil	2_DT_1_CD45_minus	7	DT
1.5714e+17	-7.57224	29.0055	Neutrophil	2_DT_1_CD45_minus	6	DT
1.5714e+17	-7.89636	31.7985	Neutrophil	2_DT_1_CD45_minus	6	DT
1.57478e+17	38.2488	-11.5185	Mono/Mac/DC	2_DT_1_CD45_minus	18	DT
1.57478e+17	-11.8562	-6.90767	B cell	2_DT_1_CD45_minus	1	DT
1.57478e+17	-5.89972	20.887	Neutrophil	2_DT_1_CD45_minus	6	DT
1.57478e+17	24.306	13.1081	Mono/Mac/DC	2_DT_1_CD45_minus	12	DT
1.57478e+17	8.52538	-19.8155	T/NK cell	2_DT_1_CD45_minus	8	DT
1.57478e+17	-5.27074	29.5203	Neutrophil	2_DT_1_CD45_minus	6	DT
1.57478e+17	16.532	2.63583	T/NK cell	2_DT_1_CD45_minus	0	DT
1.57478e+17	4.26942	-0.78833	T/NK cell	2_DT_1_CD45_minus	17	DT
1.57478e+17	-16.8535	-13.8007	B cell	2_DT_1_CD45_minus	1	DT
1.57487e+17	-4.26713	5.78488	T/NK cell	2_DT_1_CD45_minus	14	DT
1.57487e+17	38.4691	8.14513	Mono/Mac/DC	2_DT_1_CD45_minus	3	DT
1.57487e+17	-7.08849	0.604323	B cell	2_DT_1_CD45_minus	1	DT
1.57487e+17	-7.45244	31.2364	Neutrophil	2_DT_1_CD45_minus	6	DT
1.57487e+17	10.9241	-11.8352	T/NK cell	2_DT_1_CD45_minus	0	DT
1.57537e+17	-5.6396	-0.12006	B cell	2_DT_1_CD45_minus	1	DT
1.57537e+17	10.5301	29.5095	Mono/Mac/DC	2_DT_1_CD45_minus	4	DT
1.57537e+17	18.386	-4.05526	T/NK cell	2_DT_1_CD45_minus	0	DT
1.57537e+17	-7.64252	31.3693	Neutrophil	2_DT_1_CD45_minus	6	DT
1.57537e+17	18.9302	14.2059	Mono/Mac/DC	2_DT_1_CD45_minus	12	DT
1.57538e+17	6.43777	-7.32535	T/NK cell	2_DT_1_CD45_minus	0	DT
1.57538e+17	-11.3093	0.499233	B cell	2_DT_1_CD45_minus	1	DT
1.57538e+17	-11.4462	1.24529	B cell	2_DT_1_CD45_minus	1	DT
1.57538e+17	24.5026	-6.5337	T/NK cell	2_DT_1_CD45_minus	9	DT
1.57538e+17	-19.3879	-12.7981	B cell	2_DT_1_CD45_minus	1	DT
1.57563e+17	22.5507	30.629	Mono/Mac/DC	2_DT_1_CD45_minus	4	DT
1.57563e+17	11.7212	24.266	Mono/Mac/DC	2_DT_1_CD45_minus	4	DT
1.57563e+17	-18.3848	-16.4621	Low Quality	2_DT_1_CD45_minus	20	DT
1.57563e+17	37.7572	2.25309	Mono/Mac/DC	2_DT_1_CD45_minus	3	DT
1.57563e+17	-0.51235	31.4025	Neutrophil	2_DT_1_CD45_minus	7	DT
1.57563e+17	4.65923	27.8844	Neutrophil	2_DT_1_CD45_minus	7	DT
1.57614e+17	21.6124	31.5833	Mono/Mac/DC	2_DT_1_CD45_minus	4	DT
1.57614e+17	24.4216	-27.1337	T/NK cell	2_DT_1_CD45_minus	17	DT
1.57614e+17	-4.82636	31.4399	Neutrophil	2_DT_1_CD45_minus	6	DT
1.57614e+17	24.4209	-4.5435	T/NK cell	2_DT_1_CD45_minus	9	DT
1.57614e+17	4.66007	-13.6107	T/NK cell	2_DT_1_CD45_minus	8	DT
1.57614e+17	-13.142	8.15973	Fibroblast	2_DT_1_CD45_minus	22	DT
1.57614e+17	16.3895	21.3349	Mono/Mac/DC	2_DT_1_CD45_minus	4	DT
1.57614e+17	-2.14804	20.1211	Neutrophil	2_DT_1_CD45_minus	7	DT
1.57684e+17	5.21805	-2.94325	T/NK cell	2_DT_1_CD45_minus	0	DT
1.57684e+17	-0.505249	4.24589	T/NK cell	2_DT_1_CD45_minus	14	DT
1.57684e+17	14.1479	-15.4073	T/NK cell	2_DT_1_CD45_minus	0	DT
1.57684e+17	-3.20216	17.1864	Neutrophil	2_DT_1_CD45_minus	7	DT
1.5769e+17	13.8404	32.05	Mono/Mac/DC	2_DT_1_CD45_minus	4	DT
1.5769e+17	-3.47566	23.1118	Neutrophil	2_DT_1_CD45_minus	6	DT
1.5769e+17	30.1846	22.9423	Mono/Mac/DC	2_DT_1_CD45_minus	16	DT
1.5769e+17	19.9079	29.1451	Mono/Mac/DC	2_DT_1_CD45_minus	4	DT
1.5769e+17	36.7548	4.44774	Mono/Mac/DC	2_DT_1_CD45_minus	3	DT
1.5769e+17	-10.8256	-6.84829	B cell	2_DT_1_CD45_minus	1	DT
1.5769e+17	-4.9552	-4.88163	B cell	2_DT_1_CD45_minus	1	DT
1.6044e+17	3.6801	28.805	Neutrophil	2_DT_1_CD45_minus	7	DT
1.6044e+17	11.3563	3.25949	T/NK cell	2_DT_1_CD45_minus	0	DT
1.6044e+17	-4.26166	33.7106	Neutrophil	2_DT_1_CD45_minus	6	DT
1.6044e+17	21.1651	-12.0641	T/NK cell	2_DT_1_CD45_minus	9	DT
1.6044e+17	2.49646	26.5917	Neutrophil	2_DT_1_CD45_minus	7	DT
1.6044e+17	10.1857	7.14337	T/NK cell	2_DT_1_CD45_minus	24	DT
1.6044e+17	15.7801	30.7138	Mono/Mac/DC	2_DT_1_CD45_minus	4	DT
1.60448e+17	39.5589	10.07	Mono/Mac/DC	2_DT_1_CD45_minus	3	DT
1.60448e+17	22.986	10.8849	Mono/Mac/DC	2_DT_1_CD45_minus	12	DT
1.60448e+17	13.721	24.6393	Mono/Mac/DC	2_DT_1_CD45_minus	4	DT
1.60448e+17	9.99843	-1.78751	T/NK cell	2_DT_1_CD45_minus	0	DT
1.60448e+17	21.8995	18.1036	Mono/Mac/DC	2_DT_1_CD45_minus	12	DT
1.60785e+17	1.88486	2.41621	T/NK cell	2_DT_1_CD45_minus	14	DT
1.60785e+17	-5.67627	-0.0580768	B cell	2_DT_1_CD45_minus	1	DT
1.60785e+17	-8.51658	27.4375	Neutrophil	2_DT_1_CD45_minus	6	DT
1.60785e+17	0.759387	-11.4857	T/NK cell	2_DT_1_CD45_minus	8	DT
1.60785e+17	12.8007	-10.607	T/NK cell	2_DT_1_CD45_minus	0	DT
1.60785e+17	13.4528	-5.32224	T/NK cell	2_DT_1_CD45_minus	0	DT
1.60903e+17	36.3828	8.80289	Mono/Mac/DC	2_DT_1_CD45_minus	3	DT
1.60903e+17	-2.89624	34.0442	Neutrophil	2_DT_1_CD45_minus	6	DT
1.60903e+17	-7.10812	20.6011	Neutrophil	2_DT_1_CD45_minus	6	DT
1.60903e+17	-18.5399	-11.018	B cell	2_DT_1_CD45_minus	1	DT
1.60903e+17	-14.2826	-1.4904	B cell	2_DT_1_CD45_minus	1	DT
1.60911e+17	-10.8519	-1.02473	B cell	2_DT_1_CD45_minus	1	DT
1.60911e+17	15.7064	-5.45807	T/NK cell	2_DT_1_CD45_minus	0	DT
1.60911e+17	14.1465	-19.3461	T/NK cell	2_DT_1_CD45_minus	0	DT
1.60911e+17	2.54933	4.76124	T/NK cell	2_DT_1_CD45_minus	14	DT
1.60911e+17	-7.36489	31.9437	Neutrophil	2_DT_1_CD45_minus	6	DT
1.60911e+17	22.2017	17.0283	Mono/Mac/DC	2_DT_1_CD45_minus	12	DT
1.60911e+17	20.9263	30.3359	Mono/Mac/DC	2_DT_1_CD45_minus	4	DT
1.60911e+17	11.5729	2.05349	T/NK cell	2_DT_1_CD45_minus	0	DT
1.60911e+17	-1.42839	27.9223	Neutrophil	2_DT_1_CD45_minus	7	DT
1.60929e+17	-12.9339	-4.72034	B cell	2_DT_1_CD45_minus	1	DT
1.60929e+17	20.061	-28.7877	T/NK cell	2_DT_1_CD45_minus	17	DT
1.60929e+17	20.2379	-25.4277	T/NK cell	2_DT_1_CD45_minus	17	DT
1.60929e+17	2.01678	30.5822	Neutrophil	2_DT_1_CD45_minus	7	DT
1.60929e+17	38.6754	8.02504	Mono/Mac/DC	2_DT_1_CD45_minus	3	DT
1.60929e+17	-0.675802	7.67833	T/NK cell	2_DT_1_CD45_minus	14	DT
1.60929e+17	-6.35707	32.0299	Neutrophil	2_DT_1_CD45_minus	6	DT
1.60929e+17	22.7479	17.4234	Mono/Mac/DC	2_DT_1_CD45_minus	12	DT
1.6099e+17	-5.81205	25.7319	Neutrophil	2_DT_1_CD45_minus	6	DT
1.6099e+17	21.4133	31.5167	Mono/Mac/DC	2_DT_1_CD45_minus	4	DT
1.6099e+17	12.2319	-18.2682	T/NK cell	2_DT_1_CD45_minus	0	DT
1.6099e+17	-14.2454	1.85815	B cell	2_DT_1_CD45_minus	1	DT
1.6099e+17	-4.82449	25.7482	Neutrophil	2_DT_1_CD45_minus	6	DT
1.60997e+17	-5.63279	25.061	Neutrophil	2_DT_1_CD45_minus	6	DT
1.60997e+17	1.61347	7.22513	T/NK cell	2_DT_1_CD45_minus	14	DT
1.60997e+17	-7.50135	24.715	Neutrophil	2_DT_1_CD45_minus	6	DT
1.60997e+17	-4.70466	32.26	Neutrophil	2_DT_1_CD45_minus	6	DT
1.60997e+17	21.0547	31.0668	Mono/Mac/DC	2_DT_1_CD45_minus	4	DT
1.6134e+17	-3.98182	29.7198	Neutrophil	2_DT_1_CD45_minus	6	DT
1.6134e+17	-7.83379	33.5218	Neutrophil	2_DT_1_CD45_minus	6	DT
1.6134e+17	2.49012	6.79337	T/NK cell	2_DT_1_CD45_minus	14	DT
1.6134e+17	24.2531	-11.4298	T/NK cell	2_DT_1_CD45_minus	9	DT
1.6134e+17	25.3941	-10.1244	T/NK cell	2_DT_1_CD45_minus	9	DT
1.61412e+17	-6.58397	28.5593	Neutrophil	2_DT_1_CD45_minus	6	DT
1.61412e+17	10.356	7.18283	T/NK cell	2_DT_1_CD45_minus	24	DT
1.61412e+17	11.7098	21.266	Mono/Mac/DC	2_DT_1_CD45_minus	4	DT
1.61412e+17	31.5564	23.8544	Mono/Mac/DC	2_DT_1_CD45_minus	16	DT
1.61412e+17	-2.14093	30.3627	Neutrophil	2_DT_1_CD45_minus	7	DT
1.61412e+17	6.78947	-2.03466	T/NK cell	2_DT_1_CD45_minus	0	DT
1.61412e+17	-15.1174	-11.9781	B cell	2_DT_1_CD45_minus	1	DT
1.61412e+17	38.7731	4.05561	Mono/Mac/DC	2_DT_1_CD45_minus	3	DT
1.61412e+17	0.206394	-12.7061	T/NK cell	2_DT_1_CD45_minus	8	DT
1.61412e+17	10.9616	1.92508	T/NK cell	2_DT_1_CD45_minus	0	DT
1.61452e+17	20.0069	19.639	Mono/Mac/DC	2_DT_1_CD45_minus	12	DT
1.61452e+17	25.6101	-9.19809	T/NK cell	2_DT_1_CD45_minus	9	DT
1.61452e+17	6.54301	-6.21072	T/NK cell	2_DT_1_CD45_minus	0	DT
1.61452e+17	1.04155	-8.95044	T/NK cell	2_DT_1_CD45_minus	0	DT
1.61452e+17	11.0393	7.30192	T/NK cell	2_DT_1_CD45_minus	24	DT
1.61463e+17	-5.94374	25.0027	Neutrophil	2_DT_1_CD45_minus	6	DT
1.61463e+17	30.1149	24.2194	Mono/Mac/DC	2_DT_1_CD45_minus	16	DT
1.61463e+17	-3.94557	35.7968	Neutrophil	2_DT_1_CD45_minus	6	DT
1.61463e+17	22.9436	-19.6973	T/NK cell	2_DT_1_CD45_minus	9	DT
1.61463e+17	23.8307	11.8413	Mono/Mac/DC	2_DT_1_CD45_minus	12	DT
1.61463e+17	24.8647	-29.1295	T/NK cell	2_DT_1_CD45_minus	17	DT
1.61463e+17	-4.6588	21.0848	Neutrophil	2_DT_1_CD45_minus	6	DT
1.61463e+17	0.782483	-15.5554	T/NK cell	2_DT_1_CD45_minus	8	DT
1.61479e+17	38.2027	9.25897	Mono/Mac/DC	2_DT_1_CD45_minus	3	DT
1.61479e+17	17.4809	32.2541	Mono/Mac/DC	2_DT_1_CD45_minus	4	DT
1.61479e+17	-7.30861	-4.39044	B cell	2_DT_1_CD45_minus	1	DT
1.61479e+17	-13.8995	-12.0926	B cell	2_DT_1_CD45_minus	1	DT
1.61479e+17	10.3497	15.4295	Mono/Mac/DC	2_DT_1_CD45_minus	30	DT
1.61479e+17	1.46502	3.47198	T/NK cell	2_DT_1_CD45_minus	14	DT
1.61549e+17	14.3137	32.589	Mono/Mac/DC	2_DT_1_CD45_minus	4	DT
1.61549e+17	13.3079	1.21001	T/NK cell	2_DT_1_CD45_minus	0	DT
1.61549e+17	5.08461	-0.45163	T/NK cell	2_DT_1_CD45_minus	24	DT
1.61549e+17	-16.1589	-12.8849	B cell	2_DT_1_CD45_minus	1	DT
1.61549e+17	-13.2613	-5.41883	B cell	2_DT_1_CD45_minus	1	DT
1.61549e+17	37.0596	0.109727	Mono/Mac/DC	2_DT_1_CD45_minus	3	DT
1.61549e+17	20.5645	25.9948	Mono/Mac/DC	2_DT_1_CD45_minus	4	DT
1.61549e+17	23.1617	-25.737	T/NK cell	2_DT_1_CD45_minus	17	DT
1.61864e+17	-6.01295	24.9048	Neutrophil	2_DT_1_CD45_minus	6	DT
1.61864e+17	-4.4211	34.7109	Neutrophil	2_DT_1_CD45_minus	6	DT
1.61864e+17	1.10761	31.2649	Neutrophil	2_DT_1_CD45_minus	7	DT
1.61864e+17	26.4676	-7.14453	T/NK cell	2_DT_1_CD45_minus	9	DT
1.61864e+17	-7.39974	31.5534	Neutrophil	2_DT_1_CD45_minus	6	DT
1.61864e+17	20.7251	18.6634	Mono/Mac/DC	2_DT_1_CD45_minus	12	DT
1.61883e+17	-10.8411	-4.58046	B cell	2_DT_1_CD45_minus	1	DT
1.61883e+17	-3.82667	22.8099	Neutrophil	2_DT_1_CD45_minus	6	DT
1.6189e+17	-1.03582	9.00978	T/NK cell	2_DT_1_CD45_minus	14	DT
1.6189e+17	0.170265	-14.3159	T/NK cell	2_DT_1_CD45_minus	8	DT
1.6189e+17	2.77154	-11.7437	T/NK cell	2_DT_1_CD45_minus	8	DT
1.6189e+17	16.7607	-2.32906	T/NK cell	2_DT_1_CD45_minus	0	DT
1.6189e+17	-9.12701	25.0924	Neutrophil	2_DT_1_CD45_minus	6	DT
1.61891e+17	28.411	3.51129	Mono/Mac/DC	2_DT_1_CD45_minus	3	DT
1.61891e+17	3.3617	-16.375	T/NK cell	2_DT_1_CD45_minus	8	DT
1.61891e+17	-13.1927	-6.82872	B cell	2_DT_1_CD45_minus	1	DT
1.61891e+17	10.8465	7.34041	T/NK cell	2_DT_1_CD45_minus	24	DT
1.61891e+17	-4.8087	1.1177	B cell	2_DT_1_CD45_minus	1	DT
1.61891e+17	12.9068	27.1399	Mono/Mac/DC	2_DT_1_CD45_minus	4	DT
1.61891e+17	30.0176	24.4234	Mono/Mac/DC	2_DT_1_CD45_minus	16	DT
1.61893e+17	18.4133	-15.8579	T/NK cell	2_DT_1_CD45_minus	0	DT
1.61893e+17	24.8366	25.8567	Mono/Mac/DC	2_DT_1_CD45_minus	16	DT
1.61893e+17	22.274	20.4651	Mono/Mac/DC	2_DT_1_CD45_minus	12	DT
1.61893e+17	7.68656	-4.59333	T/NK cell	2_DT_1_CD45_minus	0	DT
1.61893e+17	-14.5082	-2.59308	B cell	2_DT_1_CD45_minus	1	DT
1.61893e+17	-3.08594	22.1259	Neutrophil	2_DT_1_CD45_minus	6	DT
1.61893e+17	24.5226	-8.23347	T/NK cell	2_DT_1_CD45_minus	9	DT
1.6196e+17	-21.7057	-12.5515	B cell	2_DT_1_CD45_minus	1	DT
1.6196e+17	22.2521	-13.9729	T/NK cell	2_DT_1_CD45_minus	9	DT
1.6196e+17	40.668	8.70209	Mono/Mac/DC	2_DT_1_CD45_minus	3	DT
1.6196e+17	-3.49112	5.32627	T/NK cell	2_DT_1_CD45_minus	14	DT
1.6196e+17	34.8519	7.31982	Mono/Mac/DC	2_DT_1_CD45_minus	3	DT
1.6196e+17	13.145	29.2195	Mono/Mac/DC	2_DT_1_CD45_minus	4	DT
1.6196e+17	-3.51947	22.4013	Neutrophil	2_DT_1_CD45_minus	6	DT
1.6196e+17	-6.96366	32.7523	Neutrophil	2_DT_1_CD45_minus	6	DT
1.61961e+17	22.1318	18.1494	Mono/Mac/DC	2_DT_1_CD45_minus	12	DT
1.61961e+17	18.97	19.2354	Mono/Mac/DC	2_DT_1_CD45_minus	12	DT
1.61961e+17	-8.5202	30.3279	Neutrophil	2_DT_1_CD45_minus	6	DT
1.61961e+17	0.0529218	22.2567	Neutrophil	2_DT_1_CD45_minus	7	DT
1.61961e+17	-19.3288	-7.81754	B cell	2_DT_1_CD45_minus	1	DT
1.62002e+17	-3.06304	16.6954	Neutrophil	2_DT_1_CD45_minus	7	DT
1.62002e+17	6.73448	-2.74038	T/NK cell	2_DT_1_CD45_minus	0	DT
1.62002e+17	19.3029	30.8547	Mono/Mac/DC	2_DT_1_CD45_minus	4	DT
1.62002e+17	-4.25942	24.8503	Neutrophil	2_DT_1_CD45_minus	6	DT
1.62002e+17	33.7074	4.75685	Mono/Mac/DC	2_DT_1_CD45_minus	3	DT
1.62002e+17	-6.62489	28.6708	Neutrophil	2_DT_1_CD45_minus	6	DT
1.62002e+17	-7.4971	32.1406	Neutrophil	2_DT_1_CD45_minus	6	DT
1.62002e+17	22.3911	20.3326	Mono/Mac/DC	2_DT_1_CD45_minus	12	DT
1.62079e+17	-19.2999	-10.4238	B cell	2_DT_1_CD45_minus	1	DT
1.62079e+17	-20.208	-0.363615	B cell	2_DT_1_CD45_minus	1	DT
1.62079e+17	36.8081	-0.346523	Mono/Mac/DC	2_DT_1_CD45_minus	3	DT
1.62079e+17	-19.0121	-10.2869	B cell	2_DT_1_CD45_minus	1	DT
1.62079e+17	33.7893	3.43687	Mono/Mac/DC	2_DT_1_CD45_minus	3	DT
1.62079e+17	10.0471	22.5476	Mono/Mac/DC	2_DT_1_CD45_minus	4	DT
1.62091e+17	-7.23039	29.5094	Neutrophil	2_DT_1_CD45_minus	6	DT
1.62091e+17	-8.87198	0.578873	B cell	2_DT_1_CD45_minus	1	DT
1.62091e+17	21.2878	-0.041612	T/NK cell	2_DT_1_CD45_minus	0	DT
1.62091e+17	11.0998	23.2672	Mono/Mac/DC	2_DT_1_CD45_minus	4	DT
1.62091e+17	16.0277	30.8749	Mono/Mac/DC	2_DT_1_CD45_minus	4	DT
1.62091e+17	16.7464	23.9249	Mono/Mac/DC	2_DT_1_CD45_minus	4	DT
1.62091e+17	20.4932	18.9928	Mono/Mac/DC	2_DT_1_CD45_minus	12	DT
1.62091e+17	17.9336	32.3516	Mono/Mac/DC	2_DT_1_CD45_minus	4	DT
1.62091e+17	23.9438	10.7953	Mono/Mac/DC	2_DT_1_CD45_minus	12	DT
1.62091e+17	17.6657	34.1733	Mono/Mac/DC	2_DT_1_CD45_minus	4	DT
1.64632e+17	6.23856	-3.72828	T/NK cell	2_DT_1_CD45_minus	0	DT
1.64632e+17	31.3354	20.8081	Mono/Mac/DC	2_DT_1_CD45_minus	16	DT
1.64632e+17	14.1007	-8.9575	T/NK cell	2_DT_1_CD45_minus	0	DT
1.64699e+17	-9.23307	26.9069	Neutrophil	2_DT_1_CD45_minus	6	DT
1.64699e+17	-14.8099	-10.1471	B cell	2_DT_1_CD45_minus	1	DT
1.64699e+17	9.14682	3.52721	T/NK cell	2_DT_1_CD45_minus	0	DT
1.64699e+17	1.62641	6.82379	T/NK cell	2_DT_1_CD45_minus	14	DT
1.64699e+17	13.8841	-0.683435	T/NK cell	2_DT_1_CD45_minus	0	DT
1.64699e+17	-7.24321	33.9757	Neutrophil	2_DT_1_CD45_minus	6	DT
1.64753e+17	10.6289	15.9948	Mono/Mac/DC	2_DT_1_CD45_minus	30	DT
1.64753e+17	-7.55497	0.312549	B cell	2_DT_1_CD45_minus	1	DT
1.64753e+17	9.33923	5.46402	T/NK cell	2_DT_1_CD45_minus	0	DT
1.64753e+17	18.6145	-12.4106	T/NK cell	2_DT_1_CD45_minus	0	DT
1.64753e+17	21.6803	22.4691	Mono/Mac/DC	2_DT_1_CD45_minus	4	DT
1.64753e+17	41.2999	9.09603	Mono/Mac/DC	2_DT_1_CD45_minus	3	DT
1.64753e+17	23.0151	29.7611	Mono/Mac/DC	2_DT_1_CD45_minus	4	DT
1.64753e+17	21.6035	31.0356	Mono/Mac/DC	2_DT_1_CD45_minus	4	DT
1.64761e+17	-11.5267	-3.96884	B cell	2_DT_1_CD45_minus	1	DT
1.64761e+17	9.16878	-3.91422	T/NK cell	2_DT_1_CD45_minus	0	DT
1.64761e+17	-3.44728	29.786	Neutrophil	2_DT_1_CD45_minus	6	DT
1.64761e+17	5.87899	18.747	Neutrophil	2_DT_1_CD45_minus	7	DT
1.64761e+17	-6.59651	34.612	Neutrophil	2_DT_1_CD45_minus	6	DT
1.64761e+17	16.633	0.946768	T/NK cell	2_DT_1_CD45_minus	0	DT
1.64761e+17	-24.1515	-11.0317	B cell	2_DT_1_CD45_minus	1	DT
1.64761e+17	-13.6777	-2.58161	B cell	2_DT_1_CD45_minus	1	DT
1.64761e+17	23.493	10.1133	Mono/Mac/DC	2_DT_1_CD45_minus	12	DT
1.64761e+17	4.56678	28.7265	Neutrophil	2_DT_1_CD45_minus	7	DT
1.64761e+17	32.2245	20.7936	Mono/Mac/DC	2_DT_1_CD45_minus	16	DT
1.6477e+17	6.23383	-2.16851	T/NK cell	2_DT_1_CD45_minus	0	DT
1.6477e+17	-5.68959	-15.8897	Low Quality	2_DT_1_CD45_minus	20	DT
1.64819e+17	20.8212	27.1092	Mono/Mac/DC	2_DT_1_CD45_minus	4	DT
1.64819e+17	25.509	-10.0956	T/NK cell	2_DT_1_CD45_minus	9	DT
1.64819e+17	15.2864	22.5959	Mono/Mac/DC	2_DT_1_CD45_minus	4	DT
1.64819e+17	-3.11198	33.7965	Neutrophil	2_DT_1_CD45_minus	6	DT
1.64819e+17	25.7339	26.2225	Mono/Mac/DC	2_DT_1_CD45_minus	16	DT
1.64819e+17	11.3451	18.0312	Mono/Mac/DC	2_DT_1_CD45_minus	30	DT
1.65165e+17	0.856772	17.4749	Neutrophil	2_DT_1_CD45_minus	7	DT
1.65165e+17	13.4945	23.6745	Mono/Mac/DC	2_DT_1_CD45_minus	4	DT
1.65165e+17	36.4237	12.1098	Mono/Mac/DC	2_DT_1_CD45_minus	3	DT
1.65165e+17	-3.3667	-1.03536	B cell	2_DT_1_CD45_minus	1	DT
1.65165e+17	5.386	18.0492	Neutrophil	2_DT_1_CD45_minus	7	DT
1.65165e+17	-4.54791	32.5202	Neutrophil	2_DT_1_CD45_minus	6	DT
1.65165e+17	4.53814	0.0498978	T/NK cell	2_DT_1_CD45_minus	0	DT
1.65188e+17	37.5869	8.64999	Mono/Mac/DC	2_DT_1_CD45_minus	3	DT
1.65188e+17	-3.34413	5.27417	T/NK cell	2_DT_1_CD45_minus	14	DT
1.65188e+17	-5.51102	25.6328	Neutrophil	2_DT_1_CD45_minus	6	DT
1.65188e+17	-7.10383	24.7198	Neutrophil	2_DT_1_CD45_minus	6	DT
1.65188e+17	-5.31822	32.1777	Neutrophil	2_DT_1_CD45_minus	6	DT
1.65188e+17	16.7477	28.0583	Mono/Mac/DC	2_DT_1_CD45_minus	4	DT
1.65188e+17	0.936558	6.21509	T/NK cell	2_DT_1_CD45_minus	14	DT
1.65232e+17	28.7478	26.5742	Mono/Mac/DC	2_DT_1_CD45_minus	16	DT
1.65232e+17	-18.3664	-16.568	Low Quality	2_DT_1_CD45_minus	20	DT
1.65232e+17	23.4093	-8.82027	T/NK cell	2_DT_1_CD45_minus	9	DT
1.65232e+17	8.92118	24.2515	Mono/Mac/DC	2_DT_1_CD45_minus	4	DT
1.65232e+17	22.0986	31.3958	Mono/Mac/DC	2_DT_1_CD45_minus	4	DT
1.65232e+17	-15.8253	-6.32962	B cell	2_DT_1_CD45_minus	1	DT
1.65232e+17	9.68322	-16.7678	T/NK cell	2_DT_1_CD45_minus	0	DT
1.65302e+17	-5.69124	0.347942	B cell	2_DT_1_CD45_minus	1	DT
1.65302e+17	17.6174	31.8722	Mono/Mac/DC	2_DT_1_CD45_minus	4	DT
1.65302e+17	20.0681	-0.680567	T/NK cell	2_DT_1_CD45_minus	0	DT
1.65302e+17	6.92737	-17.9864	T/NK cell	2_DT_1_CD45_minus	8	DT
1.65302e+17	7.35892	-18.5437	T/NK cell	2_DT_1_CD45_minus	8	DT
1.65302e+17	22.2219	31.7655	Mono/Mac/DC	2_DT_1_CD45_minus	4	DT
1.65302e+17	1.09121	20.129	Neutrophil	2_DT_1_CD45_minus	7	DT
1.65302e+17	10.2076	16.0037	Mono/Mac/DC	2_DT_1_CD45_minus	30	DT
1.65326e+17	33.3949	6.41227	Mono/Mac/DC	2_DT_1_CD45_minus	3	DT
1.65326e+17	12.2878	-8.68677	T/NK cell	2_DT_1_CD45_minus	0	DT
1.65326e+17	13.9448	-20.039	Low Quality	2_DT_1_CD45_minus	20	DT
1.65326e+17	30.0364	23.0039	Mono/Mac/DC	2_DT_1_CD45_minus	16	DT
1.65326e+17	-15.608	-4.83545	B cell	2_DT_1_CD45_minus	1	DT
1.65328e+17	10.0134	-3.35537	T/NK cell	2_DT_1_CD45_minus	0	DT
1.65386e+17	24.6524	-8.27831	T/NK cell	2_DT_1_CD45_minus	9	DT
1.65386e+17	-25.5127	-7.36533	B cell	2_DT_1_CD45_minus	1	DT
1.65386e+17	14.0278	1.16293	T/NK cell	2_DT_1_CD45_minus	0	DT
1.65386e+17	25.1805	-17.9146	T/NK cell	2_DT_1_CD45_minus	9	DT
1.65739e+17	-18.9533	-12.5423	B cell	2_DT_1_CD45_minus	1	DT
1.65739e+17	33.2492	4.87142	Mono/Mac/DC	2_DT_1_CD45_minus	3	DT
1.65739e+17	12.5579	-14.0736	T/NK cell	2_DT_1_CD45_minus	0	DT
1.65739e+17	32.0171	19.8233	Mono/Mac/DC	2_DT_1_CD45_minus	16	DT
1.65739e+17	-6.89548	33.9904	Neutrophil	2_DT_1_CD45_minus	6	DT
1.65739e+17	38.1604	7.5627	Mono/Mac/DC	2_DT_1_CD45_minus	3	DT
1.65739e+17	-17.8217	-3.85174	B cell	2_DT_1_CD45_minus	1	DT
1.65739e+17	-15.6682	-6.96712	B cell	2_DT_1_CD45_minus	1	DT
1.65739e+17	16.9979	31.8463	Mono/Mac/DC	2_DT_1_CD45_minus	4	DT
1.65741e+17	28.2365	26.5641	Mono/Mac/DC	2_DT_1_CD45_minus	16	DT
1.65741e+17	37.4595	7.46282	Mono/Mac/DC	2_DT_1_CD45_minus	3	DT
1.65741e+17	23.7086	-11.1266	T/NK cell	2_DT_1_CD45_minus	9	DT
1.65741e+17	19.554	25.9678	Mono/Mac/DC	2_DT_1_CD45_minus	4	DT
1.65741e+17	-3.43067	35.4086	Neutrophil	2_DT_1_CD45_minus	6	DT
1.65741e+17	25.9063	12.0611	Mono/Mac/DC	2_DT_1_CD45_minus	12	DT
1.65741e+17	20.0909	29.4993	Mono/Mac/DC	2_DT_1_CD45_minus	4	DT
1.65741e+17	19.2143	-3.00927	T/NK cell	2_DT_1_CD45_minus	0	DT
1.65741e+17	14.9188	1.73994	T/NK cell	2_DT_1_CD45_minus	0	DT
1.65852e+17	29.7909	22.9026	Mono/Mac/DC	2_DT_1_CD45_minus	16	DT
1.65852e+17	21.325	-28.9663	T/NK cell	2_DT_1_CD45_minus	17	DT
1.65852e+17	0.0103325	-14.4046	T/NK cell	2_DT_1_CD45_minus	8	DT
1.65852e+17	0.129141	27.7666	Neutrophil	2_DT_1_CD45_minus	7	DT
1.65852e+17	-18.4725	-11.7164	B cell	2_DT_1_CD45_minus	1	DT
1.65852e+17	35.5668	6.72697	Mono/Mac/DC	2_DT_1_CD45_minus	3	DT
1.65852e+17	-4.17073	25.7231	Neutrophil	2_DT_1_CD45_minus	6	DT
1.65858e+17	1.12502	3.17358	T/NK cell	2_DT_1_CD45_minus	14	DT
1.65858e+17	8.61371	0.499464	T/NK cell	2_DT_1_CD45_minus	0	DT
1.65858e+17	23.9237	-27.6949	T/NK cell	2_DT_1_CD45_minus	17	DT
1.65858e+17	22.1459	29.7041	Mono/Mac/DC	2_DT_1_CD45_minus	4	DT
1.65858e+17	-4.0728	23.0997	Neutrophil	2_DT_1_CD45_minus	6	DT
1.65858e+17	31.4556	20.4409	Mono/Mac/DC	2_DT_1_CD45_minus	16	DT
1.65858e+17	-15.7603	-13.7331	B cell	2_DT_1_CD45_minus	1	DT
1.6586e+17	-3.07542	32.7513	Neutrophil	2_DT_1_CD45_minus	6	DT
1.6586e+17	-6.5021	29.5425	Neutrophil	2_DT_1_CD45_minus	6	DT
1.6586e+17	23.2424	-28.2635	T/NK cell	2_DT_1_CD45_minus	17	DT
1.6586e+17	0.351285	-14.181	T/NK cell	2_DT_1_CD45_minus	8	DT
1.6586e+17	-6.42194	30.8101	Neutrophil	2_DT_1_CD45_minus	6	DT
1.65946e+17	37.6061	-13.7365	Mono/Mac/DC	2_DT_1_CD45_minus	18	DT
1.65946e+17	-9.5091	26.7242	Neutrophil	2_DT_1_CD45_minus	6	DT
1.65946e+17	10.3097	14.6417	Mono/Mac/DC	2_DT_1_CD45_minus	30	DT
1.65946e+17	24.0843	-26.9481	T/NK cell	2_DT_1_CD45_minus	17	DT
1.65946e+17	23.956	-19.711	T/NK cell	2_DT_1_CD45_minus	9	DT
1.65946e+17	-9.54624	24.1327	Neutrophil	2_DT_1_CD45_minus	6	DT
1.65946e+17	7.22875	5.8273	T/NK cell	2_DT_1_CD45_minus	33	DT
1.65946e+17	4.12893	-11.134	T/NK cell	2_DT_1_CD45_minus	0	DT
1.65946e+17	-9.62843	-4.54716	B cell	2_DT_1_CD45_minus	1	DT
1.65946e+17	14.8928	31.6798	Mono/Mac/DC	2_DT_1_CD45_minus	4	DT
1.65946e+17	13.2174	-9.49264	T/NK cell	2_DT_1_CD45_minus	0	DT
1.65946e+17	-11.4063	-3.51087	B cell	2_DT_1_CD45_minus	1	DT
1.66264e+17	35.5531	7.72251	Mono/Mac/DC	2_DT_1_CD45_minus	3	DT
1.66264e+17	-9.90006	-4.02145	B cell	2_DT_1_CD45_minus	1	DT
1.66264e+17	23.2196	10.0748	Mono/Mac/DC	2_DT_1_CD45_minus	12	DT
1.66264e+17	22.1724	-6.64561	T/NK cell	2_DT_1_CD45_minus	0	DT
1.66264e+17	-6.66004	24.8706	Neutrophil	2_DT_1_CD45_minus	6	DT
1.66264e+17	-6.00369	0.732994	B cell	2_DT_1_CD45_minus	1	DT
1.66288e+17	16.1535	-22.8052	T/NK cell	2_DT_1_CD45_minus	17	DT
1.66288e+17	37.8136	3.49314	Mono/Mac/DC	2_DT_1_CD45_minus	3	DT
1.66288e+17	11.826	27.3929	Mono/Mac/DC	2_DT_1_CD45_minus	4	DT
1.66288e+17	12.6556	2.13034	T/NK cell	2_DT_1_CD45_minus	0	DT
1.66288e+17	-16.6069	-8.7756	B cell	2_DT_1_CD45_minus	1	DT
1.66288e+17	4.03013	-1.29011	T/NK cell	2_DT_1_CD45_minus	0	DT
1.66288e+17	-6.09763	34.6681	Neutrophil	2_DT_1_CD45_minus	6	DT
1.66291e+17	-17.1882	-14.4948	B cell	2_DT_1_CD45_minus	1	DT
1.66291e+17	20.0396	-27.935	T/NK cell	2_DT_1_CD45_minus	17	DT
1.66291e+17	8.27703	-10.1283	T/NK cell	2_DT_1_CD45_minus	0	DT
1.66291e+17	17.5841	32.4232	Mono/Mac/DC	2_DT_1_CD45_minus	4	DT
1.66291e+17	1.50317	3.64706	T/NK cell	2_DT_1_CD45_minus	14	DT
1.66291e+17	17.9041	-14.6063	T/NK cell	2_DT_1_CD45_minus	0	DT
1.66291e+17	22.2534	-25.4811	T/NK cell	2_DT_1_CD45_minus	17	DT
1.66332e+17	-23.5976	-6.87588	B cell	2_DT_1_CD45_minus	1	DT
1.66332e+17	35.7646	8.75227	Mono/Mac/DC	2_DT_1_CD45_minus	3	DT
1.66332e+17	21.3791	17.68	Mono/Mac/DC	2_DT_1_CD45_minus	12	DT
1.66351e+17	-5.66587	-10.379	Low Quality	2_DT_1_CD45_minus	20	DT
1.66351e+17	15.7567	-3.81409	T/NK cell	2_DT_1_CD45_minus	0	DT
1.66351e+17	21.9715	30.6832	Mono/Mac/DC	2_DT_1_CD45_minus	4	DT
1.66351e+17	23.3244	-29.0422	T/NK cell	2_DT_1_CD45_minus	17	DT
1.66351e+17	22.0661	-30.0004	T/NK cell	2_DT_1_CD45_minus	17	DT
1.66351e+17	-6.38483	-1.44435	B cell	2_DT_1_CD45_minus	1	DT
1.66351e+17	16.4713	1.52495	T/NK cell	2_DT_1_CD45_minus	0	DT
1.66351e+17	30.626	23.4762	Mono/Mac/DC	2_DT_1_CD45_minus	16	DT
1.664e+17	10.5665	6.94424	T/NK cell	2_DT_1_CD45_minus	24	DT
1.664e+17	0.305137	20.6887	Neutrophil	2_DT_1_CD45_minus	7	DT
1.664e+17	19.6635	25.7136	Mono/Mac/DC	2_DT_1_CD45_minus	4	DT
1.664e+17	16.7101	-4.41386	T/NK cell	2_DT_1_CD45_minus	0	DT
1.664e+17	13.89	27.8867	Mono/Mac/DC	2_DT_1_CD45_minus	4	DT
1.664e+17	-16.619	-13.2612	B cell	2_DT_1_CD45_minus	1	DT
1.664e+17	-3.39647	25.3014	Neutrophil	2_DT_1_CD45_minus	6	DT
1.664e+17	5.8721	21.0952	Neutrophil	2_DT_1_CD45_minus	7	DT
1.66403e+17	17.6981	31.3921	Mono/Mac/DC	2_DT_1_CD45_minus	4	DT
1.66403e+17	35.4965	12.8153	Mono/Mac/DC	2_DT_1_CD45_minus	3	DT
1.66403e+17	4.40296	-19.4181	T/NK cell	2_DT_1_CD45_minus	8	DT
1.66403e+17	0.421875	-3.28347	T/NK cell	2_DT_1_CD45_minus	0	DT
1.66403e+17	15.2817	-11.0379	T/NK cell	2_DT_1_CD45_minus	0	DT
1.66403e+17	0.140124	5.70806	T/NK cell	2_DT_1_CD45_minus	14	DT
1.66403e+17	-0.481735	20.3414	Neutrophil	2_DT_1_CD45_minus	7	DT
1.66403e+17	23.6399	-30.3732	T/NK cell	2_DT_1_CD45_minus	17	DT
1.66417e+17	-6.51081	32.3009	Neutrophil	2_DT_1_CD45_minus	6	DT
1.66417e+17	8.70985	-22.2499	T/NK cell	2_DT_1_CD45_minus	8	DT
1.66417e+17	-5.0565	34.9737	Neutrophil	2_DT_1_CD45_minus	6	DT
1.66417e+17	5.85932	-22.1864	T/NK cell	2_DT_1_CD45_minus	8	DT
1.66417e+17	6.00237	-6.28365	T/NK cell	2_DT_1_CD45_minus	0	DT
1.66417e+17	13.3474	-15.7447	T/NK cell	2_DT_1_CD45_minus	0	DT
1.66469e+17	21.944	29.6072	Mono/Mac/DC	2_DT_1_CD45_minus	4	DT
1.66469e+17	-11.8573	-6.48816	B cell	2_DT_1_CD45_minus	1	DT
1.66469e+17	5.74052	-4.68932	T/NK cell	2_DT_1_CD45_minus	0	DT
1.66469e+17	25.854	11.2595	Mono/Mac/DC	2_DT_1_CD45_minus	12	DT
1.66469e+17	9.82185	1.53572	T/NK cell	2_DT_1_CD45_minus	0	DT
1.66469e+17	19.7825	30.0715	Mono/Mac/DC	2_DT_1_CD45_minus	4	DT
1.66469e+17	-7.2008	-11.2303	Low Quality	2_DT_1_CD45_minus	20	DT
1.69014e+17	38.5553	4.67071	Mono/Mac/DC	2_DT_1_CD45_minus	3	DT
1.69014e+17	-5.79993	24.1032	Neutrophil	2_DT_1_CD45_minus	6	DT
1.69014e+17	-4.96449	29.7345	Neutrophil	2_DT_1_CD45_minus	6	DT
1.69022e+17	1.99531	3.48146	T/NK cell	2_DT_1_CD45_minus	14	DT
1.69022e+17	21.9868	31.1219	Mono/Mac/DC	2_DT_1_CD45_minus	4	DT
1.69022e+17	2.36987	5.82892	T/NK cell	2_DT_1_CD45_minus	14	DT
1.69022e+17	0.468591	-9.3569	T/NK cell	2_DT_1_CD45_minus	0	DT
1.69022e+17	-9.28514	2.19719	B cell	2_DT_1_CD45_minus	1	DT
1.69023e+17	18.7177	30.6156	Mono/Mac/DC	2_DT_1_CD45_minus	4	DT
1.69023e+17	7.29461	5.5614	T/NK cell	2_DT_1_CD45_minus	33	DT
1.69028e+17	10.9724	-17.3266	T/NK cell	2_DT_1_CD45_minus	0	DT
1.69028e+17	13.3933	-9.00878	T/NK cell	2_DT_1_CD45_minus	0	DT
1.69028e+17	34.6243	-11.4406	Mono/Mac/DC	2_DT_1_CD45_minus	18	DT
1.69028e+17	-5.2622	27.7867	Neutrophil	2_DT_1_CD45_minus	6	DT
1.69028e+17	31.4462	-0.746566	Mono/Mac/DC	2_DT_1_CD45_minus	3	DT
1.69028e+17	12.9987	-3.31109	T/NK cell	2_DT_1_CD45_minus	0	DT
1.69028e+17	34.8732	12.7617	Mono/Mac/DC	2_DT_1_CD45_minus	3	DT
1.69083e+17	4.20497	-16.9252	T/NK cell	2_DT_1_CD45_minus	8	DT
1.69083e+17	-1.60421	22.1505	Neutrophil	2_DT_1_CD45_minus	6	DT
1.69083e+17	2.06969	-2.49524	T/NK cell	2_DT_1_CD45_minus	0	DT
1.69083e+17	34.3909	12.1925	Mono/Mac/DC	2_DT_1_CD45_minus	3	DT
1.69083e+17	35.0928	12.8843	Mono/Mac/DC	2_DT_1_CD45_minus	3	DT
1.69083e+17	24.9509	-9.52726	T/NK cell	2_DT_1_CD45_minus	9	DT
1.69083e+17	-4.38731	32.4487	Neutrophil	2_DT_1_CD45_minus	6	DT
1.69083e+17	24.4166	-24.5257	T/NK cell	2_DT_1_CD45_minus	17	DT
1.69083e+17	-6.76223	-11.5208	Low Quality	2_DT_1_CD45_minus	20	DT
1.69152e+17	12.5578	0.561892	T/NK cell	2_DT_1_CD45_minus	0	DT
1.69152e+17	15.0962	-0.548646	T/NK cell	2_DT_1_CD45_minus	0	DT
1.69152e+17	19.913	20.0131	Mono/Mac/DC	2_DT_1_CD45_minus	12	DT
1.69152e+17	-16.8019	-1.98653	B cell	2_DT_1_CD45_minus	1	DT
1.69152e+17	-23.1628	-5.22106	B cell	2_DT_1_CD45_minus	1	DT
1.69152e+17	-7.49751	23.6948	Neutrophil	2_DT_1_CD45_minus	6	DT
1.69152e+17	-3.20029	32.2622	Neutrophil	2_DT_1_CD45_minus	6	DT
1.69152e+17	-16.6733	-4.21268	B cell	2_DT_1_CD45_minus	1	DT
1.69157e+17	32.0043	20.0353	Mono/Mac/DC	2_DT_1_CD45_minus	16	DT
1.69157e+17	18.2833	32.2606	Mono/Mac/DC	2_DT_1_CD45_minus	4	DT
1.69157e+17	-7.05567	1.74742	B cell	2_DT_1_CD45_minus	1	DT
1.69157e+17	2.89661	-12.9537	T/NK cell	2_DT_1_CD45_minus	8	DT
1.69157e+17	19.9933	-25.7907	T/NK cell	2_DT_1_CD45_minus	17	DT
1.69158e+17	-12.767	-6.10017	B cell	2_DT_1_CD45_minus	1	DT
1.69158e+17	-4.37693	31.4541	Neutrophil	2_DT_1_CD45_minus	6	DT
1.69158e+17	2.35028	30.6877	Neutrophil	2_DT_1_CD45_minus	7	DT
1.69158e+17	-3.76667	25.6623	Neutrophil	2_DT_1_CD45_minus	6	DT
1.69158e+17	21.3657	31.2595	Mono/Mac/DC	2_DT_1_CD45_minus	4	DT
1.69158e+17	21.1975	19.201	Mono/Mac/DC	2_DT_1_CD45_minus	12	DT
1.69158e+17	-7.71809	-1.01481	B cell	2_DT_1_CD45_minus	1	DT
1.69158e+17	-0.458075	19.8971	Neutrophil	2_DT_1_CD45_minus	7	DT
1.69158e+17	0.839939	30.615	Neutrophil	2_DT_1_CD45_minus	7	DT
1.69159e+17	34.1653	10.1504	Mono/Mac/DC	2_DT_1_CD45_minus	3	DT
1.69159e+17	20.803	-16.8953	T/NK cell	2_DT_1_CD45_minus	9	DT
1.69159e+17	30.3445	20.6621	Mono/Mac/DC	2_DT_1_CD45_minus	16	DT
1.69159e+17	18.7816	-24.2148	T/NK cell	2_DT_1_CD45_minus	17	DT
1.69159e+17	2.60662	29.6012	Neutrophil	2_DT_1_CD45_minus	7	DT
1.69174e+17	37.7149	8.1509	Mono/Mac/DC	2_DT_1_CD45_minus	3	DT
1.69174e+17	-2.06759	3.64955	T/NK cell	2_DT_1_CD45_minus	14	DT
1.69174e+17	-4.94337	-4.96779	B cell	2_DT_1_CD45_minus	1	DT
1.69174e+17	22.9889	29.7174	Mono/Mac/DC	2_DT_1_CD45_minus	4	DT
1.69174e+17	2.09696	20.727	Neutrophil	2_DT_1_CD45_minus	7	DT
1.69572e+17	-4.52566	34.913	Neutrophil	2_DT_1_CD45_minus	6	DT
1.69572e+17	37.7562	7.77216	Mono/Mac/DC	2_DT_1_CD45_minus	3	DT
1.69573e+17	32.0978	5.93721	Mono/Mac/DC	2_DT_1_CD45_minus	3	DT
1.69573e+17	23.4569	-29.1735	T/NK cell	2_DT_1_CD45_minus	17	DT
1.6958e+17	5.19478	-2.5497	T/NK cell	2_DT_1_CD45_minus	0	DT
1.6958e+17	34.4641	12.2742	Mono/Mac/DC	2_DT_1_CD45_minus	3	DT
1.6958e+17	23.7112	-7.30355	T/NK cell	2_DT_1_CD45_minus	9	DT
1.6958e+17	-1.35185	28.1115	Neutrophil	2_DT_1_CD45_minus	7	DT
1.6958e+17	13.3127	-9.5452	T/NK cell	2_DT_1_CD45_minus	0	DT
1.6958e+17	21.167	30.5954	Mono/Mac/DC	2_DT_1_CD45_minus	4	DT
1.69588e+17	2.02248	16.5202	Neutrophil	2_DT_1_CD45_minus	7	DT
1.69588e+17	10.5071	-15.1463	T/NK cell	2_DT_1_CD45_minus	0	DT
1.69588e+17	24.211	-29.1271	T/NK cell	2_DT_1_CD45_minus	17	DT
1.69588e+17	-25.738	-8.35872	B cell	2_DT_1_CD45_minus	1	DT
1.69588e+17	30.3504	22.7361	Mono/Mac/DC	2_DT_1_CD45_minus	16	DT
1.69588e+17	2.36793	30.4279	Neutrophil	2_DT_1_CD45_minus	7	DT
1.69588e+17	20.4836	23.1546	Mono/Mac/DC	2_DT_1_CD45_minus	4	DT
1.69724e+17	-11.6418	-3.18258	B cell	2_DT_1_CD45_minus	1	DT
1.69724e+17	-12.2368	-0.39695	B cell	2_DT_1_CD45_minus	1	DT
1.69724e+17	-22.4321	-8.00333	B cell	2_DT_1_CD45_minus	1	DT
1.69724e+17	22.203	28.3431	Mono/Mac/DC	2_DT_1_CD45_minus	4	DT
1.69724e+17	13.3558	-15.6596	T/NK cell	2_DT_1_CD45_minus	0	DT
1.69724e+17	38.2908	-8.7426	Mono/Mac/DC	2_DT_1_CD45_minus	18	DT
1.69727e+17	1.95552	3.42722	T/NK cell	2_DT_1_CD45_minus	14	DT
1.69727e+17	-2.06182	27.4285	Neutrophil	2_DT_1_CD45_minus	7	DT
1.69727e+17	22.2978	31.0047	Mono/Mac/DC	2_DT_1_CD45_minus	4	DT
1.69727e+17	15.3911	31.0759	Mono/Mac/DC	2_DT_1_CD45_minus	4	DT
1.69727e+17	0.763215	16.6545	Neutrophil	2_DT_1_CD45_minus	7	DT
1.69727e+17	-3.44472	35.4059	Neutrophil	2_DT_1_CD45_minus	6	DT
1.69769e+17	20.5038	-9.76153	T/NK cell	2_DT_1_CD45_minus	9	DT
1.69769e+17	3.62634	-12.4868	T/NK cell	2_DT_1_CD45_minus	8	DT
1.69769e+17	13.1142	-3.30749	T/NK cell	2_DT_1_CD45_minus	0	DT
1.69769e+17	10.3341	15.3174	Mono/Mac/DC	2_DT_1_CD45_minus	30	DT
1.69769e+17	24.9569	20.72	Mono/Mac/DC	2_DT_1_CD45_minus	16	DT
1.69769e+17	25.0752	-10.1376	T/NK cell	2_DT_1_CD45_minus	9	DT
1.69769e+17	16.7789	3.49698	T/NK cell	2_DT_1_CD45_minus	0	DT
1.69769e+17	37.0547	6.63061	Mono/Mac/DC	2_DT_1_CD45_minus	3	DT
1.69769e+17	21.2687	-26.8766	T/NK cell	2_DT_1_CD45_minus	17	DT
1.69769e+17	-20.3924	-8.7364	B cell	2_DT_1_CD45_minus	1	DT
1.69769e+17	9.32801	-6.3942	T/NK cell	2_DT_1_CD45_minus	0	DT
1.69794e+17	7.23364	5.67458	T/NK cell	2_DT_1_CD45_minus	33	DT
1.69794e+17	-16.7692	-7.88655	B cell	2_DT_1_CD45_minus	1	DT
1.69794e+17	0.744548	-9.78504	T/NK cell	2_DT_1_CD45_minus	8	DT
1.69794e+17	24.3959	-7.11216	T/NK cell	2_DT_1_CD45_minus	9	DT
1.69794e+17	16.7487	28.2949	Mono/Mac/DC	2_DT_1_CD45_minus	4	DT
1.69794e+17	0.374793	23.7155	Neutrophil	2_DT_1_CD45_minus	7	DT
1.69794e+17	7.20675	5.73933	T/NK cell	2_DT_1_CD45_minus	33	DT
1.69795e+17	-6.64685	30.1602	Neutrophil	2_DT_1_CD45_minus	6	DT
1.69795e+17	-5.99147	-12.4925	Low Quality	2_DT_1_CD45_minus	20	DT
1.69796e+17	12.8927	25.67	Mono/Mac/DC	2_DT_1_CD45_minus	4	DT
1.69796e+17	25.6383	-8.15697	T/NK cell	2_DT_1_CD45_minus	9	DT
1.69796e+17	25.1953	-10.2804	T/NK cell	2_DT_1_CD45_minus	9	DT
1.69796e+17	16.8573	-23.2199	T/NK cell	2_DT_1_CD45_minus	17	DT
1.70137e+17	33.3439	6.93365	Mono/Mac/DC	2_DT_1_CD45_minus	3	DT
1.70137e+17	12.9552	0.219137	T/NK cell	2_DT_1_CD45_minus	0	DT
1.70137e+17	21.003	31.1614	Mono/Mac/DC	2_DT_1_CD45_minus	4	DT
1.70137e+17	-9.47152	-5.07539	B cell	2_DT_1_CD45_minus	1	DT
1.70137e+17	36.8849	9.22482	Mono/Mac/DC	2_DT_1_CD45_minus	3	DT
1.70137e+17	8.59628	-9.4861	T/NK cell	2_DT_1_CD45_minus	0	DT
1.70137e+17	24.4611	-14.9286	T/NK cell	2_DT_1_CD45_minus	9	DT
1.70137e+17	-10.7035	-3.51158	B cell	2_DT_1_CD45_minus	1	DT
1.70137e+17	36.4726	6.42552	Mono/Mac/DC	2_DT_1_CD45_minus	4	DT
1.7018e+17	-6.45576	23.5819	Neutrophil	2_DT_1_CD45_minus	6	DT
1.7018e+17	-11.7106	-4.62719	B cell	2_DT_1_CD45_minus	1	DT
1.7018e+17	36.8085	8.21854	Mono/Mac/DC	2_DT_1_CD45_minus	3	DT
1.7018e+17	-4.62873	32.1225	Neutrophil	2_DT_1_CD45_minus	6	DT
1.7018e+17	22.763	-5.82698	T/NK cell	2_DT_1_CD45_minus	9	DT
1.7018e+17	-7.41258	25.1264	Neutrophil	2_DT_1_CD45_minus	6	DT
1.7018e+17	14.0544	28.1185	Mono/Mac/DC	2_DT_1_CD45_minus	4	DT
1.7018e+17	-8.3452	30.4159	Neutrophil	2_DT_1_CD45_minus	6	DT
1.7018e+17	-11.6169	-0.229676	B cell	2_DT_1_CD45_minus	1	DT
1.70181e+17	-23.8902	-8.57673	B cell	2_DT_1_CD45_minus	1	DT
1.70181e+17	8.32864	-0.211707	T/NK cell	2_DT_1_CD45_minus	0	DT
1.70181e+17	-5.75745	24.7245	Neutrophil	2_DT_1_CD45_minus	6	DT
1.70181e+17	12.3082	31.7477	Mono/Mac/DC	2_DT_1_CD45_minus	4	DT
1.70181e+17	32.574	1.21107	Mono/Mac/DC	2_DT_1_CD45_minus	3	DT
1.70181e+17	24.7775	-7.82593	T/NK cell	2_DT_1_CD45_minus	9	DT
1.70181e+17	30.325	23.0692	Mono/Mac/DC	2_DT_1_CD45_minus	16	DT
1.70181e+17	23.5782	-7.35437	T/NK cell	2_DT_1_CD45_minus	9	DT
1.70181e+17	25.0383	-14.7773	T/NK cell	2_DT_1_CD45_minus	9	DT
1.70198e+17	-15.3694	-9.72965	B cell	2_DT_1_CD45_minus	1	DT
1.70198e+17	-14.1459	-12.0901	B cell	2_DT_1_CD45_minus	1	DT
1.70198e+17	-4.28897	32.0384	Neutrophil	2_DT_1_CD45_minus	6	DT
1.702e+17	40.2377	9.28043	Mono/Mac/DC	2_DT_1_CD45_minus	3	DT
1.702e+17	37.4236	6.90918	Mono/Mac/DC	2_DT_1_CD45_minus	3	DT
1.702e+17	21.5458	-28.6586	T/NK cell	2_DT_1_CD45_minus	17	DT
1.702e+17	33.4271	4.48082	Mono/Mac/DC	2_DT_1_CD45_minus	3	DT
1.702e+17	-5.28606	23.3774	Neutrophil	2_DT_1_CD45_minus	6	DT
1.702e+17	-7.51174	24.7532	Neutrophil	2_DT_1_CD45_minus	6	DT
1.70258e+17	-2.97434	25.9307	Neutrophil	2_DT_1_CD45_minus	6	DT
1.70258e+17	-4.90688	35.1099	Neutrophil	2_DT_1_CD45_minus	6	DT
1.70259e+17	17.4982	29.4988	Mono/Mac/DC	2_DT_1_CD45_minus	4	DT
1.70259e+17	12.025	24.7927	Mono/Mac/DC	2_DT_1_CD45_minus	4	DT
1.70265e+17	20.4488	29.6764	Mono/Mac/DC	2_DT_1_CD45_minus	4	DT
1.70265e+17	-0.541368	24.1296	Neutrophil	2_DT_1_CD45_minus	7	DT
1.70265e+17	17.544	34.0871	Mono/Mac/DC	2_DT_1_CD45_minus	4	DT
1.70265e+17	16.3654	20.9188	Mono/Mac/DC	2_DT_1_CD45_minus	4	DT
1.70265e+17	27.2864	26.7602	Mono/Mac/DC	2_DT_1_CD45_minus	16	DT
1.70265e+17	19.9776	19.9542	Mono/Mac/DC	2_DT_1_CD45_minus	12	DT
1.70265e+17	12.9665	-10.0243	T/NK cell	2_DT_1_CD45_minus	0	DT
1.70265e+17	11.4373	-4.43225	T/NK cell	2_DT_1_CD45_minus	0	DT
1.70268e+17	24.9611	-11.441	T/NK cell	2_DT_1_CD45_minus	9	DT
1.70268e+17	1.816	31.4858	Neutrophil	2_DT_1_CD45_minus	7	DT
1.70268e+17	-4.17175	34.848	Neutrophil	2_DT_1_CD45_minus	6	DT
1.70268e+17	13.4325	-3.06001	T/NK cell	2_DT_1_CD45_minus	0	DT
1.70268e+17	38.4637	5.69778	Mono/Mac/DC	2_DT_1_CD45_minus	3	DT
1.70268e+17	39.2874	8.12724	Mono/Mac/DC	2_DT_1_CD45_minus	3	DT
1.70268e+17	25.8314	10.5379	Mono/Mac/DC	2_DT_1_CD45_minus	12	DT
1.70277e+17	25.8587	11.9772	Mono/Mac/DC	2_DT_1_CD45_minus	12	DT
1.70277e+17	-5.11867	31.2161	Neutrophil	2_DT_1_CD45_minus	6	DT
1.70277e+17	24.3233	-28.861	T/NK cell	2_DT_1_CD45_minus	17	DT
1.70277e+17	4.44408	17.0999	Neutrophil	2_DT_1_CD45_minus	7	DT
1.70277e+17	39.7423	3.05559	Mono/Mac/DC	2_DT_1_CD45_minus	3	DT
1.70277e+17	-2.40152	8.22502	T/NK cell	2_DT_1_CD45_minus	14	DT
1.70277e+17	25.3181	18.3357	Mono/Mac/DC	2_DT_1_CD45_minus	12	DT
1.70277e+17	19.7589	-15.035	T/NK cell	2_DT_1_CD45_minus	9	DT
1.70327e+17	14.7436	24.5861	Mono/Mac/DC	2_DT_1_CD45_minus	4	DT
1.70327e+17	22.5137	30.3119	Mono/Mac/DC	2_DT_1_CD45_minus	4	DT
1.70327e+17	-5.65986	33.3879	Neutrophil	2_DT_1_CD45_minus	6	DT
1.70327e+17	-4.66191	34.1686	Neutrophil	2_DT_1_CD45_minus	6	DT
1.70327e+17	36.6639	-10.1321	Mono/Mac/DC	2_DT_1_CD45_minus	18	DT
1.70328e+17	21.4088	20.8	Mono/Mac/DC	2_DT_1_CD45_minus	12	DT
1.70328e+17	-12.2077	-0.450809	B cell	2_DT_1_CD45_minus	1	DT
1.70343e+17	9.01674	-12.2776	T/NK cell	2_DT_1_CD45_minus	0	DT
1.70343e+17	-4.09345	22.3697	Neutrophil	2_DT_1_CD45_minus	6	DT
1.70343e+17	12.65	-21.5413	T/NK cell	2_DT_1_CD45_minus	0	DT
1.70343e+17	-9.46127	24.8976	Neutrophil	2_DT_1_CD45_minus	6	DT
1.70343e+17	4.04276	-10.5052	T/NK cell	2_DT_1_CD45_minus	8	DT
1.70343e+17	-0.881363	9.06472	T/NK cell	2_DT_1_CD45_minus	14	DT
1.70343e+17	-7.50482	26.486	Neutrophil	2_DT_1_CD45_minus	7	DT
1.70343e+17	2.05345	-12.965	T/NK cell	2_DT_1_CD45_minus	8	DT
1.70343e+17	0.475782	-19.7882	T/NK cell	2_DT_1_CD45_minus	8	DT
1.70343e+17	14.1001	1.15046	T/NK cell	2_DT_1_CD45_minus	0	DT
1.70343e+17	2.09662	3.30069	T/NK cell	2_DT_1_CD45_minus	14	DT
1.70344e+17	37.5144	1.38944	Mono/Mac/DC	2_DT_1_CD45_minus	3	DT
1.70344e+17	0.971295	16.5157	Neutrophil	2_DT_1_CD45_minus	7	DT
1.70344e+17	28.7595	26.4442	Mono/Mac/DC	2_DT_1_CD45_minus	16	DT
1.70344e+17	36.5816	5.65989	Mono/Mac/DC	2_DT_1_CD45_minus	3	DT
1.70344e+17	-4.25238	6.45839	T/NK cell	2_DT_1_CD45_minus	14	DT
1.70344e+17	-7.17173	32.7336	Neutrophil	2_DT_1_CD45_minus	6	DT
1.70344e+17	-21.1833	-10.2388	B cell	2_DT_1_CD45_minus	1	DT
1.70344e+17	15.4703	28.8677	Mono/Mac/DC	2_DT_1_CD45_minus	4	DT
1.70344e+17	17.5635	32.9858	Mono/Mac/DC	2_DT_1_CD45_minus	4	DT
1.7066e+17	12.009	0.545499	T/NK cell	2_DT_1_CD45_minus	0	DT
1.7066e+17	28.972	23.7461	Mono/Mac/DC	2_DT_1_CD45_minus	16	DT
1.7066e+17	19.8286	21.2217	Mono/Mac/DC	2_DT_1_CD45_minus	3	DT
1.7066e+17	29.5793	24.1686	Mono/Mac/DC	2_DT_1_CD45_minus	16	DT
1.7066e+17	16.9887	30.3992	Mono/Mac/DC	2_DT_1_CD45_minus	4	DT
1.7066e+17	18.2607	22.7691	Mono/Mac/DC	2_DT_1_CD45_minus	4	DT
1.70746e+17	-9.07959	-4.63611	B cell	2_DT_1_CD45_minus	1	DT
1.70746e+17	-15.9264	-12.5541	B cell	2_DT_1_CD45_minus	1	DT
1.70746e+17	-5.24842	-12.0382	Low Quality	2_DT_1_CD45_minus	20	DT
1.70746e+17	1.66492	7.09397	T/NK cell	2_DT_1_CD45_minus	14	DT
1.70746e+17	16.2021	-16.6144	T/NK cell	2_DT_1_CD45_minus	9	DT
1.70746e+17	20.9254	12.0083	Mono/Mac/DC	2_DT_1_CD45_minus	12	DT
1.70746e+17	24.5574	16.7542	Mono/Mac/DC	2_DT_1_CD45_minus	12	DT
1.70746e+17	11.1948	-2.70997	T/NK cell	2_DT_1_CD45_minus	0	DT
1.70746e+17	3.92787	-12.2091	T/NK cell	2_DT_1_CD45_minus	8	DT
1.70799e+17	14.5293	27.734	Mono/Mac/DC	2_DT_1_CD45_minus	4	DT
1.70799e+17	12.9634	25.8996	Mono/Mac/DC	2_DT_1_CD45_minus	4	DT
1.70799e+17	-7.09537	20.2739	Neutrophil	2_DT_1_CD45_minus	6	DT
1.70799e+17	-23.3656	-7.98504	B cell	2_DT_1_CD45_minus	1	DT
1.70878e+17	20.6702	19.868	Mono/Mac/DC	2_DT_1_CD45_minus	12	DT
1.70878e+17	-1.56482	22.952	Neutrophil	2_DT_1_CD45_minus	6	DT
1.70878e+17	27.8516	26.6648	Mono/Mac/DC	2_DT_1_CD45_minus	16	DT
1.70878e+17	31.5021	20.5617	Mono/Mac/DC	2_DT_1_CD45_minus	16	DT
1.70878e+17	5.28278	-10.4486	T/NK cell	2_DT_1_CD45_minus	0	DT
1.70878e+17	-5.1639	7.19137	T/NK cell	2_DT_1_CD45_minus	14	DT
1.70878e+17	-9.92771	-4.68992	B cell	2_DT_1_CD45_minus	1	DT
1.70878e+17	-13.919	-4.57421	B cell	2_DT_1_CD45_minus	1	DT
1.70878e+17	8.86738	-4.24775	T/NK cell	2_DT_1_CD45_minus	0	DT
1.70878e+17	-10.9251	0.0652203	B cell	2_DT_1_CD45_minus	1	DT
1.70878e+17	-14.506	-5.69123	B cell	2_DT_1_CD45_minus	1	DT
1.91027e+17	23.212	21.4318	Mono/Mac/DC	2_DT_1_CD45_minus	4	DT
1.91027e+17	2.76063	-19.5456	T/NK cell	2_DT_1_CD45_minus	8	DT
1.91027e+17	-16.5996	-13.1496	B cell	2_DT_1_CD45_minus	1	DT
1.91081e+17	24.5443	-5.34487	T/NK cell	2_DT_1_CD45_minus	9	DT
1.91081e+17	31.8587	1.08794	Mono/Mac/DC	2_DT_1_CD45_minus	3	DT
1.91097e+17	24.2488	11.859	Mono/Mac/DC	2_DT_1_CD45_minus	12	DT
1.91097e+17	29.1542	25.6298	Mono/Mac/DC	2_DT_1_CD45_minus	16	DT
1.91097e+17	-7.19971	32.8593	Neutrophil	2_DT_1_CD45_minus	6	DT
1.91097e+17	24.0728	-8.27338	T/NK cell	2_DT_1_CD45_minus	9	DT
1.91097e+17	21.5364	-7.29776	T/NK cell	2_DT_1_CD45_minus	9	DT
1.91097e+17	2.56344	16.451	Neutrophil	2_DT_1_CD45_minus	7	DT
1.91211e+17	11.9484	-6.34215	T/NK cell	2_DT_1_CD45_minus	0	DT
1.91211e+17	2.30053	3.52514	T/NK cell	2_DT_1_CD45_minus	14	DT
1.91211e+17	3.79709	-13.1783	T/NK cell	2_DT_1_CD45_minus	8	DT
1.91211e+17	2.51919	4.74464	T/NK cell	2_DT_1_CD45_minus	14	DT
1.91211e+17	14.4193	-0.334994	T/NK cell	2_DT_1_CD45_minus	0	DT
1.91211e+17	3.29303	-12.9687	T/NK cell	2_DT_1_CD45_minus	8	DT
1.91211e+17	38.6265	5.27701	Mono/Mac/DC	2_DT_1_CD45_minus	3	DT
1.91211e+17	24.2438	-10.8982	T/NK cell	2_DT_1_CD45_minus	9	DT
1.91216e+17	-4.29938	24.5224	Neutrophil	2_DT_1_CD45_minus	6	DT
1.91216e+17	-14.9221	-6.98045	B cell	2_DT_1_CD45_minus	1	DT
1.91216e+17	1.78592	29.5653	Neutrophil	2_DT_1_CD45_minus	7	DT
1.91216e+17	-1.39802	18.7519	Neutrophil	2_DT_1_CD45_minus	7	DT
1.91216e+17	33.4746	5.17796	Mono/Mac/DC	2_DT_1_CD45_minus	3	DT
1.91216e+17	17.553	-12.6888	T/NK cell	2_DT_1_CD45_minus	0	DT
1.91227e+17	-6.85151	30.7785	Neutrophil	2_DT_1_CD45_minus	6	DT
1.91227e+17	13.9553	-17.8025	T/NK cell	2_DT_1_CD45_minus	0	DT
1.91227e+17	13.5322	7.01126	T/NK cell	2_DT_1_CD45_minus	24	DT
1.91227e+17	0.141509	15.6765	Neutrophil	2_DT_1_CD45_minus	7	DT
1.91227e+17	20.46	-30.2127	T/NK cell	2_DT_1_CD45_minus	17	DT
1.91227e+17	23.6196	-27.1696	T/NK cell	2_DT_1_CD45_minus	17	DT
1.91227e+17	41.456	7.17475	Mono/Mac/DC	2_DT_1_CD45_minus	3	DT
1.91554e+17	-15.5297	-1.7827	B cell	2_DT_1_CD45_minus	1	DT
1.91554e+17	0.147832	16.0311	Neutrophil	2_DT_1_CD45_minus	7	DT
1.91554e+17	20.5833	18.9303	Mono/Mac/DC	2_DT_1_CD45_minus	12	DT
1.91554e+17	-12.7037	-7.16614	B cell	2_DT_1_CD45_minus	1	DT
1.91554e+17	14.9382	-20.1333	T/NK cell	2_DT_1_CD45_minus	0	DT
1.91554e+17	-1.47734	6.55723	T/NK cell	2_DT_1_CD45_minus	14	DT
1.91554e+17	17.1897	-18.156	T/NK cell	2_DT_1_CD45_minus	9	DT
1.91576e+17	12.955	-1.828	T/NK cell	2_DT_1_CD45_minus	0	DT
1.91576e+17	-5.50712	-12.6255	Low Quality	2_DT_1_CD45_minus	20	DT
1.91576e+17	34.5232	4.96587	Mono/Mac/DC	2_DT_1_CD45_minus	3	DT
1.91576e+17	25.686	-13.8387	T/NK cell	2_DT_1_CD45_minus	9	DT
1.91576e+17	27.0847	22.2569	Mono/Mac/DC	2_DT_1_CD45_minus	16	DT
1.91576e+17	17.863	-18.5805	T/NK cell	2_DT_1_CD45_minus	9	DT
1.91576e+17	40.7011	9.23343	Mono/Mac/DC	2_DT_1_CD45_minus	3	DT
1.91576e+17	21.8228	18.0342	Mono/Mac/DC	2_DT_1_CD45_minus	12	DT
1.91645e+17	19.713	24.7676	Mono/Mac/DC	2_DT_1_CD45_minus	4	DT
1.91645e+17	4.02543	-13.5991	T/NK cell	2_DT_1_CD45_minus	8	DT
1.91645e+17	-17.7322	-12.3647	B cell	2_DT_1_CD45_minus	1	DT
1.91645e+17	-3.76686	35.3031	Neutrophil	2_DT_1_CD45_minus	6	DT
1.91645e+17	-23.4049	-6.34499	B cell	2_DT_1_CD45_minus	1	DT
1.91645e+17	20.9607	-14.2596	T/NK cell	2_DT_1_CD45_minus	9	DT
1.91645e+17	-3.85684	29.83	Neutrophil	2_DT_1_CD45_minus	6	DT
1.91647e+17	18.6656	-11.3909	T/NK cell	2_DT_1_CD45_minus	0	DT
1.91647e+17	32.4206	-11.0293	Mono/Mac/DC	2_DT_1_CD45_minus	18	DT
1.91647e+17	1.83059	30.9496	Neutrophil	2_DT_1_CD45_minus	7	DT
1.91647e+17	20.7299	19.3933	Mono/Mac/DC	2_DT_1_CD45_minus	12	DT
1.91647e+17	21.507	19.7014	Mono/Mac/DC	2_DT_1_CD45_minus	12	DT
1.91647e+17	36.1098	-14.6242	Mono/Mac/DC	2_DT_1_CD45_minus	18	DT
1.91691e+17	-8.20161	33.3173	Neutrophil	2_DT_1_CD45_minus	6	DT
1.91691e+17	11.425	-2.72327	T/NK cell	2_DT_1_CD45_minus	0	DT
1.91691e+17	-3.04048	33.9809	Neutrophil	2_DT_1_CD45_minus	6	DT
1.91691e+17	22.8395	-7.52562	T/NK cell	2_DT_1_CD45_minus	9	DT
1.91691e+17	34.4553	9.74148	Mono/Mac/DC	2_DT_1_CD45_minus	3	DT
1.91691e+17	14.8142	-5.11509	T/NK cell	2_DT_1_CD45_minus	0	DT
1.91691e+17	2.35621	30.1352	Neutrophil	2_DT_1_CD45_minus	7	DT
1.91709e+17	33.6262	7.23615	Mono/Mac/DC	2_DT_1_CD45_minus	3	DT
1.91709e+17	-3.76581	33.6683	Neutrophil	2_DT_1_CD45_minus	6	DT
1.91709e+17	10.68	29.7833	Mono/Mac/DC	2_DT_1_CD45_minus	4	DT
1.91709e+17	-15.8039	-5.45687	B cell	2_DT_1_CD45_minus	1	DT
1.91709e+17	-15.8974	-6.39061	B cell	2_DT_1_CD45_minus	1	DT
1.91709e+17	38.0716	5.99893	Mono/Mac/DC	2_DT_1_CD45_minus	3	DT
1.91757e+17	20.3689	29.159	Mono/Mac/DC	2_DT_1_CD45_minus	4	DT
1.91757e+17	-4.36343	22.1196	Neutrophil	2_DT_1_CD45_minus	6	DT
1.91757e+17	1.67182	28.33	Neutrophil	2_DT_1_CD45_minus	7	DT
1.91757e+17	-8.05984	-0.901495	B cell	2_DT_1_CD45_minus	1	DT
1.91757e+17	11.4502	17.6326	Mono/Mac/DC	2_DT_1_CD45_minus	30	DT
1.91757e+17	-17.9225	-4.97499	B cell	2_DT_1_CD45_minus	1	DT
1.9176e+17	35.0935	8.01447	Mono/Mac/DC	2_DT_1_CD45_minus	3	DT
1.9176e+17	20.5689	-9.73407	T/NK cell	2_DT_1_CD45_minus	9	DT
1.9176e+17	2.17772	30.4625	Neutrophil	2_DT_1_CD45_minus	7	DT
1.9176e+17	7.45709	-1.61574	T/NK cell	2_DT_1_CD45_minus	0	DT
1.9176e+17	24.4612	-29.7209	T/NK cell	2_DT_1_CD45_minus	17	DT
1.91774e+17	22.0829	9.09916	Mono/Mac/DC	2_DT_1_CD45_minus	12	DT
1.91774e+17	5.7365	-1.83781	T/NK cell	2_DT_1_CD45_minus	0	DT
1.91774e+17	25.3919	25.6495	Mono/Mac/DC	2_DT_1_CD45_minus	16	DT
1.91774e+17	28.7721	23.048	Mono/Mac/DC	2_DT_1_CD45_minus	16	DT
1.91774e+17	21.4003	20.4524	Mono/Mac/DC	2_DT_1_CD45_minus	12	DT
1.91774e+17	-6.72764	0.877585	B cell	2_DT_1_CD45_minus	1	DT
1.91774e+17	-5.87373	21.206	Neutrophil	2_DT_1_CD45_minus	6	DT
1.92102e+17	25.0645	-18.3263	T/NK cell	2_DT_1_CD45_minus	9	DT
1.92102e+17	13.2254	31.9591	Mono/Mac/DC	2_DT_1_CD45_minus	4	DT
1.92102e+17	7.26871	-4.84962	T/NK cell	2_DT_1_CD45_minus	0	DT
1.92102e+17	-5.87351	31.0237	Neutrophil	2_DT_1_CD45_minus	6	DT
1.92102e+17	3.21147	-19.7977	T/NK cell	2_DT_1_CD45_minus	8	DT
1.92102e+17	-15.398	-2.85813	B cell	2_DT_1_CD45_minus	1	DT
1.92102e+17	24.0873	-10.5943	T/NK cell	2_DT_1_CD45_minus	9	DT
1.92121e+17	24.6467	-6.47168	T/NK cell	2_DT_1_CD45_minus	9	DT
1.92121e+17	-18.095	-12.4371	B cell	2_DT_1_CD45_minus	1	DT
1.92121e+17	20.1975	23.8593	Mono/Mac/DC	2_DT_1_CD45_minus	4	DT
1.92121e+17	23.6473	-10.4488	T/NK cell	2_DT_1_CD45_minus	9	DT
1.9218e+17	0.434334	-15.0009	T/NK cell	2_DT_1_CD45_minus	8	DT
1.9218e+17	5.67939	-7.98319	T/NK cell	2_DT_1_CD45_minus	0	DT
1.9218e+17	-8.18252	31.8986	Neutrophil	2_DT_1_CD45_minus	6	DT
1.9218e+17	13.1948	-16.4398	T/NK cell	2_DT_1_CD45_minus	0	DT
1.9218e+17	10.4836	15.7227	Mono/Mac/DC	2_DT_1_CD45_minus	30	DT
1.9218e+17	29.6042	4.29999	Mono/Mac/DC	2_DT_1_CD45_minus	3	DT
1.92255e+17	29.9946	23.4013	Mono/Mac/DC	2_DT_1_CD45_minus	16	DT
1.92255e+17	-19.2989	-13.3262	B cell	2_DT_1_CD45_minus	1	DT
1.92255e+17	21.3909	-28.4431	T/NK cell	2_DT_1_CD45_minus	17	DT
1.92307e+17	19.3436	29.7306	Mono/Mac/DC	2_DT_1_CD45_minus	4	DT
1.92307e+17	-13.2897	-7.89038	B cell	2_DT_1_CD45_minus	1	DT
1.92307e+17	-0.0534081	15.7015	Neutrophil	2_DT_1_CD45_minus	7	DT
1.92307e+17	20.9594	9.72394	Mono/Mac/DC	2_DT_1_CD45_minus	12	DT
1.92315e+17	-5.16394	-11.0069	Low Quality	2_DT_1_CD45_minus	20	DT
1.92315e+17	-25.5305	-7.02928	B cell	2_DT_1_CD45_minus	1	DT
1.92318e+17	-18.2838	-3.80344	B cell	2_DT_1_CD45_minus	1	DT
1.92318e+17	20.2009	-15.5577	T/NK cell	2_DT_1_CD45_minus	9	DT
1.92318e+17	0.732591	16.1038	Neutrophil	2_DT_1_CD45_minus	7	DT
1.92318e+17	3.79216	28.1329	Neutrophil	2_DT_1_CD45_minus	7	DT
1.92326e+17	-16.1239	-13.7962	B cell	2_DT_1_CD45_minus	1	DT
1.92326e+17	-12.5189	-4.48788	B cell	2_DT_1_CD45_minus	1	DT
1.92326e+17	34.3224	9.83805	Mono/Mac/DC	2_DT_1_CD45_minus	3	DT
1.92654e+17	23.4415	-25.1911	T/NK cell	2_DT_1_CD45_minus	17	DT
1.92654e+17	28.2521	26.5027	Mono/Mac/DC	2_DT_1_CD45_minus	16	DT
1.92654e+17	5.93452	-25.2418	Low Quality	2_DT_1_CD45_minus	20	DT
1.92654e+17	-15.4897	-5.37937	B cell	2_DT_1_CD45_minus	1	DT
1.92654e+17	24.4411	-24.5909	T/NK cell	2_DT_1_CD45_minus	17	DT
1.92654e+17	-8.4936	-2.17203	B cell	2_DT_1_CD45_minus	1	DT
1.92654e+17	11.9682	-15.0844	T/NK cell	2_DT_1_CD45_minus	0	DT
1.92654e+17	40.8547	8.94106	Mono/Mac/DC	2_DT_1_CD45_minus	3	DT
1.92654e+17	-21.7987	-5.41494	B cell	2_DT_1_CD45_minus	1	DT
1.92678e+17	18.8445	-26.9855	T/NK cell	2_DT_1_CD45_minus	17	DT
1.92678e+17	-11.5508	-5.3367	B cell	2_DT_1_CD45_minus	1	DT
1.92678e+17	-12.2594	-0.567432	B cell	2_DT_1_CD45_minus	1	DT
1.92678e+17	-4.8713	-5.65932	B cell	2_DT_1_CD45_minus	1	DT
1.92678e+17	3.92963	-13.1151	T/NK cell	2_DT_1_CD45_minus	8	DT
1.92678e+17	-22.1112	-8.74723	B cell	2_DT_1_CD45_minus	1	DT
1.92719e+17	21.1147	23.276	Mono/Mac/DC	2_DT_1_CD45_minus	4	DT
1.92719e+17	5.94713	-25.2049	Low Quality	2_DT_1_CD45_minus	20	DT
1.92719e+17	-14.3119	-5.6348	B cell	2_DT_1_CD45_minus	1	DT
1.92719e+17	11.2903	24.7532	Mono/Mac/DC	2_DT_1_CD45_minus	4	DT
1.9273e+17	25.3824	-19.645	T/NK cell	2_DT_1_CD45_minus	9	DT
1.9273e+17	-18.9828	-5.39254	B cell	2_DT_1_CD45_minus	1	DT
1.9273e+17	-17.4182	-3.28384	B cell	2_DT_1_CD45_minus	1	DT
1.9273e+17	-2.77784	21.9348	Neutrophil	2_DT_1_CD45_minus	6	DT
1.9273e+17	5.70241	-2.21684	T/NK cell	2_DT_1_CD45_minus	0	DT
1.9273e+17	-6.75402	30.3342	Neutrophil	2_DT_1_CD45_minus	6	DT
1.92746e+17	-6.0506	-0.124613	B cell	2_DT_1_CD45_minus	1	DT
1.92746e+17	26.3335	-5.87497	T/NK cell	2_DT_1_CD45_minus	9	DT
1.92746e+17	6.92144	-8.29038	T/NK cell	2_DT_1_CD45_minus	0	DT
1.92746e+17	-17.4481	-12.0367	B cell	2_DT_1_CD45_minus	1	DT
1.92746e+17	10.1292	4.82526	T/NK cell	2_DT_1_CD45_minus	24	DT
1.92746e+17	3.0523	16.2418	Neutrophil	2_DT_1_CD45_minus	7	DT
1.92746e+17	10.9695	29.1843	Mono/Mac/DC	2_DT_1_CD45_minus	4	DT
1.92747e+17	22.4205	18.1562	Mono/Mac/DC	2_DT_1_CD45_minus	12	DT
1.92747e+17	18.9588	-12.6081	T/NK cell	2_DT_1_CD45_minus	0	DT
1.92747e+17	-1.82694	28.014	Neutrophil	2_DT_1_CD45_minus	7	DT
1.92747e+17	-20.3455	-5.39758	B cell	2_DT_1_CD45_minus	1	DT
1.92747e+17	4.30234	-12.9169	T/NK cell	2_DT_1_CD45_minus	8	DT
1.92747e+17	32.3274	-10.9007	Mono/Mac/DC	2_DT_1_CD45_minus	18	DT
1.92747e+17	7.37611	-1.70567	T/NK cell	2_DT_1_CD45_minus	0	DT
1.92789e+17	10.3188	6.97521	T/NK cell	2_DT_1_CD45_minus	24	DT
1.92789e+17	12.3493	26.5701	Mono/Mac/DC	2_DT_1_CD45_minus	4	DT
1.92789e+17	3.4045	-12.2397	T/NK cell	2_DT_1_CD45_minus	8	DT
1.92789e+17	-8.79221	31.7844	Neutrophil	2_DT_1_CD45_minus	6	DT
1.92789e+17	-19.3236	-5.42735	B cell	2_DT_1_CD45_minus	1	DT
1.92789e+17	16.3841	21.1715	Mono/Mac/DC	2_DT_1_CD45_minus	4	DT
1.92807e+17	2.19772	6.14174	T/NK cell	2_DT_1_CD45_minus	14	DT
1.92807e+17	-4.17777	22.4214	Neutrophil	2_DT_1_CD45_minus	6	DT
1.92807e+17	-9.6237	1.90046	B cell	2_DT_1_CD45_minus	1	DT
1.92807e+17	26.1217	6.79334	Mono/Mac/DC	2_DT_1_CD45_minus	3	DT
1.92807e+17	-24.7692	-9.4747	B cell	2_DT_1_CD45_minus	1	DT
1.92807e+17	29.2947	25.4482	Mono/Mac/DC	2_DT_1_CD45_minus	16	DT
1.92807e+17	-9.11439	31.6093	Neutrophil	2_DT_1_CD45_minus	6	DT
1.92807e+17	23.7689	-10.2882	T/NK cell	2_DT_1_CD45_minus	9	DT
1.92807e+17	-13.9962	2.42904	B cell	2_DT_1_CD45_minus	1	DT
1.9286e+17	13.7137	31.7324	Mono/Mac/DC	2_DT_1_CD45_minus	4	DT
1.9286e+17	-4.42837	22.8314	Neutrophil	2_DT_1_CD45_minus	6	DT
1.9286e+17	29.7384	22.4877	Mono/Mac/DC	2_DT_1_CD45_minus	16	DT
1.9286e+17	-0.32745	30.8852	Neutrophil	2_DT_1_CD45_minus	7	DT
1.95426e+17	22.7137	-5.84552	T/NK cell	2_DT_1_CD45_minus	9	DT
1.95426e+17	35.2268	12.0216	Mono/Mac/DC	2_DT_1_CD45_minus	3	DT
1.95426e+17	24	-11.0647	T/NK cell	2_DT_1_CD45_minus	9	DT
1.95426e+17	-7.40347	-11.6791	Low Quality	2_DT_1_CD45_minus	20	DT
1.95426e+17	-14.0238	-5.4078	B cell	2_DT_1_CD45_minus	1	DT
1.95426e+17	-5.88991	30.4129	Neutrophil	2_DT_1_CD45_minus	6	DT
1.95426e+17	10.8683	-14.7938	T/NK cell	2_DT_1_CD45_minus	0	DT
1.95426e+17	-19.0636	-6.52022	B cell	2_DT_1_CD45_minus	1	DT
1.95426e+17	22.4252	10.307	Mono/Mac/DC	2_DT_1_CD45_minus	12	DT
1.95546e+17	-4.20886	35.0235	Neutrophil	2_DT_1_CD45_minus	6	DT
1.95546e+17	-8.56643	-1.65865	B cell	2_DT_1_CD45_minus	1	DT
1.95546e+17	-1.62579	6.30358	T/NK cell	2_DT_1_CD45_minus	14	DT
1.95546e+17	-11.7074	-4.09061	B cell	2_DT_1_CD45_minus	1	DT
1.95546e+17	29.0803	22.4063	Mono/Mac/DC	2_DT_1_CD45_minus	16	DT
1.95547e+17	-11.6974	-1.37533	B cell	2_DT_1_CD45_minus	1	DT
1.95547e+17	11.4029	29.3727	Mono/Mac/DC	2_DT_1_CD45_minus	4	DT
1.95547e+17	-3.51674	25.971	Neutrophil	2_DT_1_CD45_minus	6	DT
1.95547e+17	22.2876	-7.52343	T/NK cell	2_DT_1_CD45_minus	9	DT
1.95547e+17	-25.9084	-7.89596	B cell	2_DT_1_CD45_minus	1	DT
1.95547e+17	11.7969	-2.15922	T/NK cell	2_DT_1_CD45_minus	0	DT
1.95547e+17	11.3694	-0.000728161	T/NK cell	2_DT_1_CD45_minus	0	DT
1.95562e+17	31.5672	19.1284	Mono/Mac/DC	2_DT_1_CD45_minus	16	DT
1.95562e+17	-10.9522	-1.49653	B cell	2_DT_1_CD45_minus	1	DT
1.95562e+17	-10.8566	-0.311885	B cell	2_DT_1_CD45_minus	1	DT
1.95562e+17	-5.4836	1.5658	B cell	2_DT_1_CD45_minus	1	DT
1.95606e+17	-4.90748	33.384	Neutrophil	2_DT_1_CD45_minus	6	DT
1.95606e+17	25.0487	25.7569	Mono/Mac/DC	2_DT_1_CD45_minus	16	DT
1.95606e+17	-23.2975	-9.25665	B cell	2_DT_1_CD45_minus	1	DT
1.95606e+17	3.62506	23.7048	Neutrophil	2_DT_1_CD45_minus	7	DT
1.95606e+17	25.3886	12.3382	Mono/Mac/DC	2_DT_1_CD45_minus	12	DT
1.95606e+17	18.9294	-4.01761	T/NK cell	2_DT_1_CD45_minus	0	DT
1.95606e+17	35.6406	-0.0759195	Mono/Mac/DC	2_DT_1_CD45_minus	3	DT
1.95616e+17	14.5262	-4.9189	T/NK cell	2_DT_1_CD45_minus	0	DT
1.95616e+17	7.13368	-21.3505	T/NK cell	2_DT_1_CD45_minus	8	DT
1.95616e+17	19.5716	30.3992	Mono/Mac/DC	2_DT_1_CD45_minus	4	DT
1.95616e+17	11.2452	29.8931	Mono/Mac/DC	2_DT_1_CD45_minus	4	DT
1.95616e+17	-12.8132	-0.671838	B cell	2_DT_1_CD45_minus	1	DT
1.95622e+17	-12.681	-1.57532	B cell	2_DT_1_CD45_minus	1	DT
1.95622e+17	3.53225	17.0179	Neutrophil	2_DT_1_CD45_minus	7	DT
1.95622e+17	13.2795	7.15022	T/NK cell	2_DT_1_CD45_minus	24	DT
1.95622e+17	29.4567	23.6596	Mono/Mac/DC	2_DT_1_CD45_minus	16	DT
1.95622e+17	-16.1321	-13.2827	B cell	2_DT_1_CD45_minus	1	DT
1.95622e+17	-4.66141	24.8185	Neutrophil	2_DT_1_CD45_minus	6	DT
1.95622e+17	19.589	-25.7615	T/NK cell	2_DT_1_CD45_minus	17	DT
1.95622e+17	-1.83074	4.24237	T/NK cell	2_DT_1_CD45_minus	14	DT
1.95622e+17	13.8382	-19.1208	T/NK cell	2_DT_1_CD45_minus	0	DT
1.95622e+17	9.2148	-9.48834	T/NK cell	2_DT_1_CD45_minus	0	DT
1.95622e+17	-7.07222	32.1625	Neutrophil	2_DT_1_CD45_minus	6	DT
1.95622e+17	28.9607	23.7079	Mono/Mac/DC	2_DT_1_CD45_minus	16	DT
1.95623e+17	40.3328	3.40707	Mono/Mac/DC	2_DT_1_CD45_minus	3	DT
1.95623e+17	-9.31734	29.5301	Neutrophil	2_DT_1_CD45_minus	6	DT
1.95623e+17	11.8208	30.1545	Mono/Mac/DC	2_DT_1_CD45_minus	4	DT
1.95623e+17	20.8222	30.5366	Mono/Mac/DC	2_DT_1_CD45_minus	4	DT
1.95623e+17	17.3696	30.954	Mono/Mac/DC	2_DT_1_CD45_minus	4	DT
1.95626e+17	31.493	23.9849	Mono/Mac/DC	2_DT_1_CD45_minus	16	DT
1.95626e+17	40.2063	9.77258	Mono/Mac/DC	2_DT_1_CD45_minus	3	DT
1.95626e+17	38.5991	-14.559	Mono/Mac/DC	2_DT_1_CD45_minus	18	DT
1.95626e+17	-24.7052	-5.82183	B cell	2_DT_1_CD45_minus	1	DT
1.95959e+17	35.218	6.03065	Mono/Mac/DC	2_DT_1_CD45_minus	3	DT
1.95959e+17	15.0603	14.5298	Mono/Mac/DC	2_DT_1_CD45_minus	16	DT
1.95959e+17	10.9108	7.28398	T/NK cell	2_DT_1_CD45_minus	24	DT
1.95959e+17	-5.10929	20.7899	Neutrophil	2_DT_1_CD45_minus	6	DT
1.95959e+17	13.4881	28.4917	Mono/Mac/DC	2_DT_1_CD45_minus	4	DT
1.95959e+17	34.6526	8.80864	Mono/Mac/DC	2_DT_1_CD45_minus	3	DT
1.95959e+17	-4.48337	-3.94665	B cell	2_DT_1_CD45_minus	1	DT
1.95959e+17	35.5759	-13.1391	Mono/Mac/DC	2_DT_1_CD45_minus	18	DT
1.95967e+17	5.80815	-18.1027	T/NK cell	2_DT_1_CD45_minus	8	DT
1.95967e+17	10.4028	25.1227	Mono/Mac/DC	2_DT_1_CD45_minus	4	DT
1.95967e+17	13.3382	7.07641	T/NK cell	2_DT_1_CD45_minus	24	DT
1.95967e+17	22.7667	-13.5984	T/NK cell	2_DT_1_CD45_minus	9	DT
1.95967e+17	9.14364	-6.17495	T/NK cell	2_DT_1_CD45_minus	0	DT
1.95967e+17	-3.06201	32.3549	Neutrophil	2_DT_1_CD45_minus	6	DT
1.95967e+17	-7.6516	32.2755	Neutrophil	2_DT_1_CD45_minus	6	DT
1.95967e+17	11.5145	27.7419	Mono/Mac/DC	2_DT_1_CD45_minus	4	DT
1.95967e+17	0.440063	-14.279	T/NK cell	2_DT_1_CD45_minus	8	DT
1.95967e+17	18.6703	31.46	Mono/Mac/DC	2_DT_1_CD45_minus	4	DT
1.9602e+17	12.6055	27.029	Mono/Mac/DC	2_DT_1_CD45_minus	4	DT
1.9602e+17	-3.2615	20.4821	Neutrophil	2_DT_1_CD45_minus	7	DT
1.9602e+17	9.47128	22.2952	Mono/Mac/DC	2_DT_1_CD45_minus	4	DT
1.9602e+17	-8.41515	22.3051	Neutrophil	2_DT_1_CD45_minus	6	DT
1.9602e+17	5.41386	-2.93555	T/NK cell	2_DT_1_CD45_minus	0	DT
1.96044e+17	-3.81084	35.1223	Neutrophil	2_DT_1_CD45_minus	6	DT
1.96044e+17	23.2228	-29.1421	T/NK cell	2_DT_1_CD45_minus	17	DT
1.96044e+17	22.101	18.3104	Mono/Mac/DC	2_DT_1_CD45_minus	12	DT
1.96044e+17	1.16558	5.42527	T/NK cell	2_DT_1_CD45_minus	14	DT
1.96044e+17	24.4978	-6.35501	T/NK cell	2_DT_1_CD45_minus	9	DT
1.96044e+17	12.7846	-20.2243	T/NK cell	2_DT_1_CD45_minus	0	DT
1.96044e+17	4.0672	-13.3672	T/NK cell	2_DT_1_CD45_minus	8	DT
1.96044e+17	20.2784	29.333	Mono/Mac/DC	2_DT_1_CD45_minus	4	DT
1.96113e+17	19.6361	31.171	Mono/Mac/DC	2_DT_1_CD45_minus	4	DT
1.96113e+17	35.5463	4.66735	Mono/Mac/DC	2_DT_1_CD45_minus	3	DT
1.96113e+17	31.953	20.7834	Mono/Mac/DC	2_DT_1_CD45_minus	16	DT
1.96113e+17	11.0397	-11.6295	T/NK cell	2_DT_1_CD45_minus	0	DT
1.96113e+17	2.47127	31.4336	Neutrophil	2_DT_1_CD45_minus	7	DT
1.96113e+17	-14.4429	-1.07441	B cell	2_DT_1_CD45_minus	1	DT
1.96164e+17	10.2571	15.7814	Mono/Mac/DC	2_DT_1_CD45_minus	30	DT
1.96164e+17	16.033	-1.29242	T/NK cell	2_DT_1_CD45_minus	0	DT
1.96164e+17	-3.01784	24.1769	Neutrophil	2_DT_1_CD45_minus	6	DT
1.96164e+17	28.8113	19.1114	Mono/Mac/DC	2_DT_1_CD45_minus	16	DT
1.96164e+17	13.5327	28.1746	Mono/Mac/DC	2_DT_1_CD45_minus	4	DT
1.96164e+17	3.92754	25.9066	Neutrophil	2_DT_1_CD45_minus	7	DT
1.96174e+17	34.7991	6.65335	Mono/Mac/DC	2_DT_1_CD45_minus	3	DT
1.96174e+17	22.9849	31.1333	Mono/Mac/DC	2_DT_1_CD45_minus	4	DT
1.96174e+17	38.6768	5.51351	Mono/Mac/DC	2_DT_1_CD45_minus	3	DT
1.96174e+17	-6.87179	34.425	Neutrophil	2_DT_1_CD45_minus	6	DT
1.96174e+17	1.29756	28.9984	Neutrophil	2_DT_1_CD45_minus	7	DT
1.96174e+17	15.1884	19.3055	Mono/Mac/DC	2_DT_1_CD45_minus	4	DT
1.96174e+17	1.85862	15.897	Neutrophil	2_DT_1_CD45_minus	7	DT
1.96181e+17	12.3351	-13.356	T/NK cell	2_DT_1_CD45_minus	0	DT
1.96181e+17	25.6927	24.86	Mono/Mac/DC	2_DT_1_CD45_minus	16	DT
1.96181e+17	22.9348	10.4766	Mono/Mac/DC	2_DT_1_CD45_minus	12	DT
1.96181e+17	-8.24152	27.3753	Neutrophil	2_DT_1_CD45_minus	6	DT
1.96181e+17	21.9985	18.661	Mono/Mac/DC	2_DT_1_CD45_minus	12	DT
1.96181e+17	-8.1045	28.184	Neutrophil	2_DT_1_CD45_minus	6	DT
1.96181e+17	-5.43472	32.3519	Neutrophil	2_DT_1_CD45_minus	6	DT
1.96181e+17	-19.7745	-3.49253	B cell	2_DT_1_CD45_minus	1	DT
1.96181e+17	17.5471	-22.617	T/NK cell	2_DT_1_CD45_minus	17	DT
1.96181e+17	23.1548	-6.92319	T/NK cell	2_DT_1_CD45_minus	9	DT
1.96181e+17	34.1856	12.5478	Mono/Mac/DC	2_DT_1_CD45_minus	3	DT
1.96181e+17	-2.76764	34.4854	Neutrophil	2_DT_1_CD45_minus	6	DT
1.96528e+17	4.53755	26.9997	Neutrophil	2_DT_1_CD45_minus	7	DT
1.96528e+17	14.3026	31.3075	Mono/Mac/DC	2_DT_1_CD45_minus	4	DT
1.96528e+17	11.8254	24.6576	Mono/Mac/DC	2_DT_1_CD45_minus	4	DT
1.96528e+17	37.0212	4.89913	Mono/Mac/DC	2_DT_1_CD45_minus	3	DT
1.96528e+17	-11.2787	-0.212237	B cell	2_DT_1_CD45_minus	1	DT
1.96528e+17	-13.9117	-5.23362	B cell	2_DT_1_CD45_minus	1	DT
1.96528e+17	22.533	31.0159	Mono/Mac/DC	2_DT_1_CD45_minus	4	DT
1.96638e+17	18.5995	-1.14783	T/NK cell	2_DT_1_CD45_minus	0	DT
1.96638e+17	-3.51563	5.94515	T/NK cell	2_DT_1_CD45_minus	14	DT
1.96638e+17	-13.1412	2.1673	B cell	2_DT_1_CD45_minus	1	DT
1.96715e+17	17.1633	-26.9192	Low Quality	2_DT_1_CD45_minus	20	DT
1.96715e+17	-0.0134332	-15.0394	T/NK cell	2_DT_1_CD45_minus	8	DT
1.96715e+17	24.4724	-29.5478	T/NK cell	2_DT_1_CD45_minus	17	DT
1.96715e+17	14.9621	-1.4873	T/NK cell	2_DT_1_CD45_minus	0	DT
1.96715e+17	24.418	18.1954	Mono/Mac/DC	2_DT_1_CD45_minus	12	DT
1.96716e+17	-18.2679	-15.2436	B cell	2_DT_1_CD45_minus	1	DT
1.96716e+17	38.632	-8.35753	Mono/Mac/DC	2_DT_1_CD45_minus	18	DT
1.96716e+17	-11.8131	-6.59864	B cell	2_DT_1_CD45_minus	1	DT
1.96716e+17	14.8441	14.0319	Mono/Mac/DC	2_DT_1_CD45_minus	16	DT
1.96716e+17	5.33217	18.5199	Neutrophil	2_DT_1_CD45_minus	7	DT
1.96716e+17	1.19615	8.7272	T/NK cell	2_DT_1_CD45_minus	14	DT
1.97058e+17	4.79456	28.072	Neutrophil	2_DT_1_CD45_minus	7	DT
1.97058e+17	1.23685	3.24451	T/NK cell	2_DT_1_CD45_minus	14	DT
1.97058e+17	-15.3851	-5.32124	B cell	2_DT_1_CD45_minus	1	DT
1.9706e+17	12.2287	-17.2407	T/NK cell	2_DT_1_CD45_minus	0	DT
1.9706e+17	15.0799	14.55	Mono/Mac/DC	2_DT_1_CD45_minus	16	DT
1.9706e+17	37.1187	3.79086	Mono/Mac/DC	2_DT_1_CD45_minus	3	DT
1.9706e+17	2.39624	15.1056	Neutrophil	2_DT_1_CD45_minus	7	DT
1.97069e+17	2.74713	27.6203	Neutrophil	2_DT_1_CD45_minus	7	DT
1.97069e+17	7.35075	5.46253	T/NK cell	2_DT_1_CD45_minus	33	DT
1.97069e+17	17.0805	32.1616	Mono/Mac/DC	2_DT_1_CD45_minus	4	DT
1.97069e+17	-10.4218	-6.42149	B cell	2_DT_1_CD45_minus	1	DT
1.97069e+17	-4.66806	25.6356	Neutrophil	2_DT_1_CD45_minus	6	DT
1.97069e+17	6.10983	18.8282	Neutrophil	2_DT_1_CD45_minus	7	DT
1.97069e+17	-15.1847	-2.05985	B cell	2_DT_1_CD45_minus	1	DT
1.97069e+17	6.19395	-4.63335	T/NK cell	2_DT_1_CD45_minus	0	DT
1.97135e+17	20.6293	-28.8749	T/NK cell	2_DT_1_CD45_minus	17	DT
1.97135e+17	8.98616	-18.744	T/NK cell	2_DT_1_CD45_minus	8	DT
1.97135e+17	-5.41874	21.0108	Neutrophil	2_DT_1_CD45_minus	6	DT
1.97135e+17	13.61	29.1357	Mono/Mac/DC	2_DT_1_CD45_minus	4	DT
1.97135e+17	-17.2351	-7.53819	B cell	2_DT_1_CD45_minus	1	DT
1.97135e+17	-18.9466	-9.40231	B cell	2_DT_1_CD45_minus	1	DT
1.97135e+17	-5.65813	33.2481	Neutrophil	2_DT_1_CD45_minus	6	DT
1.97135e+17	-2.34178	27.6812	Neutrophil	2_DT_1_CD45_minus	7	DT
1.97145e+17	7.69273	-22.9521	T/NK cell	2_DT_1_CD45_minus	8	DT
1.97145e+17	29.6496	25.3328	Mono/Mac/DC	2_DT_1_CD45_minus	16	DT
1.97145e+17	37.5597	6.53184	Mono/Mac/DC	2_DT_1_CD45_minus	3	DT
1.97145e+17	8.2155	-8.30109	T/NK cell	2_DT_1_CD45_minus	0	DT
1.97145e+17	22.8922	30.4673	Mono/Mac/DC	2_DT_1_CD45_minus	4	DT
1.97186e+17	40.0343	-8.988	Mono/Mac/DC	2_DT_1_CD45_minus	18	DT
1.97186e+17	-16.1208	-10.3821	B cell	2_DT_1_CD45_minus	1	DT
1.97186e+17	8.60593	-19.2242	T/NK cell	2_DT_1_CD45_minus	8	DT
1.97186e+17	-9.90833	-5.25618	B cell	2_DT_1_CD45_minus	1	DT
1.97186e+17	8.42642	-20.882	T/NK cell	2_DT_1_CD45_minus	8	DT
1.97186e+17	-6.30487	34.5074	Neutrophil	2_DT_1_CD45_minus	6	DT
1.97186e+17	32.0891	1.2265	Mono/Mac/DC	2_DT_1_CD45_minus	3	DT
1.97186e+17	25.3184	-8.04279	T/NK cell	2_DT_1_CD45_minus	9	DT
1.97186e+17	21.8483	31.2758	Mono/Mac/DC	2_DT_1_CD45_minus	4	DT
1.97186e+17	8.31409	-7.72616	T/NK cell	2_DT_1_CD45_minus	0	DT
1.97188e+17	22.0748	29.9454	Mono/Mac/DC	2_DT_1_CD45_minus	4	DT
1.97188e+17	21.6698	29.4773	Mono/Mac/DC	2_DT_1_CD45_minus	4	DT
1.97188e+17	0.355957	26.2617	Neutrophil	2_DT_1_CD45_minus	7	DT
1.97188e+17	-4.56444	25.9664	Neutrophil	2_DT_1_CD45_minus	6	DT
1.97188e+17	25.3399	10.5197	Mono/Mac/DC	2_DT_1_CD45_minus	12	DT
1.97188e+17	13.2239	24.0112	Mono/Mac/DC	2_DT_1_CD45_minus	4	DT
1.97188e+17	11.5986	27.9133	Mono/Mac/DC	2_DT_1_CD45_minus	4	DT
1.97188e+17	13.8615	27.1043	Mono/Mac/DC	2_DT_1_CD45_minus	4	DT
1.97188e+17	-9.73324	26.146	Neutrophil	2_DT_1_CD45_minus	6	DT
1.97206e+17	36.5593	9.27985	Mono/Mac/DC	2_DT_1_CD45_minus	3	DT
1.97206e+17	28.3475	26.539	Mono/Mac/DC	2_DT_1_CD45_minus	16	DT
1.97206e+17	13.5235	25.0182	Mono/Mac/DC	2_DT_1_CD45_minus	4	DT
1.97206e+17	-6.5984	31.9301	Neutrophil	2_DT_1_CD45_minus	6	DT
1.97206e+17	11.868	0.581129	T/NK cell	2_DT_1_CD45_minus	0	DT
1.97206e+17	22.6495	20.1753	Mono/Mac/DC	2_DT_1_CD45_minus	12	DT
1.97206e+17	22.3192	-30.8553	T/NK cell	2_DT_1_CD45_minus	17	DT
1.97214e+17	-4.0888	27.0569	Neutrophil	2_DT_1_CD45_minus	6	DT
1.97214e+17	-17.1542	-14.7515	B cell	2_DT_1_CD45_minus	1	DT
1.97214e+17	-0.311727	21.0269	Neutrophil	2_DT_1_CD45_minus	7	DT
1.97214e+17	-6.94937	21.1529	Neutrophil	2_DT_1_CD45_minus	6	DT
1.97214e+17	-4.863	20.8846	Neutrophil	2_DT_1_CD45_minus	6	DT
1.97214e+17	2.3214	16.3208	Neutrophil	2_DT_1_CD45_minus	7	DT
1.97214e+17	3.65001	23.5913	Neutrophil	2_DT_1_CD45_minus	7	DT
1.97257e+17	10.8281	-17.3495	T/NK cell	2_DT_1_CD45_minus	0	DT
1.97257e+17	-6.36606	-4.04982	B cell	2_DT_1_CD45_minus	1	DT
1.97257e+17	9.50799	21.2468	Mono/Mac/DC	2_DT_1_CD45_minus	4	DT
1.97264e+17	1.30478	-14.4775	T/NK cell	2_DT_1_CD45_minus	8	DT
1.97264e+17	13.37	31.0257	Mono/Mac/DC	2_DT_1_CD45_minus	4	DT
1.97264e+17	15.4737	-0.268742	T/NK cell	2_DT_1_CD45_minus	0	DT
1.97264e+17	26.0144	-13.7251	T/NK cell	2_DT_1_CD45_minus	24	DT
1.97264e+17	34.7678	7.55327	Mono/Mac/DC	2_DT_1_CD45_minus	3	DT
1.97264e+17	36.8018	4.46024	Mono/Mac/DC	2_DT_1_CD45_minus	3	DT
1.99866e+17	22.5965	-23.8694	T/NK cell	2_DT_1_CD45_minus	17	DT
1.99866e+17	21.0353	18.3538	Mono/Mac/DC	2_DT_1_CD45_minus	12	DT
1.99866e+17	11.5339	-1.58281	T/NK cell	2_DT_1_CD45_minus	0	DT
1.99866e+17	19.5498	26.9798	Mono/Mac/DC	2_DT_1_CD45_minus	4	DT
1.99866e+17	14.4539	22.5128	Mono/Mac/DC	2_DT_1_CD45_minus	4	DT
1.99866e+17	22.1719	-29.6506	T/NK cell	2_DT_1_CD45_minus	17	DT
1.99866e+17	24.9319	-17.379	T/NK cell	2_DT_1_CD45_minus	9	DT
1.99935e+17	5.75251	-3.52873	T/NK cell	2_DT_1_CD45_minus	0	DT
1.99935e+17	25.6351	-18.5146	T/NK cell	2_DT_1_CD45_minus	9	DT
1.99935e+17	-5.51705	0.124592	B cell	2_DT_1_CD45_minus	1	DT
1.99935e+17	-10.8228	-5.45441	B cell	2_DT_1_CD45_minus	1	DT
1.99935e+17	-5.96117	23.9423	Neutrophil	2_DT_1_CD45_minus	6	DT
1.99935e+17	18.7478	-18.349	T/NK cell	2_DT_1_CD45_minus	9	DT
1.99935e+17	10.855	-17.602	T/NK cell	2_DT_1_CD45_minus	0	DT
1.99935e+17	12.598	30.698	Mono/Mac/DC	2_DT_1_CD45_minus	4	DT
1.99944e+17	23.6203	-14.2631	T/NK cell	2_DT_1_CD45_minus	9	DT
1.99944e+17	14.629	14.7417	Mono/Mac/DC	2_DT_1_CD45_minus	16	DT
1.99944e+17	9.1526	-4.12746	T/NK cell	2_DT_1_CD45_minus	0	DT
1.99944e+17	1.72305	15.2317	Neutrophil	2_DT_1_CD45_minus	7	DT
1.99944e+17	16.285	32.7139	Mono/Mac/DC	2_DT_1_CD45_minus	4	DT
1.99944e+17	20.2828	22.5339	Mono/Mac/DC	2_DT_1_CD45_minus	4	DT
1.99944e+17	-12.7064	-4.75346	B cell	2_DT_1_CD45_minus	1	DT
1.99944e+17	11.4627	17.611	Mono/Mac/DC	2_DT_1_CD45_minus	30	DT
1.99944e+17	-6.65916	25.5853	Neutrophil	2_DT_1_CD45_minus	6	DT
1.99962e+17	-14.8888	-5.77625	B cell	2_DT_1_CD45_minus	1	DT
1.99962e+17	-5.22726	-3.96459	B cell	2_DT_1_CD45_minus	1	DT
1.99962e+17	-6.37293	31.0668	Neutrophil	2_DT_1_CD45_minus	6	DT
1.99962e+17	8.75556	-12.2139	T/NK cell	2_DT_1_CD45_minus	0	DT
1.99962e+17	30.4594	23.7577	Mono/Mac/DC	2_DT_1_CD45_minus	16	DT
2.00348e+17	-8.10142	-12.0238	Low Quality	2_DT_1_CD45_minus	20	DT
2.00348e+17	-0.159417	-13.5624	T/NK cell	2_DT_1_CD45_minus	8	DT
2.00348e+17	12.005	-17.5707	T/NK cell	2_DT_1_CD45_minus	0	DT
2.00348e+17	-18.9847	-6.25591	B cell	2_DT_1_CD45_minus	1	DT
2.00348e+17	-8.83665	25.6148	Neutrophil	2_DT_1_CD45_minus	6	DT
2.00348e+17	1.99057	21.2302	Neutrophil	2_DT_1_CD45_minus	7	DT
2.00348e+17	33.33	6.86757	Mono/Mac/DC	2_DT_1_CD45_minus	3	DT
2.00348e+17	-29.0639	14.7052	Fibroblast	2_DT_1_CD45_minus	10	DT
2.00348e+17	17.2729	26.1008	Mono/Mac/DC	2_DT_1_CD45_minus	4	DT
2.00364e+17	23.4689	15.1951	Mono/Mac/DC	2_DT_1_CD45_minus	12	DT
2.00364e+17	-16.52	-8.01323	B cell	2_DT_1_CD45_minus	1	DT
2.00364e+17	24.0547	-26.3812	T/NK cell	2_DT_1_CD45_minus	17	DT
2.00364e+17	-4.439	24.9461	Neutrophil	2_DT_1_CD45_minus	6	DT
2.00364e+17	20.6662	-9.54724	T/NK cell	2_DT_1_CD45_minus	24	DT
2.00364e+17	8.36123	-0.832846	T/NK cell	2_DT_1_CD45_minus	0	DT
2.00364e+17	38.4035	5.78609	Mono/Mac/DC	2_DT_1_CD45_minus	3	DT
2.00364e+17	9.97	-0.544993	T/NK cell	2_DT_1_CD45_minus	0	DT
2.00364e+17	32.4248	3.57496	Mono/Mac/DC	2_DT_1_CD45_minus	3	DT
2.00364e+17	-8.62058	24.2588	Neutrophil	2_DT_1_CD45_minus	6	DT
2.00364e+17	36.1544	-11.7495	Mono/Mac/DC	2_DT_1_CD45_minus	18	DT
2.00364e+17	-2.8225	31.7663	Neutrophil	2_DT_1_CD45_minus	6	DT
2.00364e+17	40.1461	7.39093	Mono/Mac/DC	2_DT_1_CD45_minus	3	DT
2.00417e+17	15.4066	-5.5937	T/NK cell	2_DT_1_CD45_minus	0	DT
2.00417e+17	1.40204	31.6357	Neutrophil	2_DT_1_CD45_minus	7	DT
2.00417e+17	33.2074	10.3247	Mono/Mac/DC	2_DT_1_CD45_minus	3	DT
2.00417e+17	-14.8557	-5.75344	B cell	2_DT_1_CD45_minus	1	DT
2.00417e+17	22.5952	-13.9616	T/NK cell	2_DT_1_CD45_minus	9	DT
2.00417e+17	1.57874	16.9401	Neutrophil	2_DT_1_CD45_minus	7	DT
2.00417e+17	35.4515	12.1626	Mono/Mac/DC	2_DT_1_CD45_minus	3	DT
2.00417e+17	30.8576	19.4298	Mono/Mac/DC	2_DT_1_CD45_minus	16	DT
2.00427e+17	6.04392	-21.4148	T/NK cell	2_DT_1_CD45_minus	8	DT
2.00427e+17	16.4464	21.326	Mono/Mac/DC	2_DT_1_CD45_minus	4	DT
2.00427e+17	-3.8449	33.5951	Neutrophil	2_DT_1_CD45_minus	6	DT
2.00441e+17	19.4562	27.7955	Mono/Mac/DC	2_DT_1_CD45_minus	4	DT
2.00441e+17	11.681	29.9142	Mono/Mac/DC	2_DT_1_CD45_minus	4	DT
2.00441e+17	-13.6267	-1.11327	B cell	2_DT_1_CD45_minus	1	DT
2.00441e+17	-3.41331	35.0016	Neutrophil	2_DT_1_CD45_minus	6	DT
2.00441e+17	12.5485	-15.3738	T/NK cell	2_DT_1_CD45_minus	0	DT
2.00441e+17	17.3459	31.8002	Mono/Mac/DC	2_DT_1_CD45_minus	4	DT
2.00441e+17	-18.1107	-13.1863	B cell	2_DT_1_CD45_minus	1	DT
2.00511e+17	-7.81755	31.8772	Neutrophil	2_DT_1_CD45_minus	6	DT
2.00511e+17	24.5591	17.4956	Mono/Mac/DC	2_DT_1_CD45_minus	12	DT
2.00511e+17	36.6815	-10.1308	Mono/Mac/DC	2_DT_1_CD45_minus	18	DT
2.00511e+17	13.2177	-9.35137	T/NK cell	2_DT_1_CD45_minus	0	DT
2.00561e+17	-14.2199	-2.01017	B cell	2_DT_1_CD45_minus	1	DT
2.00561e+17	1.74518	30.7787	Neutrophil	2_DT_1_CD45_minus	7	DT
2.00561e+17	40.9724	8.46747	Mono/Mac/DC	2_DT_1_CD45_minus	3	DT
2.00561e+17	39.6024	4.30043	Mono/Mac/DC	2_DT_1_CD45_minus	3	DT
2.00561e+17	18.4538	-27.393	T/NK cell	2_DT_1_CD45_minus	17	DT
2.00561e+17	20.5958	18.6639	Mono/Mac/DC	2_DT_1_CD45_minus	12	DT
2.00561e+17	23.2739	-28.8143	T/NK cell	2_DT_1_CD45_minus	17	DT
2.00561e+17	13.9754	0.670436	T/NK cell	2_DT_1_CD45_minus	0	DT
2.00562e+17	29.6282	26.019	Mono/Mac/DC	2_DT_1_CD45_minus	16	DT
2.00562e+17	16.4097	-19.1604	T/NK cell	2_DT_1_CD45_minus	0	DT
2.00562e+17	25.1444	-7.44128	T/NK cell	2_DT_1_CD45_minus	9	DT
2.00562e+17	17.6168	32.4259	Mono/Mac/DC	2_DT_1_CD45_minus	4	DT
2.00562e+17	14.7154	0.670898	T/NK cell	2_DT_1_CD45_minus	0	DT
2.00563e+17	7.19766	-20.216	T/NK cell	2_DT_1_CD45_minus	8	DT
2.00563e+17	28.0666	26.1582	Mono/Mac/DC	2_DT_1_CD45_minus	16	DT
2.00563e+17	24.293	-5.3485	T/NK cell	2_DT_1_CD45_minus	9	DT
2.00563e+17	-1.97425	27.9136	Neutrophil	2_DT_1_CD45_minus	7	DT
2.00564e+17	29.3946	24.4353	Mono/Mac/DC	2_DT_1_CD45_minus	16	DT
2.00564e+17	-8.67278	-6.30893	B cell	2_DT_1_CD45_minus	1	DT
2.00564e+17	-16.2645	-6.55353	B cell	2_DT_1_CD45_minus	1	DT
2.00564e+17	-4.35046	32.4495	Neutrophil	2_DT_1_CD45_minus	6	DT
2.00564e+17	9.17985	-5.27029	T/NK cell	2_DT_1_CD45_minus	0	DT
2.00564e+17	30.5559	23.3861	Mono/Mac/DC	2_DT_1_CD45_minus	16	DT
2.00564e+17	-5.8114	21.3833	Neutrophil	2_DT_1_CD45_minus	6	DT
2.0057e+17	17.0529	-22.9924	T/NK cell	2_DT_1_CD45_minus	17	DT
2.0057e+17	-6.35743	0.965717	B cell	2_DT_1_CD45_minus	1	DT
2.0057e+17	-18.7108	-13.6687	B cell	2_DT_1_CD45_minus	1	DT
2.0057e+17	17.3964	34.1384	Mono/Mac/DC	2_DT_1_CD45_minus	4	DT
2.00571e+17	24.5759	-12.5893	T/NK cell	2_DT_1_CD45_minus	9	DT
2.00571e+17	-6.63853	33.5868	Neutrophil	2_DT_1_CD45_minus	6	DT
2.00571e+17	18.5116	-2.07013	T/NK cell	2_DT_1_CD45_minus	0	DT
2.00899e+17	-12.905	-2.68517	B cell	2_DT_1_CD45_minus	1	DT
2.00899e+17	18.1698	32.7172	Mono/Mac/DC	2_DT_1_CD45_minus	4	DT
2.00899e+17	10.9247	26.1584	Mono/Mac/DC	2_DT_1_CD45_minus	4	DT
2.00899e+17	12.5546	-20.2019	T/NK cell	2_DT_1_CD45_minus	0	DT
2.00899e+17	4.55162	27.844	Neutrophil	2_DT_1_CD45_minus	7	DT
2.00899e+17	-10.6603	-7.38355	B cell	2_DT_1_CD45_minus	1	DT
2.00923e+17	10.7699	19.6544	Mono/Mac/DC	2_DT_1_CD45_minus	30	DT
2.00923e+17	-7.67751	29.4868	Neutrophil	2_DT_1_CD45_minus	6	DT
2.00923e+17	21.3473	-11.0182	T/NK cell	2_DT_1_CD45_minus	9	DT
2.00923e+17	14.8579	-3.2164	T/NK cell	2_DT_1_CD45_minus	0	DT
2.00923e+17	39.3075	7.17028	Mono/Mac/DC	2_DT_1_CD45_minus	3	DT
2.00923e+17	10.8008	-5.26813	T/NK cell	2_DT_1_CD45_minus	0	DT
2.00923e+17	11.1501	-0.227236	T/NK cell	2_DT_1_CD45_minus	0	DT
2.00967e+17	-8.04573	22.5411	Neutrophil	2_DT_1_CD45_minus	6	DT
2.00967e+17	32.5246	-11.156	Mono/Mac/DC	2_DT_1_CD45_minus	18	DT
2.00968e+17	2.39003	5.34509	T/NK cell	2_DT_1_CD45_minus	14	DT
2.00968e+17	12.7216	29.4574	Mono/Mac/DC	2_DT_1_CD45_minus	4	DT
2.00968e+17	0.221093	33.112	Neutrophil	2_DT_1_CD45_minus	7	DT
2.00968e+17	-1.82994	5.098	T/NK cell	2_DT_1_CD45_minus	14	DT
2.00968e+17	0.610042	16.6646	Neutrophil	2_DT_1_CD45_minus	7	DT
2.00968e+17	7.9972	-5.62237	T/NK cell	2_DT_1_CD45_minus	0	DT
2.00968e+17	13.2761	1.59902	T/NK cell	2_DT_1_CD45_minus	0	DT
2.00968e+17	10.3014	15.6382	Mono/Mac/DC	2_DT_1_CD45_minus	30	DT
2.00968e+17	-23.8238	-6.05539	B cell	2_DT_1_CD45_minus	1	DT
2.00974e+17	12.8465	-10.6177	T/NK cell	2_DT_1_CD45_minus	0	DT
2.00974e+17	22.3455	18.5659	Mono/Mac/DC	2_DT_1_CD45_minus	12	DT
2.00974e+17	-18.9988	-3.65186	B cell	2_DT_1_CD45_minus	1	DT
2.00974e+17	11.7629	-8.46117	T/NK cell	2_DT_1_CD45_minus	0	DT
2.00974e+17	1.42302	4.12795	T/NK cell	2_DT_1_CD45_minus	14	DT
2.00974e+17	19.4521	28.9092	Mono/Mac/DC	2_DT_1_CD45_minus	4	DT
2.00983e+17	4.64023	29.0592	Neutrophil	2_DT_1_CD45_minus	7	DT
2.00983e+17	-1.65001	4.20634	T/NK cell	2_DT_1_CD45_minus	14	DT
2.00983e+17	-15.7246	-13.7036	B cell	2_DT_1_CD45_minus	1	DT
2.00983e+17	-8.10395	32.7146	Neutrophil	2_DT_1_CD45_minus	6	DT
2.00983e+17	6.99274	2.46028	B cell	2_DT_1_CD45_minus	1	DT
2.00983e+17	-20.4925	-9.7121	B cell	2_DT_1_CD45_minus	1	DT
2.00983e+17	25.323	25.1378	Mono/Mac/DC	2_DT_1_CD45_minus	16	DT
2.00983e+17	5.03752	18.1233	Neutrophil	2_DT_1_CD45_minus	7	DT
2.00983e+17	3.34383	-19.2426	T/NK cell	2_DT_1_CD45_minus	8	DT
2.00984e+17	22.6374	-13.8097	T/NK cell	2_DT_1_CD45_minus	9	DT
2.00984e+17	28.0862	26.263	Mono/Mac/DC	2_DT_1_CD45_minus	16	DT
2.00994e+17	-12.3638	-1.30219	B cell	2_DT_1_CD45_minus	1	DT
2.00994e+17	1.69127	2.10923	T/NK cell	2_DT_1_CD45_minus	14	DT
2.00994e+17	-10.3855	-6.97565	B cell	2_DT_1_CD45_minus	1	DT
2.01112e+17	-18.0756	-4.75581	B cell	2_DT_1_CD45_minus	1	DT
2.01112e+17	-4.96216	30.4233	Neutrophil	2_DT_1_CD45_minus	6	DT
2.01112e+17	-8.60714	24.9973	Neutrophil	2_DT_1_CD45_minus	6	DT
2.01112e+17	-17.0698	-7.02322	B cell	2_DT_1_CD45_minus	1	DT
2.01114e+17	5.51703	17.8514	Neutrophil	2_DT_1_CD45_minus	7	DT
2.01114e+17	0.731933	5.83033	T/NK cell	2_DT_1_CD45_minus	14	DT
2.01115e+17	-0.35907	4.70698	T/NK cell	2_DT_1_CD45_minus	14	DT
2.01115e+17	-3.95446	24.6056	Neutrophil	2_DT_1_CD45_minus	6	DT
2.01466e+17	9.89037	-1.63025	T/NK cell	2_DT_1_CD45_minus	0	DT
2.01466e+17	16.4407	21.0629	Mono/Mac/DC	2_DT_1_CD45_minus	4	DT
2.01466e+17	0.540444	1.35139	T/NK cell	2_DT_1_CD45_minus	14	DT
2.01474e+17	-13.0782	-2.13493	B cell	2_DT_1_CD45_minus	1	DT
2.01474e+17	-5.29739	24.227	Neutrophil	2_DT_1_CD45_minus	6	DT
2.01474e+17	10.7041	6.97463	T/NK cell	2_DT_1_CD45_minus	24	DT
2.01474e+17	21.1473	-26.4297	T/NK cell	2_DT_1_CD45_minus	17	DT
2.01474e+17	13.695	26.0788	Mono/Mac/DC	2_DT_1_CD45_minus	4	DT
[truncated: 25,607 more rows]

## Sheet: ED_2C
	0	1	2	3	4	5	6	7	8	9	10	11	12	13	14	15	16	17	18	19	20	21	22	23	24	25	26	27	28	29	30	31	32	33	34	celltype_col
PTPRC	-0.840405	-1.77467	-3.29789	-0.520816	-0.0308338	-3.29721	-0.484273	-0.482128	-1.21362	-1.65976	-3.29481	-3.30811	-1.03512	-3.29666	0.337893	-3.27889	-1.1939	-1.38492	-2.95472	-3.27562	-1.48524	-3.28983	-3.29148	-3.26221	-0.579969	-3.2971	-3.30166	-3.32082	-3.28886	-3.29982	-0.132013	-2.7772	-3.31903	-1.03157	-3.31987	#1f77b4
CD3E	-0.400757	-3.18576	-3.32162	-3.20558	-3.19277	-3.31745	-3.29843	-3.28382	-0.793302	0.217688	-3.3167	-3.32184	-3.05153	-3.32141	-3.04917	-3.30602	-3.08258	-2.60989	-3.29294	-3.31525	-2.34449	-3.31516	-3.30174	-3.31523	0.00543468	-3.31792	-3.32159	-3.32186	-3.32169	-3.32027	-2.73976	-3.31728	-3.32157	-0.216353	-3.32158	#1f77b4
IL7R	-1.64612	-3.21957	-3.3205	-3.20524	-3.07276	-3.31342	-3.3129	-3.31236	-1.86172	-0.600808	-3.32156	-3.31966	-2.4242	-3.32182	-3.1421	-3.32093	-2.24518	-1.36532	-3.27689	-3.31419	-2.48467	-3.31763	-3.32056	-3.31735	-1.98295	-3.31937	-3.32165	-3.32192	-3.32167	-3.31963	-2.93752	-2.32055	-3.31991	-1.50875	-3.32182	#1f77b4
TRAC	-0.0260721	-3.1486	-3.3157	-3.20931	-3.20445	-3.31567	-3.29131	-3.2587	-0.902617	-1.12098	-3.30538	-3.31908	-3.02794	-3.31018	-2.9325	-3.3136	-3.09866	-2.65959	-3.27578	-3.3035	-2.24995	-3.29447	-3.31702	-3.31663	0.158647	-3.31469	-3.30985	-3.3219	-3.29404	-3.32029	-2.72612	-3.24231	-3.32071	0.096025	-3.31903	#1f77b4
CD3G	1.06572	-3.08942	-3.31775	-3.15684	-3.05695	-3.3139	-3.24664	-3.23439	0.141571	1.95571	-3.31159	-3.31418	-2.8898	-3.31595	-2.87286	-3.31279	-2.96629	-2.00388	-3.27881	-3.31274	-1.582	-3.30378	-3.3137	-3.31415	1.27267	-3.28661	-3.32147	-3.32188	-3.32138	-3.31944	-2.22954	-3.31399	-3.32162	0.688429	-3.32114	#1f77b4
NCR1	-3.25334	-3.3157	-3.32189	-3.3138	-3.30984	-3.32164	-3.32062	-3.31527	-3.31682	-3.30541	-3.32132	-3.32184	-3.30386	-3.31879	-1.12835	-3.31863	-3.29882	-3.28486	-3.32126	-3.31999	-3.18364	-3.32136	-3.32172	-3.32035	-3.26081	-3.32133	-3.32183	-3.32192	-3.32191	-3.28205	-3.31461	-3.31917	-3.32167	-3.16265	-3.32183	#1f77b4
MS4A1	-3.29211	-0.90309	-3.32182	-3.28157	-3.21838	-3.31772	-3.31134	-3.30043	-3.3031	-3.29795	-3.32158	-3.31946	-3.12172	-3.31958	-3.29581	-3.31482	-3.19521	-3.27761	-3.29895	-3.31546	-3.1232	-3.32016	-3.32146	-3.32038	-3.26806	-3.3187	-3.31746	-3.32192	-3.32137	-3.32047	-1.67571	-3.29221	-3.30567	-3.16916	-3.32177	#1f77b4
CD19	-3.29111	-1.83421	-3.32191	-3.27153	-3.25278	-3.32179	-3.31131	-3.2991	-3.29105	-3.29101	-3.3195	-3.32191	-3.14983	-3.32151	-3.29378	-3.32179	-3.22445	-3.28839	-3.3078	-3.32098	-3.16829	-3.31995	-3.32146	-3.32159	-3.26715	-3.32138	-3.32188	-3.32193	-3.32192	-3.32161	-2.46271	-3.30821	-3.32189	-3.18406	-3.32189	#1f77b4
SDC1	-3.25306	-3.24567	-3.16475	-3.28976	-3.10225	-3.27531	-3.31111	-3.31139	-3.31632	-2.49953	-2.85766	-3.30829	-2.99006	-3.20267	-3.30958	-2.7168	-3.23055	-3.24307	-3.30476	-1.84468	-3.26246	-2.73344	-3.19346	-3.22729	-3.15696	-3.29503	-3.13991	-3.31792	-2.9839	-3.2637	-3.22635	-3.31836	-2.96261	-3.20532	-3.23192	#1f77b4
PTPRC	-0.840405	-1.77467	-3.29789	-0.520816	-0.0308338	-3.29721	-0.484273	-0.482128	-1.21362	-1.65976	-3.29481	-3.30811	-1.03512	-3.29666	0.337893	-3.27889	-1.1939	-1.38492	-2.95472	-3.27562	-1.48524	-3.28983	-3.29148	-3.26221	-0.579969	-3.2971	-3.30166	-3.32082	-3.28886	-3.29982	-0.132013	-2.7772	-3.31903	-1.03157	-3.31987	#ff7f0e
CSF1R	-3.27568	-3.28382	-3.3105	-1.85095	-0.922315	-3.31189	-2.99122	-2.87508	-3.2729	-3.27038	-3.2992	-3.32091	-0.411194	-3.31175	-3.29331	-3.30919	-2.26141	-3.29521	-3.08027	-3.01303	-3.06545	-3.3025	-3.31659	-3.31205	-3.20303	-3.31834	-3.27908	-3.32135	-3.101	-3.30936	-2.71603	-3.2732	-3.31442	-3.24715	-3.31883	#ff7f0e
CD68	-3.15932	-3.16378	-3.23957	0.499638	-0.303783	-3.28004	-2.73494	-2.20352	-3.24419	-3.19245	-3.23953	-3.29445	0.408354	-3.2617	-3.15573	-3.26726	-0.882991	-3.19588	-0.125119	-3.24947	-2.9391	-3.19827	-3.27997	-3.2746	-3.00943	-3.28059	-3.21171	-3.32098	-3.10748	-3.22634	-2.34294	-3.14359	-3.28802	-3.00294	-3.29839	#ff7f0e
FLT3	-3.31766	-3.24785	-3.31876	-3.30834	-3.24554	-3.32169	-3.31333	-3.31634	-3.31499	-3.31905	-3.32175	-3.32192	-3.27018	-3.32188	-3.32028	-3.32157	-2.57642	-3.3176	-3.31498	-3.32103	-3.26665	-3.32166	-3.32124	-3.32022	-3.29842	-3.31972	-3.32189	-3.32188	-3.32184	-3.32138	-3.23418	-3.31855	-3.32188	-3.31438	-3.32189	#ff7f0e
CD14	-3.02102	-3.06337	-3.0749	-0.994896	2.21786	-3.12145	2.1332	2.82237	-3.11774	-3.03271	-3.06546	-3.21291	1.4626	-2.9968	-3.06225	-2.41957	-0.940414	-3.0565	-2.33039	-3.00641	-2.78886	-3.025	-3.19859	-3.14939	-2.84181	-3.23967	-3.00439	-3.19245	-2.45908	-3.15022	0.642243	-3.09774	-2.47558	-2.75006	-3.2173	#ff7f0e
ITGAX	-3.2618	-3.28443	-3.31798	-1.50869	-2.85146	-3.31844	-3.19681	-2.97617	-3.28944	-3.29238	-3.30326	-3.32177	-1.69101	-3.30853	-2.97368	-3.31855	-2.08956	-3.28708	-3.00714	-3.31404	-3.16075	-3.32048	-3.32121	-3.31997	-3.2202	-3.32076	-3.3195	-3.32189	-3.32008	-3.31929	-2.99786	-3.31819	-3.32155	-3.20786	-3.32184	#ff7f0e
ITGAM	-3.29339	-3.29505	-3.30961	-3.18502	-1.52772	-3.31339	-2.45336	-2.08835	-3.31518	-3.30149	-3.31705	-3.31307	-2.12759	-3.3121	-2.71958	-3.30978	-2.69517	-3.2863	-3.27865	-3.30697	-3.18002	-3.31803	-3.32119	-3.31943	-3.26545	-3.32092	-3.31854	-3.32117	-3.30683	-3.27895	-2.53883	-2.86739	-3.32117	-3.29557	-3.32178	#ff7f0e
ADGRE1	-3.30008	-3.28883	-3.31832	-2.17818	-2.24894	-3.31613	-3.21354	-3.06966	-3.30836	-3.30583	-3.31581	-3.32173	-1.57929	-3.31616	-3.30161	-3.31403	-3.04677	-3.27862	-3.0477	-3.3176	-3.22945	-3.31959	-3.32136	-3.32036	-3.30477	-3.31932	-3.31888	-3.32188	-3.32164	-3.31852	-3.08769	-3.03799	-3.32155	-3.19987	-3.3211	#ff7f0e
COL1A1	-3.32112	-3.31896	1.35336	-3.31226	-3.31156	-3.09471	-3.29747	-3.2181	-3.32078	-3.32141	2.22861	-3.15564	-3.31542	0.238077	-3.31377	-3.10368	-3.31777	-3.32119	-3.23376	-2.93312	-3.2973	-3.14311	-1.19372	0.860763	-3.32155	-3.13119	-0.0416321	-3.23377	-0.542098	-3.16026	-3.31376	-3.17272	-3.20564	-3.32177	-3.10905	#2ca02c
COL1A2	-3.31963	-3.31767	2.21522	-3.30532	-3.30993	-2.97151	-3.28814	-3.18001	-3.31984	-3.32184	2.04212	-3.08016	-3.3083	0.292291	-3.3215	-2.85364	-3.3149	-3.32171	-3.20056	-2.85478	-3.29668	-3.06028	-0.922055	1.15622	-3.32155	-3.11165	-0.286801	-3.07387	-0.0492567	-3.10063	-3.30634	-3.12546	-2.89537	-3.32147	-3.22246	#2ca02c
PDPN	-3.31661	-3.31961	-1.16748	-2.82734	-3.19939	-3.22576	-3.28973	-3.24284	-3.31538	-3.31762	-1.80043	-3.27493	-2.73002	-2.77829	-3.32085	-0.512919	-3.13397	-3.31382	-3.22399	-2.05807	-3.27824	-3.01525	-2.73145	-2.20184	-3.2879	-3.14892	-2.19811	-3.3113	0.0033355	-3.14783	-3.2837	-3.14448	-3.27346	-3.26781	-3.27033	#2ca02c
MFAP4	-3.31798	-3.3148	-1.46691	-3.30721	-3.31804	-3.08813	-3.29907	-3.25316	-3.31549	-3.32131	-0.325337	-3.12014	-3.30943	-2.1332	-3.32126	-3.02983	-3.31819	-3.32113	-3.28569	-3.10419	-3.31071	-3.05609	-1.49343	-2.14034	-3.31484	-3.10746	-2.06758	-3.31474	-2.94607	-3.17376	-3.2809	-2.96624	-3.30318	-3.31968	-3.15865	#2ca02c
ACTA2	-3.31366	-3.3142	-2.82334	-3.26866	-3.00875	-3.07989	-2.98951	-2.80849	-3.31876	-3.31802	-1.0334	-3.161	-3.28101	0.109432	-3.3096	-3.10725	-3.30301	-3.31593	-3.25639	-2.97565	-3.29631	-3.06716	-2.03969	-2.52737	-3.30741	-3.09718	-1.61353	-3.13184	-2.8268	-3.16358	-2.95028	-3.09539	-3.16202	-3.31152	-2.49611	#2ca02c
LUM	-3.31811	-3.31624	0.012652	-3.30996	-3.3117	-3.09167	-3.30949	-3.24457	-3.31785	-3.32108	-1.93837	-3.1575	-3.31941	0.668718	-3.31732	-3.10429	-3.32091	-3.32151	-3.24135	-3.07209	-3.29928	-3.20584	-1.96634	-1.28976	-3.32172	-3.17171	-1.55421	-3.23205	-2.76661	-3.24535	-3.28145	-3.10952	-3.19517	-3.32157	-3.20146	#2ca02c
MMP2	-3.31551	-3.32042	-0.560632	-3.31257	-3.31368	-3.15778	-3.29929	-3.25553	-3.3153	-3.31917	-0.291858	-3.15219	-3.28684	-2.22013	-3.30788	-3.02245	-3.31411	-3.31072	-3.28811	-3.11805	-3.28811	-3.20142	-2.32973	-1.62282	-3.32041	-3.14571	-2.1454	-3.22535	-2.84734	-3.2676	-3.31452	-3.11694	-3.24391	-3.31747	-3.2951	#2ca02c
DCN	-3.30318	-3.29472	5.19053	-3.26789	-3.28535	-1.94777	-3.13764	-2.7837	-3.29296	-3.31654	2.11804	-2.13154	-3.29806	3.0376	-3.29185	-1.67953	-3.29255	-3.31734	-2.90728	-1.683	-3.14912	-2.22139	1.93147	2.29195	-3.30362	-2.14885	1.68851	-2.46074	3.56538	-2.06854	-3.15925	-1.93321	-1.7549	-3.29252	-2.07705	#2ca02c
MMP11	-3.29669	-3.31019	-3.14879	-3.32142	-3.32183	-3.30865	-3.32193	-3.3211	-3.31204	-3.3167	-2.93026	-3.30769	-3.31928	-3.20763	-3.31979	-3.27321	-3.32118	-3.31759	-3.32158	-2.78516	-3.31804	-3.2207	-3.21587	-3.15856	-3.28912	-3.31106	-3.1837	-3.32023	-3.27127	-3.31577	-3.32039	-3.32112	-3.12891	-3.29487	-3.30513	#2ca02c
COL14A1	-3.32094	-3.31962	-0.597663	-3.27681	-3.31284	-3.28097	-3.3139	-3.28429	-3.31932	-3.31788	-2.1338	-3.28056	-2.87023	-2.3634	-3.32174	-3.22754	-3.29325	-3.32159	-3.29163	-3.21223	-3.30416	-3.2739	-2.70896	-1.47086	-3.32098	-3.27099	-2.21865	-3.27521	-2.57687	-3.25186	-3.29185	-3.22149	-3.18115	-3.31679	-3.27083	#2ca02c
COL13A1	-3.32193	-3.32192	-3.25149	-3.32193	-3.32192	-3.27217	-3.32193	-3.32111	-3.32193	-3.32193	-2.81007	-3.32026	-3.32192	-3.24567	-3.32192	-3.30946	-3.32192	-3.32193	-3.32186	-3.30696	-3.32134	-3.31909	-3.23284	-3.24705	-3.32175	-3.30364	-3.22782	-3.3214	-3.27157	-3.29637	-3.32183	-3.32185	-3.32116	-3.32192	-3.32077	#2ca02c
GUCY1A3	-3.3213	-3.32191	-3.26882	-3.32191	-3.32108	-3.27922	-3.32192	-3.32042	-3.32192	-3.31517	-2.51583	-3.26541	-3.31946	-2.96155	-3.32189	-3.2681	-3.32184	-3.3213	-3.32162	-3.29669	-3.31705	-3.31408	-3.14385	-2.52316	-3.31794	-3.30347	-3.17668	-2.90317	-3.13465	-3.30508	-3.32089	-3.32175	-3.31889	-3.32155	-3.23494	#2ca02c
POSTN	-3.31975	-3.32078	-2.85736	-3.31504	-3.32008	-3.24478	-3.31797	-3.30408	-3.32003	-3.321	-1.67455	-3.21167	-3.32027	-2.81248	-3.31759	-3.01808	-3.3194	-3.32177	-3.30932	-3.18147	-3.31049	-3.26162	-2.9838	-1.9894	-3.32167	-3.28727	-2.61671	-3.19862	-3.17219	-3.24149	-3.30847	-3.12028	-3.24346	-3.32179	-3.29418	#2ca02c
PDZD2	-3.32105	-3.31376	-3.00985	-3.32186	-3.31686	-2.33554	-3.32126	-3.29778	-3.3217	-3.31426	-2.41235	-2.83562	-3.32134	-3.05898	-3.31445	-3.04677	-3.32153	-3.31566	-3.31685	-3.10978	-3.30247	-3.25248	-3.17707	-2.10421	-3.32101	-3.08762	-3.13879	-3.28002	-3.05684	-2.65271	-3.27385	-3.27688	-3.29263	-3.32093	-3.30419	#2ca02c
PDGFRB	-3.32184	-3.3216	-2.62474	-3.31717	-3.31319	-3.27806	-3.31516	-3.30412	-3.32185	-3.32144	-1.26049	-3.295	-3.31164	-2.11767	-3.32184	-3.26039	-3.31466	-3.32172	-3.30196	-3.23777	-3.30742	-3.26322	-2.92098	-1.78336	-3.30966	-3.29375	-2.61201	-3.31775	-3.13237	-3.24817	-3.32007	-3.32159	-3.26511	-3.32098	-3.29375	#2ca02c
CSPG4	-3.32193	-3.32192	-3.29228	-3.30047	-3.32179	-3.31282	-3.3219	-3.31819	-3.32193	-3.32193	-2.96348	-3.31453	-3.31975	-3.18253	-3.32192	-3.30995	-3.32185	-3.32192	-3.32087	-3.31448	-3.32021	-3.30642	-3.28923	-3.0228	-3.32179	-3.31838	-3.27026	-3.32115	-3.3132	-3.31943	-3.32032	-3.32189	-3.32114	-3.3219	-3.31662	#2ca02c
TGFBI	-3.22249	-3.22166	-2.31822	0.659681	0.495933	-2.9957	-1.62794	-1.72528	-3.23893	-3.23326	-2.5976	-3.2514	0.697865	-1.22112	-3.21052	-3.03995	-1.48845	-3.22081	-1.69724	-3.19813	-2.90539	-3.26992	-2.89775	-2.56229	-3.10855	-3.1411	-2.33703	-3.3151	-2.99908	-3.21192	-1.92887	-3.05521	-3.31048	-3.14113	-3.30229	#2ca02c
MYH11	-3.32192	-3.32192	-3.29547	-3.32185	-3.32157	-3.30488	-3.32177	-3.31691	-3.32192	-3.32193	-3.1319	-3.26848	-3.32179	-2.73843	-3.32191	-3.30389	-3.3182	-3.32192	-3.31176	-3.30654	-3.31874	-3.31256	-3.16773	-3.03712	-3.3219	-3.30311	-3.18689	-3.31859	-3.27709	-3.28545	-3.31812	-3.32183	-3.32054	-3.32191	-3.24062	#2ca02c
TAGLN	-3.31617	-3.31807	-3.00272	-3.31726	-3.30617	-3.15964	-3.30496	-3.26661	-3.31934	-3.32083	-1.45366	-3.25692	-3.31406	0.714084	-3.31935	-3.1969	-3.31735	-3.31425	-3.28765	-3.11795	-3.30535	-3.21291	-2.07144	-2.58621	-3.31293	-3.07094	-1.32686	-3.21494	-3.02766	-3.1171	-3.28164	-3.2577	-3.24166	-3.32067	-2.98717	#2ca02c
CFTR	-3.32191	-3.32192	-3.32169	-3.32193	-3.32193	-3.32168	-3.32193	-3.32191	-3.3219	-3.32193	-3.32053	-3.32192	-3.32192	-3.3218	-3.31726	-3.31962	-3.32192	-3.32193	-3.32183	-3.24883	-3.3211	-3.30924	-3.32106	-3.31993	-3.32193	-3.32147	-3.31435	-3.30289	-3.32106	-3.31649	-3.32193	-3.32188	-3.31917	-3.32193	-3.32015	#d62728
ASCL3	-3.32183	-3.32086	-3.31596	-3.3201	-3.31993	-3.32188	-3.32193	-3.32186	-3.32192	-3.32193	-3.31173	-3.31065	-3.31977	-3.3211	-3.31908	-3.32176	-3.32162	-3.32192	-3.3219	-3.3002	-3.32186	-3.32096	-3.31922	-3.31781	-3.32192	-3.32175	-3.28563	-3.32192	-3.32084	-3.31917	-3.32191	-3.32191	-3.24319	-3.32192	-3.32187	#d62728
GATA2	-3.31964	-3.32152	-3.28241	-3.32167	-3.31054	-1.89534	-3.31375	-3.28547	-3.32187	-3.32172	-3.24551	-1.0626	-3.31614	-3.27546	-3.32111	-2.92046	-3.31883	-3.32004	-3.30537	-3.27159	-3.29022	-3.28874	-3.30167	-3.26831	-3.3217	-2.83012	-3.23272	-2.73358	-3.24978	-2.49367	-3.29006	0.900821	-3.31597	-3.31955	-3.30599	#9467bd
MS4A2	-3.32144	-3.32145	-3.31956	-3.32192	-3.31889	-3.31727	-3.32185	-3.32169	-3.32192	-3.32185	-3.32047	-3.32015	-3.32174	-3.31622	-3.32153	-3.32153	-3.32059	-3.32136	-3.32192	-3.31919	-3.32098	-3.32164	-3.32068	-3.31462	-3.32189	-3.32137	-3.32152	-3.28973	-3.32102	-3.30988	-3.31989	-1.3204	-3.31974	-3.32184	-3.3219	#9467bd
KIT	-3.26136	-3.31375	-3.30054	-3.31127	-3.30235	-2.24419	-3.30052	-3.3026	-3.31416	-3.28767	-3.29529	-3.29313	-3.29045	-3.25066	-3.24858	-3.28283	-3.01953	-2.91	-3.30945	-3.30518	-3.26496	-3.31934	-3.31043	-3.24381	-3.24681	-2.99735	-3.26113	-3.31823	-3.29014	-3.03432	-3.25886	-3.25318	-3.32088	-3.25007	-3.31816	#9467bd
MCPT8	-3.32058	-3.3209	-3.30784	-3.3219	-3.31389	-3.30482	-3.32092	-3.31934	-3.32192	-3.32157	-3.30225	-3.31611	-3.32148	-3.3109	-3.32064	-3.29635	-3.31923	-3.31864	-3.32188	-3.26708	-3.31817	-3.315	-3.30523	-3.31469	-3.31863	-3.31925	-3.31424	-3.29375	-3.3129	-3.29695	-3.31813	0.835797	-3.31659	-3.32081	-3.32175	#8c564b
CD200R3	-3.31965	-3.3205	-3.31947	-3.32054	-3.31436	-3.32048	-3.32161	-3.3213	-3.2844	-3.32017	-3.3191	-3.32192	-3.3139	-3.31693	-3.32105	-3.31748	-3.29243	-3.3191	-3.32176	-3.31639	-3.31441	-3.32155	-3.3211	-3.31732	-3.31694	-3.32183	-3.31311	-3.27685	-3.28548	-3.31987	-3.319	-0.108656	-3.31787	-3.25307	-3.32188	#8c564b
FCER1A	-3.31953	-3.32117	-3.31732	-3.32187	-3.31648	-3.32143	-3.31948	-3.32073	-3.32147	-3.32058	-3.31677	-3.32192	-3.32161	-3.31873	-3.31643	-3.32151	-3.31768	-3.28702	-3.31248	-3.31415	-3.3087	-3.30916	-3.32151	-3.32106	-3.32109	-3.32137	-3.31952	-3.32192	-3.30799	-3.32129	-3.3185	0.10643	-3.31811	-3.31949	-3.32135	#8c564b
CCR3	-3.27108	-3.31905	-3.31977	-3.32175	-3.30981	-3.32183	-3.30717	-3.28131	-3.32009	-3.31833	-3.32176	-3.3219	-3.31229	-3.32053	-3.32092	-3.31892	-3.31818	-3.31403	-3.32164	-3.32178	-3.30013	-3.3219	-3.32188	-3.32179	-3.29351	-3.32191	-3.32169	-3.32192	-3.32186	-3.32165	-3.28655	-2.88333	-3.32191	-3.30307	-3.32193	#e377c2
IL5RA	-3.3216	-3.27715	-3.32193	-3.31962	-3.32107	-3.32189	-3.3218	-3.31867	-3.32188	-3.32184	-3.32193	-3.32193	-3.31503	-3.32192	-3.32162	-3.32189	-3.31968	-3.32148	-3.32177	-3.32178	-3.31013	-3.3219	-3.32192	-3.32173	-3.32079	-3.32192	-3.32193	-3.32193	-3.32193	-3.32188	-3.24735	-3.32116	-3.32192	-3.31803	-3.32192	#e377c2
S100A8	-1.72674	-1.82555	-2.44352	-0.261256	2.20716	-2.78001	7.64086	6.42984	-2.08203	-1.9389	-2.3846	-2.87413	-0.557185	-2.52061	-1.78278	-2.60709	-0.883365	-1.79118	-1.74436	-2.27975	-2.07638	-2.96094	-2.91376	-2.76711	-1.26123	-3.00779	-2.22912	-2.91032	-2.27226	-2.76069	4.76724	-2.45233	-2.18934	-0.890205	-2.9561	#7f7f7f
CSF3R	-3.27351	-3.27901	-3.29497	-3.11699	-1.32171	-3.28929	1.06172	0.873858	-3.27386	-3.27926	-3.26951	-3.30693	-2.82435	-3.27439	-3.28209	-3.28901	-3.12902	-3.25846	-3.22225	-3.26891	-3.18194	-3.31271	-3.31664	-3.29786	-3.18226	-3.27223	-3.29213	-3.30499	-3.31397	-3.25672	-0.325675	-3.30728	-3.31378	-3.27224	-3.32103	#7f7f7f
LY6G	-3.3197	-3.31795	-3.32114	-3.31291	-3.18178	-3.31711	-2.78122	-2.94154	-3.32167	-3.31744	-3.31924	-3.31838	-3.307	-3.32108	-3.32142	-3.32104	-3.31221	-3.32063	-3.32024	-3.32015	-3.31894	-3.31947	-3.32175	-3.32172	-3.32049	-3.32183	-3.3215	-3.32177	-3.32183	-3.28799	-3.1227	-3.32155	-3.3218	-3.3211	-3.32188	#7f7f7f
CXCR4	-1.56823	-1.49945	-3.286	-1.8322	-0.871112	-3.10721	-1.43861	-0.626427	-2.60748	-1.8876	-3.13193	-3.30693	-1.01213	-3.22493	-1.83705	-3.27859	-1.8737	-2.21503	-3.06938	-3.22508	-2.29679	-3.27925	-3.29647	-3.08673	-1.53765	-3.26805	-3.26099	-3.29714	-3.25974	-3.24094	-0.564477	-0.444251	-3.27977	-1.47494	-3.31517	#7f7f7f
RORA	-0.90083	-3.21693	-2.11793	-2.96805	-3.17408	-3.07866	-3.2988	-3.28412	-2.98509	-0.648944	-1.85176	-3.13374	-2.99747	-1.62719	-2.87596	-3.10944	-3.09439	-0.0574073	-3.27314	-2.62829	-2.52549	-3.17649	-2.95546	-2.37773	-0.870698	-3.20892	-0.861908	-3.29959	-2.51927	-3.04574	-2.77009	-2.85795	-3.05004	-0.68251	-3.17783	#bcbd22
IL7R	-1.64612	-3.21957	-3.3205	-3.20524	-3.07276	-3.31342	-3.3129	-3.31236	-1.86172	-0.600808	-3.32156	-3.31966	-2.4242	-3.32182	-3.1421	-3.32093	-2.24518	-1.36532	-3.27689	-3.31419	-2.48467	-3.31763	-3.32056	-3.31735	-1.98295	-3.31937	-3.32165	-3.32192	-3.32167	-3.31963	-2.93752	-2.32055	-3.31991	-1.50875	-3.32182	#bcbd22
TCF7	-2.34309	-3.27084	-3.30635	-3.2961	-3.29	-3.20923	-3.32177	-3.31907	-1.76878	-2.43723	-3.10357	-3.17098	-3.22841	-3.21108	-2.95689	-3.30796	-3.18217	-2.8609	-3.31989	-3.31359	-2.96713	-3.31898	-3.30344	-3.229	-2.26938	-3.29004	-3.24849	-3.32129	-3.27983	-3.27274	-3.12377	-3.3174	-3.32075	-1.74614	-3.32018	#bcbd22
NGF	-3.32132	-3.32117	-2.23288	-3.32095	-3.32177	-3.28036	-3.31955	-3.3156	-3.32178	-3.32147	-3.01276	-3.30676	-3.32044	-3.09388	-3.32187	-3.27004	-3.32187	-3.32186	-3.3142	-3.09582	-3.32032	-3.2841	-3.19731	-2.94341	-3.31648	-3.31179	-2.41773	-3.32145	-3.20171	-3.26557	-3.32099	-3.32155	-3.25095	-3.32126	-3.31156	#17becf
PSMD5	-3.17177	-3.18603	-3.10423	-3.04029	-3.14417	-3.02163	-3.29349	-3.26869	-3.21159	-3.18562	-3.0033	-2.94199	-3.15336	-3.1278	-3.11921	-2.97223	-3.14533	-3.22294	-3.23232	-2.93746	-3.28858	-3.08218	-3.19241	-3.16873	-2.99156	-3.16507	-2.59285	-3.29096	-2.86554	-3.0728	-3.14881	-3.17157	-3.07776	-2.76146	-3.29971	#17becf
EPCAM	-3.26859	-3.26731	-3.31218	-3.05147	-3.3115	-3.29623	-3.32019	-3.31166	-3.29492	-3.27901	-3.30279	-3.30501	-3.28061	-3.30377	-3.31074	-3.28998	-3.24624	-3.19951	-3.18126	-1.39417	-3.2837	-2.86463	-3.30794	-3.30965	-3.20926	-3.30565	-3.2736	-3.31995	-3.20222	-3.29301	-3.25307	-3.31883	-1.09449	-3.26792	-3.28443	#1CE6FF
CDH1	-3.20799	-3.31509	-3.31634	-2.60727	-3.26361	-3.30121	-3.31475	-3.30954	-3.31043	-3.30828	-3.30953	-3.30293	-3.19214	-3.31052	-3.29685	-3.30554	-3.0626	-3.30526	-3.29348	-2.2183	-3.22567	-3.11378	-3.312	-3.30803	-3.18408	-3.30572	-3.28618	-3.32055	-3.26305	-3.29394	-3.30883	-1.97898	-2.87444	-3.21098	-3.29839	#1CE6FF
AQP3	-3.18292	-3.30912	-3.32169	-3.31448	-3.31393	-3.32181	-3.32166	-3.31912	-3.27879	-2.76013	-3.32014	-3.32193	-3.31471	-3.3219	-3.31376	-3.32165	-3.26573	-3.24779	-3.31455	-3.29477	-3.22655	-3.31171	-3.32177	-3.32114	-3.0426	-3.32169	-3.31316	-3.32191	-3.31264	-3.32157	-3.30281	-3.14338	-3.32078	-3.03853	-3.32124	#1CE6FF
DAPL1	-3.17502	-3.3068	-3.32091	-3.30831	-3.3106	-3.31958	-3.31821	-3.31725	-1.95101	-3.30257	-3.31898	-3.32184	-3.28852	-3.32049	-3.30356	-3.31636	-3.28208	-3.28779	-3.32055	-3.31907	-3.06831	-3.30932	-3.31654	-3.31114	-3.14311	-3.31529	-3.32159	-3.32191	-3.31731	-3.32164	-3.29348	-3.28779	-3.32164	-2.50205	-3.32067	#1CE6FF
FOXQ1	-3.31221	-3.32143	-3.30353	-3.282	-3.30761	-3.303	-3.31102	-3.30851	-3.31219	-3.30361	-3.15724	-3.32141	-3.31424	-3.18477	-3.32131	-3.30227	-3.32	-3.30514	-3.31614	-2.59247	-3.31204	-3.11011	-3.30487	-3.25459	-3.3124	-3.31437	-3.2189	-3.3211	-2.95815	-3.28065	-3.31774	-3.15575	-2.51303	-3.3179	-3.29826	#1CE6FF
SCGB1A1	-3.18648	-3.2238	-1.29687	-3.17215	-3.1949	-0.610455	-3.06396	-2.76011	-3.16371	-3.2434	-0.801778	-0.382891	-3.20921	-0.859311	-3.24638	-0.611257	-3.1442	-3.2517	-2.65732	-0.862959	-2.94437	0.75812	-1.27317	-1.26634	-3.12036	-0.443156	-1.98072	-1.19495	-1.28778	-1.736	-3.18937	-1.50257	-1.48004	-3.25292	-0.777399	#1CE6FF
SCGB3A2	-3.3219	-3.32051	-3.26705	-3.32037	-3.32183	-3.24357	-3.31669	-3.31615	-3.32188	-3.32193	-3.25007	-3.29015	-3.31964	-3.24207	-3.3177	-3.24742	-3.32173	-3.32186	-3.2865	-3.23749	-3.31695	-3.15974	-3.27519	-3.30537	-3.32182	-3.26929	-3.31571	-3.27405	-3.30305	-3.31461	-3.32108	-3.28188	-3.269	-3.32187	-3.12189	#1CE6FF
MMP10	-3.29712	-3.32131	-3.32109	-3.31031	-3.32184	-3.32187	-3.32132	-3.31918	-3.32101	-3.31978	-3.30552	-3.32192	-3.31772	-3.32032	-3.32151	-3.3218	-3.31944	-3.31945	-3.31323	-3.31974	-3.3101	-3.32153	-3.32182	-3.32178	-3.24398	-3.3219	-3.32087	-3.32192	-3.3207	-3.32192	-3.32093	-3.32191	-3.32164	-3.29761	-3.32193	#1CE6FF
CXCL1	-3.25634	-3.27076	3.02762	-2.88484	-3.13363	-1.85977	-3.03881	-2.65018	-3.26063	-3.23232	0.908398	-2.3084	-2.78686	0.96009	-3.26518	-1.48015	-3.15565	-3.18256	-2.91422	-0.927098	-3.08978	-2.31686	-1.3109	1.15006	-3.23504	-2.42166	2.5352	-2.11351	1.02503	-1.79041	-3.09871	-1.724	-1.51168	-3.21607	-2.06049	#1CE6FF
NFIA	-3.31311	-3.31893	-1.67879	-3.0746	-3.28548	-2.83268	-3.30313	-3.2722	-3.31573	-3.30766	-2.0149	-2.88597	-3.24076	-1.99835	-3.30148	-2.02288	-3.30977	-3.31807	-3.27547	-3.13911	-3.27442	-3.16991	-2.86951	-2.4005	-3.3014	-3.10339	-2.41862	-3.31228	-2.08535	-3.12509	-3.28051	-3.32034	-3.28369	-3.31736	-3.20767	#1CE6FF
KRT15	-3.32193	-3.32192	-3.3217	-3.31951	-3.32024	-3.32191	-3.32193	-3.32192	-3.32192	-3.32193	-3.32036	-3.32193	-3.32172	-3.32183	-3.32191	-3.32188	-3.32184	-3.32193	-3.32183	-3.25905	-3.32189	-3.31925	-3.32141	-3.32185	-3.32193	-3.32155	-3.31908	-3.3219	-3.31205	-3.32157	-3.32185	-3.32192	-3.32108	-3.32193	-3.3216	#1CE6FF
PDPN	-3.31661	-3.31961	-1.16748	-2.82734	-3.19939	-3.22576	-3.28973	-3.24284	-3.31538	-3.31762	-1.80043	-3.27493	-2.73002	-2.77829	-3.32085	-0.512919	-3.13397	-3.31382	-3.22399	-2.05807	-3.27824	-3.01525	-2.73145	-2.20184	-3.2879	-3.14892	-2.19811	-3.3113	0.0033355	-3.14783	-3.2837	-3.14448	-3.27346	-3.26781	-3.27033	#1CE6FF
AGER	-3.31396	-3.31367	-2.99465	-3.28882	-3.3048	-2.96219	-3.27266	-3.20708	-3.3073	-3.31753	-2.87488	-3.09412	-3.30219	-2.91944	-3.31652	-2.60426	-3.3087	-3.32095	-3.24211	2.4569	-3.25763	-0.435567	-3.06512	-2.99456	-3.31059	-3.02733	-2.74198	-3.0688	-2.88556	-2.74646	-3.27949	-3.13043	-2.87964	-3.31774	-2.87432	#1CE6FF
CLIC5	-3.31986	-3.32074	-3.25405	-3.31212	-3.31858	-2.21747	-3.31738	-3.27814	-3.31766	-3.32184	-3.24749	0.0175599	-3.31108	-3.24258	-3.32056	-2.58804	-3.32037	-3.31598	-3.31702	-1.50379	-3.30464	-2.86525	-3.26112	-3.21846	-3.316	-2.83934	-3.22167	-3.24933	-3.16811	-2.17136	-3.30227	-3.30236	-3.15597	-3.31792	-2.77992	#1CE6FF
EMP2	-3.3189	-3.3182	-2.45572	-3.30779	-3.30372	-2.66388	-3.2924	-3.19193	-3.31633	-3.32172	-1.44211	4.07608	-3.31643	-1.89615	-3.31372	-3.10186	-3.31722	-3.32098	-3.24713	0.0392033	-3.27676	-2.1212	-2.59376	-2.24498	-3.3191	-2.58175	-2.23415	-3.14762	-1.65404	-0.495765	-3.30626	-3.15914	-2.88335	-3.3182	-2.78383	#1CE6FF
COL4A3	-3.32192	-3.32192	-3.2883	-3.32172	-3.32192	-3.31151	-3.32117	-3.31699	-3.32191	-3.32193	-3.29566	-3.32176	-3.32182	-3.30713	-3.32185	-3.32001	-3.32191	-3.32192	-3.31661	-2.40011	-3.31982	-3.22483	-3.31155	-3.27022	-3.3219	-3.31642	-3.29085	-3.31472	-3.2099	-3.31522	-3.32185	-3.32179	-3.29982	-3.32193	-3.30499	#1CE6FF
CLDN18	-3.3186	-3.31851	-3.28127	-3.31595	-3.32099	-3.27444	-3.31575	-3.30705	-3.32142	-3.32085	-3.26717	-3.27926	-3.31199	-3.26469	-3.32108	-3.2878	-3.32072	-3.32106	-3.29971	-0.231413	-3.29689	-1.47928	-3.24728	-3.28414	-3.32054	-3.27227	-3.2918	-3.24111	-3.2597	-3.29159	-3.30775	-3.31991	-2.87217	-3.32119	-3.07603	#1CE6FF
HOPX	-2.39137	-3.19911	-3.29654	-3.16685	-2.58201	-3.0569	-3.24442	-3.2183	-3.15898	-3.11304	-3.27621	-1.0532	-3.00703	-3.28358	-2.95941	-3.28341	-3.08249	-3.17748	-3.22797	-1.13489	-3.10008	-2.63109	-3.26031	-3.26418	-2.64014	-3.07306	-3.24562	-3.20275	-3.24674	-2.39082	-2.97622	-3.31539	-2.94312	-2.5408	-2.73249	#1CE6FF
AQP5	-3.31705	-3.32161	-3.21315	-3.30803	-3.3131	-3.21565	-3.31305	-3.26424	-3.31758	-3.31825	-3.10929	-3.25342	-3.31017	-3.21844	-3.32009	-3.20668	-3.31873	-3.32029	-3.28396	1.40451	-3.29328	-1.35681	-3.22001	-3.23913	-3.31982	-3.23864	-3.01662	-3.25908	-2.84805	-3.19155	-3.31158	-3.24712	-2.78387	-3.32008	-3.05489	#1CE6FF
SFTPB	-3.27689	-3.28107	-2.80579	-3.22084	-3.24883	-2.81245	-3.24942	-3.0892	-3.27522	-3.29189	-2.66827	-2.88526	-3.19992	-2.79017	-3.28654	-2.67671	-3.26862	-3.27812	-3.22248	0.94164	-3.22022	3.02651	-2.89453	-2.77888	-3.28015	-2.90482	-2.76357	-3.12647	-2.7353	-2.86705	-3.15387	-2.79227	-2.82987	-3.22006	-2.35806	#1CE6FF
SFTPC	-3.14563	-3.21308	-1.28946	-2.96162	-3.09895	-0.751851	-2.99513	-2.56545	-3.18038	-3.23097	-0.733904	-0.987257	-2.9647	-0.943962	-3.2374	-0.80485	-3.12927	-3.26017	-2.40636	0.998616	-2.98268	6.22744	-1.41634	-1.32957	-3.16706	-1.03141	-1.44039	-1.47159	-1.19803	-1.75253	-3.01936	-0.979256	-1.40312	-3.2491	-1.21547	#1CE6FF
ABCA3	-3.27739	-3.22112	-3.1832	-3.07709	-3.13109	-3.0821	-3.30943	-3.3047	-3.26841	-3.24693	-3.25033	-2.78077	-3.16921	-3.24248	-3.31859	-2.91102	-3.18458	-3.27659	-3.30272	-2.79096	-3.26272	-3.11875	-3.25569	-3.14319	-3.23191	-3.20755	-3.24808	-3.3196	-3.06576	-3.21059	-3.27985	-3.27503	-3.15321	-3.27762	-3.28503	#1CE6FF
NAPSA	-3.17576	-1.12884	-3.26636	-2.53804	0.300828	-3.2695	-2.78617	-2.68799	-3.26212	-3.23634	-3.26182	-3.2841	-1.85698	-3.25333	-2.91086	-3.22464	0.310476	-3.19617	-2.92948	-1.33081	-2.84267	-0.56363	-3.26892	-3.25891	-3.0557	-3.2784	-3.24289	-3.31671	-3.16996	-3.26867	-1.49667	-1.74487	-3.19607	-3.01095	-3.07465	#1CE6FF
IL33	-3.32002	-3.32183	-0.704972	-3.31366	-3.318	-3.25394	-3.31204	-3.29762	-3.32184	-3.32087	-2.61424	-3.27572	-3.31812	-3.01579	-3.32167	-3.05821	-3.3212	-3.32172	-3.31047	-3.00721	-3.31432	-1.74099	-2.26929	-2.35325	-3.31212	-3.16067	-2.3942	-3.31863	-1.48527	-3.23272	-3.31993	-3.27395	-3.2079	-3.3183	-3.06808	#1CE6FF
TSLP	-3.32093	-3.3205	-2.4206	-3.31869	-3.29195	-3.22419	-3.31671	-3.30633	-3.32189	-3.32168	-2.24895	-3.30586	-3.30505	-2.89255	-3.32179	-3.12937	-3.30836	-3.32184	-3.30664	-3.06793	-3.31608	-3.27507	-2.9176	-2.74308	-3.31802	-3.24705	-1.62052	-3.27855	-3.03369	-3.2013	-3.30917	-3.2991	-3.29949	-3.32116	-3.30829	#1CE6FF
RGS13	-3.32181	-3.2699	-3.32193	-3.31857	-3.32097	-3.32193	-3.32193	-3.32193	-3.32011	-3.32191	-3.32193	-3.32193	-3.32015	-3.32193	-3.32168	-3.32193	-3.32033	-3.32176	-3.32186	-3.32191	-3.32077	-3.32189	-3.32193	-3.32193	-3.31841	-3.32193	-3.32193	-3.32193	-3.32193	-3.32193	-3.31865	-3.32158	-3.32193	-3.31658	-3.32193	#1CE6FF
DCLK1	-3.31811	-3.32185	-2.58009	-3.32027	-3.32006	-3.31373	-3.32181	-3.31679	-3.31948	-3.32143	-2.70303	-3.30661	-3.31675	-3.02794	-3.31552	-3.29704	-3.32149	-3.32107	-3.31738	-3.15734	-3.31997	-3.2636	-3.21034	-2.86501	-3.31643	-3.30488	-2.17538	-3.3215	-3.08308	-3.30717	-3.31975	-3.27675	-3.30737	-3.31959	-3.31476	#1CE6FF
CDH5	-3.31906	-3.31653	-3.19825	-3.31503	-3.31074	0.630616	-3.31079	-3.22408	-3.31861	-3.32129	-3.1246	2.19964	-3.31958	-3.14266	-3.32076	-0.804008	-3.27577	-3.32104	-3.28063	-3.13584	-3.29684	-3.19222	-3.2009	-3.15576	-3.32046	-1.42128	-3.08434	-3.26122	-3.18526	-0.143791	-3.28276	-3.26121	-3.18075	-3.32038	-3.19147	#FF34FF
VWF	-3.32139	-3.31907	-3.268	-3.23093	-3.2879	-1.95339	-3.31085	-3.25109	-3.32187	-3.3216	-3.25197	-3.24394	-3.23302	-3.26939	-3.31397	-3.22859	-3.25965	-3.31593	-3.29209	-3.24276	-3.30498	-3.26982	-3.25687	-3.18638	-3.32051	-2.48617	-3.29845	-1.66913	-3.20207	-3.26039	-3.28957	-3.27284	-3.30703	-3.31967	-3.30403	#FF34FF
PECAM1	-3.02375	-2.93098	-3.11244	-3.29104	-3.1152	0.736286	-3.24697	-3.10476	-2.9579	-3.11651	-3.08132	2.34688	-3.13109	-3.08585	-3.06566	-0.5797	-3.13983	-3.10933	-3.28728	-3.13272	-3.04289	-3.10703	-3.18995	-3.04629	-2.94038	-1.16628	-3.04247	-1.33805	-3.15586	-0.75293	-2.91719	-2.59611	-3.15242	-2.83693	-3.15579	#FF34FF
CLEC14A	-3.32096	-3.32012	-3.25068	-3.31903	-3.31939	-0.826339	-3.31869	-3.28796	-3.32185	-3.32156	-3.22961	-1.46015	-3.32177	-3.24737	-3.32167	-3.09213	-3.32136	-3.32184	-3.30761	-3.27011	-3.3147	-3.2879	-3.25823	-3.2624	-3.31575	-2.23609	-3.25796	-3.30935	-3.20555	-2.62154	-3.31915	-3.25729	-3.31662	-3.32093	-3.30875	#FF34FF
ACE	-3.3118	-3.30902	-1.79236	-3.03271	-2.32611	0.531999	-3.29333	-3.17602	-3.31171	-3.31239	-1.76547	2.16039	-3.19753	-1.43743	-3.3085	-2.89653	-3.24937	-3.3102	-3.21896	-3.06256	-3.19417	-3.18324	-2.72076	-2.25632	-3.30352	-1.3323	-2.49895	-3.20877	-3.00079	-1.19712	-2.93351	-3.03146	-3.24734	-3.31413	-3.1632	#FF34FF
FLT1	-3.31687	-3.30872	-3.24654	-1.80789	-3.15157	-0.456606	-3.30004	-3.24533	-3.3167	-3.31738	-3.16764	-0.13918	-3.23368	-3.25471	-3.31011	-3.20675	-3.26147	-3.3026	-3.16364	-3.24048	-3.24218	-3.24252	-3.26371	-3.09131	-3.29532	-2.22773	-3.18731	-3.31225	-3.28844	-2.26722	-3.23998	-3.21587	-3.31439	-3.31977	-3.30276	#FF34FF
HSPG2	-3.32157	-3.31284	-1.80807	-3.31557	-3.31749	-2.56418	-3.3174	-3.29454	-3.32184	-3.31874	-1.9731	-3.23082	-3.31586	-2.61449	-3.32165	-2.87283	-3.31987	-3.3216	-3.29095	-2.67321	-3.3037	-3.22465	-2.98126	-2.05869	-3.32077	-3.02633	-2.30657	-3.27729	-2.55238	-2.98583	-3.3177	-3.08106	-3.05792	-3.32146	-3.2279	#FF34FF
EMCN	-3.3215	-3.32074	-3.23719	-3.32066	-3.31999	-0.287499	-3.3112	-3.26344	-3.3196	-3.32189	-3.1677	-0.355233	-3.31929	-3.2086	-3.32155	-1.82859	-3.31892	-3.32181	-3.29856	-3.22421	-3.30949	-3.22769	-3.22589	-3.22305	-3.31872	-1.51218	-3.20728	-3.24414	-3.24082	-2.30886	-3.31752	-3.24375	-3.2922	-3.32161	-3.29187	#FF34FF
CD34	-3.31817	-3.32002	-0.110245	-3.31295	-3.30015	-0.111526	-3.30521	-3.22966	-3.31923	-3.32175	-0.988574	1.24337	-3.29631	-2.78143	-3.31257	-2.06924	-3.24545	-3.32082	-3.28883	-3.00619	-3.2987	-3.19627	-2.0871	-1.78852	-3.31851	-1.62071	-1.75604	-3.19718	-1.26576	-0.771612	-3.31052	-3.1382	-3.28547	-3.31919	-3.13787	#FF34FF
SOX17	-3.32186	-3.3211	-3.28989	-3.32082	-3.32069	-1.05324	-3.32169	-3.3035	-3.31944	-3.32192	-3.28884	-3.15642	-3.32171	-3.2937	-3.32169	-3.04819	-3.32176	-3.32188	-3.32007	-3.26025	-3.30722	-3.25725	-3.27743	-3.24663	-3.32188	-2.53366	-3.25434	-3.27508	-3.29539	-3.06106	-3.31937	-3.25847	-3.31804	-3.32191	-3.31112	#FF34FF
CDH5	-3.31906	-3.31653	-3.19825	-3.31503	-3.31074	0.630616	-3.31079	-3.22408	-3.31861	-3.32129	-3.1246	2.19964	-3.31958	-3.14266	-3.32076	-0.804008	-3.27577	-3.32104	-3.28063	-3.13584	-3.29684	-3.19222	-3.2009	-3.15576	-3.32046	-1.42128	-3.08434	-3.26122	-3.18526	-0.143791	-3.28276	-3.26121	-3.18075	-3.32038	-3.19147	#FF4A46
VWF	-3.32139	-3.31907	-3.268	-3.23093	-3.2879	-1.95339	-3.31085	-3.25109	-3.32187	-3.3216	-3.25197	-3.24394	-3.23302	-3.26939	-3.31397	-3.22859	-3.25965	-3.31593	-3.29209	-3.24276	-3.30498	-3.26982	-3.25687	-3.18638	-3.32051	-2.48617	-3.29845	-1.66913	-3.20207	-3.26039	-3.28957	-3.27284	-3.30703	-3.31967	-3.30403	#FF4A46
PDPN	-3.31661	-3.31961	-1.16748	-2.82734	-3.19939	-3.22576	-3.28973	-3.24284	-3.31538	-3.31762	-1.80043	-3.27493	-2.73002	-2.77829	-3.32085	-0.512919	-3.13397	-3.31382	-3.22399	-2.05807	-3.27824	-3.01525	-2.73145	-2.20184	-3.2879	-3.14892	-2.19811	-3.3113	0.0033355	-3.14783	-3.2837	-3.14448	-3.27346	-3.26781	-3.27033	#FF4A46
PROX1	-3.31912	-3.32181	-3.29704	-3.26168	-3.31863	-3.29086	-3.32143	-3.31562	-3.32189	-3.32142	-3.30175	-3.32096	-3.31365	-3.2918	-3.32189	-1.55974	-3.32082	-3.3216	-3.31771	-3.30505	-3.3157	-3.29402	-3.31366	-3.28201	-3.32081	-3.27548	-3.27034	-3.31938	-3.26072	-3.29657	-3.31979	-3.32175	-3.32032	-3.32025	-3.25065	#FF4A46
THY1	0.247989	-3.11579	-2.85771	-3.15058	-3.11585	-3.25121	-3.26134	-3.20666	-1.47788	1.24166	-2.85901	-3.28451	-2.95345	-3.20646	-2.47474	-0.752621	-2.97527	-1.07043	-3.26769	-3.23481	-1.98681	-3.22294	-3.03288	-3.05516	1.00973	-3.14399	-2.82024	-3.26192	-3.05477	-3.27936	-2.45217	-3.2666	-3.3165	0.148963	-3.22599	#FF4A46
LYVE1	-3.32022	-3.32142	-3.26804	-3.31966	-3.31712	-1.47525	-3.31724	-3.28806	-3.32081	-3.32144	-3.24988	-3.04709	-3.28489	-3.25119	-3.32157	-1.05144	-3.31549	-3.3217	-3.31826	-3.22816	-3.30767	-3.28129	-3.25358	-3.23049	-3.32162	-2.177	-3.18593	-3.27004	-3.25334	-2.63032	-3.31326	-3.29235	-3.21682	-3.32135	-3.29937	#FF4A46
FLT4	-3.32077	-3.32102	-3.27799	-3.31992	-3.32073	-3.0332	-3.32157	-3.30847	-3.32007	-3.31722	-3.2803	-2.91309	-3.32041	-3.27261	-3.3218	-0.139811	-3.31836	-3.3216	-3.3126	-3.28553	-3.31383	-3.28591	-3.27763	-3.22948	-3.3112	-3.13473	-3.21606	-3.28875	-3.17673	-3.16115	-3.3185	-3.21811	-3.31708	-3.32065	-3.31717	#FF4A46
GATA1	-3.32133	-3.32115	-3.3219	-3.32191	-3.32185	-3.31931	-3.32185	-3.32106	-3.31425	-3.32189	-3.32179	-3.32084	-3.32083	-3.32169	-3.32182	-3.32135	-3.32137	-3.32185	-3.32188	-3.32009	-3.3217	-3.32027	-3.32015	-3.32191	-3.32192	-3.31196	-3.32188	-2.68218	-3.32188	-3.31915	-3.32168	-3.2662	-3.32169	-3.3217	-3.32181	#008941
ITGA2B	-3.31673	-3.32165	-3.16429	-3.3205	-3.31654	-3.26137	-3.32123	-3.31408	-3.32168	-3.31811	-3.21396	-3.23343	-3.31865	-3.19873	-3.31305	-3.20581	-3.31866	-3.31643	-3.30316	-3.23495	-3.31702	-3.27081	-3.26137	-3.26371	-3.30799	-3.26809	-3.0672	4.04489	-3.03742	-2.64184	-3.32022	-2.02338	-3.31451	-3.321	-3.24397	#008941
ITGB3	-3.13007	-3.17231	-3.27658	-3.3031	-3.26001	-3.23059	-3.29434	-3.2583	-3.21153	-3.07999	-3.25392	-3.32011	-3.2681	-3.29284	-3.2694	-3.1539	-3.25028	-3.055	-3.32039	-3.24754	-3.22379	-3.29228	-3.311	-3.27733	-3.03792	-3.29484	-3.24427	-0.892699	-3.22284	-3.29208	-3.20133	-3.10245	-3.31625	-3.16887	-3.31779	#008941
GP6	-3.32193	-3.32193	-3.3173	-3.32193	-3.32187	-3.31911	-3.32183	-3.32001	-3.32193	-3.32193	-3.31859	-3.31866	-3.32192	-3.32103	-3.32193	-3.3055	-3.32192	-3.32192	-3.32113	-3.31754	-3.32168	-3.31442	-3.3156	-3.32138	-3.32193	-3.29929	-3.30207	0.266205	-3.32121	-3.27875	-3.32169	-3.32192	-3.32176	-3.32193	-3.3205	#008941
GYPA	-3.32193	-3.32193	-3.32188	-3.32193	-3.32193	-3.31885	-3.32193	-3.32191	-3.32193	-3.32193	-3.32039	-3.32186	-3.32193	-3.31281	-3.32193	-3.32185	-3.32193	-3.32193	-3.32192	-3.32182	-3.32192	-3.32174	-3.32157	-3.32177	-3.32193	-3.31611	-3.30798	-3.14376	-3.32183	-3.32177	-3.32193	-3.32193	-3.32193	-3.32193	-3.3219	#006FA6
ALAS2	-3.32146	-3.32189	-3.31248	-3.31997	-3.31827	-3.31495	-3.32191	-3.32096	-3.32139	-3.32192	-3.30753	-3.31437	-3.31381	-3.31243	-3.32189	-3.31244	-3.3209	-3.32192	-3.32057	-3.31725	-3.32138	-3.3177	-3.31787	-3.31454	-3.32189	-3.30049	-3.31113	-3.32179	-3.26332	-3.3204	-3.32143	-3.32181	-3.32101	-3.32174	-3.32152	#006FA6
