# Supplementary material for: Conserved transcriptional connectivity of regulatory T cells in the tumor microenvironment informs new combination cancer therapy strategies
Source: Nat Immunol. 2023 May 1;24(6):1020–35. doi: 10.1038/s41590-023-01504-2 (PMC10232368; doi:10.1038/s41590-023-01504-2)
Supplement: Source Data Extended Data Fig. 3 — Statistical source data. [file 41590_2023_1504_MOESM33_ESM.xlsx]

## Sheet: ED_3A_lower_panel
	tsne_1	tsne_2	cell_type	condition	cluster
1.20703e+17	-6.17703	-16.2868	lymphatic_endothelial	DT	4
1.20703e+17	-10.2449	-18.0718	lymphatic_endothelial	DT	4
1.20703e+17	20.7223	-0.763128	capillary_1	DT	6
1.20727e+17	-3.22359	15.6969	capillary_2	DT	2
1.20773e+17	7.53228	-7.21445	inflammatory_capillary	DT	8
1.20773e+17	-12.8641	-15.0144	lymphatic_endothelial	DT	5
1.20787e+17	17.8621	-1.30594	capillary_1	DT	6
1.20787e+17	-9.92998	-20.6727	lymphatic_endothelial	DT	4
1.20787e+17	4.12639	14.7046	capillary_2	DT	3
1.20864e+17	17.1419	0.201994	capillary_1	DT	6
1.20865e+17	17.8132	-0.54911	capillary_1	DT	6
1.21202e+17	-14.6473	-14.9984	lymphatic_endothelial	DT	5
1.21202e+17	-9.39584	-19.5523	lymphatic_endothelial	DT	4
1.21277e+17	-10.171	-16.7239	lymphatic_endothelial	DT	4
1.21277e+17	-3.91529	4.56243	capillary_2	DT	1
1.2132e+17	-6.29109	13.6589	capillary_2	DT	2
1.2132e+17	-7.45046	-16.044	lymphatic_endothelial	DT	4
1.21338e+17	-5.7544	-13.9766	lymphatic_endothelial	DT	4
1.2134e+17	-12.3512	-19.4314	lymphatic_endothelial	DT	5
1.2134e+17	19.1072	-0.432128	capillary_1	DT	6
1.2134e+17	20.2555	-2.13817	capillary_1	DT	6
1.21743e+17	4.49044	15.6844	capillary_2	DT	3
1.21743e+17	-5.24018	3.45273	capillary_2	DT	1
1.21812e+17	3.85339	13.2731	capillary_2	DT	3
1.21812e+17	-9.46092	-12.543	lymphatic_endothelial	DT	4
1.21826e+17	-7.2834	-14.4217	lymphatic_endothelial	DT	4
1.21896e+17	11.9071	-1.11015	capillary_1	DT	0
1.21896e+17	-10.4886	-17.6424	lymphatic_endothelial	DT	4
1.21955e+17	-11.7527	-10.3553	lymphatic_endothelial	DT	9
1.21955e+17	-2.05892	9.16277	capillary_2	DT	3
1.21966e+17	-1.8537	16.2933	capillary_2	DT	2
1.21966e+17	-11.3092	13.6895	artery_vein	DT	7
1.22308e+17	-9.75573	16.0938	artery_vein	DT	7
1.2231e+17	-2.34697	14.7129	capillary_2	DT	2
1.2231e+17	-4.91351	-13.1552	lymphatic_endothelial	DT	4
1.22429e+17	-8.1047	9.02914	capillary_2	DT	1
1.22436e+17	8.92126	-0.57237	capillary_1	DT	0
1.22436e+17	-8.11339	10.732	capillary_2	DT	1
1.22515e+17	-14.835	-18.1784	lymphatic_endothelial	DT	5
1.22515e+17	8.0878	-2.38589	capillary_1	DT	0
1.25042e+17	-10.3777	13.0381	artery_vein	DT	7
1.25042e+17	-3.5672	11.1502	capillary_2	DT	2
1.25197e+17	-7.98497	8.08322	capillary_2	DT	1
1.25197e+17	-10.37	-9.05299	lymphatic_endothelial	DT	9
1.25197e+17	-11.7927	-19.974	lymphatic_endothelial	DT	5
1.25197e+17	-8.68667	9.67389	capillary_2	DT	1
1.2524e+17	-6.80021	-15.5017	lymphatic_endothelial	DT	4
1.2524e+17	-12.9706	-13.429	lymphatic_endothelial	DT	5
1.2524e+17	-10.8808	-20.7879	lymphatic_endothelial	DT	5
1.25247e+17	7.18201	-7.13941	inflammatory_capillary	DT	8
1.25678e+17	-13.1124	-15.34	lymphatic_endothelial	DT	5
1.25678e+17	5.0891	-9.41575	inflammatory_capillary	DT	8
1.2572e+17	-3.37821	9.00016	capillary_2	DT	1
1.25728e+17	-3.96414	10.4381	capillary_2	DT	2
1.25728e+17	-8.46552	-17.0881	lymphatic_endothelial	DT	4
1.25728e+17	-14.506	-15.5646	lymphatic_endothelial	DT	5
1.25728e+17	-13.2532	-18.3643	lymphatic_endothelial	DT	5
1.25728e+17	-2.37935	15.5864	capillary_2	DT	2
1.26132e+17	-6.22927	-12.2996	lymphatic_endothelial	DT	4
1.26132e+17	-11.0918	-20.7219	lymphatic_endothelial	DT	5
1.26149e+17	-8.5399	11.0583	capillary_2	DT	1
1.26149e+17	-12.6701	-20.194	lymphatic_endothelial	DT	5
1.26149e+17	19.6575	-1.23637	capillary_1	DT	6
1.26149e+17	-12.0018	-15.3447	lymphatic_endothelial	DT	5
1.26149e+17	-9.85827	-11.9106	lymphatic_endothelial	DT	5
1.26219e+17	-8.37797	5.30321	capillary_2	DT	1
1.26219e+17	-1.13133	14.2267	capillary_2	DT	2
1.26228e+17	-13.4067	-18.4131	lymphatic_endothelial	DT	5
1.26228e+17	3.65548	14.1335	capillary_2	DT	3
1.26228e+17	-5.18948	-13.3705	lymphatic_endothelial	DT	4
1.26228e+17	-8.78195	-18.628	lymphatic_endothelial	DT	4
1.26228e+17	-1.3902	14.5855	capillary_2	DT	2
1.26294e+17	-11.7589	-19.8169	lymphatic_endothelial	DT	5
1.26364e+17	-13.3669	-13.5973	lymphatic_endothelial	DT	5
1.26681e+17	-2.55208	10.3698	capillary_2	DT	3
1.26682e+17	-4.80761	-16.3895	lymphatic_endothelial	DT	4
1.26706e+17	-11.2412	-15.3908	lymphatic_endothelial	DT	5
1.26706e+17	-14.2082	-20.2162	lymphatic_endothelial	DT	5
1.26706e+17	-8.18808	5.14542	capillary_2	DT	1
1.26706e+17	-5.36097	-13.5148	lymphatic_endothelial	DT	4
1.26766e+17	-7.71328	6.7015	capillary_2	DT	1
1.26776e+17	3.50718	14.2337	capillary_2	DT	3
1.26776e+17	-13.6012	-13.5279	lymphatic_endothelial	DT	5
1.26834e+17	-1.38868	12.4178	capillary_2	DT	2
1.26834e+17	-12.1302	-10.5359	lymphatic_endothelial	DT	9
1.26835e+17	10.2927	-0.512346	capillary_1	DT	0
1.26837e+17	-0.936958	13.259	capillary_2	DT	2
1.26886e+17	15.7752	-6.14021	capillary_1	DT	0
1.26886e+17	-2.4924	15.6302	capillary_2	DT	2
1.26887e+17	-13.2495	-17.0217	lymphatic_endothelial	DT	5
1.26887e+17	-11.5071	-19.7176	lymphatic_endothelial	DT	5
1.29457e+17	-7.82239	7.02371	capillary_2	DT	1
1.29458e+17	-8.21339	9.84265	capillary_2	DT	1
1.29458e+17	-9.25727	-12.7223	lymphatic_endothelial	DT	4
1.29497e+17	-11.4776	-15.79	lymphatic_endothelial	DT	5
1.29497e+17	9.01273	-1.12086	capillary_1	DT	0
1.29566e+17	-13.2166	-15.8944	lymphatic_endothelial	DT	5
1.29583e+17	8.49462	-7.82258	inflammatory_capillary	DT	8
1.29978e+17	3.10395	11.4773	capillary_2	DT	3
1.30126e+17	-7.06737	14.4149	capillary_2	DT	2
1.30126e+17	-10.8503	-14.6272	lymphatic_endothelial	DT	5
1.30135e+17	-12.7834	-16.178	lymphatic_endothelial	DT	5
1.30142e+17	-9.41386	-18.7772	lymphatic_endothelial	DT	4
1.30142e+17	-13.3896	-18.5625	lymphatic_endothelial	DT	5
1.30142e+17	-8.35686	5.3554	capillary_2	DT	1
1.30145e+17	-11.2564	-19.5015	lymphatic_endothelial	DT	5
1.30145e+17	4.62369	-10.0631	inflammatory_capillary	DT	8
1.30145e+17	-8.92053	10.9182	capillary_2	DT	1
1.30145e+17	-5.43695	-13.0467	lymphatic_endothelial	DT	4
1.30184e+17	16.5644	1.14816	capillary_1	DT	6
1.30184e+17	2.84971	11.7815	capillary_2	DT	3
1.30184e+17	-11.6604	-14.6605	lymphatic_endothelial	DT	5
1.30184e+17	-9.48507	-18.9793	lymphatic_endothelial	DT	4
1.30184e+17	-4.2202	11.9844	capillary_2	DT	3
1.30184e+17	-6.06428	6.65403	capillary_2	DT	1
1.30186e+17	-0.0520297	10.0533	capillary_2	DT	3
1.30186e+17	-3.20557	16.0253	capillary_2	DT	2
1.30194e+17	-6.32206	-15.8375	lymphatic_endothelial	DT	4
1.30194e+17	-8.45741	6.3907	capillary_2	DT	1
1.30194e+17	-10.491	-18.1888	lymphatic_endothelial	DT	4
1.30194e+17	4.80088	-9.61261	inflammatory_capillary	DT	8
1.30194e+17	-11.5378	11.6509	artery_vein	DT	7
1.30204e+17	-12.2031	-17.8749	lymphatic_endothelial	DT	5
1.30204e+17	3.20265	11.0699	capillary_2	DT	3
1.30204e+17	-10.3739	-9.03174	lymphatic_endothelial	DT	9
1.30204e+17	5.67073	-9.65249	inflammatory_capillary	DT	8
1.30204e+17	-4.37651	10.4946	capillary_2	DT	1
1.30529e+17	-8.26624	8.96131	capillary_2	DT	1
1.30529e+17	0.293502	9.9177	capillary_2	DT	3
1.30529e+17	-10.8238	7.88109	capillary_2	DT	1
1.30531e+17	5.5562	-10.1838	inflammatory_capillary	DT	8
1.30531e+17	-4.00016	17.8624	capillary_2	DT	2
1.30531e+17	-7.03202	-15.9936	lymphatic_endothelial	DT	4
1.30625e+17	-8.84258	-19.4329	lymphatic_endothelial	DT	4
1.30625e+17	-4.71649	-17.1478	lymphatic_endothelial	DT	4
1.30625e+17	3.43902	14.767	capillary_2	DT	3
1.30736e+17	-8.43298	8.69163	capillary_2	DT	1
1.30736e+17	-9.23253	-17.7321	lymphatic_endothelial	DT	4
1.30736e+17	-3.04394	6.44133	capillary_2	DT	3
1.30754e+17	-7.15509	-15.2822	lymphatic_endothelial	DT	4
1.30761e+17	-4.2181	11.417	capillary_2	DT	1
1.30761e+17	-10.358	-9.07553	lymphatic_endothelial	DT	9
1.30761e+17	-7.16657	3.02996	capillary_2	DT	1
1.3109e+17	-9.45632	-13.5026	lymphatic_endothelial	DT	4
1.3109e+17	-7.44125	6.04295	capillary_2	DT	1
1.3109e+17	-8.50543	-13.9512	lymphatic_endothelial	DT	4
1.3109e+17	-11.5211	-12.3927	lymphatic_endothelial	DT	9
1.31098e+17	15.7291	-6.93274	capillary_1	DT	0
1.31175e+17	-9.81637	-12.2453	lymphatic_endothelial	DT	5
1.31175e+17	-9.22503	11.4315	capillary_2	DT	1
1.31175e+17	-11.2874	12.021	artery_vein	DT	7
1.31217e+17	-14.8687	-13.5794	lymphatic_endothelial	DT	5
1.31234e+17	-8.18161	-17.2316	lymphatic_endothelial	DT	4
1.31234e+17	8.52082	-1.89432	capillary_1	DT	0
1.31234e+17	-10.3007	-9.01471	lymphatic_endothelial	DT	9
1.31234e+17	-8.72175	10.3414	capillary_2	DT	1
1.31293e+17	8.9	-1.85708	capillary_1	DT	0
1.31293e+17	-0.726419	17.1078	capillary_2	DT	2
1.3131e+17	-13.541	-19.4681	lymphatic_endothelial	DT	5
1.3131e+17	5.75434	-9.54894	inflammatory_capillary	DT	8
1.3131e+17	-10.151	-18.8618	lymphatic_endothelial	DT	4
1.3131e+17	-11.646	-18.8949	lymphatic_endothelial	DT	5
1.31311e+17	-9.74379	9.9039	capillary_2	DT	1
1.31311e+17	-2.45794	15.6943	capillary_2	DT	2
1.3383e+17	-0.655975	5.71499	capillary_2	DT	3
1.3383e+17	-6.53944	5.8557	capillary_2	DT	1
1.3383e+17	-5.01569	4.81856	capillary_2	DT	1
1.33854e+17	18.1464	-0.671654	capillary_1	DT	6
1.33854e+17	-6.65032	2.93172	capillary_2	DT	1
1.33855e+17	-12.8386	-17.2476	lymphatic_endothelial	DT	5
1.33895e+17	5.22219	-10.0745	inflammatory_capillary	DT	8
1.33895e+17	14.2914	-2.86588	capillary_1	DT	0
1.33975e+17	-3.08569	9.99432	capillary_2	DT	3
1.33975e+17	-8.60304	8.40355	capillary_2	DT	1
1.33975e+17	-11.5165	-18.9658	lymphatic_endothelial	DT	5
1.33975e+17	-9.67809	6.03625	capillary_2	DT	1
1.33975e+17	0.377099	16.0226	capillary_2	DT	2
1.33982e+17	15.0651	-3.09513	capillary_1	DT	0
1.34034e+17	-11.6562	-19.9404	lymphatic_endothelial	DT	5
1.34034e+17	-11.9002	-18.7091	lymphatic_endothelial	DT	5
1.34376e+17	16.5285	-3.85791	capillary_1	DT	0
1.34378e+17	-4.74554	-14.7631	lymphatic_endothelial	DT	4
1.34378e+17	8.47768	-9.32703	capillary_1	DT	6
1.34448e+17	6.72456	-10.0185	inflammatory_capillary	DT	8
1.34473e+17	-11.4744	-11.1884	lymphatic_endothelial	DT	9
1.34473e+17	-7.83439	7.10873	capillary_2	DT	1
1.34473e+17	-10.4207	15.6963	artery_vein	DT	7
1.34522e+17	-1.43047	13.8763	capillary_2	DT	2
1.34522e+17	-3.45331	11.6566	capillary_2	DT	2
1.34531e+17	-10.6467	8.21771	capillary_2	DT	1
1.34532e+17	4.61042	13.1362	capillary_2	DT	3
1.34532e+17	-6.62577	6.18589	capillary_2	DT	1
1.34532e+17	-9.96115	-17.7924	lymphatic_endothelial	DT	4
1.34532e+17	-12.7182	-19.9303	lymphatic_endothelial	DT	5
1.3454e+17	4.74794	-9.67934	inflammatory_capillary	DT	8
1.3454e+17	-12.7345	-18.0991	lymphatic_endothelial	DT	5
1.3454e+17	1.59716	11.605	capillary_2	DT	3
1.3454e+17	-8.2196	4.81637	capillary_2	DT	1
1.34592e+17	-10.5807	-18.135	lymphatic_endothelial	DT	4
1.34601e+17	-10.4209	-15.1426	lymphatic_endothelial	DT	5
1.34937e+17	-6.83685	13.7371	capillary_2	DT	2
1.34938e+17	-5.82453	16.3168	capillary_2	DT	2
1.34938e+17	-7.9138	6.56052	capillary_2	DT	1
1.34938e+17	-12.2241	9.31581	capillary_2	DT	1
1.35014e+17	-0.209939	6.10748	capillary_2	DT	3
1.35014e+17	-7.68645	7.97155	capillary_2	DT	1
1.35064e+17	-12.8145	-17.8732	lymphatic_endothelial	DT	5
1.35064e+17	-8.82406	-17.4197	lymphatic_endothelial	DT	4
1.35082e+17	-9.29326	-17.8826	lymphatic_endothelial	DT	4
1.35149e+17	-4.39085	-13.5819	lymphatic_endothelial	DT	4
1.35149e+17	-9.22798	-19.2627	lymphatic_endothelial	DT	4
1.35149e+17	-6.26327	18.1572	capillary_2	DT	3
1.35149e+17	-4.23546	7.81444	capillary_2	DT	1
1.3515e+17	-1.37974	13.2768	capillary_2	DT	2
1.35572e+17	19.6124	-0.879583	capillary_1	DT	6
1.357e+17	15.8601	-5.25356	capillary_1	DT	0
1.55843e+17	14.7347	-2.33009	capillary_1	DT	0
1.55843e+17	-0.110713	10.345	capillary_2	DT	3
1.55889e+17	-9.01094	10.5489	capillary_2	DT	1
1.55889e+17	-3.14131	15.9537	capillary_2	DT	2
1.55911e+17	-2.23739	17.2301	capillary_2	DT	2
1.55911e+17	-8.62822	8.94504	capillary_2	DT	1
1.55973e+17	-8.83822	9.10382	capillary_2	DT	1
1.55973e+17	-12.2205	-20.4204	lymphatic_endothelial	DT	5
1.55973e+17	-7.2457	-19.4942	lymphatic_endothelial	DT	4
1.55973e+17	-11.3492	13.8073	artery_vein	DT	7
1.55973e+17	-12.4185	-17.2164	lymphatic_endothelial	DT	5
1.56024e+17	-8.49607	8.85756	capillary_2	DT	1
1.56024e+17	-9.30895	7.95982	capillary_2	DT	1
1.56454e+17	7.48503	-9.79078	inflammatory_capillary	DT	8
1.56454e+17	-10.1244	-19.5328	lymphatic_endothelial	DT	4
1.56454e+17	-5.34279	-17.1741	lymphatic_endothelial	DT	4
1.56463e+17	-13.6578	-11.5291	lymphatic_endothelial	DT	9
1.56463e+17	-13.1516	-18.817	lymphatic_endothelial	DT	5
1.56463e+17	-7.47241	-12.7862	lymphatic_endothelial	DT	4
1.56463e+17	-1.06711	13.7408	capillary_2	DT	2
1.56463e+17	7.32604	-6.60776	inflammatory_capillary	DT	8
1.56516e+17	9.83519	0.00244489	capillary_1	DT	0
1.56516e+17	3.03183	12.3086	capillary_2	DT	3
1.56516e+17	-9.32662	6.91951	capillary_2	DT	1
1.56934e+17	-5.17214	-13.4454	lymphatic_endothelial	DT	4
1.57004e+17	-9.41882	5.96952	capillary_2	DT	1
1.57004e+17	4.63973	-10.4497	inflammatory_capillary	DT	8
1.57004e+17	16.0755	-2.27669	capillary_1	DT	0
1.57072e+17	-5.50277	-13.8933	lymphatic_endothelial	DT	4
1.5714e+17	17.8801	-1.82375	capillary_1	DT	6
1.57478e+17	4.85402	-9.44056	inflammatory_capillary	DT	8
1.57487e+17	-11.4339	-9.82055	lymphatic_endothelial	DT	9
1.57487e+17	0.163385	10.0511	capillary_2	DT	3
1.57487e+17	-7.35681	15.2937	capillary_2	DT	2
1.57487e+17	-7.3437	5.91968	capillary_2	DT	1
1.57487e+17	-4.70022	15.3628	capillary_2	DT	2
1.57537e+17	20.1649	-2.98064	capillary_1	DT	6
1.57538e+17	9.03076	-1.95532	capillary_1	DT	0
1.57538e+17	-11.3002	-9.74971	lymphatic_endothelial	DT	9
1.57538e+17	-9.25475	-16.4124	lymphatic_endothelial	DT	4
1.57538e+17	-9.58361	-16.6301	lymphatic_endothelial	DT	4
1.57563e+17	2.59767	11.3436	capillary_2	DT	3
1.57614e+17	-8.40929	6.87795	capillary_2	DT	1
1.57684e+17	-9.45498	-20.3574	lymphatic_endothelial	DT	4
1.57684e+17	-9.78816	-14.6368	lymphatic_endothelial	DT	5
1.5769e+17	-9.1593	-19.1738	lymphatic_endothelial	DT	4
1.5769e+17	12.9923	-1.44214	capillary_1	DT	0
1.6044e+17	-12.492	-11.2553	lymphatic_endothelial	DT	9
1.6044e+17	-6.38082	15.4222	capillary_2	DT	2
1.6044e+17	-7.95526	-15.3678	lymphatic_endothelial	DT	4
1.60448e+17	-9.48654	12.9174	artery_vein	DT	7
1.60448e+17	-10.4829	12.658	artery_vein	DT	7
1.60448e+17	14.6051	-0.847737	capillary_1	DT	0
1.60785e+17	-8.00954	-13.4627	lymphatic_endothelial	DT	4
1.60785e+17	-6.07908	-14.6304	lymphatic_endothelial	DT	4
1.60785e+17	18.2198	-1.46453	capillary_1	DT	6
1.60903e+17	-5.42149	-14.1069	lymphatic_endothelial	DT	4
1.60903e+17	18.5689	-3.38563	capillary_1	DT	6
1.60903e+17	-7.46298	6.74884	capillary_2	DT	1
1.60911e+17	-13.1659	-14.3229	lymphatic_endothelial	DT	5
1.60911e+17	-9.96561	11.8517	artery_vein	DT	7
1.6099e+17	-11.3201	-17.6658	lymphatic_endothelial	DT	5
1.6099e+17	-8.42096	-13.9876	lymphatic_endothelial	DT	4
1.6099e+17	-7.36228	12.2404	capillary_2	DT	1
1.60997e+17	-12.4798	-16.8144	lymphatic_endothelial	DT	5
1.60997e+17	21.2292	-3.5335	capillary_1	DT	6
1.60997e+17	-9.15405	-17.6281	lymphatic_endothelial	DT	4
1.6134e+17	-11.2306	8.95415	capillary_2	DT	1
1.6134e+17	-10.9758	11.0757	artery_vein	DT	7
1.6134e+17	-13.1216	-14.6059	lymphatic_endothelial	DT	5
1.6134e+17	-11.6583	-18.439	lymphatic_endothelial	DT	5
1.61412e+17	-9.67317	-17.9379	lymphatic_endothelial	DT	4
1.61452e+17	8.48532	-8.62799	inflammatory_capillary	DT	8
1.61452e+17	-6.98442	7.32888	capillary_2	DT	1
1.61463e+17	5.57972	-8.80079	inflammatory_capillary	DT	8
1.61463e+17	8.42652	-8.28301	inflammatory_capillary	DT	8
1.61479e+17	-12.1634	-10.1744	lymphatic_endothelial	DT	9
1.61549e+17	-8.0709	7.63652	capillary_2	DT	1
1.61549e+17	5.78759	-10.0792	inflammatory_capillary	DT	8
1.61549e+17	-10.8337	-15.0676	lymphatic_endothelial	DT	5
1.61549e+17	3.32138	14.208	capillary_2	DT	3
1.61549e+17	-9.044	-18.6573	lymphatic_endothelial	DT	4
1.61549e+17	-3.46818	4.96853	capillary_2	DT	1
1.61549e+17	-9.2891	-19.229	lymphatic_endothelial	DT	4
1.61864e+17	-7.23189	-16.4022	lymphatic_endothelial	DT	4
1.61883e+17	0.845853	16.8	capillary_2	DT	2
1.6189e+17	-5.60622	-13.0989	lymphatic_endothelial	DT	4
1.61891e+17	-11.1366	-16.4885	lymphatic_endothelial	DT	5
1.61891e+17	-12.9139	-15.4899	lymphatic_endothelial	DT	5
1.61893e+17	-7.74996	5.55667	capillary_2	DT	1
1.61893e+17	-7.53407	15.1031	artery_vein	DT	7
1.61893e+17	-8.03431	8.892	capillary_2	DT	1
1.61893e+17	-11.002	15.5657	artery_vein	DT	7
1.61893e+17	3.76101	14.0366	capillary_2	DT	3
1.61893e+17	-6.82943	-14.8559	lymphatic_endothelial	DT	4
1.6196e+17	-8.28746	8.29931	capillary_2	DT	1
1.61961e+17	-10.6286	-17.3805	lymphatic_endothelial	DT	4
1.61961e+17	-1.2312	14.3675	capillary_2	DT	2
1.62079e+17	-9.86304	-13.5518	lymphatic_endothelial	DT	5
1.62091e+17	-11.6724	-18.6997	lymphatic_endothelial	DT	5
1.62091e+17	19.4985	-1.3156	capillary_1	DT	6
1.64699e+17	3.60695	13.0289	capillary_2	DT	3
1.64699e+17	-3.26563	13.4338	capillary_2	DT	2
1.64699e+17	-2.3411	10.4594	capillary_2	DT	3
1.64753e+17	-6.90082	11.7195	capillary_2	DT	1
1.64753e+17	-1.26277	10.916	capillary_2	DT	2
1.64753e+17	-1.67217	14.5533	capillary_2	DT	2
1.64753e+17	-1.73669	15.8208	capillary_2	DT	2
1.64753e+17	4.91377	-9.28717	inflammatory_capillary	DT	8
1.64761e+17	-12.57	-15.7933	lymphatic_endothelial	DT	5
1.64761e+17	-12.7839	-17.6795	lymphatic_endothelial	DT	5
1.64761e+17	-11.663	-20.6597	lymphatic_endothelial	DT	5
1.64761e+17	-3.15367	14.9014	capillary_2	DT	2
1.65165e+17	9.91324	-0.683289	capillary_1	DT	0
1.65232e+17	-9.72492	8.02512	capillary_2	DT	1
1.65232e+17	-7.92158	9.33659	capillary_2	DT	1
1.65232e+17	-4.95643	-16.8072	lymphatic_endothelial	DT	4
1.65232e+17	-12.6512	-14.71	lymphatic_endothelial	DT	5
1.65302e+17	-13.049	-14.434	lymphatic_endothelial	DT	5
1.65326e+17	-9.85982	-13.3611	lymphatic_endothelial	DT	5
1.65326e+17	5.83415	-9.20274	inflammatory_capillary	DT	8
1.65328e+17	18.7881	-0.806201	capillary_1	DT	6
1.65328e+17	-7.65294	-15.9721	lymphatic_endothelial	DT	4
1.65328e+17	-8.97591	8.43694	capillary_2	DT	1
1.65328e+17	-10.6365	-9.2979	lymphatic_endothelial	DT	9
1.65386e+17	-6.48838	-13.7445	lymphatic_endothelial	DT	4
1.65739e+17	2.12968	10.5947	capillary_2	DT	3
1.65739e+17	-6.15119	8.19006	capillary_2	DT	1
1.65741e+17	18.1579	-0.683604	capillary_1	DT	6
1.65741e+17	-10.5706	15.4384	artery_vein	DT	7
1.65852e+17	-12.4918	-21.1257	lymphatic_endothelial	DT	5
1.65852e+17	14.6232	0.264579	capillary_1	DT	0
1.65852e+17	-10.3849	12.1096	artery_vein	DT	7
1.65858e+17	-4.53414	12.194	capillary_2	DT	2
1.65858e+17	-2.76036	4.85253	capillary_2	DT	3
1.65858e+17	-10.1215	16.1628	artery_vein	DT	7
1.65858e+17	3.72215	14.4513	capillary_2	DT	3
1.65858e+17	7.40185	-7.63048	inflammatory_capillary	DT	8
1.6586e+17	8.47058	-8.38509	inflammatory_capillary	DT	8
1.6586e+17	-8.50641	11.2921	capillary_2	DT	1
1.6586e+17	1.41658	15.0414	capillary_2	DT	3
1.65946e+17	-10.7432	9.62208	capillary_2	DT	1
1.65946e+17	-9.25501	-17.5629	lymphatic_endothelial	DT	4
1.65946e+17	-6.08386	13.4008	capillary_2	DT	2
1.65946e+17	-0.975692	14.4935	capillary_2	DT	2
1.66264e+17	21.8532	-1.48328	capillary_1	DT	6
1.66264e+17	-10.0055	9.88152	capillary_2	DT	1
1.66264e+17	-12.2382	-10.6338	lymphatic_endothelial	DT	9
1.66264e+17	-0.576779	11.2967	capillary_2	DT	2
1.66332e+17	4.64733	12.4449	capillary_2	DT	3
1.66332e+17	-10.4749	15.7095	artery_vein	DT	7
1.66351e+17	-1.86841	10.499	capillary_2	DT	2
1.66403e+17	-13.0271	-18.831	lymphatic_endothelial	DT	5
1.69014e+17	-13.1831	-14.7616	lymphatic_endothelial	DT	5
1.69014e+17	-12.6563	-11.9159	lymphatic_endothelial	DT	9
1.69022e+17	-13.2438	-19.0002	lymphatic_endothelial	DT	5
1.69022e+17	-1.87162	11.6568	capillary_2	DT	2
1.69022e+17	-6.89465	14.2731	capillary_2	DT	2
1.69028e+17	5.91381	-7.85119	inflammatory_capillary	DT	8
1.69083e+17	-9.562	-11.9468	lymphatic_endothelial	DT	5
1.69083e+17	-2.82602	8.61675	capillary_2	DT	3
1.69157e+17	-9.35123	-17.9976	lymphatic_endothelial	DT	4
1.69174e+17	-7.19208	16.8615	capillary_2	DT	1
1.69174e+17	-0.508548	17.6139	capillary_2	DT	2
1.69572e+17	-4.79751	9.74785	capillary_2	DT	1
1.6958e+17	20.0592	-0.666835	capillary_1	DT	6
1.6958e+17	-1.74225	6.23447	capillary_2	DT	3
1.6958e+17	14.8519	-1.17221	capillary_1	DT	0
1.69588e+17	-6.80164	-16.2791	lymphatic_endothelial	DT	4
1.69588e+17	8.07312	-2.81025	capillary_1	DT	0
1.69588e+17	-7.98747	-15.8587	lymphatic_endothelial	DT	4
1.69724e+17	-14.7172	-14.0819	lymphatic_endothelial	DT	4
1.69724e+17	-4.38418	16.6881	capillary_2	DT	2
1.69727e+17	3.79857	14.6003	capillary_2	DT	3
1.69769e+17	-12.2744	-19.2349	lymphatic_endothelial	DT	5
1.69769e+17	-11.2263	-19.0299	lymphatic_endothelial	DT	5
1.69794e+17	-13.1288	-20.3695	lymphatic_endothelial	DT	5
1.69795e+17	-12.3274	-10.376	lymphatic_endothelial	DT	9
1.69795e+17	2.56118	14.7605	capillary_2	DT	3
1.69795e+17	-7.24175	-15.7187	lymphatic_endothelial	DT	4
1.69795e+17	-7.84937	10.242	capillary_2	DT	1
1.69796e+17	-9.84596	-15.2301	lymphatic_endothelial	DT	5
1.69796e+17	-11.6602	-10.0968	lymphatic_endothelial	DT	9
1.69796e+17	-13.2543	-14.8068	lymphatic_endothelial	DT	5
1.70137e+17	-12.8655	-15.4805	lymphatic_endothelial	DT	5
1.7018e+17	-2.64074	17.1901	capillary_2	DT	2
1.70198e+17	-8.27698	10.6341	capillary_2	DT	1
1.70198e+17	-7.98949	-16.2694	lymphatic_endothelial	DT	4
1.702e+17	-12.6007	-12.0256	lymphatic_endothelial	DT	9
1.702e+17	-4.27414	7.92248	capillary_2	DT	1
1.70259e+17	-9.29514	-17.9153	lymphatic_endothelial	DT	4
1.70259e+17	-8.75814	-18.7347	lymphatic_endothelial	DT	4
1.70268e+17	-12.2336	-20.8663	lymphatic_endothelial	DT	5
1.70268e+17	8.78744	0.817804	capillary_1	DT	0
1.70268e+17	16.6615	-6.01915	capillary_1	DT	0
1.70277e+17	6.17714	-7.7335	inflammatory_capillary	DT	8
1.70277e+17	-5.1801	-0.522353	lymphatic_endothelial	DT	4
1.70277e+17	-8.57456	-14.7195	lymphatic_endothelial	DT	4
1.70277e+17	-13.0699	-18.938	lymphatic_endothelial	DT	5
1.70327e+17	-7.36974	9.01183	capillary_2	DT	1
1.70343e+17	-8.0334	-16.1331	lymphatic_endothelial	DT	4
1.70344e+17	-1.63959	12.8046	capillary_2	DT	2
1.7066e+17	-9.74339	-19.3896	lymphatic_endothelial	DT	4
1.7066e+17	-3.09304	16.31	capillary_2	DT	2
1.7066e+17	16.3001	1.20395	capillary_1	DT	0
1.70746e+17	1.9857	14.9348	capillary_2	DT	3
1.70746e+17	-10.4093	-13.6558	lymphatic_endothelial	DT	5
1.70799e+17	2.61092	11.1963	capillary_2	DT	3
1.70799e+17	-5.43919	11.8034	capillary_2	DT	2
1.70799e+17	-9.77786	12.1071	artery_vein	DT	7
1.70878e+17	-8.06527	8.32179	capillary_2	DT	1
1.70878e+17	-12.7962	-13.515	lymphatic_endothelial	DT	5
1.91027e+17	-8.45133	9.67618	capillary_2	DT	1
1.91027e+17	-0.333645	10.2134	capillary_2	DT	3
1.91081e+17	7.7948	-3.02388	capillary_1	DT	0
1.91081e+17	5.83969	-9.95508	inflammatory_capillary	DT	8
1.91097e+17	3.17402	13.8717	capillary_2	DT	3
1.91097e+17	-8.34996	-17.3645	lymphatic_endothelial	DT	4
1.91097e+17	-5.70623	6.70185	capillary_2	DT	1
1.91097e+17	-1.13184	7.74266	capillary_2	DT	3
1.91097e+17	-13.5897	-17.0898	lymphatic_endothelial	DT	5
1.91211e+17	-8.04339	9.73621	capillary_2	DT	1
1.91211e+17	-5.04641	-13.5801	lymphatic_endothelial	DT	4
1.91211e+17	-6.27274	4.72658	capillary_2	DT	1
1.91216e+17	-12.4192	-16.2946	lymphatic_endothelial	DT	5
1.91216e+17	4.54263	-9.96556	inflammatory_capillary	DT	8
1.91216e+17	-10.5521	-17.1657	lymphatic_endothelial	DT	4
1.91216e+17	-4.03627	-14.1152	lymphatic_endothelial	DT	4
1.91554e+17	-11.1927	-15.914	lymphatic_endothelial	DT	5
1.91554e+17	-12.4733	-18.2548	lymphatic_endothelial	DT	5
1.91554e+17	-11.3664	-14.8168	lymphatic_endothelial	DT	5
1.91576e+17	0.0264707	5.41707	capillary_2	DT	3
1.91645e+17	-2.11142	13.3199	capillary_2	DT	2
1.91645e+17	0.338595	9.99065	capillary_2	DT	3
1.91645e+17	17.1405	-1.60698	capillary_1	DT	6
1.91647e+17	-8.47519	-12.3667	lymphatic_endothelial	DT	4
1.91647e+17	-7.40181	-11.9191	lymphatic_endothelial	DT	4
1.91691e+17	-5.63771	-12.6534	lymphatic_endothelial	DT	4
1.91691e+17	-0.718909	16.8502	capillary_2	DT	2
1.91709e+17	-5.94273	-16.8195	lymphatic_endothelial	DT	4
1.91709e+17	-9.65256	12.4245	artery_vein	DT	7
1.91757e+17	-3.66563	11.2464	capillary_2	DT	2
1.9176e+17	-7.7352	9.16062	capillary_2	DT	1
1.9176e+17	-11.9907	-18.6442	lymphatic_endothelial	DT	5
1.9176e+17	-11.7454	-18.3801	lymphatic_endothelial	DT	5
1.9176e+17	-10.8921	-12.3507	lymphatic_endothelial	DT	4
1.91774e+17	-8.12275	4.97711	capillary_2	DT	1
1.91774e+17	21.0643	-2.79271	capillary_1	DT	6
1.92102e+17	5.66159	-10.3646	inflammatory_capillary	DT	8
1.92102e+17	-8.509	-17.0085	lymphatic_endothelial	DT	4
1.92102e+17	-2.73417	7.58769	capillary_2	DT	1
1.92121e+17	-8.4624	9.21064	capillary_2	DT	1
1.92121e+17	-12.2185	-10.5342	lymphatic_endothelial	DT	9
1.9218e+17	3.37466	15.2522	capillary_2	DT	3
1.9218e+17	-8.04256	7.23273	capillary_2	DT	1
1.92255e+17	-7.76531	9.11829	capillary_2	DT	1
1.92255e+17	-6.2958	-16.1637	lymphatic_endothelial	DT	4
1.92307e+17	-8.82827	-18.0475	lymphatic_endothelial	DT	4
1.92307e+17	-4.85168	-18.3716	lymphatic_endothelial	DT	5
1.92315e+17	-6.53711	-14.1322	lymphatic_endothelial	DT	4
1.92315e+17	17.2813	0.381497	capillary_1	DT	6
1.92315e+17	-12.3599	-13.5304	lymphatic_endothelial	DT	5
1.92318e+17	-10.7255	-16.8898	lymphatic_endothelial	DT	5
1.92318e+17	2.30039	15.9525	capillary_2	DT	3
1.92318e+17	-12.0589	-16.4661	lymphatic_endothelial	DT	5
1.92318e+17	-9.78166	-15.6605	lymphatic_endothelial	DT	5
1.92318e+17	-12.158	-15.9257	lymphatic_endothelial	DT	5
1.92318e+17	-8.2674	8.24524	capillary_2	DT	1
1.92326e+17	2.95483	17.0976	capillary_2	DT	3
1.92654e+17	4.41613	-7.63586	inflammatory_capillary	DT	8
1.92654e+17	-5.62364	-15.2014	lymphatic_endothelial	DT	4
1.92719e+17	-13.9039	-15.7287	lymphatic_endothelial	DT	5
1.92719e+17	-12.2651	-15.3459	lymphatic_endothelial	DT	5
1.92719e+17	4.84052	-6.19034	inflammatory_capillary	DT	8
1.92719e+17	-6.96572	-15.3778	lymphatic_endothelial	DT	4
1.92746e+17	-4.50926	-16.6282	lymphatic_endothelial	DT	4
1.92746e+17	-14.041	-14.8	lymphatic_endothelial	DT	5
1.92746e+17	-8.39427	13.7142	artery_vein	DT	7
1.92746e+17	4.75977	-9.78061	inflammatory_capillary	DT	8
1.92747e+17	11.8535	-0.886471	capillary_1	DT	0
1.92789e+17	-8.06605	10.0051	capillary_2	DT	1
1.92789e+17	-8.57191	8.88182	capillary_2	DT	1
1.92807e+17	0.583647	14.0171	capillary_2	DT	2
1.92807e+17	-12.7102	-17.4625	lymphatic_endothelial	DT	5
1.92807e+17	14.0841	-2.79547	capillary_1	DT	0
1.92807e+17	1.27061	11.4984	capillary_2	DT	3
1.9286e+17	-6.95964	7.46858	capillary_2	DT	1
1.9286e+17	-14.8379	-18.2624	lymphatic_endothelial	DT	5
1.9286e+17	-10.0656	-16.6334	lymphatic_endothelial	DT	5
1.9286e+17	-1.33287	18.238	capillary_2	DT	2
1.95426e+17	-6.52821	7.08509	capillary_2	DT	1
1.95426e+17	-7.68208	9.18106	capillary_2	DT	1
1.95426e+17	-7.57364	8.20916	capillary_2	DT	1
1.95426e+17	-12.0427	-17.937	lymphatic_endothelial	DT	5
1.95546e+17	-10.2908	-12.9273	lymphatic_endothelial	DT	5
1.95547e+17	-6.33564	-14.6836	lymphatic_endothelial	DT	4
1.95547e+17	4.7281	-9.97674	inflammatory_capillary	DT	8
1.95562e+17	-14.807	-13.3597	lymphatic_endothelial	DT	5
1.95606e+17	0.642184	6.60486	capillary_2	DT	3
1.95606e+17	-9.15626	8.35525	capillary_2	DT	1
1.95606e+17	-12.2919	-11.1994	lymphatic_endothelial	DT	9
1.95616e+17	15.2863	-2.87189	capillary_1	DT	0
1.95616e+17	-6.25018	-14.6101	lymphatic_endothelial	DT	4
1.95622e+17	-11.8033	-21.0288	lymphatic_endothelial	DT	5
1.95623e+17	-10.9841	11.9101	artery_vein	DT	7
1.95626e+17	-1.91008	9.83746	capillary_2	DT	3
1.95626e+17	16.4722	-5.62943	capillary_1	DT	0
1.95967e+17	-9.92483	-18.0136	lymphatic_endothelial	DT	4
1.95967e+17	-8.65299	9.70701	capillary_2	DT	1
1.95967e+17	-0.605862	5.61243	capillary_2	DT	3
1.9602e+17	-7.94809	-15.8646	lymphatic_endothelial	DT	4
1.9602e+17	-11.2141	16.0704	artery_vein	DT	7
1.9602e+17	-8.91756	-16.1605	lymphatic_endothelial	DT	4
1.96044e+17	17.1119	0.194351	capillary_1	DT	6
1.96044e+17	-12.0837	-18.9645	lymphatic_endothelial	DT	5
1.96113e+17	-12.9152	-10.2693	lymphatic_endothelial	DT	9
1.96164e+17	-3.65378	15.8084	capillary_2	DT	2
1.96164e+17	-5.28297	-16.6355	lymphatic_endothelial	DT	4
1.96174e+17	8.17197	-2.43466	capillary_1	DT	0
1.96174e+17	-9.69956	10.4498	capillary_2	DT	1
1.96181e+17	21.7954	-2.72502	capillary_1	DT	6
1.96181e+17	-8.46795	9.81211	capillary_2	DT	1
1.96181e+17	-12.9673	-19.2696	lymphatic_endothelial	DT	5
1.96528e+17	13.1708	0.690008	capillary_1	DT	0
1.96528e+17	-12.4075	-17.6299	lymphatic_endothelial	DT	5
1.96638e+17	16.7997	-3.20596	capillary_1	DT	0
1.96715e+17	-7.9772	-14.8946	lymphatic_endothelial	DT	4
1.97069e+17	21.3639	-2.7661	capillary_1	DT	6
1.97069e+17	-7.2018	8.03896	capillary_2	DT	1
1.97135e+17	-10.7315	-15.0689	lymphatic_endothelial	DT	5
1.97186e+17	8.67099	-3.89586	capillary_1	DT	0
1.97188e+17	-12.5953	-11.7873	lymphatic_endothelial	DT	9
1.97188e+17	4.36534	-7.49776	inflammatory_capillary	DT	8
1.97188e+17	-10.8848	13.3542	artery_vein	DT	7
1.97206e+17	-11.3191	-18.5424	lymphatic_endothelial	DT	5
1.97206e+17	-13.0402	-18.4657	lymphatic_endothelial	DT	5
1.97206e+17	-10.935	11.4357	artery_vein	DT	7
1.97206e+17	-11.4606	-17.1206	lymphatic_endothelial	DT	5
1.97206e+17	0.0334638	6.35029	capillary_2	DT	3
1.97206e+17	8.62914	-8.88794	inflammatory_capillary	DT	8
1.97214e+17	-5.15964	-16.6078	lymphatic_endothelial	DT	4
1.97257e+17	-7.39558	-14.6562	lymphatic_endothelial	DT	4
1.97257e+17	-10.0258	10.065	capillary_2	DT	1
1.97257e+17	-14.0585	-16.6442	lymphatic_endothelial	DT	5
1.97257e+17	-8.28244	5.15466	capillary_2	DT	1
1.97257e+17	-3.73624	13.1331	capillary_2	DT	2
1.99935e+17	-7.07765	-15.31	lymphatic_endothelial	DT	4
1.99935e+17	9.885	-0.544513	capillary_1	DT	0
1.99944e+17	-6.82688	5.64647	capillary_2	DT	1
1.99962e+17	-13.011	-18.8273	lymphatic_endothelial	DT	5
1.99962e+17	-7.5022	5.43265	capillary_2	DT	1
1.99962e+17	-7.32163	9.30364	capillary_2	DT	1
2.00348e+17	-12.4716	-14.2049	lymphatic_endothelial	DT	5
2.00364e+17	-11.8569	-10.3871	lymphatic_endothelial	DT	9
2.00364e+17	4.6399	13.844	capillary_2	DT	3
2.00364e+17	-11.1327	15.9436	artery_vein	DT	7
2.00417e+17	-5.32531	-13.8924	lymphatic_endothelial	DT	4
2.00427e+17	18.7912	-0.358204	capillary_1	DT	6
2.00427e+17	-7.53126	-15.4202	lymphatic_endothelial	DT	4
2.00441e+17	-14.0985	-16.5528	lymphatic_endothelial	DT	5
2.00561e+17	-6.47969	-14.3078	lymphatic_endothelial	DT	4
2.00562e+17	-13.3804	-15.8057	lymphatic_endothelial	DT	5
2.00562e+17	17.408	-0.286646	capillary_1	DT	6
2.00563e+17	-5.14571	16.2539	capillary_2	DT	2
2.00563e+17	-6.49364	11.1608	capillary_2	DT	1
2.00563e+17	8.97941	-1.06998	capillary_1	DT	0
2.00564e+17	-5.70932	-11.7666	lymphatic_endothelial	DT	4
2.0057e+17	-10.9369	14.9965	artery_vein	DT	7
2.0057e+17	-11.0066	-16.5893	lymphatic_endothelial	DT	5
2.0057e+17	-5.32791	13.8287	capillary_2	DT	2
2.0057e+17	-10.7676	-15.3561	lymphatic_endothelial	DT	5
2.00571e+17	-7.8455	6.56894	capillary_2	DT	1
2.00899e+17	-10.8097	12.9061	artery_vein	DT	7
2.00899e+17	-9.51909	9.56764	capillary_2	DT	1
2.00899e+17	-4.86757	15.5953	capillary_2	DT	2
2.00899e+17	19.2467	-1.32042	capillary_1	DT	6
2.00899e+17	-2.14255	15.5483	capillary_2	DT	2
2.00923e+17	-9.31096	-15.0586	lymphatic_endothelial	DT	5
2.00968e+17	19.3373	-2.10997	capillary_1	DT	6
2.00974e+17	-11.1031	-19.9692	lymphatic_endothelial	DT	5
2.00974e+17	-9.52725	8.30992	capillary_2	DT	1
2.00983e+17	-13.2683	-15.8258	lymphatic_endothelial	DT	5
2.00983e+17	-12.7772	-15.2432	lymphatic_endothelial	DT	5
2.01112e+17	-0.522421	7.317	capillary_2	DT	3
2.01114e+17	2.59925	13.7092	capillary_2	DT	3
2.01466e+17	-10.8551	11.6826	artery_vein	DT	7
2.01474e+17	-10.2942	7.93195	capillary_2	DT	1
2.01524e+17	-8.30489	-15.347	lymphatic_endothelial	DT	4
2.01586e+17	-8.9506	5.85162	capillary_2	DT	1
2.01586e+17	17.2446	-2.82099	capillary_1	DT	0
2.01595e+17	15.4924	-1.30217	capillary_1	DT	0
2.04213e+17	4.25531	-6.07373	capillary_2	DT	1
2.04224e+17	-9.72026	-11.5414	lymphatic_endothelial	DT	9
2.04224e+17	-13.2454	-13.973	lymphatic_endothelial	DT	5
2.04352e+17	0.181123	9.40628	capillary_2	DT	3
2.04352e+17	-8.99555	-19.1722	lymphatic_endothelial	DT	4
2.04352e+17	-12.9108	-14.582	lymphatic_endothelial	DT	5
2.04358e+17	-8.95425	-16.8537	lymphatic_endothelial	DT	4
2.04361e+17	-7.90442	13.5103	artery_vein	DT	7
2.04403e+17	-0.113962	9.97109	artery_vein	DT	7
2.04403e+17	-9.73821	-13.5082	lymphatic_endothelial	DT	5
2.04403e+17	12.7555	-2.75952	capillary_1	DT	0
2.04403e+17	-0.328921	5.65437	capillary_2	DT	3
2.04757e+17	-9.12095	-17.5118	lymphatic_endothelial	DT	4
2.04757e+17	5.75675	-9.60803	inflammatory_capillary	DT	8
2.04762e+17	-8.45323	9.22002	capillary_2	DT	1
2.04762e+17	-1.38344	16.2099	capillary_2	DT	2
2.04762e+17	-12.0403	-18.1258	lymphatic_endothelial	DT	5
2.04762e+17	3.5749	10.3918	capillary_2	DT	3
2.04762e+17	-13.1852	-11.4076	lymphatic_endothelial	DT	9
2.04762e+17	-12.6433	-14.3853	lymphatic_endothelial	DT	5
2.04762e+17	6.05069	0.934112	capillary_1	DT	0
2.04763e+17	-8.936	-15.0381	lymphatic_endothelial	DT	5
2.04763e+17	-9.91082	11.6132	artery_vein	DT	7
2.04765e+17	19.1765	-1.00406	capillary_1	DT	6
2.04765e+17	-11.2574	13.156	artery_vein	DT	7
2.04817e+17	-5.82937	-16.1631	lymphatic_endothelial	DT	4
2.04817e+17	-7.31693	8.31833	capillary_2	DT	1
2.04817e+17	-8.6155	9.83822	capillary_2	DT	1
2.04817e+17	19.293	-1.26992	capillary_1	DT	6
2.04825e+17	3.06804	11.626	capillary_2	DT	3
2.04882e+17	-12.6899	-14.35	lymphatic_endothelial	DT	5
2.04911e+17	5.79645	-9.62168	inflammatory_capillary	DT	8
2.04911e+17	-9.31293	6.76617	capillary_2	DT	1
2.04911e+17	1.15407	13.8758	capillary_2	DT	3
2.04911e+17	2.01654	8.72392	capillary_2	DT	3
2.04911e+17	-7.42601	6.86023	capillary_2	DT	1
2.04911e+17	-13.0362	-18.5245	lymphatic_endothelial	DT	5
2.04954e+17	-13.9141	-16.3725	lymphatic_endothelial	DT	5
2.04954e+17	-11.8518	-11.5862	lymphatic_endothelial	DT	9
2.04954e+17	-7.58269	-15.9371	lymphatic_endothelial	DT	4
2.0496e+17	14.0433	0.953666	capillary_1	DT	0
2.0496e+17	14.3908	-2.29137	capillary_1	DT	0
2.05382e+17	-4.31791	13.1928	capillary_2	DT	2
2.05449e+17	4.65056	-9.80754	inflammatory_capillary	DT	8
2.05449e+17	-2.99075	9.58817	capillary_2	DT	3
2.05511e+17	16.7481	-1.10097	capillary_1	DT	0
2.05511e+17	-0.95398	13.0452	capillary_2	DT	2
2.05519e+17	-8.57596	7.54169	capillary_2	DT	1
2.05519e+17	-7.33811	5.58162	capillary_2	DT	1
2.05519e+17	-8.31986	-14.8633	lymphatic_endothelial	DT	4
2.05519e+17	-13.4925	-13.7918	lymphatic_endothelial	DT	5
2.05528e+17	-5.0087	18.0864	capillary_2	DT	2
2.05528e+17	-7.75361	6.93176	capillary_2	DT	1
2.05528e+17	-9.06603	-17.2283	lymphatic_endothelial	DT	4
2.05528e+17	10.8213	-3.35234	capillary_1	DT	0
2.05528e+17	-0.793366	10.1829	capillary_2	DT	3
2.05528e+17	-0.327024	5.99584	capillary_2	DT	3
2.05528e+17	15.1685	-0.976169	capillary_1	DT	0
2.0587e+17	-3.87212	15.3403	capillary_2	DT	2
2.0587e+17	-3.89409	16.0172	capillary_2	DT	2
2.0587e+17	3.0223	11.254	capillary_2	DT	3
2.0587e+17	-11.7962	-15.1273	lymphatic_endothelial	DT	5
2.05923e+17	-0.345421	14.4335	capillary_2	DT	2
2.26206e+17	-12.6995	-16.0479	lymphatic_endothelial	DT	5
2.26206e+17	-13.1971	-11.3606	lymphatic_endothelial	DT	9
2.26206e+17	-7.06549	6.08958	capillary_2	DT	1
2.26206e+17	5.80871	-9.99241	inflammatory_capillary	DT	8
2.26266e+17	-0.999709	16.3251	capillary_2	DT	2
2.26266e+17	-10.3008	-14.7079	lymphatic_endothelial	DT	5
2.26266e+17	-7.11481	8.41414	capillary_2	DT	1
2.26273e+17	-12.4403	-20.1902	lymphatic_endothelial	DT	5
2.26273e+17	4.14348	14.2363	capillary_2	DT	3
2.26283e+17	-7.63629	-15.8254	lymphatic_endothelial	DT	4
2.26283e+17	-1.26062	5.3888	capillary_2	DT	3
2.26283e+17	-12.0859	-17.0736	lymphatic_endothelial	DT	5
2.26395e+17	-8.27194	5.03727	capillary_2	DT	1
2.26806e+17	-11.6898	-14.4917	lymphatic_endothelial	DT	5
2.26806e+17	-5.48866	-17.5951	lymphatic_endothelial	DT	4
2.26822e+17	-10.5703	12.8464	artery_vein	DT	7
2.26822e+17	12.8989	-0.303092	capillary_1	DT	0
2.26875e+17	-4.13119	16.8833	capillary_2	DT	2
2.26875e+17	6.9939	-5.86521	inflammatory_capillary	DT	8
2.26875e+17	-13.3248	-17.1819	lymphatic_endothelial	DT	5
2.26875e+17	-1.85703	15.4301	capillary_2	DT	2
2.26875e+17	2.6777	14.8928	capillary_2	DT	3
2.26875e+17	-13.53	-16.0369	lymphatic_endothelial	DT	5
2.26875e+17	-1.40331	12.8427	capillary_2	DT	2
2.26883e+17	-4.58671	-16.2546	lymphatic_endothelial	DT	4
2.26883e+17	-11.9172	-12.9923	lymphatic_endothelial	DT	5
2.26883e+17	4.6205	14.2809	capillary_2	DT	3
2.26901e+17	-6.19306	-15.1699	lymphatic_endothelial	DT	4
2.26901e+17	-10.0503	12.0322	artery_vein	DT	7
2.26901e+17	-6.18559	14.1282	capillary_2	DT	2
2.2695e+17	-10.6885	13.0017	artery_vein	DT	7
2.2695e+17	5.37188	13.0379	capillary_2	DT	3
2.2695e+17	-9.7499	16.1392	artery_vein	DT	7
2.26953e+17	9.67018	-1.01233	capillary_1	DT	0
2.26953e+17	-7.76821	7.26581	capillary_2	DT	1
2.26953e+17	-10.1717	-8.75225	lymphatic_endothelial	DT	9
2.26953e+17	-12.273	-17.5071	lymphatic_endothelial	DT	5
2.26953e+17	-9.08482	-15.1185	lymphatic_endothelial	DT	5
2.26953e+17	-8.92243	-18.5989	lymphatic_endothelial	DT	4
2.26953e+17	-12.9395	-15.9855	lymphatic_endothelial	DT	5
2.26959e+17	-11.2916	15.7144	artery_vein	DT	7
2.26959e+17	-2.84564	9.18952	capillary_2	DT	3
2.26959e+17	5.51546	-9.72908	inflammatory_capillary	DT	8
2.26959e+17	-8.14858	5.23481	capillary_2	DT	1
2.27285e+17	-12.8376	-19.6709	lymphatic_endothelial	DT	5
2.27285e+17	-14.3022	-14.983	lymphatic_endothelial	DT	5
2.27285e+17	-9.6281	-17.2605	lymphatic_endothelial	DT	4
2.27285e+17	-14.0573	-16.1959	lymphatic_endothelial	DT	5
2.27305e+17	-12.8278	-18.4914	lymphatic_endothelial	DT	5
2.27305e+17	-4.90346	15.9941	capillary_2	DT	2
2.27305e+17	-11.9433	-11.2682	lymphatic_endothelial	DT	9
2.27305e+17	-8.81229	10.1293	capillary_2	DT	1
2.27355e+17	-9.19793	-19.221	lymphatic_endothelial	DT	4
2.27355e+17	18.6252	-0.0567126	capillary_1	DT	6
2.27357e+17	8.34846	-1.80205	capillary_1	DT	0
2.27357e+17	6.32128	-7.75009	inflammatory_capillary	DT	8
2.27364e+17	-5.70294	-14.8248	lymphatic_endothelial	DT	4
2.27364e+17	-9.53501	5.86476	capillary_2	DT	1
2.27364e+17	-10.9408	-16.8388	lymphatic_endothelial	DT	5
2.27364e+17	-10.656	8.51759	capillary_2	DT	1
2.27364e+17	-14.5167	-15.6811	lymphatic_endothelial	DT	5
2.27364e+17	11.3797	-3.68175	capillary_1	DT	0
2.27364e+17	13.5145	-3.33885	capillary_1	DT	0
2.27364e+17	-2.90754	9.85119	capillary_2	DT	3
2.27425e+17	11.7334	-3.90576	capillary_1	DT	0
2.27425e+17	-6.5161	7.65855	capillary_2	DT	1
2.27425e+17	-2.54412	11.8723	capillary_2	DT	2
2.27493e+17	14.1018	-1.99544	capillary_1	DT	0
2.27493e+17	9.15701	0.594653	capillary_1	DT	0
2.2751e+17	15.8835	-5.80297	capillary_1	DT	0
2.2751e+17	-3.44197	14.3457	capillary_2	DT	2
2.2751e+17	0.749681	7.24755	capillary_2	DT	3
2.27517e+17	7.06191	-7.03394	inflammatory_capillary	DT	8
2.27517e+17	-13.2427	-16.2466	lymphatic_endothelial	DT	5
2.27847e+17	17.8817	-1.40605	capillary_1	DT	6
2.27854e+17	13.1174	-0.630843	capillary_1	DT	0
2.27903e+17	-3.15169	16.2122	capillary_2	DT	2
2.27922e+17	5.9232	14.2331	capillary_2	DT	3
2.27922e+17	5.09092	11.9341	capillary_2	DT	3
2.27922e+17	-7.27627	-14.6435	lymphatic_endothelial	DT	4
2.27922e+17	15.3769	-3.75922	capillary_1	DT	0
2.27931e+17	-6.98005	7.82404	capillary_2	DT	1
2.27931e+17	-8.71715	11.4354	capillary_2	DT	1
2.27973e+17	-2.01538	5.30758	capillary_2	DT	3
2.27973e+17	-13.4985	-15.482	lymphatic_endothelial	DT	5
2.27975e+17	-8.99083	10.5649	capillary_2	DT	1
2.27982e+17	-14.2599	-16.2228	lymphatic_endothelial	DT	5
2.27982e+17	-6.26124	-14.2535	lymphatic_endothelial	DT	4
2.2799e+17	-9.8401	7.37309	capillary_2	DT	1
2.27991e+17	3.53003	11.502	capillary_2	DT	3
2.28042e+17	-10.3328	-15.4604	lymphatic_endothelial	DT	5
2.28042e+17	-12.2853	-20.5855	lymphatic_endothelial	DT	5
2.28042e+17	-9.36965	-17.9171	lymphatic_endothelial	DT	4
2.28042e+17	-8.26407	4.57671	capillary_2	DT	1
2.30592e+17	-6.92711	-18.4765	lymphatic_endothelial	DT	4
2.30592e+17	-5.57151	-16.4497	lymphatic_endothelial	DT	4
2.30592e+17	-2.63134	5.41323	capillary_2	DT	3
2.30612e+17	-4.5541	10.3202	capillary_2	DT	1
2.30612e+17	-8.60079	9.98036	capillary_2	DT	1
2.30612e+17	8.46756	-1.61796	capillary_1	DT	0
2.30612e+17	-8.58007	12.2585	artery_vein	DT	7
2.30652e+17	-4.82015	12.7001	capillary_2	DT	2
2.30652e+17	-13.8604	-14.4923	lymphatic_endothelial	DT	5
2.30654e+17	-3.12556	13.046	capillary_2	DT	2
2.30654e+17	-8.49285	9.50934	capillary_2	DT	1
2.30654e+17	-12.3296	-18.0164	lymphatic_endothelial	DT	5
2.30654e+17	-7.09861	9.95955	capillary_2	DT	1
2.30654e+17	-9.11298	-18.0354	lymphatic_endothelial	DT	4
2.30654e+17	-4.13045	2.24945	capillary_2	DT	1
2.30733e+17	10.9525	1.17027	capillary_1	DT	0
2.30733e+17	15.0076	-3.7935	capillary_1	DT	0
2.30733e+17	-9.60533	-17.6645	lymphatic_endothelial	DT	4
2.3075e+17	-0.0449008	6.44267	capillary_2	DT	3
2.3075e+17	-8.63387	6.74789	capillary_2	DT	1
2.30799e+17	-10.9857	-10.3135	lymphatic_endothelial	DT	9
2.30799e+17	-8.46204	-17.0452	lymphatic_endothelial	DT	4
2.308e+17	-7.43841	11.3709	capillary_2	DT	1
2.308e+17	-0.444415	10.9122	capillary_2	DT	2
2.308e+17	-6.38011	12.2935	capillary_2	DT	2
2.308e+17	-3.09105	16.779	capillary_2	DT	2
2.30808e+17	-2.12551	5.5005	capillary_2	DT	3
2.30808e+17	-6.92576	-14.683	lymphatic_endothelial	DT	4
2.30808e+17	-5.15973	10.1802	capillary_2	DT	1
2.30808e+17	-13.0115	-19.1609	lymphatic_endothelial	DT	5
2.30808e+17	14.2064	0.273283	capillary_1	DT	0
2.30809e+17	5.52742	-10.5682	inflammatory_capillary	DT	8
2.31271e+17	-8.62178	10.9896	capillary_2	DT	1
2.31271e+17	1.37611	15.3437	capillary_2	DT	3
2.31279e+17	-1.12466	10.9234	capillary_2	DT	2
2.31279e+17	-10.2111	5.70177	capillary_2	DT	1
2.3128e+17	17.9715	-1.08102	capillary_1	DT	6
2.3128e+17	12.3591	-3.03737	capillary_1	DT	0
2.3128e+17	-5.03701	-16.4345	lymphatic_endothelial	DT	4
2.3128e+17	-9.43306	-18.5796	lymphatic_endothelial	DT	4
2.31291e+17	-9.0292	-11.5912	lymphatic_endothelial	DT	4
2.31341e+17	-13.0208	-20.1075	lymphatic_endothelial	DT	5
2.31365e+17	-4.76937	3.40247	capillary_2	DT	1
2.31365e+17	-4.64646	11.3896	capillary_2	DT	2
2.31365e+17	-7.32494	7.9087	capillary_2	DT	1
2.31365e+17	-9.32139	6.03732	capillary_2	DT	1
2.31365e+17	-10.7195	-18.2667	lymphatic_endothelial	DT	4
2.31366e+17	-8.2513	4.76754	capillary_2	DT	1
2.31366e+17	-1.86305	10.9789	capillary_2	DT	2
2.31693e+17	-2.47269	8.92551	capillary_2	DT	3
2.31693e+17	-7.7466	-15.7057	lymphatic_endothelial	DT	4
2.31693e+17	-1.33658	14.1962	capillary_2	DT	2
2.31693e+17	14.8926	-4.53718	capillary_1	DT	0
2.31693e+17	-12.2883	-10.8221	lymphatic_endothelial	DT	9
2.31712e+17	-2.51871	15.914	capillary_2	DT	2
2.31712e+17	-11.255	15.879	artery_vein	DT	7
2.31761e+17	-6.8831	-14.9911	lymphatic_endothelial	DT	4
2.31761e+17	-1.70792	6.83903	capillary_2	DT	3
2.31761e+17	20.55	-0.0570249	capillary_1	DT	6
2.3177e+17	1.3208	9.43578	capillary_2	DT	3
2.31823e+17	-1.24788	14.2251	capillary_2	DT	2
2.31823e+17	-2.30421	8.55312	capillary_2	DT	3
2.31823e+17	-12.6642	-11.5934	lymphatic_endothelial	DT	9
2.31823e+17	-7.23312	-12.2861	lymphatic_endothelial	DT	4
2.3189e+17	-12.4714	-19.285	lymphatic_endothelial	DT	5
2.3189e+17	-13.425	-16.8345	lymphatic_endothelial	DT	5
2.31891e+17	-9.11002	8.22945	capillary_2	DT	1
2.31891e+17	-11.8178	-21.0609	lymphatic_endothelial	DT	5
2.31891e+17	-11.8055	-10.0302	lymphatic_endothelial	DT	9
2.31891e+17	-8.5568	7.50868	capillary_2	DT	1
2.31891e+17	-3.73266	4.76826	capillary_2	DT	1
2.31898e+17	-4.13132	4.84207	capillary_2	DT	1
2.319e+17	3.56196	14.1542	capillary_2	DT	3
2.319e+17	-13.1939	-19.4415	lymphatic_endothelial	DT	5
2.31908e+17	-3.67641	11.5451	capillary_2	DT	2
2.31908e+17	-4.19631	12.6372	capillary_2	DT	2
2.31917e+17	-6.36496	6.87179	capillary_2	DT	1
2.31917e+17	-8.81048	4.27196	capillary_2	DT	1
2.32262e+17	-8.42766	-14.0919	lymphatic_endothelial	DT	5
2.32262e+17	-10.5129	-10.7089	lymphatic_endothelial	DT	9
2.32262e+17	-13.3355	-18.5617	lymphatic_endothelial	DT	5
2.32301e+17	-3.88448	-14.8141	lymphatic_endothelial	DT	4
2.32301e+17	-8.69441	-18.4383	lymphatic_endothelial	DT	4
2.32301e+17	21.1712	-2.4884	capillary_1	DT	6
2.32301e+17	6.90308	-7.35907	inflammatory_capillary	DT	8
2.32301e+17	8.75084	-5.46754	capillary_1	DT	0
2.32301e+17	-4.97943	10.9356	capillary_2	DT	1
2.32301e+17	-9.05965	-18.2839	lymphatic_endothelial	DT	4
2.32303e+17	15.9662	-0.747888	capillary_1	DT	0
2.32303e+17	4.6327	-9.55705	inflammatory_capillary	DT	8
2.32303e+17	-11.4273	-13.3649	lymphatic_endothelial	DT	5
2.32319e+17	-3.77016	15.8214	capillary_2	DT	2
2.32319e+17	7.06081	-0.897986	capillary_1	DT	0
2.32321e+17	-10.6057	-20.687	lymphatic_endothelial	DT	5
2.32327e+17	5.17382	-9.81635	inflammatory_capillary	DT	8
2.32327e+17	-3.22857	11.2924	capillary_2	DT	3
2.32327e+17	-5.72317	16.6863	capillary_2	DT	2
2.32327e+17	-4.70701	-16.4133	lymphatic_endothelial	DT	4
2.3233e+17	-12.3349	-19.4046	lymphatic_endothelial	DT	5
2.3233e+17	0.273403	15.7288	capillary_2	DT	2
2.32439e+17	-9.99331	-10.6307	lymphatic_endothelial	DT	9
2.32439e+17	-6.21014	-14.0364	lymphatic_endothelial	DT	4
2.32439e+17	-4.54675	3.15382	capillary_2	DT	1
2.3245e+17	7.93567	-2.12993	capillary_1	DT	0
2.3245e+17	-4.52827	13.9682	capillary_2	DT	2
2.32451e+17	-9.83984	8.88923	capillary_2	DT	1
2.32451e+17	-10.3853	-8.99513	lymphatic_endothelial	DT	9
2.32451e+17	-10.3306	12.6467	artery_vein	DT	7
2.34992e+17	-9.91607	8.253	capillary_2	DT	1
2.35001e+17	-5.09656	-14.8148	lymphatic_endothelial	DT	4
2.35001e+17	-9.34169	7.89681	capillary_2	DT	1
2.35001e+17	-12.4514	-21.0678	lymphatic_endothelial	DT	5
2.35007e+17	-12.4163	-11.1359	lymphatic_endothelial	DT	9
2.3507e+17	-4.85138	11.299	capillary_2	DT	2
2.35071e+17	-10.5201	-9.22084	lymphatic_endothelial	DT	9
2.3512e+17	-2.24012	9.08673	capillary_2	DT	3
2.3512e+17	-10.668	-18.7609	lymphatic_endothelial	DT	4
2.3512e+17	1.2155	13.081	capillary_2	DT	3
2.35122e+17	20.8424	-1.20905	capillary_1	DT	6
2.3513e+17	-13.555	-14.8968	lymphatic_endothelial	DT	5
2.3513e+17	-10.8641	-15.4844	lymphatic_endothelial	DT	5
2.35189e+17	-0.604975	5.99723	capillary_2	DT	3
2.35189e+17	13.7589	-2.11466	capillary_1	DT	0
2.35189e+17	-8.59662	-16.3774	lymphatic_endothelial	DT	4
2.35189e+17	-13.2415	-17.1908	lymphatic_endothelial	DT	5
2.35199e+17	-13.7123	-15.7311	lymphatic_endothelial	DT	5
2.35199e+17	21.4443	-0.957619	capillary_1	DT	6
2.35199e+17	20.7803	-0.214814	capillary_1	DT	6
2.35199e+17	22.3421	-2.01787	capillary_1	DT	6
2.35214e+17	-10.7797	13.1674	artery_vein	DT	7
2.35533e+17	-12.2673	-17.2703	lymphatic_endothelial	DT	5
2.35548e+17	4.41799	-10.2573	inflammatory_capillary	DT	8
2.35548e+17	-10.8164	10.9361	artery_vein	DT	7
2.35548e+17	-13.0917	-19.001	lymphatic_endothelial	DT	5
2.35602e+17	-4.06948	16.3682	capillary_2	DT	2
2.35627e+17	-9.92131	8.20972	capillary_2	DT	1
2.35678e+17	4.17987	16.9124	capillary_2	DT	3
2.35679e+17	20.5797	-1.46192	capillary_1	DT	6
2.35698e+17	4.10245	14.6936	capillary_2	DT	3
2.35738e+17	-12.952	-12.0209	lymphatic_endothelial	DT	9
2.35738e+17	18.9236	0.495603	capillary_1	DT	6
2.35738e+17	2.49321	17.1114	capillary_2	DT	3
2.36082e+17	-11.7561	-10.0915	lymphatic_endothelial	DT	9
2.36082e+17	-8.95819	13.204	artery_vein	DT	7
2.36167e+17	0.443921	15.6317	capillary_2	DT	2
2.36167e+17	-5.82876	13.219	capillary_2	DT	2
2.36167e+17	-8.34911	9.16446	capillary_2	DT	1
2.36167e+17	-4.69017	-15.171	lymphatic_endothelial	DT	4
2.3617e+17	-12.4494	-15.3697	lymphatic_endothelial	DT	5
2.3617e+17	3.74038	13.9221	capillary_2	DT	3
2.3617e+17	14.5345	-3.46928	capillary_1	DT	0
2.36177e+17	-8.074	7.64231	capillary_2	DT	1
2.36177e+17	13.9541	-1.94349	capillary_1	DT	0
2.36177e+17	-9.23762	-17.9467	lymphatic_endothelial	DT	4
2.36178e+17	-12.54	-11.7152	lymphatic_endothelial	DT	9
2.36178e+17	10.0796	-3.14639	capillary_1	DT	0
2.36178e+17	-11.5492	-17.3488	lymphatic_endothelial	DT	5
2.36178e+17	-12.8638	-15.5662	lymphatic_endothelial	DT	5
2.36288e+17	-9.03454	8.32767	capillary_2	DT	1
2.36288e+17	2.82324	14.7744	capillary_2	DT	3
2.36288e+17	19.887	-2.07182	capillary_1	DT	6
2.36634e+17	-6.55962	-14.39	lymphatic_endothelial	DT	4
2.36634e+17	-8.08614	-14.9563	lymphatic_endothelial	DT	4
2.3664e+17	-13.9884	-19.4224	lymphatic_endothelial	DT	5
2.3664e+17	20.0642	-0.716125	capillary_1	DT	6
2.3665e+17	-9.06953	-17.2734	lymphatic_endothelial	DT	4
2.3665e+17	-7.06779	-16.696	lymphatic_endothelial	DT	4
2.3665e+17	-9.71813	-15.2063	lymphatic_endothelial	DT	5
2.3665e+17	1.59005	8.84201	capillary_2	DT	3
2.3665e+17	2.28414	9.32292	capillary_2	DT	3
2.3665e+17	-8.58589	-15.9486	lymphatic_endothelial	DT	4
2.36768e+17	6.25639	-8.03014	inflammatory_capillary	DT	8
2.36785e+17	-9.29916	-16.6465	lymphatic_endothelial	DT	4
2.36847e+17	-7.04861	-15.1072	lymphatic_endothelial	DT	4
2.39383e+17	12.7312	-6.48388	capillary_1	DT	0
2.39383e+17	-8.9187	-18.6139	lymphatic_endothelial	DT	4
2.39383e+17	-13.7473	-19.2152	lymphatic_endothelial	DT	5
2.39391e+17	-9.18285	11.8714	artery_vein	DT	7
2.39391e+17	-12.3914	-18.2131	lymphatic_endothelial	DT	5
2.39391e+17	-8.09912	8.41899	capillary_2	DT	1
2.39409e+17	5.52873	-10.4716	inflammatory_capillary	DT	8
2.39409e+17	-9.40402	-14.7562	lymphatic_endothelial	DT	5
2.39448e+17	-4.17867	11.9872	capillary_2	DT	2
2.39448e+17	14.2792	-0.936864	capillary_1	DT	0
2.39458e+17	-11.5512	-14.1631	lymphatic_endothelial	DT	5
2.39469e+17	-10.4463	16.1538	artery_vein	DT	7
2.39475e+17	-13.1325	-13.2656	lymphatic_endothelial	DT	5
2.39475e+17	-2.22804	16.637	capillary_2	DT	2
2.39588e+17	-13.0462	-18.3779	lymphatic_endothelial	DT	5
2.39588e+17	-3.82195	16.4151	capillary_2	DT	2
2.39588e+17	11.0688	-4.304	capillary_1	DT	0
2.39596e+17	1.81502	9.21259	capillary_2	DT	3
2.39596e+17	-12.1823	-19.4799	lymphatic_endothelial	DT	5
2.39596e+17	-4.67103	-14.3297	lymphatic_endothelial	DT	4
2.39933e+17	-11.8307	-15.531	lymphatic_endothelial	DT	5
2.39933e+17	-9.12911	-19.1912	lymphatic_endothelial	DT	4
2.39947e+17	2.64872	15.773	capillary_2	DT	3
2.39947e+17	-9.73106	8.50822	capillary_2	DT	1
2.40095e+17	-13.0059	-16.8827	lymphatic_endothelial	DT	5
2.40137e+17	-6.13269	13.1694	capillary_2	DT	2
2.40137e+17	-12.3844	-13.6198	lymphatic_endothelial	DT	5
2.40155e+17	14.2969	-1.54016	capillary_1	DT	0
2.40161e+17	5.64481	-10.9565	inflammatory_capillary	DT	8
2.40161e+17	-5.14461	3.45558	capillary_2	DT	1
2.40482e+17	-6.65496	5.85654	capillary_2	DT	1
2.40498e+17	-6.26032	-16.2949	lymphatic_endothelial	DT	4
2.40618e+17	0.92128	9.55811	capillary_2	DT	3
2.40618e+17	-14.6926	-14.141	lymphatic_endothelial	DT	5
2.40618e+17	-9.36853	-16.49	lymphatic_endothelial	DT	4
2.40618e+17	-12.5091	-10.9331	lymphatic_endothelial	DT	9
2.40618e+17	7.24601	-6.73094	inflammatory_capillary	DT	8
2.40635e+17	-7.6943	13.4805	artery_vein	DT	7
2.41058e+17	-6.5663	8.03037	capillary_2	DT	1
2.41099e+17	-5.07085	13.7203	capillary_2	DT	2
2.41099e+17	18.1617	-0.715596	capillary_1	DT	6
2.41099e+17	-5.69323	12.5298	capillary_2	DT	2
2.41106e+17	-0.41629	7.41851	capillary_2	DT	3
2.41115e+17	-3.67525	17.1043	capillary_2	DT	2
2.41115e+17	-12.6154	-20.4242	lymphatic_endothelial	DT	5
2.41115e+17	-10.8839	11.1302	artery_vein	DT	7
1.20703e+17	1.53932	9.81971	capillary_2	DT	3
1.20727e+17	15.4847	-6.24017	capillary_1	DT	0
1.20727e+17	-10.581	-17.178	lymphatic_endothelial	DT	4
1.20787e+17	2.07691	11.0489	capillary_2	DT	3
1.20798e+17	8.52439	-9.00442	inflammatory_capillary	DT	8
1.20798e+17	-1.00065	15.2871	capillary_2	DT	2
1.20798e+17	1.55401	10.0098	capillary_2	DT	3
1.20864e+17	-5.2621	12.8441	capillary_2	DT	2
1.21277e+17	19.6513	-4.00466	capillary_1	DT	6
1.2132e+17	1.97611	16.3522	capillary_2	DT	3
1.21338e+17	9.10458	-6.00766	capillary_1	DT	0
1.21812e+17	3.15921	13.8201	capillary_2	DT	3
1.21812e+17	-4.6126	14.3593	capillary_2	DT	2
1.21879e+17	18.6557	-0.934495	capillary_1	DT	6
1.21955e+17	-0.86458	6.25795	capillary_2	DT	3
1.22283e+17	-7.93088	11.3911	capillary_2	DT	1
1.25197e+17	-7.61183	9.53077	capillary_2	DT	1
1.2572e+17	-5.30487	-15.8075	lymphatic_endothelial	DT	4
1.25745e+17	-11.221	7.97792	capillary_2	DT	1
1.26149e+17	9.34685	-5.08425	capillary_1	DT	0
1.26149e+17	8.56332	-1.26109	capillary_1	DT	0
1.26219e+17	5.34198	-10.6279	inflammatory_capillary	DT	8
1.26682e+17	-4.28116	15.9281	capillary_2	DT	2
1.26682e+17	-0.841172	15.9717	capillary_2	DT	2
1.26682e+17	13.5394	-2.71975	capillary_1	DT	0
1.26706e+17	-9.29353	16.0313	artery_vein	DT	7
1.26834e+17	-11.1736	11.73	artery_vein	DT	7
1.26835e+17	9.58808	-3.546	capillary_1	DT	0
1.26886e+17	-3.30973	10.7157	capillary_2	DT	2
1.26887e+17	-9.42311	9.52474	capillary_2	DT	1
1.29566e+17	-5.78779	13.0495	capillary_2	DT	2
1.29978e+17	19.166	-1.89044	capillary_1	DT	6
1.30058e+17	-3.27169	6.41088	capillary_2	DT	1
1.30184e+17	-0.917502	13.5445	capillary_2	DT	2
1.30529e+17	5.33135	-9.89344	inflammatory_capillary	DT	8
1.30531e+17	-12.496	-15.3903	lymphatic_endothelial	DT	5
1.30531e+17	-5.67044	9.17523	capillary_2	DT	1
1.30625e+17	-7.5541	7.75815	capillary_2	DT	1
1.30736e+17	-7.03494	13.3824	capillary_2	DT	2
1.30761e+17	-10.6671	-14.4364	lymphatic_endothelial	DT	5
1.31098e+17	-5.54557	12.1244	capillary_2	DT	2
1.31175e+17	-7.33799	11.3528	capillary_2	DT	1
1.31242e+17	-0.502299	13.022	capillary_2	DT	2
1.31242e+17	3.7749	15.0437	capillary_2	DT	3
1.31311e+17	-5.30947	13.8609	capillary_2	DT	2
1.3383e+17	-9.11582	9.50224	capillary_2	DT	1
1.33855e+17	7.44752	-7.45247	inflammatory_capillary	DT	8
1.33895e+17	-11.7411	-17.2799	lymphatic_endothelial	DT	5
1.34034e+17	19.8095	-3.07193	capillary_1	DT	6
1.34034e+17	1.00171	10.9634	capillary_2	DT	3
1.34378e+17	5.1985	-8.4733	inflammatory_capillary	DT	8
1.34448e+17	-6.77794	10.5587	capillary_2	DT	1
1.34448e+17	20.6937	-2.5423	capillary_1	DT	6
1.34473e+17	-4.55915	14.9412	capillary_2	DT	2
1.34522e+17	-5.73271	8.49173	capillary_2	DT	1
1.34532e+17	-3.83658	3.8486	capillary_2	DT	1
1.34601e+17	14.0829	-5.54021	capillary_1	DT	0
1.35014e+17	6.22981	-10.2891	inflammatory_capillary	DT	8
1.3515e+17	-10.4489	-19.5294	lymphatic_endothelial	DT	4
1.357e+17	-7.49136	5.85939	capillary_2	DT	1
1.357e+17	-4.68715	-15.9935	lymphatic_endothelial	DT	4
1.55911e+17	-4.17115	4.50754	capillary_2	DT	1
1.55971e+17	-1.81632	16.3429	capillary_2	DT	2
1.55973e+17	-10.659	11.8266	artery_vein	DT	7
1.56454e+17	-5.88534	13.5465	capillary_2	DT	2
1.56454e+17	5.85347	-10.3449	inflammatory_capillary	DT	8
1.56463e+17	-0.44441	8.90512	capillary_2	DT	3
1.56463e+17	13.6406	-2.38926	capillary_1	DT	0
1.56516e+17	-12.1668	-13.538	lymphatic_endothelial	DT	5
1.5714e+17	4.59385	-9.84228	inflammatory_capillary	DT	8
1.57487e+17	4.66393	14.1561	capillary_2	DT	3
1.57538e+17	16.1952	-2.30523	capillary_1	DT	0
1.57538e+17	-5.34861	12.138	capillary_2	DT	2
1.57614e+17	-11.2745	7.57315	capillary_2	DT	1
1.60448e+17	-3.71379	13.6547	capillary_2	DT	2
1.60448e+17	-3.63011	11.3722	capillary_2	DT	2
1.60911e+17	-5.43714	-15.9483	lymphatic_endothelial	DT	4
1.60911e+17	-4.42259	15.9994	capillary_2	DT	2
1.60929e+17	-5.45245	3.60086	capillary_2	DT	1
1.60997e+17	-5.6534	7.8249	capillary_2	DT	1
1.61452e+17	-12.3384	-10.804	lymphatic_endothelial	DT	9
1.61452e+17	20.1848	-4.48939	capillary_1	DT	6
1.61864e+17	-4.7198	13.169	capillary_2	DT	2
1.61864e+17	-10.2256	7.61557	capillary_2	DT	1
1.6189e+17	-3.10608	18.2201	capillary_2	DT	2
1.61891e+17	8.90997	-3.95943	capillary_1	DT	0
1.61891e+17	17.6484	-3.06877	capillary_1	DT	0
1.62002e+17	-3.12064	9.1811	capillary_2	DT	3
1.62091e+17	-2.7524	14.1674	capillary_2	DT	2
1.64699e+17	-4.86748	14.4369	capillary_2	DT	2
1.64753e+17	-8.61723	5.45446	capillary_2	DT	1
1.6477e+17	-3.54574	13.8179	capillary_2	DT	2
1.6477e+17	11.7868	-5.37339	capillary_1	DT	0
1.64819e+17	8.02273	-3.45993	capillary_1	DT	0
1.65188e+17	-4.42327	13.6851	capillary_2	DT	2
1.65188e+17	4.6162	14.6319	capillary_2	DT	3
1.65188e+17	-1.28436	15.1725	capillary_2	DT	2
1.65232e+17	-2.24099	18.1382	capillary_2	DT	2
1.65739e+17	3.45773	14.4677	capillary_2	DT	3
1.65739e+17	8.79405	-3.94424	capillary_1	DT	0
1.66351e+17	-4.18452	13.7534	capillary_2	DT	2
1.66403e+17	-1.6032	12.9772	capillary_2	DT	2
1.66469e+17	14.7664	-2.74209	capillary_1	DT	0
1.66469e+17	9.94939	-3.29616	capillary_1	DT	0
1.69028e+17	14.8521	-0.848485	capillary_1	DT	0
1.69152e+17	-10.2811	-14.5013	lymphatic_endothelial	DT	5
1.69152e+17	-1.82561	16.5495	capillary_2	DT	2
1.69159e+17	-7.78846	7.58724	capillary_2	DT	1
1.69174e+17	-8.11351	5.26831	capillary_2	DT	1
1.69588e+17	1.74236	12.88	capillary_2	DT	3
1.69588e+17	-10.8421	10.8413	artery_vein	DT	7
1.69588e+17	-5.28095	13.892	capillary_2	DT	2
1.69724e+17	-3.67965	14.9965	capillary_2	DT	2
1.69727e+17	14.854	-4.16557	capillary_1	DT	0
1.69769e+17	19.513	-2.93531	capillary_1	DT	6
1.70137e+17	-7.46423	8.30951	capillary_2	DT	1
1.70198e+17	-5.52961	12.8453	capillary_2	DT	2
1.702e+17	-8.25257	11.2584	capillary_2	DT	1
1.70265e+17	-7.01007	5.25029	capillary_2	DT	1
1.70343e+17	-13.9359	-13.2509	lymphatic_endothelial	DT	5
1.70344e+17	-7.7307	12.6215	capillary_2	DT	1
1.7066e+17	-5.29608	4.1521	capillary_2	DT	1
1.7066e+17	-11.4641	-19.6635	lymphatic_endothelial	DT	5
1.70746e+17	-6.71194	13.3567	capillary_2	DT	2
1.70746e+17	-2.81819	14.087	capillary_2	DT	2
1.91027e+17	-12.6163	-11.2535	lymphatic_endothelial	DT	9
1.91097e+17	-9.64705	-16.7703	lymphatic_endothelial	DT	4
1.91211e+17	-6.68754	13.5026	capillary_2	DT	2
1.91216e+17	-4.09684	16.1428	capillary_2	DT	2
1.91645e+17	-10.2463	10.0319	capillary_2	DT	1
1.91645e+17	-7.07092	4.76631	capillary_2	DT	1
1.91647e+17	-4.92494	-17.2908	lymphatic_endothelial	DT	4
1.91691e+17	-3.1614	14.9484	capillary_2	DT	2
1.9176e+17	5.65809	-9.19875	inflammatory_capillary	DT	8
1.92102e+17	4.62042	13.0602	capillary_2	DT	3
1.92318e+17	1.43446	9.92371	capillary_2	DT	3
1.92326e+17	-7.82661	5.88749	capillary_2	DT	1
1.92719e+17	17.4539	-3.83467	capillary_1	DT	0
1.92719e+17	10.8961	-6.29806	capillary_1	DT	0
1.9273e+17	2.87763	15.7469	capillary_2	DT	3
1.9273e+17	-7.8707	11.8223	capillary_2	DT	1
1.92747e+17	1.81331	14.0625	capillary_2	DT	3
1.92789e+17	-9.2866	7.96886	capillary_2	DT	1
1.92789e+17	5.62088	-10.0302	inflammatory_capillary	DT	8
1.92789e+17	13.3252	-3.13655	capillary_1	DT	0
1.92807e+17	3.47624	14.2519	capillary_2	DT	3
1.95562e+17	-0.924482	12.4414	capillary_2	DT	2
1.95562e+17	16.9073	-0.785993	capillary_1	DT	6
1.95606e+17	12.2447	-3.6663	capillary_1	DT	0
1.95622e+17	-4.41754	-15.2758	lymphatic_endothelial	DT	4
1.95626e+17	-5.50075	3.9879	capillary_2	DT	1
1.95626e+17	-0.97748	12.5579	capillary_2	DT	2
1.95959e+17	-6.01593	8.98621	capillary_2	DT	1
1.95959e+17	4.44276	-10.7964	inflammatory_capillary	DT	8
1.9602e+17	-2.13997	12.5026	capillary_2	DT	2
1.9602e+17	1.23958	14.3412	capillary_2	DT	3
1.96044e+17	2.11774	16.0332	capillary_2	DT	3
1.97058e+17	8.69157	-3.27168	capillary_1	DT	0
1.9706e+17	-7.13415	13.2926	capillary_2	DT	2
1.9706e+17	-5.27851	12.0313	capillary_2	DT	2
1.97069e+17	-1.9115	5.2483	capillary_2	DT	3
1.97135e+17	20.1266	-5.19169	capillary_1	DT	6
1.97214e+17	0.358998	15.3734	capillary_2	DT	2
1.97257e+17	-0.600551	13.8345	capillary_2	DT	2
1.99935e+17	2.36359	9.91949	capillary_2	DT	3
1.99962e+17	-4.03069	7.01895	capillary_2	DT	1
2.00364e+17	12.6697	-2.26928	capillary_1	DT	0
2.00563e+17	-2.49103	14.6459	capillary_2	DT	2
2.00563e+17	19.2855	-2.24778	capillary_1	DT	6
2.00968e+17	-2.56768	14.6423	capillary_2	DT	2
2.00983e+17	-12.7581	-15.8945	lymphatic_endothelial	DT	5
2.00994e+17	-7.71706	4.42087	capillary_2	DT	1
2.01112e+17	-0.563593	10.9814	capillary_2	DT	2
2.01466e+17	-7.26593	3.25181	capillary_2	DT	1
2.01595e+17	-0.0974301	15.1497	capillary_2	DT	2
2.01595e+17	-5.45513	7.83363	capillary_2	DT	1
2.04352e+17	14.2855	-7.03856	capillary_1	DT	0
2.04352e+17	12.4589	-3.78257	capillary_1	DT	0
2.04358e+17	1.49024	9.99152	capillary_2	DT	3
2.0436e+17	8.02492	-9.44624	inflammatory_capillary	DT	8
2.0436e+17	-8.72345	7.30399	capillary_2	DT	1
2.04427e+17	0.293569	16.0272	capillary_2	DT	2
2.04825e+17	5.8008	-10.9396	inflammatory_capillary	DT	8
2.04882e+17	-5.03059	12.6428	capillary_2	DT	2
2.04911e+17	-6.06672	-15.1006	lymphatic_endothelial	DT	4
2.0496e+17	13.4383	-4.02265	capillary_1	DT	0
2.05511e+17	-4.87097	15.4042	capillary_2	DT	2
2.05511e+17	-2.98342	6.71331	capillary_2	DT	1
2.05519e+17	15.0292	-3.27501	capillary_1	DT	0
2.05528e+17	4.68122	-9.8895	inflammatory_capillary	DT	8
2.0587e+17	8.23721	-8.434	inflammatory_capillary	DT	8
2.26273e+17	10.5474	-0.5339	capillary_1	DT	0
2.26273e+17	-9.6678	7.59248	capillary_2	DT	1
2.26343e+17	-2.20285	5.83592	capillary_2	DT	3
2.26822e+17	-8.55094	8.62709	capillary_2	DT	1
2.2683e+17	-0.17853	10.5518	capillary_2	DT	3
2.26883e+17	-5.50073	4.12601	capillary_2	DT	1
2.26901e+17	-7.9184	-18.1594	lymphatic_endothelial	DT	4
2.26953e+17	17.4584	-3.56843	capillary_1	DT	0
2.2697e+17	-0.374601	5.89888	capillary_2	DT	3
2.27285e+17	16.128	-1.63507	capillary_1	DT	0
2.27357e+17	-4.34464	6.02194	capillary_2	DT	1
2.27357e+17	3.57609	11.5014	capillary_2	DT	3
2.27357e+17	-11.4728	-17.5753	lymphatic_endothelial	DT	5
2.27364e+17	-5.47265	-15.455	lymphatic_endothelial	DT	4
2.27425e+17	-8.27036	5.91471	capillary_2	DT	1
2.27493e+17	-12.0873	-18.6296	lymphatic_endothelial	DT	5
2.27493e+17	4.17294	-6.07421	capillary_2	DT	1
2.27517e+17	3.11621	10.2123	capillary_2	DT	3
2.27854e+17	0.41657	10.7775	capillary_2	DT	2
2.27922e+17	-1.60534	14.4759	capillary_2	DT	2
2.2793e+17	3.21962	15.3381	capillary_2	DT	3
2.27983e+17	-8.16554	10.2659	capillary_2	DT	1
2.27991e+17	2.97532	10.8673	capillary_2	DT	3
2.28042e+17	0.570237	13.2006	capillary_2	DT	2
2.30652e+17	-7.25267	-13.2801	lymphatic_endothelial	DT	4
2.30654e+17	-5.45818	7.97578	capillary_2	DT	1
2.3075e+17	13.755	-5.15582	capillary_1	DT	0
2.3075e+17	-7.40502	11.2789	capillary_2	DT	1
2.30799e+17	3.98742	13.7708	capillary_2	DT	3
2.30809e+17	6.76624	-8.89003	inflammatory_capillary	DT	8
2.30817e+17	-6.16124	15.1706	capillary_2	DT	2
2.31271e+17	-6.35414	10.9642	capillary_2	DT	1
2.31271e+17	16.681	-6.1289	capillary_1	DT	0
2.3128e+17	1.28992	11.01	capillary_2	DT	3
2.31693e+17	-10.3518	9.40247	capillary_2	DT	1
2.31712e+17	-5.55051	6.6781	capillary_2	DT	1
2.31755e+17	-4.56212	13.3473	capillary_2	DT	2
2.3177e+17	-2.83591	15.242	capillary_2	DT	2
2.3177e+17	-4.89322	4.7443	capillary_2	DT	1
2.319e+17	22.3859	-2.99057	capillary_1	DT	6
2.31908e+17	16.7893	-1.21631	capillary_1	DT	0
2.31917e+17	0.373668	13.9049	capillary_2	DT	2
2.32301e+17	14.1566	-4.67863	capillary_1	DT	0
2.32303e+17	-1.48384	17.1276	capillary_2	DT	2
2.32303e+17	-7.73173	4.71348	capillary_2	DT	1
2.32311e+17	19.3302	-1.75032	capillary_1	DT	6
2.32311e+17	19.3478	0.363107	capillary_1	DT	6
2.32328e+17	6.07702	-9.69574	inflammatory_capillary	DT	8
2.34992e+17	5.66691	-9.13139	inflammatory_capillary	DT	8
2.35007e+17	-4.84991	-15.6928	lymphatic_endothelial	DT	4
2.35122e+17	1.78639	13.0953	capillary_2	DT	3
2.35189e+17	-10.5548	-13.5512	lymphatic_endothelial	DT	5
2.35189e+17	-10.8447	-9.45006	lymphatic_endothelial	DT	9
2.35199e+17	-6.35207	9.96864	capillary_2	DT	1
2.35533e+17	-10.4125	-16.0646	lymphatic_endothelial	DT	5
2.35548e+17	-1.78171	7.8718	capillary_2	DT	3
2.35551e+17	4.82384	-10.0665	inflammatory_capillary	DT	8
2.35602e+17	-6.61987	4.01492	capillary_2	DT	1
2.35696e+17	19.2323	-0.370071	capillary_1	DT	6
2.35698e+17	-5.63385	12.2237	capillary_2	DT	2
2.36082e+17	-5.14187	9.53876	capillary_2	DT	1
2.36082e+17	11.6956	-1.48058	capillary_1	DT	0
2.36082e+17	7.23275	-6.89839	inflammatory_capillary	DT	8
2.36167e+17	2.7581	11.784	capillary_2	DT	3
2.36167e+17	5.8263	-7.85237	inflammatory_capillary	DT	8
2.3617e+17	-0.132741	6.94912	capillary_2	DT	3
2.36288e+17	9.12354	-3.86519	capillary_1	DT	0
2.36768e+17	-9.53556	11.0764	capillary_2	DT	1
2.36768e+17	-4.93521	13.1968	capillary_2	DT	2
2.36785e+17	-9.3526	-16.2499	lymphatic_endothelial	DT	4
2.36785e+17	-7.29076	3.4617	capillary_2	DT	1
2.36847e+17	-6.11515	7.5839	capillary_2	DT	1
2.36847e+17	-5.94105	13.5522	capillary_2	DT	2
2.39392e+17	2.69126	14.3756	capillary_2	DT	3
2.39407e+17	5.69525	-9.6122	inflammatory_capillary	DT	8
2.39407e+17	18.0955	-4.12738	capillary_1	DT	6
2.39458e+17	5.91007	-10.315	inflammatory_capillary	DT	8
2.39469e+17	14.0977	-4.39387	capillary_1	DT	0
2.39475e+17	7.03823	-6.77325	inflammatory_capillary	DT	8
2.39477e+17	15.529	-4.67827	capillary_1	DT	0
2.39588e+17	8.24174	-7.50763	inflammatory_capillary	DT	8
2.39588e+17	-6.90784	14.4238	capillary_2	DT	2
2.39933e+17	-7.67115	12.9699	capillary_2	DT	2
2.39933e+17	-0.773342	16.3338	capillary_2	DT	2
2.39947e+17	4.59217	14.1916	capillary_2	DT	3
2.39947e+17	0.832674	6.85861	capillary_2	DT	3
2.40155e+17	-10.8849	-16.8635	lymphatic_endothelial	DT	4
2.40155e+17	-0.0248906	10.6686	capillary_2	DT	3
2.40161e+17	15.2929	-0.925024	capillary_1	DT	0
2.40498e+17	-0.568362	13.0532	capillary_2	DT	2
2.40618e+17	-2.76054	14.8636	capillary_2	DT	2
1.21955e+17	-10.7869	10.7307	artery_vein	DT	7
1.20727e+17	7.12798	-6.95862	inflammatory_capillary	DT	8
1.20787e+17	5.7835	-10.2665	inflammatory_capillary	DT	8
1.20787e+17	9.48963	-5.65779	capillary_1	DT	0
1.21277e+17	-6.06462	14.5146	capillary_2	DT	2
1.21812e+17	3.12317	14.4159	capillary_2	DT	3
1.21826e+17	5.75765	-10.9084	inflammatory_capillary	DT	8
1.21896e+17	5.54207	-9.46311	inflammatory_capillary	DT	8
1.21896e+17	17.2124	-5.59773	capillary_1	DT	0
1.21896e+17	21.8669	-3.41818	capillary_1	DT	6
1.21955e+17	4.6719	14.3953	capillary_2	DT	3
1.22308e+17	19.1775	-0.607349	capillary_1	DT	6
1.2231e+17	5.28639	-9.89502	inflammatory_capillary	DT	8
1.22429e+17	3.68183	13.4294	capillary_2	DT	3
1.25247e+17	20.0838	-4.63756	capillary_1	DT	6
1.25678e+17	-5.507	11.5346	capillary_2	DT	2
1.2572e+17	17.9612	-2.17585	capillary_1	DT	6
1.25728e+17	-2.38792	16.5347	capillary_2	DT	2
1.25745e+17	9.21333	-3.59267	capillary_1	DT	0
1.25745e+17	11.1599	-3.12001	capillary_1	DT	0
1.26132e+17	4.81054	14.4909	capillary_2	DT	3
1.26219e+17	3.70369	14.7589	capillary_2	DT	3
1.26708e+17	3.42524	15.2797	capillary_2	DT	3
1.26708e+17	12.3318	-6.70053	capillary_1	DT	0
1.26837e+17	8.57777	-2.78394	capillary_1	DT	0
1.26887e+17	0.602096	16.3916	capillary_2	DT	2
1.29497e+17	-12.807	-13.4883	lymphatic_endothelial	DT	5
1.29497e+17	-5.5808	14.5141	capillary_2	DT	2
1.29583e+17	-5.24673	9.90709	capillary_2	DT	1
1.29664e+17	14.467	-3.55853	capillary_1	DT	0
1.30058e+17	-6.53043	12.2513	capillary_2	DT	2
1.30126e+17	14.3335	-4.4509	capillary_1	DT	0
1.30135e+17	7.22522	-6.85432	inflammatory_capillary	DT	8
1.30135e+17	-7.54164	8.31157	capillary_2	DT	1
1.30142e+17	-12.546	-16.2341	lymphatic_endothelial	DT	5
1.30184e+17	-7.46298	11.6171	capillary_2	DT	1
1.30186e+17	8.74755	-9.16154	inflammatory_capillary	DT	8
1.30194e+17	-1.95612	16.5479	capillary_2	DT	2
1.30531e+17	-6.23138	14.244	capillary_2	DT	2
1.30736e+17	7.96847	-2.96606	capillary_1	DT	0
1.31294e+17	8.6401	-3.80949	capillary_1	DT	0
1.31311e+17	21.3614	-3.14003	capillary_1	DT	6
1.31311e+17	16.3184	-4.37606	capillary_1	DT	0
1.34041e+17	-4.48037	14.8139	capillary_2	DT	2
1.34041e+17	4.39685	15.7515	capillary_2	DT	3
1.34376e+17	1.84482	16.7868	capillary_2	DT	3
1.34378e+17	-2.20582	14.3737	capillary_2	DT	2
1.34448e+17	14.2387	-3.32568	capillary_1	DT	0
1.34531e+17	-13.9157	-17.7387	lymphatic_endothelial	DT	5
1.34532e+17	8.95607	-5.09252	capillary_1	DT	0
1.3454e+17	-11.6683	-11.2434	lymphatic_endothelial	DT	9
1.3454e+17	-4.36637	15.6922	capillary_2	DT	2
1.34592e+17	20.0113	-1.40199	capillary_1	DT	6
1.34601e+17	13.9852	-4.30838	capillary_1	DT	0
1.34937e+17	-11.5084	11.5313	artery_vein	DT	7
1.34937e+17	-10.2969	-14.1082	lymphatic_endothelial	DT	5
1.35082e+17	-12.7929	-17.7118	lymphatic_endothelial	DT	5
1.35082e+17	-10.6541	-14.046	lymphatic_endothelial	DT	5
1.35082e+17	3.1412	16.4428	capillary_2	DT	3
1.55843e+17	-7.23931	16.1646	capillary_2	DT	2
1.55889e+17	12.7759	-2.96744	capillary_1	DT	0
1.56024e+17	-5.62399	7.49349	capillary_2	DT	1
1.56463e+17	-1.22706	17.3563	capillary_2	DT	2
1.57004e+17	5.42906	12.9418	capillary_2	DT	3
1.57072e+17	19.0827	-2.35252	capillary_1	DT	6
1.5714e+17	12.3725	-3.81873	capillary_1	DT	0
1.5714e+17	1.55697	13.2821	capillary_2	DT	3
1.5714e+17	11.3246	-3.50709	capillary_1	DT	0
1.57478e+17	4.79587	14.8391	capillary_2	DT	3
1.57487e+17	-13.4945	-18.83	lymphatic_endothelial	DT	5
1.57614e+17	16.2579	-5.42397	capillary_1	DT	0
1.60903e+17	5.97258	-7.78535	inflammatory_capillary	DT	8
1.6099e+17	17.4762	-0.255767	capillary_1	DT	6
1.60997e+17	4.58777	12.5635	capillary_2	DT	3
1.6134e+17	15.2765	-2.59357	capillary_1	DT	0
1.61463e+17	13.3049	-3.07536	capillary_1	DT	0
1.61479e+17	15.7377	-1.90358	capillary_1	DT	0
1.61479e+17	5.08549	-9.99107	inflammatory_capillary	DT	8
1.61549e+17	-10.1861	11.4646	artery_vein	DT	7
1.61864e+17	9.91404	-6.14329	capillary_1	DT	0
1.61883e+17	-7.14366	4.22518	capillary_2	DT	1
1.6189e+17	-14.2392	-16.847	lymphatic_endothelial	DT	5
1.61891e+17	2.07618	16.3739	capillary_2	DT	3
1.61893e+17	-4.47028	13.2852	capillary_2	DT	2
1.61893e+17	8.42925	-4.39771	capillary_1	DT	0
1.62091e+17	3.00185	15.368	capillary_2	DT	3
1.62091e+17	17.5038	-5.70671	capillary_1	DT	0
1.64819e+17	3.35297	16.3167	capillary_2	DT	3
1.65232e+17	19.5655	-2.74828	capillary_1	DT	6
1.65232e+17	18.9854	-3.61594	capillary_1	DT	6
1.65386e+17	0.445683	16.989	capillary_2	DT	2
1.65739e+17	-6.96927	13.0149	capillary_2	DT	2
1.65739e+17	20.1913	-4.52274	capillary_1	DT	6
1.65741e+17	0.244706	14.4056	capillary_2	DT	2
1.65858e+17	-10.6059	10.1217	capillary_2	DT	1
1.65946e+17	-0.160693	17.0845	capillary_2	DT	2
1.66332e+17	-4.37414	14.6568	capillary_2	DT	2
1.664e+17	-12.7909	-13.7557	lymphatic_endothelial	DT	5
1.69014e+17	4.98871	14.6321	capillary_2	DT	3
1.69152e+17	13.1209	-3.62362	capillary_1	DT	0
1.69174e+17	-3.43259	14.7312	capillary_2	DT	2
1.69572e+17	21.5107	-3.9858	capillary_1	DT	6
1.6958e+17	13.668	-6.4887	capillary_1	DT	0
1.7018e+17	-2.80006	15.7691	capillary_2	DT	2
1.7018e+17	12.7778	-6.68906	capillary_1	DT	0
1.70327e+17	16.0221	-5.94546	capillary_1	DT	0
1.70344e+17	4.80228	15.0293	capillary_2	DT	3
1.70878e+17	0.184499	10.9159	capillary_2	DT	3
1.91027e+17	-4.56603	13.43	capillary_2	DT	2
1.91081e+17	3.15617	13.7412	capillary_2	DT	3
1.91211e+17	8.0747	-8.72985	inflammatory_capillary	DT	8
1.91227e+17	-12.4291	-19.8888	lymphatic_endothelial	DT	5
1.91227e+17	5.00424	-9.80213	inflammatory_capillary	DT	8
1.91645e+17	7.31847	-7.04835	inflammatory_capillary	DT	8
1.91691e+17	5.61577	-10.876	inflammatory_capillary	DT	8
1.91709e+17	-11.9857	-16.3856	lymphatic_endothelial	DT	5
1.91709e+17	17.7078	-3.36397	capillary_1	DT	0
1.91709e+17	13.7922	-4.25036	capillary_1	DT	0
1.91709e+17	-0.785451	11.944	capillary_2	DT	2
1.92326e+17	-3.38368	15.487	capillary_2	DT	2
1.92678e+17	-12.3203	-17.3863	lymphatic_endothelial	DT	5
1.92678e+17	16.5287	-6.35543	capillary_1	DT	0
1.9273e+17	-2.87986	15.0445	capillary_2	DT	2
1.92746e+17	2.78784	10.3257	capillary_2	DT	3
1.92747e+17	12.5136	-3.50997	capillary_1	DT	0
1.92807e+17	20.8237	-2.06823	capillary_1	DT	6
1.95546e+17	17.43	-6.29362	capillary_1	DT	0
1.95547e+17	9.40121	-6.06358	capillary_1	DT	0
1.95547e+17	-2.15684	13.4823	capillary_2	DT	2
1.95547e+17	3.94868	12.347	capillary_2	DT	3
1.95606e+17	3.41612	15.396	capillary_2	DT	3
1.95622e+17	0.649914	15.6481	capillary_2	DT	2
1.95623e+17	5.89567	14.2182	capillary_2	DT	3
1.95626e+17	-11.1459	-19.5572	lymphatic_endothelial	DT	5
1.95626e+17	-5.39667	14.8175	capillary_2	DT	2
1.95959e+17	8.61913	-2.6248	capillary_1	DT	0
1.96113e+17	-10.5057	-9.09139	lymphatic_endothelial	DT	9
1.96113e+17	13.4887	-2.72068	capillary_1	DT	0
1.96174e+17	21.6941	-2.42232	capillary_1	DT	6
1.96638e+17	-2.41354	16.8193	capillary_2	DT	2
1.96638e+17	-1.79658	8.12685	capillary_2	DT	3
1.96638e+17	-6.59808	11.6481	capillary_2	DT	1
1.9706e+17	4.2366	13.7344	capillary_2	DT	3
1.97135e+17	-10.906	-14.2189	lymphatic_endothelial	DT	5
1.97257e+17	-8.11627	11.2667	capillary_2	DT	1
1.97264e+17	17.6276	-3.67584	capillary_1	DT	6
1.99866e+17	-5.01301	14.0841	capillary_2	DT	2
1.99935e+17	3.10335	13.0698	capillary_2	DT	3
1.99944e+17	3.10902	16.4686	capillary_2	DT	3
1.99944e+17	-6.2763	6.49791	capillary_2	DT	1
1.99962e+17	4.74189	-10.366	inflammatory_capillary	DT	8
2.00348e+17	0.871669	18.1402	capillary_2	DT	2
2.00427e+17	-2.91245	6.86904	capillary_2	DT	1
2.00511e+17	9.46113	-2.29701	capillary_1	DT	0
2.00511e+17	0.517254	14.2944	capillary_2	DT	2
2.00511e+17	4.58754	14.9769	capillary_2	DT	3
2.00564e+17	9.30662	-5.17274	capillary_1	DT	0
2.00923e+17	-6.41529	7.407	capillary_2	DT	1
2.00923e+17	7.89864	-2.94055	capillary_1	DT	0
2.00967e+17	13.7225	-2.91719	capillary_1	DT	0
2.00974e+17	14.4114	-3.66054	capillary_1	DT	0
2.00974e+17	12.7227	-2.73056	capillary_1	DT	0
2.00983e+17	5.40154	-10.0164	inflammatory_capillary	DT	8
2.01466e+17	1.71081	10.3279	capillary_2	DT	3
2.01586e+17	-8.9398	-14.2525	lymphatic_endothelial	DT	4
2.01596e+17	2.05155	9.46647	capillary_2	DT	3
2.04352e+17	3.85891	15.1145	capillary_2	DT	3
2.04352e+17	-7.82018	11.0025	capillary_2	DT	1
2.0436e+17	14.698	-5.26168	capillary_1	DT	0
2.04403e+17	1.7641	15.6772	capillary_2	DT	3
2.04825e+17	-0.396752	14.6842	capillary_2	DT	2
2.04954e+17	-4.97488	13.6102	capillary_2	DT	2
2.05382e+17	13.0194	-2.31165	capillary_1	DT	0
2.05511e+17	5.13548	15.2145	capillary_2	DT	3
2.05519e+17	4.3601	14.9178	capillary_2	DT	3
2.26266e+17	-1.81938	16.2297	capillary_2	DT	2
2.26283e+17	2.53011	14.4495	capillary_2	DT	3
2.26806e+17	-5.7759	11.1335	capillary_2	DT	1
2.26806e+17	-13.0219	-16.4145	lymphatic_endothelial	DT	5
2.2683e+17	2.71037	11.6081	capillary_2	DT	3
2.26875e+17	12.558	-3.1499	capillary_1	DT	0
2.2695e+17	1.54499	14.4449	capillary_2	DT	2
2.27285e+17	-0.60383	16.0843	capillary_2	DT	2
2.27355e+17	3.35056	15.7517	capillary_2	DT	3
2.27364e+17	19.134	-4.04993	capillary_1	DT	6
2.27493e+17	5.67018	14.2939	capillary_2	DT	3
2.2751e+17	-11.3289	-15.1437	lymphatic_endothelial	DT	5
2.27517e+17	-4.21033	-13.7067	lymphatic_endothelial	DT	4
2.27517e+17	-11.3427	16.6681	artery_vein	DT	7
2.27844e+17	-2.18903	14.7424	capillary_2	DT	2
2.27847e+17	17.0217	-0.632204	capillary_1	DT	6
2.27847e+17	20.9661	-2.36272	capillary_1	DT	6
2.27973e+17	20.7645	-3.18047	capillary_1	DT	6
2.27975e+17	4.49293	-7.59834	inflammatory_capillary	DT	8
2.30654e+17	-1.1416	1.09874	capillary_2	DT	1
2.30741e+17	0.613788	10.6977	capillary_2	DT	3
2.30741e+17	4.88981	-10.592	inflammatory_capillary	DT	8
2.3075e+17	0.528128	15.9238	capillary_2	DT	2
2.30799e+17	3.87045	16.7862	capillary_2	DT	3
2.30809e+17	13.7863	-2.80134	capillary_1	DT	0
2.30817e+17	-8.04204	8.05169	capillary_2	DT	1
2.3128e+17	12.3255	-2.69479	capillary_1	DT	0
2.31291e+17	7.20598	-8.8623	inflammatory_capillary	DT	8
2.31341e+17	-3.66649	8.65854	capillary_2	DT	1
2.31366e+17	14.636	-4.53209	capillary_1	DT	0
2.31693e+17	3.72403	13.4776	capillary_2	DT	3
2.31755e+17	-5.05376	12.7611	capillary_2	DT	2
2.31755e+17	-2.42079	6.98612	capillary_2	DT	3
2.31755e+17	-1.69975	14.9034	capillary_2	DT	2
2.31761e+17	11.434	-5.4197	capillary_1	DT	0
2.31917e+17	8.22023	-7.60066	inflammatory_capillary	DT	8
2.32262e+17	-8.61228	15.8599	capillary_2	DT	2
2.32319e+17	-12.5172	-16.0331	lymphatic_endothelial	DT	5
2.32328e+17	20.079	-3.62838	capillary_1	DT	6
2.32328e+17	8.58309	-8.86946	inflammatory_capillary	DT	8
2.3233e+17	-5.92472	6.04481	capillary_2	DT	1
2.32451e+17	17.6956	-5.40247	capillary_1	DT	0
2.35001e+17	21.0462	-2.45281	capillary_1	DT	6
2.3507e+17	4.061	15.8112	capillary_2	DT	3
2.3507e+17	19.0827	-3.11524	capillary_1	DT	6
2.35071e+17	-3.27791	16.0691	capillary_2	DT	2
2.35189e+17	8.45287	-8.24205	inflammatory_capillary	DT	8
2.35533e+17	3.7862	12.5891	capillary_2	DT	3
2.35548e+17	11.9634	-4.97735	capillary_1	DT	0
2.35627e+17	4.56785	-9.24935	inflammatory_capillary	DT	8
2.35696e+17	-1.4436	11.4288	capillary_2	DT	2
2.35696e+17	-5.05062	3.42612	capillary_2	DT	1
2.35698e+17	19.076	-5.82886	capillary_1	DT	6
2.35698e+17	-3.97051	13.9093	capillary_2	DT	2
2.35738e+17	19.7769	-3.81309	capillary_1	DT	6
2.36082e+17	9.63268	-4.75178	capillary_1	DT	0
2.36176e+17	-4.93889	12.2073	capillary_2	DT	2
2.36177e+17	-6.10347	-14.7944	lymphatic_endothelial	DT	4
2.36177e+17	6.59579	-8.487	inflammatory_capillary	DT	8
2.36178e+17	-5.32884	11.7566	capillary_2	DT	2
2.36222e+17	18.9196	-3.16659	capillary_1	DT	6
2.36634e+17	6.36393	-9.76682	inflammatory_capillary	DT	8
2.3664e+17	4.7037	15.0693	capillary_2	DT	3
2.36768e+17	-2.81288	14.6797	capillary_2	DT	2
2.36847e+17	13.6554	-3.47116	capillary_1	DT	0
2.36847e+17	9.43405	-1.5857	capillary_1	DT	0
2.39392e+17	19.9173	-3.12137	capillary_1	DT	6
2.39407e+17	19.2209	-1.24162	capillary_1	DT	6
2.39407e+17	-3.95489	4.12675	capillary_2	DT	1
2.39409e+17	3.48859	11.8295	capillary_2	DT	3
2.39458e+17	15.5871	-3.75833	capillary_1	DT	0
2.39469e+17	-11.6092	-13.9468	lymphatic_endothelial	DT	5
2.39596e+17	3.70318	12.5773	capillary_2	DT	3
2.39596e+17	16.1015	-6.39419	capillary_1	DT	0
2.39947e+17	13.4917	-5.51385	capillary_1	DT	0
2.40095e+17	2.56175	14.5155	capillary_2	DT	3
2.40155e+17	5.14239	14.5548	capillary_2	DT	3
2.40155e+17	16.6206	-5.42572	capillary_1	DT	0
2.40161e+17	16.2728	-4.88771	capillary_1	DT	0
2.40482e+17	8.40673	-9.44177	capillary_1	DT	6
2.40482e+17	-7.20751	11.7679	capillary_2	DT	1
2.40618e+17	-2.8851	15.0689	capillary_2	DT	2
2.40635e+17	7.92359	-3.22686	capillary_1	DT	0
2.41099e+17	5.42857	-10.0778	inflammatory_capillary	DT	8
2.3512e+17	1.02487	15.4115	capillary_2	DT	2
1.20703e+17	1.13252	12.3672	capillary_2	CTRL	2
1.20703e+17	-9.29682	6.00253	capillary_2	CTRL	1
1.20703e+17	-11.7483	-10.9926	lymphatic_endothelial	CTRL	9
1.20727e+17	-5.0408	8.02824	capillary_2	CTRL	1
1.20773e+17	-12.0772	-10.7173	lymphatic_endothelial	CTRL	9
1.20773e+17	9.76437	-4.31956	capillary_1	CTRL	0
1.20773e+17	-5.6198	6.11698	capillary_2	CTRL	1
1.20787e+17	-5.83697	14.0599	capillary_2	CTRL	2
1.20798e+17	9.7647	-3.25105	capillary_1	CTRL	0
1.20864e+17	10.0045	-3.71452	capillary_1	CTRL	0
1.20864e+17	-6.01548	8.39015	capillary_2	CTRL	1
1.21202e+17	11.2361	-4.88641	capillary_1	CTRL	0
1.21202e+17	4.67302	11.4192	capillary_2	CTRL	3
1.21202e+17	-2.27979	13.8057	capillary_2	CTRL	2
1.21277e+17	10.527	-2.18335	capillary_1	CTRL	0
1.21277e+17	-10.4258	8.5283	capillary_2	CTRL	1
1.2132e+17	-8.63085	4.79156	capillary_2	CTRL	1
1.2134e+17	10.2521	-5.4143	capillary_1	CTRL	0
1.21743e+17	-1.33742	1.28669	capillary_2	CTRL	1
1.21812e+17	-8.61301	-15.6439	lymphatic_endothelial	CTRL	4
1.21812e+17	16.4986	-2.40654	capillary_1	CTRL	0
1.21812e+17	-6.36467	17.157	capillary_2	CTRL	2
1.21826e+17	14.681	-6.40218	capillary_1	CTRL	0
1.21879e+17	3.17582	12.8495	capillary_2	CTRL	3
1.21896e+17	-10.5944	-14.966	lymphatic_endothelial	CTRL	5
1.21966e+17	-8.00376	-18.2764	lymphatic_endothelial	CTRL	4
1.21966e+17	-4.6399	7.37942	capillary_2	CTRL	1
1.21966e+17	20.4723	-3.75026	capillary_1	CTRL	6
1.22283e+17	20.6138	-3.49033	capillary_1	CTRL	6
1.22293e+17	-11.4275	-10.1578	lymphatic_endothelial	CTRL	9
1.22293e+17	-11.606	-11.0209	lymphatic_endothelial	CTRL	9
1.22308e+17	0.475895	15.2335	capillary_2	CTRL	2
1.22308e+17	10.1709	-1.75316	capillary_1	CTRL	0
1.2231e+17	-6.15576	14.8105	capillary_2	CTRL	2
1.22429e+17	21.2372	-1.11633	capillary_1	CTRL	6
1.22429e+17	2.54072	16.5784	capillary_2	CTRL	3
1.22436e+17	-5.05099	-15.5734	lymphatic_endothelial	CTRL	4
1.22436e+17	12.8602	-6.24384	capillary_1	CTRL	0
1.22515e+17	-10.3384	12.9551	artery_vein	CTRL	7
1.22515e+17	-10.8053	-14.9368	lymphatic_endothelial	CTRL	5
1.22515e+17	13.3021	-2.97198	capillary_1	CTRL	0
1.25042e+17	12.1309	-3.03626	capillary_1	CTRL	0
1.25042e+17	10.9711	-5.1628	capillary_1	CTRL	0
1.25197e+17	-4.69285	-14.4357	lymphatic_endothelial	CTRL	4
1.2524e+17	-10.7711	9.46618	capillary_2	CTRL	1
1.2524e+17	10.5153	-4.85708	capillary_1	CTRL	0
1.2524e+17	10.7572	-5.18542	capillary_1	CTRL	0
1.25247e+17	17.5809	-4.10144	capillary_1	CTRL	0
1.25247e+17	14.9693	-5.95213	capillary_1	CTRL	0
1.2572e+17	10.1372	-3.05768	capillary_1	CTRL	0
1.25728e+17	-7.26732	13.3614	capillary_2	CTRL	2
1.25728e+17	-7.78527	14.4006	capillary_2	CTRL	2
1.25728e+17	-12.0438	-13.0626	lymphatic_endothelial	CTRL	5
1.25728e+17	-14.4417	-18.9779	lymphatic_endothelial	CTRL	5
1.26132e+17	6.41008	-0.0820033	capillary_1	CTRL	0
1.26149e+17	13.1418	-3.972	capillary_1	CTRL	0
1.26219e+17	-7.24389	-18.3135	lymphatic_endothelial	CTRL	4
1.26219e+17	-9.35446	-11.4131	lymphatic_endothelial	CTRL	4
1.26364e+17	20.9484	-3.04112	capillary_1	CTRL	6
1.26681e+17	-11.8683	-13.3287	lymphatic_endothelial	CTRL	5
1.26682e+17	18.8687	-2.68647	capillary_1	CTRL	6
1.26682e+17	2.55881	16.3963	capillary_2	CTRL	3
1.26682e+17	-6.50957	-13.6645	lymphatic_endothelial	CTRL	4
1.26682e+17	13.665	-4.77572	capillary_1	CTRL	0
1.26706e+17	12.1211	-2.39429	capillary_1	CTRL	0
1.26706e+17	-5.67618	2.47516	capillary_2	CTRL	1
1.26708e+17	11.5017	-2.28557	capillary_1	CTRL	0
1.26766e+17	12.4405	-1.46914	capillary_1	CTRL	0
1.26766e+17	17.343	-7.83323	capillary_1	CTRL	0
1.26776e+17	8.24047	-2.49079	capillary_1	CTRL	0
1.26835e+17	-6.51715	10.709	capillary_2	CTRL	1
1.26837e+17	-5.72982	9.13033	capillary_2	CTRL	1
1.26837e+17	7.17557	-2.06716	capillary_1	CTRL	0
1.26886e+17	-6.72148	-11.0833	lymphatic_endothelial	CTRL	4
1.26887e+17	10.3085	-5.21123	capillary_1	CTRL	0
1.26887e+17	-10.0847	6.93997	capillary_2	CTRL	1
1.29458e+17	3.37725	10.3197	capillary_2	CTRL	3
1.29497e+17	-5.09048	-14.2824	lymphatic_endothelial	CTRL	4
1.29497e+17	-6.37169	5.28402	capillary_2	CTRL	1
1.29566e+17	12.9288	-1.65029	capillary_1	CTRL	0
1.29583e+17	14.7987	-6.37799	capillary_1	CTRL	0
1.29664e+17	19.7351	-4.5571	capillary_1	CTRL	6
1.29978e+17	14.7239	-4.3347	capillary_1	CTRL	0
1.29978e+17	1.24578	10.9818	capillary_2	CTRL	3
1.30126e+17	-10.4474	-12.1741	lymphatic_endothelial	CTRL	9
1.30135e+17	9.656	-1.45758	capillary_1	CTRL	0
1.30135e+17	14.5309	-2.01483	capillary_1	CTRL	0
1.30135e+17	18.9369	-4.26551	capillary_1	CTRL	0
1.30135e+17	-1.89092	5.13037	capillary_2	CTRL	3
1.30142e+17	3.85223	14.7319	capillary_2	CTRL	3
1.30142e+17	-11.5405	-16.0338	lymphatic_endothelial	CTRL	5
1.30142e+17	-11.4503	-10.9544	lymphatic_endothelial	CTRL	9
1.30145e+17	-3.73117	6.79442	capillary_2	CTRL	1
1.30186e+17	11.312	-1.05399	capillary_1	CTRL	0
1.30531e+17	10.268	-3.72989	capillary_1	CTRL	0
1.30625e+17	-11.8908	-12.0404	lymphatic_endothelial	CTRL	9
1.30625e+17	-3.40519	11.9759	capillary_2	CTRL	2
1.30675e+17	2.31886	15.675	capillary_2	CTRL	3
1.30675e+17	-7.7536	4.28229	capillary_2	CTRL	1
1.30675e+17	15.4275	-5.83316	capillary_1	CTRL	0
1.30693e+17	-0.754614	9.45939	artery_vein	CTRL	7
1.30693e+17	-8.96848	13.3868	artery_vein	CTRL	7
1.30693e+17	-10.4926	-11.1985	lymphatic_endothelial	CTRL	9
1.30693e+17	-7.23118	9.19281	capillary_2	CTRL	1
1.30736e+17	-10.3584	-15.285	lymphatic_endothelial	CTRL	5
1.30736e+17	-1.9089	14.7176	capillary_2	CTRL	2
1.30754e+17	-3.9371	-14.2779	lymphatic_endothelial	CTRL	4
1.30761e+17	9.75241	-3.43866	capillary_1	CTRL	0
1.30761e+17	-0.165739	16.5776	capillary_2	CTRL	2
1.3109e+17	13.5861	-4.92381	capillary_1	CTRL	0
1.31098e+17	-9.70518	6.9021	capillary_2	CTRL	1
1.31175e+17	16.906	-4.92476	capillary_1	CTRL	0
1.31217e+17	-7.73823	12.1458	capillary_2	CTRL	1
1.31217e+17	16.2497	-1.73034	capillary_1	CTRL	0
1.31217e+17	-12.0157	-11.4356	lymphatic_endothelial	CTRL	9
1.31234e+17	-7.2527	-18.3746	lymphatic_endothelial	CTRL	4
1.31234e+17	14.6513	-5.93505	capillary_1	CTRL	0
1.31242e+17	2.20003	15.0717	capillary_2	CTRL	3
1.31293e+17	13.0569	-4.52714	capillary_1	CTRL	0
1.31294e+17	12.1325	-4.46573	capillary_1	CTRL	0
1.3131e+17	-5.66384	5.51693	capillary_2	CTRL	1
1.3131e+17	17.4292	-4.55355	capillary_1	CTRL	0
1.31311e+17	15.4604	-5.25012	capillary_1	CTRL	0
1.3383e+17	20.8374	-2.94125	capillary_1	CTRL	6
1.33854e+17	-1.34158	16.5479	capillary_2	CTRL	2
1.33854e+17	18.0523	-1.66945	capillary_1	CTRL	6
1.33854e+17	11.0683	-4.71663	capillary_1	CTRL	0
1.33895e+17	10.6923	-3.47455	capillary_1	CTRL	0
1.33975e+17	10.2107	-2.01736	capillary_1	CTRL	0
1.33975e+17	-5.50352	14.7906	capillary_2	CTRL	2
1.33975e+17	12.308	-0.555602	capillary_1	CTRL	0
1.33982e+17	-11.6868	8.00362	capillary_2	CTRL	1
1.33982e+17	15.634	-3.67919	capillary_1	CTRL	0
1.34041e+17	-11.8174	-14.2619	lymphatic_endothelial	CTRL	5
1.34376e+17	-10.951	-12.7541	lymphatic_endothelial	CTRL	5
1.34378e+17	13.6557	-1.69484	capillary_1	CTRL	0
1.34378e+17	11.8453	-4.33232	capillary_1	CTRL	0
1.34448e+17	-6.75036	-11.1069	lymphatic_endothelial	CTRL	4
1.34448e+17	-8.78314	4.76552	capillary_2	CTRL	1
1.34448e+17	-0.85	17.3087	capillary_2	CTRL	2
1.34448e+17	-10.3691	15.5675	artery_vein	CTRL	7
1.34448e+17	-10.2737	8.24479	capillary_2	CTRL	1
1.34473e+17	17.8049	-7.61991	capillary_1	CTRL	0
1.34473e+17	11.7991	-2.54888	capillary_1	CTRL	0
1.34473e+17	-10.1266	15.564	artery_vein	CTRL	7
1.34522e+17	-11.3287	-13.5561	lymphatic_endothelial	CTRL	5
1.34531e+17	-7.34122	-18.3025	lymphatic_endothelial	CTRL	4
1.34531e+17	-1.16215	14.7096	capillary_2	CTRL	2
1.34531e+17	12.315	-5.16573	capillary_1	CTRL	0
1.34532e+17	17.8402	-5.0312	capillary_1	CTRL	0
1.34532e+17	17.6724	0.825755	capillary_1	CTRL	6
1.34532e+17	15.6684	-2.12527	capillary_1	CTRL	0
1.3454e+17	-10.0301	13.3454	artery_vein	CTRL	7
1.3454e+17	8.40032	-4.16075	capillary_1	CTRL	0
1.34592e+17	-8.09517	-18.4992	lymphatic_endothelial	CTRL	4
1.34592e+17	-6.51275	-16.8879	lymphatic_endothelial	CTRL	4
1.34592e+17	-5.29875	10.5408	capillary_2	CTRL	1
1.34937e+17	-8.05041	-19.0365	lymphatic_endothelial	CTRL	4
1.35014e+17	10.0921	-3.03729	capillary_1	CTRL	0
1.35064e+17	-7.81172	-18.3691	lymphatic_endothelial	CTRL	4
1.35082e+17	15.1432	-5.03481	capillary_1	CTRL	0
1.35149e+17	12.796	-5.48379	capillary_1	CTRL	0
1.3515e+17	11.45	-4.88013	capillary_1	CTRL	0
1.35151e+17	-0.525316	7.87813	capillary_2	CTRL	3
1.357e+17	13.9618	-1.05564	capillary_1	CTRL	0
1.357e+17	19.0283	-3.32968	capillary_1	CTRL	6
1.55843e+17	11.9003	-3.28855	capillary_1	CTRL	0
1.55889e+17	-6.49543	13.4753	capillary_2	CTRL	2
1.55889e+17	-5.59555	15.4808	capillary_2	CTRL	2
1.55911e+17	-8.39311	3.04643	capillary_2	CTRL	1
1.55911e+17	8.99464	-2.21062	capillary_1	CTRL	0
1.55971e+17	14.5027	-5.25618	capillary_1	CTRL	0
1.55971e+17	0.535649	8.31646	capillary_2	CTRL	3
1.55971e+17	11.1578	-5.45948	capillary_1	CTRL	0
1.55971e+17	-9.17908	5.36992	capillary_2	CTRL	1
1.55973e+17	-5.70816	3.41467	capillary_2	CTRL	1
1.56024e+17	-5.53733	-13.569	lymphatic_endothelial	CTRL	4
1.56024e+17	16.444	-4.09009	capillary_1	CTRL	0
1.56454e+17	8.97808	-2.87789	capillary_1	CTRL	0
1.56463e+17	-11.8076	-12.3888	lymphatic_endothelial	CTRL	9
1.56463e+17	12.13	-6.24227	capillary_1	CTRL	0
1.56463e+17	-5.63284	7.28564	capillary_2	CTRL	1
1.56463e+17	-3.20602	15.5736	capillary_2	CTRL	2
1.56516e+17	17.1829	0.975801	capillary_1	CTRL	6
1.56516e+17	-11.9748	-16.5218	lymphatic_endothelial	CTRL	5
1.56516e+17	-10.6058	-15.0002	lymphatic_endothelial	CTRL	5
1.56516e+17	-10.697	6.02615	capillary_2	CTRL	1
1.56516e+17	1.37	17.2169	capillary_2	CTRL	3
1.56516e+17	-4.2774	8.17249	capillary_2	CTRL	1
1.56516e+17	-0.581161	15.3779	capillary_2	CTRL	2
1.56516e+17	3.32681	14.5961	capillary_2	CTRL	3
1.56933e+17	14.757	-3.76692	capillary_1	CTRL	0
1.56934e+17	12.9702	-4.47292	capillary_1	CTRL	0
1.57004e+17	-11.7341	-12.3043	lymphatic_endothelial	CTRL	9
1.57072e+17	-9.09892	-15.0615	lymphatic_endothelial	CTRL	4
1.5714e+17	13.9291	-1.46352	capillary_1	CTRL	0
1.5714e+17	15.3843	-5.17343	capillary_1	CTRL	0
1.5714e+17	-8.3854	-19.7055	lymphatic_endothelial	CTRL	4
1.57478e+17	18.3294	-2.43391	capillary_1	CTRL	6
1.57478e+17	20.8908	-3.31017	capillary_1	CTRL	6
1.57478e+17	2.55431	15.5757	capillary_2	CTRL	3
1.57478e+17	-7.78973	-18.0047	lymphatic_endothelial	CTRL	4
1.57478e+17	16.1223	-2.98722	capillary_1	CTRL	0
1.57487e+17	14.6665	0.843485	capillary_1	CTRL	0
1.57537e+17	9.36785	-4.16883	capillary_1	CTRL	0
1.57537e+17	-4.16342	9.4964	capillary_2	CTRL	1
1.57537e+17	17.7247	-2.38513	capillary_1	CTRL	6
1.57563e+17	-6.93292	9.92073	capillary_2	CTRL	1
1.57614e+17	21.606	-2.63339	capillary_1	CTRL	6
1.57614e+17	19.6803	-4.7373	capillary_1	CTRL	6
1.57684e+17	-11.089	10.1757	capillary_2	CTRL	1
1.57684e+17	10.5337	-4.77792	capillary_1	CTRL	0
1.5769e+17	10.323	-3.72571	capillary_1	CTRL	0
1.5769e+17	-11.1839	16.7308	artery_vein	CTRL	7
1.5769e+17	-11.9002	-12.6369	lymphatic_endothelial	CTRL	5
1.6044e+17	-4.42345	5.90653	capillary_2	CTRL	1
1.6044e+17	9.57458	-2.82865	capillary_1	CTRL	0
1.6044e+17	-8.94352	-15.9541	lymphatic_endothelial	CTRL	4
1.60448e+17	16.1192	-6.6256	capillary_1	CTRL	0
1.60448e+17	18.2631	-2.02498	capillary_1	CTRL	6
1.60785e+17	15.5136	-4.07089	capillary_1	CTRL	0
1.60903e+17	-10.9087	7.99511	capillary_2	CTRL	1
1.60903e+17	-2.9856	15.0183	capillary_2	CTRL	2
1.60911e+17	-8.38105	-19.2599	lymphatic_endothelial	CTRL	4
1.60929e+17	-11.7927	-10.3564	lymphatic_endothelial	CTRL	9
1.6099e+17	-11.2787	16.5264	artery_vein	CTRL	7
1.6134e+17	-6.4917	13.4655	capillary_2	CTRL	2
1.6134e+17	-1.75768	15.5285	capillary_2	CTRL	2
1.61412e+17	-3.51693	6.50658	capillary_2	CTRL	1
1.61412e+17	19.1226	-1.11986	capillary_1	CTRL	6
1.61463e+17	13.3165	-5.99956	capillary_1	CTRL	0
1.61463e+17	21.076	-3.10296	capillary_1	CTRL	6
1.61479e+17	-5.62386	6.50972	capillary_2	CTRL	1
1.61479e+17	11.0627	-4.60746	capillary_1	CTRL	0
1.61864e+17	-10.1394	5.04701	capillary_2	CTRL	1
1.61864e+17	11.2161	-3.59541	capillary_1	CTRL	0
1.61883e+17	10.3151	-4.48923	capillary_1	CTRL	0
1.6189e+17	-1.36208	16.6842	capillary_2	CTRL	2
1.61891e+17	-7.36488	-18.1457	lymphatic_endothelial	CTRL	4
1.61891e+17	-10.1513	7.76364	capillary_2	CTRL	1
1.61891e+17	15.1853	-4.9279	capillary_1	CTRL	0
1.61893e+17	1.9536	17.893	capillary_2	CTRL	3
1.61893e+17	-7.54095	-14.7925	lymphatic_endothelial	CTRL	4
1.61893e+17	-6.13111	11.5371	capillary_2	CTRL	2
1.6196e+17	-8.13839	15.9077	capillary_2	CTRL	2
1.6196e+17	-4.67267	-17.2516	lymphatic_endothelial	CTRL	5
1.6196e+17	14.6755	-5.76404	capillary_1	CTRL	0
1.61961e+17	12.0319	-4.60228	capillary_1	CTRL	0
1.62002e+17	12.5497	-5.0273	capillary_1	CTRL	0
1.62079e+17	12.5802	-2.08746	capillary_1	CTRL	0
1.62079e+17	14.7487	-3.6239	capillary_1	CTRL	0
1.62091e+17	-8.21681	4.55034	capillary_2	CTRL	1
1.62091e+17	11.1592	-3.85511	capillary_1	CTRL	0
1.64632e+17	6.91083	-2.91596	capillary_1	CTRL	0
1.64699e+17	-4.29704	9.69588	capillary_2	CTRL	1
1.64753e+17	13.8984	-4.05001	capillary_1	CTRL	0
1.64753e+17	-11.1692	-10.6418	lymphatic_endothelial	CTRL	9
1.64761e+17	11.0554	-4.99593	capillary_1	CTRL	0
1.64819e+17	-4.85015	15.916	capillary_2	CTRL	2
1.65165e+17	-14.5805	-17.265	lymphatic_endothelial	CTRL	5
1.65165e+17	-0.0130711	17.2138	capillary_2	CTRL	2
1.65188e+17	-6.81472	15.042	capillary_2	CTRL	2
1.65188e+17	13.277	-1.18407	capillary_1	CTRL	0
1.65188e+17	11.0845	-4.00784	capillary_1	CTRL	0
1.65232e+17	20.8877	-3.29016	capillary_1	CTRL	6
1.65232e+17	15.7626	-4.57606	capillary_1	CTRL	0
1.65302e+17	0.388555	12.634	capillary_2	CTRL	2
1.65326e+17	-10.0675	-11.2473	lymphatic_endothelial	CTRL	9
1.65326e+17	-9.12787	-16.6435	lymphatic_endothelial	CTRL	4
1.65328e+17	6.53901	-0.0133445	capillary_1	CTRL	0
1.65328e+17	13.6506	-1.84672	capillary_1	CTRL	0
1.65328e+17	-7.73303	14.1503	artery_vein	CTRL	7
1.65328e+17	3.31347	13.994	capillary_2	CTRL	3
1.65386e+17	0.147376	11.6228	capillary_2	CTRL	2
1.65739e+17	20.2298	-2.93252	capillary_1	CTRL	6
1.65858e+17	20.55	-2.98363	capillary_1	CTRL	6
1.65858e+17	-14.4687	-14.2837	lymphatic_endothelial	CTRL	5
1.65858e+17	10.0395	-3.79848	capillary_1	CTRL	0
1.6586e+17	18.0083	-4.69889	capillary_1	CTRL	0
1.65946e+17	12.8998	-5.40892	capillary_1	CTRL	0
1.65946e+17	10.2521	-4.94358	capillary_1	CTRL	0
1.65946e+17	-10.7384	-13.9167	lymphatic_endothelial	CTRL	5
1.66264e+17	-10.9941	13.6157	artery_vein	CTRL	7
1.66264e+17	12.7744	-4.1529	capillary_1	CTRL	0
1.66288e+17	16.6822	-5.02753	capillary_1	CTRL	0
1.66288e+17	-6.11821	7.71208	capillary_2	CTRL	1
1.66291e+17	7.15317	-1.20448	capillary_1	CTRL	0
1.66291e+17	19.5569	-3.21404	capillary_1	CTRL	6
1.66291e+17	-1.77477	5.14408	capillary_2	CTRL	3
1.66332e+17	1.40809	12.8278	capillary_2	CTRL	3
1.66332e+17	13.9945	-5.94163	capillary_1	CTRL	0
1.66332e+17	19.8769	-3.88467	capillary_1	CTRL	6
1.66351e+17	-0.457801	12.0603	capillary_2	CTRL	2
1.66351e+17	14.6457	-5.93316	capillary_1	CTRL	0
1.664e+17	-8.66249	13.508	artery_vein	CTRL	7
1.664e+17	7.99078	-2.52276	capillary_1	CTRL	0
1.66417e+17	-8.23006	-14.3673	lymphatic_endothelial	CTRL	4
1.66469e+17	13.0115	-1.14654	capillary_1	CTRL	0
1.69014e+17	12.5665	-1.62863	capillary_1	CTRL	0
1.69022e+17	16.4636	-4.13242	capillary_1	CTRL	0
1.69022e+17	-7.99236	-19.1213	lymphatic_endothelial	CTRL	4
1.69022e+17	-0.54191	7.81167	capillary_2	CTRL	3
1.69023e+17	-10.8477	7.22927	capillary_2	CTRL	1
1.69028e+17	19.8294	-1.33585	capillary_1	CTRL	6
1.69028e+17	13.7042	-1.31008	capillary_1	CTRL	0
1.69083e+17	9.29229	-1.95522	capillary_1	CTRL	0
1.69152e+17	-4.29331	4.89654	capillary_2	CTRL	1
1.69152e+17	1.59694	14.2003	capillary_2	CTRL	3
1.69152e+17	-13.8001	-19.5575	lymphatic_endothelial	CTRL	5
1.69158e+17	12.831	-3.28843	capillary_1	CTRL	0
1.69158e+17	16.0196	-0.197075	capillary_1	CTRL	0
1.69158e+17	-7.16559	-18.0267	lymphatic_endothelial	CTRL	4
1.69174e+17	10.9258	1.22634	capillary_1	CTRL	0
1.69573e+17	-0.963519	1.9239	capillary_2	CTRL	1
1.69573e+17	-11.6438	-12.7917	lymphatic_endothelial	CTRL	5
1.6958e+17	-3.43448	16.6913	capillary_2	CTRL	2
1.6958e+17	-10.6231	6.15923	capillary_2	CTRL	1
1.69588e+17	-5.49906	7.35444	capillary_2	CTRL	1
1.69724e+17	-10.3051	7.03368	capillary_2	CTRL	1
1.69727e+17	-4.95497	-14.7513	lymphatic_endothelial	CTRL	4
1.69727e+17	12.5459	-1.6036	capillary_1	CTRL	0
1.69727e+17	14.6596	-2.03648	capillary_1	CTRL	0
1.69727e+17	-0.69572	15.5116	capillary_2	CTRL	2
1.69769e+17	11.4032	-3.8112	capillary_1	CTRL	0
1.69794e+17	9.89999	-0.442321	capillary_1	CTRL	0
1.69794e+17	21.0491	-3.24901	capillary_1	CTRL	6
1.69796e+17	2.36287	13.1797	capillary_2	CTRL	3
1.69796e+17	12.4901	-4.49356	capillary_1	CTRL	0
1.70137e+17	8.39677	-2.75922	capillary_1	CTRL	0
1.70137e+17	12.2701	-4.08037	capillary_1	CTRL	0
1.7018e+17	-7.05234	5.21105	capillary_2	CTRL	1
1.7018e+17	-0.82203	17.0423	capillary_2	CTRL	2
1.7018e+17	-5.13359	-15.9613	lymphatic_endothelial	CTRL	4
1.70198e+17	-7.33948	-18.2955	lymphatic_endothelial	CTRL	4
1.70198e+17	18.5523	-2.7753	capillary_1	CTRL	6
1.70198e+17	-6.89459	-18.6816	lymphatic_endothelial	CTRL	4
1.70198e+17	2.34089	8.71307	capillary_2	CTRL	3
1.702e+17	12.5458	-2.66885	capillary_1	CTRL	0
1.702e+17	15.7509	-0.378724	capillary_1	CTRL	0
1.70258e+17	12.1268	-2.83561	capillary_1	CTRL	0
1.70259e+17	-6.07996	6.88811	capillary_2	CTRL	1
1.70259e+17	-7.58811	14.1298	capillary_2	CTRL	2
1.70265e+17	-5.6369	10.8861	capillary_2	CTRL	1
1.70265e+17	20.1026	-2.10728	capillary_1	CTRL	6
1.70265e+17	15.9167	-4.38486	capillary_1	CTRL	0
1.70268e+17	4.06752	15.7402	capillary_2	CTRL	3
1.70268e+17	-10.3617	-15.727	lymphatic_endothelial	CTRL	5
1.70327e+17	-6.63404	10.6398	capillary_2	CTRL	1
1.70327e+17	-7.72124	-17.2831	lymphatic_endothelial	CTRL	4
1.70327e+17	20.399	-2.47084	capillary_1	CTRL	6
1.70327e+17	-6.08129	4.85266	capillary_2	CTRL	1
1.70327e+17	-10.9704	16.4261	artery_vein	CTRL	7
1.70343e+17	11.7382	-3.15609	capillary_1	CTRL	0
1.70343e+17	18.1281	-1.95423	capillary_1	CTRL	6
1.70344e+17	-7.8637	14.113	capillary_2	CTRL	1
1.70344e+17	-7.72482	-18.8275	lymphatic_endothelial	CTRL	4
1.7066e+17	20.9709	-3.77191	capillary_1	CTRL	6
1.70746e+17	-6.86275	-16.52	lymphatic_endothelial	CTRL	4
1.91027e+17	17.7921	-3.44749	capillary_1	CTRL	6
1.91097e+17	-4.05907	-16.1568	lymphatic_endothelial	CTRL	4
1.91097e+17	-10.8541	6.86454	capillary_2	CTRL	1
1.91097e+17	-8.2736	-18.2624	lymphatic_endothelial	CTRL	4
1.91097e+17	15.9169	-1.30856	capillary_1	CTRL	0
1.91211e+17	0.793827	11.807	capillary_2	CTRL	3
1.91211e+17	-3.07909	16.8325	capillary_2	CTRL	2
1.91216e+17	11.4253	-5.10825	capillary_1	CTRL	0
1.91227e+17	-6.48248	4.29253	capillary_2	CTRL	1
1.91554e+17	2.47557	16.5684	capillary_2	CTRL	3
1.91576e+17	17.2689	-1.97027	capillary_1	CTRL	6
1.91645e+17	18.6322	-0.754911	capillary_1	CTRL	6
1.91645e+17	2.26382	15.8814	capillary_2	CTRL	3
1.91647e+17	14.7427	-2.02896	capillary_1	CTRL	0
1.91647e+17	-6.00822	10.9197	capillary_2	CTRL	1
1.91691e+17	0.931646	14.353	capillary_2	CTRL	3
1.91691e+17	-7.55385	-18.7725	lymphatic_endothelial	CTRL	4
1.91757e+17	-2.44543	16.8513	capillary_2	CTRL	2
1.9176e+17	10.6643	-5.37013	capillary_1	CTRL	0
1.91774e+17	-6.70748	-11.0632	lymphatic_endothelial	CTRL	4
1.91774e+17	15.0547	-0.163557	capillary_1	CTRL	0
1.92102e+17	1.55323	13.886	capillary_2	CTRL	3
1.92255e+17	19.8511	-2.65995	capillary_1	CTRL	6
1.92255e+17	15.891	-1.92709	capillary_1	CTRL	0
1.92315e+17	-12.2421	-14.2831	lymphatic_endothelial	CTRL	5
1.92318e+17	3.87452	15.1946	capillary_2	CTRL	3
1.92318e+17	-7.3594	-17.7069	lymphatic_endothelial	CTRL	4
1.92318e+17	1.50338	14.434	capillary_2	CTRL	3
1.92318e+17	10.816	-0.709958	capillary_1	CTRL	0
1.92654e+17	-2.70115	13.7081	capillary_2	CTRL	2
1.92654e+17	-10.5357	-14.57	lymphatic_endothelial	CTRL	5
1.92678e+17	10.3321	-3.42698	capillary_1	CTRL	0
1.92678e+17	-11.9488	-13.1938	lymphatic_endothelial	CTRL	5
1.92678e+17	-7.11665	-17.6361	lymphatic_endothelial	CTRL	4
1.92678e+17	10.2874	-4.197	capillary_1	CTRL	0
1.92678e+17	-5.16624	-13.5899	lymphatic_endothelial	CTRL	4
1.92719e+17	14.1317	-5.33191	capillary_1	CTRL	0
1.9273e+17	11.83	-1.73204	capillary_1	CTRL	0
1.92746e+17	10.7027	-3.45923	capillary_1	CTRL	0
1.92746e+17	-7.79082	-17.1282	lymphatic_endothelial	CTRL	4
1.92746e+17	-2.58453	12.7667	capillary_2	CTRL	2
1.92746e+17	11.8871	-5.18167	capillary_1	CTRL	0
1.92746e+17	-14.626	-19.3083	lymphatic_endothelial	CTRL	5
1.92747e+17	-12.4631	-13.7519	lymphatic_endothelial	CTRL	5
1.92747e+17	-5.92329	-16.172	lymphatic_endothelial	CTRL	4
1.92789e+17	16.2069	-2.66126	capillary_1	CTRL	0
1.92789e+17	-7.57988	13.2384	capillary_2	CTRL	2
1.92789e+17	15.7896	-3.52672	capillary_1	CTRL	0
1.92789e+17	0.810719	15.0693	capillary_2	CTRL	3
1.92807e+17	-7.27226	-13.7972	lymphatic_endothelial	CTRL	4
1.92807e+17	14.1124	-4.48465	capillary_1	CTRL	0
1.95426e+17	-7.40804	-16.4712	lymphatic_endothelial	CTRL	4
1.95547e+17	-10.6412	-13.5926	lymphatic_endothelial	CTRL	5
1.95547e+17	12.047	-4.5449	capillary_1	CTRL	0
1.95606e+17	17.8831	-2.61583	capillary_1	CTRL	6
1.95606e+17	-10.6001	-15.483	lymphatic_endothelial	CTRL	5
1.95606e+17	15.0771	-3.14132	capillary_1	CTRL	0
1.95616e+17	-12.2484	-13.2458	lymphatic_endothelial	CTRL	5
1.95616e+17	-9.24619	9.83137	capillary_2	CTRL	1
1.95622e+17	-8.90004	-14.5281	lymphatic_endothelial	CTRL	4
1.95622e+17	-10.7418	15.186	artery_vein	CTRL	7
1.95623e+17	11.3871	-3.22171	capillary_1	CTRL	0
1.95623e+17	-7.91155	-18.8736	lymphatic_endothelial	CTRL	4
1.95626e+17	2.84245	15.6725	capillary_2	CTRL	3
1.95959e+17	9.7024	-4.18518	capillary_1	CTRL	0
1.95959e+17	16.5709	-2.30918	capillary_1	CTRL	0
1.95959e+17	-7.9119	-17.6964	lymphatic_endothelial	CTRL	4
1.9602e+17	14.4332	-0.991667	capillary_1	CTRL	0
1.9602e+17	-4.70947	7.70236	capillary_2	CTRL	1
1.9602e+17	-0.673614	15.2717	capillary_2	CTRL	2
1.96044e+17	17.2094	-3.64907	capillary_1	CTRL	0
1.96113e+17	16.9511	-0.0825868	capillary_1	CTRL	6
1.96164e+17	-9.12784	5.38602	capillary_2	CTRL	1
1.96164e+17	13.2091	-2.20533	capillary_1	CTRL	0
1.96174e+17	12.5271	-3.58706	capillary_1	CTRL	0
1.96528e+17	-9.43842	7.09869	capillary_2	CTRL	1
1.96528e+17	6.80374	-2.80049	capillary_1	CTRL	0
1.96638e+17	-11.3868	-13.6782	lymphatic_endothelial	CTRL	5
1.96638e+17	-1.68414	13.2873	capillary_2	CTRL	2
1.96638e+17	12.4584	-2.26284	capillary_1	CTRL	0
1.96638e+17	-5.79826	8.21983	capillary_2	CTRL	1
1.96638e+17	-5.77938	8.77394	capillary_2	CTRL	1
1.96638e+17	-9.06411	-14.617	lymphatic_endothelial	CTRL	4
1.96715e+17	13.1213	-0.973352	capillary_1	CTRL	0
1.96715e+17	-10.8125	16.5926	artery_vein	CTRL	7
1.97058e+17	-4.7526	8.66817	capillary_2	CTRL	1
1.97058e+17	20.1068	-2.81519	capillary_1	CTRL	6
1.97058e+17	8.39362	-4.28313	capillary_1	CTRL	0
1.9706e+17	-8.83301	4.72674	capillary_2	CTRL	1
1.9706e+17	15.4984	0.169261	capillary_1	CTRL	0
1.97069e+17	-6.33534	15.0608	capillary_2	CTRL	2
1.97069e+17	-12.2848	9.21027	capillary_2	CTRL	1
1.97135e+17	15.4445	-4.38047	capillary_1	CTRL	0
1.97135e+17	-7.50599	-15.0345	lymphatic_endothelial	CTRL	4
1.97135e+17	-9.36635	9.49026	capillary_2	CTRL	1
1.97186e+17	-7.10702	-19.031	lymphatic_endothelial	CTRL	4
1.97186e+17	-13.6765	-20.0946	lymphatic_endothelial	CTRL	5
1.97188e+17	-1.76877	5.91048	capillary_2	CTRL	3
1.97188e+17	-0.254671	15.7203	capillary_2	CTRL	2
1.97206e+17	-5.52284	-14.2117	lymphatic_endothelial	CTRL	4
1.97206e+17	2.02309	17.0228	capillary_2	CTRL	3
1.97214e+17	-6.92532	9.22153	capillary_2	CTRL	1
1.97257e+17	-5.81467	-17.0014	lymphatic_endothelial	CTRL	4
1.97264e+17	17.4301	-5.33506	capillary_1	CTRL	0
1.99866e+17	-2.11593	14.8738	capillary_2	CTRL	2
1.99866e+17	11.843	-6.49653	capillary_1	CTRL	0
1.99866e+17	-3.7839	15.7004	capillary_2	CTRL	2
1.99935e+17	11.877	-2.164	capillary_1	CTRL	0
1.99935e+17	-9.9989	16.1191	artery_vein	CTRL	7
1.99935e+17	-3.06066	8.48196	capillary_2	CTRL	3
1.99962e+17	12.3831	-0.0959444	capillary_1	CTRL	0
1.99962e+17	17.7367	-1.48492	capillary_1	CTRL	6
2.00348e+17	-9.28951	15.0663	artery_vein	CTRL	7
2.00348e+17	-11.7299	-14.0436	lymphatic_endothelial	CTRL	5
2.00364e+17	-1.77593	14.058	capillary_2	CTRL	2
[truncated: 816 more rows]

## Sheet: ED_3A_upper_panel
	0	1	2	3	4	5	6	7	8	9	celltype_color
PECAM1	2.43788	0.799572	1.10192	0.629398	-0.410858	-0.604639	2.40776	0.675197	-0.0325174	-0.422419	(0.12156862745098039, 0.4666666666666667, 0.7058823529411765)
CDH5	2.36407	0.533936	1.0331	0.998896	-0.807565	-0.746509	2.42124	0.363191	0.734177	-0.242178	(0.12156862745098039, 0.4666666666666667, 0.7058823529411765)
TMEM100	2.2153	-2.066	1.10731	0.734691	-3.08825	-3.126	1.28274	-1.14913	-0.924747	-2.92501	(0.6823529411764706, 0.7803921568627451, 0.9098039215686274)
FOXF1	0.769384	-1.1425	0.259374	-0.211671	-3.16643	-3.20997	0.0640646	-0.618091	-1.22116	-3.14859	(0.6823529411764706, 0.7803921568627451, 0.9098039215686274)
MGP	1.48964	1.67649	1.64546	1.40378	1.57303	1.54888	1.37127	2.11049	1.21715	1.60779	(1.0, 0.4980392156862745, 0.054901960784313725)
PLAT	-2.83611	-2.23001	-2.1696	-2.27076	-2.74348	-2.95283	-3.0408	-1.99161	-2.84453	-2.68763	(1.0, 0.4980392156862745, 0.054901960784313725)
GJA4	-3.26058	-1.8646	-0.784266	-1.36678	-2.93844	-2.94957	-3.26483	-1.61702	-3.19255	-3.09221	(1.0, 0.4980392156862745, 0.054901960784313725)
GJA5	-3.31601	-3.18383	-3.07881	-3.16862	-3.31279	-3.31929	-3.31014	-3.00379	-3.31141	-3.3189	(1.0, 0.4980392156862745, 0.054901960784313725)
EDN1	-3.27848	-2.42817	-1.57228	-1.76335	-3.26038	-3.2894	-3.29621	-2.09862	-2.98438	-3.27469	(1.0, 0.4980392156862745, 0.054901960784313725)
FBLN2	-3.29404	-3.11929	-3.17986	-3.17751	-2.43361	-2.64901	-3.28982	-2.89276	-3.302	-2.47594	(1.0, 0.4980392156862745, 0.054901960784313725)
HEY1	-3.30104	-2.38807	-2.13354	-2.34488	-3.14784	-3.20466	-3.31624	-2.65416	-3.21159	-3.18197	(1.0, 0.4980392156862745, 0.054901960784313725)
VWF	-3.25254	-2.505	-1.76404	-1.84325	-3.22226	-3.25001	-3.30695	-0.192374	-3.24502	-3.21779	(1.0, 0.7333333333333333, 0.47058823529411764)
VCAM1	-3.19161	-2.80319	-2.94577	-3.04218	-3.14974	-3.15681	-3.23622	-1.5499	-2.77853	-3.08783	(1.0, 0.7333333333333333, 0.47058823529411764)
SLC6A2	-3.31047	-3.20692	-3.1462	-3.18684	-3.31745	-3.3214	-3.31438	-2.48877	-3.31585	-3.32035	(1.0, 0.7333333333333333, 0.47058823529411764)
CD200	-1.09794	0.710352	0.819992	0.174694	-0.941238	-0.763547	-1.99584	0.932689	-2.00292	-0.234566	(1.0, 0.7333333333333333, 0.47058823529411764)
BST1	-3.3065	-2.82728	-3.09576	-3.19473	-3.29277	-3.30454	-3.31846	-2.44473	-3.30473	-3.29194	(1.0, 0.7333333333333333, 0.47058823529411764)
BST2	0.399613	0.328278	0.619424	0.0549197	0.539058	0.808912	-0.410839	0.370863	-0.344444	0.76357	(1.0, 0.7333333333333333, 0.47058823529411764)
CH25H	-3.29762	-2.50663	-2.87012	-3.03762	-2.75181	-2.78006	-3.31489	-2.04703	-3.28555	-2.73215	(1.0, 0.7333333333333333, 0.47058823529411764)
GPIHBP1	-2.31059	1.05874	2.05911	1.87369	-2.36096	-2.68969	-2.42886	-0.0657637	-2.60272	-2.46378	(0.17254901960784313, 0.6274509803921569, 0.17254901960784313)
SEMA3C	-2.25194	-1.78432	-0.473367	-0.461179	-3.23776	-3.26265	-2.26349	-1.8562	-2.77905	-3.25051	(0.17254901960784313, 0.6274509803921569, 0.17254901960784313)
CADM1	-3.26615	-2.61442	-1.94202	-2.08694	-3.30355	-3.3008	-3.29631	-2.60829	-3.26976	-3.2931	(0.17254901960784313, 0.6274509803921569, 0.17254901960784313)
HILPDA	-0.658451	-2.01594	-0.351409	-0.339139	-2.26342	-2.64648	-1.34852	-1.53162	-1.93249	-2.01356	(0.17254901960784313, 0.6274509803921569, 0.17254901960784313)
CAR4	4.34397	-2.17094	-1.54053	-1.90041	-2.9731	-3.03776	4.03186	-2.46511	0.0494148	-2.86521	(0.596078431372549, 0.8745098039215686, 0.5411764705882353)
FIBIN	0.215652	-3.27672	-3.26017	-3.28262	-3.22943	-3.28208	-0.301013	-3.30357	-2.23905	-3.21258	(0.596078431372549, 0.8745098039215686, 0.5411764705882353)
CYP4B1	3.48937	-2.51337	-0.95238	-1.02563	-2.38746	-2.44576	3.11457	-2.06518	1.73704	-2.58584	(0.596078431372549, 0.8745098039215686, 0.5411764705882353)
EDNRB	1.06883	-2.84474	-3.13121	-3.152	-2.76743	-3.02807	0.480484	-3.11579	-1.83646	-2.96799	(0.596078431372549, 0.8745098039215686, 0.5411764705882353)
KDR	2.47942	-1.47319	-2.02888	-2.15236	-0.980216	-0.808805	2.67462	-2.09588	-0.604989	-0.621118	(0.596078431372549, 0.8745098039215686, 0.5411764705882353)
LYVE1	-2.98392	-1.77415	-1.02683	-1.50038	-0.240639	-1.65275	-3.17055	-0.302973	-2.391	-1.57756	(0.8392156862745098, 0.15294117647058825, 0.1568627450980392)
PROX1	-3.32071	-3.28125	-3.31224	-3.31104	-1.51067	-1.53635	-3.32172	-3.28985	-3.29052	-1.46639	(0.8392156862745098, 0.15294117647058825, 0.1568627450980392)
THY1	-3.28569	-3.23358	-3.28647	-3.2715	-0.680137	-0.758309	-3.30677	-3.23756	-3.27331	-0.104452	(0.8392156862745098, 0.15294117647058825, 0.1568627450980392)
MMRN1	-3.25179	-3.20613	-3.25971	-3.28587	1.73358	1.52642	-3.30582	-3.17927	-3.2337	0.776633	(0.8392156862745098, 0.15294117647058825, 0.1568627450980392)
CP	-3.30006	-3.22931	-3.25367	-3.22918	-0.790845	-1.06269	-3.30766	-3.22852	-3.22006	-1.91854	(0.8392156862745098, 0.15294117647058825, 0.1568627450980392)
FGL2	-3.24307	-3.15106	-3.17022	-3.20596	0.193471	-1.19887	-3.2953	-2.6797	-3.27879	-2.10863	(0.8392156862745098, 0.15294117647058825, 0.1568627450980392)

## Sheet: ED_3B_lower_panel
	tsne_1	tsne_2	cell_type	clusters	condition
2.00348e+17	3.08438	6.64503	Pericyte	1	DT
1.20703e+17	-28.4355	3.06364	COL14A1 Matrix	6	DT
1.20703e+17	28.3289	2.91878	Myofibroblast	5	DT
1.20727e+17	-13.5378	-5.85121	COL14A1 Matrix	3	DT
1.20727e+17	-12.8581	9.17323	COL14A1 Matrix	0	DT
1.20773e+17	-23.5865	12.5025	COL14A1 Matrix	0	DT
1.20773e+17	9.24697	-1.36385	Pericyte	1	DT
1.20773e+17	-23.2914	-12.8904	COL14A1 Matrix	9	DT
1.20773e+17	19.746	-3.0631	Myofibroblast	2	DT
1.20773e+17	-21.9631	-9.03937	COL14A1 Matrix	9	DT
1.20773e+17	-8.43058	-4.07225	COL14A1 Matrix	3	DT
1.20787e+17	-17.4196	-9.09884	COL14A1 Matrix	6	DT
1.20787e+17	-16.4028	1.08898	COL14A1 Matrix	0	DT
1.20787e+17	-22.6642	-12.2424	COL14A1 Matrix	9	DT
1.20787e+17	-19.4455	-8.96654	COL14A1 Matrix	9	DT
1.20787e+17	32.9639	-3.41375	Myofibroblast	5	DT
1.20787e+17	-9.54881	-1.08709	COL14A1 Matrix	3	DT
1.20798e+17	-5.53585	11.9605	COL13A1 Matrix	4	DT
1.20798e+17	-22.3244	-11.7886	COL14A1 Matrix	9	DT
1.20798e+17	4.18629	3.91079	Pericyte	1	DT
1.20865e+17	24.4152	2.4964	Myofibroblast	2	DT
1.21202e+17	-27.2362	-2.61973	COL14A1 Matrix	6	DT
1.21202e+17	0.209592	6.04693	Pericyte	1	DT
1.21202e+17	9.01398	-0.688168	Pericyte	1	DT
1.21277e+17	-15.5278	-6.26851	COL14A1 Matrix	3	DT
1.21277e+17	-7.94269	-4.15685	COL14A1 Matrix	3	DT
1.2132e+17	-26.5877	-3.83575	COL14A1 Matrix	6	DT
1.2132e+17	-19.4205	-8.83794	COL14A1 Matrix	0	DT
1.2132e+17	-24.7864	-4.49536	COL14A1 Matrix	6	DT
1.2132e+17	11.5491	-1.20454	Pericyte	1	DT
1.21338e+17	-5.64842	13.3703	COL13A1 Matrix	4	DT
1.21338e+17	-22.5475	-11.8797	COL14A1 Matrix	9	DT
1.21338e+17	5.24021	8.05923	Pericyte	1	DT
1.2134e+17	-20.2156	6.78653	COL14A1 Matrix	0	DT
1.21743e+17	28.68	-2.18647	Myofibroblast	5	DT
1.21743e+17	-12.4917	0.874138	COL14A1 Matrix	0	DT
1.21743e+17	-11.1947	4.14999	COL14A1 Matrix	0	DT
1.21812e+17	5.88624	6.69534	Pericyte	1	DT
1.21812e+17	-4.97467	-28.424	Mesothelial	10	DT
1.21812e+17	-24.6295	-3.11399	COL14A1 Matrix	6	DT
1.21826e+17	7.64845	0.959963	Pericyte	1	DT
1.21826e+17	-20.3018	-11.7409	COL14A1 Matrix	9	DT
1.21879e+17	-21.3918	-11.6263	COL14A1 Matrix	9	DT
1.21879e+17	-27.1913	-3.26952	COL14A1 Matrix	6	DT
1.21879e+17	-8.34141	-7.31993	COL14A1 Matrix	3	DT
1.21879e+17	-23.2101	-7.76046	COL14A1 Matrix	9	DT
1.21896e+17	24.0058	3.1225	Myofibroblast	2	DT
1.21896e+17	32.5646	-1.84397	Myofibroblast	5	DT
1.21955e+17	22.9437	-5.73261	Myofibroblast	2	DT
1.21955e+17	4.69016	0.342105	Pericyte	1	DT
1.21955e+17	-27.4712	-2.89947	COL14A1 Matrix	6	DT
1.21955e+17	-14.2642	-8.05973	COL14A1 Matrix	3	DT
1.21966e+17	-17.5773	-8.79194	COL14A1 Matrix	6	DT
1.21966e+17	2.23774	-15.5735	MSC	8	DT
1.21966e+17	11.0335	-0.392537	Pericyte	1	DT
1.22283e+17	30.8382	-3.56347	Myofibroblast	5	DT
1.22283e+17	-27.1351	1.91815	COL14A1 Matrix	6	DT
1.22283e+17	19.8478	-5.4766	Myofibroblast	2	DT
1.22283e+17	-23.3413	2.76771	COL14A1 Matrix	0	DT
1.22283e+17	-0.122762	8.23916	COL13A1 Matrix	4	DT
1.22283e+17	33.9345	-1.97486	Myofibroblast	5	DT
1.22293e+17	28.4928	-5.07992	Myofibroblast	2	DT
1.22293e+17	-9.42062	-28.3636	Mesothelial	10	DT
1.22293e+17	-22.87	-9.37993	COL14A1 Matrix	9	DT
1.22293e+17	-24.6443	-4.76132	COL14A1 Matrix	6	DT
1.22308e+17	-23.8342	3.48197	COL14A1 Matrix	0	DT
1.22308e+17	-23.5961	5.69117	COL14A1 Matrix	0	DT
1.2231e+17	-5.23312	-27.779	Mesothelial	10	DT
1.22429e+17	-15.0055	11.048	COL14A1 Matrix	0	DT
1.22436e+17	-4.5933	-26.78	Mesothelial	10	DT
1.22436e+17	-29.4795	3.27898	COL14A1 Matrix	6	DT
1.22436e+17	-20.5131	-10.8036	COL14A1 Matrix	9	DT
1.22436e+17	-16.1828	9.5755	COL14A1 Matrix	0	DT
1.22436e+17	33.4531	8.71669	Myofibroblast	12	DT
1.22515e+17	-7.1847	-26.4122	Mesothelial	10	DT
1.22515e+17	3.15132	7.0119	Pericyte	1	DT
1.22515e+17	-8.51424	-3.96079	COL14A1 Matrix	3	DT
1.25042e+17	-1.44454	-16.297	MSC	8	DT
1.25042e+17	-25.0936	-5.00996	COL14A1 Matrix	6	DT
1.25197e+17	19.264	2.50509	Myofibroblast	2	DT
1.25197e+17	28.5139	1.69057	Myofibroblast	5	DT
1.25197e+17	3.91032	5.59097	Pericyte	1	DT
1.25197e+17	23.6638	2.91759	Myofibroblast	2	DT
1.2524e+17	-23.3045	8.69297	COL14A1 Matrix	0	DT
1.2524e+17	-8.55982	-4.26075	COL14A1 Matrix	3	DT
1.2524e+17	-24.6571	-1.88026	COL14A1 Matrix	6	DT
1.2524e+17	-22.9955	-13.2257	COL14A1 Matrix	9	DT
1.25247e+17	10.1186	-1.69217	Pericyte	1	DT
1.25247e+17	-4.98835	12.5831	COL13A1 Matrix	4	DT
1.25247e+17	-18.9628	8.85062	COL14A1 Matrix	0	DT
1.25678e+17	-21.7798	-9.07481	COL14A1 Matrix	9	DT
1.25678e+17	-26.0741	0.229183	COL14A1 Matrix	6	DT
1.25678e+17	-6.94479	-28.0464	Mesothelial	10	DT
1.2572e+17	-6.74297	-28.3735	Mesothelial	10	DT
1.25728e+17	8.42429	-1.28493	Pericyte	1	DT
1.25728e+17	-21.8212	-6.10527	COL14A1 Matrix	6	DT
1.25728e+17	23.1646	-0.462119	Myofibroblast	2	DT
1.25745e+17	22.7084	7.29744	Myofibroblast	2	DT
1.25745e+17	-1.85977	9.38868	COL13A1 Matrix	4	DT
1.26132e+17	-8.89389	2.46965	COL14A1 Matrix	0	DT
1.26149e+17	29.4937	-5.16554	Myofibroblast	2	DT
1.26149e+17	11.393	-0.645364	Pericyte	1	DT
1.26149e+17	-27.4872	-3.04879	COL14A1 Matrix	6	DT
1.26149e+17	-20.9953	9.08312	COL14A1 Matrix	0	DT
1.26219e+17	-26.6181	-2.64557	COL14A1 Matrix	6	DT
1.26219e+17	-5.16903	-28.5189	Mesothelial	10	DT
1.26219e+17	2.43074	8.02088	Pericyte	1	DT
1.26219e+17	-8.09079	-5.96716	COL14A1 Matrix	3	DT
1.26228e+17	33.5571	7.74404	Myofibroblast	12	DT
1.26228e+17	-8.96571	7.36982	COL14A1 Matrix	3	DT
1.26228e+17	1.71547	-15.2329	MSC	8	DT
1.26228e+17	2.37858	-14.4894	MSC	8	DT
1.26228e+17	17.3145	10.8275	Pericyte	7	DT
1.26294e+17	13.868	10.1402	Pericyte	7	DT
1.26294e+17	-5.68406	14.2891	COL13A1 Matrix	4	DT
1.26294e+17	-22.7295	-4.87229	COL14A1 Matrix	6	DT
1.26294e+17	-19.1991	1.93854	COL14A1 Matrix	0	DT
1.26364e+17	35.8403	2.03257	Myofibroblast	5	DT
1.26364e+17	15.5476	7.9322	Pericyte	7	DT
1.26364e+17	-22.7827	-1.07174	COL14A1 Matrix	0	DT
1.26681e+17	-21.2867	-4.75713	COL14A1 Matrix	6	DT
1.26681e+17	-17.9293	2.73394	COL14A1 Matrix	0	DT
1.26681e+17	-6.9232	13.3066	COL13A1 Matrix	4	DT
1.26681e+17	-23.0791	9.24349	COL14A1 Matrix	0	DT
1.26681e+17	-29.1751	3.50292	COL14A1 Matrix	6	DT
1.26681e+17	1.2698	-15.6902	MSC	8	DT
1.26682e+17	17.7914	12.1083	Pericyte	7	DT
1.26682e+17	12.5459	2.19749	Pericyte	1	DT
1.26706e+17	22.4116	-5.3725	Myofibroblast	2	DT
1.26706e+17	-1.9908	8.91845	COL13A1 Matrix	4	DT
1.26706e+17	-19.7818	-10.7896	COL14A1 Matrix	9	DT
1.26706e+17	-24.2085	-10.3013	COL14A1 Matrix	9	DT
1.26708e+17	-22.4823	-6.52704	COL14A1 Matrix	6	DT
1.26766e+17	-22.8401	-5.89689	COL14A1 Matrix	6	DT
1.26776e+17	-13.1971	-8.8358	COL14A1 Matrix	3	DT
1.26776e+17	24.8914	1.8184	Myofibroblast	2	DT
1.26776e+17	-20.1673	7.77713	COL14A1 Matrix	0	DT
1.26834e+17	-26.3644	2.57292	COL14A1 Matrix	6	DT
1.26834e+17	-26.1133	-3.6156	COL14A1 Matrix	6	DT
1.26834e+17	1.32666	-15.5026	MSC	8	DT
1.26834e+17	-6.72064	9.74409	COL13A1 Matrix	4	DT
1.26834e+17	17.2612	11.8792	Pericyte	7	DT
1.26835e+17	-21.7583	-5.11747	COL14A1 Matrix	6	DT
1.26835e+17	-1.79471	-14.5045	MSC	8	DT
1.26835e+17	33.9229	-1.78154	Myofibroblast	5	DT
1.26835e+17	-6.2065	-28.6722	Mesothelial	10	DT
1.26835e+17	20.1524	-2.97193	Myofibroblast	2	DT
1.26835e+17	32.8114	1.32606	Myofibroblast	5	DT
1.26835e+17	-16.1176	3.62011	COL14A1 Matrix	0	DT
1.26837e+17	30.2714	-3.14158	Myofibroblast	5	DT
1.26886e+17	32.9349	-0.714127	Myofibroblast	5	DT
1.26887e+17	3.62252	7.40327	Pericyte	1	DT
1.26887e+17	-10.4227	7.54776	COL14A1 Matrix	0	DT
1.26887e+17	-21.5363	-12.6109	COL14A1 Matrix	9	DT
1.26887e+17	32.8674	-1.74171	Myofibroblast	5	DT
1.29458e+17	4.11651	3.98415	Pericyte	1	DT
1.29458e+17	-2.51278	12.5747	COL13A1 Matrix	4	DT
1.29497e+17	-6.26389	-28.7966	Mesothelial	10	DT
1.29497e+17	1.05368	-16.8913	MSC	8	DT
1.29497e+17	-20.108	-11.5881	COL14A1 Matrix	9	DT
1.29497e+17	-24.5865	8.65	COL14A1 Matrix	0	DT
1.29497e+17	-24.3874	-5.68207	COL14A1 Matrix	6	DT
1.29566e+17	26.9402	-2.09616	Myofibroblast	2	DT
1.29566e+17	3.37972	2.53459	Pericyte	1	DT
1.29566e+17	-15.7608	-7.62293	COL14A1 Matrix	3	DT
1.29566e+17	23.3258	-2.17958	Myofibroblast	2	DT
1.29566e+17	-24.3624	-3.65066	COL14A1 Matrix	6	DT
1.29566e+17	-19.1366	1.1947	COL14A1 Matrix	3	DT
1.29583e+17	-4.35106	1.46491	COL14A1 Matrix	3	DT
1.29583e+17	20.9326	-2.02687	Myofibroblast	2	DT
1.29583e+17	-20.5079	-11.8134	COL14A1 Matrix	9	DT
1.29583e+17	-21.9327	-4.64485	COL14A1 Matrix	6	DT
1.29583e+17	-21.1383	0.870709	COL14A1 Matrix	0	DT
1.29583e+17	18.8571	-1.74776	Myofibroblast	2	DT
1.29664e+17	-7.90033	-1.90108	COL14A1 Matrix	3	DT
1.29664e+17	-5.65633	-29.2272	Mesothelial	10	DT
1.29664e+17	20.0217	-1.71686	Myofibroblast	2	DT
1.29664e+17	20.1353	-5.41933	Myofibroblast	2	DT
1.29664e+17	-4.49364	12.5595	COL13A1 Matrix	4	DT
1.29664e+17	-17.615	2.81089	COL14A1 Matrix	0	DT
1.29978e+17	28.4942	0.704599	Myofibroblast	5	DT
1.29978e+17	2.55545	6.11736	Pericyte	1	DT
1.29978e+17	-21.8726	2.41254	COL14A1 Matrix	0	DT
1.30058e+17	-9.04018	7.38112	COL14A1 Matrix	3	DT
1.30126e+17	-6.55895	-27.6393	Mesothelial	10	DT
1.30135e+17	34.0606	-3.91791	Myofibroblast	5	DT
1.30135e+17	-23.8723	-10.6973	COL14A1 Matrix	9	DT
1.30135e+17	-17.6035	-3.00378	COL14A1 Matrix	3	DT
1.30135e+17	-2.26059	10.1023	COL13A1 Matrix	4	DT
1.30142e+17	35.474	5.85733	Myofibroblast	12	DT
1.30142e+17	27.7806	-5.51763	Myofibroblast	2	DT
1.30142e+17	-23.5788	-4.65309	COL14A1 Matrix	6	DT
1.30142e+17	-14.841	-8.79593	COL14A1 Matrix	3	DT
1.30145e+17	-23.232	-13.0781	COL14A1 Matrix	9	DT
1.30145e+17	-11.3393	-2.49288	COL14A1 Matrix	0	DT
1.30145e+17	-18.0039	-3.31745	COL14A1 Matrix	3	DT
1.30145e+17	-3.33853	-14.6625	MSC	8	DT
1.30184e+17	20.2185	-4.42277	Myofibroblast	2	DT
1.30184e+17	34.6517	6.95659	Myofibroblast	12	DT
1.30184e+17	-17.6824	-2.69301	COL14A1 Matrix	3	DT
1.30184e+17	-14.3734	-3.667	COL14A1 Matrix	3	DT
1.30186e+17	-7.83614	-9.05998	COL13A1 Matrix	4	DT
1.30186e+17	-8.83898	-2.9818	COL14A1 Matrix	3	DT
1.30194e+17	-19.2462	0.664449	COL14A1 Matrix	0	DT
1.30194e+17	-11.6683	4.62136	COL14A1 Matrix	0	DT
1.30194e+17	-29.7523	3.94514	COL14A1 Matrix	6	DT
1.30204e+17	-8.67577	1.2879	COL14A1 Matrix	3	DT
1.30204e+17	-12.4654	-6.18768	COL14A1 Matrix	3	DT
1.30204e+17	-16.5291	-4.18212	COL14A1 Matrix	3	DT
1.30204e+17	14.6558	12.0249	Pericyte	7	DT
1.30204e+17	0.24252	1.41466	COL13A1 Matrix	4	DT
1.30204e+17	-25.6557	0.669182	COL14A1 Matrix	6	DT
1.30204e+17	-13.4599	0.156154	COL14A1 Matrix	0	DT
1.30204e+17	-24.7658	-4.33608	COL14A1 Matrix	6	DT
1.30529e+17	-20.385	-12.4332	COL14A1 Matrix	9	DT
1.30529e+17	-16.252	-4.93191	COL14A1 Matrix	3	DT
1.30531e+17	-24.607	-10.2728	COL14A1 Matrix	9	DT
1.30531e+17	-21.7202	-6.6587	COL14A1 Matrix	6	DT
1.30531e+17	-6.60545	-29.2454	Mesothelial	10	DT
1.30531e+17	14.1571	0.45766	Pericyte	1	DT
1.30531e+17	8.07998	-0.926426	Pericyte	1	DT
1.30625e+17	-3.02276	-14.7638	MSC	8	DT
1.30625e+17	-7.6269	-6.40169	COL14A1 Matrix	3	DT
1.30625e+17	-7.87522	0.396526	COL14A1 Matrix	3	DT
1.30675e+17	30.9542	-4.48844	Myofibroblast	5	DT
1.30675e+17	-9.25022	-3.6986	COL14A1 Matrix	3	DT
1.30675e+17	-9.57683	-6.34678	COL14A1 Matrix	3	DT
1.30675e+17	-22.3217	-6.33391	COL14A1 Matrix	6	DT
1.30693e+17	-17.1429	8.4591	COL14A1 Matrix	0	DT
1.30693e+17	19.6665	7.52644	Pericyte	7	DT
1.30693e+17	-13.4696	-2.26708	COL14A1 Matrix	0	DT
1.30736e+17	-4.03778	0.930801	COL14A1 Matrix	3	DT
1.30736e+17	-19.4138	2.97169	COL14A1 Matrix	0	DT
1.30736e+17	-5.90208	13.3098	COL13A1 Matrix	4	DT
1.30736e+17	-26.9369	1.45275	COL14A1 Matrix	6	DT
1.30736e+17	20.4708	-4.42662	Myofibroblast	2	DT
1.30754e+17	-8.03171	-0.0117351	COL14A1 Matrix	3	DT
1.30754e+17	-8.5386	-6.68945	COL14A1 Matrix	3	DT
1.30754e+17	-4.54351	-28.7733	Mesothelial	10	DT
1.30754e+17	-25.8345	-4.18135	COL14A1 Matrix	6	DT
1.30761e+17	10.4098	-0.736765	Pericyte	1	DT
1.30761e+17	11.6662	-0.348071	Pericyte	1	DT
1.30761e+17	-7.64701	-26.0292	Mesothelial	10	DT
1.30761e+17	8.92034	-0.657629	Pericyte	1	DT
1.30761e+17	36.0467	2.14223	Myofibroblast	5	DT
1.30761e+17	-16.8253	-2.99587	COL14A1 Matrix	3	DT
1.30761e+17	24.7598	3.28851	Myofibroblast	2	DT
1.3109e+17	-16.5619	-4.26531	COL14A1 Matrix	3	DT
1.3109e+17	13.8254	1.01984	Pericyte	1	DT
1.31098e+17	-5.71504	-29.2254	Mesothelial	10	DT
1.31098e+17	24.8009	-7.17292	Myofibroblast	2	DT
1.31175e+17	-9.69301	1.89843	COL14A1 Matrix	3	DT
1.31175e+17	-15.725	-5.53775	COL14A1 Matrix	3	DT
1.31175e+17	1.18446	-17.5805	MSC	8	DT
1.31217e+17	22.8753	2.7754	Myofibroblast	2	DT
1.31217e+17	-0.467645	11.4583	COL13A1 Matrix	4	DT
1.31234e+17	-21.4714	7.99667	COL14A1 Matrix	0	DT
1.31234e+17	-25.0091	-3.04005	COL14A1 Matrix	6	DT
1.31234e+17	-25.8066	-0.499909	COL14A1 Matrix	6	DT
1.31234e+17	-14.2336	-1.21694	COL14A1 Matrix	0	DT
1.31234e+17	-22.7636	-12.5196	COL14A1 Matrix	9	DT
1.31234e+17	15.8252	7.00344	Pericyte	7	DT
1.31242e+17	-16.0733	-4.20913	COL14A1 Matrix	3	DT
1.31242e+17	-5.86474	-28.5314	Mesothelial	10	DT
1.31242e+17	32.9863	-2.98076	Myofibroblast	5	DT
1.31293e+17	-17.3832	-3.44299	COL14A1 Matrix	3	DT
1.31293e+17	-8.3881	-5.44685	COL14A1 Matrix	3	DT
1.3131e+17	-3.38833	14.7971	COL13A1 Matrix	4	DT
1.3131e+17	-23.3532	-4.78283	COL14A1 Matrix	6	DT
1.3131e+17	-18.6073	-12.2562	COL14A1 Matrix	9	DT
1.31311e+17	10.5062	-4.50879	Pericyte	1	DT
1.31311e+17	-27.2505	1.97272	COL14A1 Matrix	6	DT
1.31311e+17	-22.7752	-1.35237	COL14A1 Matrix	6	DT
1.31311e+17	-14.044	12.022	COL14A1 Matrix	0	DT
1.3383e+17	-16.4947	3.92226	COL14A1 Matrix	0	DT
1.3383e+17	-21.093	-3.2469	COL13A1 Matrix	4	DT
1.3383e+17	11.0374	1.52881	Pericyte	1	DT
1.3383e+17	-7.03903	-28.4466	Mesothelial	10	DT
1.3383e+17	-18.9604	-4.41196	COL14A1 Matrix	3	DT
1.33854e+17	-1.26886	8.90541	COL13A1 Matrix	4	DT
1.33854e+17	22.6811	-4.95081	Myofibroblast	2	DT
1.33854e+17	10.3029	-2.54355	Pericyte	1	DT
1.33895e+17	11.6967	2.12223	Pericyte	1	DT
1.33895e+17	-24.0064	5.30504	COL14A1 Matrix	0	DT
1.33895e+17	-20.8888	-12.1538	COL14A1 Matrix	9	DT
1.33895e+17	-21.1195	-11.1672	COL14A1 Matrix	9	DT
1.33895e+17	-21.3436	-9.67939	COL14A1 Matrix	9	DT
1.33975e+17	34.5136	-1.62967	Myofibroblast	5	DT
1.33982e+17	-18.6843	-12.3001	COL14A1 Matrix	9	DT
1.33982e+17	-7.96516	5.61579	COL14A1 Matrix	3	DT
1.33982e+17	-14.5916	8.08419	COL14A1 Matrix	0	DT
1.33982e+17	-29.2231	3.2841	COL14A1 Matrix	6	DT
1.33982e+17	-24.3993	4.80334	COL14A1 Matrix	0	DT
1.33982e+17	18.7189	8.79678	Pericyte	7	DT
1.33982e+17	-0.164674	-15.5981	MSC	8	DT
1.34034e+17	-8.29446	6.74872	COL14A1 Matrix	3	DT
1.34034e+17	-25.4826	-6.02964	COL14A1 Matrix	6	DT
1.34041e+17	15.666	10.5188	Pericyte	7	DT
1.34041e+17	-17.6385	-2.62529	COL14A1 Matrix	3	DT
1.34376e+17	-17.5982	0.557425	COL14A1 Matrix	0	DT
1.34376e+17	18.5671	9.52802	Pericyte	7	DT
1.34376e+17	14.8773	2.74536	Pericyte	1	DT
1.34378e+17	-10.0858	-2.99647	COL14A1 Matrix	3	DT
1.34378e+17	-0.409095	-15.509	MSC	8	DT
1.34448e+17	-15.267	13.8854	COL14A1 Matrix	0	DT
1.34448e+17	-21.893	3.04896	COL14A1 Matrix	0	DT
1.34448e+17	-3.67223	8.63198	COL13A1 Matrix	4	DT
1.34448e+17	-23.6959	-10.7754	COL14A1 Matrix	9	DT
1.34473e+17	-22.3966	-11.1372	COL14A1 Matrix	9	DT
1.34473e+17	-13.1196	14.1729	COL14A1 Matrix	0	DT
1.34473e+17	-20.6751	-9.95934	COL14A1 Matrix	9	DT
1.34473e+17	6.54284	7.84851	Pericyte	1	DT
1.34473e+17	12.2221	-2.1504	Pericyte	1	DT
1.34522e+17	-6.92449	14.732	COL13A1 Matrix	4	DT
1.34522e+17	-17.5159	9.19237	COL14A1 Matrix	0	DT
1.34522e+17	-8.99641	-2.00646	COL14A1 Matrix	3	DT
1.34531e+17	-2.64274	-14.2534	MSC	8	DT
1.34531e+17	-9.85565	-2.07166	COL14A1 Matrix	3	DT
1.34531e+17	-18.9033	1.88956	COL14A1 Matrix	0	DT
1.34531e+17	23.8418	-3.02709	Myofibroblast	2	DT
1.34531e+17	-6.10861	-28.1114	Mesothelial	10	DT
1.34531e+17	21.9401	-4.97244	Myofibroblast	2	DT
1.34531e+17	-16.9909	5.26378	COL14A1 Matrix	0	DT
1.34532e+17	-27.7826	2.64318	COL14A1 Matrix	6	DT
1.34532e+17	19.8727	3.76761	Myofibroblast	2	DT
1.34532e+17	10.1601	1.86788	Pericyte	1	DT
1.34532e+17	-19.6045	-11.1216	COL14A1 Matrix	9	DT
1.34532e+17	9.75403	-1.14632	Pericyte	1	DT
1.34532e+17	1.699	7.96434	Pericyte	1	DT
1.34532e+17	26.1282	-5.9663	Myofibroblast	2	DT
1.3454e+17	12.205	-0.491134	Pericyte	1	DT
1.3454e+17	-6.8747	-0.479624	COL14A1 Matrix	3	DT
1.3454e+17	21.4556	-4.2959	Myofibroblast	2	DT
1.3454e+17	9.41762	-0.355404	Pericyte	1	DT
1.3454e+17	-14.6558	-9.65828	COL14A1 Matrix	3	DT
1.3454e+17	-25.4441	-0.4774	COL14A1 Matrix	6	DT
1.34592e+17	1.37067	-16.9407	MSC	8	DT
1.34592e+17	-11.8124	0.805155	COL14A1 Matrix	0	DT
1.34592e+17	32.156	-4.9753	Myofibroblast	5	DT
1.34592e+17	0.075705	3.98388	Pericyte	1	DT
1.34592e+17	3.8938	6.63629	Pericyte	1	DT
1.34592e+17	13.0264	-0.503206	Pericyte	1	DT
1.34592e+17	-23.0215	-10.6778	COL14A1 Matrix	9	DT
1.34601e+17	-12.4996	-6.09486	COL14A1 Matrix	3	DT
1.34601e+17	34.1386	4.19569	Myofibroblast	5	DT
1.34601e+17	2.4686	0.00136901	Pericyte	1	DT
1.34601e+17	-19.5803	4.55042	COL14A1 Matrix	0	DT
1.34937e+17	-19.4612	9.07569	COL14A1 Matrix	0	DT
1.34937e+17	-20.4411	-10.9367	COL14A1 Matrix	9	DT
1.34937e+17	-1.63723	9.6756	COL13A1 Matrix	4	DT
1.34937e+17	-6.67414	-26.948	Mesothelial	10	DT
1.34938e+17	-4.36411	1.84998	COL14A1 Matrix	3	DT
1.34938e+17	-27.6371	-7.27666	COL14A1 Matrix	6	DT
1.34938e+17	-22.9113	11.9273	COL14A1 Matrix	0	DT
1.34938e+17	-25.4211	-3.47599	COL14A1 Matrix	6	DT
1.35014e+17	-5.89784	0.178825	COL14A1 Matrix	3	DT
1.35014e+17	19.6038	3.85082	Myofibroblast	2	DT
1.35014e+17	-21.3184	7.05595	COL14A1 Matrix	0	DT
1.35014e+17	17.4566	-2.9116	Myofibroblast	2	DT
1.35064e+17	-18.8975	-4.37506	COL14A1 Matrix	3	DT
1.35064e+17	-21.1624	4.70748	COL14A1 Matrix	0	DT
1.35064e+17	35.5594	-0.878649	Myofibroblast	5	DT
1.35064e+17	-3.04914	12.0279	COL13A1 Matrix	4	DT
1.35064e+17	22.4857	2.69638	Myofibroblast	2	DT
1.35064e+17	-14.5016	-8.67623	COL14A1 Matrix	3	DT
1.35064e+17	-7.2275	-28.5821	Mesothelial	10	DT
1.35064e+17	-3.16647	-2.06495	COL14A1 Matrix	3	DT
1.35082e+17	20.1236	-3.9731	Myofibroblast	2	DT
1.35082e+17	-8.31563	0.674816	COL14A1 Matrix	3	DT
1.35082e+17	-3.49487	8.33039	COL13A1 Matrix	4	DT
1.35082e+17	-21.8796	7.04399	COL14A1 Matrix	0	DT
1.35149e+17	-19.8979	2.6945	COL14A1 Matrix	0	DT
1.35149e+17	22.4236	4.13931	Myofibroblast	2	DT
1.35149e+17	-12.2191	-1.5556	COL14A1 Matrix	0	DT
1.35149e+17	-26.4187	0.478997	COL14A1 Matrix	6	DT
1.3515e+17	27.9634	1.21645	Myofibroblast	5	DT
1.3515e+17	-13.8409	9.92478	COL14A1 Matrix	0	DT
1.3515e+17	-12.8891	0.32819	COL14A1 Matrix	0	DT
1.35572e+17	-7.10902	13.0196	COL13A1 Matrix	4	DT
1.35572e+17	-0.45653	7.34899	COL13A1 Matrix	4	DT
1.357e+17	22.3218	2.34356	Myofibroblast	2	DT
1.357e+17	-24.0694	-5.78177	COL14A1 Matrix	6	DT
1.357e+17	1.95017	-18.5164	MSC	8	DT
1.357e+17	-24.4298	-6.57993	COL14A1 Matrix	6	DT
1.357e+17	-12.6399	5.37831	COL14A1 Matrix	0	DT
1.357e+17	-21.2344	-9.19585	COL14A1 Matrix	9	DT
1.55843e+17	9.50864	-1.23306	Pericyte	1	DT
1.55843e+17	30.7365	0.175363	Myofibroblast	5	DT
1.55843e+17	31.8393	-0.347942	Myofibroblast	5	DT
1.55843e+17	28.0169	2.47136	Myofibroblast	5	DT
1.55843e+17	2.01237	-17.0041	MSC	8	DT
1.55889e+17	-21.1952	-11.4701	COL14A1 Matrix	9	DT
1.55889e+17	14.8071	-0.19235	Pericyte	1	DT
1.55889e+17	24.181	3.50004	Myofibroblast	2	DT
1.55889e+17	22.0746	2.1108	Myofibroblast	2	DT
1.55889e+17	12.0103	0.852079	Pericyte	1	DT
1.55889e+17	2.45479	-15.2002	MSC	8	DT
1.55889e+17	-23.4015	-9.80786	COL14A1 Matrix	9	DT
1.55911e+17	-20.069	0.419455	COL14A1 Matrix	0	DT
1.55911e+17	-14.4735	-3.80173	COL14A1 Matrix	3	DT
1.55911e+17	32.2905	-4.50236	Myofibroblast	5	DT
1.55971e+17	-3.53344	11.9844	COL13A1 Matrix	4	DT
1.55971e+17	-27.0734	2.07123	COL14A1 Matrix	6	DT
1.55971e+17	-11.8211	4.84845	COL14A1 Matrix	0	DT
1.55971e+17	-20.8803	-10.8788	COL14A1 Matrix	9	DT
1.55973e+17	-2.19746	-15.3638	MSC	8	DT
1.55973e+17	-15.6906	-6.35587	COL14A1 Matrix	3	DT
1.55973e+17	-19.0851	-10.8037	COL14A1 Matrix	9	DT
1.55973e+17	33.5629	6.54803	Myofibroblast	12	DT
1.56024e+17	1.67528	-14.2032	MSC	8	DT
1.56024e+17	21.0097	-6.4082	Myofibroblast	2	DT
1.56024e+17	22.505	-4.55376	Myofibroblast	2	DT
1.56454e+17	-28.4572	2.75178	COL14A1 Matrix	6	DT
1.56454e+17	-17.1071	-3.47205	COL14A1 Matrix	3	DT
1.56454e+17	-14.2467	-9.42001	COL14A1 Matrix	3	DT
1.56454e+17	-15.4155	-5.67576	COL14A1 Matrix	3	DT
1.56454e+17	-1.13439	8.84011	COL13A1 Matrix	4	DT
1.56463e+17	30.6719	-4.76303	Myofibroblast	5	DT
1.56463e+17	-17.3502	-1.40485	COL14A1 Matrix	3	DT
1.56463e+17	7.15621	6.7842	Pericyte	1	DT
1.56463e+17	-2.55237	-14.1367	MSC	8	DT
1.56463e+17	-26.6758	-2.68483	COL14A1 Matrix	6	DT
1.56516e+17	-15.3074	2.28812	COL14A1 Matrix	0	DT
1.56516e+17	-7.30059	-29.0758	Mesothelial	10	DT
1.56516e+17	33.2739	4.43992	Myofibroblast	5	DT
1.56516e+17	-24.4272	0.819103	COL14A1 Matrix	6	DT
1.56933e+17	-16.0326	-4.2451	COL14A1 Matrix	3	DT
1.56934e+17	-20.4301	-10.2204	COL14A1 Matrix	9	DT
1.57004e+17	-12.5866	5.24588	COL14A1 Matrix	0	DT
1.57004e+17	7.03965	6.98566	Pericyte	1	DT
1.57072e+17	-22.2211	12.9754	COL14A1 Matrix	0	DT
1.57072e+17	-9.97245	0.808841	COL14A1 Matrix	3	DT
1.5714e+17	-7.1255	-26.7901	Mesothelial	10	DT
1.5714e+17	-9.28175	-0.168986	COL14A1 Matrix	3	DT
1.5714e+17	-28.6615	1.52493	COL14A1 Matrix	6	DT
1.5714e+17	-22.2486	-6.60529	COL14A1 Matrix	6	DT
1.5714e+17	2.25774	-17.8181	MSC	8	DT
1.5714e+17	34.8606	-2.94427	Myofibroblast	5	DT
1.5714e+17	-20.9296	-11.6244	COL14A1 Matrix	9	DT
1.57478e+17	9.55946	-1.87357	Pericyte	1	DT
1.57478e+17	1.49396	-0.0372222	COL14A1 Matrix	3	DT
1.57478e+17	9.69466	2.36752	Pericyte	1	DT
1.57478e+17	-22.2425	-10.4001	COL14A1 Matrix	9	DT
1.57478e+17	-23.9771	0.461198	COL14A1 Matrix	6	DT
1.57478e+17	-23.6466	-5.76826	COL14A1 Matrix	6	DT
1.57478e+17	-21.1446	-4.5468	COL14A1 Matrix	6	DT
1.57478e+17	-25.5563	-3.76869	COL14A1 Matrix	6	DT
1.57487e+17	-25.5605	-2.08554	COL14A1 Matrix	6	DT
1.57487e+17	0.829192	-16.0576	MSC	8	DT
1.57487e+17	-26.8914	0.831125	COL14A1 Matrix	6	DT
1.57487e+17	-24.48	6.54267	COL14A1 Matrix	0	DT
1.57487e+17	-19.3802	9.00574	COL14A1 Matrix	0	DT
1.57537e+17	-24.8255	-3.65586	COL14A1 Matrix	6	DT
1.57537e+17	35.7262	0.754726	Myofibroblast	5	DT
1.57537e+17	-22.4606	-10.8944	COL14A1 Matrix	9	DT
1.57538e+17	-23.0768	7.713	COL14A1 Matrix	0	DT
1.57538e+17	9.75402	-0.127968	Pericyte	1	DT
1.57538e+17	30.5086	0.0766054	Myofibroblast	5	DT
1.57538e+17	-11.0756	-0.0878497	COL14A1 Matrix	0	DT
1.57538e+17	-13.1614	9.88532	COL14A1 Matrix	0	DT
1.57538e+17	-24.5683	-3.74736	COL14A1 Matrix	6	DT
1.57538e+17	0.0584456	-16.4337	MSC	8	DT
1.57538e+17	-20.5416	4.35227	COL14A1 Matrix	0	DT
1.57563e+17	-5.94017	13.4889	COL13A1 Matrix	4	DT
1.57563e+17	-23.3617	-10.9225	COL14A1 Matrix	9	DT
1.57563e+17	-22.3583	7.42411	COL14A1 Matrix	0	DT
1.57614e+17	-8.26677	0.183093	COL14A1 Matrix	3	DT
1.57614e+17	6.56485	-1.26664	Pericyte	1	DT
1.57614e+17	-7.62477	-6.983	COL14A1 Matrix	3	DT
1.57684e+17	-13.4659	-9.06021	COL14A1 Matrix	3	DT
1.57684e+17	9.41488	-0.587606	Pericyte	1	DT
1.57684e+17	27.838	2.38923	Myofibroblast	5	DT
1.5769e+17	-22.6474	-10.46	COL14A1 Matrix	9	DT
1.5769e+17	34.0882	6.67938	Myofibroblast	12	DT
1.5769e+17	-27.0049	-2.93805	COL14A1 Matrix	6	DT
1.6044e+17	-6.46679	-29.0066	Mesothelial	10	DT
1.60448e+17	3.25992	10.0433	Pericyte	1	DT
1.60785e+17	-21.8753	-4.93748	COL14A1 Matrix	6	DT
1.60903e+17	-17.1146	-4.90968	COL14A1 Matrix	3	DT
1.60903e+17	24.6327	1.9967	Myofibroblast	2	DT
1.60911e+17	-18.2236	-11.7148	COL14A1 Matrix	9	DT
1.60911e+17	14.4631	11.2012	Pericyte	7	DT
1.60911e+17	-21.357	1.17407	COL14A1 Matrix	0	DT
1.60911e+17	-23.1682	-11.3922	COL14A1 Matrix	9	DT
1.60911e+17	-24.3554	-1.59753	COL14A1 Matrix	6	DT
1.60911e+17	10.474	5.10582	Pericyte	1	DT
1.60929e+17	-9.33586	-2.07027	COL14A1 Matrix	3	DT
1.60929e+17	35.8913	2.46897	Myofibroblast	5	DT
1.60929e+17	-8.91528	5.59854	COL14A1 Matrix	3	DT
1.60929e+17	-23.8938	6.68137	COL14A1 Matrix	0	DT
1.60929e+17	5.60328	-2.4436	Pericyte	1	DT
1.60929e+17	-1.0487	12.8692	COL13A1 Matrix	4	DT
1.6099e+17	-6.51962	-6.91904	COL14A1 Matrix	3	DT
1.6099e+17	1.04374	-14.766	MSC	8	DT
1.60997e+17	29.1276	-3.20577	Myofibroblast	5	DT
1.60997e+17	-7.17097	-29.2389	Mesothelial	10	DT
1.6134e+17	-27.2957	2.05519	COL14A1 Matrix	6	DT
1.61412e+17	20.4348	-3.01582	Myofibroblast	2	DT
1.61412e+17	3.59855	3.3794	Pericyte	1	DT
1.61412e+17	-27.5639	-4.8917	COL14A1 Matrix	6	DT
1.61452e+17	-23.8502	-10.1574	COL14A1 Matrix	9	DT
1.61452e+17	-22.0457	9.0737	COL14A1 Matrix	0	DT
1.61463e+17	22.2794	-3.21524	Myofibroblast	2	DT
1.61463e+17	-24.8658	-0.0905084	COL14A1 Matrix	6	DT
1.61463e+17	5.50168	5.81364	Pericyte	1	DT
1.61479e+17	-7.26479	-3.88707	COL14A1 Matrix	3	DT
1.61549e+17	-1.4631	-13.4069	MSC	8	DT
1.61549e+17	17.2654	-3.34376	Myofibroblast	2	DT
1.61549e+17	-8.84506	2.43232	COL14A1 Matrix	0	DT
1.61549e+17	8.92314	1.8051	Pericyte	1	DT
1.61864e+17	21.3917	-7.25611	Myofibroblast	2	DT
1.61864e+17	-7.36341	0.208128	COL14A1 Matrix	3	DT
1.61864e+17	-23.7022	-6.17537	COL14A1 Matrix	6	DT
1.61883e+17	-4.10569	1.18384	COL14A1 Matrix	3	DT
1.61883e+17	-0.236485	-14.7412	MSC	8	DT
1.61883e+17	35.8202	1.80623	Myofibroblast	5	DT
1.61883e+17	32.193	-2.79393	Myofibroblast	5	DT
1.61883e+17	36.5781	6.3135	Myofibroblast	12	DT
1.6189e+17	-21.3882	-9.69311	COL14A1 Matrix	9	DT
1.6189e+17	-12.5885	-1.50481	COL14A1 Matrix	0	DT
1.6189e+17	-20.9835	6.88186	COL14A1 Matrix	0	DT
1.61891e+17	-22.5775	-1.09996	COL14A1 Matrix	0	DT
1.61891e+17	-18.8088	-11.4015	COL14A1 Matrix	9	DT
1.61893e+17	-23.3481	6.94693	COL14A1 Matrix	0	DT
1.61893e+17	-27.3241	-3.88301	COL14A1 Matrix	6	DT
1.61893e+17	-15.6058	-6.20646	COL14A1 Matrix	3	DT
1.6196e+17	14.1281	11.4674	Pericyte	7	DT
1.62002e+17	4.82295	4.14227	Pericyte	1	DT
1.62002e+17	-23.6482	2.73611	COL14A1 Matrix	0	DT
1.62002e+17	10.808	4.41865	Pericyte	1	DT
1.62002e+17	-9.51763	-4.18295	COL14A1 Matrix	3	DT
1.62079e+17	-17.5016	-3.39643	COL14A1 Matrix	3	DT
1.62079e+17	-6.73307	-28.8304	Mesothelial	10	DT
1.62079e+17	-22.9252	-12.81	COL14A1 Matrix	9	DT
1.62079e+17	-22.2383	9.65822	COL14A1 Matrix	0	DT
1.62091e+17	-12.275	-3.95452	COL14A1 Matrix	3	DT
1.62091e+17	-5.97525	-27.5548	Mesothelial	10	DT
1.62091e+17	12.2418	2.4611	Pericyte	1	DT
1.64632e+17	-23.9636	2.57188	COL14A1 Matrix	0	DT
1.64632e+17	-17.5645	-2.73158	COL14A1 Matrix	3	DT
1.64632e+17	-28.2333	3.923	COL14A1 Matrix	6	DT
1.64632e+17	-6.3217	-29.3143	Mesothelial	10	DT
1.64699e+17	-23.8615	-10.9111	COL14A1 Matrix	9	DT
1.64699e+17	-8.10019	-5.64344	COL14A1 Matrix	3	DT
1.64699e+17	-2.19937	5.40384	Pericyte	1	DT
1.64753e+17	-22.7351	11.267	COL14A1 Matrix	0	DT
1.64753e+17	-13.7776	1.48138	COL14A1 Matrix	0	DT
1.64753e+17	1.12126	8.06472	Pericyte	1	DT
1.64753e+17	-7.22552	-29.0023	Mesothelial	10	DT
1.64753e+17	13.1109	3.56636	Pericyte	1	DT
1.64761e+17	1.55707	-12.8264	MSC	8	DT
1.64761e+17	-17.503	0.562752	COL14A1 Matrix	0	DT
1.6477e+17	-9.82659	-4.6488	COL14A1 Matrix	3	DT
1.6477e+17	20.6383	-5.20503	Myofibroblast	2	DT
1.6477e+17	-5.50527	-28.3969	Mesothelial	10	DT
1.6477e+17	22.2812	-5.28616	Myofibroblast	2	DT
1.6477e+17	-7.87648	-6.49747	COL14A1 Matrix	3	DT
1.6477e+17	-1.97519	10.0936	COL13A1 Matrix	4	DT
1.6477e+17	3.86766	7.11503	Pericyte	1	DT
1.6477e+17	-21.4311	-10.8949	COL14A1 Matrix	9	DT
1.6477e+17	-18.6706	2.18294	COL14A1 Matrix	0	DT
1.64819e+17	-23.1718	-5.94187	COL14A1 Matrix	6	DT
1.64819e+17	-14.2774	1.00526	COL14A1 Matrix	0	DT
1.64819e+17	-15.4662	-3.59606	COL14A1 Matrix	3	DT
1.64819e+17	-19.9846	-7.7162	COL14A1 Matrix	6	DT
1.64819e+17	-21.8254	8.115	COL14A1 Matrix	0	DT
1.64819e+17	-7.11085	-26.8957	Mesothelial	10	DT
1.65165e+17	-17.8875	5.59697	COL14A1 Matrix	0	DT
1.65165e+17	-16.618	-4.64492	COL14A1 Matrix	3	DT
1.65165e+17	-15.7297	-6.31344	COL14A1 Matrix	3	DT
1.65165e+17	28.2443	1.87545	Myofibroblast	5	DT
1.65188e+17	-19.3406	3.14248	COL14A1 Matrix	0	DT
1.65188e+17	1.79032	-18.2884	MSC	8	DT
1.65188e+17	-26.4316	-3.82275	COL14A1 Matrix	6	DT
1.65232e+17	3.68024	-17.1358	MSC	8	DT
1.65302e+17	-14.6084	10.273	COL14A1 Matrix	0	DT
1.65302e+17	-11.8448	-6.75607	COL14A1 Matrix	3	DT
1.65302e+17	-1.92209	10.5152	COL13A1 Matrix	4	DT
1.65302e+17	-8.6025	-5.47289	COL14A1 Matrix	3	DT
1.65302e+17	30.5869	-3.46468	Myofibroblast	5	DT
1.65302e+17	-9.21408	-1.82412	COL14A1 Matrix	3	DT
1.65302e+17	-5.0603	13.0773	COL13A1 Matrix	4	DT
1.65326e+17	-1.7294	-14.5326	MSC	8	DT
1.65326e+17	-5.09517	13.3901	COL13A1 Matrix	4	DT
1.65326e+17	-20.5762	-5.57079	COL14A1 Matrix	6	DT
1.65326e+17	-8.87548	0.221234	COL14A1 Matrix	3	DT
1.65326e+17	3.16826	2.79322	Pericyte	1	DT
1.65326e+17	-23.9546	-2.19832	COL14A1 Matrix	6	DT
1.65326e+17	31.5393	-1.87385	Myofibroblast	5	DT
1.65328e+17	8.44196	7.31877	Pericyte	1	DT
1.65386e+17	-27.2876	0.461232	COL14A1 Matrix	6	DT
1.65386e+17	-22.4319	-4.23197	COL14A1 Matrix	6	DT
1.65386e+17	29.244	-1.89814	Myofibroblast	5	DT
1.65739e+17	-10.6499	-4.93595	COL14A1 Matrix	3	DT
1.65739e+17	1.13755	-15.2972	MSC	8	DT
1.65739e+17	5.84365	0.362361	Pericyte	1	DT
1.65739e+17	10.1967	3.57468	Pericyte	1	DT
1.65852e+17	3.18176	2.68172	Pericyte	1	DT
1.65858e+17	-10.4114	7.56643	COL14A1 Matrix	0	DT
1.65858e+17	-11.6041	3.68262	COL14A1 Matrix	0	DT
1.65946e+17	-14.8972	7.4515	COL14A1 Matrix	0	DT
1.65946e+17	-20.3246	-9.54088	COL14A1 Matrix	9	DT
1.65946e+17	15.192	9.1934	Pericyte	7	DT
1.65946e+17	1.4977	-14.481	MSC	8	DT
1.65946e+17	-9.03463	-3.81096	COL14A1 Matrix	3	DT
1.65946e+17	-28.5525	2.93631	COL14A1 Matrix	6	DT
1.65946e+17	27.2823	2.57152	Myofibroblast	2	DT
1.65946e+17	21.1132	-7.21148	Myofibroblast	2	DT
1.65946e+17	29.5754	2.44855	Myofibroblast	5	DT
1.65946e+17	18.624	4.3571	Pericyte	1	DT
1.66264e+17	14.2922	7.35523	Pericyte	7	DT
1.66264e+17	-7.32559	-6.35535	COL14A1 Matrix	3	DT
1.66288e+17	-5.93791	-27.8442	Mesothelial	10	DT
1.66288e+17	-18.5409	10.3294	COL14A1 Matrix	0	DT
1.66288e+17	-17.6292	-9.29347	COL14A1 Matrix	6	DT
1.66291e+17	-10.3409	-2.45186	COL14A1 Matrix	3	DT
1.66291e+17	5.21341	7.57261	Pericyte	1	DT
1.66332e+17	-19.511	-11.0953	COL14A1 Matrix	9	DT
1.66332e+17	36.1836	-1.19694	Myofibroblast	5	DT
1.66332e+17	21.0213	-1.22831	Myofibroblast	2	DT
1.66332e+17	-5.78411	-28.9982	Mesothelial	10	DT
1.66332e+17	-13.5891	1.65374	COL14A1 Matrix	0	DT
1.66351e+17	24.4733	-2.25118	Myofibroblast	2	DT
1.664e+17	-15.3978	0.284799	COL14A1 Matrix	0	DT
1.664e+17	10.6776	0.266035	Pericyte	1	DT
1.664e+17	14.0752	10.657	Pericyte	7	DT
1.664e+17	-22.0556	5.30361	COL14A1 Matrix	0	DT
1.664e+17	-19.8294	-11.9738	COL14A1 Matrix	9	DT
1.664e+17	-18.0011	5.51025	COL14A1 Matrix	0	DT
1.664e+17	-20.3649	-10.3313	COL14A1 Matrix	9	DT
1.664e+17	11.2742	3.61225	Pericyte	1	DT
1.66403e+17	-21.7832	8.25388	COL14A1 Matrix	0	DT
1.66403e+17	-21.6832	-12.778	COL14A1 Matrix	9	DT
1.66403e+17	17.6316	10.0024	Pericyte	7	DT
1.66403e+17	-18.8889	9.97446	COL14A1 Matrix	0	DT
1.66417e+17	-5.75351	-27.5621	Mesothelial	10	DT
1.66417e+17	12.298	3.44379	Pericyte	1	DT
1.66417e+17	19.2281	-3.1681	Myofibroblast	2	DT
1.66417e+17	-17.3233	-2.84766	COL14A1 Matrix	3	DT
1.66417e+17	-15.2399	-1.26198	COL14A1 Matrix	0	DT
1.66417e+17	-4.61493	13.4183	COL13A1 Matrix	4	DT
1.66417e+17	15.0852	7.34059	Pericyte	7	DT
1.66469e+17	-20.964	4.74292	COL14A1 Matrix	0	DT
1.66469e+17	-12.0003	-1.24896	COL14A1 Matrix	0	DT
1.69014e+17	-21.1625	6.34673	COL14A1 Matrix	0	DT
1.69022e+17	-23.7012	-9.60943	COL14A1 Matrix	9	DT
1.69022e+17	-30.413	3.39206	COL14A1 Matrix	6	DT
1.69022e+17	-23.3387	-10.513	COL14A1 Matrix	9	DT
1.69023e+17	0.703817	-16.5772	MSC	8	DT
1.69028e+17	7.85114	-4.19984	Pericyte	1	DT
1.69028e+17	-14.1388	6.74602	COL14A1 Matrix	0	DT
1.69083e+17	-28.7455	1.26348	COL14A1 Matrix	6	DT
1.69083e+17	-29.9059	4.02625	COL14A1 Matrix	6	DT
1.69083e+17	-21.1525	4.98042	COL14A1 Matrix	0	DT
1.69083e+17	-13.152	-2.54291	COL14A1 Matrix	0	DT
1.69152e+17	8.08951	-0.357276	Pericyte	1	DT
1.69152e+17	-23.2057	-5.26687	COL14A1 Matrix	6	DT
1.69157e+17	-22.4809	-4.2821	COL14A1 Matrix	6	DT
1.69157e+17	12.506	3.72873	Pericyte	1	DT
1.69157e+17	3.14078	1.67985	Pericyte	1	DT
1.69159e+17	-20.7252	9.62049	COL14A1 Matrix	0	DT
1.69159e+17	1.98146	-18.0221	MSC	8	DT
1.69159e+17	-16.6404	0.679377	COL14A1 Matrix	0	DT
1.69159e+17	-18.7377	3.85418	COL14A1 Matrix	0	DT
1.69159e+17	-21.9919	0.234662	COL14A1 Matrix	0	DT
1.69174e+17	-22.7385	-11.0239	COL14A1 Matrix	9	DT
1.69174e+17	-7.94414	-2.21276	COL14A1 Matrix	3	DT
1.69174e+17	-18.1796	9.50241	COL14A1 Matrix	0	DT
1.69174e+17	-22.5453	7.36001	COL14A1 Matrix	0	DT
1.69174e+17	2.9749	5.37918	Pericyte	1	DT
1.69174e+17	-7.64718	-7.04095	COL14A1 Matrix	3	DT
1.69573e+17	-12.354	0.155909	COL14A1 Matrix	0	DT
1.69573e+17	20.4607	-4.01354	Myofibroblast	2	DT
1.69573e+17	-2.78448	-15.7952	COL14A1 Matrix	6	DT
1.69573e+17	32.7747	-1.98418	Myofibroblast	5	DT
1.69573e+17	-25.0354	-6.6638	COL14A1 Matrix	6	DT
1.69573e+17	10.6893	3.00528	Pericyte	1	DT
1.6958e+17	-22.1295	-6.33555	COL14A1 Matrix	6	DT
1.6958e+17	-20.306	4.11296	COL14A1 Matrix	0	DT
1.6958e+17	-2.39637	-1.22894	Pericyte	1	DT
1.6958e+17	21.0685	-3.4445	Myofibroblast	2	DT
1.69588e+17	-14.7808	-8.25365	COL14A1 Matrix	3	DT
1.69588e+17	-22.0635	-11.6564	COL14A1 Matrix	9	DT
1.69588e+17	-1.5914	-15.0847	MSC	8	DT
1.69724e+17	1.3346	-16.9669	MSC	8	DT
1.69724e+17	-23.8839	7.33143	COL14A1 Matrix	0	DT
1.69724e+17	-7.76151	-1.79496	COL14A1 Matrix	3	DT
1.69724e+17	-23.339	-12.5911	COL14A1 Matrix	9	DT
1.69724e+17	24.8309	-0.907903	Myofibroblast	2	DT
1.69727e+17	-10.3584	-5.86529	COL14A1 Matrix	0	DT
1.69727e+17	-22.7002	-8.97822	COL14A1 Matrix	9	DT
1.69769e+17	24.8046	-7.33396	Myofibroblast	2	DT
1.69769e+17	-24.1326	-5.64592	COL14A1 Matrix	6	DT
1.69769e+17	-13.966	-8.47561	COL14A1 Matrix	3	DT
1.69769e+17	29.0531	2.2632	Myofibroblast	5	DT
1.69794e+17	-27.5465	-0.0682478	COL14A1 Matrix	6	DT
1.69794e+17	-7.0516	-25.8019	Mesothelial	10	DT
1.69794e+17	34.8583	5.52371	Myofibroblast	5	DT
1.69794e+17	-7.33535	10.9569	COL13A1 Matrix	4	DT
1.69794e+17	-5.73493	14.0501	COL13A1 Matrix	4	DT
1.69794e+17	-21.4127	5.56829	COL14A1 Matrix	0	DT
1.69795e+17	-24.0851	-2.68327	COL14A1 Matrix	6	DT
1.69795e+17	-10.3876	-5.20195	COL14A1 Matrix	3	DT
1.69796e+17	11.4526	1.78596	Pericyte	1	DT
1.69796e+17	15.8711	8.7245	Pericyte	7	DT
1.69796e+17	10.6252	4.57739	Pericyte	1	DT
1.70137e+17	0.405268	-14.4194	MSC	8	DT
1.70137e+17	-6.24	-28.4017	Mesothelial	10	DT
1.70137e+17	-23.169	-5.74954	COL14A1 Matrix	6	DT
1.70137e+17	-0.812415	-15.2596	MSC	8	DT
1.70137e+17	-2.53922	-16.0897	MSC	8	DT
1.70137e+17	-21.9716	-10.9653	COL14A1 Matrix	9	DT
1.70137e+17	-22.6842	-12.065	COL14A1 Matrix	9	DT
1.7018e+17	-4.09896	-13.0953	COL14A1 Matrix	9	DT
1.70181e+17	-6.17041	-27.593	Mesothelial	10	DT
1.70181e+17	6.66454	0.375591	Pericyte	1	DT
1.70181e+17	-10.4775	-1.13584	COL14A1 Matrix	0	DT
1.70181e+17	-26.4973	-4.132	COL14A1 Matrix	6	DT
1.70181e+17	-17.0823	4.57363	COL14A1 Matrix	0	DT
1.70198e+17	-21.35	1.1613	COL14A1 Matrix	0	DT
1.70198e+17	18.7551	0.24426	Myofibroblast	2	DT
1.70198e+17	-7.16264	-28.2369	Mesothelial	10	DT
1.702e+17	2.22857	9.87934	Pericyte	1	DT
1.70258e+17	-27.8943	2.16148	COL14A1 Matrix	6	DT
1.70258e+17	-24.6046	0.731875	COL14A1 Matrix	6	DT
1.70259e+17	-12.0735	-2.13878	COL14A1 Matrix	0	DT
1.70265e+17	35.0708	7.23156	Myofibroblast	12	DT
1.70265e+17	-29.8857	3.9985	COL14A1 Matrix	6	DT
1.70277e+17	-17.0157	2.65849	COL14A1 Matrix	0	DT
1.70277e+17	3.44961	3.8187	Pericyte	1	DT
1.70277e+17	-18.9161	7.85755	COL14A1 Matrix	0	DT
1.70277e+17	-8.76229	-4.65309	COL14A1 Matrix	3	DT
1.70277e+17	-7.20674	-28.4214	Mesothelial	10	DT
1.70327e+17	-10.127	-6.15832	COL14A1 Matrix	0	DT
1.70327e+17	-3.86766	8.8309	COL13A1 Matrix	4	DT
1.70327e+17	0.449042	-18.0249	MSC	8	DT
1.70328e+17	28.577	-1.61745	Myofibroblast	5	DT
1.70343e+17	-19.927	6.96134	COL14A1 Matrix	0	DT
1.70343e+17	-21.9203	4.2098	COL14A1 Matrix	0	DT
1.70343e+17	-6.82883	-29.3519	Mesothelial	10	DT
1.70343e+17	-26.0234	-3.23892	COL14A1 Matrix	6	DT
1.70344e+17	-7.93065	-5.81167	COL14A1 Matrix	3	DT
1.70344e+17	-25.6126	-0.553465	COL14A1 Matrix	6	DT
1.70344e+17	24.7766	-2.98418	Myofibroblast	2	DT
1.70344e+17	-8.11437	-5.70004	COL14A1 Matrix	3	DT
1.7066e+17	8.92076	0.839076	Pericyte	1	DT
1.7066e+17	-6.77657	-2.66931	COL14A1 Matrix	3	DT
1.7066e+17	2.95846	8.23218	Pericyte	1	DT
1.7066e+17	-22.634	4.11398	COL14A1 Matrix	0	DT
1.70746e+17	-1.00632	-13.9604	MSC	8	DT
1.70746e+17	26.8601	-0.70241	Myofibroblast	2	DT
1.70746e+17	-12.5992	4.94651	COL14A1 Matrix	0	DT
1.70746e+17	-23.1876	-3.75972	COL14A1 Matrix	6	DT
1.70746e+17	14.2495	10.7992	Pericyte	7	DT
1.70799e+17	-0.590813	7.95277	COL13A1 Matrix	4	DT
1.70799e+17	9.15061	0.770553	Pericyte	1	DT
1.70799e+17	-24.7746	7.20325	COL14A1 Matrix	0	DT
1.70799e+17	-23.0255	-5.3479	COL14A1 Matrix	6	DT
1.70799e+17	-23.9062	-10.7787	COL14A1 Matrix	9	DT
1.70878e+17	5.59325	-0.539015	Pericyte	1	DT
1.70878e+17	-29.8968	3.41983	COL14A1 Matrix	6	DT
1.70878e+17	-26.0318	-3.39965	COL14A1 Matrix	6	DT
1.70878e+17	0.910655	-16.4586	MSC	8	DT
1.91027e+17	35.3977	3.26772	Myofibroblast	5	DT
1.91027e+17	-13.1235	-0.0246828	COL14A1 Matrix	0	DT
1.91027e+17	6.1527	7.94775	Pericyte	1	DT
1.91081e+17	15.992	10.0756	Pericyte	7	DT
1.91081e+17	-7.9914	-5.92679	COL14A1 Matrix	3	DT
1.91081e+17	-22.2564	-4.51525	COL14A1 Matrix	6	DT
1.91081e+17	-2.32741	-16.7999	Mesothelial	10	DT
1.91081e+17	27.7983	-2.12048	Myofibroblast	2	DT
1.91097e+17	12.9022	1.55514	Pericyte	1	DT
1.91097e+17	-13.1297	6.57025	COL14A1 Matrix	0	DT
1.91097e+17	-19.172	-11.2911	COL14A1 Matrix	9	DT
1.91097e+17	0.0267085	7.54419	COL13A1 Matrix	4	DT
1.91211e+17	12.741	1.58006	Pericyte	1	DT
1.91211e+17	9.52761	1.45253	Pericyte	1	DT
1.91216e+17	-5.97193	-29.2835	Mesothelial	10	DT
1.91216e+17	-23.8592	-5.36566	COL14A1 Matrix	6	DT
1.91216e+17	-24.0848	-11.6588	COL14A1 Matrix	9	DT
1.91216e+17	11.5101	0.332496	Pericyte	1	DT
1.91216e+17	-15.6	2.77131	COL14A1 Matrix	0	DT
1.91216e+17	-9.64134	7.86715	COL14A1 Matrix	0	DT
1.91227e+17	-9.76904	6.34406	COL14A1 Matrix	3	DT
1.91227e+17	-22.8456	-10.7665	COL14A1 Matrix	9	DT
1.91227e+17	-22.9984	10.1712	COL14A1 Matrix	0	DT
1.91554e+17	-20.3274	-9.71026	COL14A1 Matrix	9	DT
1.91554e+17	5.80128	6.56481	Pericyte	1	DT
1.91554e+17	-17.7881	-0.46106	COL14A1 Matrix	0	DT
1.91554e+17	-5.36031	-28.9412	Mesothelial	10	DT
1.91554e+17	-23.3442	-1.50826	COL14A1 Matrix	6	DT
1.91576e+17	2.13903	-15.0646	MSC	8	DT
1.91645e+17	-5.94614	0.689385	COL14A1 Matrix	3	DT
1.91645e+17	3.30502	6.50881	Pericyte	1	DT
1.91645e+17	-21.459	0.593006	COL14A1 Matrix	0	DT
1.91645e+17	12.3358	1.07643	Pericyte	1	DT
1.91647e+17	-1.6349	9.60572	COL13A1 Matrix	4	DT
1.91647e+17	-16.7808	10.0022	COL14A1 Matrix	0	DT
1.91647e+17	15.5641	8.06307	Pericyte	7	DT
1.91691e+17	0.654682	-15.4432	MSC	8	DT
1.91691e+17	-15.1079	-5.17252	COL14A1 Matrix	3	DT
1.91691e+17	31.4666	-3.77082	Myofibroblast	5	DT
1.91691e+17	-12.3463	-2.94753	COL14A1 Matrix	0	DT
1.91691e+17	4.68607	4.33685	Pericyte	1	DT
1.91691e+17	-7.25218	-26.8958	Mesothelial	10	DT
1.91709e+17	-15.1876	1.6504	COL14A1 Matrix	0	DT
1.91709e+17	-6.06374	-29.4858	Mesothelial	10	DT
1.9176e+17	27.6422	-7.21469	Myofibroblast	2	DT
1.9176e+17	-9.70577	2.11575	COL14A1 Matrix	0	DT
1.9176e+17	-25.7884	-1.94913	COL14A1 Matrix	6	DT
1.9176e+17	-24.3004	-5.18472	COL14A1 Matrix	6	DT
1.9176e+17	-12.586	13.9536	COL14A1 Matrix	0	DT
1.9176e+17	-23.2397	2.89497	COL14A1 Matrix	0	DT
1.9176e+17	-17.4203	2.95861	COL14A1 Matrix	0	DT
1.9176e+17	1.47374	-17.6893	MSC	8	DT
1.9176e+17	-11.491	-10.1297	COL14A1 Matrix	0	DT
1.91774e+17	-25.3289	-4.1878	COL14A1 Matrix	6	DT
1.91774e+17	-8.14115	-8.47025	COL14A1 Matrix	0	DT
1.91774e+17	-6.93435	-30.1182	Mesothelial	10	DT
1.91774e+17	18.7043	-3.26788	Myofibroblast	2	DT
1.91774e+17	-17.4821	6.07508	COL14A1 Matrix	0	DT
1.91774e+17	-17.9412	7.29429	COL14A1 Matrix	0	DT
1.92102e+17	12.9009	2.28934	Pericyte	1	DT
1.92102e+17	8.34315	-0.467301	Pericyte	1	DT
1.92102e+17	-5.94199	-27.2882	Mesothelial	10	DT
1.92121e+17	-11.0115	-5.58397	COL14A1 Matrix	0	DT
1.92121e+17	-12.0685	-1.66194	COL14A1 Matrix	0	DT
1.92121e+17	23.3087	-5.01855	Myofibroblast	2	DT
1.92121e+17	-10.8322	4.18275	COL14A1 Matrix	0	DT
1.92121e+17	1.7488	6.7119	Pericyte	1	DT
1.9218e+17	-8.70076	-28.4677	Mesothelial	10	DT
1.92255e+17	-21.6537	-0.526989	COL14A1 Matrix	0	DT
1.92255e+17	1.43618	-17.4381	MSC	8	DT
1.92255e+17	-22.8432	-6.01294	COL14A1 Matrix	6	DT
1.92255e+17	-7.37096	-28.147	Mesothelial	10	DT
1.92255e+17	-21.8903	1.94314	COL14A1 Matrix	0	DT
1.92255e+17	9.60443	-1.42684	Pericyte	1	DT
1.92255e+17	18.8317	-3.27625	Myofibroblast	2	DT
1.92255e+17	20.4337	-4.23228	Myofibroblast	2	DT
1.92315e+17	4.28418	-1.60873	COL13A1 Matrix	4	DT
1.92315e+17	-8.20436	-29.1993	Mesothelial	10	DT
1.92315e+17	-6.44657	12.9719	COL13A1 Matrix	4	DT
1.92315e+17	-24.44	9.2805	COL14A1 Matrix	0	DT
1.92318e+17	5.27628	8.13898	Pericyte	1	DT
1.92318e+17	-4.57652	-3.43902	COL14A1 Matrix	3	DT
1.92326e+17	-6.19917	-28.486	Mesothelial	10	DT
1.92326e+17	-3.72603	8.09826	COL13A1 Matrix	4	DT
1.92326e+17	-23.5264	-11.4249	COL14A1 Matrix	9	DT
1.92326e+17	-25.0917	-1.78905	COL14A1 Matrix	6	DT
1.92654e+17	-0.163672	-18.244	MSC	8	DT
1.92654e+17	31.2626	-3.27106	Myofibroblast	5	DT
1.92678e+17	-27.7995	-3.57913	COL14A1 Matrix	6	DT
1.92678e+17	-23.557	4.73074	COL14A1 Matrix	0	DT
1.92678e+17	-16.3077	2.31086	COL14A1 Matrix	0	DT
1.92678e+17	-14.4675	0.998013	COL14A1 Matrix	0	DT
1.92719e+17	-27.9638	2.19867	COL14A1 Matrix	6	DT
1.92719e+17	-24.9707	-5.05271	COL14A1 Matrix	6	DT
1.92719e+17	-0.796169	-14.7326	MSC	8	DT
1.92719e+17	-3.65264	13.1717	COL13A1 Matrix	4	DT
1.9273e+17	20.4804	3.28714	Myofibroblast	2	DT
1.9273e+17	-16.9939	-1.7343	COL14A1 Matrix	3	DT
1.9273e+17	3.0233	3.78356	Pericyte	1	DT
1.9273e+17	-6.29807	-29.6034	Mesothelial	10	DT
1.9273e+17	33.656	4.64396	Myofibroblast	5	DT
1.92746e+17	-19.1923	10.2427	COL14A1 Matrix	0	DT
1.92746e+17	19.0373	5.52808	Myofibroblast	2	DT
1.92746e+17	-22.9739	-11.9404	COL14A1 Matrix	9	DT
1.92747e+17	-1.39112	7.66038	COL13A1 Matrix	4	DT
1.92747e+17	-15.4681	-2.69263	COL14A1 Matrix	3	DT
1.92747e+17	-30.5777	3.43886	COL14A1 Matrix	6	DT
1.92747e+17	-3.572	12.7803	COL13A1 Matrix	4	DT
1.92747e+17	34.08	2.63563	Myofibroblast	5	DT
1.92747e+17	9.50727	-1.01393	Pericyte	1	DT
1.92747e+17	-11.5638	3.67077	COL14A1 Matrix	0	DT
1.92747e+17	14.5351	11.8644	Pericyte	7	DT
1.92747e+17	-0.864159	-14.9603	MSC	8	DT
1.92747e+17	-24.5315	-2.9865	COL14A1 Matrix	6	DT
1.92789e+17	-19.7811	3.8668	COL14A1 Matrix	0	DT
1.92789e+17	-23.1556	8.9655	COL14A1 Matrix	0	DT
1.92789e+17	-23.4781	-4.44733	COL14A1 Matrix	6	DT
1.92789e+17	-26.025	-4.02766	COL14A1 Matrix	6	DT
1.92807e+17	35.4087	-0.873327	Myofibroblast	5	DT
1.92807e+17	-6.62055	-26.9667	Mesothelial	10	DT
1.9286e+17	-18.3824	9.40741	COL14A1 Matrix	0	DT
1.9286e+17	-12.2678	-1.64266	COL14A1 Matrix	0	DT
1.9286e+17	19.9922	8.52106	Pericyte	7	DT
1.95426e+17	-6.50702	-27.0107	Mesothelial	10	DT
1.95426e+17	-23.6372	-12.4437	COL14A1 Matrix	9	DT
1.95426e+17	-1.93158	7.39408	COL13A1 Matrix	4	DT
1.95546e+17	-3.62475	9.86199	COL13A1 Matrix	4	DT
1.95546e+17	-21.6461	-9.8609	COL14A1 Matrix	9	DT
1.95546e+17	-3.32031	-2.71732	COL14A1 Matrix	3	DT
1.95546e+17	-16.2542	-11.8964	COL14A1 Matrix	3	DT
1.95546e+17	-23.7153	-4.63607	COL14A1 Matrix	6	DT
1.95546e+17	-21.4601	2.07454	COL14A1 Matrix	0	DT
1.95546e+17	-25.8735	0.277531	COL14A1 Matrix	6	DT
1.95546e+17	-23.0754	-10.201	COL14A1 Matrix	9	DT
1.95546e+17	19.5919	-2.52536	Myofibroblast	2	DT
1.95546e+17	-11.4637	3.7957	COL14A1 Matrix	0	DT
1.95546e+17	-19.9363	8.77276	COL14A1 Matrix	0	DT
1.95547e+17	-4.19239	1.20035	COL14A1 Matrix	3	DT
1.95547e+17	-9.2669	2.66048	COL14A1 Matrix	0	DT
1.95547e+17	-12.832	-2.56846	COL14A1 Matrix	0	DT
1.95547e+17	35.0237	4.5039	Myofibroblast	5	DT
1.95547e+17	-6.37758	-26.8067	Mesothelial	10	DT
1.95547e+17	-21.4353	-0.0122094	COL14A1 Matrix	0	DT
1.95562e+17	6.35739	-0.170624	Pericyte	1	DT
1.95562e+17	-3.10742	8.76023	COL13A1 Matrix	4	DT
1.95562e+17	7.0809	0.894864	Pericyte	1	DT
1.95562e+17	-27.4274	0.0557898	COL14A1 Matrix	6	DT
1.95606e+17	-25.7367	-3.98951	COL14A1 Matrix	6	DT
1.95606e+17	-2.38305	-15.8623	MSC	8	DT
1.95606e+17	18.1699	-4.28409	Myofibroblast	2	DT
1.95606e+17	1.09629	1.61822	COL13A1 Matrix	4	DT
1.95606e+17	-18.3161	-11.6936	COL14A1 Matrix	9	DT
1.95616e+17	-7.77384	-29.463	Mesothelial	10	DT
1.95616e+17	-14.1683	-7.18872	COL14A1 Matrix	3	DT
1.95616e+17	-4.05935	1.34276	COL14A1 Matrix	3	DT
1.95616e+17	0.721479	-15.7757	MSC	8	DT
1.95616e+17	-6.83096	7.37528	COL13A1 Matrix	4	DT
1.95616e+17	-8.64547	10.9119	COL13A1 Matrix	4	DT
1.95622e+17	-1.67591	9.04893	COL13A1 Matrix	4	DT
1.95622e+17	-2.85799	12.8201	COL13A1 Matrix	4	DT
1.95622e+17	-25.731	-1.29757	COL14A1 Matrix	6	DT
1.95622e+17	-1.10846	-13.7572	MSC	8	DT
1.95623e+17	30.6929	-3.87511	Myofibroblast	5	DT
1.95623e+17	23.423	-5.85046	Myofibroblast	2	DT
1.95623e+17	-16.9813	9.53912	COL14A1 Matrix	0	DT
1.95626e+17	-28.5615	3.33593	COL14A1 Matrix	6	DT
1.95626e+17	11.9904	1.9083	Pericyte	1	DT
1.95626e+17	-24.6834	-1.19418	COL14A1 Matrix	6	DT
1.95626e+17	-8.53512	-0.830508	COL14A1 Matrix	3	DT
1.95626e+17	-19.0412	-5.54147	COL14A1 Matrix	0	DT
1.95626e+17	-14.2185	-8.0061	COL14A1 Matrix	3	DT
1.95626e+17	-1.81967	10.9194	COL13A1 Matrix	4	DT
1.95959e+17	-3.99167	1.09596	COL14A1 Matrix	3	DT
1.95959e+17	2.56147	-16.729	MSC	8	DT
1.95959e+17	-14.5415	-7.96656	COL14A1 Matrix	3	DT
1.95959e+17	-17.0538	4.32628	COL14A1 Matrix	0	DT
1.95967e+17	-24.4323	3.20728	COL14A1 Matrix	6	DT
1.9602e+17	33.9289	-2.76485	Myofibroblast	5	DT
1.9602e+17	-21.2518	2.91067	COL14A1 Matrix	0	DT
1.9602e+17	-13.8306	2.05417	COL14A1 Matrix	0	DT
1.9602e+17	-19.4338	3.70476	COL14A1 Matrix	0	DT
1.9602e+17	-12.9953	0.361393	COL14A1 Matrix	0	DT
1.96044e+17	-5.12367	-25.3943	Mesothelial	10	DT
1.96044e+17	-4.82994	12.839	COL13A1 Matrix	4	DT
1.96044e+17	12.4854	2.63082	Pericyte	1	DT
1.96164e+17	-25.0686	1.21767	COL14A1 Matrix	6	DT
1.96164e+17	-6.60305	11.9194	COL13A1 Matrix	4	DT
1.96164e+17	-26.7404	-3.09503	COL14A1 Matrix	6	DT
1.96164e+17	-18.0782	-3.86556	COL14A1 Matrix	3	DT
1.96164e+17	29.1032	-0.466859	Myofibroblast	5	DT
1.96164e+17	-22.3962	-11.111	COL14A1 Matrix	9	DT
1.96164e+17	1.92612	-18.301	MSC	8	DT
1.96174e+17	-3.31778	10.5764	COL13A1 Matrix	4	DT
1.96174e+17	-10.396	-7.72805	COL14A1 Matrix	9	DT
1.96174e+17	-22.2155	2.11009	COL14A1 Matrix	0	DT
1.96181e+17	20.0656	-1.8738	Myofibroblast	2	DT
1.96181e+17	-25.6381	-0.673988	COL14A1 Matrix	6	DT
1.96181e+17	23.7639	-1.08462	Myofibroblast	2	DT
1.96181e+17	-13.3058	6.24243	COL14A1 Matrix	0	DT
1.96528e+17	-21.837	9.29527	COL14A1 Matrix	0	DT
1.96638e+17	-23.5789	-11.1259	COL14A1 Matrix	9	DT
1.96638e+17	24.3197	-3.53959	Myofibroblast	2	DT
1.96638e+17	-4.52625	-26.3863	Mesothelial	10	DT
1.96638e+17	28.1326	2.15494	Myofibroblast	5	DT
1.96715e+17	-15.6883	-8.14247	COL14A1 Matrix	3	DT
1.96715e+17	-24.9964	-1.19357	COL14A1 Matrix	6	DT
1.96716e+17	-21.4718	-10.047	COL14A1 Matrix	9	DT
1.96716e+17	3.41889	6.66497	Pericyte	1	DT
1.96716e+17	19.3199	-2.42857	Myofibroblast	2	DT
1.97058e+17	-3.077	-14.7846	MSC	8	DT
1.97058e+17	32.9953	-1.54909	Myofibroblast	5	DT
1.9706e+17	9.19133	-1.75099	Pericyte	1	DT
1.97069e+17	32.4463	-3.16248	Myofibroblast	5	DT
1.97069e+17	2.73551	-16.4833	MSC	8	DT
1.97069e+17	-6.17348	-29.5805	Mesothelial	10	DT
1.97069e+17	-21.8421	4.33522	COL14A1 Matrix	0	DT
1.97069e+17	-25.5725	-3.68933	COL14A1 Matrix	6	DT
1.97069e+17	-22.7543	5.95259	COL14A1 Matrix	0	DT
1.97069e+17	-8.11931	-28.2072	Mesothelial	10	DT
1.97135e+17	12.6555	3.32055	Pericyte	1	DT
1.97135e+17	-8.40345	0.863338	COL14A1 Matrix	3	DT
1.97135e+17	25.7457	-0.568501	Myofibroblast	2	DT
1.97145e+17	11.4275	-4.40311	Pericyte	1	DT
1.97186e+17	-10.0672	-7.93399	COL14A1 Matrix	3	DT
1.97186e+17	-9.36543	-28.492	Mesothelial	10	DT
1.97186e+17	-14.0958	1.76556	COL14A1 Matrix	0	DT
1.97186e+17	-7.75024	-28.719	Mesothelial	10	DT
1.97186e+17	-5.27091	-28.2657	Mesothelial	10	DT
1.97188e+17	8.51902	-0.631638	Pericyte	1	DT
1.97188e+17	-14.2892	-4.30531	COL14A1 Matrix	0	DT
1.97206e+17	22.017	3.93429	Myofibroblast	2	DT
1.97206e+17	-5.8533	-28.1773	Mesothelial	10	DT
1.97206e+17	-25.1429	-4.28515	COL14A1 Matrix	6	DT
1.97206e+17	35.408	2.79403	Myofibroblast	5	DT
1.97214e+17	-22.3728	-11.5749	COL14A1 Matrix	9	DT
1.97214e+17	9.6519	0.955242	Pericyte	1	DT
1.97214e+17	31.3024	0.421644	Myofibroblast	5	DT
1.97214e+17	-16.9921	6.89262	COL14A1 Matrix	0	DT
1.97214e+17	21.0588	5.71161	Myofibroblast	2	DT
1.97214e+17	-22.036	-4.77065	COL14A1 Matrix	6	DT
1.97214e+17	-21.6733	-5.2447	COL14A1 Matrix	6	DT
1.97214e+17	-20.7301	9.09112	COL14A1 Matrix	0	DT
1.97257e+17	-8.04998	-5.33268	COL14A1 Matrix	3	DT
1.97257e+17	22.2371	3.02062	Myofibroblast	2	DT
1.97257e+17	-25.0686	-3.2529	COL14A1 Matrix	6	DT
1.97257e+17	-26.1792	-4.9405	COL14A1 Matrix	6	DT
1.97257e+17	-8.37907	-4.9745	COL14A1 Matrix	3	DT
1.97264e+17	9.62651	-1.30668	Pericyte	1	DT
1.97264e+17	33.6607	7.95279	Myofibroblast	12	DT
1.97264e+17	-24.1812	-1.15118	COL14A1 Matrix	3	DT
1.97264e+17	1.66423	-14.8731	MSC	8	DT
1.97264e+17	0.0521881	10.8218	COL13A1 Matrix	4	DT
1.97264e+17	-22.5067	-6.6112	COL14A1 Matrix	6	DT
1.97264e+17	7.67798	11.2818	Myofibroblast	2	DT
1.97264e+17	-20.4827	-11.4933	COL14A1 Matrix	9	DT
1.99866e+17	-22.3549	7.85731	COL14A1 Matrix	0	DT
1.99866e+17	4.04601	8.85487	Pericyte	1	DT
1.99935e+17	-1.04193	-15.2961	MSC	8	DT
1.99935e+17	22.5196	2.8953	Myofibroblast	2	DT
1.99935e+17	-19.7549	3.3762	COL14A1 Matrix	0	DT
1.99935e+17	-1.44404	12.8003	COL13A1 Matrix	4	DT
1.99935e+17	-23.7	-3.57093	COL14A1 Matrix	6	DT
1.99944e+17	-7.51963	14.1381	COL13A1 Matrix	4	DT
1.99944e+17	-6.63233	14.189	COL13A1 Matrix	4	DT
1.99944e+17	-22.5453	-9.0004	COL14A1 Matrix	9	DT
1.99944e+17	23.4284	-2.03961	Myofibroblast	2	DT
1.99962e+17	2.8645	-17.8679	MSC	8	DT
1.99962e+17	-18.3437	3.37231	COL14A1 Matrix	0	DT
2.00348e+17	-6.33759	13.9123	COL13A1 Matrix	4	DT
2.00348e+17	11.3608	-0.785066	Pericyte	1	DT
2.00348e+17	-26.1086	-2.224	COL14A1 Matrix	6	DT
2.00348e+17	-8.02166	-5.41366	COL14A1 Matrix	3	DT
2.00348e+17	-5.95178	-28.124	Mesothelial	10	DT
2.00348e+17	23.8238	-1.14495	Myofibroblast	2	DT
2.00364e+17	27.468	-1.06812	Myofibroblast	2	DT
2.00364e+17	3.75001	10.0453	Pericyte	1	DT
2.00364e+17	-12.8235	10.3374	COL14A1 Matrix	0	DT
2.00364e+17	-25.6895	-2.49626	COL14A1 Matrix	6	DT
2.00364e+17	-24.1168	-9.89519	COL14A1 Matrix	9	DT
2.00364e+17	-24.4384	-1.89354	COL14A1 Matrix	6	DT
2.00364e+17	10.9867	-0.657568	Pericyte	1	DT
2.00417e+17	-1.45043	8.62411	COL13A1 Matrix	4	DT
2.00417e+17	-0.593987	-12.6658	COL13A1 Matrix	4	DT
2.00417e+17	-20.0753	7.52016	COL14A1 Matrix	0	DT
2.00417e+17	22.4283	2.0988	Myofibroblast	2	DT
2.00427e+17	-6.81194	-28.5276	Mesothelial	10	DT
2.00441e+17	-6.27432	-27.3121	Mesothelial	10	DT
2.00441e+17	-20.7317	-6.92088	COL14A1 Matrix	6	DT
2.00511e+17	11.9256	-4.42629	Pericyte	1	DT
2.00511e+17	-18.7633	-4.96335	COL14A1 Matrix	3	DT
2.00511e+17	-0.389629	-16.6332	MSC	8	DT
2.00511e+17	-18.8717	-11.6229	COL14A1 Matrix	9	DT
2.00511e+17	-13.6614	-6.43124	COL14A1 Matrix	3	DT
2.00511e+17	4.12004	-0.67276	Pericyte	1	DT
2.00561e+17	-24.366	-2.89603	COL14A1 Matrix	6	DT
2.00561e+17	2.29795	-16.2521	MSC	8	DT
2.00561e+17	-8.03154	-5.09513	COL14A1 Matrix	3	DT
2.00561e+17	19.0712	-2.54787	Myofibroblast	2	DT
2.00562e+17	23.912	-5.38058	Myofibroblast	2	DT
2.00562e+17	-21.3953	0.508342	COL14A1 Matrix	0	DT
2.00562e+17	9.15573	0.789344	Pericyte	1	DT
2.00562e+17	-4.91632	11.323	COL13A1 Matrix	4	DT
2.00563e+17	9.09024	-0.873132	Pericyte	1	DT
2.00563e+17	-23.5182	9.2777	COL14A1 Matrix	0	DT
2.00563e+17	-6.14041	-0.0607286	COL14A1 Matrix	3	DT
2.00563e+17	-23.0101	-13.0172	COL14A1 Matrix	9	DT
2.00564e+17	-8.45701	-0.877388	COL14A1 Matrix	3	DT
2.00564e+17	6.80576	0.554834	Pericyte	1	DT
2.00564e+17	-10.429	-3.98123	COL14A1 Matrix	3	DT
2.00564e+17	20.4794	-3.27361	Myofibroblast	2	DT
2.00564e+17	-10.7918	2.97566	COL14A1 Matrix	0	DT
2.00564e+17	-4.45922	-28.659	Mesothelial	10	DT
2.00564e+17	32.5029	-1.2478	Myofibroblast	5	DT
2.00571e+17	1.24009	-17.6282	MSC	8	DT
2.00899e+17	22.1241	2.46309	Myofibroblast	2	DT
2.00899e+17	-18.6768	-11.4551	COL14A1 Matrix	9	DT
2.00899e+17	16.2794	-3.5019	Myofibroblast	2	DT
2.00899e+17	-20.4465	-11.4111	COL14A1 Matrix	9	DT
2.00923e+17	31.4779	-4.13311	Myofibroblast	5	DT
2.00923e+17	17.9535	6.68639	Pericyte	1	DT
2.00923e+17	-22.126	-11.5162	COL14A1 Matrix	9	DT
2.00923e+17	-23.6615	-11.5327	COL14A1 Matrix	9	DT
2.00923e+17	-23.4224	-6.21811	COL14A1 Matrix	6	DT
2.00923e+17	-6.29633	-29.5467	Mesothelial	10	DT
2.00923e+17	11.8101	0.482462	Pericyte	1	DT
2.00923e+17	-19.9753	0.318492	COL14A1 Matrix	3	DT
2.00923e+17	9.69701	1.08584	Pericyte	1	DT
2.00967e+17	-5.50331	11.2132	COL13A1 Matrix	4	DT
2.00968e+17	-22.6477	11.6527	COL14A1 Matrix	0	DT
2.00968e+17	-22.9588	-6.3309	COL14A1 Matrix	6	DT
2.00968e+17	9.62222	-1.30627	Pericyte	1	DT
2.00974e+17	-23.4993	-13.0754	COL14A1 Matrix	9	DT
2.00974e+17	-9.09949	-3.77956	COL14A1 Matrix	3	DT
2.00974e+17	35.9166	2.54706	Myofibroblast	5	DT
2.00974e+17	19.0486	-5.3985	Myofibroblast	2	DT
2.00974e+17	34.1638	2.21237	Myofibroblast	5	DT
2.00974e+17	33.5964	7.80307	Myofibroblast	12	DT
2.00983e+17	19.856	8.81986	Pericyte	7	DT
2.00983e+17	-0.503363	-16.2194	MSC	8	DT
2.00983e+17	-17.4558	5.61323	COL14A1 Matrix	0	DT
2.00984e+17	-11.2447	3.14607	COL14A1 Matrix	0	DT
2.00994e+17	-22.0011	-12.0506	COL14A1 Matrix	9	DT
2.00994e+17	-26.4527	0.138118	COL14A1 Matrix	6	DT
2.00994e+17	-15.8176	-3.69027	COL14A1 Matrix	3	DT
2.00994e+17	-17.3838	-1.80703	COL14A1 Matrix	3	DT
2.00994e+17	-21.9467	6.31727	COL14A1 Matrix	0	DT
2.01112e+17	-5.654	-29.005	Mesothelial	10	DT
2.01112e+17	9.83905	-0.032029	Pericyte	1	DT
2.01114e+17	-11.2358	-2.13648	COL14A1 Matrix	0	DT
2.01114e+17	9.63423	9.16215	Pericyte	1	DT
2.01114e+17	12.2418	-0.832789	Pericyte	1	DT
2.01114e+17	11.6658	2.31676	Pericyte	1	DT
2.01115e+17	21.7683	-4.50796	Myofibroblast	2	DT
2.01466e+17	-23.5056	-11.7865	COL14A1 Matrix	9	DT
2.01466e+17	7.48561	9.67486	Pericyte	1	DT
2.01466e+17	11.1068	2.5954	Pericyte	1	DT
2.01466e+17	-17.7988	7.48517	COL14A1 Matrix	0	DT
2.01474e+17	7.66932	6.70007	Pericyte	1	DT
2.01474e+17	6.56487	-0.00906623	Pericyte	1	DT
2.01524e+17	11.2046	1.69735	Pericyte	1	DT
2.01524e+17	6.9015	-0.807495	Pericyte	1	DT
2.01524e+17	-22.7802	-12.4142	COL14A1 Matrix	9	DT
2.01524e+17	-7.53865	3.41004	COL14A1 Matrix	0	DT
2.01586e+17	-11.8904	-2.91089	COL14A1 Matrix	0	DT
2.01586e+17	-9.75402	7.8839	COL14A1 Matrix	0	DT
2.01586e+17	-25.975	-3.77047	COL14A1 Matrix	6	DT
2.01586e+17	16.6763	-2.32178	Myofibroblast	2	DT
2.01596e+17	2.50075	-15.6772	MSC	8	DT
2.01596e+17	-1.64962	11.0744	COL13A1 Matrix	4	DT
2.01596e+17	-25.0222	-4.80624	COL14A1 Matrix	6	DT
2.01596e+17	2.45249	-17.0212	MSC	8	DT
2.01671e+17	-18.8383	-11.7358	COL14A1 Matrix	9	DT
2.04213e+17	-20.9983	-12.0152	COL14A1 Matrix	9	DT
2.04213e+17	-18.9027	-3.46241	COL14A1 Matrix	3	DT
2.04213e+17	10.1232	0.14776	Pericyte	1	DT
2.04224e+17	1.59068	-18.2907	MSC	8	DT
2.04224e+17	-9.76686	-4.76636	COL14A1 Matrix	3	DT
2.04224e+17	2.4082	9.13778	Pericyte	1	DT
2.04224e+17	-12.3163	-5.99315	COL14A1 Matrix	3	DT
2.04224e+17	17.6922	-3.55584	Myofibroblast	2	DT
2.04224e+17	-23.1839	-10.5109	COL14A1 Matrix	9	DT
2.04224e+17	-15.9415	2.90514	COL14A1 Matrix	0	DT
2.04352e+17	15.7715	8.169	Pericyte	7	DT
2.04352e+17	19.451	-2.0391	Myofibroblast	2	DT
2.04358e+17	-12.9312	-1.4425	COL14A1 Matrix	0	DT
2.04358e+17	-3.36162	-2.26837	COL14A1 Matrix	3	DT
2.04358e+17	-19.4793	7.56269	COL14A1 Matrix	0	DT
2.04358e+17	-13.584	-2.70278	COL14A1 Matrix	3	DT
2.0436e+17	-2.10766	7.45261	COL13A1 Matrix	4	DT
2.04361e+17	-5.36447	-28.5622	Mesothelial	10	DT
2.04361e+17	-7.09483	13.7858	COL13A1 Matrix	4	DT
2.04361e+17	4.01861	7.95958	Pericyte	1	DT
2.04361e+17	-21.3024	2.75597	COL14A1 Matrix	0	DT
2.04403e+17	17.9839	-3.00044	Myofibroblast	2	DT
2.04427e+17	1.83395	-14.9491	MSC	8	DT
2.04427e+17	12.1316	-3.23453	Pericyte	1	DT
2.04427e+17	-23.3338	-3.24121	COL14A1 Matrix	6	DT
2.04757e+17	-23.1857	-3.99562	COL14A1 Matrix	6	DT
2.04757e+17	-22.9228	-3.01668	COL14A1 Matrix	6	DT
2.04757e+17	-25.7271	-3.37863	COL14A1 Matrix	6	DT
2.04757e+17	-13.6308	-5.72152	COL14A1 Matrix	3	DT
2.04757e+17	21.9228	-4.48207	Myofibroblast	2	DT
2.04757e+17	-16.1736	-7.98771	COL14A1 Matrix	3	DT
2.04762e+17	-5.10068	-27.0006	Mesothelial	10	DT
2.04762e+17	-12.0214	4.36584	COL14A1 Matrix	0	DT
2.04762e+17	-16.213	9.48499	COL14A1 Matrix	0	DT
2.04762e+17	-8.36917	-6.05838	COL14A1 Matrix	3	DT
2.04763e+17	-12.0045	-3.15741	COL14A1 Matrix	0	DT
2.04763e+17	-17.4388	3.61194	COL14A1 Matrix	0	DT
2.04763e+17	-20.213	4.21128	COL14A1 Matrix	0	DT
2.04763e+17	4.03211	7.60715	Pericyte	1	DT
2.04763e+17	-6.45605	12.8786	COL13A1 Matrix	4	DT
2.04765e+17	-18.5382	2.98035	COL14A1 Matrix	0	DT
2.04817e+17	9.81037	0.404648	Pericyte	1	DT
2.04817e+17	-23.8014	-6.45456	COL14A1 Matrix	6	DT
2.04817e+17	-11.7903	-4.83198	COL14A1 Matrix	3	DT
2.04817e+17	7.82411	-0.106189	Pericyte	1	DT
2.04817e+17	-28.5702	0.994942	COL14A1 Matrix	6	DT
2.04825e+17	-3.59405	-14.8312	MSC	8	DT
2.04882e+17	-20.3414	6.7815	COL14A1 Matrix	0	DT
2.04882e+17	-6.56274	-27.7491	Mesothelial	10	DT
2.04882e+17	21.4306	4.30603	Myofibroblast	2	DT
2.04882e+17	-23.1741	-7.75186	COL14A1 Matrix	6	DT
2.04882e+17	-9.07423	-0.833216	COL14A1 Matrix	3	DT
2.04911e+17	-6.43159	-2.92698	COL14A1 Matrix	3	DT
2.04911e+17	-5.46087	-29.1243	Mesothelial	10	DT
2.04954e+17	-6.75396	-29.9099	Mesothelial	10	DT
2.04954e+17	-22.1409	7.41879	COL14A1 Matrix	0	DT
2.0496e+17	-16.3894	1.37415	COL14A1 Matrix	0	DT
2.0496e+17	0.902093	-17.6603	MSC	8	DT
2.0496e+17	-25.7657	-3.62429	COL14A1 Matrix	6	DT
2.0496e+17	3.62377	13.7861	COL13A1 Matrix	4	DT
2.0496e+17	-26.2172	0.970552	COL14A1 Matrix	6	DT
2.05382e+17	29.4993	1.3572	Myofibroblast	5	DT
2.05382e+17	-3.49337	12.2798	COL13A1 Matrix	4	DT
2.05382e+17	8.65628	-0.958209	Pericyte	1	DT
2.05392e+17	-24.817	-4.17525	COL14A1 Matrix	6	DT
2.05392e+17	-5.56547	11.9978	COL13A1 Matrix	4	DT
2.05392e+17	-16.4376	11.0318	COL14A1 Matrix	0	DT
2.05449e+17	-23.0136	-9.99673	COL14A1 Matrix	9	DT
2.05449e+17	0.00539051	-17.2998	MSC	8	DT
2.05511e+17	10.3162	3.83623	Pericyte	1	DT
2.05511e+17	-6.7844	-25.5329	Mesothelial	10	DT
2.05511e+17	26.5834	1.1495	Myofibroblast	2	DT
2.05519e+17	-21.5004	-5.72273	COL14A1 Matrix	6	DT
2.05519e+17	-8.65227	-7.41963	COL14A1 Matrix	0	DT
2.05528e+17	-21.4631	-10.9092	COL14A1 Matrix	9	DT
2.05528e+17	-23.7948	0.182382	COL14A1 Matrix	0	DT
2.05528e+17	-6.10499	-27.6988	Mesothelial	10	DT
2.05528e+17	-1.28399	10.6882	COL13A1 Matrix	4	DT
2.0587e+17	1.71955	1.40903	COL13A1 Matrix	4	DT
2.0587e+17	-10.1669	-2.90637	COL14A1 Matrix	3	DT
2.0587e+17	-28.0977	0.160628	COL14A1 Matrix	6	DT
2.0587e+17	-24.0075	3.40815	COL14A1 Matrix	0	DT
2.05923e+17	31.2629	-4.87694	Myofibroblast	5	DT
2.05923e+17	19.0676	4.40761	Pericyte	1	DT
2.05923e+17	10.4721	6.93903	Pericyte	1	DT
2.05923e+17	-6.61155	-29.2282	Mesothelial	10	DT
2.05923e+17	19.0016	-4.19441	Myofibroblast	2	DT
2.26206e+17	-11.9146	2.52521	COL14A1 Matrix	0	DT
2.26206e+17	8.14523	-0.939617	Pericyte	1	DT
2.26206e+17	-7.40828	7.43318	COL13A1 Matrix	4	DT
2.26206e+17	-10.5572	-1.98604	COL14A1 Matrix	0	DT
2.26266e+17	-26.76	0.306822	COL14A1 Matrix	6	DT
2.26266e+17	4.82941	4.21658	Pericyte	1	DT
2.26266e+17	13.95	11.3333	Pericyte	7	DT
2.26266e+17	-22.4804	-12.0261	COL14A1 Matrix	9	DT
2.26266e+17	-26.0047	-2.79107	COL14A1 Matrix	6	DT
2.26273e+17	32.0579	-0.384869	Myofibroblast	5	DT
2.26273e+17	3.49	-16.2472	MSC	8	DT
2.26273e+17	-16.6868	11.9216	COL14A1 Matrix	0	DT
2.26273e+17	-19.6285	3.47601	COL14A1 Matrix	0	DT
2.26273e+17	35.6727	0.946296	Myofibroblast	5	DT
2.26273e+17	-22.3004	9.00496	COL14A1 Matrix	0	DT
2.26273e+17	-0.211076	-18.4082	MSC	8	DT
2.26283e+17	-12.3311	-0.620239	COL14A1 Matrix	0	DT
2.26283e+17	-15.3763	0.266567	COL14A1 Matrix	0	DT
2.26343e+17	-21.9141	5.49211	COL14A1 Matrix	0	DT
2.26343e+17	-26.7353	0.803571	COL14A1 Matrix	6	DT
2.26343e+17	33.7072	7.54754	Myofibroblast	12	DT
2.26343e+17	21.8118	-5.77242	Myofibroblast	2	DT
2.26343e+17	20.6095	-4.4831	Myofibroblast	2	DT
2.26343e+17	-6.02002	-26.7554	Mesothelial	10	DT
2.26395e+17	-20.3599	-8.0575	COL14A1 Matrix	6	DT
2.26395e+17	2.29147	-15.6513	MSC	8	DT
2.26395e+17	-10.1809	-4.19706	COL14A1 Matrix	3	DT
2.26395e+17	8.12876	0.134471	Pericyte	1	DT
2.26806e+17	29.1261	-3.22528	Myofibroblast	5	DT
2.26806e+17	-18.8366	-6.00365	COL14A1 Matrix	6	DT
2.26806e+17	32.2601	2.80698	Myofibroblast	5	DT
2.26806e+17	-24.1079	-10.9949	COL14A1 Matrix	9	DT
2.26806e+17	3.71235	4.5397	Pericyte	1	DT
2.26822e+17	-23.8094	-4.64454	COL14A1 Matrix	6	DT
2.26875e+17	-20.3389	-10.1523	COL14A1 Matrix	9	DT
2.26875e+17	-7.1152	-6.263	COL14A1 Matrix	3	DT
2.26883e+17	-26.0454	-2.85439	COL14A1 Matrix	6	DT
2.26883e+17	20.9048	-4.43711	Myofibroblast	2	DT
2.26883e+17	0.660367	-14.7985	MSC	8	DT
2.26883e+17	-3.50283	-13.7261	COL14A1 Matrix	9	DT
2.26883e+17	-25.6315	-0.0352617	COL14A1 Matrix	6	DT
2.26901e+17	-15.0506	1.08147	COL14A1 Matrix	0	DT
2.26901e+17	3.9363	8.26941	Pericyte	1	DT
2.2695e+17	-13.833	-9.2218	COL14A1 Matrix	3	DT
2.2695e+17	-11.9824	-2.19035	COL14A1 Matrix	0	DT
2.2695e+17	-22.75	-11.5553	COL14A1 Matrix	9	DT
2.26953e+17	20.6424	-5.71303	Myofibroblast	2	DT
2.26953e+17	-6.74994	-5.25362	COL14A1 Matrix	3	DT
2.26953e+17	-12.5544	-4.31542	COL14A1 Matrix	0	DT
2.26953e+17	-12.4594	-2.63828	COL14A1 Matrix	0	DT
2.26953e+17	0.904066	-18.0612	MSC	8	DT
2.26959e+17	-20.4615	4.74842	COL14A1 Matrix	0	DT
2.26959e+17	-0.36158	12.5269	COL13A1 Matrix	4	DT
2.26959e+17	-22.7133	2.35967	COL14A1 Matrix	0	DT
2.26959e+17	-15.7076	-6.42554	COL14A1 Matrix	3	DT
2.26959e+17	-12.186	-2.63952	COL14A1 Matrix	0	DT
2.2697e+17	-14.6918	-9.06954	COL14A1 Matrix	3	DT
2.2697e+17	32.7036	0.999482	Myofibroblast	5	DT
2.2697e+17	-23.8822	4.91187	COL14A1 Matrix	0	DT
2.2697e+17	22.5021	1.70122	Myofibroblast	2	DT
2.2697e+17	11.9159	-0.286955	Pericyte	1	DT
2.27285e+17	-26.8247	-2.80779	COL14A1 Matrix	6	DT
2.27285e+17	-4.89297	13.3295	COL13A1 Matrix	4	DT
2.27285e+17	-21.7574	-10.532	COL14A1 Matrix	9	DT
2.27285e+17	4.81835	5.13431	Pericyte	1	DT
2.27285e+17	-22.2414	-0.928973	COL14A1 Matrix	0	DT
2.27285e+17	27.8766	-5.82164	Myofibroblast	2	DT
2.27305e+17	-4.57461	-28.6671	Mesothelial	10	DT
2.27305e+17	-15.9087	1.35931	COL14A1 Matrix	0	DT
2.27305e+17	3.70478	7.75679	Pericyte	1	DT
2.27305e+17	-20.2813	-4.76429	COL14A1 Matrix	3	DT
2.27355e+17	-12.7049	-2.66666	COL14A1 Matrix	0	DT
2.27355e+17	-19.0171	0.188333	COL14A1 Matrix	3	DT
2.27357e+17	22.8222	-3.09887	Myofibroblast	5	DT
2.27357e+17	-15.9826	-7.86967	COL14A1 Matrix	3	DT
2.27364e+17	-23.1138	-11.5175	COL14A1 Matrix	9	DT
2.27364e+17	0.913955	-15.6872	MSC	8	DT
2.27364e+17	-20.5376	6.69826	COL14A1 Matrix	0	DT
2.27364e+17	-18.7373	8.34603	COL14A1 Matrix	0	DT
2.27364e+17	31.6598	2.02731	Myofibroblast	5	DT
2.27364e+17	-26.5636	1.23344	COL14A1 Matrix	6	DT
2.27364e+17	21.63	3.19176	Myofibroblast	2	DT
2.27425e+17	-25.6922	-1.10726	COL14A1 Matrix	6	DT
2.27425e+17	30.3445	-4.11494	Myofibroblast	5	DT
2.27425e+17	-21.7946	-9.18883	COL14A1 Matrix	9	DT
2.27425e+17	-5.97916	-28.3858	Mesothelial	10	DT
2.27425e+17	-26.6821	-4.00542	COL14A1 Matrix	6	DT
2.27425e+17	-23.8715	-10.7524	COL14A1 Matrix	9	DT
2.27425e+17	17.0859	-5.46366	Myofibroblast	2	DT
2.27493e+17	-3.11775	0.178017	COL14A1 Matrix	3	DT
2.27493e+17	-15.458	-3.92987	COL14A1 Matrix	3	DT
2.27493e+17	-20.095	-11.969	COL14A1 Matrix	9	DT
2.27493e+17	-18.5293	-6.03761	COL14A1 Matrix	3	DT
2.2751e+17	-2.33564	6.97563	COL13A1 Matrix	4	DT
2.2751e+17	4.67648	8.26853	Pericyte	1	DT
2.2751e+17	-18.1329	-11.9879	COL14A1 Matrix	9	DT
2.27517e+17	1.44033	-14.7365	MSC	8	DT
2.27844e+17	31.9432	-3.23826	Myofibroblast	5	DT
2.27847e+17	-2.35692	6.6259	COL13A1 Matrix	4	DT
2.27847e+17	-4.4893	12.5133	COL13A1 Matrix	4	DT
2.27847e+17	19.1435	-1.72193	Myofibroblast	2	DT
2.27847e+17	9.44642	0.185714	Pericyte	1	DT
2.27847e+17	-18.1512	-5.73748	COL14A1 Matrix	3	DT
2.27847e+17	-12.0144	2.05801	COL14A1 Matrix	0	DT
2.27854e+17	-23.4036	-2.44012	COL14A1 Matrix	6	DT
2.27854e+17	-7.01438	14.2051	COL13A1 Matrix	4	DT
2.27903e+17	-11.5708	4.92982	COL14A1 Matrix	0	DT
2.27903e+17	-7.22955	1.04086	COL14A1 Matrix	3	DT
2.27903e+17	29.4772	1.6484	Myofibroblast	5	DT
2.27903e+17	-19.3395	3.79891	COL14A1 Matrix	0	DT
2.27922e+17	-8.82116	0.447296	COL14A1 Matrix	3	DT
2.2793e+17	8.66648	-0.403161	Pericyte	1	DT
2.2793e+17	13.6124	11.4404	Pericyte	7	DT
2.27973e+17	-8.2681	-5.56107	COL14A1 Matrix	3	DT
2.27973e+17	-10.3605	-5.9492	COL14A1 Matrix	3	DT
2.27973e+17	-6.30778	-28.3634	Mesothelial	10	DT
2.27973e+17	8.83104	-2.53047	Pericyte	1	DT
2.27973e+17	-27.2415	-3.08	COL14A1 Matrix	6	DT
2.27975e+17	10.085	6.00009	Pericyte	1	DT
2.27975e+17	-7.73599	0.682222	COL14A1 Matrix	3	DT
2.27975e+17	-13.1139	-2.42213	COL14A1 Matrix	0	DT
2.27975e+17	-23.1211	-8.03476	COL14A1 Matrix	9	DT
2.27975e+17	-3.67576	8.82118	COL13A1 Matrix	4	DT
2.27975e+17	-23.9175	-5.23405	COL14A1 Matrix	6	DT
2.27982e+17	-19.9356	7.13008	COL14A1 Matrix	0	DT
2.27982e+17	20.3513	-5.16138	Myofibroblast	2	DT
2.27982e+17	-5.36469	-14.0605	COL14A1 Matrix	9	DT
2.27982e+17	-5.58209	-28.8893	Mesothelial	10	DT
2.27982e+17	31.257	-1.77009	Myofibroblast	5	DT
2.27983e+17	19.059	-4.93076	Myofibroblast	2	DT
2.27983e+17	28.0157	2.85681	Myofibroblast	5	DT
2.27983e+17	-6.35051	-0.284328	COL14A1 Matrix	3	DT
2.2799e+17	0.0613428	-18.2314	MSC	8	DT
2.27991e+17	27.9123	-6.69787	Myofibroblast	2	DT
2.27991e+17	19.1614	-5.41587	Myofibroblast	2	DT
2.27991e+17	33.6874	-2.69406	Myofibroblast	5	DT
2.27991e+17	32.8661	-2.05891	Myofibroblast	5	DT
2.28042e+17	-10.1489	-3.17728	COL14A1 Matrix	3	DT
2.28042e+17	2.56483	13.3208	COL13A1 Matrix	4	DT
2.28042e+17	32.5248	-4.49137	Myofibroblast	5	DT
2.28042e+17	21.9375	0.563347	Myofibroblast	2	DT
2.28042e+17	19.8819	-3.13633	Myofibroblast	2	DT
2.28042e+17	22.8059	3.0675	Myofibroblast	2	DT
2.28042e+17	-7.59446	-0.194338	COL14A1 Matrix	3	DT
2.30592e+17	-20.4617	-12.2063	COL14A1 Matrix	9	DT
2.30592e+17	5.73671	7.39231	Pericyte	1	DT
2.30592e+17	22.239	-5.69072	Myofibroblast	2	DT
2.30592e+17	-18.026	-0.824101	COL14A1 Matrix	0	DT
2.30592e+17	10.9773	-1.4526	Pericyte	1	DT
2.30592e+17	-22.5421	-10.3645	COL14A1 Matrix	9	DT
2.30612e+17	-4.83603	-28.3405	Mesothelial	10	DT
2.30612e+17	-21.8651	11.9199	COL14A1 Matrix	0	DT
2.30612e+17	-8.81327	7.49568	COL14A1 Matrix	3	DT
2.30612e+17	15.3409	-0.966103	Pericyte	1	DT
2.30612e+17	-23.0274	6.64568	COL14A1 Matrix	0	DT
2.30652e+17	27.7057	2.11133	Myofibroblast	5	DT
2.30652e+17	-19.9775	-4.84864	COL14A1 Matrix	3	DT
2.30652e+17	-20.3801	5.83468	COL14A1 Matrix	0	DT
2.30654e+17	18.0599	0.130826	Myofibroblast	2	DT
2.30733e+17	-22.642	-9.35317	COL14A1 Matrix	9	DT
2.30733e+17	-8.13404	-0.239633	COL14A1 Matrix	3	DT
2.30733e+17	32.1435	-2.96155	Myofibroblast	5	DT
2.30733e+17	20.3839	-3.84552	Myofibroblast	2	DT
2.30733e+17	-12.8487	9.85585	COL14A1 Matrix	0	DT
2.30741e+17	-6.38455	-28.9291	Mesothelial	10	DT
2.30741e+17	12.4958	-1.80329	Pericyte	1	DT
2.3075e+17	22.8711	-3.12585	Myofibroblast	5	DT
2.3075e+17	18.3704	-2.45448	Myofibroblast	2	DT
2.3075e+17	-20.4346	6.60073	COL14A1 Matrix	0	DT
2.3075e+17	22.9268	0.486432	Myofibroblast	2	DT
2.30799e+17	-26.1716	-3.17377	COL14A1 Matrix	6	DT
2.30799e+17	20.0346	-2.81492	Myofibroblast	2	DT
2.30799e+17	3.98744	5.6227	Pericyte	1	DT
2.30799e+17	-24.5443	9.02173	COL14A1 Matrix	0	DT
2.30799e+17	-27.0393	1.65057	COL14A1 Matrix	6	DT
2.308e+17	31.0943	-0.584296	Myofibroblast	5	DT
2.30808e+17	-23.3811	-11.2928	COL14A1 Matrix	9	DT
2.30808e+17	19.8427	-2.42548	Myofibroblast	2	DT
2.30809e+17	-23.1262	9.10085	COL14A1 Matrix	0	DT
2.30809e+17	0.681104	-4.34398	COL14A1 Matrix	0	DT
2.30809e+17	-23.0065	-11.8968	COL14A1 Matrix	9	DT
2.30809e+17	1.30955	-18.2221	MSC	8	DT
2.30809e+17	21.6806	0.594616	Myofibroblast	2	DT
2.30817e+17	21.9093	1.43016	Myofibroblast	2	DT
2.30817e+17	10.8392	-4.46222	Pericyte	1	DT
2.30817e+17	18.928	-3.59515	Myofibroblast	2	DT
2.30817e+17	-16.7671	9.73285	COL14A1 Matrix	0	DT
2.31271e+17	14.557	5.17924	Pericyte	1	DT
2.31271e+17	-21.9107	-4.62249	COL14A1 Matrix	6	DT
2.3128e+17	34.7357	-2.26563	Myofibroblast	5	DT
2.3128e+17	19.9961	-4.72339	Myofibroblast	2	DT
2.3128e+17	3.30255	4.0372	Pericyte	1	DT
2.3128e+17	9.33825	1.78419	Pericyte	1	DT
2.3128e+17	-25.2353	-0.772414	COL14A1 Matrix	6	DT
2.31291e+17	-24.0712	-10.4073	COL14A1 Matrix	9	DT
2.31291e+17	-6.0993	-27.6603	Mesothelial	10	DT
2.31291e+17	-1.9393	-15.324	MSC	8	DT
2.31291e+17	-6.78274	-3.20911	COL14A1 Matrix	3	DT
2.31291e+17	-8.82219	-0.193039	COL14A1 Matrix	3	DT
2.31291e+17	-18.2016	7.60112	COL14A1 Matrix	0	DT
2.31365e+17	28.3821	1.92542	Myofibroblast	5	DT
2.31365e+17	34.0714	-2.17363	Myofibroblast	5	DT
2.31365e+17	-7.30746	-25.238	Mesothelial	10	DT
2.31365e+17	33.1331	-2.60779	Myofibroblast	5	DT
2.31365e+17	3.72643	-0.513291	COL13A1 Matrix	4	DT
2.31366e+17	-4.23433	0.95158	COL14A1 Matrix	3	DT
2.31366e+17	-6.47714	-29.5792	Mesothelial	10	DT
2.31366e+17	-7.93012	5.47895	COL14A1 Matrix	0	DT
2.31366e+17	4.61584	4.37485	Pericyte	1	DT
2.31366e+17	-25.4439	-2.80899	COL14A1 Matrix	6	DT
2.31693e+17	11.8527	0.239752	Pericyte	1	DT
2.31693e+17	-3.74273	9.24567	COL13A1 Matrix	4	DT
2.31693e+17	-23.0461	8.6218	COL14A1 Matrix	0	DT
2.31712e+17	-4.94358	-13.0413	COL14A1 Matrix	3	DT
2.31712e+17	-20.2608	-6.42412	COL14A1 Matrix	3	DT
2.31712e+17	10.6092	0.175464	Pericyte	1	DT
2.31712e+17	29.2264	-0.192924	Myofibroblast	5	DT
2.31712e+17	-6.8832	-30.2996	Mesothelial	10	DT
2.31712e+17	-24.797	-1.34364	COL14A1 Matrix	6	DT
2.31712e+17	-6.20995	-27.9959	Mesothelial	10	DT
2.31755e+17	-26.3326	-3.9736	COL14A1 Matrix	6	DT
2.31755e+17	-3.71729	1.12253	COL14A1 Matrix	3	DT
2.31755e+17	3.71402	4.43284	Pericyte	1	DT
2.31755e+17	-26.1387	-0.03547	COL14A1 Matrix	6	DT
2.31755e+17	-23.2341	-10.7514	COL14A1 Matrix	9	DT
2.31755e+17	35.6986	1.20529	Myofibroblast	5	DT
2.31755e+17	10.0273	-0.569918	Pericyte	1	DT
2.31755e+17	15.7577	8.84742	Pericyte	7	DT
2.31755e+17	13.7331	3.67329	Pericyte	1	DT
2.31761e+17	-20.2742	4.88188	COL14A1 Matrix	0	DT
2.31761e+17	-17.3469	2.25753	COL14A1 Matrix	0	DT
2.3177e+17	4.32715	10.1627	Pericyte	1	DT
2.3177e+17	-23.6097	-10.8557	COL14A1 Matrix	9	DT
2.31823e+17	-6.46576	-29.4123	Mesothelial	10	DT
2.31823e+17	-25.8726	-3.57319	COL14A1 Matrix	6	DT
2.31823e+17	1.44054	-18.1721	MSC	8	DT
2.31823e+17	29.3854	-2.30698	Myofibroblast	5	DT
2.31823e+17	7.94671	-0.9968	Pericyte	1	DT
2.31823e+17	-19.4449	-10.7865	COL14A1 Matrix	9	DT
2.31823e+17	23.7389	2.62293	Myofibroblast	2	DT
2.31823e+17	18.7166	9.04557	Pericyte	7	DT
2.3189e+17	24.4782	-4.49095	Myofibroblast	2	DT
2.3189e+17	7.37196	0.0577093	Pericyte	1	DT
2.3189e+17	-13.7313	9.8693	COL14A1 Matrix	0	DT
2.3189e+17	-8.91265	-4.31803	COL14A1 Matrix	3	DT
2.31891e+17	-3.05026	-14.8254	MSC	8	DT
2.31891e+17	-12.1831	8.72348	COL14A1 Matrix	0	DT
2.31898e+17	-16.527	-1.28087	COL14A1 Matrix	0	DT
2.31898e+17	-22.9685	-13.2629	COL14A1 Matrix	9	DT
2.31898e+17	-3.42398	12.6606	COL13A1 Matrix	4	DT
2.31898e+17	10.4863	3.02151	Pericyte	1	DT
2.31898e+17	33.2901	-2.23354	Myofibroblast	5	DT
2.319e+17	-23.0507	11.3506	COL14A1 Matrix	0	DT
2.319e+17	5.07021	7.18861	Pericyte	1	DT
2.319e+17	10.1845	2.3239	Pericyte	1	DT
2.31908e+17	20.0846	-5.51751	Myofibroblast	2	DT
2.31908e+17	-26.9333	0.57058	COL14A1 Matrix	6	DT
2.31908e+17	-17.6157	-0.369166	COL14A1 Matrix	0	DT
2.31917e+17	21.0408	-5.63887	Myofibroblast	2	DT
2.31917e+17	-22.5828	7.15349	COL14A1 Matrix	0	DT
2.31917e+17	-23.6721	-6.38599	COL14A1 Matrix	6	DT
2.32262e+17	1.88238	0.210612	COL14A1 Matrix	3	DT
2.32262e+17	20.7539	8.34295	Pericyte	7	DT
2.32262e+17	-27.1471	1.67117	COL14A1 Matrix	6	DT
2.32262e+17	-12.4472	0.540272	COL14A1 Matrix	0	DT
2.32301e+17	9.01541	0.106081	Pericyte	1	DT
2.32303e+17	32.0466	-1.10795	Myofibroblast	5	DT
2.32303e+17	3.118	-16.5376	MSC	8	DT
2.32303e+17	-8.71444	-6.2851	COL14A1 Matrix	3	DT
2.32311e+17	-1.08638	-15.8867	MSC	8	DT
2.32319e+17	-7.0009	-8.00075	COL14A1 Matrix	3	DT
2.32321e+17	-28.0388	-1.8163	COL14A1 Matrix	6	DT
2.32321e+17	34.8414	3.25883	Myofibroblast	5	DT
2.32321e+17	11.5703	0.717237	Pericyte	1	DT
2.32321e+17	-2.20355	9.79926	COL13A1 Matrix	4	DT
2.32327e+17	-25.1671	0.921556	COL14A1 Matrix	6	DT
2.32327e+17	-17.5533	-3.9145	COL14A1 Matrix	3	DT
2.32328e+17	-19.4956	8.02953	COL14A1 Matrix	0	DT
2.32328e+17	-3.24887	8.91603	COL13A1 Matrix	4	DT
2.32328e+17	12.5498	3.59721	Pericyte	1	DT
2.32328e+17	10.4032	-4.39453	Pericyte	1	DT
2.32328e+17	-18.5563	-4.55071	COL14A1 Matrix	3	DT
2.32328e+17	-24.3156	-4.81558	COL14A1 Matrix	6	DT
2.3233e+17	-23.6555	-5.04049	COL14A1 Matrix	6	DT
2.3233e+17	-5.09196	11.9592	COL13A1 Matrix	4	DT
2.3233e+17	-22.6007	8.6563	COL14A1 Matrix	0	DT
2.3233e+17	-9.04296	11.1241	COL13A1 Matrix	4	DT
2.3233e+17	-10.2905	-6.34023	COL14A1 Matrix	0	DT
2.32439e+17	-6.28931	0.699192	COL14A1 Matrix	3	DT
2.32439e+17	-28.0466	-3.46734	COL14A1 Matrix	3	DT
2.32439e+17	-29.2187	3.18734	COL14A1 Matrix	6	DT
2.32439e+17	-17.7709	9.71477	COL14A1 Matrix	0	DT
2.32439e+17	-21.832	-8.83849	COL14A1 Matrix	9	DT
2.32439e+17	-6.47267	-0.861166	COL14A1 Matrix	3	DT
2.3245e+17	23.2332	2.08054	Myofibroblast	2	DT
2.3245e+17	-17.8234	10.1733	COL14A1 Matrix	0	DT
2.3245e+17	10.4017	-0.288245	Pericyte	1	DT
2.32451e+17	-3.91061	1.14068	COL14A1 Matrix	3	DT
2.32451e+17	1.96267	11.9527	Pericyte	1	DT
2.32451e+17	20.6623	-3.02591	Myofibroblast	2	DT
2.34992e+17	-21.3575	6.81551	COL14A1 Matrix	0	DT
2.34992e+17	-24.3753	-7.57129	COL14A1 Matrix	9	DT
2.34992e+17	15.746	8.78059	Pericyte	7	DT
2.34992e+17	-18.7318	-11.609	COL14A1 Matrix	9	DT
2.34992e+17	2.08933	-14.9147	MSC	8	DT
2.34992e+17	-2.99481	-14.0886	COL14A1 Matrix	9	DT
2.34992e+17	-6.66182	-6.92721	COL14A1 Matrix	3	DT
2.35001e+17	0.7408	6.27759	COL13A1 Matrix	4	DT
2.35001e+17	-3.28507	6.44115	COL13A1 Matrix	4	DT
2.35007e+17	18.3038	-5.47182	Myofibroblast	2	DT
2.35007e+17	-18.0225	10.0007	COL14A1 Matrix	0	DT
2.35007e+17	-13.3953	0.960103	COL14A1 Matrix	0	DT
2.3507e+17	-19.6849	-10.7481	COL14A1 Matrix	9	DT
2.3507e+17	-10.9409	3.87417	COL14A1 Matrix	0	DT
2.3507e+17	-24.7356	3.31164	COL14A1 Matrix	6	DT
2.3507e+17	20.6823	-3.53166	Myofibroblast	2	DT
2.35071e+17	-22.3038	-1.53174	COL14A1 Matrix	0	DT
2.35071e+17	-12.4994	14.0157	COL14A1 Matrix	0	DT
2.35071e+17	-25.9254	1.39008	COL14A1 Matrix	6	DT
2.35071e+17	-8.04729	-1.51828	COL14A1 Matrix	3	DT
2.35071e+17	17.5594	-3.02537	Myofibroblast	2	DT
2.35071e+17	12.9104	-2.09503	Pericyte	1	DT
2.35071e+17	-0.44332	-14.4135	MSC	8	DT
2.35071e+17	-19.4204	-10.3742	COL14A1 Matrix	9	DT
2.35071e+17	-21.6923	2.69622	COL14A1 Matrix	0	DT
2.3512e+17	10.0517	-2.42913	Pericyte	1	DT
2.3512e+17	-23.1845	8.94656	COL14A1 Matrix	0	DT
2.3512e+17	-21.6087	8.48176	COL14A1 Matrix	0	DT
2.35122e+17	15.5494	7.9752	Pericyte	7	DT
2.35122e+17	-4.00611	-14.2523	MSC	8	DT
2.3513e+17	30.7848	2.65567	Myofibroblast	5	DT
2.35189e+17	-2.19431	10.3375	COL13A1 Matrix	4	DT
2.35189e+17	34.5638	-2.01108	Myofibroblast	5	DT
2.35189e+17	2.63996	-17.4202	MSC	8	DT
2.35189e+17	20.0673	-3.4175	Myofibroblast	2	DT
2.35189e+17	-27.1388	1.75417	COL14A1 Matrix	6	DT
2.35199e+17	-11.9887	-3.92714	COL14A1 Matrix	3	DT
2.35199e+17	-22.4769	-10.7726	COL14A1 Matrix	9	DT
2.35199e+17	-23.7335	-2.31548	COL14A1 Matrix	6	DT
2.35199e+17	-21.9677	0.882765	COL14A1 Matrix	0	DT
2.35199e+17	-11.1842	-1.86333	COL14A1 Matrix	0	DT
2.35199e+17	-17.008	-9.30073	COL14A1 Matrix	3	DT
2.35199e+17	-7.95905	-5.29578	COL14A1 Matrix	3	DT
2.35199e+17	-13.938	6.32788	COL14A1 Matrix	0	DT
2.35214e+17	-3.63155	13.1387	COL13A1 Matrix	4	DT
2.35214e+17	-1.44787	-15.3051	MSC	8	DT
2.35214e+17	-13.696	-2.47168	COL14A1 Matrix	0	DT
2.35214e+17	-9.70519	-6.15219	COL14A1 Matrix	3	DT
2.35214e+17	-19.5803	-10.6914	COL14A1 Matrix	9	DT
2.35533e+17	-17.5067	-2.34327	COL14A1 Matrix	3	DT
2.35533e+17	-13.8944	10.6839	COL14A1 Matrix	0	DT
2.35533e+17	-21.6553	8.60352	COL14A1 Matrix	0	DT
2.35533e+17	22.5505	-2.74616	Myofibroblast	2	DT
2.35533e+17	17.1945	11.9114	Pericyte	7	DT
2.35533e+17	-9.15084	1.80028	COL14A1 Matrix	0	DT
2.35533e+17	-14.7303	-7.95551	COL14A1 Matrix	3	DT
2.35548e+17	18.3705	-1.12644	Myofibroblast	2	DT
2.35548e+17	34.9801	3.41801	Myofibroblast	5	DT
2.35551e+17	-21.5292	-11.2872	COL14A1 Matrix	9	DT
2.35551e+17	-5.95938	3.76506	Pericyte	1	DT
2.35551e+17	-16.5269	-2.99557	COL14A1 Matrix	3	DT
2.35551e+17	-22.2235	-8.87383	COL14A1 Matrix	9	DT
2.35559e+17	13.2731	2.47843	Pericyte	1	DT
2.35559e+17	-6.87472	-27.585	Mesothelial	10	DT
2.35559e+17	-6.86241	-2.8454	COL14A1 Matrix	3	DT
2.35559e+17	-13.316	-7.13117	COL14A1 Matrix	3	DT
2.35602e+17	-6.76082	5.59978	COL14A1 Matrix	3	DT
2.35602e+17	22.9516	-0.154155	Myofibroblast	2	DT
2.35602e+17	-7.56238	5.05807	COL14A1 Matrix	0	DT
2.35627e+17	-24.323	-2.70752	COL14A1 Matrix	6	DT
2.35627e+17	-8.88202	-5.39453	COL14A1 Matrix	3	DT
2.35627e+17	35.5111	1.74055	Myofibroblast	5	DT
2.35678e+17	-1.80323	9.46192	COL13A1 Matrix	4	DT
2.35678e+17	-24.0605	6.53594	COL14A1 Matrix	0	DT
2.35678e+17	-7.38572	-28.3199	Mesothelial	10	DT
2.35679e+17	31.1491	-0.0998	Myofibroblast	5	DT
2.35679e+17	-12.021	4.97019	COL14A1 Matrix	0	DT
2.35696e+17	-21.2732	-5.16248	COL14A1 Matrix	6	DT
2.35696e+17	35.8519	1.91785	Myofibroblast	5	DT
2.35696e+17	14.0274	11.0767	Pericyte	7	DT
2.35696e+17	19.4849	-2.41161	Myofibroblast	2	DT
2.35698e+17	-28.8449	3.38564	COL14A1 Matrix	6	DT
2.35698e+17	-27.4317	2.86468	COL14A1 Matrix	6	DT
2.35698e+17	34.8252	4.05943	Myofibroblast	5	DT
2.35698e+17	-3.88629	13.4464	COL13A1 Matrix	4	DT
2.35738e+17	10.1898	-3.36554	Pericyte	1	DT
2.35738e+17	-6.74674	-28.8681	Mesothelial	10	DT
2.35738e+17	19.5927	-4.20866	Myofibroblast	2	DT
2.35738e+17	-19.7859	8.89874	COL14A1 Matrix	0	DT
2.35763e+17	-22.694	-5.80227	COL14A1 Matrix	6	DT
2.35763e+17	29.4957	1.58059	Myofibroblast	5	DT
2.35763e+17	11.5591	-1.20403	Pericyte	1	DT
2.36082e+17	7.63751	8.04969	Pericyte	1	DT
2.36082e+17	-22.4989	2.59218	COL14A1 Matrix	0	DT
2.36167e+17	-25.2031	-3.7148	COL14A1 Matrix	6	DT
2.36167e+17	-24.4358	8.91764	COL14A1 Matrix	0	DT
2.36167e+17	-6.19637	-28.3309	Mesothelial	10	DT
2.3617e+17	0.947082	-15.6368	MSC	8	DT
2.3617e+17	4.27261	3.41313	Pericyte	1	DT
2.36176e+17	-26.4842	3.11337	COL14A1 Matrix	6	DT
2.36176e+17	-24.7191	-3.08371	COL14A1 Matrix	6	DT
2.36176e+17	9.18455	-0.163001	Pericyte	1	DT
2.36177e+17	-13.0693	-0.724833	COL14A1 Matrix	0	DT
2.36177e+17	23.4791	-5.27935	Myofibroblast	2	DT
2.36177e+17	-27.2727	2.10431	COL14A1 Matrix	6	DT
2.36177e+17	-16.3604	3.40673	COL14A1 Matrix	0	DT
2.36177e+17	-11.5508	-3.5235	COL14A1 Matrix	0	DT
2.36177e+17	21.8964	5.57683	Myofibroblast	2	DT
2.36177e+17	-24.6172	-4.48078	COL14A1 Matrix	6	DT
2.36177e+17	-23.9121	-10.4478	COL14A1 Matrix	9	DT
2.36178e+17	30.2355	1.25569	Myofibroblast	5	DT
2.36178e+17	-27.5443	1.45876	COL14A1 Matrix	6	DT
2.36178e+17	-7.34546	-4.35097	COL14A1 Matrix	3	DT
2.36222e+17	-10.2077	-0.859305	COL14A1 Matrix	3	DT
2.36222e+17	-10.1864	4.05244	COL14A1 Matrix	0	DT
2.36222e+17	20.7167	2.86754	Myofibroblast	2	DT
2.36288e+17	-19.5744	8.87068	COL14A1 Matrix	0	DT
2.36288e+17	-19.7887	9.62461	COL14A1 Matrix	0	DT
2.36288e+17	8.74743	-0.341941	Pericyte	1	DT
2.36288e+17	-24.5812	-4.59009	COL14A1 Matrix	6	DT
2.36288e+17	28.8509	-0.891547	Myofibroblast	5	DT
2.36634e+17	-3.72428	-3.73602	COL14A1 Matrix	3	DT
2.36634e+17	-0.989437	8.71399	COL13A1 Matrix	4	DT
2.3664e+17	-23.5593	10.4038	COL14A1 Matrix	0	DT
2.3664e+17	-4.35031	11.2504	COL13A1 Matrix	4	DT
2.3664e+17	-5.84879	7.43034	COL13A1 Matrix	4	DT
2.3664e+17	4.2978	4.55597	Pericyte	1	DT
2.3664e+17	-25.4631	-2.44672	COL14A1 Matrix	6	DT
2.3664e+17	-22.1142	6.12841	COL14A1 Matrix	0	DT
2.3665e+17	17.4783	-3.68084	Myofibroblast	2	DT
2.3665e+17	-24.5806	-10.3323	COL14A1 Matrix	9	DT
2.36768e+17	-16.3101	2.73349	COL14A1 Matrix	0	DT
2.36768e+17	9.69171	-1.05594	Pericyte	1	DT
2.36785e+17	-16.8808	-2.87417	COL14A1 Matrix	3	DT
2.36785e+17	-3.35028	-14.1994	MSC	8	DT
2.36847e+17	-8.10705	0.804678	COL14A1 Matrix	3	DT
2.36847e+17	-11.1791	-2.63337	COL14A1 Matrix	0	DT
2.36847e+17	25.1643	0.652448	Myofibroblast	2	DT
2.36847e+17	-18.0427	-3.68426	COL14A1 Matrix	3	DT
2.36847e+17	-21.1713	-5.37665	COL14A1 Matrix	6	DT
2.36847e+17	18.8751	-4.18239	Myofibroblast	2	DT
2.39383e+17	-19.8456	-8.12021	COL14A1 Matrix	0	DT
2.39383e+17	5.99658	6.77766	Pericyte	1	DT
2.39383e+17	2.00858	-16.8738	MSC	8	DT
2.39383e+17	-1.47739	-15.3852	MSC	8	DT
2.39383e+17	-15.2158	-1.2995	COL14A1 Matrix	0	DT
2.39391e+17	2.39945	1.45553	COL13A1 Matrix	4	DT
2.39391e+17	-6.19793	6.73639	COL13A1 Matrix	4	DT
2.39392e+17	-17.5173	-2.41905	COL14A1 Matrix	3	DT
2.39392e+17	24.0639	-5.23353	Myofibroblast	2	DT
2.39407e+17	22.6975	-5.99974	Myofibroblast	2	DT
2.39409e+17	-21.3812	4.90905	COL14A1 Matrix	0	DT
2.39409e+17	-5.23299	-27.9319	Mesothelial	10	DT
2.39409e+17	-18.7393	-11.4365	COL14A1 Matrix	9	DT
2.39448e+17	3.96821	2.54173	Pericyte	1	DT
2.39448e+17	-22.858	-13.0272	COL14A1 Matrix	9	DT
2.39458e+17	-19.1204	-4.3276	COL14A1 Matrix	3	DT
2.39458e+17	-28.0441	3.96084	COL14A1 Matrix	6	DT
2.39458e+17	-24.6831	0.792854	COL14A1 Matrix	6	DT
2.39469e+17	-24.5271	0.623586	COL14A1 Matrix	6	DT
2.39469e+17	-7.23724	10.706	COL13A1 Matrix	4	DT
2.39469e+17	30.6303	0.587999	Myofibroblast	5	DT
2.39475e+17	28.292	-6.27088	Myofibroblast	2	DT
2.39475e+17	18.3976	-3.77354	Myofibroblast	2	DT
2.39475e+17	22.1525	-6.03159	Myofibroblast	2	DT
2.39477e+17	-4.76729	14.3211	COL13A1 Matrix	4	DT
2.39477e+17	-24.8072	-3.93524	COL14A1 Matrix	6	DT
2.39477e+17	-4.63823	8.63373	COL13A1 Matrix	4	DT
2.39477e+17	-23.1593	10.0642	COL14A1 Matrix	0	DT
2.39588e+17	-19.0059	-11.7814	COL14A1 Matrix	9	DT
2.39588e+17	7.93054	-0.926733	Pericyte	1	DT
2.39588e+17	-18.5288	1.21384	COL14A1 Matrix	3	DT
2.39588e+17	-24.2758	1.24977	COL14A1 Matrix	0	DT
2.39596e+17	-9.74916	-0.212024	COL14A1 Matrix	0	DT
2.39596e+17	-27.6386	-7.27364	COL14A1 Matrix	6	DT
2.39596e+17	-26.1616	1.2826	COL14A1 Matrix	6	DT
2.39596e+17	-13.5717	-6.58165	COL14A1 Matrix	3	DT
2.39596e+17	-16.5027	-2.84126	COL14A1 Matrix	3	DT
2.39596e+17	-6.2381	13.1584	COL13A1 Matrix	4	DT
2.39933e+17	7.96145	-0.452174	Pericyte	1	DT
2.39933e+17	-9.5689	-3.17149	COL14A1 Matrix	3	DT
2.39933e+17	23.6431	3.24066	Myofibroblast	2	DT
2.39947e+17	-18.2508	2.33797	COL14A1 Matrix	0	DT
2.39947e+17	-3.68692	1.43966	COL14A1 Matrix	3	DT
2.40001e+17	-9.92008	-3.21767	COL14A1 Matrix	3	DT
2.40002e+17	-18.3807	8.70487	COL14A1 Matrix	0	DT
2.40002e+17	10.6143	-0.986126	Pericyte	1	DT
2.40095e+17	-15.8217	-7.1117	COL14A1 Matrix	3	DT
2.40095e+17	-22.3087	2.75859	COL14A1 Matrix	0	DT
2.40095e+17	-8.03238	-28.3691	Mesothelial	10	DT
2.40095e+17	-19.6285	8.16678	COL14A1 Matrix	0	DT
2.40095e+17	-22.8065	-6.74932	COL14A1 Matrix	6	DT
2.40137e+17	-2.57567	-14.4649	MSC	8	DT
2.40137e+17	27.8618	1.32987	Myofibroblast	2	DT
2.40137e+17	22.4464	-3.19533	Myofibroblast	2	DT
2.40155e+17	18.5415	-2.59882	Myofibroblast	2	DT
2.40155e+17	-15.6944	9.18256	COL14A1 Matrix	0	DT
2.40161e+17	-13.9251	6.75687	COL14A1 Matrix	0	DT
2.40161e+17	35.963	5.75056	Myofibroblast	5	DT
2.40161e+17	-25.615	4.37864	COL14A1 Matrix	0	DT
2.40161e+17	-21.3162	-3.33023	COL14A1 Matrix	6	DT
2.40161e+17	-26.9578	1.23276	COL14A1 Matrix	6	DT
2.40482e+17	-21.3583	3.94526	COL14A1 Matrix	0	DT
2.40482e+17	11.4921	2.32558	Pericyte	1	DT
2.40482e+17	-24.1002	10.8344	COL14A1 Matrix	0	DT
2.40482e+17	-12.9486	-5.99829	COL14A1 Matrix	3	DT
2.40482e+17	-16.8339	-3.10566	COL14A1 Matrix	3	DT
2.40482e+17	-16.789	-1.04633	COL14A1 Matrix	3	DT
2.40491e+17	-17.6149	-3.24901	COL14A1 Matrix	3	DT
2.40491e+17	-3.84082	4.81268	COL14A1 Matrix	0	DT
2.40498e+17	-4.79315	2.13113	COL14A1 Matrix	3	DT
2.40498e+17	-7.05431	-5.28652	COL14A1 Matrix	3	DT
2.40498e+17	-7.8285	-1.00238	COL14A1 Matrix	3	DT
2.40618e+17	-14.826	10.2273	COL14A1 Matrix	0	DT
2.40618e+17	-6.21774	3.48853	COL14A1 Matrix	0	DT
2.40618e+17	-4.40718	-13.8784	MSC	8	DT
2.40618e+17	23.5455	-0.40367	Myofibroblast	2	DT
2.40635e+17	31.3088	-2.68879	Myofibroblast	5	DT
2.40635e+17	3.20185	3.75978	Pericyte	1	DT
2.40635e+17	-23.5992	-10.5332	COL14A1 Matrix	9	DT
2.41058e+17	-16.8776	-3.77356	COL14A1 Matrix	3	DT
2.41058e+17	24.5499	-4.08545	Myofibroblast	2	DT
2.41058e+17	20.539	-1.5067	Myofibroblast	2	DT
2.41099e+17	-1.61294	9.59184	COL13A1 Matrix	4	DT
2.41099e+17	-25.1147	-1.64339	COL14A1 Matrix	6	DT
2.41106e+17	-23.0128	-5.90685	COL14A1 Matrix	6	DT
2.41106e+17	31.7044	-2.59465	Myofibroblast	5	DT
2.41106e+17	-25.5154	-1.60606	COL14A1 Matrix	6	DT
2.41106e+17	-7.2335	-28.592	Mesothelial	10	DT
2.41115e+17	-22.7948	-5.78792	COL14A1 Matrix	6	DT
2.41115e+17	-23.3864	-10.7638	COL14A1 Matrix	9	DT
2.41115e+17	-15.6537	2.74753	COL14A1 Matrix	0	DT
1.20727e+17	2.68318	-14.0494	MSC	8	DT
1.20773e+17	-17.4685	12.1037	COL14A1 Matrix	0	DT
1.20787e+17	-21.2222	-0.892545	COL14A1 Matrix	0	DT
1.20798e+17	-18.9863	7.68314	COL14A1 Matrix	0	DT
1.20864e+17	-24.374	9.43306	COL14A1 Matrix	0	DT
1.2132e+17	-12.122	9.84847	COL14A1 Matrix	0	DT
1.2132e+17	-13.5069	6.24609	COL14A1 Matrix	0	DT
1.2134e+17	8.2889	-0.13747	Pericyte	1	DT
1.21812e+17	-6.99103	-28.7127	Mesothelial	10	DT
1.21896e+17	-23.8465	8.74128	COL14A1 Matrix	0	DT
1.21896e+17	4.61005	8.67787	Pericyte	1	DT
1.21966e+17	-15.5619	8.32726	COL14A1 Matrix	0	DT
1.21966e+17	-12.8044	-6.25766	COL14A1 Matrix	3	DT
1.21966e+17	-5.41512	8.51896	COL13A1 Matrix	4	DT
1.2231e+17	-0.483137	-12.9946	COL13A1 Matrix	4	DT
1.2231e+17	13.4028	-1.74175	Pericyte	1	DT
1.22429e+17	23.5778	-6.03991	Myofibroblast	2	DT
1.22429e+17	-15.2574	4.17913	COL14A1 Matrix	0	DT
1.22429e+17	28.8236	-5.17239	Myofibroblast	2	DT
1.22436e+17	-18.6074	7.53829	COL14A1 Matrix	0	DT
1.22436e+17	0.0401093	-15.5293	MSC	8	DT
1.22515e+17	-3.68308	15.877	COL13A1 Matrix	4	DT
1.25042e+17	-13.9722	-0.513131	COL14A1 Matrix	0	DT
1.25042e+17	21.1011	-2.56844	Myofibroblast	2	DT
1.25197e+17	-2.94866	13.4468	COL13A1 Matrix	4	DT
1.25247e+17	34.64	-0.612434	Myofibroblast	5	DT
1.25678e+17	34.713	3.66772	Myofibroblast	5	DT
1.2572e+17	-21.2811	8.51072	COL14A1 Matrix	0	DT
1.25745e+17	-7.07569	-28.9088	Mesothelial	10	DT
1.25745e+17	12.3123	3.05364	Pericyte	1	DT
1.26132e+17	10.8381	10.5012	Pericyte	1	DT
1.26132e+17	28.1364	-4.20169	Myofibroblast	2	DT
1.26132e+17	19.6543	-1.44928	Myofibroblast	2	DT
1.26132e+17	-3.14449	13.9014	COL13A1 Matrix	4	DT
1.26228e+17	29.2261	1.34943	Myofibroblast	5	DT
1.26294e+17	20.1385	8.93949	Pericyte	7	DT
1.26294e+17	-5.20844	12.9052	COL13A1 Matrix	4	DT
1.26364e+17	-16.7974	2.91714	COL14A1 Matrix	0	DT
1.26681e+17	12.6964	3.42738	Pericyte	1	DT
1.26706e+17	-6.90907	-25.3569	Mesothelial	10	DT
1.26708e+17	-5.76348	-2.07238	COL14A1 Matrix	3	DT
1.26766e+17	10.9485	1.18109	Pericyte	1	DT
1.26776e+17	23.2935	-2.6249	Myofibroblast	5	DT
1.26834e+17	-6.83342	10.4108	COL13A1 Matrix	4	DT
1.26834e+17	-12.4491	2.98885	COL14A1 Matrix	0	DT
1.26834e+17	35.0461	-2.15381	Myofibroblast	5	DT
1.26834e+17	-7.11083	-1.34899	COL14A1 Matrix	3	DT
1.26835e+17	-22.5841	8.12181	COL14A1 Matrix	0	DT
1.26837e+17	-20.8654	6.5721	COL14A1 Matrix	0	DT
1.26887e+17	23.7313	-6.67337	Myofibroblast	2	DT
1.29458e+17	27.0964	-0.277265	Myofibroblast	2	DT
1.29497e+17	-19.4428	4.48001	COL14A1 Matrix	0	DT
1.29566e+17	-6.22247	-2.55426	COL14A1 Matrix	3	DT
1.29664e+17	3.38262	10.2874	Pericyte	1	DT
1.29978e+17	13.1052	2.35459	Pericyte	1	DT
1.29978e+17	28.9813	2.85889	Myofibroblast	5	DT
1.29978e+17	-6.77505	-27.8339	Mesothelial	10	DT
1.30058e+17	14.1431	0.0479735	Pericyte	1	DT
1.30126e+17	-25.8096	1.5407	COL14A1 Matrix	6	DT
1.30142e+17	29.3812	-0.943959	Myofibroblast	5	DT
1.30194e+17	-11.5038	4.42892	COL14A1 Matrix	0	DT
1.30194e+17	3.09908	7.67377	Pericyte	1	DT
1.30194e+17	-5.97236	10.7447	COL13A1 Matrix	4	DT
1.30204e+17	-5.49372	11.8397	COL13A1 Matrix	4	DT
1.30204e+17	-10.8046	11.1356	COL14A1 Matrix	0	DT
1.30529e+17	-22.9626	4.65554	COL14A1 Matrix	0	DT
1.30625e+17	-4.68539	7.85409	COL13A1 Matrix	4	DT
1.30675e+17	-21.9541	5.00616	COL14A1 Matrix	0	DT
1.30693e+17	10.514	-2.26571	Pericyte	1	DT
1.30736e+17	29.8766	-1.39356	Myofibroblast	5	DT
1.30736e+17	9.7078	6.09532	Pericyte	1	DT
1.30754e+17	7.56961	1.24526	Pericyte	1	DT
1.30761e+17	32.6846	-4.74326	Myofibroblast	5	DT
1.30761e+17	30.1023	2.21981	Myofibroblast	5	DT
1.3109e+17	19.2249	-2.05865	Myofibroblast	2	DT
1.31098e+17	-16.0354	-8.9645	COL14A1 Matrix	3	DT
1.31098e+17	-4.81091	11.0087	COL13A1 Matrix	4	DT
1.31175e+17	-15.1735	-9.20612	COL14A1 Matrix	3	DT
1.31175e+17	-7.3588	10.0538	COL13A1 Matrix	4	DT
1.31175e+17	-21.0089	4.67431	COL14A1 Matrix	0	DT
1.31175e+17	-19.0539	1.96635	COL14A1 Matrix	0	DT
1.31217e+17	9.50723	-0.473594	Pericyte	1	DT
1.31234e+17	-16.9586	1.16806	COL14A1 Matrix	0	DT
1.31234e+17	-23.1371	5.48163	COL14A1 Matrix	0	DT
1.31242e+17	-14.1828	9.80978	COL14A1 Matrix	0	DT
1.3131e+17	23.6105	-0.626151	Myofibroblast	2	DT
1.3131e+17	29.9053	0.109282	Myofibroblast	5	DT
1.31311e+17	33.5754	7.93488	Myofibroblast	12	DT
1.31311e+17	21.2891	-1.52093	Myofibroblast	2	DT
1.31311e+17	14.4683	-0.69458	Pericyte	1	DT
1.31311e+17	-10.203	-4.48878	COL14A1 Matrix	3	DT
1.33895e+17	-19.5432	5.64965	COL14A1 Matrix	0	DT
1.34034e+17	-21.1302	4.38116	COL14A1 Matrix	0	DT
1.34034e+17	-15.8474	-7.80194	COL14A1 Matrix	3	DT
1.34041e+17	-19.3669	7.57699	COL14A1 Matrix	0	DT
1.34376e+17	-8.22727	6.70022	COL14A1 Matrix	3	DT
1.34376e+17	21.9913	-1.95128	Myofibroblast	2	DT
1.34376e+17	14.747	7.22477	Pericyte	7	DT
1.34376e+17	28.8311	2.59158	Myofibroblast	5	DT
1.34378e+17	-3.22937	9.78768	COL13A1 Matrix	4	DT
1.34378e+17	26.6059	-5.42301	Myofibroblast	2	DT
1.34448e+17	-0.432629	-15.9736	MSC	8	DT
1.34532e+17	-13.0609	1.95099	COL14A1 Matrix	0	DT
1.3454e+17	2.77243	-16.8657	MSC	8	DT
1.3454e+17	34.4809	-2.99958	Myofibroblast	5	DT
1.3454e+17	35.0209	2.42255	Myofibroblast	5	DT
1.3454e+17	-21.8476	4.81142	COL14A1 Matrix	0	DT
1.34592e+17	-21.3207	3.5998	COL14A1 Matrix	0	DT
1.34601e+17	28.0776	-0.973248	Myofibroblast	5	DT
1.34601e+17	-4.09225	11.9304	COL13A1 Matrix	4	DT
1.34937e+17	34.5023	7.00438	Myofibroblast	12	DT
1.34937e+17	32.8233	-0.6803	Myofibroblast	5	DT
1.35014e+17	-11.1868	-2.64003	COL14A1 Matrix	0	DT
1.35082e+17	-18.5351	6.54402	COL14A1 Matrix	0	DT
1.35149e+17	13.4576	5.31072	Pericyte	1	DT
1.35149e+17	23.6711	1.65247	Myofibroblast	2	DT
1.35149e+17	0.749159	-14.6295	MSC	8	DT
1.3515e+17	32.4425	5.76394	Myofibroblast	12	DT
1.357e+17	-4.11586	1.3266	COL14A1 Matrix	3	DT
1.357e+17	-14.3956	11.895	COL14A1 Matrix	0	DT
1.55889e+17	-22.7761	6.1642	COL14A1 Matrix	0	DT
1.55889e+17	13.0386	4.02505	Pericyte	1	DT
1.55889e+17	-19.8279	4.61445	COL14A1 Matrix	0	DT
1.55911e+17	24.5334	-4.77514	Myofibroblast	2	DT
1.55911e+17	34.4027	-2.22904	Myofibroblast	5	DT
1.55973e+17	-10.759	2.42234	COL14A1 Matrix	0	DT
1.56024e+17	-9.18093	-2.39527	COL14A1 Matrix	3	DT
1.56024e+17	-11.752	-1.69393	COL14A1 Matrix	0	DT
1.56454e+17	-10.8336	-4.92557	COL14A1 Matrix	3	DT
1.56463e+17	-8.67947	2.45686	COL14A1 Matrix	0	DT
1.56516e+17	-6.63326	-1.02121	COL14A1 Matrix	3	DT
1.56516e+17	-20.8756	0.655515	COL14A1 Matrix	0	DT
1.56933e+17	15.5469	-0.713622	Pericyte	1	DT
1.57072e+17	35.2313	3.15537	Myofibroblast	5	DT
1.57072e+17	-16.5851	2.166	COL14A1 Matrix	0	DT
1.57478e+17	5.48034	5.88813	Pericyte	1	DT
1.57487e+17	-9.05995	13.2115	COL13A1 Matrix	4	DT
1.57537e+17	-10.7924	-0.647623	COL14A1 Matrix	0	DT
1.57538e+17	-2.80569	14.3126	COL13A1 Matrix	4	DT
1.57563e+17	-15.2977	-7.80736	COL14A1 Matrix	3	DT
1.5769e+17	11.0353	2.34991	Pericyte	1	DT
1.5769e+17	12.9871	-0.605206	Pericyte	1	DT
1.60448e+17	-8.57876	-7.04909	COL14A1 Matrix	3	DT
1.60785e+17	-18.5767	4.62156	COL14A1 Matrix	0	DT
1.60785e+17	-5.48181	12.9345	COL13A1 Matrix	4	DT
1.60903e+17	-4.19727	13.8232	COL13A1 Matrix	4	DT
1.60911e+17	-6.70981	-26.0739	Mesothelial	10	DT
1.60997e+17	23.7182	-1.54129	Myofibroblast	2	DT
1.60997e+17	28.4253	-3.75356	Myofibroblast	5	DT
1.61463e+17	8.19918	1.3923	Pericyte	1	DT
1.61549e+17	2.9093	-16.677	MSC	8	DT
1.61864e+17	3.9122	-0.199462	COL13A1 Matrix	4	DT
1.61883e+17	5.62811	17.8515	Myofibroblast	5	DT
1.61883e+17	25.5014	-5.51818	Myofibroblast	2	DT
1.61891e+17	-17.7966	8.06013	COL14A1 Matrix	0	DT
1.61893e+17	-6.42553	-4.43264	COL14A1 Matrix	3	DT
1.61893e+17	-3.53739	11.0447	COL13A1 Matrix	4	DT
1.62079e+17	-27.5827	1.92952	COL14A1 Matrix	6	DT
1.62091e+17	-8.52975	10.387	Pericyte	1	DT
1.62091e+17	-12.4141	-6.52098	COL14A1 Matrix	3	DT
1.64753e+17	-19.6332	5.66622	COL14A1 Matrix	0	DT
1.6477e+17	10.451	-4.6479	Pericyte	1	DT
1.64819e+17	5.68581	17.935	Myofibroblast	5	DT
1.65165e+17	-18.8093	7.37854	COL14A1 Matrix	0	DT
1.65165e+17	19.4105	-3.67317	Myofibroblast	2	DT
1.65326e+17	17.3781	-1.93611	Myofibroblast	2	DT
1.65326e+17	-9.02386	13.1478	COL13A1 Matrix	4	DT
1.65326e+17	33.2774	-1.81422	Myofibroblast	5	DT
1.65328e+17	-11.3026	-2.25328	COL14A1 Matrix	0	DT
1.65328e+17	-15.8496	3.04071	COL14A1 Matrix	0	DT
1.65328e+17	-22.7575	2.03362	COL14A1 Matrix	0	DT
1.65386e+17	-22.8601	11.7459	COL14A1 Matrix	0	DT
1.65386e+17	24.9829	-5.32308	Myofibroblast	2	DT
1.6586e+17	-4.82503	-1.82217	COL14A1 Matrix	3	DT
1.6586e+17	-19.3424	4.3324	COL14A1 Matrix	0	DT
1.6586e+17	25.5767	4.34583	Myofibroblast	2	DT
1.65946e+17	-8.55609	-4.44831	COL14A1 Matrix	3	DT
1.66264e+17	19.3713	-1.04798	Myofibroblast	2	DT
1.66288e+17	31.9198	-2.45425	Myofibroblast	5	DT
1.66288e+17	8.39826	2.51705	Pericyte	1	DT
1.66288e+17	-16.4718	3.67326	COL14A1 Matrix	0	DT
1.66288e+17	7.38714	1.31846	Pericyte	1	DT
1.66291e+17	0.364383	-16.4772	MSC	8	DT
1.66291e+17	-23.9831	1.7341	COL14A1 Matrix	0	DT
1.66291e+17	1.27774	-16.1752	MSC	8	DT
1.66291e+17	35.2627	3.06352	Myofibroblast	5	DT
1.66291e+17	-15.8014	10.1191	COL14A1 Matrix	0	DT
1.66291e+17	-2.48392	6.82014	COL13A1 Matrix	4	DT
1.66332e+17	-17.8145	8.66619	COL14A1 Matrix	0	DT
1.66351e+17	4.9031	16.6612	COL13A1 Matrix	4	DT
1.664e+17	34.176	7.26482	Myofibroblast	12	DT
1.66469e+17	-20.231	5.78256	COL14A1 Matrix	0	DT
1.66469e+17	-12.6304	-7.66077	COL14A1 Matrix	3	DT
1.69014e+17	-16.9429	-8.0803	COL14A1 Matrix	3	DT
1.69023e+17	-22.3123	1.12171	COL14A1 Matrix	0	DT
1.69028e+17	33.0106	-0.21689	Myofibroblast	5	DT
1.69028e+17	-4.48318	-2.55385	COL14A1 Matrix	3	DT
1.69028e+17	-13.2731	10.8391	COL14A1 Matrix	0	DT
1.69083e+17	31.2578	1.31854	Myofibroblast	5	DT
1.69083e+17	-6.83408	-25.4379	Mesothelial	10	DT
1.69083e+17	23.6341	0.0929443	Myofibroblast	2	DT
1.69152e+17	-21.1813	5.78136	COL14A1 Matrix	0	DT
1.69157e+17	-19.4541	4.18268	COL14A1 Matrix	0	DT
1.69157e+17	-16.1377	-7.79003	COL14A1 Matrix	3	DT
1.69157e+17	-3.2477	10.2843	COL13A1 Matrix	4	DT
1.69158e+17	-16.4536	8.38612	COL14A1 Matrix	0	DT
1.69158e+17	21.9351	-1.85529	Myofibroblast	2	DT
1.69572e+17	30.2701	-4.46358	Myofibroblast	2	DT
1.69573e+17	3.47904	8.63551	Pericyte	1	DT
1.69573e+17	-10.56	3.65516	COL14A1 Matrix	0	DT
1.69573e+17	0.260625	11.0413	COL13A1 Matrix	4	DT
1.6958e+17	10.4999	1.53392	Pericyte	1	DT
1.6958e+17	-14.4007	-0.184756	COL14A1 Matrix	0	DT
1.6958e+17	-12.4775	-3.86297	COL14A1 Matrix	0	DT
1.6958e+17	-4.10632	11.8815	COL13A1 Matrix	4	DT
1.6958e+17	-10.8174	-10.1062	COL14A1 Matrix	0	DT
1.69724e+17	23.9581	-0.7727	Myofibroblast	2	DT
1.69724e+17	24.9098	-1.87662	Myofibroblast	2	DT
1.69769e+17	-4.38104	11.7809	COL13A1 Matrix	4	DT
1.69794e+17	-8.44352	6.91513	COL14A1 Matrix	3	DT
1.69794e+17	26.899	-1.93929	Myofibroblast	2	DT
1.69794e+17	-10.9164	-4.35795	COL14A1 Matrix	3	DT
1.69795e+17	-25.3767	-0.0474224	COL14A1 Matrix	6	DT
1.69796e+17	-1.97159	-14.6324	MSC	8	DT
1.70137e+17	32.8781	0.234291	Myofibroblast	5	DT
1.7018e+17	-14.0823	-5.46661	COL14A1 Matrix	3	DT
1.70181e+17	-13.346	-1.24591	COL14A1 Matrix	3	DT
1.70181e+17	-17.5006	9.22221	COL14A1 Matrix	0	DT
1.70259e+17	-21.9856	-0.19077	COL14A1 Matrix	0	DT
1.70265e+17	0.619956	-4.25827	COL14A1 Matrix	0	DT
1.70265e+17	-8.03144	4.95871	COL14A1 Matrix	0	DT
1.70265e+17	-17.5199	-5.98652	COL14A1 Matrix	3	DT
1.70268e+17	33.4605	-1.58567	Myofibroblast	5	DT
1.70268e+17	-8.18412	-29.4603	Mesothelial	10	DT
1.70268e+17	18.1085	12.1942	Pericyte	7	DT
1.70268e+17	18.8702	-1.52055	Myofibroblast	2	DT
1.70277e+17	24.4773	-2.63632	Myofibroblast	2	DT
1.70327e+17	-8.57138	-4.45402	COL14A1 Matrix	3	DT
1.70343e+17	-6.3937	11.9588	COL13A1 Matrix	4	DT
1.70343e+17	18.0741	-2.33645	Myofibroblast	2	DT
1.70344e+17	18.0546	11.8505	Pericyte	7	DT
1.70344e+17	28.5201	1.77178	Myofibroblast	5	DT
1.7066e+17	34.2413	7.72078	Myofibroblast	12	DT
1.7066e+17	27.5301	3.62919	Myofibroblast	5	DT
1.70746e+17	2.57844	-17.1564	MSC	8	DT
[truncated: 1,792 more rows]

## Sheet: ED_3B_upper_panel
	0	1	2	3	4	5	6	7	8	9	10	12	celltype_color
PDPN	-1.11825	-2.00145	-2.77704	-1.20855	-0.837628	-2.75213	-0.694106	-2.99263	-2.24784	-1.06395	0.106113	-3.03475	(0.12156862745098039, 0.4666666666666667, 0.7058823529411765)
COL1A1	1.61559	2.383	1.10129	1.70084	2.38191	-0.793062	0.591508	1.54349	0.00486908	0.969235	-0.453357	-0.0816854	(0.12156862745098039, 0.4666666666666667, 0.7058823529411765)
COL1A2	2.41451	2.08584	0.87031	2.39796	2.51778	-0.392068	1.50165	0.953812	-0.250713	2.02666	-0.023384	0.0898552	(0.12156862745098039, 0.4666666666666667, 0.7058823529411765)
BSG	0.694823	0.765506	0.527279	0.889474	0.760919	0.163807	0.354512	0.39813	0.211621	0.517246	1.69105	0.240727	(0.12156862745098039, 0.4666666666666667, 0.7058823529411765)
PDGFRA	-1.70508	-1.00158	-1.9756	-1.38057	-0.883986	-2.66972	-1.66612	-2.33798	-2.5203	-1.21289	-2.89184	-2.96826	(0.12156862745098039, 0.4666666666666667, 0.7058823529411765)
ELN	-1.51682	1.26843	-0.467137	-1.44718	1.09354	-1.6303	-2.13879	-0.120007	-1.02937	-2.23383	-1.67985	-0.404585	(0.12156862745098039, 0.4666666666666667, 0.7058823529411765)
BGN	2.13212	3.82802	3.29959	2.09213	3.72482	2.68883	0.542381	3.47065	0.648631	1.58496	1.90662	2.837	(0.12156862745098039, 0.4666666666666667, 0.7058823529411765)
FN1	-1.05276	0.47865	-2.45876	-0.333198	-2.17179	-2.78875	0.0735233	-0.29472	-1.33569	0.742823	-2.29048	-1.78932	(0.6823529411764706, 0.7803921568627451, 0.9098039215686274)
POSTN	-3.06674	-1.76104	-2.6764	-2.93311	-3.12991	-3.08242	-2.82708	1.55158	-2.6218	-1.27713	-3.17189	-1.70374	(0.6823529411764706, 0.7803921568627451, 0.9098039215686274)
FAP	-3.16029	-3.26363	-3.31455	-3.15501	-3.28208	-3.30801	-3.14743	-3.28937	-3.20934	-2.96229	-3.29843	-3.28143	(0.6823529411764706, 0.7803921568627451, 0.9098039215686274)
S100A4	-2.85245	-2.27905	-1.99755	-2.91305	-2.17746	-2.67915	-3.09548	-1.98981	-2.72555	-2.7358	-2.6479	-1.76548	(0.6823529411764706, 0.7803921568627451, 0.9098039215686274)
COL13A1	-3.24868	-2.78348	-3.23032	-3.21381	-2.59758	-3.2647	-3.29085	-3.1018	-3.22141	-3.30184	-3.26452	-3.26298	(0.6823529411764706, 0.7803921568627451, 0.9098039215686274)
COL14A1	-0.707948	-2.51911	-2.28441	-0.478722	-1.35566	-2.36882	-0.199871	-2.63367	-2.21977	-0.283996	-2.54486	-2.55564	(0.6823529411764706, 0.7803921568627451, 0.9098039215686274)
FGFR4	-3.32133	-3.29865	-3.30714	-3.3187	-3.31831	-3.30751	-3.32163	-3.31572	-3.28809	-3.32156	-3.31193	-3.31972	(0.6823529411764706, 0.7803921568627451, 0.9098039215686274)
GPC3	-1.59958	-2.26006	-3.16104	-1.37256	-1.87057	-3.1907	-1.64211	-3.06862	-2.66455	-1.99589	0.758076	-3.07716	(0.6823529411764706, 0.7803921568627451, 0.9098039215686274)
TBX2	-3.10226	-1.89827	-2.04422	-3.0173	-2.65628	-2.72907	-3.21253	-0.658143	-2.78437	-3.21981	-3.02062	-2.63622	(0.6823529411764706, 0.7803921568627451, 0.9098039215686274)
ITGA8	-3.23615	-2.94925	-3.24196	-3.2236	-2.59724	-3.25187	-3.29979	-3.00647	-3.22592	-3.30299	-3.30385	-1.82385	(0.6823529411764706, 0.7803921568627451, 0.9098039215686274)
VEGFD	-1.6663	-2.84176	-3.21718	-1.50861	-2.47402	-3.18121	-2.17488	-3.25446	-2.76798	-2.23633	-3.0223	-2.71909	(0.6823529411764706, 0.7803921568627451, 0.9098039215686274)
SLC7A10	-3.31081	-3.31899	-3.32119	-3.30755	-3.31929	-3.32161	-3.28153	-3.32173	-3.30721	-3.31631	-3.30117	-3.32147	(0.6823529411764706, 0.7803921568627451, 0.9098039215686274)
PI16	1.20781	-1.97923	-2.5663	1.55661	1.2968	-2.75866	1.70897	-2.74342	-1.51221	1.39692	-2.50167	-2.73258	(1.0, 0.4980392156862745, 0.054901960784313725)
SERPINF1	1.74773	-1.52668	-2.80364	1.55391	1.58214	-2.86785	1.49348	-2.56382	-1.4146	1.68439	-2.43723	-2.5828	(1.0, 0.4980392156862745, 0.054901960784313725)
SCARA5	-1.56727	-3.15822	-3.2602	-1.17632	-2.97605	-3.23353	-0.841055	-3.28215	-2.98872	-0.735319	-3.13342	-3.23146	(1.0, 0.4980392156862745, 0.054901960784313725)
MFAP5	1.42746	0.408747	-0.767827	1.67985	1.1556	-1.1431	1.89677	-1.6845	-0.840871	2.08984	-1.89046	-1.70615	(1.0, 0.4980392156862745, 0.054901960784313725)
IGFBP4	2.3897	0.130369	-0.751406	2.69799	2.08995	-0.398255	1.72086	-1.44661	-1.11188	1.20235	-0.605479	-1.17904	(1.0, 0.4980392156862745, 0.054901960784313725)
C3	2.11648	-0.979805	-1.37545	2.23755	0.829053	-1.79373	2.26218	-2.44723	0.441346	1.83127	3.63864	-2.15603	(1.0, 0.4980392156862745, 0.054901960784313725)
ENTPD2	-0.787424	-2.84234	-3.14987	-0.432359	-2.1206	-3.18852	-0.804464	-3.12069	-2.04286	-0.559587	-2.86779	-2.86459	(1.0, 0.4980392156862745, 0.054901960784313725)
LPL	-2.36905	-1.00178	-2.00639	-2.14933	-2.67794	-2.5792	-1.85812	-2.1449	-2.81863	-2.53881	-2.96171	-2.97103	(1.0, 0.7333333333333333, 0.47058823529411764)
PLIN2	-2.81447	-1.75345	-2.61673	-2.65262	-2.6681	-2.99075	-3.01023	-1.67691	-2.31078	-2.89707	-2.01946	-2.79881	(1.0, 0.7333333333333333, 0.47058823529411764)
LIPA	-2.86986	-2.24647	-2.55363	-2.70686	-2.46231	-2.98741	-3.00302	-2.16103	-3.01124	-2.98294	-2.83738	-2.97051	(1.0, 0.7333333333333333, 0.47058823529411764)
FABP1	-3.3129	-3.30467	-3.30353	-3.31724	-3.30316	-3.308	-3.31988	-3.31796	-3.32065	-3.30924	-3.32118	-3.31321	(1.0, 0.7333333333333333, 0.47058823529411764)
FABP4	-3.07462	-3.2432	-3.27861	-3.15014	-3.26985	-3.25526	-3.02651	-3.20881	-3.262	-3.23015	-3.12946	-2.37706	(1.0, 0.7333333333333333, 0.47058823529411764)
FABP5	-3.0534	-3.14129	-3.16539	-3.1143	-3.06749	-3.14689	-3.07451	-3.06852	-3.08653	-3.19745	-2.50299	-2.94696	(1.0, 0.7333333333333333, 0.47058823529411764)
APOE	1.59184	2.12559	3.05852	1.04821	0.953778	2.94233	-0.627484	0.646839	0.48025	-1.63143	2.23272	1.57865	(1.0, 0.7333333333333333, 0.47058823529411764)
FST	-1.69409	-0.654531	-1.62945	-1.94187	-2.58618	-2.2225	-0.374018	-0.84269	-1.71308	-1.21497	-2.95181	-2.86326	(1.0, 0.7333333333333333, 0.47058823529411764)
PDGFRB	-2.65448	-1.26757	-1.93546	-2.52128	-2.09748	-2.35855	-2.60459	0.565403	-2.62521	-2.48225	-3.1251	-1.8553	(0.17254901960784313, 0.6274509803921569, 0.17254901960784313)
CSPG4	-3.30224	-3.01476	-3.19218	-3.30187	-3.27259	-3.24203	-3.26487	-2.14588	-3.27407	-3.28111	-3.31745	-2.37845	(0.17254901960784313, 0.6274509803921569, 0.17254901960784313)
MCAM	-3.27866	-3.05175	-3.19645	-3.28832	-3.28777	-3.21322	-3.28164	-1.1837	-3.22035	-3.29353	-3.31643	-2.02971	(0.17254901960784313, 0.6274509803921569, 0.17254901960784313)
TRPC6	-3.31586	-3.01158	-3.18145	-3.30561	-3.30347	-3.28632	-3.31917	-1.62651	-3.25371	-3.32024	-3.27778	-3.18095	(0.17254901960784313, 0.6274509803921569, 0.17254901960784313)
HIGD1B	-3.29833	-3.16187	-3.25342	-3.30323	-3.30862	-3.28576	-3.30846	-0.604107	-3.29592	-3.30559	-3.31801	-3.12902	(0.17254901960784313, 0.6274509803921569, 0.17254901960784313)
VTN	-3.28311	-3.29598	-3.3005	-3.2739	-3.31811	-3.30441	-3.24891	-2.63198	-3.2803	-3.24951	-3.31944	-3.25067	(0.17254901960784313, 0.6274509803921569, 0.17254901960784313)
COX4I2	-3.26378	-2.81519	-2.75167	-3.26019	-3.26297	-3.04065	-3.27755	0.0323121	-3.06004	-3.2888	-3.28211	-2.24544	(0.17254901960784313, 0.6274509803921569, 0.17254901960784313)
WT1	-3.16356	-3.29386	-3.31283	-3.1139	-3.29605	-3.29612	-2.24403	-3.31413	-3.0786	-3.11852	-0.339719	-3.30771	(0.596078431372549, 0.8745098039215686, 0.5411764705882353)
UPK3B	-3.30027	-3.28672	-3.3021	-3.29358	-3.29807	-3.29908	-3.29186	-3.31273	-3.10052	-3.29791	0.958496	-3.31242	(0.596078431372549, 0.8745098039215686, 0.5411764705882353)
MSLN	-3.27242	-3.28468	-3.30465	-3.26263	-3.28161	-3.30063	-3.23343	-3.28902	-3.03268	-3.26686	1.14902	-3.23081	(0.596078431372549, 0.8745098039215686, 0.5411764705882353)
GATA6	-2.81679	-2.93115	-3.00189	-2.75162	-2.90163	-3.13282	-2.76653	-3.10961	-2.03855	-2.93863	-1.47599	-2.46887	(0.596078431372549, 0.8745098039215686, 0.5411764705882353)
ACTA2	-2.73319	-1.01361	0.245282	-2.72991	-2.09317	-0.326758	-2.98415	0.885439	-1.57709	-3.05698	-2.82424	3.90075	(0.8392156862745098, 0.15294117647058825, 0.1568627450980392)
WIF1	-3.20751	-2.85603	-1.54764	-3.20552	-2.12488	-1.66353	-3.28132	-2.98714	-3.10387	-3.29999	-3.25385	-2.89565	(0.8392156862745098, 0.15294117647058825, 0.1568627450980392)
FGF18	-3.01157	-2.78333	-1.27772	-2.96397	-3.12952	-1.88975	-2.99569	-2.94489	-2.45099	-3.04295	-2.96574	-2.8197	(0.8392156862745098, 0.15294117647058825, 0.1568627450980392)
ASPN	-2.29493	-2.6225	-0.602092	-2.10832	-2.10981	0.0542233	-1.77839	-1.2496	-1.78445	0.564428	-3.17176	-1.46445	(0.8392156862745098, 0.15294117647058825, 0.1568627450980392)
MYH11	-3.28195	-3.22166	-2.93061	-3.29864	-3.30361	-2.77641	-3.30404	-2.61774	-3.18796	-3.31151	-3.28638	0.13056	(0.8392156862745098, 0.15294117647058825, 0.1568627450980392)
CNN1	-3.29089	-3.26582	-3.15288	-3.29683	-3.28754	-2.93227	-3.30093	-3.11898	-3.2077	-3.30759	-3.30012	0.209094	(0.8392156862745098, 0.15294117647058825, 0.1568627450980392)
TAGLN	-2.94565	-1.43775	0.575005	-2.97794	-2.34834	0.704193	-3.0874	0.110063	-1.253	-3.06173	-3.03799	3.72301	(0.8392156862745098, 0.15294117647058825, 0.1568627450980392)

## Sheet: ED_3C_lower_panel
	tsne_1	tsne_2	cell_type	clusters	condition
1.20703e+17	-15.2485	-18.0316	CSF3R Monocyte	6	DT
1.20703e+17	-14.014	-5.91255	Monocyte	5	DT
1.20703e+17	-21.5648	-6.82764	Monocyte	7	DT
1.20703e+17	-9.41668	8.68358	cDC2	2	DT
1.20703e+17	-22.1508	-8.07175	Monocyte	7	DT
1.20703e+17	21.2256	-8.08841	Alveolar Macrophage	10	DT
1.20727e+17	-17.4377	2.74426	cDC2	2	DT
1.20727e+17	27.4783	5.16186	Alveolar Macrophage	0	DT
1.20727e+17	25.15	14.0891	Alveolar Macrophage	0	DT
1.20773e+17	-19.3288	12.3513	cDC2	2	DT
1.20773e+17	-4.02315	-0.0384068	ARG1 Macrophage	8	DT
1.20773e+17	-7.76064	3.09794	cDC2	2	DT
1.20787e+17	-23.844	11.1421	cDC2	2	DT
1.20798e+17	-4.45769	0.880168	ARG1 Macrophage	8	DT
1.20798e+17	-8.71702	1.15185	ARG1 Macrophage	8	DT
1.20798e+17	-8.94497	-11.9888	CSF3R Monocyte	6	DT
1.20864e+17	0.793663	16.6357	C1QA Macrophage	3	DT
1.21202e+17	-23.868	-6.66672	Monocyte	7	DT
1.21277e+17	-26.7385	-7.32843	Monocyte	7	DT
1.21277e+17	-21.3762	-8.05241	Monocyte	7	DT
1.2132e+17	-19.7288	-19.2767	CSF3R Monocyte	4	DT
1.2132e+17	-6.60815	0.658636	ARG1 Macrophage	8	DT
1.21338e+17	31.8746	4.2812	Alveolar Macrophage	1	DT
1.21338e+17	-12.5869	-12.2346	Monocyte	7	DT
1.21338e+17	-18.8265	12.2081	cDC2	2	DT
1.21338e+17	21.5275	-9.70097	Alveolar Macrophage	10	DT
1.2134e+17	30.0613	0.801678	Alveolar Macrophage	1	DT
1.2134e+17	18.3202	-1.03138	Alveolar Macrophage	0	DT
1.21743e+17	29.7345	-0.0804165	Alveolar Macrophage	1	DT
1.21743e+17	-18.001	-8.45658	Monocyte	5	DT
1.21743e+17	31.7757	10.7756	Alveolar Macrophage	0	DT
1.21743e+17	-12.5239	-8.85937	Monocyte	5	DT
1.21743e+17	1.41271	10.5212	C1QA Macrophage	3	DT
1.21826e+17	23.3282	-6.57114	Alveolar Macrophage	10	DT
1.21826e+17	28.3607	6.53774	Alveolar Macrophage	0	DT
1.21879e+17	-21.4493	-16.2735	CSF3R Monocyte	6	DT
1.21879e+17	-15.8348	-24.4792	CSF3R Monocyte	4	DT
1.21896e+17	-25.3598	14.6864	cDC1	11	DT
1.21896e+17	-23.5816	-7.20865	Monocyte	7	DT
1.21896e+17	-22.9458	12.0583	cDC2	2	DT
1.21955e+17	3.28231	5.78892	C1QA Macrophage	3	DT
1.21955e+17	-19.4514	-25.9372	CSF3R Monocyte	4	DT
1.22283e+17	-14.3256	-14.878	CSF3R Monocyte	6	DT
1.22283e+17	25.8687	2.19249	Alveolar Macrophage	1	DT
1.22283e+17	-4.30048	9.3796	C1QA Macrophage	9	DT
1.22293e+17	22.7657	-2.70591	Alveolar Macrophage	1	DT
1.22308e+17	-17.6635	-26.7532	CSF3R Monocyte	4	DT
1.2231e+17	-8.65795	-8.35807	Monocyte	5	DT
1.2231e+17	-18.949	-6.94	CSF3R Monocyte	6	DT
1.2231e+17	22.4202	-9.19075	Alveolar Macrophage	10	DT
1.22436e+17	26.9718	-2.18549	Alveolar Macrophage	1	DT
1.22436e+17	-18.0368	-8.76493	Monocyte	5	DT
1.22436e+17	-15.657	-16.4008	CSF3R Monocyte	6	DT
1.25042e+17	-17.6095	18.3978	CCR7 cDC2	13	DT
1.25042e+17	-15.1009	-15.9204	CSF3R Monocyte	6	DT
1.2524e+17	-24.6316	-6.76719	Monocyte	7	DT
1.2524e+17	22.7427	15.9364	Alveolar Macrophage	0	DT
1.2524e+17	2.49315	5.51553	C1QA Macrophage	3	DT
1.25247e+17	-18.4467	-4.19839	Monocyte	5	DT
1.25247e+17	-17.2979	17.5823	CCR7 cDC2	13	DT
1.25247e+17	19.6472	-6.12668	Alveolar Macrophage	10	DT
1.25678e+17	-16.834	-17.0021	CSF3R Monocyte	6	DT
1.2572e+17	-8.14957	1.67186	ARG1 Macrophage	8	DT
1.2572e+17	-21.7566	-7.2422	Monocyte	7	DT
1.2572e+17	22.3749	-7.56416	Alveolar Macrophage	10	DT
1.2572e+17	-17.4138	-21.5645	CSF3R Monocyte	4	DT
1.2572e+17	23.0964	-0.756928	Alveolar Macrophage	1	DT
1.25728e+17	24.707	1.99629	Alveolar Macrophage	1	DT
1.25728e+17	-20.0744	10.6838	cDC2	2	DT
1.25745e+17	-16.8624	-20.7092	CSF3R Monocyte	4	DT
1.25745e+17	-15.0307	-27.1929	CSF3R Monocyte	4	DT
1.25745e+17	22.042	-7.8959	Alveolar Macrophage	10	DT
1.26132e+17	-23.2766	-8.86989	Monocyte	7	DT
1.26132e+17	-21.1589	-8.06585	Monocyte	7	DT
1.26132e+17	-6.99313	1.14983	ARG1 Macrophage	8	DT
1.26149e+17	-16.0639	0.352129	Monocyte	5	DT
1.26219e+17	-7.81169	-18.2774	CSF3R Monocyte	6	DT
1.26219e+17	25.657	0.466039	Alveolar Macrophage	1	DT
1.26219e+17	35.2926	-4.49598	Alveolar Macrophage	1	DT
1.26228e+17	-21.3263	-15.6813	CSF3R Monocyte	6	DT
1.26294e+17	-18.1785	18.9925	CCR7 cDC2	13	DT
1.26364e+17	-9.97694	-8.30248	Monocyte	5	DT
1.26681e+17	-21.5268	-6.73338	Monocyte	7	DT
1.26682e+17	-9.07782	7.93676	ARG1 Macrophage	8	DT
1.26682e+17	33.0824	-1.48724	Alveolar Macrophage	1	DT
1.26706e+17	-12.6883	-8.93963	Monocyte	5	DT
1.26706e+17	-16.9974	-7.84241	Monocyte	5	DT
1.26708e+17	-20.2914	8.89329	cDC2	2	DT
1.26708e+17	-20.1681	-19.3006	CSF3R Monocyte	4	DT
1.26708e+17	23.4805	-5.3854	Alveolar Macrophage	10	DT
1.26708e+17	-24.8558	9.16623	cDC2	2	DT
1.26776e+17	-18.5783	11.7129	cDC2	2	DT
1.26835e+17	3.47203	6.58668	C1QA Macrophage	3	DT
1.26837e+17	-25.9156	15.0844	cDC1	11	DT
1.26837e+17	-6.73138	-6.69726	ARG1 Macrophage	8	DT
1.26837e+17	-22.3429	-5.21048	Monocyte	7	DT
1.26837e+17	-24.4944	-6.96174	Monocyte	7	DT
1.26886e+17	-1.87111	13.4264	C1QA Macrophage	9	DT
1.26887e+17	-10.7851	-8.90038	Monocyte	5	DT
1.29457e+17	-9.14806	-7.84243	Monocyte	5	DT
1.29458e+17	21.0732	-9.22514	Alveolar Macrophage	10	DT
1.29497e+17	30.304	-0.403503	Alveolar Macrophage	1	DT
1.29497e+17	-5.20804	-5.67995	ARG1 Macrophage	8	DT
1.29566e+17	31.1619	-1.55333	Alveolar Macrophage	1	DT
1.29566e+17	-9.06431	-7.97323	Monocyte	5	DT
1.29583e+17	-15.8941	-2.09753	Monocyte	5	DT
1.29664e+17	-18.51	13.8108	cDC2	2	DT
1.29664e+17	-16.9344	17.1563	CCR7 cDC2	13	DT
1.29978e+17	-16.4906	-29.6521	CSF3R Monocyte	4	DT
1.29978e+17	-15.5931	11.8477	cDC2	2	DT
1.30058e+17	-21.376	9.75717	cDC2	2	DT
1.30058e+17	-9.71638	-3.43879	ARG1 Macrophage	8	DT
1.30058e+17	-18.0073	-27.3032	CSF3R Monocyte	4	DT
1.30126e+17	-28.3275	8.53252	pDC	14	DT
1.30126e+17	-13.1741	-15.5299	CSF3R Monocyte	6	DT
1.30135e+17	-22.5065	-7.99339	Monocyte	7	DT
1.30135e+17	-21.038	-7.48443	Monocyte	7	DT
1.30142e+17	-5.99695	-1.96057	ARG1 Macrophage	8	DT
1.30142e+17	20.564	-9.55207	Alveolar Macrophage	10	DT
1.30184e+17	31.7916	-4.15328	Alveolar Macrophage	1	DT
1.30186e+17	-12.384	-18.8081	CSF3R Monocyte	6	DT
1.30186e+17	-22.9793	12.3622	cDC2	2	DT
1.30204e+17	-2.3098	0.405811	ARG1 Macrophage	8	DT
1.30204e+17	-21.9427	13.0787	cDC2	2	DT
1.30204e+17	-28.0892	9.08515	pDC	14	DT
1.30529e+17	-17.6255	-8.6669	Monocyte	5	DT
1.30529e+17	20.9145	-9.78406	Alveolar Macrophage	10	DT
1.30529e+17	2.81154	6.43639	C1QA Macrophage	3	DT
1.30625e+17	4.92853	16.5551	C1QA Macrophage	3	DT
1.30625e+17	-17.0341	17.5703	CCR7 cDC2	13	DT
1.30675e+17	26.0672	-1.81272	Alveolar Macrophage	1	DT
1.30693e+17	21.6704	-8.9444	Alveolar Macrophage	10	DT
1.30736e+17	-23.5021	-7.87409	Monocyte	7	DT
1.30754e+17	-14.6408	-14.873	CSF3R Monocyte	6	DT
1.30754e+17	20.9049	-7.53043	Alveolar Macrophage	10	DT
1.30761e+17	-22.3672	-12.7717	Monocyte	7	DT
1.30761e+17	32.1739	4.93089	Alveolar Macrophage	1	DT
1.30761e+17	22.2177	-8.75357	Alveolar Macrophage	10	DT
1.3109e+17	27.7759	-2.82486	Alveolar Macrophage	1	DT
1.3109e+17	-19.5239	10.0293	cDC2	2	DT
1.3109e+17	-21.5442	-5.16711	Monocyte	7	DT
1.3109e+17	-15.1092	-5.58276	Monocyte	5	DT
1.31234e+17	-3.8427	-4.04079	ARG1 Macrophage	8	DT
1.31234e+17	29.6632	-3.93984	Alveolar Macrophage	1	DT
1.31234e+17	22.3968	3.98327	Alveolar Macrophage	0	DT
1.31242e+17	-17.5073	9.68992	cDC2	2	DT
1.31242e+17	-4.45008	0.885074	ARG1 Macrophage	8	DT
1.31242e+17	24.1919	-1.93055	Alveolar Macrophage	1	DT
1.31293e+17	-20.0821	-24.0346	CSF3R Monocyte	4	DT
1.3131e+17	31.2161	-2.83666	Alveolar Macrophage	1	DT
1.3131e+17	-27.4087	8.73211	pDC	14	DT
1.31311e+17	28.6239	3.04889	Alveolar Macrophage	1	DT
1.3383e+17	-24.2461	-5.84519	Monocyte	7	DT
1.33854e+17	30.2117	-2.16059	Alveolar Macrophage	1	DT
1.33854e+17	23.7813	18.3858	Alveolar Macrophage	0	DT
1.33855e+17	-18.3278	-26.4497	CSF3R Monocyte	4	DT
1.33855e+17	0.35749	-0.0763466	ARG1 Macrophage	8	DT
1.33975e+17	1.15915	10.888	C1QA Macrophage	3	DT
1.33975e+17	31.2511	4.79358	Alveolar Macrophage	1	DT
1.33975e+17	33.4664	-5.15329	Alveolar Macrophage	1	DT
1.33982e+17	24.3231	-7.3498	Alveolar Macrophage	10	DT
1.33982e+17	25.3673	5.43688	Alveolar Macrophage	0	DT
1.34034e+17	-14.0283	-7.9347	Monocyte	5	DT
1.34034e+17	25.044	-0.575385	Alveolar Macrophage	1	DT
1.34041e+17	-13.0417	-8.19514	Monocyte	5	DT
1.34376e+17	3.8719	9.84631	C1QA Macrophage	3	DT
1.34378e+17	-23.7767	16.3862	cDC1	11	DT
1.34448e+17	-9.54197	2.02777	ARG1 Macrophage	8	DT
1.34473e+17	-12.5252	-12.111	Monocyte	7	DT
1.34522e+17	-25.8248	14.148	cDC1	11	DT
1.34522e+17	-13.0245	-6.93931	Monocyte	5	DT
1.34531e+17	-17.5391	17.6205	CCR7 cDC2	13	DT
1.3454e+17	-22.183	-4.90479	Monocyte	7	DT
1.3454e+17	30.0666	-5.12907	Alveolar Macrophage	1	DT
1.3454e+17	23.966	-6.5572	Alveolar Macrophage	10	DT
1.34592e+17	-10.5153	-13.357	CSF3R Monocyte	6	DT
1.34592e+17	-18.8634	-16.183	CSF3R Monocyte	4	DT
1.34592e+17	-23.1414	-9.37025	Monocyte	7	DT
1.34601e+17	-20.8777	-6.13525	Monocyte	7	DT
1.34601e+17	-5.72864	-1.29261	ARG1 Macrophage	8	DT
1.34601e+17	-7.88029	-2.82457	ARG1 Macrophage	8	DT
1.34937e+17	-10.64	-16.5166	CSF3R Monocyte	6	DT
1.34937e+17	-24.2148	-5.44875	Monocyte	7	DT
1.34938e+17	29.1722	1.98701	Alveolar Macrophage	1	DT
1.34938e+17	25.2505	8.36757	Alveolar Macrophage	0	DT
1.34938e+17	-21.9139	-14.9665	Monocyte	7	DT
1.35014e+17	-11.6187	-9.06981	Monocyte	5	DT
1.35014e+17	-17.7667	16.4873	CCR7 cDC2	13	DT
1.35014e+17	-27.4927	-8.10178	Monocyte	12	DT
1.35064e+17	-24.6187	9.70637	cDC2	2	DT
1.35064e+17	-19.0113	13.4592	cDC2	2	DT
1.35064e+17	21.3459	-6.27857	Alveolar Macrophage	10	DT
1.35064e+17	-10.8472	-13.3773	CSF3R Monocyte	6	DT
1.35064e+17	23.2131	2.1296	Alveolar Macrophage	1	DT
1.35149e+17	-17.9604	-8.16377	Monocyte	5	DT
1.35149e+17	-20.4072	4.1692	cDC2	2	DT
1.3515e+17	-21.3249	11.2726	cDC2	2	DT
1.3515e+17	-23.8244	-13.9084	Monocyte	7	DT
1.3515e+17	-11.3065	-8.74052	Monocyte	5	DT
1.35572e+17	-17.2819	-11.5249	Monocyte	5	DT
1.35572e+17	-0.984959	6.37471	C1QA Macrophage	3	DT
1.357e+17	-8.33341	0.166398	ARG1 Macrophage	8	DT
1.357e+17	-25.7353	-20.3117	Monocyte	12	DT
1.55843e+17	-24.5764	-20.3196	Monocyte	12	DT
1.55843e+17	30.3886	-0.437275	Alveolar Macrophage	1	DT
1.55843e+17	-19.3666	12.1746	cDC2	2	DT
1.55889e+17	-4.35317	5.57454	ARG1 Macrophage	8	DT
1.55911e+17	-11.4413	-17.4234	CSF3R Monocyte	6	DT
1.55971e+17	36.0061	-3.85523	Alveolar Macrophage	1	DT
1.55971e+17	-14.4699	13.6868	cDC2	2	DT
1.55971e+17	-11.6912	9.77138	cDC2	2	DT
1.55971e+17	-18.0581	-5.28986	Monocyte	5	DT
1.55973e+17	-28.2709	8.98524	pDC	14	DT
1.56024e+17	-12.9587	-10.3251	Monocyte	5	DT
1.56024e+17	-8.99114	-8.41268	Monocyte	5	DT
1.56454e+17	-20.4153	-14.7936	CSF3R Monocyte	6	DT
1.56463e+17	-11.0028	-12.416	CSF3R Monocyte	6	DT
1.56516e+17	-19.6436	-20.415	CSF3R Monocyte	4	DT
1.56516e+17	32.5531	4.57573	Alveolar Macrophage	1	DT
1.56516e+17	-20.4462	-8.54781	Monocyte	7	DT
1.56516e+17	-12.821	-10.0435	Monocyte	5	DT
1.57072e+17	-5.42205	0.681505	ARG1 Macrophage	8	DT
1.57072e+17	-14.2738	-18.9411	CSF3R Monocyte	6	DT
1.57072e+17	-11.4233	-11.2001	Monocyte	5	DT
1.57072e+17	-23.8313	16.2406	cDC1	11	DT
1.57072e+17	-2.37737	0.534025	ARG1 Macrophage	8	DT
1.57478e+17	-0.965391	7.05077	C1QA Macrophage	3	DT
1.57487e+17	29.0903	-2.81021	Alveolar Macrophage	1	DT
1.57537e+17	-9.26065	-19.369	CSF3R Monocyte	6	DT
1.57537e+17	-6.51911	13.6241	C1QA Macrophage	9	DT
1.57563e+17	-11.1794	-8.5529	Monocyte	5	DT
1.57563e+17	-19.6476	-23.4492	CSF3R Monocyte	4	DT
1.57563e+17	30.5662	5.63677	Alveolar Macrophage	1	DT
1.57614e+17	-12.7225	-9.22857	Monocyte	5	DT
1.57614e+17	-26.6245	-20.1678	Monocyte	12	DT
1.5769e+17	-11.9029	-12.2308	CSF3R Monocyte	6	DT
1.5769e+17	-19.9012	11.2036	cDC2	2	DT
1.5769e+17	-17.4013	-7.31619	Monocyte	5	DT
1.5769e+17	28.4474	3.20668	Alveolar Macrophage	1	DT
1.6044e+17	-20.103	-9.74435	Monocyte	7	DT
1.60448e+17	33.4802	-7.45388	Alveolar Macrophage	1	DT
1.60448e+17	-0.486	11.4022	C1QA Macrophage	3	DT
1.60448e+17	-17.4669	-21.2233	CSF3R Monocyte	4	DT
1.60448e+17	-5.65841	-0.349892	ARG1 Macrophage	8	DT
1.60903e+17	24.545	-2.73011	Alveolar Macrophage	1	DT
1.60911e+17	-7.1285	-8.73042	ARG1 Macrophage	8	DT
1.60911e+17	-15.206	-7.96436	Monocyte	5	DT
1.60929e+17	29.5169	-2.54572	Alveolar Macrophage	1	DT
1.60929e+17	-6.8465	0.945972	ARG1 Macrophage	8	DT
1.6099e+17	-13.7899	-10.0238	Monocyte	5	DT
1.60997e+17	-14.5363	-9.19591	Monocyte	5	DT
1.61412e+17	-19.6684	-26.9333	CSF3R Monocyte	4	DT
1.61412e+17	-21.1221	10.9644	cDC2	2	DT
1.61412e+17	33.1019	3.52711	Alveolar Macrophage	1	DT
1.61452e+17	-5.37966	-4.35289	ARG1 Macrophage	8	DT
1.61463e+17	-23.9729	14.9572	cDC1	11	DT
1.61463e+17	-0.565285	9.63957	C1QA Macrophage	3	DT
1.61479e+17	27.7696	-4.158	Alveolar Macrophage	1	DT
1.61479e+17	-21.8767	-7.34917	Monocyte	7	DT
1.61549e+17	-10.2985	-12.2782	CSF3R Monocyte	6	DT
1.61549e+17	32.077	7.77588	Alveolar Macrophage	0	DT
1.61549e+17	-15.1159	-4.95789	Monocyte	5	DT
1.61864e+17	-4.63323	-1.57266	ARG1 Macrophage	8	DT
1.61891e+17	18.4491	5.85545	Alveolar Macrophage	0	DT
1.61891e+17	-15.2771	-18.8087	CSF3R Monocyte	6	DT
1.61891e+17	-24.1215	14.887	cDC1	11	DT
1.61893e+17	-19.73	3.56809	cDC2	2	DT
1.61893e+17	-10.086	1.10423	ARG1 Macrophage	8	DT
1.6196e+17	31.4769	-5.07204	Alveolar Macrophage	1	DT
1.6196e+17	25.6223	1.09497	Alveolar Macrophage	1	DT
1.6196e+17	-13.6654	-16.8367	CSF3R Monocyte	6	DT
1.61961e+17	-6.13205	0.491114	ARG1 Macrophage	8	DT
1.61961e+17	-11.7094	-2.7228	CSF3R Monocyte	4	DT
1.62002e+17	-18.5559	-8.4675	Monocyte	5	DT
1.62002e+17	25.4047	4.65502	Alveolar Macrophage	0	DT
1.62002e+17	-9.45591	0.919242	ARG1 Macrophage	8	DT
1.62079e+17	31.5951	8.55342	Alveolar Macrophage	0	DT
1.62079e+17	25.2041	10.6447	Alveolar Macrophage	0	DT
1.62079e+17	-16.9763	-27.2222	CSF3R Monocyte	4	DT
1.62091e+17	-17.8747	-25.3337	CSF3R Monocyte	4	DT
1.62091e+17	-20.2679	-9.08026	Monocyte	7	DT
1.62091e+17	-23.4377	-16.5574	CSF3R Monocyte	4	DT
1.62091e+17	-5.50634	-2.66999	ARG1 Macrophage	8	DT
1.62091e+17	-21.1226	-7.17697	Monocyte	7	DT
1.62091e+17	0.900381	11.6178	C1QA Macrophage	3	DT
1.62091e+17	-21.501	-3.67832	Monocyte	7	DT
1.64632e+17	-18.0666	17.4328	CCR7 cDC2	13	DT
1.64753e+17	-12.7995	1.37608	ARG1 Macrophage	8	DT
1.64753e+17	30.4338	-5.00208	Alveolar Macrophage	1	DT
1.64753e+17	-10.2203	-8.58582	Monocyte	5	DT
1.64753e+17	-13.2825	-8.65456	Monocyte	5	DT
1.64761e+17	0.255005	14.1004	C1QA Macrophage	3	DT
1.64761e+17	-17.5979	18.7354	CCR7 cDC2	13	DT
1.64819e+17	-15.95	-5.6952	Monocyte	5	DT
1.64819e+17	-23.9831	-21.3495	Monocyte	12	DT
1.64819e+17	-21.3884	4.82939	cDC2	2	DT
1.65165e+17	-20.3039	-22.4099	CSF3R Monocyte	4	DT
1.65165e+17	25.7094	-8.2218	Alveolar Macrophage	1	DT
1.65188e+17	27.5294	-2.79196	Alveolar Macrophage	1	DT
1.65188e+17	-22.6657	-14.7716	Monocyte	7	DT
1.65232e+17	-24.3002	11.7623	cDC2	2	DT
1.65232e+17	-14.0591	-27.0244	CSF3R Monocyte	4	DT
1.65232e+17	-12.0642	-8.90805	Monocyte	5	DT
1.65302e+17	-22.0049	-7.72904	Monocyte	7	DT
1.65302e+17	-10.528	-7.19244	Monocyte	5	DT
1.65326e+17	24.4713	3.0246	Alveolar Macrophage	0	DT
1.65326e+17	-19.3143	12.0077	cDC2	2	DT
1.65739e+17	24.5909	5.17743	Alveolar Macrophage	0	DT
1.65739e+17	-16.3339	18.1052	CCR7 cDC2	13	DT
1.65739e+17	29.0122	-1.64614	Alveolar Macrophage	1	DT
1.65739e+17	-23.2491	-7.36365	Monocyte	7	DT
1.65741e+17	-24.4799	9.34769	cDC2	2	DT
1.65741e+17	27.9796	-1.52431	Alveolar Macrophage	1	DT
1.65741e+17	-26.2801	-6.1927	Monocyte	7	DT
1.65741e+17	2.33514	8.42773	C1QA Macrophage	3	DT
1.65741e+17	-17.3542	-9.78515	Monocyte	5	DT
1.65852e+17	-19.3127	11.5563	cDC2	2	DT
1.65852e+17	25.8595	0.123752	Alveolar Macrophage	1	DT
1.65858e+17	-11.6662	-7.96157	Monocyte	5	DT
1.65858e+17	-17.6559	16.8882	CCR7 cDC2	13	DT
1.65946e+17	-12.7192	-13.5993	CSF3R Monocyte	6	DT
1.66264e+17	24.9547	-1.92261	Alveolar Macrophage	1	DT
1.66264e+17	0.913829	14.2333	C1QA Macrophage	3	DT
1.66288e+17	29.9312	4.16735	Alveolar Macrophage	1	DT
1.66288e+17	-14.3311	-19.0678	CSF3R Monocyte	6	DT
1.66291e+17	-21.8009	-7.2003	Monocyte	7	DT
1.66332e+17	23.1667	-2.73686	Alveolar Macrophage	1	DT
1.66332e+17	-4.19441	-0.0898576	ARG1 Macrophage	8	DT
1.66351e+17	-14.8256	-6.36128	Monocyte	5	DT
1.66351e+17	-19.6096	13.0136	cDC2	2	DT
1.664e+17	-27.2526	-6.42035	Monocyte	7	DT
1.664e+17	-15.8977	-14.9102	CSF3R Monocyte	6	DT
1.66403e+17	-23.5194	-8.22321	Monocyte	7	DT
1.66403e+17	23.303	-9.40042	Alveolar Macrophage	10	DT
1.66469e+17	-11.8808	-7.72787	Monocyte	5	DT
1.66469e+17	3.0243	10.5037	C1QA Macrophage	3	DT
1.66469e+17	-17.4907	-9.39104	Monocyte	5	DT
1.69014e+17	31.6468	2.50475	Alveolar Macrophage	1	DT
1.69022e+17	-12.5416	-8.50347	Monocyte	5	DT
1.69023e+17	-20.3555	-8.81932	Monocyte	7	DT
1.69028e+17	27.9148	16.9066	Alveolar Macrophage	0	DT
1.69028e+17	22.2708	-9.05997	Alveolar Macrophage	10	DT
1.69083e+17	21.8452	-7.66514	Alveolar Macrophage	10	DT
1.69083e+17	22.5993	-9.24799	Alveolar Macrophage	10	DT
1.69152e+17	-5.43741	-5.19408	ARG1 Macrophage	8	DT
1.69157e+17	-16.6853	18.3526	CCR7 cDC2	13	DT
1.69157e+17	-20.8878	-7.31662	Monocyte	7	DT
1.69158e+17	-13.6617	-8.58492	Monocyte	5	DT
1.69158e+17	-7.25575	-1.43411	ARG1 Macrophage	8	DT
1.69159e+17	21.8014	-4.45848	Alveolar Macrophage	10	DT
1.69159e+17	-17.1132	14.2979	cDC2	2	DT
1.69174e+17	27.9584	-2.13241	Alveolar Macrophage	1	DT
1.69174e+17	-10.0777	-8.41126	Monocyte	5	DT
1.69572e+17	28.2319	-2.05588	Alveolar Macrophage	1	DT
1.69573e+17	22.8965	-0.117343	Alveolar Macrophage	1	DT
1.6958e+17	21.8597	-8.07534	Alveolar Macrophage	10	DT
1.6958e+17	-15.1466	-7.93569	Monocyte	5	DT
1.69588e+17	-19.4658	12.5161	cDC2	2	DT
1.69588e+17	-14.2905	-0.611176	Monocyte	5	DT
1.69724e+17	-12.5049	-5.46764	Monocyte	5	DT
1.69727e+17	-11.6724	-8.4464	Monocyte	5	DT
1.69727e+17	-20.2213	-8.31441	Monocyte	7	DT
1.69769e+17	-15.6057	4.36238	cDC2	2	DT
1.69769e+17	28.3153	-6.28883	Alveolar Macrophage	1	DT
1.69794e+17	-22.4764	-14.8699	Monocyte	7	DT
1.69796e+17	-19.2925	-19.8695	CSF3R Monocyte	4	DT
1.70137e+17	23.4992	0.409872	Alveolar Macrophage	1	DT
1.70137e+17	-14.0147	-8.92842	Monocyte	5	DT
1.70137e+17	26.8247	-2.98925	Alveolar Macrophage	1	DT
1.70137e+17	20.3555	0.0107317	CSF3R Monocyte	6	DT
1.7018e+17	26.6302	-2.12318	Alveolar Macrophage	1	DT
1.7018e+17	-15.5365	-15.8175	CSF3R Monocyte	6	DT
1.70181e+17	-9.0419	-13.9074	CSF3R Monocyte	6	DT
1.70181e+17	28.75	7.11802	Alveolar Macrophage	0	DT
1.70181e+17	-19.5586	12.2261	cDC2	2	DT
1.702e+17	34.3028	-5.82634	Alveolar Macrophage	1	DT
1.702e+17	29.2895	-0.153321	Alveolar Macrophage	1	DT
1.702e+17	25.741	5.42777	Alveolar Macrophage	0	DT
1.70259e+17	-24.1328	-8.69664	Monocyte	7	DT
1.70259e+17	-17.2317	-23.4758	CSF3R Monocyte	4	DT
1.70265e+17	-16.3845	-8.8953	Monocyte	5	DT
1.70265e+17	-21.6282	-3.84089	Monocyte	7	DT
1.70265e+17	-22.4071	4.54809	cDC2	2	DT
1.70265e+17	-5.32495	-4.63847	ARG1 Macrophage	8	DT
1.70268e+17	30.1907	0.459864	Alveolar Macrophage	1	DT
1.70268e+17	29.9602	-5.16243	Alveolar Macrophage	1	DT
1.70268e+17	3.67554	11.2955	C1QA Macrophage	3	DT
1.70277e+17	2.43659	8.6761	C1QA Macrophage	3	DT
1.70277e+17	34.7364	3.55432	Alveolar Macrophage	1	DT
1.70277e+17	-13.0359	8.17014	cDC2	2	DT
1.70327e+17	-8.5834	-20.6833	CSF3R Monocyte	6	DT
1.70327e+17	-10.8854	-8.36391	Monocyte	5	DT
1.70328e+17	-6.60895	-5.46675	ARG1 Macrophage	8	DT
1.70344e+17	31.017	6.45342	Alveolar Macrophage	1	DT
1.70344e+17	-24.2506	10.6878	cDC2	2	DT
1.70344e+17	27.4061	2.84003	Alveolar Macrophage	1	DT
1.70344e+17	-19.1365	-15.4668	CSF3R Monocyte	6	DT
1.70344e+17	-22.2868	-6.09501	Monocyte	7	DT
1.7066e+17	-21.4357	10.0806	cDC2	2	DT
1.7066e+17	0.199466	-0.189372	ARG1 Macrophage	8	DT
1.7066e+17	-21.537	11.1876	cDC2	2	DT
1.7066e+17	-22.08	-10.7875	Monocyte	7	DT
1.7066e+17	-15.5687	-1.06709	Monocyte	5	DT
1.70746e+17	-2.36646	13.6623	C1QA Macrophage	9	DT
1.70746e+17	-7.35617	7.17984	ARG1 Macrophage	8	DT
1.70799e+17	-16.9653	-16.3343	CSF3R Monocyte	6	DT
1.70799e+17	-15.7627	-20.748	CSF3R Monocyte	4	DT
1.70878e+17	-6.59592	-2.93745	ARG1 Macrophage	8	DT
1.70878e+17	-22.7894	5.00946	cDC2	2	DT
1.70878e+17	-17.1213	17.3977	CCR7 cDC2	13	DT
1.91027e+17	-11.7749	2.88294	ARG1 Macrophage	8	DT
1.91081e+17	23.4739	4.76898	Alveolar Macrophage	0	DT
1.91097e+17	-0.55822	10.1273	C1QA Macrophage	3	DT
1.91097e+17	-25.9839	16.08	cDC1	11	DT
1.91211e+17	31.5269	1.29078	Alveolar Macrophage	1	DT
1.91216e+17	24.6749	4.45675	Alveolar Macrophage	0	DT
1.91227e+17	35.0945	-2.87456	Alveolar Macrophage	1	DT
1.91554e+17	-4.94051	-2.53972	ARG1 Macrophage	8	DT
1.91576e+17	26.6406	4.68852	Alveolar Macrophage	0	DT
1.91576e+17	-19.7326	6.87417	cDC2	2	DT
1.91576e+17	31.4304	-5.3778	Alveolar Macrophage	1	DT
1.91576e+17	-5.45348	-0.0394893	ARG1 Macrophage	8	DT
1.91645e+17	-17.9052	-2.09535	Monocyte	5	DT
1.91647e+17	-5.65809	-3.06544	ARG1 Macrophage	8	DT
1.91647e+17	-7.60368	-3.22665	ARG1 Macrophage	8	DT
1.91691e+17	20.9073	-3.39683	Alveolar Macrophage	10	DT
1.91709e+17	21.3501	4.82922	Alveolar Macrophage	0	DT
1.91709e+17	-9.13408	-19.1612	CSF3R Monocyte	6	DT
1.91709e+17	26.8531	-7.05772	Alveolar Macrophage	1	DT
1.91757e+17	-16.7928	-10.3517	Monocyte	5	DT
1.9176e+17	24.3921	-1.74592	Alveolar Macrophage	1	DT
1.91774e+17	-3.49672	18.4537	C1QA Macrophage	3	DT
1.91774e+17	-19.4914	4.35937	cDC2	2	DT
1.91774e+17	-20.518	9.46836	cDC2	2	DT
1.91774e+17	-6.64624	-4.77381	ARG1 Macrophage	8	DT
1.92102e+17	-10.9248	-9.55179	Monocyte	5	DT
1.92121e+17	-14.9673	-1.54624	Monocyte	5	DT
1.9218e+17	21.1344	-2.82707	Alveolar Macrophage	0	DT
1.92255e+17	-20.3262	11.979	cDC2	2	DT
1.92307e+17	-18.0668	-7.47152	Monocyte	5	DT
1.92307e+17	-2.10202	16.948	C1QA Macrophage	3	DT
1.92326e+17	21.0632	-3.14122	Alveolar Macrophage	10	DT
1.92654e+17	-24.4137	10.0476	cDC2	2	DT
1.92654e+17	31.7144	-4.91621	Alveolar Macrophage	1	DT
1.92719e+17	-13.9338	-1.21243	Monocyte	5	DT
1.92719e+17	-15.6476	-23.8946	CSF3R Monocyte	4	DT
1.92746e+17	-10.5312	-18.8287	CSF3R Monocyte	6	DT
1.92747e+17	-6.53845	0.895502	ARG1 Macrophage	8	DT
1.92789e+17	-15.7167	-20.3386	CSF3R Monocyte	4	DT
1.92807e+17	0.418319	-0.104601	Alveolar Macrophage	0	DT
1.92807e+17	-22.8971	12.2715	cDC2	2	DT
1.9286e+17	-10.643	-13.8421	CSF3R Monocyte	6	DT
1.9286e+17	-23.6479	15.8129	cDC1	11	DT
1.95426e+17	23.0657	-7.41528	Alveolar Macrophage	10	DT
1.95426e+17	-0.42595	14.9997	C1QA Macrophage	3	DT
1.95546e+17	-18.7816	10.395	cDC2	2	DT
1.95547e+17	-10.4779	-18.2014	CSF3R Monocyte	6	DT
1.95562e+17	-16.3105	8.62034	cDC2	2	DT
1.95606e+17	-19.8857	3.68163	cDC2	2	DT
1.95606e+17	0.846046	8.77546	C1QA Macrophage	3	DT
1.95606e+17	29.4087	9.83827	Alveolar Macrophage	0	DT
1.95616e+17	-17.5171	-9.16534	Monocyte	5	DT
1.95616e+17	-9.23706	-17.8142	CSF3R Monocyte	6	DT
1.95622e+17	-21.6485	10.025	cDC2	2	DT
1.95622e+17	-21.1392	9.53452	cDC2	2	DT
1.95623e+17	35.5748	4.57647	Alveolar Macrophage	1	DT
1.95623e+17	-9.97004	-17.3921	CSF3R Monocyte	6	DT
1.95623e+17	-16.3965	-8.63144	Monocyte	5	DT
1.95623e+17	-23.8219	-8.21604	Monocyte	7	DT
1.95626e+17	-21.2902	11.0062	cDC2	2	DT
1.95626e+17	32.1638	-6.90139	Alveolar Macrophage	1	DT
1.95959e+17	26.3176	2.84149	Alveolar Macrophage	1	DT
1.95959e+17	-28.1709	8.75507	pDC	14	DT
1.95959e+17	-14.4837	-16.6953	CSF3R Monocyte	6	DT
1.95959e+17	21.9533	-1.43744	C1QA Macrophage	3	DT
1.95967e+17	-12.8228	-23.0944	CSF3R Monocyte	4	DT
1.95967e+17	-13.6209	-19.4048	CSF3R Monocyte	6	DT
1.95967e+17	-20.0106	-8.38678	Monocyte	7	DT
1.9602e+17	-15.5757	-19.0448	CSF3R Monocyte	6	DT
1.9602e+17	-15.656	-28.2918	CSF3R Monocyte	4	DT
1.96044e+17	-5.92957	0.366769	ARG1 Macrophage	8	DT
1.96044e+17	-16.8735	-7.47053	Monocyte	5	DT
1.96113e+17	-17.9416	-8.4846	Monocyte	5	DT
1.96113e+17	36.9555	2.18012	Alveolar Macrophage	1	DT
1.96113e+17	-17.3086	18.4394	CCR7 cDC2	13	DT
1.96164e+17	-14.9446	12.2161	cDC2	2	DT
1.96164e+17	-14.8342	-15.9918	CSF3R Monocyte	6	DT
1.96174e+17	24.986	1.44339	Alveolar Macrophage	1	DT
1.96174e+17	-10.4568	-9.33945	Monocyte	5	DT
1.96174e+17	31.1675	0.384842	Alveolar Macrophage	1	DT
1.96174e+17	-26.3188	-17.3422	Monocyte	12	DT
1.96181e+17	-20.7479	5.24839	cDC2	2	DT
1.96181e+17	-0.135801	13.5967	C1QA Macrophage	3	DT
1.96181e+17	-6.97694	-1.21368	ARG1 Macrophage	8	DT
1.96181e+17	21.3244	-8.69358	Alveolar Macrophage	10	DT
1.96528e+17	-11.5124	-14.0797	CSF3R Monocyte	6	DT
1.96528e+17	-17.2668	-22.5959	CSF3R Monocyte	4	DT
1.96528e+17	28.5142	2.711	Alveolar Macrophage	1	DT
1.96528e+17	-11.362	-8.64604	Monocyte	5	DT
1.96715e+17	-6.4538	2.78045	ARG1 Macrophage	8	DT
1.96716e+17	-28.8474	8.69926	pDC	14	DT
1.9706e+17	-28.1435	8.79335	pDC	14	DT
1.9706e+17	29.1327	4.04787	Alveolar Macrophage	1	DT
1.97069e+17	-22.5856	-6.86193	Monocyte	7	DT
1.97135e+17	-14.1394	-16.3434	CSF3R Monocyte	6	DT
1.97145e+17	-25.4097	15.3163	cDC1	11	DT
1.97145e+17	28.7013	0.200424	Alveolar Macrophage	1	DT
1.97145e+17	-10.6462	-8.6066	Monocyte	5	DT
1.97186e+17	25.4367	12.6684	Alveolar Macrophage	0	DT
1.97186e+17	-12.9362	-9.33808	Monocyte	5	DT
1.97188e+17	-9.36915	-4.72104	ARG1 Macrophage	8	DT
1.97188e+17	-14.9523	-12.7621	CSF3R Monocyte	6	DT
1.97188e+17	3.0207	11.3514	C1QA Macrophage	3	DT
1.97188e+17	-20.307	-23.0062	CSF3R Monocyte	4	DT
1.97188e+17	-13.2761	-19.4587	CSF3R Monocyte	6	DT
1.97188e+17	-16.3249	-17.2101	CSF3R Monocyte	6	DT
1.97206e+17	26.2076	-3.3313	Alveolar Macrophage	1	DT
1.97206e+17	-24.8928	9.38836	cDC2	2	DT
1.97206e+17	-17.1955	-21.3899	CSF3R Monocyte	4	DT
1.97206e+17	-9.76711	-0.427087	ARG1 Macrophage	8	DT
1.97264e+17	-13.294	-12.1433	CSF3R Monocyte	6	DT
1.97264e+17	25.3443	1.21312	Alveolar Macrophage	1	DT
1.97264e+17	28.6309	3.65738	Alveolar Macrophage	1	DT
1.99866e+17	-4.78125	-0.849741	ARG1 Macrophage	8	DT
1.99866e+17	-17.697	-4.5286	Monocyte	5	DT
1.99866e+17	-22.2065	-23.3045	CSF3R Monocyte	4	DT
1.99935e+17	-10.9414	-16.2412	CSF3R Monocyte	6	DT
1.99944e+17	-28.2539	7.87893	pDC	14	DT
1.99944e+17	-24.6302	-5.54364	Monocyte	7	DT
1.99944e+17	-13.0922	0.417369	ARG1 Macrophage	8	DT
1.99962e+17	-19.9597	13.4329	cDC2	2	DT
2.00348e+17	23.6473	0.898351	Alveolar Macrophage	1	DT
2.00348e+17	-24.4814	-18.488	Monocyte	12	DT
2.00364e+17	-2.33903	4.67527	ARG1 Macrophage	8	DT
2.00364e+17	26.7778	-6.84388	Alveolar Macrophage	1	DT
2.00364e+17	21.774	10.5407	Alveolar Macrophage	0	DT
2.00364e+17	32.0788	-2.48112	Alveolar Macrophage	1	DT
2.00417e+17	20.4026	-3.77588	Alveolar Macrophage	10	DT
2.00417e+17	23.4352	-8.15298	Alveolar Macrophage	10	DT
2.00417e+17	-16.3709	15.1398	cDC2	2	DT
2.00441e+17	-16.5077	-6.73452	Monocyte	5	DT
2.00441e+17	-10.3175	-17.4276	CSF3R Monocyte	6	DT
2.00441e+17	-21.8319	-8.03394	Monocyte	7	DT
2.00511e+17	-8.11858	6.67098	ARG1 Macrophage	8	DT
2.00561e+17	31.4838	-4.2454	Alveolar Macrophage	1	DT
2.00561e+17	32.8964	1.70226	Alveolar Macrophage	1	DT
2.00561e+17	-4.85514	-2.67501	ARG1 Macrophage	8	DT
2.00562e+17	-25.0945	10.3571	cDC2	2	DT
2.00562e+17	-21.8381	-7.02727	Monocyte	7	DT
2.00563e+17	-25.9135	8.9077	cDC2	2	DT
2.00564e+17	-22.8029	10.9619	cDC2	2	DT
2.00564e+17	-19.8561	12.9383	cDC2	2	DT
2.0057e+17	-21.4114	-3.33362	CSF3R Monocyte	6	DT
2.00899e+17	-21.1302	-6.22914	Monocyte	7	DT
2.00899e+17	-13.95	-22.1995	CSF3R Monocyte	4	DT
2.00923e+17	31.3493	-1.33054	Alveolar Macrophage	1	DT
2.00968e+17	-8.75275	-5.94401	CSF3R Monocyte	6	DT
2.00974e+17	-7.98933	-0.268319	ARG1 Macrophage	8	DT
2.00974e+17	-17.9168	-6.37603	Monocyte	5	DT
2.00983e+17	-19.1277	9.87568	cDC2	2	DT
2.00984e+17	-23.4515	9.01698	cDC2	2	DT
2.01474e+17	-16.8833	-18.6631	CSF3R Monocyte	6	DT
2.01524e+17	-10.4092	-8.59707	Monocyte	5	DT
2.01524e+17	22.295	-8.42642	Alveolar Macrophage	10	DT
2.01524e+17	-0.0305129	12.1737	C1QA Macrophage	3	DT
2.01596e+17	-15.8212	-15.5814	CSF3R Monocyte	6	DT
2.01596e+17	-18.4894	-12.2425	Monocyte	5	DT
2.01671e+17	-10.0041	-17.0356	CSF3R Monocyte	6	DT
2.04213e+17	27.298	-2.40826	Alveolar Macrophage	1	DT
2.04224e+17	-24.8542	14.8466	cDC1	11	DT
2.04224e+17	-22.2265	-8.59307	Monocyte	7	DT
2.04352e+17	31.4119	4.37837	Alveolar Macrophage	1	DT
2.04358e+17	-16.1125	-10.2482	Monocyte	5	DT
2.04358e+17	-25.9154	15.2993	cDC1	11	DT
2.04358e+17	-21.7904	9.39637	cDC2	2	DT
2.0436e+17	-10.0587	-8.96582	Monocyte	5	DT
2.04361e+17	27.0561	-2.49624	Alveolar Macrophage	1	DT
2.04361e+17	-0.134121	12.0875	C1QA Macrophage	3	DT
2.04361e+17	32.8958	6.98377	Alveolar Macrophage	0	DT
2.04403e+17	33.5883	0.957982	Alveolar Macrophage	1	DT
2.04403e+17	-23.459	-7.35018	Monocyte	7	DT
2.04403e+17	20.7734	-3.78846	Alveolar Macrophage	10	DT
2.04403e+17	-19.3874	-6.64992	CSF3R Monocyte	6	DT
2.04403e+17	32.4799	3.24444	Alveolar Macrophage	1	DT
2.04403e+17	23.6648	18.6775	Alveolar Macrophage	0	DT
2.04403e+17	-11.1662	-10.9112	Monocyte	5	DT
2.04403e+17	34.6906	-3.96456	Alveolar Macrophage	1	DT
2.04403e+17	-9.54906	-8.599	Monocyte	5	DT
2.04427e+17	-11.1882	-10.7841	Monocyte	5	DT
2.04427e+17	-21.8066	-7.5311	Monocyte	7	DT
2.04757e+17	-8.31478	-11.9304	CSF3R Monocyte	6	DT
2.04757e+17	-13.9883	-14.9648	CSF3R Monocyte	6	DT
2.04757e+17	-24.9856	12.755	cDC2	2	DT
2.04762e+17	-25.0397	10.2978	cDC2	2	DT
2.04762e+17	-16.8488	12.2705	cDC2	2	DT
2.04763e+17	34.5767	-4.12448	Alveolar Macrophage	1	DT
2.04763e+17	-6.43056	1.71551	ARG1 Macrophage	8	DT
2.04765e+17	26.23	1.80782	Alveolar Macrophage	1	DT
2.04817e+17	-14.5414	-7.2945	Monocyte	5	DT
2.04817e+17	-20.6162	14.4322	cDC2	2	DT
2.04825e+17	-17.2249	17.643	CCR7 cDC2	13	DT
2.04825e+17	-23.1058	9.06514	cDC2	2	DT
2.04911e+17	30.8488	13.6932	Alveolar Macrophage	0	DT
2.04911e+17	-10.6526	-11.57	Monocyte	5	DT
2.04911e+17	-21.138	12.8164	cDC2	2	DT
2.04954e+17	-8.63663	0.651493	ARG1 Macrophage	8	DT
2.0496e+17	-20.6809	-7.94402	Monocyte	7	DT
2.0496e+17	30.0584	-0.343316	Alveolar Macrophage	1	DT
2.05382e+17	30.9966	0.718196	Alveolar Macrophage	1	DT
2.05382e+17	25.1295	3.43519	Alveolar Macrophage	1	DT
2.05382e+17	-26.2404	14.992	cDC1	11	DT
2.05392e+17	29.4935	-1.34776	Alveolar Macrophage	1	DT
2.05392e+17	30.4168	1.05437	Alveolar Macrophage	1	DT
2.05392e+17	-15.2148	-8.09526	Monocyte	5	DT
2.05449e+17	-19.6987	-23.1905	CSF3R Monocyte	4	DT
2.05449e+17	-17.5032	-3.77339	Monocyte	5	DT
2.05449e+17	-22.8702	-7.11074	Monocyte	7	DT
2.05511e+17	34.8704	-1.02907	Alveolar Macrophage	1	DT
2.05519e+17	-9.9886	-17.7287	CSF3R Monocyte	6	DT
2.05519e+17	-15.3724	-12.2484	CSF3R Monocyte	6	DT
2.05519e+17	-6.85439	-1.0495	ARG1 Macrophage	8	DT
2.05528e+17	33.7037	-7.29561	Alveolar Macrophage	1	DT
2.05528e+17	33.3129	-7.45357	Alveolar Macrophage	1	DT
2.05528e+17	-15.937	-7.06397	Monocyte	5	DT
2.0587e+17	30.3081	-3.89972	Alveolar Macrophage	1	DT
2.05923e+17	-7.47568	-1.08632	ARG1 Macrophage	8	DT
2.05923e+17	27.311	9.45634	Alveolar Macrophage	0	DT
2.05923e+17	-12.082	-16.0564	CSF3R Monocyte	6	DT
2.05923e+17	-25.7399	-6.83748	Monocyte	7	DT
2.05923e+17	-18.5431	10.2874	cDC2	2	DT
2.05923e+17	-16.2645	-25.5161	CSF3R Monocyte	4	DT
2.26206e+17	28.185	-0.302263	Alveolar Macrophage	1	DT
2.26206e+17	-18.5504	-4.61951	Monocyte	5	DT
2.26206e+17	-12.688	-9.54526	Monocyte	5	DT
2.26266e+17	27.503	-2.442	Alveolar Macrophage	1	DT
2.26266e+17	-2.59495	0.568333	ARG1 Macrophage	8	DT
2.26266e+17	-25.7996	9.06375	cDC2	2	DT
2.26266e+17	-11.9154	-6.12338	Monocyte	5	DT
2.26273e+17	29.9496	8.776	Alveolar Macrophage	0	DT
2.26343e+17	-19.9722	-9.60337	Monocyte	7	DT
2.26395e+17	-8.37429	0.242252	ARG1 Macrophage	8	DT
2.26395e+17	-15.7968	-1.89278	Monocyte	5	DT
2.26395e+17	34.8212	-3.19984	Alveolar Macrophage	1	DT
2.26806e+17	29.8151	-3.57616	Alveolar Macrophage	1	DT
2.26806e+17	-15.1994	-22.6759	CSF3R Monocyte	4	DT
2.26806e+17	-24.366	10.1037	cDC2	2	DT
2.26822e+17	-12.4663	-9.67823	Monocyte	5	DT
2.26822e+17	30.1254	-0.252347	Alveolar Macrophage	1	DT
2.26822e+17	33.8801	-1.39771	Alveolar Macrophage	1	DT
2.2683e+17	0.278424	11.0987	C1QA Macrophage	3	DT
2.26875e+17	-5.45791	1.90376	ARG1 Macrophage	8	DT
2.26883e+17	-21.9402	-11.1526	Monocyte	7	DT
2.26883e+17	35.8278	6.93405	Alveolar Macrophage	1	DT
2.26901e+17	-18.8562	10.0857	cDC2	2	DT
2.26901e+17	-19.1665	-24.0757	CSF3R Monocyte	4	DT
2.2695e+17	-11.4036	-18.116	CSF3R Monocyte	6	DT
2.2695e+17	-12.4787	-8.93885	Monocyte	5	DT
2.2695e+17	-24.1868	15.4867	cDC1	11	DT
2.2695e+17	-11.3687	-5.56772	Monocyte	5	DT
2.2695e+17	-15.7248	-20.9707	CSF3R Monocyte	4	DT
2.26953e+17	3.51766	10.13	C1QA Macrophage	3	DT
2.26959e+17	29.15	10.8152	Alveolar Macrophage	0	DT
2.2697e+17	-19.1708	12.4445	cDC2	2	DT
2.2697e+17	3.19895	13.5964	C1QA Macrophage	3	DT
2.2697e+17	-2.2991	20.8922	C1QA Macrophage	3	DT
2.27285e+17	-12.0272	-4.9012	Monocyte	5	DT
2.27285e+17	-11.0239	-7.79603	Monocyte	5	DT
2.27285e+17	-27.069	-6.66878	Monocyte	7	DT
2.27285e+17	-24.329	-6.18964	Monocyte	7	DT
2.27305e+17	-14.224	-11.0227	Monocyte	5	DT
2.27305e+17	-21.7764	12.0517	cDC2	2	DT
2.27355e+17	-12.5073	-6.81505	Monocyte	5	DT
2.27355e+17	-19.4885	-7.15747	Monocyte	7	DT
2.27357e+17	26.5245	-0.0631997	Alveolar Macrophage	1	DT
2.27364e+17	-7.91989	-6.40655	CSF3R Monocyte	6	DT
2.27364e+17	27.7251	-1.03124	Alveolar Macrophage	1	DT
2.27364e+17	29.8907	4.97362	Alveolar Macrophage	1	DT
2.27364e+17	19.5218	-3.60472	Alveolar Macrophage	10	DT
2.27493e+17	22.1356	-8.88429	Alveolar Macrophage	10	DT
2.2751e+17	-20.4548	11.8236	cDC2	2	DT
2.2751e+17	-13.4286	-9.46323	Monocyte	5	DT
2.2751e+17	-21.9308	-11.0628	Monocyte	7	DT
2.2751e+17	-23.7127	12.1791	cDC2	2	DT
2.27847e+17	31.7063	-0.243291	Alveolar Macrophage	1	DT
2.27854e+17	-20.7164	-12.1544	Monocyte	7	DT
2.27903e+17	-17.5909	-24.77	CSF3R Monocyte	4	DT
2.27922e+17	-4.6768	-0.414322	ARG1 Macrophage	8	DT
2.27922e+17	27.6471	0.276224	Alveolar Macrophage	1	DT
2.27973e+17	-9.1548	0.303883	ARG1 Macrophage	8	DT
2.27973e+17	24.9507	-4.91007	Alveolar Macrophage	1	DT
2.27973e+17	-7.99726	-3.03395	ARG1 Macrophage	8	DT
2.27975e+17	-3.08857	-2.34334	ARG1 Macrophage	8	DT
2.27975e+17	-11.5204	-12.8514	CSF3R Monocyte	6	DT
2.27975e+17	-5.32579	-4.32173	ARG1 Macrophage	8	DT
2.27975e+17	27.1854	2.80829	Alveolar Macrophage	1	DT
2.27975e+17	-23.8022	6.50755	cDC2	2	DT
2.27982e+17	-9.46297	-19.9906	CSF3R Monocyte	6	DT
2.27982e+17	-19.4551	12.8503	cDC2	2	DT
2.27982e+17	-16.4768	10.9812	cDC2	2	DT
2.27983e+17	32.0267	1.14269	Alveolar Macrophage	1	DT
2.27983e+17	-13.3837	-8.71753	Monocyte	5	DT
2.2799e+17	-4.25079	-0.38401	ARG1 Macrophage	8	DT
2.27991e+17	-17.5668	18.2434	CCR7 cDC2	13	DT
2.27991e+17	22.7577	-2.92757	Alveolar Macrophage	1	DT
2.27991e+17	-12.23	13.1601	cDC2	2	DT
2.28042e+17	-22.2809	9.95303	cDC2	2	DT
2.28042e+17	-24.2937	-6.38337	Monocyte	7	DT
2.28042e+17	-17.4195	-12.5714	Monocyte	5	DT
2.30612e+17	-11.6977	-14.0389	CSF3R Monocyte	6	DT
2.30652e+17	25.1973	16.2503	Alveolar Macrophage	0	DT
2.30652e+17	-23.6845	-5.11538	Monocyte	7	DT
2.30652e+17	-10.3994	-8.63546	Monocyte	5	DT
2.30652e+17	-13.5096	-8.86776	Monocyte	5	DT
2.30654e+17	6.77137	13.9148	ARG1 Macrophage	8	DT
2.30654e+17	-9.51754	-20.157	CSF3R Monocyte	6	DT
2.30733e+17	-25.4812	14.6092	cDC1	11	DT
2.30733e+17	-9.98624	0.884959	ARG1 Macrophage	8	DT
2.30741e+17	29.2501	7.55384	Alveolar Macrophage	0	DT
2.30741e+17	-8.48597	-0.827734	ARG1 Macrophage	8	DT
2.30741e+17	-21.106	-20.8002	CSF3R Monocyte	4	DT
2.30741e+17	-9.33889	-19.5774	CSF3R Monocyte	6	DT
2.3075e+17	32.9873	-5.57959	Alveolar Macrophage	1	DT
2.3075e+17	-16.5223	-14.8443	CSF3R Monocyte	6	DT
2.30799e+17	-28.1061	-10.5519	Monocyte	12	DT
2.30799e+17	35.0272	6.14955	Alveolar Macrophage	1	DT
2.308e+17	26.6998	0.326894	Alveolar Macrophage	1	DT
2.308e+17	-16.1363	-9.88207	Monocyte	5	DT
2.308e+17	-10.0681	-8.79748	Monocyte	5	DT
2.30809e+17	-21.2455	9.34557	cDC2	2	DT
2.30809e+17	-0.464668	12.0608	C1QA Macrophage	3	DT
2.30817e+17	29.8018	11.1137	Alveolar Macrophage	0	DT
2.30817e+17	28.1063	3.16563	Alveolar Macrophage	1	DT
2.30817e+17	-12.5986	-8.32375	Monocyte	5	DT
2.31271e+17	-22.2169	-6.35544	Monocyte	7	DT
2.31271e+17	-13.6493	-20.9472	CSF3R Monocyte	6	DT
2.3128e+17	-6.95786	-1.24011	ARG1 Macrophage	8	DT
2.3128e+17	-22.5713	-7.66408	Monocyte	7	DT
2.3128e+17	31.7746	3.36466	Alveolar Macrophage	1	DT
2.31291e+17	29.2596	8.03864	Alveolar Macrophage	0	DT
2.31291e+17	-13.532	-9.13977	Monocyte	5	DT
2.31365e+17	23.3883	0.889309	Alveolar Macrophage	1	DT
2.31365e+17	26.7894	-1.62952	Alveolar Macrophage	1	DT
2.31365e+17	31.4758	-3.04101	Alveolar Macrophage	1	DT
2.31366e+17	-20.0269	-17.1865	Monocyte	5	DT
2.31366e+17	-17.2639	17.1199	CCR7 cDC2	13	DT
2.31693e+17	-9.05308	-17.7029	CSF3R Monocyte	6	DT
2.31693e+17	-20.0053	-22.8641	CSF3R Monocyte	4	DT
2.31712e+17	-12.4425	-13.625	CSF3R Monocyte	6	DT
2.31712e+17	28.1509	-2.03964	Alveolar Macrophage	1	DT
2.31712e+17	-12.0437	-3.10886	Monocyte	5	DT
2.31712e+17	-16.5987	-18.2764	CSF3R Monocyte	6	DT
2.31712e+17	-18.2678	2.21977	Monocyte	5	DT
2.31761e+17	-16.9702	-1.73432	Monocyte	5	DT
2.3177e+17	28.1717	2.00834	Alveolar Macrophage	1	DT
2.3177e+17	-15.1806	-18.2749	CSF3R Monocyte	6	DT
2.31823e+17	-15.8516	-25.146	CSF3R Monocyte	4	DT
2.3189e+17	-17.7947	18.7405	CCR7 cDC2	13	DT
2.3189e+17	-22.3748	12.9335	cDC2	2	DT
2.31891e+17	-7.04317	11.5052	C1QA Macrophage	9	DT
2.31898e+17	-20.8292	-9.33525	Monocyte	7	DT
2.31908e+17	-19.1354	-7.79804	Monocyte	7	DT
2.31908e+17	28.6823	3.4714	Alveolar Macrophage	1	DT
2.31917e+17	23.7996	-9.16848	Alveolar Macrophage	10	DT
2.31917e+17	-27.8063	-11.0668	Monocyte	7	DT
2.32301e+17	21.2198	-9.5309	Alveolar Macrophage	10	DT
2.32301e+17	-13.2436	-14.3469	CSF3R Monocyte	6	DT
2.32311e+17	24.4627	-8.2587	Alveolar Macrophage	10	DT
2.32311e+17	-6.57681	-1.82859	ARG1 Macrophage	8	DT
2.32319e+17	-18.4718	-5.9066	Monocyte	7	DT
2.32319e+17	-13.9944	-0.434199	Monocyte	5	DT
2.32321e+17	-9.86505	-11.5923	CSF3R Monocyte	6	DT
2.32321e+17	-13.2388	-18.3209	CSF3R Monocyte	6	DT
2.32327e+17	-26.2899	-16.812	Monocyte	12	DT
2.32327e+17	-20.4369	-24.289	CSF3R Monocyte	4	DT
2.32327e+17	-11.0078	-16.3018	CSF3R Monocyte	6	DT
2.32328e+17	-20.2197	4.03587	cDC2	2	DT
2.32328e+17	25.4492	-7.71029	Alveolar Macrophage	10	DT
2.32328e+17	-15.5638	-2.46202	Monocyte	5	DT
2.32328e+17	26.2828	4.68445	Alveolar Macrophage	0	DT
2.32439e+17	26.2591	15.9501	Alveolar Macrophage	0	DT
2.3245e+17	-13.7371	-15.1469	CSF3R Monocyte	6	DT
2.3245e+17	20.1763	-9.31004	Alveolar Macrophage	10	DT
2.32451e+17	-21.015	-8.59953	Monocyte	7	DT
2.32451e+17	25.4535	0.752347	Alveolar Macrophage	1	DT
2.34992e+17	25.637	-6.91923	Alveolar Macrophage	10	DT
2.35001e+17	-5.50103	-4.31588	ARG1 Macrophage	8	DT
2.35007e+17	8.36403	5.53206	CSF3R Monocyte	6	DT
2.3507e+17	-19.5835	4.44826	cDC2	2	DT
2.3507e+17	-11.3272	-8.74241	Monocyte	5	DT
2.3507e+17	-19.2383	-25.0775	CSF3R Monocyte	4	DT
2.3507e+17	-14.582	-14.1109	CSF3R Monocyte	6	DT
2.3507e+17	-21.353	-7.55938	Monocyte	7	DT
2.35071e+17	-18.1604	15.8468	CCR7 cDC2	13	DT
2.35071e+17	31.3305	4.85183	Alveolar Macrophage	1	DT
2.35071e+17	-14.1921	-15.3191	CSF3R Monocyte	6	DT
2.35071e+17	-27.3506	-6.95172	Monocyte	7	DT
2.35071e+17	-4.1533	0.267675	ARG1 Macrophage	8	DT
2.3512e+17	-10.7259	-16.7577	CSF3R Monocyte	6	DT
2.3512e+17	-27.6503	-6.15751	Monocyte	7	DT
2.3513e+17	-19.4033	12.3462	cDC2	2	DT
2.35189e+17	-18.4698	-27.2083	CSF3R Monocyte	4	DT
2.35199e+17	31.9264	-3.17032	Alveolar Macrophage	1	DT
2.35199e+17	-7.74591	2.15716	ARG1 Macrophage	8	DT
2.35199e+17	-25.9969	8.82182	cDC2	2	DT
2.35199e+17	-5.40403	2.03546	ARG1 Macrophage	8	DT
2.35199e+17	-15.9911	11.9082	cDC2	2	DT
2.35199e+17	32.9372	-4.17464	Alveolar Macrophage	1	DT
2.35214e+17	-22.8706	-7.7409	Monocyte	7	DT
2.35214e+17	-13.3125	-8.65136	Monocyte	5	DT
2.35533e+17	-15.2324	-15.5702	CSF3R Monocyte	6	DT
2.35533e+17	-10.8693	-12.7949	CSF3R Monocyte	6	DT
2.35548e+17	20.3105	-6.88834	Alveolar Macrophage	10	DT
2.35551e+17	2.5842	12.679	C1QA Macrophage	3	DT
2.35559e+17	-5.88024	3.595	ARG1 Macrophage	8	DT
2.35602e+17	20.6681	-0.057258	Alveolar Macrophage	1	DT
2.35602e+17	-26.3842	-6.07037	Monocyte	7	DT
2.35602e+17	-6.40645	0.786605	ARG1 Macrophage	8	DT
2.35627e+17	-19.4829	-7.39738	Monocyte	7	DT
2.35627e+17	31.6365	10.2044	Alveolar Macrophage	0	DT
2.35696e+17	29.7434	-4.05244	Alveolar Macrophage	1	DT
2.35698e+17	-21.8488	-7.13695	Monocyte	7	DT
2.35698e+17	-12.943	-14.5456	CSF3R Monocyte	6	DT
2.35738e+17	27.3941	5.33557	Alveolar Macrophage	0	DT
2.35738e+17	21.2456	17.6342	Alveolar Macrophage	0	DT
2.35738e+17	-23.6293	-7.43814	Monocyte	7	DT
2.35763e+17	-14.6198	-19.554	CSF3R Monocyte	6	DT
2.36082e+17	-21.977	-7.26116	Monocyte	7	DT
2.36082e+17	-16.9634	17.2846	CCR7 cDC2	13	DT
2.36176e+17	-21.8489	4.98885	cDC2	2	DT
2.36176e+17	-25.6375	-8.19434	Monocyte	7	DT
2.36176e+17	-17.751	-27.6113	CSF3R Monocyte	4	DT
2.36177e+17	-26.1029	14.8564	cDC1	11	DT
2.36178e+17	-15.8719	-2.38619	Monocyte	5	DT
2.36178e+17	28.7217	3.91828	Alveolar Macrophage	1	DT
2.36222e+17	-21.108	-6.67245	Monocyte	7	DT
2.36222e+17	-16.6031	13.0829	cDC2	2	DT
2.36222e+17	35.7994	-5.36856	Alveolar Macrophage	1	DT
2.36222e+17	-7.588	-3.10451	ARG1 Macrophage	8	DT
2.36634e+17	-16.9935	17.6256	CCR7 cDC2	13	DT
2.36634e+17	-23.9721	-8.00341	Monocyte	7	DT
2.3664e+17	25.9224	-3.82285	Alveolar Macrophage	1	DT
2.3664e+17	-22.9826	10.2715	cDC2	2	DT
2.3664e+17	31.3428	1.77811	Alveolar Macrophage	1	DT
2.36768e+17	-15.4921	-22.0904	CSF3R Monocyte	4	DT
2.36768e+17	-12.3916	-8.67413	Monocyte	5	DT
2.36768e+17	-20.9869	-7.77154	Monocyte	7	DT
2.36785e+17	-18.1782	15.2796	cDC2	2	DT
2.36847e+17	-20.9254	3.53154	cDC2	2	DT
2.36847e+17	-26.8424	-17.7822	Monocyte	12	DT
2.39383e+17	23.8436	3.54299	Alveolar Macrophage	0	DT
2.39383e+17	-14.4997	-0.492001	Monocyte	5	DT
2.39407e+17	30.4354	14.9382	Alveolar Macrophage	0	DT
2.39407e+17	-19.6719	10.6997	cDC2	2	DT
2.39409e+17	21.3337	-8.33828	Alveolar Macrophage	10	DT
2.39409e+17	20.6301	-0.188779	Alveolar Macrophage	1	DT
2.39448e+17	-11.7625	-18.6903	CSF3R Monocyte	6	DT
2.39458e+17	-13.195	-8.61855	Monocyte	5	DT
2.39458e+17	27.6892	-3.27987	Alveolar Macrophage	1	DT
2.39469e+17	-23.6797	8.97697	cDC2	2	DT
2.39475e+17	-9.25888	-0.976776	ARG1 Macrophage	8	DT
2.39477e+17	-9.48283	-9.25138	Monocyte	5	DT
2.39477e+17	26.5953	-1.29468	Alveolar Macrophage	1	DT
2.39588e+17	-8.27824	-15.4821	CSF3R Monocyte	6	DT
2.39588e+17	-14.3163	-7.73693	Monocyte	5	DT
2.39596e+17	-28.1443	8.59272	pDC	14	DT
2.39596e+17	-27.0245	-7.52585	Monocyte	7	DT
2.39933e+17	-15.5846	-6.75565	Monocyte	5	DT
2.39933e+17	-21.9981	12.0476	cDC2	2	DT
2.39933e+17	33.3207	-4.38022	Alveolar Macrophage	1	DT
2.39947e+17	-20.6636	12.8564	cDC2	2	DT
2.39947e+17	21.8678	-6.27954	Alveolar Macrophage	10	DT
2.39947e+17	23.7173	-8.76371	Alveolar Macrophage	10	DT
2.39947e+17	-10.6907	-16.6976	CSF3R Monocyte	6	DT
2.39947e+17	-4.4889	9.72158	C1QA Macrophage	9	DT
2.40001e+17	31.3364	8.06316	Alveolar Macrophage	0	DT
2.40002e+17	-0.119131	6.37518	C1QA Macrophage	3	DT
2.40095e+17	-11.958	-16.1091	CSF3R Monocyte	6	DT
2.40095e+17	-19.5896	10.5388	cDC2	2	DT
2.40137e+17	-22.0172	-10.9203	Monocyte	7	DT
2.40137e+17	-26.1389	8.86012	cDC2	2	DT
2.40155e+17	-25.8172	13.9714	cDC1	11	DT
2.40482e+17	22.1485	-6.53047	Alveolar Macrophage	10	DT
2.40482e+17	28.6978	4.16541	Alveolar Macrophage	1	DT
2.40482e+17	30.8564	8.43812	Alveolar Macrophage	0	DT
2.40482e+17	-27.8865	-10.4577	Monocyte	7	DT
2.40482e+17	-28.0939	8.88882	pDC	14	DT
2.40491e+17	-9.45601	-14.1051	CSF3R Monocyte	6	DT
2.40491e+17	-21.2685	-6.20299	Monocyte	7	DT
2.40498e+17	-8.21298	0.336441	ARG1 Macrophage	8	DT
2.40498e+17	-19.4289	-7.78848	Monocyte	7	DT
2.40498e+17	-21.3819	-7.15674	Monocyte	7	DT
2.40618e+17	-20.1106	-24.884	CSF3R Monocyte	4	DT
2.40635e+17	20.7759	-8.50429	Alveolar Macrophage	10	DT
2.41058e+17	28.1334	-2.75411	Alveolar Macrophage	1	DT
2.41099e+17	26.4019	-6.67358	Alveolar Macrophage	1	DT
2.41106e+17	-2.64412	12.7352	C1QA Macrophage	9	DT
2.41106e+17	-28.2316	8.79232	pDC	14	DT
2.41115e+17	29.7244	-3.83744	Alveolar Macrophage	1	DT
1.21826e+17	23.6994	3.02742	Alveolar Macrophage	0	DT
1.21955e+17	24.915	1.15197	Alveolar Macrophage	1	DT
1.22436e+17	-15.6044	-21.4194	CSF3R Monocyte	4	DT
1.22436e+17	-20.1076	2.68974	Monocyte	5	DT
1.22436e+17	-16.2733	-7.87315	Monocyte	5	DT
1.2524e+17	-20.351	-26.5135	CSF3R Monocyte	4	DT
1.26219e+17	-1.73788	5.41847	ARG1 Macrophage	8	DT
1.3383e+17	-20.1099	-26.5267	CSF3R Monocyte	4	DT
1.357e+17	-17.3927	-22.8398	CSF3R Monocyte	4	DT
1.55911e+17	-21.1047	-24.6441	CSF3R Monocyte	4	DT
1.56463e+17	-19.4576	-12.8046	Monocyte	5	DT
1.57684e+17	22.7748	3.43294	Alveolar Macrophage	1	DT
1.65326e+17	30.0057	4.80802	Alveolar Macrophage	1	DT
1.66291e+17	-25.0864	-20.7874	Monocyte	12	DT
1.66291e+17	20.3615	-4.53444	Alveolar Macrophage	10	DT
1.69174e+17	-24.6607	9.46368	cDC2	2	DT
1.69573e+17	-28.2564	7.02031	pDC	14	DT
1.70265e+17	-15.4267	-6.07551	Monocyte	5	DT
1.70799e+17	-15.4212	-7.88724	Monocyte	5	DT
1.91027e+17	-25.4001	-20.5862	Monocyte	12	DT
1.91554e+17	21.0944	-9.57124	Alveolar Macrophage	10	DT
1.96528e+17	-13.6617	-26.4732	CSF3R Monocyte	4	DT
1.96638e+17	-4.82283	-3.36478	ARG1 Macrophage	8	DT
2.00968e+17	-14.4531	-26.2851	CSF3R Monocyte	4	DT
2.26343e+17	-25.3888	-20.8282	Monocyte	12	DT
2.26822e+17	-7.97094	-3.31215	ARG1 Macrophage	8	DT
2.35071e+17	-21.5177	-24.9586	CSF3R Monocyte	4	DT
2.35548e+17	-17.8839	-2.93287	Monocyte	5	DT
2.35627e+17	-24.7678	16.2566	cDC1	11	DT
2.35698e+17	-24.1674	-19.7234	Monocyte	12	DT
2.35763e+17	28.1836	16.1351	Alveolar Macrophage	0	DT
2.41106e+17	-17.3566	-21.9658	CSF3R Monocyte	4	DT
1.21955e+17	34.5606	-2.39595	Alveolar Macrophage	1	DT
1.22436e+17	-13.2896	-10.9493	Monocyte	5	DT
1.26294e+17	32.1878	-6.24216	Alveolar Macrophage	1	DT
1.26776e+17	22.6542	-9.86635	Alveolar Macrophage	10	DT
1.30126e+17	-11.4576	-10.685	Monocyte	5	DT
1.30145e+17	30.2961	4.89686	Alveolar Macrophage	1	DT
1.31098e+17	-25.5851	-20.6146	Monocyte	12	DT
1.34041e+17	34.0764	-4.48801	Alveolar Macrophage	1	DT
1.34938e+17	32.0267	-7.21202	Alveolar Macrophage	1	DT
1.35064e+17	-25.0405	13.1327	cDC1	11	DT
1.57614e+17	-17.8903	-14.4685	CSF3R Monocyte	6	DT
1.61883e+17	28.8186	8.45909	Alveolar Macrophage	0	DT
1.65302e+17	-25.1803	-21.1394	Monocyte	12	DT
1.69588e+17	-15.1471	-7.91517	Monocyte	5	DT
1.70277e+17	-25.6752	-20.9717	Monocyte	12	DT
1.91757e+17	30.2481	0.294449	Alveolar Macrophage	1	DT
1.9218e+17	23.4707	4.33148	Alveolar Macrophage	0	DT
1.9273e+17	31.5027	-5.07063	Alveolar Macrophage	1	DT
1.9286e+17	-29.3574	11.6114	pDC	14	DT
1.96174e+17	28.0934	8.09818	Alveolar Macrophage	0	DT
1.96181e+17	-21.2492	-13.6431	Monocyte	7	DT
1.9706e+17	29.8992	8.06513	Alveolar Macrophage	0	DT
2.00511e+17	-14.9494	-18.2189	CSF3R Monocyte	6	DT
2.00968e+17	-24.3646	-19.3912	Monocyte	12	DT
2.01596e+17	-17.5939	-28.876	CSF3R Monocyte	4	DT
2.04427e+17	32.2174	-6.22852	Alveolar Macrophage	1	DT
2.04954e+17	-0.671755	9.08308	C1QA Macrophage	3	DT
2.2697e+17	-20.4621	-20.0345	CSF3R Monocyte	4	DT
2.27983e+17	-25.6445	-20.543	Monocyte	12	DT
2.31291e+17	21.6227	-5.67066	Alveolar Macrophage	10	DT
2.31693e+17	29.0467	8.92578	Alveolar Macrophage	0	DT
2.31891e+17	21.5995	-4.86583	Alveolar Macrophage	10	DT
2.3512e+17	32.3794	-0.584003	Alveolar Macrophage	1	DT
2.3512e+17	32.1647	10.7956	Alveolar Macrophage	0	DT
2.35738e+17	35.0251	-7.98211	Alveolar Macrophage	1	DT
2.36222e+17	29.418	14.5418	Alveolar Macrophage	0	DT
2.39469e+17	-25.4569	-21.3156	Monocyte	12	DT
2.40161e+17	-25.4676	-20.7389	Monocyte	12	DT
1.20703e+17	-14.6551	-21.6031	CSF3R Monocyte	4	DT
1.20727e+17	-11.1003	-16.9923	CSF3R Monocyte	6	DT
1.20787e+17	23.3561	0.702947	Alveolar Macrophage	1	DT
1.20787e+17	-14.7254	-6.89893	Monocyte	5	DT
1.20787e+17	-12.0905	-13.5182	CSF3R Monocyte	6	DT
1.20798e+17	-4.07304	-5.04682	ARG1 Macrophage	8	DT
1.20798e+17	-19.5979	-25.4156	CSF3R Monocyte	4	DT
1.20864e+17	-13.1221	-22.3025	CSF3R Monocyte	4	DT
1.20864e+17	19.0389	13.258	Alveolar Macrophage	0	DT
1.20865e+17	-2.15376	13.1722	C1QA Macrophage	9	DT
1.20865e+17	-21.8975	-7.22245	Monocyte	7	DT
1.20865e+17	-13.871	-25.4283	CSF3R Monocyte	4	DT
1.21202e+17	-9.48776	1.88933	ARG1 Macrophage	8	DT
1.21202e+17	-25.4013	-20.0922	Monocyte	12	DT
1.21743e+17	37.531	-0.351156	Alveolar Macrophage	1	DT
1.21743e+17	-20.0395	8.5525	cDC2	2	DT
1.21826e+17	21.9013	-5.49929	Alveolar Macrophage	10	DT
1.21826e+17	-4.09695	-4.2665	ARG1 Macrophage	8	DT
1.21879e+17	35.8402	0.235577	Alveolar Macrophage	1	DT
1.21879e+17	-12.4387	-26.8914	CSF3R Monocyte	4	DT
1.21896e+17	-18.3383	-8.92757	Monocyte	5	DT
1.21896e+17	33.6672	8.43361	Alveolar Macrophage	0	DT
1.21896e+17	-21.637	-22.6536	CSF3R Monocyte	4	DT
1.21955e+17	-13.3469	-17.9465	CSF3R Monocyte	6	DT
1.21966e+17	-9.59606	-19.031	CSF3R Monocyte	6	DT
1.21966e+17	-19.6461	-11.1704	Monocyte	7	DT
1.21966e+17	2.55316	5.20226	C1QA Macrophage	3	DT
1.21966e+17	-3.34872	12.0002	C1QA Macrophage	9	DT
1.22293e+17	-4.79325	16.1707	C1QA Macrophage	9	DT
1.22293e+17	30.3531	11.6505	Alveolar Macrophage	0	DT
1.22308e+17	32.7598	-8.57019	Alveolar Macrophage	1	DT
1.22308e+17	-12.2971	-9.75089	Monocyte	5	DT
1.2231e+17	-0.371287	7.12427	C1QA Macrophage	3	DT
1.22429e+17	25.9041	16.6767	Alveolar Macrophage	0	DT
1.22436e+17	23.1008	17.1178	Alveolar Macrophage	0	DT
1.22436e+17	-13.7108	-8.01251	Monocyte	5	DT
1.25197e+17	1.99514	12.542	C1QA Macrophage	3	DT
1.25197e+17	-23.5525	-11.8618	Monocyte	7	DT
1.25197e+17	17.6874	7.52943	Alveolar Macrophage	0	DT
1.2524e+17	-7.9465	-17.9601	CSF3R Monocyte	6	DT
1.2524e+17	28.0372	-2.10822	Alveolar Macrophage	1	DT
1.2524e+17	-25.1892	9.24851	cDC2	2	DT
1.25728e+17	-12.5301	-18.55	CSF3R Monocyte	6	DT
1.25728e+17	-14.3428	-25.8319	CSF3R Monocyte	4	DT
1.25728e+17	3.70297	6.91634	C1QA Macrophage	3	DT
1.25745e+17	21.7137	1.75692	Alveolar Macrophage	1	DT
1.26219e+17	-21.1767	-22.9251	CSF3R Monocyte	4	DT
1.26228e+17	-13.176	-6.39011	Monocyte	5	DT
1.26228e+17	-15.5182	-9.23328	Monocyte	5	DT
1.26294e+17	-18.9093	5.89726	cDC2	2	DT
1.26364e+17	-16.6718	18.3868	CCR7 cDC2	13	DT
1.26364e+17	27.8252	7.37637	Alveolar Macrophage	0	DT
1.26364e+17	-3.00566	8.81257	C1QA Macrophage	3	DT
1.26681e+17	-16.8808	-5.53345	Monocyte	5	DT
1.26682e+17	-16.1753	-13.4385	CSF3R Monocyte	6	DT
1.26682e+17	33.8989	7.60332	Alveolar Macrophage	0	DT
1.26706e+17	32.156	-0.276379	Alveolar Macrophage	1	DT
1.26706e+17	-25.9981	-9.17851	Monocyte	7	DT
1.26708e+17	-0.2881	10.6455	C1QA Macrophage	3	DT
1.26708e+17	11.7628	6.68875	C1QA Macrophage	3	DT
1.26766e+17	-14.0939	-26.4127	CSF3R Monocyte	4	DT
1.26776e+17	-13.2495	-12.7082	CSF3R Monocyte	6	DT
1.26834e+17	2.94453	6.71083	C1QA Macrophage	3	DT
1.26835e+17	-17.6228	17.748	CCR7 cDC2	13	DT
1.26837e+17	-1.56344	18.5842	C1QA Macrophage	3	DT
1.26886e+17	28.26	6.31831	Alveolar Macrophage	0	DT
1.26886e+17	-13.3203	-10.6933	Monocyte	5	DT
1.26886e+17	2.23465	12.8811	C1QA Macrophage	3	DT
1.26887e+17	-17.9039	-12.2923	Monocyte	5	DT
1.29457e+17	-6.76474	6.08547	ARG1 Macrophage	8	DT
1.29458e+17	-17.7276	-27.2722	CSF3R Monocyte	4	DT
1.29458e+17	-8.06426	-1.15759	ARG1 Macrophage	8	DT
1.29497e+17	-20.9672	-8.05469	Monocyte	7	DT
1.29497e+17	-15.647	-8.8509	Monocyte	5	DT
1.29566e+17	-5.70295	0.45395	ARG1 Macrophage	8	DT
1.29664e+17	-0.696193	10.4995	C1QA Macrophage	3	DT
1.29664e+17	-3.33815	15.4069	C1QA Macrophage	9	DT
1.29664e+17	3.49393	9.79593	C1QA Macrophage	3	DT
1.29978e+17	-24.5602	15.5032	cDC1	11	DT
1.30058e+17	-0.661956	6.83483	C1QA Macrophage	3	DT
1.30126e+17	-11.8869	2.95517	ARG1 Macrophage	8	DT
1.30142e+17	-2.99301	12.4694	C1QA Macrophage	9	DT
1.30142e+17	-18.4372	-5.34511	Monocyte	5	DT
1.30145e+17	22.8036	13.8327	Alveolar Macrophage	0	DT
1.30145e+17	-7.87019	-1.88824	ARG1 Macrophage	8	DT
1.30194e+17	-23.1285	8.24732	cDC2	2	DT
1.30529e+17	-15.755	-4.93569	Monocyte	5	DT
1.30529e+17	-10.4	3.21575	ARG1 Macrophage	8	DT
1.30531e+17	-2.6988	4.94653	ARG1 Macrophage	8	DT
1.30531e+17	-17.2756	-23.6277	CSF3R Monocyte	4	DT
1.30625e+17	-20.7476	8.83856	cDC2	2	DT
1.30625e+17	29.5573	8.42812	Alveolar Macrophage	0	DT
1.30625e+17	28.6057	15.2727	Alveolar Macrophage	0	DT
1.30675e+17	9.46918	7.11849	C1QA Macrophage	3	DT
1.30736e+17	-22.4286	12.6723	cDC2	2	DT
1.30754e+17	-12.0452	-18.8371	CSF3R Monocyte	6	DT
1.30754e+17	-19.2378	-6.89307	Monocyte	7	DT
1.30754e+17	-9.36309	-16.1317	CSF3R Monocyte	6	DT
1.30754e+17	-16.282	-21.3968	CSF3R Monocyte	4	DT
1.30754e+17	-21.7063	-19.116	CSF3R Monocyte	4	DT
1.30761e+17	-17.9011	-4.19657	Monocyte	5	DT
1.30761e+17	0.0321483	21.2483	C1QA Macrophage	3	DT
1.3109e+17	-18.8274	12.1508	cDC2	2	DT
1.3109e+17	-8.05408	-16.2782	CSF3R Monocyte	6	DT
1.31098e+17	-10.6109	11.477	cDC2	2	DT
1.31217e+17	29.7899	8.9984	Alveolar Macrophage	0	DT
1.31217e+17	-14.5195	-27.8196	CSF3R Monocyte	4	DT
1.31234e+17	-16.6467	-22.577	CSF3R Monocyte	4	DT
1.31234e+17	-21.1691	4.01711	cDC2	2	DT
1.31234e+17	-8.91701	-15.0597	CSF3R Monocyte	6	DT
1.31234e+17	-25.3643	14.3152	cDC1	11	DT
1.31234e+17	-6.89783	6.68401	ARG1 Macrophage	8	DT
1.31242e+17	-7.08027	0.512941	ARG1 Macrophage	8	DT
1.31293e+17	32.0834	8.0937	Alveolar Macrophage	0	DT
1.3131e+17	-19.0265	-19.0152	CSF3R Monocyte	4	DT
1.3131e+17	3.32173	7.75207	C1QA Macrophage	3	DT
1.3131e+17	-8.58522	-17.0253	CSF3R Monocyte	6	DT
1.3131e+17	-12.4837	-7.55304	Monocyte	5	DT
1.31311e+17	-17.1936	-15.7207	CSF3R Monocyte	6	DT
1.3383e+17	-27.099	-6.85795	Monocyte	7	DT
1.3383e+17	-7.78414	2.70045	ARG1 Macrophage	8	DT
1.33854e+17	-17.3968	-6.53279	Monocyte	5	DT
1.33855e+17	-14.9559	-20.0996	CSF3R Monocyte	6	DT
1.33895e+17	-19.0151	6.03245	cDC2	2	DT
1.33895e+17	-21.3041	9.09535	cDC2	2	DT
1.33975e+17	21.024	-9.92054	Alveolar Macrophage	10	DT
1.33975e+17	-12.945	-1.21302	Monocyte	5	DT
1.33982e+17	-19.219	-22.9959	CSF3R Monocyte	4	DT
1.33982e+17	-12.8292	-3.62476	Monocyte	5	DT
1.33982e+17	-21.1405	-6.43519	Monocyte	7	DT
1.33982e+17	21.4378	2.81528	Alveolar Macrophage	0	DT
1.33982e+17	34.5469	-4.65478	Alveolar Macrophage	1	DT
1.33982e+17	-14.0177	-26.602	CSF3R Monocyte	4	DT
1.33982e+17	28.54	-5.96545	Alveolar Macrophage	1	DT
1.34041e+17	-10.0918	-12.3176	Monocyte	5	DT
1.34041e+17	-14.7661	-6.96567	Monocyte	5	DT
1.34041e+17	-17.7709	-26.0608	CSF3R Monocyte	4	DT
1.34376e+17	-16.7035	-14.5119	CSF3R Monocyte	6	DT
1.34376e+17	27.5176	7.45782	Alveolar Macrophage	0	DT
1.34376e+17	-19.4165	-25.4918	CSF3R Monocyte	4	DT
1.34378e+17	-4.0181	4.22774	ARG1 Macrophage	8	DT
1.34378e+17	-16.7722	17.4581	CCR7 cDC2	13	DT
1.34378e+17	-16.5552	-9.30473	Monocyte	5	DT
1.34448e+17	-24.5034	9.3358	cDC2	2	DT
1.34448e+17	18.8138	16.7042	Alveolar Macrophage	0	DT
1.34473e+17	-3.84844	3.91739	ARG1 Macrophage	8	DT
1.34473e+17	26.5006	2.0026	Alveolar Macrophage	1	DT
1.34522e+17	-23.297	-9.95839	Monocyte	7	DT
1.34522e+17	0.0994774	6.97903	C1QA Macrophage	3	DT
1.34522e+17	22.9279	-2.57786	Alveolar Macrophage	1	DT
1.34531e+17	-23.8369	16.0952	cDC1	11	DT
1.34532e+17	-11.7467	-17.5765	CSF3R Monocyte	6	DT
1.3454e+17	-29.306	8.43291	pDC	14	DT
1.3454e+17	-22.2913	10.4851	cDC2	2	DT
1.3454e+17	-1.98542	12.1529	C1QA Macrophage	9	DT
1.34938e+17	-5.6228	2.64151	ARG1 Macrophage	8	DT
1.34938e+17	-0.150509	8.247	C1QA Macrophage	3	DT
1.35014e+17	-1.23746	7.10269	C1QA Macrophage	3	DT
1.35082e+17	-23.3181	-3.94636	Monocyte	7	DT
1.35572e+17	-15.3482	-8.22766	Monocyte	5	DT
1.357e+17	-0.359009	8.27614	C1QA Macrophage	3	DT
1.357e+17	-11.6224	-12.8618	CSF3R Monocyte	6	DT
1.357e+17	24.2725	0.0131809	Alveolar Macrophage	1	DT
1.55843e+17	-17.315	-13.4607	CSF3R Monocyte	6	DT
1.55843e+17	30.5148	11.1575	Alveolar Macrophage	0	DT
1.55843e+17	33.9074	4.53445	Alveolar Macrophage	1	DT
1.55843e+17	-29.0219	8.43217	pDC	14	DT
1.55911e+17	-23.0175	-5.48914	Monocyte	7	DT
1.55911e+17	3.51678	7.28101	C1QA Macrophage	3	DT
1.55971e+17	-0.905064	14.6366	C1QA Macrophage	3	DT
1.55971e+17	-20.08	-23.2922	CSF3R Monocyte	4	DT
1.55973e+17	-20.9203	-6.98015	Monocyte	7	DT
1.55973e+17	-14.0055	-17.8242	CSF3R Monocyte	6	DT
1.55973e+17	-11.0756	-15.8665	CSF3R Monocyte	6	DT
1.56454e+17	-17.8162	9.80366	cDC2	2	DT
1.56463e+17	32.649	-4.3829	Alveolar Macrophage	1	DT
1.56934e+17	-13.5546	-8.30923	Monocyte	5	DT
1.57004e+17	-13.3825	-19.3109	CSF3R Monocyte	6	DT
1.57478e+17	-17.5549	-12.5662	Monocyte	5	DT
1.57478e+17	-1.81839	4.76957	C1QA Macrophage	3	DT
1.57538e+17	-13.5908	-28.2695	CSF3R Monocyte	4	DT
1.57538e+17	33.1491	-6.66087	Alveolar Macrophage	1	DT
1.57538e+17	-12.5016	-8.19836	Monocyte	5	DT
1.57563e+17	-19.468	12.8343	cDC2	2	DT
1.57614e+17	-4.86834	2.75605	ARG1 Macrophage	8	DT
1.57684e+17	29.6446	9.1194	Alveolar Macrophage	0	DT
1.57684e+17	-19.7333	10.4633	cDC2	2	DT
1.57684e+17	0.0107002	11.255	C1QA Macrophage	3	DT
1.6044e+17	-13.5984	-6.67463	Monocyte	5	DT
1.6044e+17	33.47	-4.40137	Alveolar Macrophage	1	DT
1.60785e+17	-13.7528	-18.4349	CSF3R Monocyte	6	DT
1.60903e+17	26.8318	15.4433	Alveolar Macrophage	0	DT
1.60903e+17	24.1986	12.4848	Alveolar Macrophage	0	DT
1.60903e+17	-16.7411	-6.52514	Monocyte	5	DT
1.60911e+17	-4.84014	6.62418	ARG1 Macrophage	8	DT
1.60911e+17	-15.0333	-16.5229	CSF3R Monocyte	6	DT
1.6099e+17	-23.5775	15.7774	cDC1	11	DT
1.60997e+17	-5.45417	14.1057	C1QA Macrophage	9	DT
1.6134e+17	-16.5502	6.46584	cDC2	2	DT
1.61412e+17	-13.8877	-12.086	CSF3R Monocyte	6	DT
1.61452e+17	-19.8311	-26.9495	CSF3R Monocyte	4	DT
1.61452e+17	-10.6249	-4.73909	Monocyte	5	DT
1.61452e+17	-14.1672	-26.5311	CSF3R Monocyte	4	DT
1.61463e+17	29.0629	-3.38608	Alveolar Macrophage	1	DT
1.61479e+17	-20.7714	-8.95615	Monocyte	7	DT
1.61479e+17	-2.24824	9.76504	C1QA Macrophage	3	DT
1.61549e+17	33.7059	11.7377	Alveolar Macrophage	0	DT
1.61549e+17	-2.87806	7.31318	C1QA Macrophage	3	DT
1.61549e+17	-4.37428	11.2862	C1QA Macrophage	9	DT
1.61549e+17	-20.5925	7.45005	cDC2	2	DT
1.61864e+17	26.7288	9.00729	Alveolar Macrophage	0	DT
1.61883e+17	-22.9633	-9.32863	Monocyte	7	DT
1.61883e+17	-14.6184	-20.1181	CSF3R Monocyte	6	DT
1.6189e+17	-14.7387	-15.7455	CSF3R Monocyte	6	DT
1.6189e+17	3.70017	10.9561	C1QA Macrophage	3	DT
1.61891e+17	29.8044	11.5789	Alveolar Macrophage	0	DT
1.61893e+17	19.4336	6.01716	Alveolar Macrophage	0	DT
1.61893e+17	-24.5694	8.37021	cDC2	2	DT
1.62002e+17	-16.4446	-22.4439	CSF3R Monocyte	4	DT
1.62091e+17	20.6228	-6.94334	Alveolar Macrophage	10	DT
1.62091e+17	-17.0774	-24.837	CSF3R Monocyte	4	DT
1.64632e+17	-17.91	-15.9246	CSF3R Monocyte	6	DT
1.64753e+17	-22.7277	8.35679	cDC2	2	DT
1.64753e+17	-20.9709	-6.93158	Monocyte	7	DT
1.64761e+17	-4.79041	0.655889	ARG1 Macrophage	8	DT
1.6477e+17	22.7558	-0.93885	Alveolar Macrophage	1	DT
1.6477e+17	-14.2032	-4.8783	Monocyte	5	DT
1.6477e+17	-4.74914	-6.17942	ARG1 Macrophage	8	DT
1.64819e+17	-19.125	-27.7242	CSF3R Monocyte	4	DT
1.64819e+17	31.6748	3.52599	Alveolar Macrophage	1	DT
1.65165e+17	1.5247	6.00958	C1QA Macrophage	3	DT
1.65165e+17	25.739	17.7932	Alveolar Macrophage	0	DT
1.65188e+17	1.6561	9.73308	C1QA Macrophage	3	DT
1.65188e+17	29.3376	4.62145	Alveolar Macrophage	1	DT
1.65188e+17	-13.8029	-6.181	Monocyte	5	DT
1.65188e+17	26.3965	2.28934	Alveolar Macrophage	1	DT
1.65232e+17	-0.28029	7.02391	C1QA Macrophage	3	DT
1.65232e+17	-15.0393	-8.0059	Monocyte	5	DT
1.65302e+17	-18.3381	-24.8483	CSF3R Monocyte	4	DT
1.65328e+17	-10.1988	10.6071	cDC2	2	DT
1.65328e+17	-0.153501	14.757	C1QA Macrophage	3	DT
1.65328e+17	-11.4415	-16.866	CSF3R Monocyte	6	DT
1.65328e+17	2.08898	12.1783	C1QA Macrophage	3	DT
1.65328e+17	-20.0861	-23.701	CSF3R Monocyte	4	DT
1.65386e+17	-21.7544	-9.5737	Monocyte	7	DT
1.65739e+17	-18.1382	-6.02264	Monocyte	5	DT
1.65741e+17	-23.7441	-9.06848	Monocyte	7	DT
1.65852e+17	-2.31543	19.1193	C1QA Macrophage	3	DT
1.65858e+17	-0.944026	17.6981	C1QA Macrophage	3	DT
1.65858e+17	-0.343994	15.7932	C1QA Macrophage	3	DT
1.65858e+17	-24.108	15.0885	cDC1	11	DT
1.6586e+17	-13.6113	-15.035	CSF3R Monocyte	6	DT
1.65946e+17	-19.9027	-6.91786	Monocyte	7	DT
1.65946e+17	-17.1204	-15.7328	CSF3R Monocyte	6	DT
1.66288e+17	-3.61276	15.5589	C1QA Macrophage	9	DT
1.66291e+17	-14.1177	-27.1127	CSF3R Monocyte	4	DT
1.66291e+17	1.34406	10.4095	C1QA Macrophage	3	DT
1.66332e+17	-16.1668	-5.07622	Monocyte	5	DT
1.66332e+17	-9.21165	-16.9358	CSF3R Monocyte	6	DT
1.66351e+17	28.9079	8.63558	Alveolar Macrophage	0	DT
1.66351e+17	-20.0209	-26.4109	CSF3R Monocyte	4	DT
1.664e+17	-6.79917	4.85199	ARG1 Macrophage	8	DT
1.664e+17	-8.14784	0.570976	ARG1 Macrophage	8	DT
1.66403e+17	27.7529	8.6107	Alveolar Macrophage	0	DT
1.66403e+17	3.21641	12.8691	C1QA Macrophage	3	DT
1.66403e+17	-6.92792	1.1765	ARG1 Macrophage	8	DT
1.66469e+17	0.812039	9.60319	C1QA Macrophage	3	DT
1.66469e+17	-13.3278	-4.28169	Monocyte	5	DT
1.69022e+17	-12.3602	-8.73623	Monocyte	5	DT
1.69028e+17	31.3295	4.60109	Alveolar Macrophage	1	DT
1.69028e+17	-21.6408	-7.32325	Monocyte	7	DT
1.69028e+17	-20.8167	8.96571	cDC2	2	DT
1.69028e+17	-4.91901	12.868	C1QA Macrophage	9	DT
1.69152e+17	-25.9414	-9.36418	Monocyte	7	DT
1.69152e+17	32.2697	-6.71856	Alveolar Macrophage	1	DT
1.69157e+17	-11.6692	-15.8888	CSF3R Monocyte	6	DT
1.69158e+17	29.8105	-3.90064	Alveolar Macrophage	1	DT
1.69159e+17	30.1136	8.58308	Alveolar Macrophage	0	DT
1.69159e+17	-16.4857	17.389	CCR7 cDC2	13	DT
1.69174e+17	-15.0013	-17.0141	CSF3R Monocyte	6	DT
1.69174e+17	-13.9258	-15.0288	CSF3R Monocyte	6	DT
1.69174e+17	4.93355	11.4584	C1QA Macrophage	3	DT
1.69174e+17	-21.4121	12.1815	cDC2	2	DT
1.69573e+17	-14.9179	-16.8397	CSF3R Monocyte	6	DT
1.69573e+17	-15.7788	-24.1776	CSF3R Monocyte	4	DT
1.69573e+17	-6.04186	-1.89441	ARG1 Macrophage	8	DT
1.6958e+17	33.7326	10.1586	Alveolar Macrophage	0	DT
1.6958e+17	29.7476	-3.47146	Alveolar Macrophage	1	DT
1.69724e+17	29.1992	12.4338	Alveolar Macrophage	0	DT
1.69724e+17	-21.9701	-23.8288	CSF3R Monocyte	4	DT
1.69769e+17	-4.59058	0.820682	ARG1 Macrophage	8	DT
1.69769e+17	1.76608	4.1954	C1QA Macrophage	3	DT
1.69794e+17	-1.87932	9.68231	C1QA Macrophage	3	DT
1.69795e+17	-18.0365	-8.98956	Monocyte	5	DT
1.69796e+17	30.2278	1.41689	Alveolar Macrophage	1	DT
1.69796e+17	23.6221	-8.35866	Alveolar Macrophage	10	DT
1.70137e+17	-14.879	-24.9234	CSF3R Monocyte	4	DT
1.70137e+17	33.1927	-7.02775	Alveolar Macrophage	1	DT
1.70137e+17	31.8726	1.77481	Alveolar Macrophage	1	DT
1.7018e+17	27.5508	-0.0527071	Alveolar Macrophage	1	DT
1.70181e+17	-14.6164	12.362	cDC2	2	DT
1.70198e+17	-24.383	-6.54922	Monocyte	7	DT
1.702e+17	-15.3327	-11.324	Monocyte	5	DT
1.702e+17	-11.1765	-19.0992	CSF3R Monocyte	6	DT
1.70258e+17	-20.179	12.5501	cDC2	2	DT
1.70259e+17	-11.9007	-25.1763	CSF3R Monocyte	4	DT
1.70259e+17	-18.5216	-20.3728	CSF3R Monocyte	4	DT
1.70259e+17	34.9269	-8.07444	Alveolar Macrophage	1	DT
1.70265e+17	-14.515	-26.6246	CSF3R Monocyte	4	DT
1.70265e+17	33.0211	-1.68348	Alveolar Macrophage	1	DT
1.70265e+17	-4.2329	7.30899	ARG1 Macrophage	8	DT
1.70268e+17	-17.1602	-11.847	Monocyte	5	DT
1.70268e+17	-22.4906	-20.0847	Monocyte	12	DT
1.70343e+17	-6.4992	1.33166	ARG1 Macrophage	8	DT
1.70344e+17	-6.38588	11.5843	C1QA Macrophage	9	DT
1.70344e+17	-24.0789	-4.77747	Monocyte	7	DT
1.70344e+17	-8.11858	6.88727	ARG1 Macrophage	8	DT
1.70344e+17	32.0842	11.9278	Alveolar Macrophage	0	DT
1.7066e+17	-13.9335	-23.2043	CSF3R Monocyte	4	DT
1.70746e+17	30.9543	9.93115	Alveolar Macrophage	0	DT
1.70878e+17	26.7305	2.7692	Alveolar Macrophage	1	DT
1.91027e+17	-15.3408	3.72626	cDC2	2	DT
1.91081e+17	25.2635	2.40239	Alveolar Macrophage	1	DT
1.91081e+17	28.7422	11.3371	Alveolar Macrophage	0	DT
1.91097e+17	22.7642	10.0926	Alveolar Macrophage	0	DT
1.91211e+17	33.5993	-4.74705	Alveolar Macrophage	1	DT
1.91216e+17	23.0528	0.857108	Alveolar Macrophage	1	DT
1.91227e+17	31.6515	-5.70823	Alveolar Macrophage	1	DT
1.91554e+17	-5.21802	0.76471	ARG1 Macrophage	8	DT
1.91576e+17	-16.1757	-22.6703	CSF3R Monocyte	4	DT
1.91576e+17	-5.29098	13.0249	C1QA Macrophage	9	DT
1.91645e+17	21.3059	-10.6208	Alveolar Macrophage	10	DT
1.91647e+17	-14.288	-16.5878	CSF3R Monocyte	6	DT
1.91691e+17	-17.6943	-10.4081	Monocyte	5	DT
1.9176e+17	-5.77279	-2.24708	ARG1 Macrophage	8	DT
1.9176e+17	1.81512	11.4452	C1QA Macrophage	3	DT
1.91774e+17	-11.3824	-20.2693	CSF3R Monocyte	6	DT
1.91774e+17	-12.6653	-8.06054	Monocyte	5	DT
1.91774e+17	23.0706	16.3422	Alveolar Macrophage	0	DT
1.92102e+17	-20.26	-10.227	Monocyte	7	DT
1.92102e+17	-23.9732	6.10101	cDC2	2	DT
1.92121e+17	-16.0708	-6.7923	Monocyte	5	DT
1.92121e+17	4.1063	15.3559	C1QA Macrophage	3	DT
1.92255e+17	-24.5924	-20.4281	Monocyte	12	DT
1.92307e+17	-14.6913	-20.8356	CSF3R Monocyte	6	DT
1.92307e+17	3.22215	11.3181	C1QA Macrophage	3	DT
1.92315e+17	30.4351	7.70718	Alveolar Macrophage	0	DT
1.92326e+17	-13.505	-21.9288	CSF3R Monocyte	4	DT
1.92326e+17	-18.2047	-10.1319	Monocyte	5	DT
1.92326e+17	-19.968	-6.9563	Monocyte	7	DT
1.92654e+17	-11.4843	-14.4911	CSF3R Monocyte	6	DT
1.92654e+17	24.0908	11.9136	Alveolar Macrophage	0	DT
1.92678e+17	0.344334	10.4473	C1QA Macrophage	3	DT
1.92678e+17	-15.7005	-5.38058	Monocyte	5	DT
1.92719e+17	-16.8101	18.3864	CCR7 cDC2	13	DT
1.92719e+17	-5.97558	-1.02827	ARG1 Macrophage	8	DT
1.92719e+17	19.5064	6.05683	Alveolar Macrophage	0	DT
1.9273e+17	-19.9298	4.47664	cDC2	2	DT
1.92746e+17	-20.8198	-6.89054	Monocyte	7	DT
1.92746e+17	-24.0077	6.60006	cDC2	2	DT
1.92789e+17	-21.6724	-5.60157	Monocyte	7	DT
1.92789e+17	-19.6165	-24.6104	CSF3R Monocyte	4	DT
1.9286e+17	-14.0974	-22.0356	CSF3R Monocyte	4	DT
1.9286e+17	28.0511	10.666	Alveolar Macrophage	0	DT
1.9286e+17	-23.9545	15.535	cDC1	11	DT
1.9286e+17	29.6211	5.21285	Alveolar Macrophage	1	DT
1.95426e+17	-6.44705	15.7917	C1QA Macrophage	9	DT
1.95426e+17	-15.7481	-23.9021	CSF3R Monocyte	4	DT
1.95547e+17	-1.31496	12.2399	C1QA Macrophage	9	DT
1.95547e+17	27.3664	7.73795	Alveolar Macrophage	0	DT
1.95562e+17	-5.85056	1.20432	ARG1 Macrophage	8	DT
1.95562e+17	34.5744	6.16336	Alveolar Macrophage	1	DT
1.95606e+17	-18.3474	-10.813	CSF3R Monocyte	6	DT
1.95606e+17	28.7122	-4.03774	Alveolar Macrophage	1	DT
1.95606e+17	0.856019	8.53106	C1QA Macrophage	3	DT
1.95616e+17	-7.05309	11.3856	C1QA Macrophage	9	DT
1.95626e+17	-4.98603	-1.1043	ARG1 Macrophage	8	DT
1.95626e+17	-22.2466	-5.61326	Monocyte	7	DT
1.95626e+17	-13.212	-8.15908	Monocyte	5	DT
1.95626e+17	-1.593	11.2269	C1QA Macrophage	3	DT
1.95959e+17	-23.9146	-6.36845	Monocyte	7	DT
1.95959e+17	-26.6832	-17.6109	Monocyte	12	DT
1.95967e+17	-16.0194	-22.8185	CSF3R Monocyte	4	DT
1.9602e+17	-21.18	-19.8293	CSF3R Monocyte	4	DT
1.96113e+17	-3.33546	9.04775	C1QA Macrophage	3	DT
1.96113e+17	-5.06736	0.618572	ARG1 Macrophage	8	DT
1.96164e+17	32.857	12.3392	Alveolar Macrophage	0	DT
1.96164e+17	-28.236	8.83908	pDC	14	DT
1.96174e+17	-18.2962	-8.98758	Monocyte	5	DT
1.96528e+17	-16.9922	-23.7246	CSF3R Monocyte	4	DT
1.96528e+17	-14.3622	-19.7055	CSF3R Monocyte	6	DT
1.96638e+17	-18.6872	10.032	cDC2	2	DT
1.96638e+17	20.9967	-6.22999	Alveolar Macrophage	10	DT
1.97135e+17	33.5239	-1.05152	Alveolar Macrophage	1	DT
1.97135e+17	33.411	-4.14405	Alveolar Macrophage	1	DT
1.97135e+17	26.1617	9.1555	Alveolar Macrophage	0	DT
1.97145e+17	-12.5922	8.43796	cDC2	2	DT
1.97186e+17	-15.3437	-12.8922	CSF3R Monocyte	6	DT
1.97186e+17	-17.714	16.8339	CCR7 cDC2	13	DT
1.97188e+17	-20.7571	-7.58669	Monocyte	7	DT
1.97188e+17	21.4387	9.51949	Alveolar Macrophage	0	DT
1.97188e+17	-14.4372	-16.713	CSF3R Monocyte	6	DT
1.97206e+17	-24.5314	9.122	cDC2	2	DT
1.97206e+17	-20.4158	-7.88369	Monocyte	7	DT
1.97214e+17	-1.52908	11.0582	C1QA Macrophage	3	DT
1.97214e+17	-17.3439	-11.647	Monocyte	5	DT
1.97214e+17	-2.02983	13.8183	C1QA Macrophage	3	DT
1.97214e+17	1.90488	15.2936	C1QA Macrophage	3	DT
1.97257e+17	0.29321	13.5153	C1QA Macrophage	3	DT
1.97264e+17	22.884	-7.10957	Alveolar Macrophage	10	DT
1.99866e+17	-25.1523	14.1553	cDC1	11	DT
1.99866e+17	-18.8639	-5.49046	Monocyte	7	DT
1.99866e+17	35.2442	-0.222585	Alveolar Macrophage	1	DT
1.99935e+17	3.37146	14.4461	C1QA Macrophage	3	DT
1.99935e+17	-13.9556	-26.938	CSF3R Monocyte	4	DT
1.99962e+17	26.0997	5.62451	Alveolar Macrophage	0	DT
2.00364e+17	25.458	4.77411	Alveolar Macrophage	0	DT
2.00364e+17	-21.5751	-6.74488	Monocyte	7	DT
2.00427e+17	-23.4057	-19.3345	Monocyte	5	DT
2.00427e+17	-0.1394	10.432	C1QA Macrophage	3	DT
2.00441e+17	-16.8193	-0.104189	Monocyte	5	DT
2.00441e+17	2.06227	14.6206	C1QA Macrophage	3	DT
2.00441e+17	-22.0581	7.00698	cDC2	2	DT
2.00511e+17	-13.3403	-17.4678	CSF3R Monocyte	6	DT
2.00561e+17	20.8986	-7.10238	Alveolar Macrophage	10	DT
2.00564e+17	-2.33538	14.1882	C1QA Macrophage	9	DT
2.00564e+17	-15.8716	17.6636	CCR7 cDC2	13	DT
2.00564e+17	-20.322	-5.74964	Monocyte	7	DT
2.0057e+17	-15.0516	-26.7515	CSF3R Monocyte	4	DT
2.00899e+17	-13.3043	-15.9909	CSF3R Monocyte	6	DT
2.00923e+17	-18.6968	-18.7896	CSF3R Monocyte	4	DT
2.00923e+17	-20.2003	-23.9812	CSF3R Monocyte	4	DT
2.00923e+17	-21.5827	-15.7061	Monocyte	7	DT
2.00923e+17	-28.3625	8.50679	pDC	14	DT
2.00967e+17	-15.4308	-15.5306	CSF3R Monocyte	6	DT
2.00974e+17	-13.579	-19.5416	CSF3R Monocyte	6	DT
2.00984e+17	-19.8569	6.06991	cDC2	2	DT
2.00984e+17	-21.1405	-8.53883	Monocyte	7	DT
2.00994e+17	-5.34521	4.31655	ARG1 Macrophage	8	DT
2.00994e+17	26.1022	3.18521	Alveolar Macrophage	1	DT
2.01112e+17	-18.8579	-28.5652	CSF3R Monocyte	4	DT
2.01112e+17	29.1561	11.6311	Alveolar Macrophage	0	DT
2.01466e+17	0.308343	8.71309	C1QA Macrophage	3	DT
2.01474e+17	-15.4103	-24.5706	CSF3R Monocyte	4	DT
2.01474e+17	-25.9075	15.1924	cDC1	11	DT
2.01524e+17	-2.31285	14.1676	C1QA Macrophage	9	DT
2.01524e+17	-21.8375	-8.69484	Monocyte	7	DT
2.01586e+17	23.2896	0.67335	Alveolar Macrophage	1	DT
2.01586e+17	31.4072	7.50265	Alveolar Macrophage	0	DT
2.01596e+17	-14.904	-8.05644	Monocyte	5	DT
2.04213e+17	-0.785325	10.6803	C1QA Macrophage	3	DT
2.04224e+17	-16.4295	-13.3616	CSF3R Monocyte	6	DT
2.04352e+17	-20.1896	-7.62761	Monocyte	7	DT
2.04358e+17	29.3573	-4.5605	Alveolar Macrophage	1	DT
2.0436e+17	-3.76332	0.596814	ARG1 Macrophage	8	DT
2.04757e+17	28.6521	-5.30041	Alveolar Macrophage	1	DT
2.04757e+17	31.2928	-4.86902	Alveolar Macrophage	1	DT
2.04762e+17	0.416266	10.2258	C1QA Macrophage	3	DT
2.04763e+17	22.9665	-8.32233	Alveolar Macrophage	10	DT
2.04765e+17	-0.255126	14.4145	C1QA Macrophage	3	DT
2.04825e+17	-12.0217	-20.0523	CSF3R Monocyte	6	DT
2.04911e+17	-16.1534	-5.15601	Monocyte	5	DT
2.04954e+17	-18.3536	-27.9694	CSF3R Monocyte	4	DT
2.0496e+17	-12.6065	-6.97749	Monocyte	5	DT
2.0496e+17	-8.05522	-3.45108	ARG1 Macrophage	8	DT
2.05382e+17	-11.0382	-14.9334	CSF3R Monocyte	6	DT
2.05392e+17	31.1568	7.96569	Alveolar Macrophage	0	DT
2.05449e+17	28.0137	-3.54417	Alveolar Macrophage	1	DT
2.05511e+17	-7.87529	-11.8432	CSF3R Monocyte	6	DT
2.05511e+17	-17.9825	-7.77924	Monocyte	5	DT
2.05519e+17	-20.3195	-10.157	Monocyte	7	DT
2.05519e+17	25.4334	17.0879	Alveolar Macrophage	0	DT
2.05528e+17	-15.3861	-24.7243	CSF3R Monocyte	4	DT
2.05923e+17	-17.3776	-28.2211	CSF3R Monocyte	4	DT
2.26266e+17	21.2756	3.20647	Alveolar Macrophage	0	DT
2.26266e+17	-25.7946	15.105	cDC1	11	DT
2.26266e+17	-14.9702	-17.4756	CSF3R Monocyte	6	DT
2.26273e+17	2.33538	12.3511	C1QA Macrophage	3	DT
2.26273e+17	-21.6232	-7.22747	Monocyte	7	DT
2.26283e+17	0.198364	7.98975	C1QA Macrophage	3	DT
2.26283e+17	37.0606	2.98077	Alveolar Macrophage	0	DT
2.26343e+17	30.032	0.996971	Alveolar Macrophage	1	DT
2.26343e+17	29.742	10.7854	Alveolar Macrophage	0	DT
2.26395e+17	-14.1841	-16.4974	CSF3R Monocyte	6	DT
2.26806e+17	28.6361	9.33473	Alveolar Macrophage	0	DT
2.26822e+17	34.104	4.56865	Alveolar Macrophage	1	DT
2.26883e+17	-13.4656	-14.8658	CSF3R Monocyte	6	DT
2.26901e+17	22.7368	-6.24771	Alveolar Macrophage	10	DT
2.26901e+17	26.1755	10.6431	Alveolar Macrophage	0	DT
2.26901e+17	24.5686	3.02807	Alveolar Macrophage	1	DT
2.26901e+17	35.7211	4.75106	Alveolar Macrophage	1	DT
2.2695e+17	-7.2816	3.21288	ARG1 Macrophage	8	DT
2.2695e+17	25.4146	5.69669	Alveolar Macrophage	0	DT
2.2695e+17	-11.507	2.06753	ARG1 Macrophage	8	DT
2.26953e+17	-15.666	-17.8305	CSF3R Monocyte	6	DT
2.26953e+17	-21.2881	-20.848	CSF3R Monocyte	4	DT
2.2697e+17	-16.9737	-26.5028	CSF3R Monocyte	4	DT
2.27285e+17	-0.730785	7.61319	C1QA Macrophage	3	DT
2.27305e+17	-21.5632	4.66351	cDC2	2	DT
2.27355e+17	25.9229	6.98177	Alveolar Macrophage	0	DT
2.27357e+17	-15.5915	-13.456	CSF3R Monocyte	6	DT
2.27357e+17	2.71813	6.59097	C1QA Macrophage	3	DT
2.27364e+17	-5.82251	6.12071	C1QA Macrophage	3	DT
2.27364e+17	-11.7398	-6.65311	Monocyte	5	DT
2.27364e+17	27.8321	-2.05561	Alveolar Macrophage	1	DT
2.27425e+17	-12.1583	-19.4836	CSF3R Monocyte	6	DT
2.27425e+17	-11.4332	-16.0696	CSF3R Monocyte	6	DT
2.27425e+17	-7.14913	12.5151	C1QA Macrophage	9	DT
2.2751e+17	-8.17382	7.19608	ARG1 Macrophage	8	DT
2.2751e+17	31.9866	0.164232	Alveolar Macrophage	1	DT
2.2751e+17	-21.3775	-8.55528	Monocyte	7	DT
2.27517e+17	-17.8345	16.5173	CCR7 cDC2	13	DT
2.27517e+17	-12.6194	-25.4657	CSF3R Monocyte	4	DT
2.27517e+17	26.1547	4.16787	Alveolar Macrophage	1	DT
2.27847e+17	-15.1225	-8.7335	Monocyte	5	DT
2.27854e+17	-17.5274	11.7865	cDC2	2	DT
2.27903e+17	0.970008	13.7364	C1QA Macrophage	3	DT
2.27903e+17	-14.6608	-16.9323	CSF3R Monocyte	6	DT
2.27903e+17	-0.541001	7.48304	C1QA Macrophage	3	DT
2.27922e+17	-17.6341	-21.3727	CSF3R Monocyte	4	DT
2.27973e+17	-17.3352	-27.129	CSF3R Monocyte	4	DT
2.27973e+17	24.1288	3.58401	Alveolar Macrophage	0	DT
2.27975e+17	33.4822	4.53483	Alveolar Macrophage	1	DT
2.27975e+17	-7.76177	-0.994973	ARG1 Macrophage	8	DT
2.27975e+17	-13.1949	-19.6745	CSF3R Monocyte	6	DT
2.27982e+17	2.29016	5.54379	C1QA Macrophage	3	DT
2.27983e+17	30.9105	10.0242	Alveolar Macrophage	0	DT
2.27983e+17	29.2608	16.3952	Alveolar Macrophage	0	DT
2.27991e+17	-24.3031	-21.2913	Monocyte	12	DT
2.28042e+17	-5.04996	10.1122	C1QA Macrophage	9	DT
2.28042e+17	-16.673	-8.83849	Monocyte	5	DT
2.28042e+17	-14.7532	-26.9728	CSF3R Monocyte	4	DT
2.28042e+17	-13.918	-7.01144	Monocyte	5	DT
2.30592e+17	-20.897	11.6842	cDC2	2	DT
2.30612e+17	-12.6116	-18.9112	CSF3R Monocyte	6	DT
2.30652e+17	34.9975	-7.71224	Alveolar Macrophage	1	DT
2.30654e+17	-0.0802018	10.5943	C1QA Macrophage	3	DT
2.30733e+17	-23.01	-9.17465	Monocyte	7	DT
2.30733e+17	19.5694	-5.95957	Alveolar Macrophage	10	DT
2.30733e+17	-1.52157	18.5682	C1QA Macrophage	3	DT
2.30733e+17	-9.28683	-10.0833	Monocyte	5	DT
2.308e+17	-4.93601	0.190024	ARG1 Macrophage	8	DT
2.30808e+17	-13.3402	-16.6806	CSF3R Monocyte	6	DT
2.30817e+17	-16.6361	-25.8248	CSF3R Monocyte	4	DT
2.30817e+17	-21.9999	-7.57482	Monocyte	7	DT
2.30817e+17	-25.8991	15.1266	cDC1	11	DT
2.30817e+17	-19.7703	14.0188	cDC2	2	DT
2.31271e+17	-4.65778	8.05016	ARG1 Macrophage	8	DT
2.31291e+17	-10.9623	-15.5688	CSF3R Monocyte	6	DT
2.31291e+17	-2.91483	13.6231	C1QA Macrophage	9	DT
2.31291e+17	-21.3219	10.8983	cDC2	2	DT
2.31365e+17	-24.3954	15.234	cDC1	11	DT
2.31365e+17	-15.5188	-0.425518	Monocyte	5	DT
2.31366e+17	-24.4598	-5.86923	Monocyte	7	DT
2.31693e+17	25.4759	2.86469	Alveolar Macrophage	1	DT
2.3177e+17	-27.0122	9.20592	pDC	14	DT
2.3177e+17	-15.2214	-19.95	CSF3R Monocyte	6	DT
2.31823e+17	-16.4192	-3.5704	Monocyte	5	DT
2.31823e+17	-24.2161	-5.37964	Monocyte	7	DT
2.31823e+17	-7.27223	4.78635	ARG1 Macrophage	8	DT
2.3189e+17	25.4027	2.60368	Alveolar Macrophage	1	DT
2.3189e+17	-13.6191	-7.04146	Monocyte	5	DT
2.3189e+17	-7.34756	-16.5091	CSF3R Monocyte	4	DT
2.3189e+17	-15.7742	-24.1076	CSF3R Monocyte	4	DT
2.31898e+17	-25.7459	14.1328	cDC1	11	DT
2.31898e+17	-29.0548	8.43906	pDC	14	DT
2.31908e+17	-24.3646	-20.4692	Monocyte	12	DT
2.31917e+17	-14.9674	-27.3275	CSF3R Monocyte	4	DT
2.32262e+17	-14.6629	-2.80217	Monocyte	5	DT
2.32303e+17	-27.2622	-6.61756	Monocyte	7	DT
2.32303e+17	-18.5486	-25.1363	CSF3R Monocyte	4	DT
2.32327e+17	32.7674	-2.09359	Alveolar Macrophage	1	DT
2.32328e+17	-13.1077	-18.5635	CSF3R Monocyte	6	DT
2.32328e+17	-20.1871	-23.2106	CSF3R Monocyte	4	DT
2.32439e+17	32.6113	-0.55041	Alveolar Macrophage	1	DT
2.32439e+17	-15.9056	-14.3461	CSF3R Monocyte	6	DT
2.32439e+17	22.5263	-7.71059	Alveolar Macrophage	10	DT
2.32439e+17	26.7557	-4.75123	Alveolar Macrophage	1	DT
2.3245e+17	34.8045	6.42115	Alveolar Macrophage	1	DT
2.32451e+17	2.85808	12.9821	C1QA Macrophage	3	DT
2.32451e+17	-3.04238	9.2862	C1QA Macrophage	3	DT
2.32451e+17	-20.4994	-13.1259	Monocyte	7	DT
2.34992e+17	-3.41274	18.618	C1QA Macrophage	3	DT
2.35001e+17	-8.20672	6.93025	ARG1 Macrophage	8	DT
2.35001e+17	23.081	11.0307	Alveolar Macrophage	0	DT
2.35001e+17	-12.4969	-13.8865	CSF3R Monocyte	6	DT
2.35001e+17	-18.6209	-25.1998	CSF3R Monocyte	4	DT
2.35007e+17	-3.17002	12.3543	C1QA Macrophage	9	DT
2.35007e+17	1.53355	9.67502	C1QA Macrophage	3	DT
2.3507e+17	29.9191	-3.05623	Alveolar Macrophage	1	DT
2.35071e+17	-26.2102	-6.7654	Monocyte	7	DT
2.3512e+17	32.8922	5.06369	Alveolar Macrophage	1	DT
2.35122e+17	-13.4591	-27.2433	CSF3R Monocyte	4	DT
2.35122e+17	-0.238653	17.3947	C1QA Macrophage	3	DT
2.35189e+17	33.984	-5.07503	Alveolar Macrophage	1	DT
2.35199e+17	-18.5394	-8.38669	Monocyte	5	DT
2.35199e+17	-21.8365	4.94816	cDC2	2	DT
2.35199e+17	-16.9023	17.0016	CCR7 cDC2	13	DT
2.35199e+17	24.4397	-8.44889	Alveolar Macrophage	10	DT
2.35199e+17	-17.9373	-9.56405	Monocyte	5	DT
2.35214e+17	-7.1934	-3.18072	ARG1 Macrophage	8	DT
2.35214e+17	-14.2636	-28.0307	CSF3R Monocyte	4	DT
2.35533e+17	-26.0099	-20.2491	Monocyte	12	DT
2.35533e+17	35.1349	1.82136	Alveolar Macrophage	1	DT
2.35548e+17	-8.59083	-0.206645	ARG1 Macrophage	8	DT
2.35548e+17	-12.2071	-3.04946	Monocyte	5	DT
2.35548e+17	-16.3089	18.4311	CCR7 cDC2	13	DT
2.35548e+17	-3.21522	9.15752	C1QA Macrophage	3	DT
2.35559e+17	-2.87802	19.7522	C1QA Macrophage	3	DT
2.35559e+17	2.21505	16.3052	C1QA Macrophage	3	DT
2.35602e+17	-12.466	-17.0346	CSF3R Monocyte	6	DT
2.35602e+17	30.727	-5.82762	Alveolar Macrophage	1	DT
2.35602e+17	-24.6426	14.8948	cDC1	11	DT
2.35627e+17	-21.8694	-10.9624	Monocyte	7	DT
2.35627e+17	26.265	6.65387	Alveolar Macrophage	0	DT
2.35696e+17	-17.7723	-8.49522	Monocyte	5	DT
2.35696e+17	-1.50128	7.4944	C1QA Macrophage	3	DT
2.35698e+17	-26.8428	-7.23891	Monocyte	7	DT
2.35698e+17	22.7972	-6.33421	Alveolar Macrophage	10	DT
2.35698e+17	25.7798	-0.935433	Alveolar Macrophage	1	DT
2.35738e+17	9.89714	5.42676	C1QA Macrophage	3	DT
2.36082e+17	-10.9249	-13.7985	CSF3R Monocyte	6	DT
2.36082e+17	-5.89129	2.62763	ARG1 Macrophage	8	DT
2.36082e+17	-14.9387	-26.5663	CSF3R Monocyte	4	DT
2.36167e+17	31.7549	10.1547	Alveolar Macrophage	0	DT
2.36167e+17	31.2796	3.72175	Alveolar Macrophage	1	DT
2.36167e+17	-12.8312	-10.2391	Monocyte	5	DT
2.36167e+17	4.64045	16.6312	C1QA Macrophage	3	DT
2.3617e+17	-18.4823	11.406	cDC2	2	DT
2.36176e+17	-16.5517	12.3429	cDC2	2	DT
2.36177e+17	-4.97169	1.79426	ARG1 Macrophage	8	DT
2.36177e+17	-13.4281	-3.027	Monocyte	5	DT
2.36178e+17	35.2634	-4.26608	Alveolar Macrophage	1	DT
2.36178e+17	-15.362	-18.4264	CSF3R Monocyte	6	DT
2.36178e+17	24.115	4.82921	Alveolar Macrophage	0	DT
2.36288e+17	20.1107	5.63211	Alveolar Macrophage	0	DT
2.36288e+17	-18.6088	-27.6954	CSF3R Monocyte	4	DT
2.36288e+17	-22.2145	-21.3871	CSF3R Monocyte	4	DT
2.36634e+17	-27.2261	-7.35361	Monocyte	7	DT
2.3664e+17	-29.0267	8.54849	pDC	14	DT
2.3665e+17	29.3063	16.8256	Alveolar Macrophage	0	DT
2.3665e+17	-17.3955	14.678	cDC2	2	DT
2.36785e+17	3.47246	5.75421	C1QA Macrophage	3	DT
2.36785e+17	-13.4535	-18.8144	CSF3R Monocyte	6	DT
2.36785e+17	-22.3027	-22.1367	CSF3R Monocyte	4	DT
2.36847e+17	0.726557	17.1712	C1QA Macrophage	3	DT
2.39407e+17	-16.3932	-10.2164	Monocyte	5	DT
2.39409e+17	0.45379	15.3061	C1QA Macrophage	3	DT
2.39409e+17	7.53079	14.1652	Alveolar Macrophage	0	DT
2.39448e+17	-6.2147	5.3476	ARG1 Macrophage	8	DT
2.39448e+17	-10.8897	-11.0059	Monocyte	5	DT
2.39448e+17	-20.0418	-23.2778	CSF3R Monocyte	4	DT
2.39458e+17	-13.1339	-9.00292	Monocyte	5	DT
2.39469e+17	-23.1081	-6.70765	Monocyte	7	DT
2.39475e+17	-25.1104	-20.6793	Monocyte	12	DT
2.39475e+17	-14.8959	-14.9273	CSF3R Monocyte	6	DT
2.39475e+17	0.654151	9.33861	C1QA Macrophage	3	DT
2.39477e+17	30.98	10.1456	Alveolar Macrophage	0	DT
2.39477e+17	28.0572	-0.877144	Alveolar Macrophage	1	DT
2.39477e+17	-21.9556	-11.3163	Monocyte	7	DT
2.39477e+17	-0.149784	16.5658	C1QA Macrophage	3	DT
2.39596e+17	2.86329	9.77029	C1QA Macrophage	3	DT
2.39596e+17	-3.04353	14.738	C1QA Macrophage	9	DT
2.39933e+17	-0.618158	16.8141	C1QA Macrophage	3	DT
2.39933e+17	-14.5289	-24.2867	CSF3R Monocyte	4	DT
2.39933e+17	-0.98736	18.9729	C1QA Macrophage	3	DT
2.39947e+17	-16.5341	-9.09357	Monocyte	5	DT
2.40095e+17	31.3774	0.306943	Alveolar Macrophage	1	DT
2.40137e+17	-16.4674	13.9132	cDC2	2	DT
2.40155e+17	-5.54607	13.0939	C1QA Macrophage	9	DT
2.40161e+17	-25.9407	-6.70575	Monocyte	7	DT
2.40482e+17	-4.42475	-1.04079	ARG1 Macrophage	8	DT
2.40482e+17	10.1717	5.97657	C1QA Macrophage	3	DT
2.40482e+17	-13.3734	-8.39986	Monocyte	5	DT
2.40482e+17	37.56	3.17987	Alveolar Macrophage	1	DT
2.41058e+17	-20.7077	13.4816	cDC2	2	DT
2.41099e+17	31.6044	9.50069	Alveolar Macrophage	0	DT
2.41106e+17	27.228	4.70457	Alveolar Macrophage	1	DT
2.41106e+17	35.2573	2.12854	Alveolar Macrophage	1	DT
2.41106e+17	-16.6515	-20.4722	CSF3R Monocyte	4	DT
1.34592e+17	33.549	-4.35011	Alveolar Macrophage	1	DT
1.55971e+17	36.7276	-4.73424	Alveolar Macrophage	1	DT
1.6099e+17	27.0527	5.84518	Alveolar Macrophage	0	DT
1.61864e+17	36.5066	-5.01124	Alveolar Macrophage	1	DT
1.62079e+17	23.4495	-8.95642	Alveolar Macrophage	10	DT
1.66403e+17	30.839	5.91559	Alveolar Macrophage	1	DT
1.66417e+17	-19.6201	-17.3563	Monocyte	5	DT
1.69572e+17	-13.5706	-7.53113	Monocyte	5	DT
1.91227e+17	28.8435	-1.92763	Alveolar Macrophage	1	DT
1.91709e+17	30.5597	-6.54442	Alveolar Macrophage	1	DT
1.91774e+17	30.6261	3.9984	Alveolar Macrophage	1	DT
2.00511e+17	-21.533	13.1663	cDC2	2	DT
2.04757e+17	29.4081	4.98295	Alveolar Macrophage	1	DT
2.26283e+17	25.4441	-8.35886	Alveolar Macrophage	10	DT
2.26343e+17	32.8538	1.14609	Alveolar Macrophage	1	DT
2.27854e+17	26.0165	-8.24661	Alveolar Macrophage	1	DT
2.3245e+17	-15.2086	-7.54546	Monocyte	5	DT
2.35214e+17	32.5196	-4.29627	Alveolar Macrophage	1	DT
2.36082e+17	30.9504	-4.89147	Alveolar Macrophage	1	DT
2.36785e+17	-29.3792	11.5923	pDC	14	DT
2.39477e+17	19.8837	9.89473	Alveolar Macrophage	0	DT
1.20703e+17	34.7025	0.656547	Alveolar Macrophage	1	DT
1.20703e+17	35.5844	5.775	Alveolar Macrophage	1	DT
1.20703e+17	36.7842	3.89328	Alveolar Macrophage	1	DT
1.20703e+17	33.1085	5.27614	Alveolar Macrophage	1	DT
1.20727e+17	33.8683	1.37379	Alveolar Macrophage	1	DT
1.20727e+17	-5.26891	7.72553	ARG1 Macrophage	8	DT
1.20773e+17	-3.6179	-6.3133	ARG1 Macrophage	8	DT
1.20773e+17	-16.4998	-9.25867	Monocyte	5	DT
1.20787e+17	30.2013	9.57264	Alveolar Macrophage	0	DT
1.20787e+17	34.8496	-2.87516	Alveolar Macrophage	1	DT
1.20787e+17	-23.3419	-10.8218	Monocyte	7	DT
1.20798e+17	33.9387	-1.92859	Alveolar Macrophage	1	DT
1.20798e+17	29.5265	3.31147	Alveolar Macrophage	1	DT
1.20798e+17	-8.86559	-4.4848	Monocyte	5	DT
1.20864e+17	31.717	3.89625	Alveolar Macrophage	1	DT
1.20864e+17	-13.7796	-24.5747	CSF3R Monocyte	4	DT
1.20864e+17	-18.1867	-9.83691	Monocyte	5	DT
1.21202e+17	-19.5195	11.3822	cDC2	2	DT
1.21202e+17	-16.6305	-12.0224	Monocyte	5	DT
1.21277e+17	2.2248	11.2999	C1QA Macrophage	3	DT
1.21277e+17	-9.92231	-1.5582	ARG1 Macrophage	8	DT
1.21277e+17	29.2985	-5.00597	Alveolar Macrophage	1	DT
1.2132e+17	24.9533	-7.49254	Alveolar Macrophage	10	DT
1.2132e+17	-17.1158	-24.0421	CSF3R Monocyte	4	DT
1.2132e+17	26.7179	4.31266	Alveolar Macrophage	1	DT
1.2132e+17	-3.69685	-5.51032	ARG1 Macrophage	8	DT
1.2132e+17	-19.1168	-12.6507	Monocyte	5	DT
1.21338e+17	-18.2394	-1.32299	Monocyte	5	DT
1.21338e+17	-0.927332	6.37232	C1QA Macrophage	3	DT
1.21338e+17	32.0221	6.11605	Alveolar Macrophage	1	DT
1.21338e+17	-14.0694	-24.5798	CSF3R Monocyte	4	DT
1.21338e+17	-14.4842	12.0097	cDC2	2	DT
1.2134e+17	-19.8367	3.03944	cDC2	2	DT
1.2134e+17	-15.0126	-6.16559	Monocyte	5	DT
1.2134e+17	34.9798	5.47768	Alveolar Macrophage	1	DT
1.2134e+17	-11.5833	-6.07376	Monocyte	5	DT
1.21743e+17	24.4668	2.16218	Alveolar Macrophage	1	DT
1.21743e+17	-12.5715	9.20968	cDC2	2	DT
1.21743e+17	-15.0608	-10.622	Monocyte	7	DT
1.21812e+17	32.5669	-3.18778	Alveolar Macrophage	1	DT
1.21826e+17	27.0298	-2.89927	Alveolar Macrophage	1	DT
1.21879e+17	30.8856	-8.23853	Alveolar Macrophage	10	DT
1.21896e+17	3.17396	7.88717	C1QA Macrophage	3	DT
1.21896e+17	-6.98937	-4.70452	ARG1 Macrophage	8	DT
1.21896e+17	-17.6556	-9.70629	Monocyte	5	DT
1.21955e+17	-19.1406	11.4449	cDC2	2	DT
1.21955e+17	-9.99499	1.59209	ARG1 Macrophage	8	DT
1.21966e+17	-15.5156	-18.7085	CSF3R Monocyte	6	DT
1.21966e+17	-20.0953	-15.0618	CSF3R Monocyte	6	DT
1.21966e+17	-22.9689	4.51902	cDC2	2	DT
1.21966e+17	-12.5943	-25.4353	CSF3R Monocyte	4	DT
1.22283e+17	-13.4648	-17.0875	CSF3R Monocyte	6	DT
1.22283e+17	-12.6091	-15.8759	CSF3R Monocyte	6	DT
1.22283e+17	-23.5053	-5.65832	Monocyte	7	DT
1.22283e+17	-16.4317	-10.4996	Monocyte	5	DT
1.22283e+17	-0.749639	9.45452	C1QA Macrophage	3	DT
1.22293e+17	-12.5218	-19.9274	CSF3R Monocyte	6	DT
1.22293e+17	-7.37588	0.218036	ARG1 Macrophage	8	DT
1.22293e+17	-12.871	-20.7485	CSF3R Monocyte	6	DT
1.22308e+17	21.4278	-7.78393	Alveolar Macrophage	10	DT
1.22308e+17	-9.70751	1.86339	ARG1 Macrophage	8	DT
1.2231e+17	25.3547	-1.42177	Alveolar Macrophage	1	DT
1.2231e+17	32.9429	13.7374	Alveolar Macrophage	0	DT
1.2231e+17	-15.7859	-25.3009	CSF3R Monocyte	4	DT
1.22429e+17	-12.6021	-23.9399	CSF3R Monocyte	4	DT
1.22429e+17	-17.2183	-9.61344	Monocyte	5	DT
1.22429e+17	-12.1645	-17.9073	CSF3R Monocyte	6	DT
1.22429e+17	-5.92357	1.41749	ARG1 Macrophage	8	DT
1.22436e+17	-25.6824	-7.45558	Monocyte	7	DT
1.22436e+17	27.9155	-2.75506	Alveolar Macrophage	1	DT
1.22436e+17	20.9505	-10.1493	Alveolar Macrophage	10	DT
1.22436e+17	-15.2733	-25.5775	CSF3R Monocyte	4	DT
1.22436e+17	29.0931	0.398845	Alveolar Macrophage	1	DT
1.22436e+17	3.45922	12.3372	C1QA Macrophage	3	DT
1.22515e+17	-3.74843	-4.82712	ARG1 Macrophage	8	DT
1.22515e+17	27.3331	5.56787	Alveolar Macrophage	0	DT
1.22515e+17	26.6009	3.77994	Alveolar Macrophage	1	DT
1.22515e+17	31.0715	-4.31111	Alveolar Macrophage	1	DT
1.25042e+17	-6.37657	-4.30905	ARG1 Macrophage	8	DT
1.25197e+17	27.5634	8.41289	Alveolar Macrophage	0	DT
1.2524e+17	-13.1294	-18.9663	CSF3R Monocyte	6	DT
1.2524e+17	31.6105	5.05759	Alveolar Macrophage	1	DT
1.25247e+17	-4.6278	-0.501428	ARG1 Macrophage	8	DT
1.25247e+17	22.6124	-8.36347	Alveolar Macrophage	10	DT
1.25247e+17	-23.3546	5.78452	cDC2	2	DT
1.25678e+17	0.832894	11.7471	C1QA Macrophage	3	DT
1.2572e+17	-15.938	-11.4998	Monocyte	5	DT
1.2572e+17	26.6479	4.63351	Alveolar Macrophage	0	DT
1.25728e+17	22.6415	-8.50015	Alveolar Macrophage	10	DT
1.25745e+17	24.0676	5.06511	Alveolar Macrophage	0	DT
1.25745e+17	28.8962	10.4176	Alveolar Macrophage	0	DT
1.25745e+17	-21.5483	-8.06556	Monocyte	7	DT
1.25745e+17	-13.1191	-20.231	CSF3R Monocyte	6	DT
1.26132e+17	34.6347	12.0296	Alveolar Macrophage	0	DT
1.26132e+17	0.591182	10.7416	C1QA Macrophage	3	DT
1.26132e+17	-23.1591	-6.37697	Monocyte	7	DT
1.26149e+17	-17.3128	17.7021	CCR7 cDC2	13	DT
1.26149e+17	29.2138	5.86264	Alveolar Macrophage	1	DT
1.26149e+17	-16.1362	-18.0057	CSF3R Monocyte	6	DT
1.26219e+17	-19.4689	12.5427	cDC2	2	DT
1.26219e+17	-14.4029	-8.58258	Monocyte	5	DT
1.26228e+17	23.2909	4.80098	Alveolar Macrophage	0	DT
1.26228e+17	-7.21243	5.4657	ARG1 Macrophage	8	DT
1.26228e+17	29.8759	7.24767	Alveolar Macrophage	0	DT
1.26228e+17	29.0144	3.42549	Alveolar Macrophage	1	DT
1.26294e+17	-14.1761	-13.0592	CSF3R Monocyte	6	DT
1.26294e+17	25.9003	-2.43487	Alveolar Macrophage	1	DT
1.26294e+17	-17.016	-9.74469	Monocyte	5	DT
1.26294e+17	-11.3925	-12.8003	CSF3R Monocyte	6	DT
1.26294e+17	23.7792	-7.14539	Alveolar Macrophage	10	DT
1.26364e+17	-6.3022	4.47035	ARG1 Macrophage	8	DT
1.26364e+17	26.0062	-0.157883	Alveolar Macrophage	1	DT
1.26681e+17	32.1489	-1.7302	Alveolar Macrophage	1	DT
1.26681e+17	-17.1037	-6.05815	Monocyte	5	DT
1.26681e+17	20.2578	7.14046	Alveolar Macrophage	0	DT
1.26706e+17	1.88753	13.8959	C1QA Macrophage	3	DT
1.26706e+17	26.9804	-2.18111	Alveolar Macrophage	1	DT
1.26706e+17	31.4918	5.12703	Alveolar Macrophage	1	DT
1.26706e+17	-11.6345	-18.5752	CSF3R Monocyte	6	DT
1.26706e+17	-13.79	-1.57103	Monocyte	5	DT
1.26706e+17	28.8589	2.47583	Alveolar Macrophage	1	DT
1.26708e+17	-17.2223	-5.33604	Monocyte	5	DT
1.26708e+17	30.7333	-4.96694	Alveolar Macrophage	1	DT
1.26708e+17	28.3522	11.6727	Alveolar Macrophage	0	DT
1.26766e+17	-8.49065	-15.5511	CSF3R Monocyte	6	DT
1.26766e+17	23.8042	0.860045	Alveolar Macrophage	1	DT
1.26766e+17	-8.07587	-15.8137	CSF3R Monocyte	6	DT
1.26766e+17	-11.2041	-21.1389	CSF3R Monocyte	6	DT
1.26776e+17	-13.7926	-24.8985	CSF3R Monocyte	4	DT
1.26776e+17	-21.7553	-12.548	Monocyte	7	DT
1.26834e+17	2.29813	13.105	C1QA Macrophage	3	DT
1.26834e+17	30.0963	2.51596	Alveolar Macrophage	1	DT
1.26834e+17	31.6481	13.0469	Alveolar Macrophage	0	DT
1.26835e+17	31.2153	11.9773	Alveolar Macrophage	0	DT
1.26835e+17	30.7299	5.26912	Alveolar Macrophage	1	DT
1.26835e+17	-0.228157	10.137	C1QA Macrophage	3	DT
1.26886e+17	33.7097	6.62789	Alveolar Macrophage	1	DT
1.26886e+17	27.1749	1.06459	Alveolar Macrophage	1	DT
1.26886e+17	-24.21	-10.0008	Monocyte	7	DT
1.26886e+17	31.3502	0.792167	Alveolar Macrophage	1	DT
1.26887e+17	20.5393	-7.18285	Alveolar Macrophage	10	DT
1.29458e+17	-16.309	-17.0549	CSF3R Monocyte	6	DT
1.29497e+17	-6.21917	4.61461	ARG1 Macrophage	8	DT
1.29497e+17	-19.058	-5.65438	Monocyte	7	DT
1.29497e+17	-14.9016	-19.1024	CSF3R Monocyte	6	DT
1.29566e+17	29.184	-0.142574	Alveolar Macrophage	1	DT
1.29566e+17	-5.05373	-0.105926	ARG1 Macrophage	8	DT
1.29566e+17	34.3526	8.6759	Alveolar Macrophage	0	DT
1.29566e+17	30.8675	0.322998	Alveolar Macrophage	1	DT
1.29566e+17	1.48272	13.1863	C1QA Macrophage	3	DT
1.29583e+17	-5.20142	-0.565742	ARG1 Macrophage	8	DT
1.29583e+17	31.8452	1.83646	Alveolar Macrophage	1	DT
1.29583e+17	-8.46779	-15.6113	CSF3R Monocyte	6	DT
1.29664e+17	-14.8456	-10.082	Monocyte	5	DT
1.29664e+17	34.1112	3.65943	Alveolar Macrophage	1	DT
1.29664e+17	34.4241	4.13636	Alveolar Macrophage	1	DT
1.29664e+17	-10.2512	2.47853	ARG1 Macrophage	8	DT
1.29664e+17	24.2107	-0.475302	Alveolar Macrophage	1	DT
1.29978e+17	0.890869	11.2809	C1QA Macrophage	3	DT
1.29978e+17	-11.6737	-18.5081	CSF3R Monocyte	6	DT
1.30058e+17	34.8887	5.03049	Alveolar Macrophage	1	DT
1.30058e+17	-17.055	17.3544	CCR7 cDC2	13	DT
1.30058e+17	29.5874	-5.58139	Alveolar Macrophage	1	DT
1.30058e+17	-25.2296	-8.51093	Monocyte	7	DT
1.30126e+17	22.0535	-5.6516	Alveolar Macrophage	10	DT
1.30126e+17	0.723972	9.64191	C1QA Macrophage	3	DT
1.30126e+17	24.7729	-8.44673	Alveolar Macrophage	10	DT
1.30135e+17	-2.37472	12.6588	C1QA Macrophage	9	DT
1.30135e+17	22.156	-7.27028	Alveolar Macrophage	10	DT
1.30135e+17	32.2447	6.50572	Alveolar Macrophage	1	DT
1.30135e+17	-5.69421	12.5117	C1QA Macrophage	9	DT
1.30145e+17	-16.9911	-1.53199	Monocyte	7	DT
1.30145e+17	6.71235	13.9415	C1QA Macrophage	3	DT
1.30145e+17	-14.4188	-22.0165	CSF3R Monocyte	4	DT
1.30184e+17	1.25696	9.90712	C1QA Macrophage	3	DT
1.30184e+17	30.23	1.31179	Alveolar Macrophage	1	DT
1.30184e+17	22.5311	-8.45429	Alveolar Macrophage	10	DT
1.30184e+17	29.4058	5.37235	Alveolar Macrophage	1	DT
1.30185e+17	35.0353	2.0311	Alveolar Macrophage	1	DT
1.30185e+17	20.4862	8.70844	Alveolar Macrophage	0	DT
1.30186e+17	2.50041	6.51822	C1QA Macrophage	3	DT
1.30186e+17	3.20662	12.7396	C1QA Macrophage	3	DT
1.30186e+17	-9.13651	8.09212	cDC2	2	DT
1.30186e+17	-22.8463	-12.4425	Monocyte	7	DT
1.30186e+17	29.6085	1.82103	Alveolar Macrophage	1	DT
1.30186e+17	-22.8548	-11.1444	Monocyte	7	DT
1.30194e+17	32.845	8.65145	Alveolar Macrophage	0	DT
1.30194e+17	33.6775	-7.42596	Alveolar Macrophage	1	DT
1.30194e+17	36.6762	3.56386	Alveolar Macrophage	1	DT
1.30204e+17	26.4965	10.6744	Alveolar Macrophage	0	DT
1.30204e+17	1.22184	8.50738	C1QA Macrophage	3	DT
1.30529e+17	-14.2045	-25.2021	CSF3R Monocyte	4	DT
1.30529e+17	-17.1917	-25.6126	CSF3R Monocyte	4	DT
1.30529e+17	32.9437	-1.4838	Alveolar Macrophage	1	DT
1.30531e+17	-18.7615	9.20797	cDC2	2	DT
1.30531e+17	-12.8812	-24.5531	CSF3R Monocyte	4	DT
1.30531e+17	-8.97956	7.88189	cDC2	2	DT
1.30625e+17	31.5431	7.46412	Alveolar Macrophage	0	DT
1.30625e+17	-24.0973	-5.05534	Monocyte	7	DT
1.30625e+17	-23.6325	12.1803	cDC2	2	DT
1.30625e+17	21.3567	3.03015	Alveolar Macrophage	0	DT
1.30675e+17	30.7862	4.3815	Alveolar Macrophage	1	DT
1.30675e+17	-14.9621	-4.58786	Monocyte	5	DT
1.30675e+17	22.4096	-9.034	Alveolar Macrophage	10	DT
1.30693e+17	-4.98569	-1.23184	ARG1 Macrophage	8	DT
1.30693e+17	28.8026	1.12156	Alveolar Macrophage	1	DT
1.30693e+17	31.2894	11.9105	Alveolar Macrophage	0	DT
1.30736e+17	-13.1148	-7.74451	Monocyte	5	DT
1.30736e+17	31.3778	4.87621	Alveolar Macrophage	1	DT
1.30736e+17	-18.5291	-13.7291	Monocyte	5	DT
1.30736e+17	-13.7803	-9.75755	Monocyte	5	DT
1.30736e+17	-16.6718	-17.6003	CSF3R Monocyte	6	DT
1.30754e+17	31.5226	-2.06326	Alveolar Macrophage	1	DT
1.30754e+17	-17.5472	18.0468	CCR7 cDC2	13	DT
1.30754e+17	-21.9019	-6.59064	Monocyte	7	DT
1.30754e+17	-22.1098	-10.9178	Monocyte	7	DT
1.30754e+17	0.499256	8.69058	C1QA Macrophage	3	DT
1.30761e+17	23.986	1.37782	Alveolar Macrophage	1	DT
1.3109e+17	-12.2978	-16.5694	CSF3R Monocyte	6	DT
1.3109e+17	-0.840885	11.2645	C1QA Macrophage	3	DT
1.3109e+17	34.4742	-2.62528	Alveolar Macrophage	1	DT
1.31098e+17	31.9752	3.85729	Alveolar Macrophage	1	DT
1.31098e+17	25.9873	5.63043	Alveolar Macrophage	0	DT
1.31175e+17	-25.3773	-6.72336	Monocyte	5	DT
1.31217e+17	-17.6318	-20.8952	CSF3R Monocyte	4	DT
1.31217e+17	-14.7538	-28.466	CSF3R Monocyte	4	DT
1.31217e+17	-22.077	11.5568	cDC2	2	DT
1.31217e+17	25.7402	1.83	Alveolar Macrophage	1	DT
1.31217e+17	-14.6437	-9.24182	Monocyte	5	DT
1.31234e+17	29.736	9.14936	Alveolar Macrophage	0	DT
1.31234e+17	23.7932	5.53877	Alveolar Macrophage	0	DT
1.31242e+17	-21.5517	-3.65899	Monocyte	7	DT
1.31242e+17	-9.87222	-15.0505	CSF3R Monocyte	6	DT
1.31242e+17	26.5495	1.39533	Alveolar Macrophage	1	DT
1.31293e+17	25.4369	0.0948193	Alveolar Macrophage	1	DT
1.31293e+17	27.956	-4.93384	Alveolar Macrophage	1	DT
1.31294e+17	29.7489	-2.5841	Alveolar Macrophage	1	DT
1.31294e+17	-14.6748	-6.28033	Monocyte	5	DT
1.31294e+17	-3.96	-4.88252	ARG1 Macrophage	8	DT
1.3131e+17	-12.6434	-6.19111	Monocyte	5	DT
1.3131e+17	29.7969	12.193	Alveolar Macrophage	0	DT
1.3131e+17	-1.65158	5.51404	ARG1 Macrophage	8	DT
1.3131e+17	25.95	5.42467	Alveolar Macrophage	0	DT
1.31311e+17	-8.8172	5.80373	ARG1 Macrophage	8	DT
1.31311e+17	3.81023	6.58387	C1QA Macrophage	3	DT
1.31311e+17	-11.2954	-5.32515	Monocyte	5	DT
1.3383e+17	-24.1191	5.85082	cDC2	2	DT
1.33854e+17	-5.63991	-0.760435	ARG1 Macrophage	8	DT
1.33854e+17	30.3392	-2.79713	Alveolar Macrophage	1	DT
1.33855e+17	-16.0444	-9.55029	Monocyte	5	DT
1.33855e+17	3.46977	10.094	C1QA Macrophage	3	DT
1.33895e+17	-14.8563	-21.0253	CSF3R Monocyte	6	DT
1.33895e+17	25.6187	12.4533	Alveolar Macrophage	0	DT
1.33895e+17	-4.44513	-4.46523	ARG1 Macrophage	8	DT
1.33895e+17	26.0739	15.7381	Alveolar Macrophage	0	DT
1.33975e+17	29.5515	-0.752795	Alveolar Macrophage	1	DT
1.33975e+17	-22.4013	-9.89498	Monocyte	7	DT
1.33975e+17	-4.41843	-3.93239	ARG1 Macrophage	8	DT
1.33975e+17	-17.1926	18.1265	CCR7 cDC2	13	DT
1.33982e+17	24.0018	5.65253	Alveolar Macrophage	0	DT
1.33982e+17	27.8242	-1.17347	Alveolar Macrophage	1	DT
1.33982e+17	-14.6368	-20.7019	CSF3R Monocyte	6	DT
1.33982e+17	-11.5207	-13.2978	CSF3R Monocyte	6	DT
1.34034e+17	-24.0972	-18.9556	Monocyte	12	DT
1.34034e+17	-17.378	-8.59883	Monocyte	5	DT
1.34034e+17	-12.3078	-5.64956	Monocyte	5	DT
1.34041e+17	-15.0897	-7.08532	Monocyte	5	DT
1.34041e+17	2.34825	10.2049	C1QA Macrophage	3	DT
1.34041e+17	32.8662	4.84465	Alveolar Macrophage	1	DT
1.34041e+17	-11.2229	0.869239	ARG1 Macrophage	8	DT
1.34041e+17	-3.47792	6.59023	ARG1 Macrophage	8	DT
1.34376e+17	22.8635	-7.82944	Alveolar Macrophage	10	DT
1.34376e+17	23.7746	-6.30559	Alveolar Macrophage	10	DT
1.34376e+17	31.5737	6.82109	Alveolar Macrophage	0	DT
1.34376e+17	30.3112	-4.32026	Alveolar Macrophage	1	DT
1.34378e+17	-21.3369	-7.26982	Monocyte	7	DT
1.34378e+17	24.6837	-1.01302	Alveolar Macrophage	1	DT
1.34378e+17	20.6752	-0.163953	Alveolar Macrophage	1	DT
1.34378e+17	-10.2629	-12.804	CSF3R Monocyte	6	DT
1.34448e+17	-19.48	11.749	cDC2	2	DT
1.34448e+17	-16.3052	12.0947	cDC2	2	DT
1.34448e+17	-16.0427	-13.9843	CSF3R Monocyte	6	DT
1.34473e+17	-0.939218	16.634	C1QA Macrophage	3	DT
1.34473e+17	-16.8039	-24.7127	CSF3R Monocyte	4	DT
1.34473e+17	30.4075	3.30823	Alveolar Macrophage	1	DT
1.34473e+17	31.9878	0.062805	Alveolar Macrophage	1	DT
1.34473e+17	34.9638	7.87917	Alveolar Macrophage	0	DT
1.34522e+17	0.76746	12.7004	C1QA Macrophage	3	DT
1.34531e+17	-14.1226	-9.24608	Monocyte	5	DT
1.34531e+17	32.8572	1.59855	Alveolar Macrophage	1	DT
1.34531e+17	-21.4305	-8.65016	Monocyte	7	DT
1.34531e+17	-6.81136	-1.00758	ARG1 Macrophage	8	DT
1.34531e+17	27.3488	4.11713	Alveolar Macrophage	1	DT
1.34531e+17	22.5984	-4.773	Alveolar Macrophage	10	DT
1.34532e+17	-3.73391	-4.81795	ARG1 Macrophage	8	DT
1.34532e+17	-19.0886	-14.061	Monocyte	5	DT
1.34532e+17	34.1764	2.04582	Alveolar Macrophage	1	DT
1.34532e+17	-15.9016	-25.4316	CSF3R Monocyte	4	DT
1.34532e+17	23.0932	-9.0577	Alveolar Macrophage	10	DT
1.3454e+17	-16.8281	17.4547	CCR7 cDC2	13	DT
1.3454e+17	-4.28406	10.5758	C1QA Macrophage	3	DT
1.3454e+17	-6.99028	1.49044	ARG1 Macrophage	8	DT
1.3454e+17	-8.15949	-11.9658	CSF3R Monocyte	6	DT
1.3454e+17	3.55821	5.07985	C1QA Macrophage	3	DT
1.3454e+17	-20.3653	9.44725	cDC2	2	DT
1.34592e+17	-10.5502	-18.1844	CSF3R Monocyte	6	DT
1.34592e+17	-12.2228	-15.5249	CSF3R Monocyte	6	DT
1.34592e+17	-5.69219	-1.53807	ARG1 Macrophage	8	DT
1.34592e+17	34.7241	0.0374997	Alveolar Macrophage	1	DT
1.34592e+17	0.609325	18.2025	C1QA Macrophage	3	DT
1.34601e+17	28.104	3.14946	Alveolar Macrophage	1	DT
1.34937e+17	-22.2688	-8.36366	Monocyte	7	DT
1.34937e+17	-17.7389	-24.3606	CSF3R Monocyte	4	DT
1.34937e+17	32.8497	1.05825	Alveolar Macrophage	1	DT
1.34938e+17	27.1129	0.331574	Alveolar Macrophage	1	DT
1.34938e+17	31.6956	9.9169	Alveolar Macrophage	0	DT
1.34938e+17	-3.72693	7.22026	ARG1 Macrophage	8	DT
1.35014e+17	-16.9077	-24.9911	CSF3R Monocyte	4	DT
1.35014e+17	-9.35742	6.4728	CSF3R Monocyte	6	DT
1.35014e+17	32.391	9.74648	Alveolar Macrophage	0	DT
1.35064e+17	20.9777	0.239332	Alveolar Macrophage	1	DT
1.35064e+17	-17.3634	17.7233	CCR7 cDC2	13	DT
1.35064e+17	28.5691	10.621	Alveolar Macrophage	0	DT
1.35064e+17	34.8156	-6.56037	Alveolar Macrophage	1	DT
1.35082e+17	30.9866	4.66717	Alveolar Macrophage	1	DT
1.35082e+17	33.6182	0.375942	Alveolar Macrophage	1	DT
1.35149e+17	-0.562585	12.4158	C1QA Macrophage	3	DT
1.35149e+17	-23.274	-6.37732	Monocyte	7	DT
1.35149e+17	22.6686	-8.56702	Alveolar Macrophage	10	DT
1.3515e+17	21.6969	-7.77999	Alveolar Macrophage	10	DT
[truncated: 2,719 more rows]

## Sheet: ED_3C_upper_panel
	0	1	2	3	4	5	6	7	8	9	10	11	12	13	14	celltype_color
FN1	-2.21156	-1.73415	-2.69609	-2.75464	-2.34513	-0.587412	-0.439296	-0.36206	-0.917724	-2.69597	-1.1113	-3.03862	-2.49951	-3.10369	-3.10993	(0.12156862745098039, 0.4666666666666667, 0.7058823529411765)
F13A1	-3.28288	-3.2431	-3.06237	-3.01238	-2.64474	-1.37679	-1.27737	-0.934427	-2.48451	-2.94796	-3.21454	-3.28805	-2.87668	-3.27543	-3.26154	(0.12156862745098039, 0.4666666666666667, 0.7058823529411765)
VCAN	-3.28744	-3.26876	-3.23571	-3.2598	-2.80039	-1.59399	-1.71631	-2.14631	-2.75735	-3.24779	-3.21026	-3.31391	-3.05963	-3.31448	-3.29447	(0.12156862745098039, 0.4666666666666667, 0.7058823529411765)
LY6C1	-3.27642	-3.25282	-3.29512	-3.29821	-3.24464	-3.27594	-3.28674	-3.27245	-3.2927	-3.29837	-3.26175	-3.3053	-3.21634	-3.3176	-3.21893	(0.12156862745098039, 0.4666666666666667, 0.7058823529411765)
LY6C2	-3.07222	-2.84788	-2.09257	-2.79609	-1.07894	1.26857	0.962705	1.41748	-0.724668	-2.46398	-2.79097	-2.8526	-1.53715	-3.00986	1.63117	(0.12156862745098039, 0.4666666666666667, 0.7058823529411765)
CCR2	-3.07693	-2.92124	-1.77872	-2.29449	-2.10348	-0.6227	-0.524237	-0.119047	-1.5808	-2.06187	-2.99801	-1.54761	-2.31709	-3.00922	-2.36571	(0.12156862745098039, 0.4666666666666667, 0.7058823529411765)
ITGAL	-1.60966	-1.72839	-2.86468	-2.81335	-0.452019	-2.11314	-1.27379	-2.04056	-2.69115	-2.6613	-1.29968	-2.88234	-0.921659	-3.08225	-2.64771	(0.6823529411764706, 0.7803921568627451, 0.9098039215686274)
CX3CR1	-3.08538	-3.05192	-3.00994	-1.71712	-2.80603	-2.99016	-2.77641	-2.71956	-2.91695	-2.01421	-2.98101	-3.20054	-2.57011	-3.29514	-3.17301	(0.6823529411764706, 0.7803921568627451, 0.9098039215686274)
FCGR4	-2.18577	-2.28192	-2.97406	-2.15793	-1.55593	-2.10681	-1.87833	-2.32303	-2.17081	-2.38506	-2.10881	-3.13894	-1.32222	-3.24185	-3.21365	(0.6823529411764706, 0.7803921568627451, 0.9098039215686274)
CD300E	-3.23593	-3.22468	-3.3087	-3.30509	-2.93091	-3.27093	-3.1729	-3.26031	-3.28411	-3.29225	-3.24222	-3.31538	-2.76776	-3.32026	-3.3107	(0.6823529411764706, 0.7803921568627451, 0.9098039215686274)
ACE	-2.9397	-3.11014	-3.22352	-3.23188	-1.43221	-2.79383	-2.41133	-2.7767	-3.09709	-3.21252	-3.04111	-3.29289	-1.15399	-3.2666	-3.28038	(0.6823529411764706, 0.7803921568627451, 0.9098039215686274)
S100A8	-0.775774	0.195963	-0.901244	-0.848644	5.13739	0.517476	3.39503	0.178507	0.186832	-1.02799	0.23939	-0.874051	-0.00498417	-0.599586	-0.627478	(1.0, 0.4980392156862745, 0.054901960784313725)
S100A9	-1.22489	-0.362104	-1.1587	-1.03304	4.90301	0.262901	3.10144	-0.127506	-0.145434	-1.3223	-0.118657	-1.00156	-0.0859993	-0.77063	-0.624807	(1.0, 0.4980392156862745, 0.054901960784313725)
CSF3R	-3.15209	-3.11599	-3.10735	-2.86228	0.323224	-2.26289	-0.89453	-2.22373	-2.72433	-2.80316	-2.94914	-3.22482	-2.08154	-3.06592	-2.93269	(1.0, 0.4980392156862745, 0.054901960784313725)
IL1B	-1.00649	-0.816669	2.6086	0.881027	3.55505	2.80987	3.17374	2.19895	2.37655	1.00193	-0.400575	0.734453	1.96609	0.623203	-1.62786	(1.0, 0.4980392156862745, 0.054901960784313725)
CLEC10A	-3.30141	-3.27501	-1.91638	-3.08458	-3.24404	-2.95374	-3.05672	-2.90851	-2.9384	-2.99166	-3.28503	-2.78336	-3.1976	-2.84515	-1.66599	(1.0, 0.7333333333333333, 0.47058823529411764)
H2-AB1	2.03313	2.16595	4.59329	4.56779	0.455684	0.634231	0.587966	0.382597	2.83246	4.3401	2.13662	5.14717	1.10144	4.11927	1.67562	(1.0, 0.7333333333333333, 0.47058823529411764)
CD74	3.85583	3.84425	6.14998	6.41062	2.38881	2.23388	2.19528	2.13975	4.58158	6.12871	3.79459	6.48739	3.46782	6.31188	4.14919	(1.0, 0.7333333333333333, 0.47058823529411764)
FLT3	-3.31129	-3.30958	-2.72987	-3.28703	-3.28176	-3.24737	-3.24409	-3.2099	-3.2685	-3.2325	-3.28816	-2.19953	-3.27556	-2.01987	-2.16438	(1.0, 0.7333333333333333, 0.47058823529411764)
CSF1R	-1.8157	-1.99325	-1.88429	-0.0840784	-0.90498	-0.997876	-0.833658	-0.747265	-0.793068	-0.460962	-1.18473	-2.90968	-0.372514	-3.05139	-2.91544	(0.17254901960784313, 0.6274509803921569, 0.17254901960784313)
MRC1	-0.00645806	-0.309078	-2.71651	-1.85708	-3.24699	-3.17462	-3.10582	-3.1948	-2.63413	-1.96315	-0.598617	-3.18287	-3.24635	-3.18314	-3.19743	(0.17254901960784313, 0.6274509803921569, 0.17254901960784313)
APOE	-1.69249	-1.80636	-1.22682	4.07895	0.858684	0.545173	0.477867	0.728965	1.15944	3.41941	-1.6421	-1.60292	1.48019	-1.74917	-1.43756	(0.17254901960784313, 0.6274509803921569, 0.17254901960784313)
C1QA	-2.83516	-2.75602	-2.04047	3.50697	-2.77464	-2.73969	-2.51793	-2.80946	-0.933793	2.41175	-2.6699	-2.85626	-2.80221	-3.01505	-2.79138	(0.17254901960784313, 0.6274509803921569, 0.17254901960784313)
C1QB	-2.84995	-2.74114	-1.83592	3.62693	-2.59941	-2.41159	-2.21025	-2.48999	-0.50357	2.58798	-2.53385	-2.66595	-2.71634	-2.88068	-2.8638	(0.17254901960784313, 0.6274509803921569, 0.17254901960784313)
C1QC	-3.00027	-2.94724	-2.24965	3.06662	-2.89215	-2.76642	-2.60869	-2.84486	-1.06174	2.03	-2.76135	-2.94517	-2.90997	-3.13245	-2.92193	(0.17254901960784313, 0.6274509803921569, 0.17254901960784313)
CTSB	1.34639	1.19085	-0.0128542	2.24805	1.10466	1.2216	1.06193	1.25488	1.29206	1.43677	1.43516	-0.600688	1.63565	-0.935812	1.99197	(0.17254901960784313, 0.6274509803921569, 0.17254901960784313)
CTSD	2.98244	2.57649	-1.67159	0.0981265	-0.265516	-0.309422	-0.153035	-0.595621	0.183631	-0.330049	2.86951	-2.23924	-1.13121	-2.66358	-1.29633	(0.17254901960784313, 0.6274509803921569, 0.17254901960784313)
MARCO	-2.88429	-2.39746	-3.31094	-3.27712	-3.29908	-3.29128	-3.28781	-3.29939	-3.27208	-3.28918	-2.52686	-3.3039	-3.30681	-3.32027	-3.31626	(0.596078431372549, 0.8745098039215686, 0.5411764705882353)
KRT79	-3.02023	-3.02118	-3.31843	-3.30691	-3.30276	-3.30715	-3.30215	-3.31168	-3.30686	-3.31178	-2.9167	-3.3209	-3.29608	-3.32174	-3.31885	(0.596078431372549, 0.8745098039215686, 0.5411764705882353)
KRT19	-2.07184	-2.11986	-3.30267	-3.27784	-3.26439	-3.28946	-3.27847	-3.29953	-3.26375	-3.27049	-2.05768	-3.29538	-3.22916	-3.31051	-3.307	(0.596078431372549, 0.8745098039215686, 0.5411764705882353)
CAR4	-0.162626	0.687454	-3.17164	-3.07013	-3.10545	-3.15522	-3.04896	-3.19297	-3.04229	-3.10528	0.134872	-3.16838	-3.17752	-3.1582	-3.153	(0.596078431372549, 0.8745098039215686, 0.5411764705882353)
CHIL3	4.60786	4.24417	-2.1343	-1.71228	-0.451206	0.739067	1.12015	0.795807	-0.212733	-1.93422	4.07238	-2.16749	-0.8666	-2.06739	-2.1268	(0.596078431372549, 0.8745098039215686, 0.5411764705882353)
CCL17	-2.85117	-2.76793	-1.04859	-2.67713	-3.06184	-3.0118	-2.93723	-3.04553	-2.33672	-2.50413	-2.61493	-2.26383	-3.05227	0.98875	-3.05705	(0.8392156862745098, 0.15294117647058825, 0.1568627450980392)
CCR5	-3.05603	-2.81204	-1.67008	-1.99617	-2.49488	-1.72803	-1.78909	-2.21902	-1.15303	-1.9675	-2.31412	-2.41881	-2.68242	-2.68927	-2.04024	(0.8392156862745098, 0.15294117647058825, 0.1568627450980392)
MAFB	-3.05367	-2.97099	-2.67096	-0.418821	-1.75025	-1.00337	-0.94828	-0.815167	-1.28402	-0.834502	-2.67089	-3.24035	-1.74241	-3.24354	-3.05956	(0.8392156862745098, 0.15294117647058825, 0.1568627450980392)
CD86	-3.01432	-2.97811	-1.23049	-1.15588	-2.11573	-1.66852	-1.89376	-2.02862	-1.32777	-1.22183	-2.46041	-1.48804	-1.6894	-0.633372	-2.85031	(0.8392156862745098, 0.15294117647058825, 0.1568627450980392)
ARG1	-3.24235	-3.19085	-3.18674	-3.10056	-3.17069	-2.88294	-2.85976	-3.1974	-1.30838	-3.0936	-3.11073	-3.28544	-3.24388	-3.20067	-3.30261	(0.8392156862745098, 0.15294117647058825, 0.1568627450980392)
GPNMB	-0.69261	-1.13125	-3.23471	-2.94113	-3.1395	-3.15422	-3.08803	-3.12306	-2.75667	-3.00529	-1.1555	-3.30247	-3.16193	-3.1677	-3.22414	(1.0, 0.596078431372549, 0.5882352941176471)
SPP1	-1.42425	-0.664136	-2.70898	-2.3027	-2.59997	-2.59641	-2.40307	-2.75102	-0.869	-2.52029	-0.807264	-2.37865	-3.01219	-2.88712	-3.02076	(1.0, 0.596078431372549, 0.5882352941176471)
CD68	0.431303	0.590988	-0.64795	0.736307	-0.908412	0.146139	-0.292532	0.0937323	0.309731	-0.0673522	0.956909	-0.914679	-0.415368	-2.3339	-0.446275	(1.0, 0.596078431372549, 0.5882352941176471)
SAA3	-3.25702	-3.20764	-3.26969	-3.24913	-3.00348	-2.77473	-2.56105	-2.89	-3.02087	-3.25884	-3.19841	-3.24718	-3.07785	-3.31796	-3.23654	(0.5803921568627451, 0.403921568627451, 0.7411764705882353)
SERPINB2	-3.31904	-3.31769	-3.30192	-3.31683	-3.25974	-3.25235	-3.24206	-3.24574	-3.29382	-3.31484	-3.30833	-3.31466	-3.22526	-3.3214	-3.31938	(0.5803921568627451, 0.403921568627451, 0.7411764705882353)
ZBTB46	-3.30589	-3.3164	-3.05574	-3.30074	-3.30849	-3.30916	-3.30631	-3.30832	-3.28557	-3.27934	-3.31645	-2.84036	-3.29316	-2.74955	-3.22481	(0.7725490196078432, 0.6901960784313725, 0.8352941176470589)
CD207	-3.30315	-3.30988	-3.23134	-2.86108	-3.31932	-3.31765	-3.31188	-3.31755	-3.21895	-3.01609	-3.31388	-3.12347	-3.31502	-3.31592	-3.30716	(0.7725490196078432, 0.6901960784313725, 0.8352941176470589)
IRF4	-3.2406	-3.24679	-2.88796	-3.12668	-3.25515	-3.25177	-3.2287	-3.23609	-3.1551	-2.82853	-3.2619	-3.14212	-3.21498	-2.92594	-2.82969	(0.7725490196078432, 0.6901960784313725, 0.8352941176470589)
CEBPB	2.63198	2.64087	0.182052	1.98193	4.04775	3.3983	3.67293	3.14648	3.18291	1.70918	3.07423	-1.57344	3.34438	-1.79844	-0.943492	(0.7725490196078432, 0.6901960784313725, 0.8352941176470589)
LILRB4A	0.842989	1.1521	0.167418	1.01225	1.49354	1.43925	1.53185	1.01279	1.56428	0.594762	1.68454	-1.80293	0.523748	-1.06412	-2.23788	(0.7725490196078432, 0.6901960784313725, 0.8352941176470589)
ITGAX	-1.26921	-1.76837	-1.86297	-1.39365	-2.61089	-2.97147	-2.78586	-3.05413	-2.06377	-1.79075	-1.17373	-2.26194	-2.71616	-2.75203	-2.81608	(0.7725490196078432, 0.6901960784313725, 0.8352941176470589)
FSCN1	-3.30888	-3.29729	-3.21584	-3.24613	-3.30762	-3.28803	-3.28406	-3.30011	-3.28796	-3.27108	-3.29251	-3.28773	-3.30875	1.16075	-3.31726	(0.5490196078431373, 0.33725490196078434, 0.29411764705882354)
CCR7	-3.06268	-3.1117	-1.22406	-2.77577	-3.0379	-3.02268	-2.94752	-3.06391	-2.72867	-1.70307	-3.03656	-2.30544	-2.78744	2.54318	-2.57959	(0.5490196078431373, 0.33725490196078434, 0.29411764705882354)
LY75	-2.56685	-2.68154	-3.29665	-3.27958	-3.30254	-3.30392	-3.28987	-3.30503	-3.29083	-3.26284	-2.45392	-3.25466	-3.31645	-2.6842	-3.30784	(0.5490196078431373, 0.33725490196078434, 0.29411764705882354)
CCL22	-3.16622	-3.18989	-2.57801	-3.09675	-3.28625	-3.27266	-3.26194	-3.26195	-3.12959	-3.07565	-3.12567	-3.04209	-3.29566	0.767088	-3.17519	(0.5490196078431373, 0.33725490196078434, 0.29411764705882354)
CD40	-3.28231	-3.27013	-2.69117	-2.65647	-3.08179	-2.98291	-2.99752	-2.92749	-2.75795	-2.68764	-3.2001	-2.9371	-3.04068	-1.6833	-3.22293	(0.5490196078431373, 0.33725490196078434, 0.29411764705882354)
BIRC3	-2.94098	-2.88334	-2.13084	-2.23195	-1.48641	-2.17912	-1.72765	-2.17566	-2.33809	-1.97793	-2.4755	-2.65962	-2.00018	-1.85683	-2.2553	(0.5490196078431373, 0.33725490196078434, 0.29411764705882354)
NFKB2	-2.94719	-2.91548	-2.19249	-2.50149	-2.15738	-2.4455	-2.2609	-2.55473	-2.44074	-2.35953	-2.32597	-2.58435	-2.2371	-1.1583	-2.70769	(0.5490196078431373, 0.33725490196078434, 0.29411764705882354)
IL12B	-3.31963	-3.32016	-3.24998	-3.26476	-3.31745	-3.31272	-3.30442	-3.31727	-3.29344	-3.29644	-3.32093	-3.28168	-3.31777	-2.67646	-3.32034	(0.5490196078431373, 0.33725490196078434, 0.29411764705882354)
MARCKSL1	-3.07801	-2.94932	-1.58911	-1.68746	-0.492231	-1.95282	-1.1603	-2.30752	-1.99635	-1.61098	-2.73096	-2.47759	-2.07711	1.70482	-2.73073	(0.5490196078431373, 0.33725490196078434, 0.29411764705882354)
CD274	-2.42482	-2.47051	-2.40019	-2.68457	-1.92821	-2.5814	-2.16811	-2.97037	-2.01841	-2.53565	-1.80498	-2.75787	-2.33785	-1.03549	-3.05039	(0.5490196078431373, 0.33725490196078434, 0.29411764705882354)
TNFRSF9	-3.277	-3.27545	-3.15823	-3.1917	-3.27099	-3.27522	-3.28367	-3.27055	-3.10558	-3.01453	-3.26841	-3.28628	-3.27836	-2.17864	-3.1868	(0.5490196078431373, 0.33725490196078434, 0.29411764705882354)
SEMA7A	-3.31847	-3.31238	-3.02166	-3.29602	-3.28062	-3.2917	-3.29109	-3.30768	-3.28136	-3.22643	-3.31902	-3.12998	-3.30322	-1.93375	-3.18285	(0.5490196078431373, 0.33725490196078434, 0.29411764705882354)
STAT4	-3.27499	-3.27725	-2.69095	-3.14826	-2.97918	-3.12153	-3.01161	-3.17883	-3.11972	-2.83325	-3.28174	-3.10062	-3.19117	-1.81402	-3.12082	(0.5490196078431373, 0.33725490196078434, 0.29411764705882354)
XCR1	-3.31341	-3.31939	-3.28853	-3.31679	-3.32181	-3.31981	-3.31998	-3.32039	-3.31688	-3.29669	-3.32088	-2.56237	-3.31933	-3.31491	-3.3006	(0.7686274509803922, 0.611764705882353, 0.5803921568627451)
CLEC9A	-3.29392	-3.30836	-3.16808	-3.28319	-3.31484	-3.31317	-3.31381	-3.30974	-3.28093	-3.25813	-3.3045	-2.27936	-3.31084	-3.31253	-2.86673	(0.7686274509803922, 0.611764705882353, 0.5803921568627451)
CADM1	-3.29916	-3.30828	-3.21156	-2.25562	-3.30645	-3.31438	-3.29489	-3.30923	-3.18203	-2.53563	-3.2827	-2.5127	-3.29841	-3.25835	-3.11381	(0.7686274509803922, 0.611764705882353, 0.5803921568627451)
BATF3	-3.12705	-3.00833	-2.77139	-2.61061	-3.17572	-3.15807	-3.07554	-2.95813	-3.0151	-2.63107	-2.9091	-1.47638	-3.15548	-1.43259	-3.14614	(0.7686274509803922, 0.611764705882353, 0.5803921568627451)
IRF8	-2.17163	-2.09896	-2.24579	-1.32096	-2.40028	-2.20075	-2.0534	-1.90335	-1.85006	-1.29208	-1.60293	0.167905	-2.25551	-0.424744	1.90673	(0.7686274509803922, 0.611764705882353, 0.5803921568627451)
TCF4	-3.13704	-3.119	-2.24149	-2.48409	-2.99032	-2.78966	-2.77509	-2.70869	-2.67306	-2.36733	-3.04699	-2.89643	-2.84194	-2.66762	0.0341182	(0.8901960784313725, 0.4666666666666667, 0.7607843137254902)
PLD4	-1.29226	-1.2679	-1.24073	-0.603168	-1.18882	-0.164604	-0.296099	0.300708	-0.887336	-0.771116	-0.780959	-1.03384	-0.556862	-2.8069	0.766709	(0.8901960784313725, 0.4666666666666667, 0.7607843137254902)
BCL11A	-3.31449	-3.31655	-2.96691	-3.28812	-3.271	-3.24298	-3.21126	-3.18289	-3.26811	-3.13753	-3.31687	-2.94203	-3.18794	-3.20154	-1.02491	(0.8901960784313725, 0.4666666666666667, 0.7607843137254902)
RUNX2	-2.76065	-2.74637	-3.04034	-3.17623	-2.8909	-3.00335	-2.95203	-3.15625	-2.91966	-3.0813	-2.76585	-3.20407	-2.98136	-3.14623	-1.72807	(0.8901960784313725, 0.4666666666666667, 0.7607843137254902)
SIGLECH	-3.31386	-3.31393	-3.14899	-3.29457	-3.3076	-3.31481	-3.29311	-3.3084	-3.31352	-3.25893	-3.31756	-3.23368	-3.30026	-3.31771	1.13891	(0.8901960784313725, 0.4666666666666667, 0.7607843137254902)
CCR9	-3.31609	-3.31434	-3.20367	-3.30588	-3.3077	-3.30777	-3.29952	-3.29937	-3.29563	-3.27755	-3.31086	-3.25156	-3.30544	-3.26974	0.00631231	(0.8901960784313725, 0.4666666666666667, 0.7607843137254902)
BST2	-1.24316	-0.328949	-0.630413	-0.498808	-1.75141	-0.837733	-0.927643	-0.920958	-0.363574	-0.709092	-0.811704	-0.926654	-1.68507	-1.22801	2.92176	(0.8901960784313725, 0.4666666666666667, 0.7607843137254902)
