# Supplementary material for: Conserved transcriptional connectivity of regulatory T cells in the tumor microenvironment informs new combination cancer therapy strategies
Source: Nat Immunol. 2023 May 1;24(6):1020–35. doi: 10.1038/s41590-023-01504-2 (PMC10232368; doi:10.1038/s41590-023-01504-2)
Supplement: Source Data Extended Data Fig. 4 — Statistical source data. [file 41590_2023_1504_MOESM34_ESM.xlsx]

## Sheet: ED_4B_left_panel
	tsne_1	tsne_2	size
Neigh_index-3685	6.12661	3.49641	44
Neigh_index-2701	30.2513	-1.04668	101
Neigh_index-1753	-23.3864	-10.7638	77
Neigh_index-882	35.4087	-0.873327	34
Neigh_index-81	28.5139	1.69057	99
Neigh_index-2635	9.71191	0.30667	78
Neigh_index-1438	10.6092	0.175464	68
Neigh_index-3705	19.7255	-0.135978	69
Neigh_index-414	-17.1071	-3.47205	71
Neigh_index-3569	7.5031	1.71209	55
Neigh_index-1963	3.47904	8.63551	49
Neigh_index-1069	-23.0101	-13.0172	42
Neigh_index-124	-23.0791	9.24349	43
Neigh_index-3080	-14.5884	5.66286	96
Neigh_index-2604	31.0868	-0.382418	74
Neigh_index-117	-19.1991	1.93854	77
Neigh_index-2308	25.3471	-5.54325	51
Neigh_index-1585	13.2731	2.47843	46
Neigh_index-648	-23.3387	-10.513	68
Neigh_index-3181	-18.5212	-1.4931	53
Neigh_index-2323	-17.8754	7.9737	73
Neigh_index-1717	22.4464	-3.19533	135
Neigh_index-1316	-2.33564	6.97563	49
Neigh_index-707	0.405268	-14.4194	44
Neigh_index-1847	-21.1302	4.38116	87
Neigh_index-3294	-14.5547	2.5886	41
Neigh_index-1881	-9.18093	-2.39527	44
Neigh_index-743	-25.6126	-0.553465	78
Neigh_index-1929	-19.3424	4.3324	63
Neigh_index-1076	32.5029	-1.2478	69
Neigh_index-389	31.8393	-0.347942	104
Neigh_index-43	-21.3918	-11.6263	55
Neigh_index-715	-6.17041	-27.593	57
Neigh_index-3779	26.8196	-0.838225	55
Neigh_index-344	-12.4996	-6.09486	68
Neigh_index-2963	8.34595	2.03327	61
Neigh_index-1674	-21.3812	4.90905	107
Neigh_index-1580	34.9801	3.41801	49
Neigh_index-1019	-22.3549	7.85731	74
Neigh_index-2866	25.9753	-3.84345	79
Neigh_index-295	-0.164674	-15.5981	75
Neigh_index-3696	-7.39488	-27.3204	44
Neigh_index-1750	-25.5154	-1.60606	74
Neigh_index-2203	11.4339	2.73381	83
Neigh_index-898	19.5919	-2.52536	125
Neigh_index-3562	33.7887	7.53678	37
Neigh_index-2922	-16.815	-0.458884	82
Neigh_index-454	35.7262	0.754726	35
Neigh_index-3258	-12.2664	8.70113	55
Neigh_index-3423	24.3926	1.78731	58
Neigh_index-840	4.28418	-1.60873	33
Neigh_index-1421	-8.82219	-0.193039	44
Neigh_index-1899	-5.48181	12.9345	68
Neigh_index-516	35.8202	1.80623	43
Neigh_index-4	-13.5378	-5.85121	62
Neigh_index-2325	33.1499	-1.63125	82
Neigh_index-1272	-12.4594	-2.63828	73
Neigh_index-961	23.7639	-1.08462	101
Neigh_index-582	-5.0603	13.0773	94
Neigh_index-2680	20.8873	-3.37997	69
Neigh_index-1444	-3.71729	1.12253	33
Neigh_index-3319	-13.2535	9.33671	74
Neigh_index-2477	18.1266	3.92703	44
Neigh_index-281	22.6811	-4.95081	87
Neigh_index-1508	-22.6007	8.6563	73
Neigh_index-1072	-10.429	-3.98123	51
Neigh_index-3698	26.3559	2.81073	48
Neigh_index-293	-24.3993	4.80334	33
Neigh_index-3117	34.2743	2.92818	45
Neigh_index-1958	-16.1377	-7.79003	56
Neigh_index-3013	-7.71542	9.51056	49
Neigh_index-1764	-23.8465	8.74128	45
Neigh_index-2519	-3.49219	10.3778	103
Neigh_index-168	-19.1366	1.1947	42
Neigh_index-3570	31.2421	0.89309	70
Neigh_index-3249	-2.91499	-1.49248	35
Neigh_index-1235	-19.6285	3.47601	52
Neigh_index-2262	-18.1763	7.95579	65
Neigh_index-3354	-17.5704	-6.7345	61
Neigh_index-460	-13.1614	9.88532	55
Neigh_index-1084	-22.126	-11.5162	64
Neigh_index-1957	-19.4541	4.18268	42
Neigh_index-1392	22.9268	0.486432	69
Neigh_index-3165	-7.3943	8.64704	53
Neigh_index-3558	15.3378	10.4119	74
Neigh_index-164	3.37972	2.53459	37
Neigh_index-2202	23.3855	-0.872978	109
Neigh_index-2530	28.8503	0.396631	97
Neigh_index-2157	-16.07	2.11757	79
Neigh_index-854	-16.3077	2.31086	88
Neigh_index-964	-23.5789	-11.1259	48
Neigh_index-3474	16.9063	11.1468	56
Neigh_index-108	-8.09079	-5.96716	47
Neigh_index-2260	0.50952	-15.9647	54
Neigh_index-1506	-23.6555	-5.04049	62
Neigh_index-385	-12.6399	5.37831	37
Neigh_index-318	-9.85565	-2.07166	55
Neigh_index-2205	4.30924	3.93326	68
Neigh_index-1422	-18.2016	7.60112	68
Neigh_index-1641	8.74743	-0.341941	74
Neigh_index-725	-24.6046	0.731875	55
Neigh_index-2637	14.726	4.11136	54
Neigh_index-613	-5.93791	-27.8442	49
Neigh_index-2646	-14.1272	0.185377	51
Neigh_index-1022	22.5196	2.8953	43
Neigh_index-2209	-0.771718	-13.9184	35
Neigh_index-1574	-21.6553	8.60352	76
Neigh_index-2328	-12.6629	-6.82389	86
Neigh_index-2336	9.1131	0.164448	97
Neigh_index-42	-20.3018	-11.7409	50
Neigh_index-2798	-6.3784	11	85
Neigh_index-2237	-18.3755	-7.28363	63
Neigh_index-2744	33.4685	-0.606772	93
Neigh_index-1866	32.8233	-0.6803	80
Neigh_index-381	22.3218	2.34356	61
Neigh_index-85	-8.55982	-4.26075	71
Neigh_index-3335	20.0197	-0.603667	69
Neigh_index-57	-27.1351	1.91815	44
Neigh_index-2217	-12.4796	3.6545	43
Neigh_index-350	-1.63723	9.6756	63
Neigh_index-992	8.51902	-0.631638	73
Neigh_index-713	-22.6842	-12.065	57
Neigh_index-261	-22.7636	-12.5196	50
Neigh_index-2163	-16.2005	9.00001	70
Neigh_index-230	19.6665	7.52644	39
Neigh_index-1792	-16.7974	2.91714	141
Neigh_index-1806	-19.4428	4.48001	55
Neigh_index-822	-17.9412	7.29429	73
Neigh_index-476	-6.46679	-29.0066	65
Neigh_index-25	-15.5278	-6.26851	58
Neigh_index-3409	18.4016	0.0427665	51
Neigh_index-3296	3.14847	8.80551	70
Neigh_index-222	-3.02276	-14.7638	34
Neigh_index-3323	27.7632	-0.447174	61
Neigh_index-1772	-15.2574	4.17913	46
Neigh_index-2573	-23.0219	1.67016	85
Neigh_index-1320	31.9432	-3.23826	71
Neigh_index-1616	-22.4989	2.59218	63
Neigh_index-436	-22.2486	-6.60529	42
Neigh_index-18	-5.53585	11.9605	125
Neigh_index-3132	1.25782	3.5997	57
Neigh_index-3736	-4.52128	7.49575	55
Neigh_index-951	-26.7404	-3.09503	43
Neigh_index-3300	-15.1007	2.49712	88
Neigh_index-1604	-28.8449	3.38564	46
Neigh_index-3214	-4.74038	9.71074	95
Neigh_index-2725	29.3238	-4.10004	49
Neigh_index-2229	-19.161	0.227066	44
Neigh_index-1667	-1.47739	-15.3852	41
Neigh_index-3635	5.03895	9.33635	38
Neigh_index-3191	-12.2633	7.53263	34
Neigh_index-839	20.4337	-4.23228	66
Neigh_index-1307	-21.7946	-9.18883	38
Neigh_index-1863	28.0776	-0.973248	53
Neigh_index-2075	-10.3223	2.85663	51
Neigh_index-3668	-17.2104	-7.85278	58
Neigh_index-3228	-3.74612	9.46785	59
Neigh_index-529	-23.6482	2.73611	44
Neigh_index-2927	11.6145	4.68998	56
Neigh_index-2206	-18.3367	8.21902	55
Neigh_index-1123	11.2046	1.69735	96
Neigh_index-427	-16.0326	-4.2451	52
Neigh_index-952	-18.0782	-3.86556	66
Neigh_index-846	-6.19917	-28.486	72
Neigh_index-2402	1.26855	-17.5848	40
Neigh_index-1562	-21.9677	0.882765	58
Neigh_index-501	-23.8502	-10.1574	52
Neigh_index-3653	14.4685	6.76214	48
Neigh_index-1059	2.29795	-16.2521	53
Neigh_index-3596	15.9722	10.2145	64
Neigh_index-2759	32.1335	0.723048	69
Neigh_index-1439	29.2264	-0.192924	72
Neigh_index-2132	-16.1735	-0.495596	38
Neigh_index-2799	15.5278	10.4407	71
Neigh_index-2881	-22.5597	11.7178	64
Neigh_index-2630	-9.7135	-3.26798	49
Neigh_index-1094	9.62222	-1.30627	55
Neigh_index-3731	8.74725	4.07681	88
Neigh_index-606	-28.5525	2.93631	57
Neigh_index-1346	-23.9175	-5.23405	93
Neigh_index-2180	10.9276	3.55966	67
Neigh_index-3598	9.43357	8.01356	36
Neigh_index-2539	14.519	1.84818	51
Neigh_index-1264	-15.0506	1.08147	41
Neigh_index-405	-20.8803	-10.8788	55
Neigh_index-1157	17.9839	-3.00044	70
Neigh_index-2856	25.3422	-2.48027	53
Neigh_index-1209	-8.65227	-7.41963	36
Neigh_index-2032	-18.1976	7.96573	89
Neigh_index-2935	33.5981	-1.46333	73
Neigh_index-114	13.868	10.1402	43
Neigh_index-2167	-3.90579	12.4958	74
Neigh_index-3329	6.63107	0.305439	51
Neigh_index-754	14.2495	10.7992	41
Neigh_index-2017	22.8139	0.973973	69
Neigh_index-2245	25.7542	-1.58018	54
Neigh_index-1867	-11.1868	-2.64003	68
Neigh_index-275	-16.4947	3.92226	69
Neigh_index-2565	1.09518	-17.4535	36
Neigh_index-3072	-5.14961	-3.26267	63
Neigh_index-1025	-23.7	-3.57093	67
Neigh_index-1885	-6.63326	-1.02121	76
Neigh_index-658	-22.4809	-4.2821	47
Neigh_index-2236	0.186223	-15.6955	62
Neigh_index-395	22.0746	2.1108	55
Neigh_index-3486	-17.2968	-5.84988	46
Neigh_index-2653	-15.7795	2.62291	104
Neigh_index-2445	19.4988	-3.44285	78
Neigh_index-544	-8.10019	-5.64344	51
Neigh_index-3579	4.56511	2.54838	35
Neigh_index-214	-24.7658	-4.33608	65
Neigh_index-1134	2.45249	-17.0212	58
Neigh_index-2199	-12.7359	-6.05216	56
Neigh_index-968	-15.6883	-8.14247	54
Neigh_index-1044	10.9867	-0.657568	48
Neigh_index-2526	-8.74868	-3.23319	45
Neigh_index-2029	23.2285	-6.08526	47
Neigh_index-729	-17.0157	2.65849	90
Neigh_index-2749	34.3604	-1.66215	62
Neigh_index-2232	-2.93134	11.9374	84
Neigh_index-3336	2.87856	8.92201	52
Neigh_index-3046	-11.0982	10.6906	73
Neigh_index-3482	9.93112	5.89939	43
Neigh_index-54	2.23774	-15.5735	51
Neigh_index-2170	7.29241	6.56618	50
Neigh_index-2559	-16.477	8.20213	61
Neigh_index-3740	-21.4104	10.5365	60
Neigh_index-283	11.6967	2.12223	64
Neigh_index-2195	-5.64651	12.0675	87
Neigh_index-3476	26.8386	1.13472	43
Neigh_index-2139	30.6087	-2.33869	66
Neigh_index-3589	-10.2748	11.2163	66
Neigh_index-237	-8.03171	-0.0117351	52
Neigh_index-3459	8.155	1.52731	77
Neigh_index-2261	-19.2636	1.60864	41
Neigh_index-1816	3.09908	7.67377	50
Neigh_index-765	-13.1235	-0.0246828	42
Neigh_index-733	-7.20674	-28.4214	59
Neigh_index-2213	-12.5782	5.94614	39
Neigh_index-587	3.16826	2.79322	40
Neigh_index-1983	-21.9856	-0.19077	54
Neigh_index-3281	-4.38467	-2.50137	55
Neigh_index-981	-22.7543	5.95259	62
Neigh_index-1914	-12.4141	-6.52098	50
Neigh_index-1771	23.5778	-6.03991	49
Neigh_index-1609	-6.74674	-28.8681	68
Neigh_index-1348	20.3513	-5.16138	47
Neigh_index-299	-17.6385	-2.62529	52
Neigh_index-1127	-11.8904	-2.91089	45
Neigh_index-206	-29.7523	3.94514	40
Neigh_index-144	-1.79471	-14.5045	38
Neigh_index-802	31.4666	-3.77082	41
Neigh_index-2664	1.02906	-17.438	39
Neigh_index-452	-19.3802	9.00574	52
Neigh_index-1210	-21.4631	-10.9092	61
Neigh_index-530	10.808	4.41865	61
Neigh_index-2423	-14.4849	2.19812	56
Neigh_index-3055	24.7688	-1.14331	75
Neigh_index-999	9.6519	0.955242	67
Neigh_index-2068	11.7287	1.57135	53
Neigh_index-1323	19.1435	-1.72193	71
Neigh_index-1347	-19.9356	7.13008	88
Neigh_index-3493	3.23394	9.21818	36
Neigh_index-92	-26.0741	0.229183	63
Neigh_index-1887	15.5469	-0.713622	71
Neigh_index-442	9.69466	2.36752	46
Neigh_index-2745	-4.83089	-1.54584	47
Neigh_index-145	33.9229	-1.78154	62
Neigh_index-3487	-12.5522	1.57432	86
Neigh_index-1639	-19.5744	8.87068	59
Neigh_index-2130	30.3113	-0.539835	62
Neigh_index-126	1.2698	-15.6902	59
Neigh_index-1566	-13.938	6.32788	61
Neigh_index-404	-11.8211	4.84845	46
Neigh_index-670	2.9749	5.37918	103
Neigh_index-2570	-1.29739	6.62748	40
Neigh_index-3345	23.3938	0.392074	85
Neigh_index-392	-21.1952	-11.4701	51
Neigh_index-1377	-23.0274	6.64568	48
Neigh_index-2807	32.6016	0.429674	50
Neigh_index-332	-6.8747	-0.479624	53
Neigh_index-933	-19.0412	-5.54147	39
Neigh_index-2554	-10.3519	-3.42474	53
Neigh_index-2497	-28.1037	2.11587	47
Neigh_index-3114	11.6212	5.80384	48
Neigh_index-3118	23.4833	1.19089	62
Neigh_index-3500	17.4636	11.6925	38
Neigh_index-977	2.73551	-16.4833	46

## Sheet: ED_4B_right_panel
	logFC	logCPM	F	PValue	FDR	Nhood	SpatialFDR	Celltype_fib	Celltype_fib_fraction	Celltype_fib_new	log_FDR	log_SpatialFDR	log_PValue
1	-3.97524	14.4959	11.5418	0.00069077	0.0142101	1	0.0170784	Pericyte	0.931818	Pericyte	1.8474	1.76755	3.16067
2	-0.140177	15.1122	0.0169639	0.896382	0.96136	2	0.959048	Myofibroblast	1	Myofibroblast	0.017114	0.0181597	0.0475068
3	5.15781	14.0626	10.7203	0.00107359	0.0181879	3	0.0208076	COL14A1 Matrix	1	COL14A1 Matrix	1.74022	1.68178	2.96916
4	-0.0550146	14.0058	0.00263407	0.959072	0.99001	4	0.988827	Myofibroblast	1	Myofibroblast	0.00436055	0.00487988	0.0181488
5	-0.245895	14.9499	0.057281	0.810865	0.903079	5	0.902312	Myofibroblast	1	Myofibroblast	0.0442741	0.0446433	0.0910514
6	2.15563	14.5105	3.87448	0.0491319	0.132846	6	0.136007	Pericyte	0.974359	Pericyte	0.876651	0.866439	1.30864
7	2.74155	14.312	6.28096	0.012265	0.0535201	7	0.0559406	Pericyte	0.985294	Pericyte	1.27148	1.25227	1.91133
8	-1.55494	14.7103	2.36047	0.124566	0.252642	8	0.25592	Myofibroblast	1	Myofibroblast	0.597495	0.591895	0.904599
9	1.30412	14.1669	1.6137	0.204086	0.347791	9	0.348361	COL14A1 Matrix	1	COL14A1 Matrix	0.458681	0.45797	0.690187
10	-1.41609	14.5789	2.06193	0.15114	0.280342	10	0.281859	Pericyte	0.945455	Pericyte	0.552313	0.549967	0.820621
11	1.14781	14.2869	1.38097	0.240044	0.389559	11	0.389958	Pericyte	0.734694	Mixed	0.409427	0.408983	0.619709
12	2.83739	13.6954	3.25664	0.0712508	0.176899	12	0.180695	COL14A1 Matrix	0.928571	COL14A1 Matrix	0.752276	0.743054	1.14721
13	1.30144	13.9039	1.1057	0.293116	0.426351	13	0.42589	COL14A1 Matrix	1	COL14A1 Matrix	0.370233	0.370702	0.53296
14	-3.10653	15.1976	6.89023	0.00871772	0.0473122	14	0.0502194	COL14A1 Matrix	0.822917	COL14A1 Matrix	1.32503	1.29913	2.0596
15	-0.0952177	14.6223	0.00966745	0.921683	0.965254	15	0.962687	Myofibroblast	1	Myofibroblast	0.0153585	0.0165147	0.0354183
16	4.04322	14.3151	10.3295	0.00132527	0.0190839	16	0.0218273	COL14A1 Matrix	1	COL14A1 Matrix	1.71933	1.661	2.87769
17	0.435574	14.3481	0.223881	0.636139	0.7863	17	0.78559	Myofibroblast	0.980392	Myofibroblast	0.104412	0.104804	0.196448
18	0.490117	14.1335	0.233451	0.629017	0.780849	18	0.780131	Pericyte	0.869565	Pericyte	0.107433	0.107832	0.201338
19	4.97811	13.9765	9.5785	0.00198971	0.0216834	19	0.0231896	COL14A1 Matrix	1	COL14A1 Matrix	1.66387	1.63471	2.70121
20	-2.30828	14.4246	5.40385	0.0201693	0.0764311	20	0.0794611	COL14A1 Matrix	0.962264	COL14A1 Matrix	1.11673	1.09985	1.69531
21	1.42582	14.559	1.90917	0.167174	0.293575	21	0.294587	COL14A1 Matrix	0.986301	COL14A1 Matrix	0.532282	0.530787	0.77683
22	1.13748	14.9329	1.1431	0.285099	0.422981	22	0.422234	Myofibroblast	0.97037	Myofibroblast	0.373679	0.374447	0.545005
23	0.583944	14.1119	0.325975	0.568088	0.717585	23	0.716574	COL13A1 Matrix	0.693878	Mixed	0.144127	0.144739	0.245584
24	5.0095	13.9864	9.69289	0.00187002	0.0215426	24	0.0231896	MSC	0.931818	MSC	1.6667	1.63471	2.72815
25	6.10155	14.6436	13.3538	0.000263011	0.0142101	25	0.0170784	COL14A1 Matrix	1	COL14A1 Matrix	1.8474	1.76755	3.58003
26	-1.0518	14.124	1.10956	0.292277	0.426351	26	0.42589	COL14A1 Matrix	0.97561	COL14A1 Matrix	0.370233	0.370702	0.534206
27	4.95634	13.9609	9.30675	0.00230624	0.0216834	27	0.0231896	COL14A1 Matrix	1	COL14A1 Matrix	1.66387	1.63471	2.6371
28	3.21553	14.2419	7.31861	0.00686909	0.0412145	28	0.043891	COL14A1 Matrix	1	COL14A1 Matrix	1.38495	1.35762	2.1631
29	3.95294	14.3888	9.22641	0.00240927	0.0216834	29	0.0231896	COL14A1 Matrix	1	COL14A1 Matrix	1.66387	1.63471	2.61811
30	0.0517172	14.5127	0.00293348	0.956811	0.99001	30	0.988827	Myofibroblast	1	Myofibroblast	0.00436055	0.00487988	0.019174
31	0.314658	14.7955	0.0984223	0.753756	0.871815	31	0.870593	Myofibroblast	0.990385	Myofibroblast	0.0595758	0.0601849	0.122769
32	3.1899	13.8647	4.59305	0.0321946	0.107815	32	0.111638	COL14A1 Matrix	1	COL14A1 Matrix	0.967323	0.952188	1.49222
33	0.739871	14.0961	0.503064	0.478221	0.631778	33	0.630039	Mesothelial	1	Mesothelial	0.199436	0.200632	0.320372
34	-0.883049	14.641	0.783055	0.37629	0.516056	34	0.514804	Myofibroblast	0.981818	Myofibroblast	0.287304	0.288358	0.424477
35	2.12131	14.292	4.23023	0.03981	0.121213	35	0.125018	COL14A1 Matrix	1	COL14A1 Matrix	0.91645	0.903028	1.40001
36	-1.08623	14.6497	1.18823	0.275789	0.415849	36	0.415823	Pericyte	0.95082	Pericyte	0.381064	0.381092	0.559423
37	3.08185	14.6334	6.30289	0.0121146	0.0535201	37	0.0559406	COL14A1 Matrix	1	COL14A1 Matrix	1.27148	1.25227	1.91669
38	0.641136	14.1393	0.39752	0.528428	0.685529	38	0.683858	Myofibroblast	0.979592	Myofibroblast	0.163974	0.165034	0.277014
39	3.07121	14.1597	6.29842	0.0121451	0.0535201	39	0.0559406	COL14A1 Matrix	1	COL14A1 Matrix	1.27148	1.25227	1.9156
40	-1.5677	14.8662	2.2848	0.130769	0.259735	40	0.262554	Myofibroblast	1	Myofibroblast	0.58547	0.580781	0.883494
41	5.7374	14.3685	13.9804	0.000188729	0.0142101	41	0.0170784	MSC	0.986667	MSC	1.8474	1.76755	3.72416
42	0.0117642	14.0223	0.000177816	0.989362	0.999468	42	0.999468	Mesothelial	1	Mesothelial	0.000231236	0.000231236	0.00464489
43	3.67609	14.1136	7.49022	0.00624583	0.0412145	43	0.043891	COL14A1 Matrix	1	COL14A1 Matrix	1.38495	1.35762	2.20441
44	1.05014	14.8607	0.96019	0.327231	0.464248	44	0.463638	Pericyte	0.963855	Pericyte	0.33325	0.333821	0.485146
45	1.92608	14.868	2.98799	0.0840034	0.193624	45	0.197441	Myofibroblast	0.944	Myofibroblast	0.71304	0.704563	1.0757
46	-0.0171452	14.1703	0.000468058	0.982741	0.999468	46	0.99916	Myofibroblast	1	Myofibroblast	0.000231236	0.000364905	0.0075609
47	-1.47399	14.8164	2.08613	0.148763	0.278207	47	0.280221	COL14A1 Matrix	0.987805	COL14A1 Matrix	0.555633	0.552499	0.827504
48	0.889037	13.8075	0.496208	0.481234	0.632856	48	0.631428	Myofibroblast	1	Myofibroblast	0.198695	0.199676	0.317643
49	-3.18021	14.5753	8.38542	0.00381409	0.0296881	49	0.0318285	COL14A1 Matrix	0.781818	Mixed	1.52742	1.49718	2.41861
50	-0.935434	14.7253	0.841423	0.359076	0.499583	50	0.498856	Myofibroblast	1	Myofibroblast	0.301392	0.302025	0.444814
51	3.13398	13.8292	4.28712	0.0385009	0.119229	51	0.12316	Pericyte	0.575758	Mixed	0.923619	0.90953	1.41453
52	3.10226	13.9577	4.89591	0.0270073	0.093712	52	0.0970828	COL14A1 Matrix	1	COL14A1 Matrix	1.0282	1.01286	1.56852
53	0.71572	14.7251	0.461221	0.497115	0.650768	53	0.648988	COL13A1 Matrix	1	COL13A1 Matrix	0.186574	0.187764	0.303543
54	0.849365	13.9045	0.518585	0.471511	0.625784	54	0.623941	Myofibroblast	1	Myofibroblast	0.203575	0.204856	0.326508
55	1.86753	14.0821	2.75209	0.0972484	0.210583	55	0.213932	COL14A1 Matrix	1	COL14A1 Matrix	0.676576	0.669724	1.01212
56	-0.124707	14.8348	0.0144386	0.904365	0.963281	56	0.960639	Myofibroblast	1	Myofibroblast	0.016247	0.0174399	0.0436561
57	3.14874	14.2957	7.37394	0.00666147	0.0412145	57	0.043891	COL14A1 Matrix	0.972603	COL14A1 Matrix	1.38495	1.35762	2.17643
58	1.83252	14.7347	2.8258	0.0928812	0.205768	58	0.209203	Myofibroblast	1	Myofibroblast	0.686623	0.679432	1.03207
59	2.93704	14.6537	5.98431	0.0144998	0.057999	59	0.0605992	COL13A1 Matrix	0.840426	COL13A1 Matrix	1.23658	1.21753	1.83864
60	3.30695	14.5759	6.52732	0.0106797	0.0512624	60	0.0540212	Myofibroblast	0.985507	Myofibroblast	1.2902	1.26744	1.97144
61	0.0871643	13.8898	0.00612274	0.937637	0.978404	61	0.976791	COL14A1 Matrix	1	COL14A1 Matrix	0.00948192	0.0101984	0.0279653
62	-0.236045	14.8951	0.0508832	0.821551	0.903079	62	0.902312	COL14A1 Matrix	0.864865	COL14A1 Matrix	0.0442741	0.0446433	0.0853653
63	1.11861	14.1526	1.14234	0.285259	0.422981	63	0.422234	Pericyte	0.545455	Mixed	0.373679	0.374447	0.544761
64	1.69914	14.5248	2.63587	0.104596	0.223139	64	0.226334	Myofibroblast	1	Myofibroblast	0.651425	0.64525	0.980483
65	1.04923	14.3652	1.21097	0.271243	0.415521	65	0.415823	COL14A1 Matrix	1	COL14A1 Matrix	0.381407	0.381092	0.566641
66	3.44904	13.9921	6.12434	0.0133969	0.0559174	66	0.0583668	COL14A1 Matrix	1	COL14A1 Matrix	1.25245	1.23383	1.873
67	-0.824531	14.5009	0.699661	0.402975	0.544867	67	0.543293	Myofibroblast	1	Myofibroblast	0.263709	0.264966	0.394722
68	0.394382	13.7882	0.100177	0.751643	0.871815	68	0.870593	COL14A1 Matrix	1	COL14A1 Matrix	0.0595758	0.0601849	0.123988
69	-1.06063	14.3152	1.36889	0.24211	0.389559	69	0.389958	Myofibroblast	1	Myofibroblast	0.409427	0.408983	0.615987
70	0.166849	14.4107	0.0315533	0.859025	0.933582	70	0.932049	COL14A1 Matrix	1	COL14A1 Matrix	0.0298473	0.0305612	0.0659939
71	-0.681583	14.367	0.559375	0.45458	0.608926	71	0.606871	COL13A1 Matrix	0.632653	Mixed	0.215436	0.216904	0.34239
72	2.6598	14.0451	4.4402	0.035198	0.113899	72	0.11787	COL14A1 Matrix	1	COL14A1 Matrix	0.943479	0.928595	1.45348
73	1.12538	14.8988	1.13995	0.285763	0.422981	73	0.422234	COL13A1 Matrix	0.951456	COL13A1 Matrix	0.373679	0.374447	0.543995
74	4.46697	13.7287	6.44881	0.0111606	0.0526928	74	0.0554758	COL14A1 Matrix	1	COL14A1 Matrix	1.27825	1.2559	1.95231
75	-1.49052	14.9229	1.98739	0.158734	0.285721	75	0.28706	Myofibroblast	0.971429	Myofibroblast	0.544057	0.542027	0.79933
76	-1.96891	14.0208	3.2903	0.0698059	0.174818	76	0.178514	COL14A1 Matrix	0.542857	Mixed	0.757413	0.748328	1.15611
77	4.94522	13.9579	9.26834	0.00235492	0.0216834	77	0.0231896	COL14A1 Matrix	1	COL14A1 Matrix	1.66387	1.63471	2.62802
78	1.26243	14.5722	1.47222	0.225106	0.370461	78	0.370829	COL14A1 Matrix	0.984615	COL14A1 Matrix	0.431258	0.430826	0.647612
79	-2.49056	14.6329	5.5974	0.0180603	0.0712516	79	0.074298	COL14A1 Matrix	1	COL14A1 Matrix	1.14721	1.12902	1.74328
80	1.156	14.2598	1.35363	0.244751	0.390377	80	0.391098	COL14A1 Matrix	0.927273	COL14A1 Matrix	0.408516	0.407714	0.611276
81	4.93844	13.9572	9.2681	0.00235523	0.0216834	81	0.0231896	COL14A1 Matrix	0.953125	COL14A1 Matrix	1.66387	1.63471	2.62797
82	5.35182	14.1573	11.8285	0.00059252	0.0142101	82	0.0170784	COL14A1 Matrix	0.952381	COL14A1 Matrix	1.8474	1.76755	3.2273
83	-0.37673	14.691	0.144285	0.704089	0.837924	83	0.837285	Myofibroblast	0.985507	Myofibroblast	0.0767956	0.0771267	0.152373
84	-3.42825	14.4683	9.76596	0.0017974	0.0215426	84	0.0231896	COL14A1 Matrix	0.490566	Mixed	1.6667	1.63471	2.74536
85	-2.251	14.7907	4.49392	0.0341105	0.112785	85	0.116668	Pericyte	0.986486	Pericyte	0.94775	0.933048	1.46711
86	-0.522793	13.9173	0.213214	0.644299	0.789609	86	0.78936	Pericyte	0.72973	Mixed	0.102588	0.102725	0.190913
87	0.233671	15.1381	0.0474275	0.827619	0.90629	87	0.905162	Myofibroblast	0.972477	Myofibroblast	0.0427329	0.0432738	0.0821696
88	-0.957204	15.2143	0.775735	0.37853	0.516667	88	0.515274	Myofibroblast	1	Myofibroblast	0.286789	0.287962	0.421899
89	2.60317	14.6711	4.96083	0.0260133	0.0919096	89	0.0950649	COL14A1 Matrix	1	COL14A1 Matrix	1.03664	1.02198	1.5848
90	1.56997	14.5727	2.26082	0.132806	0.261973	90	0.264627	COL14A1 Matrix	1	COL14A1 Matrix	0.581744	0.577367	0.876783
91	4.52467	13.7574	6.73858	0.00948824	0.0487967	91	0.0515803	COL14A1 Matrix	1	COL14A1 Matrix	1.31161	1.28752	2.02281
92	-2.28364	14.6382	4.74996	0.0293887	0.0995757	92	0.103295	Pericyte	0.982143	Pericyte	1.00185	0.985919	1.53182
93	4.66337	13.8226	7.39845	0.00657157	0.0412145	93	0.043891	COL14A1 Matrix	0.957447	COL14A1 Matrix	1.38495	1.35762	2.18233
94	5.39757	14.1806	12.1997	0.000485972	0.0142101	94	0.0170784	MSC	1	MSC	1.8474	1.76755	3.31339
95	4.96821	13.9706	9.47679	0.00210266	0.0216834	95	0.0231896	COL14A1 Matrix	1	COL14A1 Matrix	1.66387	1.63471	2.67723
96	-0.00274164	13.9363	1.62743e-06	0.998982	0.999468	96	0.999468	COL14A1 Matrix	0.864865	COL14A1 Matrix	0.000231236	0.000231236	0.000442237
97	5.10225	14.033	10.3344	0.00132178	0.0190839	97	0.0218273	COL14A1 Matrix	1	COL14A1 Matrix	1.71933	1.661	2.87884
98	0.00661898	14.7846	1.19642e-05	0.99724	0.999468	98	0.999468	Pericyte	0.911765	Pericyte	0.000231236	0.000231236	0.00120012
99	2.12745	14.3624	4.1439	0.0418862	0.122766	99	0.126096	COL14A1 Matrix	1	COL14A1 Matrix	0.910922	0.899299	1.37793
100	1.46507	14.4039	2.1392	0.143698	0.27227	100	0.274154	Pericyte	0.959459	Pericyte	0.565	0.562005	0.842549
101	2.25091	14.2208	4.22283	0.0399835	0.121213	101	0.125018	COL14A1 Matrix	1	COL14A1 Matrix	0.91645	0.903028	1.39812
102	0.457419	14.5206	0.215496	0.642532	0.789609	102	0.78936	Pericyte	0.833333	Pericyte	0.102588	0.102725	0.192105
103	2.05333	13.8664	2.28497	0.130755	0.259735	103	0.262554	Mesothelial	1	Mesothelial	0.58547	0.580781	0.883543
104	1.63168	14.3134	2.76449	0.0964985	0.210583	104	0.213932	COL14A1 Matrix	1	COL14A1 Matrix	0.676576	0.669724	1.01548
105	-0.0743909	14.056	0.00439689	0.947137	0.984749	105	0.98359	Myofibroblast	0.837209	Myofibroblast	0.00667454	0.00718597	0.0235873
106	4.8336	13.9003	8.32117	0.00395092	0.0299438	106	0.0323708	MSC	0.8	MSC	1.52369	1.48985	2.4033
107	1.0124	14.3908	1.12911	0.288065	0.423279	107	0.422481	COL14A1 Matrix	1	COL14A1 Matrix	0.373373	0.374193	0.54051
108	0.347319	14.6703	0.124569	0.72416	0.854746	108	0.853626	COL14A1 Matrix	1	COL14A1 Matrix	0.0681631	0.0687324	0.140166
109	1.66261	14.7648	2.33448	0.126659	0.25509	109	0.258023	Pericyte	0.969072	Pericyte	0.593307	0.588341	0.897363
110	4.57432	13.7814	6.98068	0.00828898	0.0461143	110	0.0491162	COL14A1 Matrix	1	COL14A1 Matrix	1.33616	1.30878	2.0815
111	-2.17802	15.0902	3.86683	0.049356	0.132846	111	0.136007	COL13A1 Matrix	0.847059	COL13A1 Matrix	0.876651	0.866439	1.30666
112	-0.321117	14.5718	0.111826	0.738101	0.866088	112	0.864624	COL14A1 Matrix	1	COL14A1 Matrix	0.062438	0.0631726	0.131884
113	-1.29548	15.2352	1.38761	0.238917	0.389559	113	0.389958	Myofibroblast	1	Myofibroblast	0.409427	0.408983	0.621753
114	-0.263546	14.8979	0.0610414	0.804877	0.902766	114	0.9017	Myofibroblast	0.9625	Myofibroblast	0.0444246	0.044938	0.0942705
115	5.31472	14.1385	11.6044	0.00066799	0.0142101	115	0.0170784	Myofibroblast	0.95082	Myofibroblast	1.8474	1.76755	3.17523
116	4.00599	14.2959	9.98676	0.00159488	0.0215426	116	0.0231896	COL14A1 Matrix	0.859155	COL14A1 Matrix	1.6667	1.63471	2.79727
117	-1.05359	14.6843	1.13697	0.286393	0.422981	117	0.422234	Myofibroblast	1	Myofibroblast	0.373679	0.374447	0.543037
118	1.24207	13.9183	1.05608	0.304206	0.440259	118	0.439735	COL14A1 Matrix	1	COL14A1 Matrix	0.356292	0.356809	0.516832
119	0.411487	14.2694	0.187249	0.665252	0.801642	119	0.801346	COL14A1 Matrix	0.976744	COL14A1 Matrix	0.0960194	0.0961801	0.177014
120	2.84387	14.2941	6.57473	0.0103996	0.0507639	120	0.0535882	COL13A1 Matrix	0.920635	COL13A1 Matrix	1.29444	1.27093	1.98299
121	2.13788	14.3014	4.33658	0.0373995	0.119229	121	0.12316	Pericyte	0.945205	Pericyte	0.923619	0.90953	1.42713
122	4.78161	13.8839	8.07414	0.00452522	0.033417	122	0.0358929	COL14A1 Matrix	0.964912	COL14A1 Matrix	1.47603	1.44499	2.34436
123	4.65439	13.8195	7.36797	0.00668355	0.0412145	123	0.043891	COL14A1 Matrix	0.88	COL14A1 Matrix	1.38495	1.35762	2.17499
124	-0.329873	14.68	0.110161	0.739988	0.866088	124	0.864624	COL14A1 Matrix	0.9	COL14A1 Matrix	0.062438	0.0631726	0.130775
125	-0.23495	14.1056	0.0521054	0.819457	0.903079	125	0.902312	Pericyte	0.589744	Mixed	0.0442741	0.0446433	0.0864736
126	0.274406	15.4061	0.0605847	0.805594	0.902766	126	0.9017	COL14A1 Matrix	1	COL14A1 Matrix	0.0444246	0.044938	0.093884
127	1.91036	14.3639	3.46598	0.0627565	0.158543	127	0.16176	COL14A1 Matrix	1	COL14A1 Matrix	0.799854	0.791128	1.20234
128	3.19499	14.3218	7.64002	0.00574909	0.0403838	128	0.0430441	COL14A1 Matrix	1	COL14A1 Matrix	1.39379	1.36609	2.2404
129	2.51013	14.0706	4.13122	0.0422008	0.122766	129	0.126096	Mesothelial	1	Mesothelial	0.910922	0.899299	1.37468
130	1.9728	14.1446	3.09801	0.078506	0.190306	130	0.194437	COL14A1 Matrix	1	COL14A1 Matrix	0.720547	0.711221	1.1051
131	-2.59896	14.4663	6.31022	0.0120647	0.0535201	131	0.0559406	Myofibroblast	1	Myofibroblast	1.27148	1.25227	1.91848
132	0.45383	14.8455	0.181865	0.669811	0.803773	132	0.803649	Pericyte	0.742857	Mixed	0.0948666	0.0949338	0.174048
133	4.38398	13.6877	6.03756	0.0140697	0.0570716	133	0.0597788	MSC	0.705882	Mixed	1.24358	1.22345	1.85171
134	-1.70707	14.7226	2.75615	0.0970021	0.210583	134	0.213932	Myofibroblast	1	Myofibroblast	0.676576	0.669724	1.01322
135	0.416092	14.2792	0.199055	0.655522	0.798572	135	0.798019	COL14A1 Matrix	0.978261	COL14A1 Matrix	0.0976857	0.0979866	0.183413
136	1.72857	14.7163	2.55028	0.110397	0.228513	136	0.231563	COL14A1 Matrix	1	COL14A1 Matrix	0.641089	0.635331	0.957044
137	0.237275	14.3979	0.0660668	0.797172	0.900336	137	0.89976	Myofibroblast	0.971831	Myofibroblast	0.0455954	0.0458732	0.0984478
138	2.63993	14.2559	5.56728	0.018373	0.0715056	138	0.0744162	COL14A1 Matrix	1	COL14A1 Matrix	1.14566	1.12833	1.73582
139	0.882164	13.8895	0.525508	0.468567	0.624756	139	0.622605	COL14A1 Matrix	0.857143	COL14A1 Matrix	0.20429	0.205788	0.329228
140	0.466161	15.0765	0.193652	0.659931	0.798572	140	0.798019	COL13A1 Matrix	0.944	COL13A1 Matrix	0.0976857	0.0979866	0.180501
141	-1.54147	14.5801	2.40049	0.121419	0.248005	141	0.251379	COL14A1 Matrix	0.526316	Mixed	0.605539	0.599672	0.915713
142	-1.59248	14.509	2.62359	0.105408	0.223216	142	0.226339	COL13A1 Matrix	0.727273	Mixed	0.651275	0.64524	0.977128
143	2.0364	13.755	2.0468	0.152647	0.280342	143	0.281859	COL14A1 Matrix	1	COL14A1 Matrix	0.552313	0.549967	0.816311
144	-1.46471	14.993	1.92823	0.165072	0.29166	144	0.292831	COL14A1 Matrix	1	COL14A1 Matrix	0.535123	0.533383	0.782327
145	0.593341	13.9706	0.286987	0.592204	0.74478	145	0.743917	COL14A1 Matrix	0.978261	COL14A1 Matrix	0.127972	0.128476	0.227529
146	-1.55149	14.9922	2.17565	0.140332	0.269437	146	0.271579	COL13A1 Matrix	0.873684	COL13A1 Matrix	0.569543	0.566103	0.852844
147	-0.264775	14.4952	0.0733017	0.78661	0.896397	147	0.895894	Myofibroblast	1	Myofibroblast	0.0474994	0.0477433	0.10424
148	0.0308166	14.2951	0.00116444	0.972781	0.993479	148	0.99188	COL14A1 Matrix	1	COL14A1 Matrix	0.00284153	0.00354088	0.0119849
149	4.65174	13.8152	7.31969	0.00686497	0.0412145	149	0.043891	MSC	0.95122	MSC	1.38495	1.35762	2.16336
150	-0.642774	14.597	0.36977	0.543183	0.698848	150	0.697532	Pericyte	0.973684	Pericyte	0.155617	0.156436	0.265054
151	-2.12696	14.0217	3.72439	0.0537321	0.14068	151	0.144099	COL14A1 Matrix	1	COL14A1 Matrix	0.851766	0.841338	1.26977
152	5.40743	14.1853	12.3049	0.000459465	0.0142101	152	0.0170784	Myofibroblast	1	Myofibroblast	1.8474	1.76755	3.33775
153	2.75612	13.6589	2.99023	0.0838872	0.193624	153	0.197441	COL14A1 Matrix	1	COL14A1 Matrix	0.71304	0.704563	1.0763
154	2.11539	14.3664	4.16887	0.0412742	0.122766	154	0.126096	Myofibroblast	1	Myofibroblast	0.910922	0.899299	1.38432
155	1.66402	14.2263	2.5692	0.109085	0.227655	155	0.231012	COL14A1 Matrix	0.960784	COL14A1 Matrix	0.642723	0.636366	0.962237
156	-1.29282	14.5024	1.79235	0.180758	0.315505	156	0.316403	COL14A1 Matrix	1	COL14A1 Matrix	0.500994	0.49976	0.742903
157	-1.06975	14.5959	1.19313	0.2748	0.415849	157	0.415823	COL13A1 Matrix	1	COL13A1 Matrix	0.381064	0.381092	0.560984
158	1.2836	14.0353	1.32218	0.250307	0.393925	158	0.394544	COL14A1 Matrix	1	COL14A1 Matrix	0.404586	0.403905	0.601528
159	-1.57869	14.5574	2.54048	0.111083	0.228513	159	0.231563	Pericyte	0.982143	Pericyte	0.641089	0.635331	0.954354
160	2.71633	14.3006	6.07965	0.0137391	0.0565267	160	0.0589111	COL14A1 Matrix	1	COL14A1 Matrix	1.24775	1.2298	1.86204
161	2.13088	14.6062	3.7462	0.0530362	0.140132	161	0.14338	Pericyte	0.989583	Pericyte	0.853462	0.84351	1.27543
162	1.73238	13.9533	2.03891	0.15344	0.280342	162	0.281859	COL14A1 Matrix	1	COL14A1 Matrix	0.552313	0.549967	0.814062
163	1.90681	14.1031	2.91048	0.0881256	0.199844	163	0.203732	COL14A1 Matrix	1	COL14A1 Matrix	0.699309	0.690941	1.0549
164	2.1479	14.1567	3.5499	0.059661	0.152056	164	0.155245	Mesothelial	1	Mesothelial	0.817995	0.808981	1.22431
165	5.16089	14.0563	10.5325	0.00118787	0.0190059	165	0.0218273	MSC	1	MSC	1.72111	1.661	2.92523
166	1.07874	14.2327	1.20196	0.273033	0.415849	166	0.415823	COL14A1 Matrix	0.982759	COL14A1 Matrix	0.381064	0.381092	0.563785
167	2.95309	13.8934	4.14358	0.0418941	0.122766	167	0.126096	COL14A1 Matrix	1	COL14A1 Matrix	0.910922	0.899299	1.37785
168	-1.89827	14.3808	4.00115	0.0455733	0.126995	168	0.130486	Pericyte	1	Pericyte	0.896212	0.884437	1.34129
169	5.63299	14.3079	14.0058	0.000186208	0.0142101	169	0.0170784	MSC	1	MSC	1.8474	1.76755	3.73
170	-2.69801	14.6492	6.31044	0.0120632	0.0535201	170	0.0559406	Pericyte	1	Pericyte	1.27148	1.25227	1.91854
171	-1.06125	14.9041	1.02273	0.311967	0.446998	171	0.446493	Myofibroblast	0.985507	Myofibroblast	0.349694	0.350186	0.505891
172	1.47863	14.5398	2.00794	0.156598	0.283649	172	0.285115	Myofibroblast	1	Myofibroblast	0.547219	0.544981	0.805215
173	-0.292805	14.0198	0.0793352	0.778223	0.892941	173	0.892347	COL14A1 Matrix	1	COL14A1 Matrix	0.0491773	0.0494664	0.108896
174	-1.72818	14.6162	3.01617	0.0825566	0.193624	174	0.197441	Pericyte	1	Pericyte	0.71304	0.704563	1.08325
175	-0.277831	14.5044	0.0856207	0.769844	0.88686	175	0.88588	COL14A1 Matrix	1	COL14A1 Matrix	0.052145	0.0526252	0.113598
176	5.19037	14.0756	10.816	0.00101974	0.0181879	176	0.0208076	COL14A1 Matrix	1	COL14A1 Matrix	1.74022	1.68178	2.99151
177	2.50365	14.0674	4.08086	0.0434744	0.123783	177	0.127085	Pericyte	0.963636	Pericyte	0.907337	0.895904	1.36177
178	-2.58239	15.1113	5.21764	0.0224394	0.0825297	178	0.0855304	Pericyte	1	Pericyte	1.08339	1.06788	1.64899
179	0.61277	14.124	0.361899	0.547506	0.699715	179	0.698604	COL14A1 Matrix	1	COL14A1 Matrix	0.155079	0.155769	0.261611
180	1.47594	14.4033	2.19614	0.138478	0.267662	180	0.270039	COL14A1 Matrix	1	COL14A1 Matrix	0.572413	0.568574	0.858619
181	-0.0331103	14.6936	0.00117043	0.972711	0.993479	181	0.99188	Pericyte	1	Pericyte	0.00284153	0.00354088	0.0120161
182	-2.72735	14.2586	7.20563	0.00731379	0.0429872	182	0.0458313	Pericyte	0.805556	Pericyte	1.36666	1.33884	2.13586
183	1.05825	14.3403	1.23727	0.266102	0.412029	183	0.412728	Pericyte	0.784314	Mixed	0.385073	0.384336	0.574952
184	2.12633	13.9872	2.96364	0.0852756	0.194916	184	0.19885	COL14A1 Matrix	1	COL14A1 Matrix	0.710153	0.701474	1.06918
185	4.71895	13.853	7.71677	0.00551041	0.0396749	185	0.0424189	COL14A1 Matrix	1	COL14A1 Matrix	1.40148	1.37244	2.25882
186	1.79264	14.5227	2.72699	0.0987864	0.212317	186	0.215533	Myofibroblast	0.871429	Myofibroblast	0.673015	0.666487	1.0053
187	-1.58906	14.4997	2.60865	0.106404	0.223681	187	0.226827	Myofibroblast	0.849057	Myofibroblast	0.65037	0.644305	0.973042
188	4.50769	13.7454	6.61033	0.0101942	0.0507639	188	0.0535882	COL14A1 Matrix	0.972222	COL14A1 Matrix	1.29444	1.27093	1.99165
189	1.04386	14.8882	0.940678	0.332194	0.46898	189	0.468139	COL14A1 Matrix	0.977528	COL14A1 Matrix	0.328846	0.329626	0.478608
190	-1.15848	14.9146	1.21681	0.270091	0.415521	190	0.415823	Myofibroblast	1	Myofibroblast	0.381407	0.381092	0.56849
191	0.357243	13.9838	0.107712	0.742791	0.866088	191	0.864624	Pericyte	1	Pericyte	0.062438	0.0631726	0.129134
192	1.86529	14.6242	2.83126	0.0925663	0.205768	192	0.209203	COL13A1 Matrix	0.932432	COL13A1 Matrix	0.686623	0.679432	1.03355
193	0.254637	14.2398	0.0727047	0.78746	0.896397	193	0.895894	Pericyte	0.901961	Pericyte	0.0474994	0.0477433	0.103771
194	-0.22187	14.1517	0.0514499	0.820577	0.903079	194	0.902312	Pericyte	1	Pericyte	0.0442741	0.0446433	0.0858806
195	-0.204392	14.6189	0.0423654	0.836941	0.913026	195	0.911727	Myofibroblast	1	Myofibroblast	0.0395166	0.0401353	0.0773052
196	-0.0333424	14.4226	0.00144326	0.969698	0.993479	196	0.99188	Myofibroblast	0.981481	Myofibroblast	0.00284153	0.00354088	0.0133633
197	4.23237	14.4513	9.79321	0.00177106	0.0215426	197	0.0231896	COL14A1 Matrix	0.985294	COL14A1 Matrix	1.6667	1.63471	2.75177
198	1.23847	14.4363	1.57673	0.209346	0.350532	198	0.351043	COL14A1 Matrix	1	COL14A1 Matrix	0.455272	0.45464	0.679136
199	4.69342	13.8326	7.4948	0.00622999	0.0412145	199	0.043891	MSC	1	MSC	1.38495	1.35762	2.20551
200	-1.36533	14.5545	1.95389	0.162288	0.288512	200	0.289821	COL14A1 Matrix	0.936508	COL14A1 Matrix	0.539837	0.537871	0.789714
201	5.02773	13.9995	9.90934	0.00166312	0.0215426	201	0.0231896	COL14A1 Matrix	1	COL14A1 Matrix	1.6667	1.63471	2.77908
202	-0.108516	14.6193	0.0128472	0.909765	0.963281	202	0.960639	COL14A1 Matrix	1	COL14A1 Matrix	0.016247	0.0174399	0.0410706
203	3.02497	13.7823	3.92034	0.0478107	0.131138	203	0.134638	COL14A1 Matrix	1	COL14A1 Matrix	0.882272	0.870833	1.32047
204	5.51471	14.2399	13.0922	0.000302199	0.0142101	204	0.0170784	MSC	0.983871	MSC	1.8474	1.76755	3.51971
205	0.265477	14.1055	0.0695419	0.792026	0.898045	205	0.89747	Myofibroblast	1	Myofibroblast	0.0467019	0.04698	0.101261
206	-1.60012	14.2484	2.87621	0.0900172	0.202539	206	0.206402	COL14A1 Matrix	1	COL14A1 Matrix	0.693492	0.685285	1.04567
207	0.236783	14.9833	0.0521538	0.819375	0.903079	207	0.902312	COL14A1 Matrix	1	COL14A1 Matrix	0.0442741	0.0446433	0.0865173
208	0.911632	14.6459	0.794351	0.37287	0.513812	208	0.512606	Myofibroblast	0.987179	Myofibroblast	0.289196	0.290217	0.428442
209	4.86783	13.9215	8.6775	0.00325032	0.0260026	209	0.0279054	COL14A1 Matrix	0.941176	COL14A1 Matrix	1.58498	1.55431	2.48807
210	-2.18239	14.2348	4.78718	0.0287613	0.0986103	210	0.102225	Pericyte	0.914286	Pericyte	1.00608	0.990444	1.54119
211	2.40588	14.0231	3.69996	0.054523	0.141465	211	0.144627	COL14A1 Matrix	1	COL14A1 Matrix	0.84935	0.839749	1.26342
212	5.72432	14.3693	13.7818	0.00020964	0.0142101	212	0.0170784	MSC	1	MSC	1.8474	1.76755	3.67853
213	0.92566	14.339	0.992153	0.31931	0.455254	213	0.454726	COL14A1 Matrix	1	COL14A1 Matrix	0.341747	0.34225	0.495788
214	2.32511	13.9975	3.55683	0.0594127	0.152056	214	0.155245	COL14A1 Matrix	0.962963	COL14A1 Matrix	0.817995	0.808981	1.22612
215	2.14015	13.9948	3.0397	0.0813693	0.193624	215	0.197441	Pericyte	1	Pericyte	0.71304	0.704563	1.08954
216	2.42874	14.2517	4.95051	0.0261687	0.0919096	216	0.0950649	COL14A1 Matrix	0.911111	COL14A1 Matrix	1.03664	1.02198	1.58222
217	2.56172	14.2163	5.05356	0.0246591	0.0887727	217	0.0919332	Myofibroblast	1	Myofibroblast	1.05172	1.03653	1.60802
218	2.94358	14.5744	6.21189	0.0127515	0.0548125	218	0.0571994	COL14A1 Matrix	0.977778	COL14A1 Matrix	1.26112	1.24261	1.89444
219	-0.966514	14.6428	0.930179	0.334906	0.470503	219	0.469577	Myofibroblast	1	Myofibroblast	0.327438	0.328293	0.475077
220	1.37228	14.7367	1.64147	0.200239	0.343266	220	0.343999	COL13A1 Matrix	0.988095	COL13A1 Matrix	0.464369	0.463443	0.698452
221	-0.97944	14.4621	1.03334	0.30947	0.445637	221	0.44525	Pericyte	0.576923	Mixed	0.351019	0.351396	0.509381
222	-0.919819	14.8327	0.805763	0.369459	0.511559	222	0.510638	COL14A1 Matrix	0.657534	Mixed	0.291104	0.291887	0.432433
223	-2.03384	14.5224	3.99059	0.0458595	0.126995	223	0.130486	Pericyte	0.976744	Pericyte	0.896212	0.884437	1.33857
224	5.33963	14.151	11.7525	0.000617084	0.0142101	224	0.0170784	MSC	1	MSC	1.8474	1.76755	3.20966
225	1.54129	14.3474	2.23738	0.134831	0.264158	225	0.266873	Pericyte	1	Pericyte	0.578136	0.573695	0.870211
226	0.0986968	14.568	0.0102011	0.919558	0.965254	226	0.962687	COL14A1 Matrix	0.95082	COL14A1 Matrix	0.0153585	0.0165147	0.0364209
227	-1.75082	14.6343	2.98731	0.0840383	0.193624	227	0.197441	COL14A1 Matrix	0.983333	COL14A1 Matrix	0.71304	0.704563	1.07552
228	2.90355	14.3307	6.85899	0.00887104	0.0473122	228	0.0502194	Pericyte	0.96875	Pericyte	1.32503	1.29913	2.05203
229	-0.131772	14.9079	0.0164559	0.897937	0.96136	229	0.959048	COL13A1 Matrix	1	COL13A1 Matrix	0.017114	0.0181597	0.0467542
230	-2.10216	14.4241	4.47636	0.034462	0.112785	230	0.116668	Myofibroblast	0.976744	Myofibroblast	0.94775	0.933048	1.46266
231	-0.00487964	14.6136	4.4516e-07	0.999468	0.999468	231	0.999468	Myofibroblast	0.969697	Myofibroblast	0.000231236	0.000231236	0.000231236
232	-0.373765	14.7383	0.133896	0.714456	0.846763	232	0.845795	COL14A1 Matrix	0.590909	Mixed	0.0722383	0.0727351	0.146024
233	1.62134	14.1083	2.0909	0.1483	0.278207	233	0.280221	COL14A1 Matrix	1	COL14A1 Matrix	0.555633	0.552499	0.828859
234	-0.878857	14.906	0.727777	0.393684	0.534815	234	0.533175	Pericyte	0.987013	Pericyte	0.271796	0.27313	0.404853
235	3.17541	13.9912	5.288	0.021552	0.0806101	235	0.0837473	COL14A1 Matrix	1	COL14A1 Matrix	1.09361	1.07703	1.66651
236	2.06219	14.2755	3.84211	0.0500876	0.133567	236	0.136795	Pericyte	0.76	Mixed	0.874301	0.863931	1.30027
237	1.93693	13.8976	2.21624	0.136687	0.265986	237	0.268706	COL14A1 Matrix	1	COL14A1 Matrix	0.575141	0.570723	0.864272
238	1.40927	14.0935	1.67422	0.19581	0.337684	238	0.338729	Mesothelial	1	Mesothelial	0.47149	0.470148	0.708166
239	-0.911809	14.2336	0.905332	0.341445	0.47736	239	0.476633	COL14A1 Matrix	0.769231	Mixed	0.321154	0.321816	0.46668
240	-1.16402	14.1358	1.34252	0.246697	0.390377	240	0.391098	Pericyte	0.6	Mixed	0.408516	0.407714	0.607837
241	2.03681	14.3187	4.09137	0.0432051	0.123783	241	0.127085	COL14A1 Matrix	1	COL14A1 Matrix	0.907337	0.895904	1.36447
242	-1.16666	14.4196	1.5488	0.213425	0.355298	242	0.355952	COL14A1 Matrix	0.509091	Mixed	0.449408	0.448609	0.670754
243	2.42029	14.1376	4.28905	0.0384574	0.119229	243	0.12316	COL14A1 Matrix	1	COL14A1 Matrix	0.923619	0.90953	1.41502
244	1.89587	14.17	3.02598	0.0820594	0.193624	244	0.197441	COL14A1 Matrix	1	COL14A1 Matrix	0.71304	0.704563	1.08587
245	1.1128	14.2707	1.29644	0.254969	0.397831	245	0.398357	Myofibroblast	0.795918	Mixed	0.400301	0.399727	0.593512
246	1.50524	14.1547	1.97344	0.160203	0.286574	246	0.287875	Mesothelial	1	Mesothelial	0.542763	0.540796	0.795329
247	3.34574	13.9382	5.45071	0.0196363	0.0754035	247	0.0784106	Myofibroblast	0.978723	Myofibroblast	1.12261	1.10563	1.70694
248	1.87497	13.8716	2.03536	0.153798	0.280342	248	0.281859	COL14A1 Matrix	1	COL14A1 Matrix	0.552313	0.549967	0.813048
249	4.92274	13.9456	9.07115	0.00262182	0.0228813	249	0.0244448	COL14A1 Matrix	0.955556	COL14A1 Matrix	1.64052	1.61181	2.5814
250	0.120155	13.8997	0.0109888	0.916521	0.965254	250	0.962687	COL14A1 Matrix	0.875	COL14A1 Matrix	0.0153585	0.0165147	0.0378577
251	4.59016	13.7841	6.99962	0.00820194	0.0461143	251	0.0491162	MSC	0.842105	MSC	1.33616	1.30878	2.08608
252	0.697886	13.9212	0.359059	0.549082	0.699715	252	0.698604	Myofibroblast	1	Myofibroblast	0.155079	0.155769	0.260363
253	4.90414	13.9343	8.88389	0.00290373	0.0245963	253	0.0265569	MSC	1	MSC	1.60913	1.57582	2.53704
254	1.48124	13.9601	1.57762	0.209217	0.350532	254	0.351043	COL14A1 Matrix	0.884615	COL14A1 Matrix	0.455272	0.45464	0.679403
255	4.87297	13.9264	8.76606	0.00309674	0.0254817	255	0.0273433	COL14A1 Matrix	1	COL14A1 Matrix	1.59377	1.56315	2.5091
256	0.598759	14.445	0.3691	0.543548	0.698848	256	0.697532	Pericyte	0.967213	Pericyte	0.155617	0.156436	0.264762
257	1.23693	14.3902	1.59814	0.20628	0.349463	257	0.350011	COL14A1 Matrix	1	COL14A1 Matrix	0.456599	0.455918	0.685543
258	-1.24071	14.7671	1.52071	0.217624	0.360206	258	0.36072	Myofibroblast	0.933333	Myofibroblast	0.443449	0.44283	0.662292
259	3.86916	14.3271	9.40794	0.0021828	0.0216834	259	0.0231896	Pericyte	1	Pericyte	1.66387	1.63471	2.66099
260	5.64343	14.3076	14.1311	0.000174267	0.0142101	260	0.0170784	Pericyte	1	Pericyte	1.8474	1.76755	3.75878
261	0.37901	14.5288	0.153053	0.695667	0.831337	261	0.830907	Myofibroblast	1	Myofibroblast	0.0802231	0.0804476	0.157599
262	2.66315	14.6389	5.20226	0.0226384	0.0825297	262	0.0855304	COL14A1 Matrix	0.659091	Mixed	1.08339	1.06788	1.64515
263	-1.80374	14.1655	3.16712	0.075252	0.185236	263	0.189375	Pericyte	0.611111	Mixed	0.732276	0.722677	1.12348
264	3.5901	14.0673	6.97264	0.0083262	0.0461143	264	0.0491162	COL14A1 Matrix	1	COL14A1 Matrix	1.33616	1.30878	2.07955
265	0.115596	14.7121	0.0133185	0.908132	0.963281	265	0.960639	Pericyte	0.676056	Mixed	0.016247	0.0174399	0.0418508
266	0.145429	14.1187	0.0208954	0.885076	0.954688	266	0.953177	Pericyte	1	Pericyte	0.0201384	0.0208266	0.0530197
267	-2.34491	14.319	6.16868	0.0130659	0.0553379	267	0.0577866	COL14A1 Matrix	0.87234	COL14A1 Matrix	1.25698	1.23817	1.88386
268	-0.48363	14.5548	0.240547	0.623853	0.777791	268	0.776878	Myofibroblast	1	Myofibroblast	0.109137	0.109647	0.204918
269	-0.610084	14.9442	0.353564	0.552154	0.700531	269	0.699408	COL14A1 Matrix	0.965116	COL14A1 Matrix	0.154573	0.15527	0.257939
270	5.21038	14.0864	10.9528	0.00094739	0.0181879	270	0.0208076	COL14A1 Matrix	0.983051	COL14A1 Matrix	1.74022	1.68178	3.02347
271	-0.00889522	14.4398	8.60685e-05	0.992599	0.999468	271	0.999468	Myofibroblast	1	Myofibroblast	0.000231236	0.000231236	0.00322634
272	5.43851	14.2013	12.5217	0.000409327	0.0142101	272	0.0170784	MSC	1	MSC	1.8474	1.76755	3.38793
273	0.137172	14.4072	0.0216949	0.882913	0.954688	273	0.953177	COL14A1 Matrix	1	COL14A1 Matrix	0.0201384	0.0208266	0.0540821
274	-0.420038	14.2479	0.194108	0.659556	0.798572	274	0.798019	COL14A1 Matrix	0.978261	COL14A1 Matrix	0.0976857	0.0979866	0.180748
275	1.28575	14.9682	1.34821	0.245697	0.390377	275	0.391098	Pericyte	0.708738	Mixed	0.408516	0.407714	0.6096
276	0.528387	14.0912	0.258436	0.61124	0.765379	276	0.764643	COL13A1 Matrix	0.45	Mixed	0.116124	0.116541	0.213788
277	-1.20343	14.9061	1.36882	0.242122	0.389559	277	0.389958	Myofibroblast	0.905882	Myofibroblast	0.409427	0.408983	0.615967
278	0.924952	13.9868	0.678655	0.410126	0.551946	278	0.550141	COL14A1 Matrix	1	COL14A1 Matrix	0.258104	0.259526	0.387082
279	1.26849	14.0496	1.29327	0.255551	0.397831	279	0.398357	COL14A1 Matrix	1	COL14A1 Matrix	0.400301	0.399727	0.592522
280	-1.51242	14.677	2.14371	0.143276	0.27227	280	0.274154	Myofibroblast	1	Myofibroblast	0.565	0.562005	0.843826
281	3.55577	14.0483	6.75857	0.00938281	0.0487967	281	0.0515803	COL14A1 Matrix	1	COL14A1 Matrix	1.31161	1.28752	2.02767
282	3.13572	13.8322	4.31533	0.0378687	0.119229	282	0.12316	COL14A1 Matrix	1	COL14A1 Matrix	0.923619	0.90953	1.42172
283	3.1219	14.1905	6.60204	0.0102416	0.0507639	283	0.0535882	COL14A1 Matrix	1	COL14A1 Matrix	1.29444	1.27093	1.98963
284	0.694314	14.0577	0.427491	0.513281	0.668891	284	0.667072	COL14A1 Matrix	1	COL14A1 Matrix	0.174645	0.175827	0.289645
285	-1.77696	14.5439	3.09537	0.0786334	0.190306	285	0.194437	Pericyte	1	Pericyte	0.720547	0.711221	1.10439
286	-1.31677	14.6579	1.72326	0.18939	0.328581	286	0.329423	Myofibroblast	1	Myofibroblast	0.483358	0.482246	0.722642
287	-1.9149	14.3024	4.06669	0.04384	0.123783	287	0.127085	Pericyte	1	Pericyte	0.907337	0.895904	1.35813
288	5.39129	14.1777	12.1207	0.000506909	0.0142101	288	0.0170784	MSC	1	MSC	1.8474	1.76755	3.29507

## Sheet: ED_4D_left_panel
	tsne_1	tsne_2	size
Neigh_index-3287	-10.7356	8.36744	33
Neigh_index-1873	22.4096	-9.034	65
Neigh_index-1828	0.890869	11.2809	58
Neigh_index-856	-11.7625	-18.6903	56
Neigh_index-580	33.5883	0.957982	80
Neigh_index-1489	-17.3352	-27.129	82
Neigh_index-3780	-19.1647	-21.0151	56
Neigh_index-72	22.042	-7.8959	77
Neigh_index-4079	-24.6538	-12.2898	64
Neigh_index-4446	24.2395	10.0638	104
Neigh_index-413	-0.55822	10.1273	56
Neigh_index-4385	22.0414	10.2018	79
Neigh_index-4489	-2.9555	12.705	48
Neigh_index-2016	-4.81849	-0.539591	51
Neigh_index-629	-25.7399	-6.83748	60
Neigh_index-2497	-16.4409	-5.0501	83
Neigh_index-3622	-20.6273	8.66297	62
Neigh_index-401	-21.537	11.1876	75
Neigh_index-4682	21.0606	13.2715	80
Neigh_index-1037	-17.9039	-12.2923	47
Neigh_index-3085	-12.9846	-7.43501	75
Neigh_index-833	-15.8719	-2.38619	66
Neigh_index-1851	3.20662	12.7396	44
Neigh_index-756	-15.8516	-25.146	99
Neigh_index-3758	-17.4849	12.866	48
Neigh_index-3416	28.0762	13.2247	69
Neigh_index-1402	-28.3625	8.50679	48
Neigh_index-4195	-13.7659	10.1171	66
Neigh_index-3782	24.3921	13.9132	112
Neigh_index-2844	32.8151	-0.943764	101
Neigh_index-4543	-17.2926	11.6598	97
Neigh_index-588	-9.54906	-8.599	39
Neigh_index-3469	-24.5607	16.4459	48
Neigh_index-4404	25.795	11.3979	126
Neigh_index-4461	2.42463	15.2772	66
Neigh_index-2490	-18.3997	-23.116	53
Neigh_index-2805	23.5186	-8.38117	65
Neigh_index-1268	27.5508	-0.0527071	56
Neigh_index-2155	-6.93432	0.310597	44
Neigh_index-18	-23.868	-6.66672	68
Neigh_index-537	32.0788	-2.48112	53
Neigh_index-2514	31.6303	-4.50498	78
Neigh_index-1753	22.6124	-8.36347	106
Neigh_index-4708	0.068823	15.6319	58
Neigh_index-2495	-17.9604	-13.2537	43
Neigh_index-3419	-18.6777	8.45555	69
Neigh_index-4145	-21.8719	8.59634	70
Neigh_index-1694	26.7179	4.31266	72
Neigh_index-1204	26.3965	2.28934	89
Neigh_index-713	-13.5096	-8.86776	113
Neigh_index-1430	-16.1534	-5.15601	93
Neigh_index-973	-12.0905	-13.5182	59
Neigh_index-3352	-17.1324	-27.0721	64
Neigh_index-4288	-24.5073	-12.5188	57
Neigh_index-2791	-23.7453	-6.20575	81
Neigh_index-2934	-0.0134956	11.316	77
Neigh_index-1445	-14.9702	-17.4756	117
Neigh_index-1520	-24.3954	15.234	44
Neigh_index-4210	-9.42546	7.8988	35
Neigh_index-3319	21.0622	11.0391	77
Neigh_index-2447	-15.0105	-1.8491	62
Neigh_index-1071	-18.8274	12.1508	52
Neigh_index-2378	30.4405	0.621381	75
Neigh_index-827	-21.977	-7.26116	77
Neigh_index-742	26.7894	-1.62952	86
Neigh_index-1020	27.8252	7.37637	48
Neigh_index-3772	-10.3495	10.4438	62
Neigh_index-3611	-15.4794	-2.45864	68
Neigh_index-613	30.4168	1.05437	49
Neigh_index-1294	33.5993	-4.74705	65
Neigh_index-1648	-16.6515	-20.4722	65
Neigh_index-555	-13.95	-22.1995	69
Neigh_index-1991	-17.3634	17.7233	56
Neigh_index-3670	-21.6759	-14.8871	51
Neigh_index-4352	24.0058	15.2642	88
Neigh_index-1959	32.8572	1.59855	95
Neigh_index-4485	-11.189	11.3349	68
Neigh_index-846	-20.9869	-7.77154	93
Neigh_index-753	-16.9702	-1.73432	60
Neigh_index-3389	-13.6026	11.3669	71
Neigh_index-2526	-12.8276	-6.68036	52
Neigh_index-2415	-6.80902	-0.748257	64
Neigh_index-3814	-6.98865	10.6114	63
Neigh_index-3047	-12.4573	-16.4962	60
Neigh_index-3173	-24.042	-11.5947	49
Neigh_index-1955	31.9878	0.062805	72
Neigh_index-2866	-12.5254	-19.7687	102
Neigh_index-2961	-12.8688	-14.9215	64
Neigh_index-1387	-23.4057	-19.3345	81
Neigh_index-792	-21.353	-7.55938	107
Neigh_index-4086	-0.371205	17.1303	80
Neigh_index-3261	-25.4931	16.0679	62
Neigh_index-4276	-15.4404	11.5167	73
Neigh_index-206	-19.3666	12.1746	85
Neigh_index-1156	0.0107002	11.255	62
Neigh_index-4426	26.8221	11.7278	87
Neigh_index-3295	-20.9832	7.55328	73
Neigh_index-3654	-24.1388	15.9906	48
Neigh_index-3631	-19.6236	-19.9921	53
Neigh_index-1798	-13.7926	-24.8985	66
Neigh_index-1371	-24.5314	9.122	47
Neigh_index-1073	-10.6109	11.477	47
Neigh_index-2981	-5.15902	-1.11861	69
Neigh_index-3504	22.3741	11.2646	120
Neigh_index-2774	-11.6751	-18.7819	62
Neigh_index-2951	-10.9949	-13.2244	71
Neigh_index-1769	-19.4689	12.5427	82
Neigh_index-3489	24.9295	11.311	81
Neigh_index-2625	29.9338	1.9288	65
Neigh_index-1101	-14.0177	-26.602	72
Neigh_index-4019	-17.2231	11.7112	67
Neigh_index-3171	24.3006	8.82375	78
Neigh_index-2586	-17.8974	-26.1058	79
Neigh_index-1089	-7.78414	2.70045	60
Neigh_index-2551	32.4153	8.96527	59
Neigh_index-2030	-7.12051	1.58074	73
Neigh_index-1351	-16.0194	-22.8185	74
Neigh_index-3997	-0.30055	16.0592	113
Neigh_index-1934	-17.378	-8.59883	77
Neigh_index-425	-7.60368	-3.22665	68
Neigh_index-3077	-11.6255	-13.4668	63
Neigh_index-171	-13.0245	-6.93931	38
Neigh_index-1766	-17.3128	17.7021	57
Neigh_index-1535	-24.3646	-20.4692	59
Neigh_index-126	-17.6255	-8.6669	102
Neigh_index-3704	2.56442	13.2205	50
Neigh_index-3360	27.107	11.7436	109
Neigh_index-2426	-13.2942	-24.3647	65
Neigh_index-1571	-26.0099	-20.2491	40
Neigh_index-2018	27.6429	-3.69219	59
Neigh_index-2069	33.3181	0.861897	65
Neigh_index-1388	-0.1394	10.432	61
Neigh_index-4248	18.8974	10.2463	43
Neigh_index-3149	24.8773	0.231867	70
Neigh_index-1319	-11.4843	-14.4911	67
Neigh_index-1689	2.2248	11.2999	55
Neigh_index-2241	-22.0685	-8.64214	78
Neigh_index-1768	-16.1362	-18.0057	67
Neigh_index-2083	-9.80904	-1.15872	39
Neigh_index-3820	-13.8808	-4.53063	57
Neigh_index-3900	18.9798	9.33507	39
Neigh_index-3257	-4.23239	14.3154	71
Neigh_index-2679	27.5899	4.98073	65
Neigh_index-163	-14.0283	-7.9347	72
Neigh_index-1345	-4.98603	-1.1043	51
Neigh_index-202	-8.33341	0.166398	90
Neigh_index-3994	-21.9622	12.5232	41
Neigh_index-1493	-13.1949	-19.6745	61
Neigh_index-4584	-16.7035	-26.727	54
Neigh_index-3406	22.0671	15.856	52
Neigh_index-3741	25.4219	10.3485	95
Neigh_index-1758	22.6415	-8.50015	87
Neigh_index-883	28.6978	4.16541	78
Neigh_index-1297	-5.21802	0.76471	87
Neigh_index-1835	0.723972	9.64191	78
Neigh_index-4410	21.9537	15.1518	73
Neigh_index-304	-22.0049	-7.72904	127
Neigh_index-494	-6.97694	-1.21368	61
Neigh_index-2026	23.7639	-8.09146	62
Neigh_index-4694	22.4293	12.867	46
Neigh_index-1359	-14.3622	-19.7055	47
Neigh_index-1428	-0.255126	14.4145	39
Neigh_index-4328	23.4166	9.95211	115
Neigh_index-4666	22.7545	11.6641	66
Neigh_index-91	-24.8558	9.16623	44
Neigh_index-1038	-6.76474	6.08547	43
Neigh_index-586	-11.1662	-10.9112	39
Neigh_index-2834	30.7371	-2.63306	62
Neigh_index-349	-7.25575	-1.43411	60
Neigh_index-2164	-12.543	-16.0637	89
Neigh_index-2768	3.14988	6.82832	36
Neigh_index-1931	-14.6368	-20.7019	62
Neigh_index-1363	33.411	-4.14405	72
Neigh_index-2376	-17.0787	16.8565	45
Neigh_index-2420	-14.1892	-23.3324	50
Neigh_index-69	-20.0744	10.6838	70
Neigh_index-4435	-19.3785	-20.5362	54
Neigh_index-4001	29.3968	14.0148	55
Neigh_index-2655	-8.18742	-4.35704	50
Neigh_index-2929	1.22395	9.47638	45
Neigh_index-1487	-0.541001	7.48304	40
Neigh_index-2496	27.6029	10.3246	48
Neigh_index-4596	-0.0526552	18.415	87
Neigh_index-3648	-16.7521	-3.52838	93
Neigh_index-3262	-8.90959	2.49545	50
Neigh_index-337	-17.4907	-9.39104	78
Neigh_index-918	-25.4001	-20.5862	45
Neigh_index-656	-11.4036	-18.116	70
Neigh_index-3931	-5.4586	14.679	43
Neigh_index-1306	-12.6653	-8.06054	84
Neigh_index-5	-22.1508	-8.07175	103
Neigh_index-2827	32.9266	-0.691297	104
Neigh_index-3597	-16.9902	-20.321	75
Neigh_index-2167	32.1365	-5.24217	86
Neigh_index-3186	23.9243	14.0265	69
Neigh_index-729	-21.2455	9.34557	51
Neigh_index-3669	-25.9779	-12.3948	43
Neigh_index-2173	30.8223	3.93783	46
Neigh_index-228	29.0903	-2.81021	103
Neigh_index-1786	26.9804	-2.18111	86
Neigh_index-615	-19.6987	-23.1905	48
Neigh_index-1273	-20.179	12.5501	73
Neigh_index-1145	-13.5546	-8.30923	118
Neigh_index-4573	-19.3676	-21.4116	61
Neigh_index-4364	-1.34681	15.1909	44
Neigh_index-2072	-8.14504	6.74168	34
Neigh_index-685	-20.7164	-12.1544	56
Neigh_index-2454	-11.866	-17.5135	89
Neigh_index-157	0.35749	-0.0763466	32
Neigh_index-3565	25.3897	12.8189	83
Neigh_index-3747	-4.03482	13.7733	77
Neigh_index-676	27.7251	-1.03124	39
Neigh_index-3255	26.8164	-1.69935	71
Neigh_index-378	25.741	5.42777	77
Neigh_index-3168	-15.4918	11.3396	59
Neigh_index-4133	-23.8037	15.2236	37
Neigh_index-1787	31.4918	5.12703	91
Neigh_index-3835	-1.48142	7.69242	46
Neigh_index-2715	-16.1687	-8.82094	110
Neigh_index-1225	1.34406	10.4095	54
Neigh_index-509	25.4367	12.6684	98
Neigh_index-3763	19.5493	10.9692	71
Neigh_index-3550	20.9588	11.4286	67
Neigh_index-1012	-14.3428	-25.8319	84
Neigh_index-1892	25.9873	5.63043	110
Neigh_index-2216	-23.4544	11.6186	43
Neigh_index-3517	-20.9461	11.8614	72
Neigh_index-1779	23.7792	-7.14539	53
Neigh_index-4253	-9.27915	2.39157	58
Neigh_index-4168	-16.2659	-4.19066	74
Neigh_index-2621	34.7827	-4.28579	61
Neigh_index-584	32.4799	3.24444	80
Neigh_index-1282	-6.4992	1.33166	42
Neigh_index-4625	14.1134	7.26021	52
Neigh_index-1475	-11.4332	-16.0696	93
Neigh_index-4244	-24.5961	-12.8363	45
Neigh_index-3617	-24.6154	-12.3962	62
Neigh_index-4266	21.3537	11.2889	121
Neigh_index-207	-4.35317	5.57454	48
Neigh_index-1918	30.3392	-2.79713	103
Neigh_index-2506	28.8298	7.06166	60
Neigh_index-1023	-16.1753	-13.4385	53
Neigh_index-4125	2.99729	14.5847	51
Neigh_index-2730	30.0521	6.14088	73
Neigh_index-3022	-6.57985	-1.89756	44
Neigh_index-2821	-14.0556	-16.3124	89
Neigh_index-1232	27.7529	8.6107	75
Neigh_index-2617	-11.6327	2.09569	47
Neigh_index-4300	21.2005	15.7064	52
Neigh_index-2222	32.7825	-2.0958	53
Neigh_index-595	-16.8488	12.2705	36
Neigh_index-4430	-5.61074	14.2746	50
Neigh_index-923	-25.3888	-20.8282	44
Neigh_index-2439	28.9552	8.25898	62
Neigh_index-1266	33.1927	-7.02775	46
Neigh_index-1230	-6.79917	4.85199	47
Neigh_index-2773	-18.9311	12.0201	68
Neigh_index-3527	23.0371	11.5721	70
Neigh_index-1097	-12.8292	-3.62476	47
Neigh_index-4010	2.13015	16.6572	51
Neigh_index-2542	-19.6994	-18.6962	52
Neigh_index-12	-7.76064	3.09794	41
Neigh_index-2641	1.53128	7.87321	58
Neigh_index-789	-11.3272	-8.74241	42
Neigh_index-3559	27.7551	9.12071	52
Neigh_index-4258	-3.03697	15.7886	45
Neigh_index-2980	-19.6029	9.78439	71
Neigh_index-1709	32.5669	-3.18778	60
Neigh_index-1551	-3.41274	18.618	48
Neigh_index-1567	24.4397	-8.44889	39
Neigh_index-1125	-0.150509	8.247	56
Neigh_index-3589	-17.4884	-26.0805	88
Neigh_index-3438	-24.5365	16.6769	37
Neigh_index-2663	-13.6076	-23.2128	47
Neigh_index-3685	-23.0219	8.64582	69
Neigh_index-51	26.9718	-2.18549	85
Neigh_index-4383	21.11	11.4815	74
Neigh_index-2427	-14.5908	-21.2187	56
Neigh_index-1028	11.7628	6.68875	54
Neigh_index-3249	-0.854615	17.611	81
Neigh_index-1122	-22.2913	10.4851	69
Neigh_index-4158	-7.93532	12.6192	34
Neigh_index-1576	-3.21522	9.15752	57
Neigh_index-1685	-13.7796	-24.5747	78
Neigh_index-3879	22.4796	16.8883	53
Neigh_index-1750	-13.1294	-18.9663	86
Neigh_index-664	3.19895	13.5964	46
Neigh_index-2933	2.48639	13.451	70
Neigh_index-2078	29.5783	-1.35598	76
Neigh_index-1581	-24.6426	14.8948	56
Neigh_index-2067	32.4267	0.130379	55
Neigh_index-3694	24.72	11.478	73
Neigh_index-2664	-10.775	-16.2141	70
Neigh_index-483	-17.9416	-8.4846	112
Neigh_index-3595	-26.9795	8.70652	40
Neigh_index-769	-18.4718	-5.9066	68
Neigh_index-3412	-0.97815	18.4748	60
Neigh_index-1344	-7.05309	11.3856	42
Neigh_index-3228	-20.9879	-17.0716	40
Neigh_index-2608	-16.8812	10.2254	53
Neigh_index-2160	-17.4291	-25.0742	52
Neigh_index-767	24.4627	-8.2587	43
Neigh_index-2855	-15.7902	-2.25418	105
Neigh_index-1722	-12.6091	-15.8759	59
Neigh_index-2149	-11.5855	-14.6061	78
Neigh_index-1115	26.5006	2.0026	70
Neigh_index-154	30.2117	-2.16059	83
Neigh_index-1015	-21.1767	-22.9251	53
Neigh_index-3784	-27.9358	8.64137	45
Neigh_index-817	-6.40645	0.786605	57
Neigh_index-221	-12.821	-10.0435	70
Neigh_index-2370	34.9558	-4.31268	73
Neigh_index-583	-19.3874	-6.64992	68
Neigh_index-3054	-18.2004	-15.2532	51
Neigh_index-2306	-24.0678	-19.0923	51
Neigh_index-2159	-7.16459	2.06128	71
Neigh_index-4690	-0.992628	4.568	40
Neigh_index-4378	28.3315	8.15326	77
Neigh_index-3674	-4.93263	12.7533	50
Neigh_index-1995	33.6182	0.375942	89
Neigh_index-4402	-19.2927	-23.9185	58
Neigh_index-2603	33.9954	-6.68797	54
Neigh_index-343	21.8452	-7.66514	56
Neigh_index-874	-4.4889	9.72158	41
Neigh_index-1064	-12.0452	-18.8371	91
Neigh_index-2336	-12.7959	-20.2894	79
Neigh_index-3196	-25.6045	15.9742	51
Neigh_index-3577	23.1852	8.20736	81
Neigh_index-2579	-10.779	-16.3078	59
Neigh_index-3015	20.1597	-6.39184	40
Neigh_index-2633	23.7811	-7.32473	41
Neigh_index-238	-17.4013	-7.31619	61
Neigh_index-726	26.6998	0.326894	51
Neigh_index-1107	27.5176	7.45782	80
Neigh_index-4102	-19.229	8.24849	53
Neigh_index-339	-12.5416	-8.50347	68
Neigh_index-875	31.3364	8.06316	85
Neigh_index-3482	-7.0864	8.75234	40
Neigh_index-1469	-15.5915	-13.456	53
Neigh_index-2347	31.3431	4.61311	59
Neigh_index-4260	0.536063	14.2152	67
Neigh_index-423	-17.9052	-2.09535	57
Neigh_index-2097	-24.3272	-9.49839	63
Neigh_index-280	-17.8747	-25.3337	54
Neigh_index-1452	-14.1841	-16.4974	90

## Sheet: ED_4D_right
	logFC	logCPM	F	PValue	FDR	Nhood	SpatialFDR	Celltype_myeloid	Celltype_myeloid_fraction	Myeloid_Celltypes	log_FDR	log_SpatialFDR	log_PValue
1	-3.83422	12.5586	12.3783	0.000440587	0.00249184	1	0.00228382	cDC2	0.787879	Mixed	2.60348	2.64134	3.35597
2	5.83809	12.6909	15.6561	7.76685e-05	0.00152191	2	0.00136179	Alveolar Macrophage	1	Alveolar Macrophage	2.81761	2.86589	4.10975
3	1.23164	12.5763	1.67069	0.196262	0.269762	3	0.263129	C1QA Macrophage	1	C1QA Macrophage	0.569019	0.579832	0.707164
4	5.58253	12.53	14.0114	0.000184998	0.00182386	4	0.0016704	CSF3R Monocyte	1	CSF3R Monocyte	2.73901	2.77718	3.73283
5	1.5299	12.9021	2.79716	0.0945322	0.144308	5	0.139841	Alveolar Macrophage	1	Alveolar Macrophage	0.84071	0.854366	1.02442
6	0.0271381	13.1131	0.000939087	0.975555	0.978391	6	0.97828	CSF3R Monocyte	1	CSF3R Monocyte	0.00948759	0.00953702	0.0107482
7	-2.27641	12.9431	6.30293	0.0121043	0.0264303	7	0.024923	CSF3R Monocyte	0.910714	CSF3R Monocyte	1.5779	1.6034	1.91706
8	5.90198	12.7375	16.1494	5.99258e-05	0.00152191	8	0.00134515	Alveolar Macrophage	1	Alveolar Macrophage	2.81761	2.87123	4.22239
9	-2.89164	13.1897	8.07399	0.00451979	0.0122838	9	0.0114427	Monocyte	1	Monocyte	1.91067	1.94147	2.34488
10	-3.52738	13.7935	10.8291	0.00101036	0.00432233	10	0.00395954	Alveolar Macrophage	1	Alveolar Macrophage	2.36428	2.40235	2.99552
11	0.811721	12.7791	0.810432	0.368062	0.460078	11	0.45237	C1QA Macrophage	0.839286	C1QA Macrophage	0.337169	0.344506	0.434079
12	-5.81168	13.5643	18.4775	1.77208e-05	0.00149845	12	0.00133868	Alveolar Macrophage	1	Alveolar Macrophage	2.82436	2.87332	4.75152
13	-1.62697	12.7659	3.32665	0.0682616	0.111086	13	0.107046	C1QA Macrophage	1	C1QA Macrophage	0.95434	0.97043	1.16582
14	3.88034	12.5168	9.44344	0.00213745	0.00776231	14	0.00718275	ARG1 Macrophage	1	ARG1 Macrophage	2.11001	2.14371	2.6701
15	0.754824	12.7005	0.717645	0.396983	0.482032	15	0.475808	Monocyte	0.983333	Monocyte	0.316924	0.322568	0.401228
16	3.82471	12.9679	11.0905	0.000877854	0.00400611	16	0.00366657	Monocyte	0.710843	Mixed	2.39728	2.43574	3.05658
17	-1.8325	13.0052	4.16507	0.0413502	0.075882	17	0.0723326	cDC2	1	cDC2	1.11986	1.14067	1.38352
18	-0.375995	13.0414	0.184598	0.667481	0.733379	18	0.729543	cDC2	0.973333	cDC2	0.134672	0.136949	0.175561
19	-4.43462	13.5575	13.9418	0.000191945	0.00182386	19	0.0016704	Alveolar Macrophage	1	Alveolar Macrophage	2.73901	2.77718	3.71682
20	-0.0892807	12.9142	0.0107497	0.917429	0.933667	20	0.932876	Monocyte	0.893617	Monocyte	0.029808	0.0301762	0.0374274
21	3.04956	12.7685	8.07317	0.00452185	0.0122838	21	0.0114427	Monocyte	0.946667	Monocyte	1.91067	1.94147	2.34468
22	0.442508	12.8424	0.267292	0.605191	0.6801	22	0.674859	Monocyte	0.742424	Mixed	0.167427	0.170787	0.218108
23	1.09621	12.3605	1.27561	0.258804	0.33821	23	0.331716	C1QA Macrophage	1	C1QA Macrophage	0.470813	0.479233	0.587029
24	0.282756	13.2111	0.099563	0.752376	0.816257	24	0.812299	CSF3R Monocyte	1	CSF3R Monocyte	0.0881731	0.0902843	0.123565
25	-2.61606	12.8322	7.99134	0.00473025	0.0127495	25	0.011895	cDC2	0.854167	cDC2	1.89451	1.92463	2.32512
26	-3.21348	13.1853	10.0913	0.00150432	0.00589761	26	0.00545447	Alveolar Macrophage	1	Alveolar Macrophage	2.22932	2.26325	2.82266
27	-0.543075	12.724	0.374966	0.540354	0.615255	27	0.610202	pDC	0.958333	pDC	0.210945	0.214526	0.267321
28	-2.85611	13.0996	8.59019	0.00340446	0.00995373	28	0.00923973	cDC2	0.924242	cDC2	2.00201	2.03434	2.46795
29	-3.32594	13.8545	9.13717	0.00252515	0.00845801	29	0.00782075	Alveolar Macrophage	1	Alveolar Macrophage	2.07273	2.10675	2.59771
30	1.43124	13.084	2.30138	0.129361	0.189108	30	0.183515	Alveolar Macrophage	1	Alveolar Macrophage	0.72329	0.736328	0.888197
31	-1.86226	13.4543	3.75425	0.0527641	0.0905653	31	0.0871779	cDC2	0.989691	cDC2	1.04304	1.05959	1.27766
32	2.66493	12.2694	5.56907	0.018342	0.0376666	32	0.0357006	Monocyte	0.846154	Monocyte	1.42404	1.44733	1.73655
33	-1.51989	12.7699	2.85643	0.0911094	0.141589	33	0.137029	cDC1	0.75	Mixed	0.848971	0.863186	1.04044
34	-2.85261	13.9367	7.74954	0.00540516	0.0142992	34	0.01333	Alveolar Macrophage	1	Alveolar Macrophage	1.84469	1.87517	2.26719
35	-1.8803	13.0469	4.29257	0.0383615	0.070774	35	0.0674318	C1QA Macrophage	1	C1QA Macrophage	1.15013	1.17114	1.4161
36	-0.714446	12.7293	0.663447	0.415408	0.495902	36	0.489846	CSF3R Monocyte	0.962264	CSF3R Monocyte	0.304604	0.30994	0.381525
37	5.87293	12.713	15.7966	7.21333e-05	0.00152191	37	0.00136179	Alveolar Macrophage	1	Alveolar Macrophage	2.81761	2.86589	4.14186
38	2.20927	12.581	4.45446	0.0348901	0.0654189	38	0.0622535	Alveolar Macrophage	1	Alveolar Macrophage	1.1843	1.20584	1.4573
39	2.90917	12.4175	6.35561	0.0117507	0.0259872	39	0.0244697	ARG1 Macrophage	0.659091	Mixed	1.58524	1.61137	1.92994
40	3.36221	12.6874	8.84455	0.00296229	0.00917635	40	0.00847151	Monocyte	0.985294	Monocyte	2.03733	2.07204	2.52837
41	2.94481	12.4375	6.5781	0.0103707	0.0236946	41	0.0222118	Alveolar Macrophage	1	Alveolar Macrophage	1.62535	1.65342	1.98419
42	3.90832	13.0467	10.83	0.00100986	0.00432233	42	0.00395954	Alveolar Macrophage	1	Alveolar Macrophage	2.36428	2.40235	2.99574
43	6.44038	13.1345	17.5694	2.84742e-05	0.00149845	43	0.00133868	Alveolar Macrophage	0.981132	Alveolar Macrophage	2.82436	2.87332	4.54555
44	-1.87471	12.9579	4.43896	0.0352076	0.0656575	44	0.0625155	C1QA Macrophage	1	C1QA Macrophage	1.18272	1.20401	1.45336
45	3.52221	12.2908	8.09687	0.00446324	0.0122838	45	0.0114427	Monocyte	0.604651	Mixed	1.91067	1.94147	2.35035
46	-2.69893	13.1315	7.74138	0.00542956	0.0142992	46	0.01333	cDC2	0.942029	cDC2	1.84469	1.87517	2.26523
47	-1.8336	13.145	3.91767	0.0478692	0.0845341	47	0.0812167	cDC2	0.985714	cDC2	1.07297	1.09035	1.31994
48	1.77141	12.7296	3.42588	0.0642771	0.105598	48	0.101679	Alveolar Macrophage	1	Alveolar Macrophage	0.976345	0.992771	1.19194
49	0.907684	13.1285	0.964337	0.326173	0.419498	49	0.411651	Alveolar Macrophage	0.966292	Alveolar Macrophage	0.377271	0.385471	0.486552
50	4.42876	13.3889	12.3855	0.000438892	0.00249184	50	0.00228382	Monocyte	0.929204	Monocyte	2.60348	2.64134	3.35764
51	1.48935	13.1572	2.43225	0.118964	0.176149	51	0.170862	Monocyte	0.88172	Monocyte	0.75412	0.767354	0.924583
52	5.72878	12.6203	14.9184	0.000114553	0.00175879	52	0.00159313	CSF3R Monocyte	0.79661	Mixed	2.75479	2.79775	3.94099
53	-0.75242	12.9784	0.753302	0.3855	0.4733	53	0.466112	CSF3R Monocyte	1	CSF3R Monocyte	0.324863	0.33151	0.413976
54	-3.35968	13.1177	10.0116	0.00157061	0.00602066	54	0.00556545	Monocyte	1	Monocyte	2.22036	2.2545	2.80393
55	2.54818	12.9072	6.53697	0.0106127	0.024088	55	0.0225706	Monocyte	0.864198	Monocyte	1.6182	1.64646	1.97418
56	1.53871	12.8113	2.8377	0.0921764	0.142605	56	0.138112	C1QA Macrophage	0.935065	C1QA Macrophage	0.845866	0.859768	1.03538
57	2.46482	13.2978	5.6964	0.0170593	0.0358869	57	0.0339197	CSF3R Monocyte	0.957265	CSF3R Monocyte	1.44506	1.46955	1.76804
58	0.237623	12.5159	0.0673602	0.795237	0.844175	58	0.840756	cDC1	1	cDC1	0.0735677	0.0753299	0.0995034
59	-1.11677	12.4144	1.43015	0.231832	0.311214	59	0.304411	CSF3R Monocyte	0.485714	Mixed	0.506941	0.516539	0.634827
60	-3.62753	13.3505	11.7021	0.00063235	0.00311658	60	0.00286676	Alveolar Macrophage	1	Alveolar Macrophage	2.50632	2.54261	3.19904
61	1.34052	12.6799	2.07027	0.150296	0.216274	61	0.210299	Monocyte	0.645161	Mixed	0.664995	0.677164	0.823054
62	-0.161265	12.671	0.03312	0.855603	0.889106	62	0.886779	cDC2	0.980769	cDC2	0.0510466	0.0521844	0.0677276
63	4.0657	12.6331	10.808	0.00102188	0.00432233	63	0.00395954	Alveolar Macrophage	1	Alveolar Macrophage	2.36428	2.40235	2.9906
64	4.32322	12.8038	12.527	0.000406999	0.00246327	64	0.0022406	Monocyte	1	Monocyte	2.60849	2.64964	3.39041
65	3.78805	12.9264	11.165	0.000843421	0.00393217	65	0.00359934	Alveolar Macrophage	1	Alveolar Macrophage	2.40537	2.44378	3.07396
66	0.843991	12.5679	0.801104	0.370833	0.461868	66	0.454188	Alveolar Macrophage	1	Alveolar Macrophage	0.335482	0.342765	0.430822
67	-3.27587	13.0704	10.6771	0.00109653	0.00455786	67	0.00418675	cDC2	0.854839	cDC2	2.34124	2.37812	2.95998
68	-0.618068	13.0443	0.486417	0.485582	0.560287	68	0.55526	Monocyte	0.926471	Monocyte	0.25159	0.255503	0.313737
69	4.12968	12.6507	10.8223	0.00101403	0.00432233	69	0.00395954	Alveolar Macrophage	1	Alveolar Macrophage	2.36428	2.40235	2.99395
70	3.11559	12.8376	8.43435	0.00370799	0.0106605	70	0.0098964	Alveolar Macrophage	1	Alveolar Macrophage	1.97222	2.00452	2.43086
71	0.650745	12.8961	0.550375	0.458221	0.534524	71	0.52939	CSF3R Monocyte	0.984615	CSF3R Monocyte	0.272033	0.276225	0.338925
72	1.47407	12.913	2.55312	0.110178	0.165268	72	0.160186	CSF3R Monocyte	1	CSF3R Monocyte	0.781812	0.795375	0.957903
73	0.24626	12.703	0.0789796	0.778704	0.836925	73	0.833302	CCR7 cDC2	0.982143	CCR7 cDC2	0.0773137	0.0791978	0.108628
74	-1.12608	12.7844	1.65959	0.197754	0.270735	74	0.264096	Monocyte	0.568627	Mixed	0.567455	0.578238	0.703874
75	-2.86573	13.5478	7.54807	0.00604213	0.0151053	75	0.0141501	Alveolar Macrophage	1	Alveolar Macrophage	1.82087	1.84924	2.21881
76	4.49134	12.9257	13.3679	0.000260219	0.00198514	76	0.00179023	Alveolar Macrophage	1	Alveolar Macrophage	2.70221	2.74709	3.58466
77	-3.23683	13.214	10.1651	0.00144551	0.00573218	77	0.00529956	cDC2	0.764706	Mixed	2.24168	2.27576	2.83998
78	3.33765	13.0028	9.33308	0.00226966	0.0079094	78	0.00733063	Monocyte	0.935484	Monocyte	2.10186	2.13486	2.64404
79	3.48622	12.7824	9.371	0.00222331	0.00790766	79	0.00733063	Monocyte	0.883333	Monocyte	2.10195	2.13486	2.653
80	-3.79666	13.2418	12.8294	0.000346446	0.00242818	80	0.00222403	cDC2	1	cDC2	2.61472	2.65286	3.46036
81	0.753518	12.5694	0.665555	0.414668	0.495902	81	0.489846	Monocyte	0.980769	Monocyte	0.304604	0.30994	0.382299
82	5.70301	12.6047	14.7936	0.000122351	0.00175879	82	0.00159313	ARG1 Macrophage	0.90625	ARG1 Macrophage	2.75479	2.79775	3.91239
83	-1.14834	12.992	1.70157	0.19218	0.266273	83	0.259258	C1QA Macrophage	0.460317	Mixed	0.574672	0.586268	0.716292
84	5.57103	12.5235	13.9707	0.000189024	0.00182386	84	0.0016704	CSF3R Monocyte	1	CSF3R Monocyte	2.73901	2.77718	3.72348
85	-1.6667	12.7551	3.49461	0.0616631	0.102278	85	0.0984629	Monocyte	0.979592	Monocyte	0.990219	1.00673	1.20997
86	5.99014	12.7922	16.5809	4.77823e-05	0.00152191	86	0.00134515	Alveolar Macrophage	1	Alveolar Macrophage	2.81761	2.87123	4.32073
87	3.26526	12.9648	9.16619	0.00248554	0.00840697	87	0.00777803	CSF3R Monocyte	1	CSF3R Monocyte	2.07536	2.10913	2.60458
88	3.22049	12.568	7.87453	0.00504484	0.013492	88	0.0125757	CSF3R Monocyte	0.921875	CSF3R Monocyte	1.86992	1.90047	2.29715
89	1.49896	13.412	2.23844	0.134718	0.196109	89	0.190373	Monocyte	0.790123	Mixed	0.707502	0.720395	0.870573
90	4.72167	13.1098	13.3667	0.000260373	0.00198514	90	0.00179023	Monocyte	0.990654	Monocyte	2.70221	2.74709	3.5844
91	-2.43011	13.3474	6.23019	0.0126105	0.0271915	91	0.0256448	C1QA Macrophage	0.9875	C1QA Macrophage	1.56557	1.591	1.89927
92	-1.25156	12.9782	2.02726	0.154599	0.221315	92	0.215273	cDC1	1	cDC1	0.65499	0.66701	0.810792
93	-2.64285	13.2132	7.42953	0.00645221	0.0159001	93	0.0149061	cDC2	0.986301	cDC2	1.7986	1.82664	2.19029
94	0.586696	13.008	0.449836	0.502463	0.577832	94	0.572669	cDC2	0.964706	cDC2	0.238198	0.242096	0.298896
95	1.61933	12.6707	2.87451	0.0900925	0.141281	95	0.136502	C1QA Macrophage	1	C1QA Macrophage	0.849915	0.86486	1.04531
96	-2.32587	13.5157	5.31821	0.0211692	0.0429611	96	0.0406916	Alveolar Macrophage	1	Alveolar Macrophage	1.36692	1.3905	1.6743
97	-2.99673	13.2313	8.99755	0.00272489	0.00879064	97	0.00812816	cDC2	0.917808	cDC2	2.05598	2.09001	2.56465
98	-0.955782	12.7206	1.16806	0.279884	0.363008	98	0.356101	cDC1	1	cDC1	0.440084	0.448426	0.553021
99	-0.973461	12.8335	1.27897	0.258178	0.33821	99	0.331716	CSF3R Monocyte	0.962264	CSF3R Monocyte	0.470813	0.479233	0.588081
100	1.14837	12.6817	1.55079	0.213113	0.289464	100	0.282605	CSF3R Monocyte	1	CSF3R Monocyte	0.538405	0.548819	0.671391
101	-0.0667704	12.6867	0.00511839	0.94297	0.956837	101	0.956399	cDC2	1	cDC2	0.0191618	0.0193608	0.025502
102	-2.32664	12.7966	6.42295	0.0113142	0.0254975	102	0.0239425	cDC2	0.510638	Mixed	1.5935	1.62083	1.94638
103	1.9325	12.6859	3.9442	0.047121	0.0842318	103	0.0806849	ARG1 Macrophage	0.942029	ARG1 Macrophage	1.07452	1.09321	1.32679
104	-3.34281	13.8367	10.0471	0.00154076	0.0059726	104	0.00551767	Alveolar Macrophage	1	Alveolar Macrophage	2.22384	2.25824	2.81227
105	3.18634	12.5635	7.70609	0.00553648	0.0144703	105	0.0134809	CSF3R Monocyte	1	CSF3R Monocyte	1.83952	1.87028	2.25677
106	5.70631	12.6073	14.8495	0.000118792	0.00175879	106	0.00159313	CSF3R Monocyte	0.704225	Mixed	2.75479	2.79775	3.92521
107	0.383876	13.044	0.18909	0.663706	0.73156	107	0.727492	cDC2	0.939024	cDC2	0.13575	0.138172	0.178025
108	-2.97767	13.3684	8.67616	0.00324796	0.00974389	108	0.00901737	Alveolar Macrophage	0.987654	Alveolar Macrophage	2.01127	2.04492	2.48839
109	3.90188	12.5134	9.71151	0.00184791	0.0070058	109	0.00647572	Alveolar Macrophage	1	Alveolar Macrophage	2.15454	2.18871	2.73332
110	-0.246403	13.1082	0.0744433	0.784992	0.839678	110	0.835914	CSF3R Monocyte	1	CSF3R Monocyte	0.0758872	0.0778385	0.105135
111	-1.18759	13.0104	1.83604	0.175514	0.247153	111	0.240523	cDC2	0.970149	cDC2	0.607035	0.618843	0.755688
112	-4.33803	13.4014	14.5477	0.000139312	0.00177291	112	0.00162056	Alveolar Macrophage	1	Alveolar Macrophage	2.75131	2.79034	3.85601
113	0.144423	13.1032	0.0255758	0.872951	0.901701	113	0.899936	CSF3R Monocyte	1	CSF3R Monocyte	0.0449375	0.0457882	0.0590102
114	0.39385	12.6908	0.201661	0.653415	0.724849	114	0.720426	ARG1 Macrophage	0.8	ARG1 Macrophage	0.139752	0.142411	0.184811
115	1.89444	12.5012	3.47228	0.0624995	0.103169	115	0.0993444	Alveolar Macrophage	1	Alveolar Macrophage	0.98645	1.00286	1.20412
116	2.05966	12.7298	4.47392	0.0344954	0.0653896	116	0.0622503	ARG1 Macrophage	0.972603	ARG1 Macrophage	1.18449	1.20586	1.46224
117	0.293397	13.0394	0.109542	0.740688	0.808663	117	0.804606	CSF3R Monocyte	1	CSF3R Monocyte	0.0922325	0.0944167	0.130364
118	-1.77758	13.6455	3.41803	0.064583	0.105598	118	0.101687	C1QA Macrophage	1	C1QA Macrophage	0.976345	0.992736	1.18988
119	2.05443	12.737	4.46238	0.0347287	0.0654189	119	0.0622535	Monocyte	0.896104	Monocyte	1.1843	1.20584	1.45931
120	5.75238	12.6366	15.1635	0.000100669	0.00172919	120	0.00155781	ARG1 Macrophage	0.75	Mixed	2.76216	2.80749	3.99711
121	5.55696	12.5153	13.9061	0.000195603	0.00182386	121	0.0016704	CSF3R Monocyte	0.714286	Mixed	2.73901	2.77718	3.70863
122	1.4719	12.2989	2.14144	0.143469	0.207969	122	0.201952	Monocyte	0.947368	Monocyte	0.682001	0.694753	0.843243
123	0.283899	12.7189	0.104809	0.746155	0.812061	123	0.80839	CCR7 cDC2	1	CCR7 cDC2	0.0904112	0.092379	0.127171
124	0.839013	13.3469	0.7134	0.398382	0.482032	124	0.475808	Monocyte	0.813559	Monocyte	0.316924	0.322568	0.3997
125	4.56129	13.1586	12.0163	0.000534532	0.00267266	125	0.00245983	Monocyte	0.95098	Monocyte	2.57306	2.60909	3.27203
126	-0.109001	12.5823	0.014439	0.904362	0.928586	126	0.92771	C1QA Macrophage	1	C1QA Macrophage	0.0321778	0.0325875	0.0436576
127	-1.09429	13.593	1.30592	0.253222	0.333442	127	0.326804	Alveolar Macrophage	1	Alveolar Macrophage	0.47698	0.485712	0.596498
128	0.839913	12.7298	0.859331	0.353998	0.449005	128	0.440773	CSF3R Monocyte	1	CSF3R Monocyte	0.347749	0.355785	0.450999
129	-0.468823	12.9811	0.252739	0.615189	0.689091	129	0.684228	Monocyte	0.9	Monocyte	0.161723	0.164799	0.210992
130	5.59103	12.5343	14.0166	0.000184493	0.00182386	130	0.0016704	Alveolar Macrophage	1	Alveolar Macrophage	2.73901	2.77718	3.73402
131	3.41896	12.7227	8.99655	0.00272637	0.00879064	131	0.00812816	Alveolar Macrophage	1	Alveolar Macrophage	2.05598	2.09001	2.56441
132	1.11856	12.7856	1.51645	0.218251	0.295281	132	0.288468	C1QA Macrophage	0.967213	C1QA Macrophage	0.529765	0.539903	0.661044
133	-1.85521	12.6611	4.12259	0.0423992	0.0773954	133	0.0738102	Alveolar Macrophage	0.976744	Alveolar Macrophage	1.11129	1.13188	1.37264
134	3.36977	12.6614	8.81799	0.00300559	0.00917635	134	0.00847151	Alveolar Macrophage	1	Alveolar Macrophage	2.03733	2.07204	2.52207
135	2.292	12.7197	5.26483	0.0218269	0.0440368	135	0.0416843	CSF3R Monocyte	0.910448	CSF3R Monocyte	1.35618	1.38003	1.66101
136	2.3278	12.5396	4.88169	0.0272158	0.0539624	136	0.0511607	C1QA Macrophage	1	C1QA Macrophage	1.26791	1.29106	1.56518
137	1.78401	12.8285	3.72884	0.0535716	0.0910453	137	0.0875386	Monocyte	0.974359	Monocyte	1.04074	1.0578	1.27107
138	1.86362	12.7568	3.73352	0.0534219	0.0910453	138	0.0875386	CSF3R Monocyte	0.925373	CSF3R Monocyte	1.04074	1.0578	1.27228
139	2.10007	12.2104	3.90363	0.0482702	0.0845341	139	0.0812167	ARG1 Macrophage	0.512821	Mixed	1.07297	1.09035	1.31632
140	-1.06041	12.9118	1.50361	0.22021	0.296768	140	0.289944	Monocyte	0.964912	Monocyte	0.527584	0.537686	0.657163
141	-2.34994	12.6277	6.10305	0.0135483	0.029032	141	0.0274005	Alveolar Macrophage	1	Alveolar Macrophage	1.53712	1.56224	1.86812
142	-1.73634	13.1899	3.5332	0.0602453	0.100409	142	0.0966612	C1QA Macrophage	0.985915	C1QA Macrophage	0.998228	1.01475	1.22008
143	4.0704	12.6693	10.7981	0.00102734	0.00432233	143	0.00395954	Alveolar Macrophage	1	Alveolar Macrophage	2.36428	2.40235	2.98829
144	4.72771	13.0594	13.4225	0.000252779	0.00198514	144	0.00179023	Monocyte	0.958333	Monocyte	2.70221	2.74709	3.59726
145	5.40717	12.4224	13.192	0.000285693	0.00209711	145	0.00190136	ARG1 Macrophage	0.980392	ARG1 Macrophage	2.67838	2.72094	3.5441
146	2.02021	12.9592	4.54702	0.0330544	0.0630659	146	0.059987	ARG1 Macrophage	0.811111	ARG1 Macrophage	1.20021	1.22194	1.48077
147	-0.896672	12.5642	0.956142	0.328237	0.419498	147	0.411651	cDC2	0.902439	cDC2	0.377271	0.385471	0.483813
148	5.74739	12.6326	15.0789	0.000105255	0.00172919	148	0.00155781	CSF3R Monocyte	1	CSF3R Monocyte	2.76216	2.80749	3.97776
149	-2.03717	12.9901	4.83231	0.0280047	0.0549702	149	0.0520757	CSF3R Monocyte	1	CSF3R Monocyte	1.25987	1.28337	1.55277
150	-4.04909	12.9954	14.63	0.000133386	0.00177291	150	0.00162056	Alveolar Macrophage	1	Alveolar Macrophage	2.75131	2.79034	3.87489
151	-3.83173	13.6824	12.179	0.000490033	0.00253321	151	0.00232751	Alveolar Macrophage	1	Alveolar Macrophage	2.59633	2.63311	3.30977
152	6.1483	12.9098	17.7362	2.6096e-05	0.00149845	152	0.00133868	Alveolar Macrophage	0.988506	Alveolar Macrophage	2.82436	2.87332	4.58343
153	3.63742	12.869	10.5091	0.00120043	0.00493033	153	0.00452791	Alveolar Macrophage	1	Alveolar Macrophage	2.30712	2.3441	2.92066
154	1.40995	13.0317	2.30675	0.128915	0.189108	154	0.183515	ARG1 Macrophage	0.977011	ARG1 Macrophage	0.72329	0.736328	0.889695
155	1.65569	12.9103	3.20782	0.0733845	0.117211	155	0.113085	C1QA Macrophage	0.858974	C1QA Macrophage	0.931031	0.946595	1.1344
156	-3.13461	13.301	9.5536	0.00201328	0.0074686	156	0.0068976	Alveolar Macrophage	1	Alveolar Macrophage	2.12676	2.1613	2.6961
157	2.88936	13.3098	7.30244	0.00692356	0.0167037	157	0.0156304	Monocyte	0.96063	Monocyte	1.77719	1.80603	2.15967
158	5.64324	12.5673	14.3434	0.000155195	0.00182386	158	0.0016704	ARG1 Macrophage	0.770492	Mixed	2.73901	2.77718	3.80912
159	5.56818	12.5207	13.9102	0.000195184	0.00182386	159	0.0016704	Alveolar Macrophage	1	Alveolar Macrophage	2.73901	2.77718	3.70956
160	-2.66198	12.8203	8.27808	0.00404003	0.0115191	160	0.0107015	Alveolar Macrophage	1	Alveolar Macrophage	1.93858	1.97056	2.39362
161	2.97648	12.4255	6.70507	0.00965883	0.0223644	161	0.0209689	CSF3R Monocyte	1	CSF3R Monocyte	1.65044	1.67842	2.01508
162	0.412889	12.3916	0.193621	0.65995	0.729752	162	0.725645	C1QA Macrophage	1	C1QA Macrophage	0.136824	0.139276	0.180489
163	-4.83389	13.9121	16.5902	4.75502e-05	0.00152191	163	0.00134515	Alveolar Macrophage	1	Alveolar Macrophage	2.81761	2.87123	4.32285
164	-3.2141	13.2647	9.51392	0.00205714	0.00755013	164	0.00697261	Alveolar Macrophage	0.984848	Alveolar Macrophage	2.12205	2.1566	2.68674
165	-0.278587	12.6599	0.0935705	0.759707	0.819059	165	0.815199	cDC2	0.977273	cDC2	0.086685	0.0887364	0.119354
166	0.710476	12.4386	0.560408	0.454153	0.532934	166	0.527354	ARG1 Macrophage	0.534884	Mixed	0.273326	0.277898	0.342798
167	5.24505	12.3256	12.6211	0.000387094	0.00242818	167	0.00222403	Monocyte	0.717949	Mixed	2.61472	2.65286	3.41218
168	3.15116	12.5113	7.50302	0.00619475	0.0153755	168	0.0144041	Alveolar Macrophage	1	Alveolar Macrophage	1.81317	1.84151	2.20798
169	5.6774	12.5872	14.5059	0.000142428	0.00177291	169	0.00162056	ARG1 Macrophage	0.966667	ARG1 Macrophage	2.75131	2.79034	3.84641
170	2.14389	12.9601	4.96035	0.0260064	0.0521641	170	0.0493263	CSF3R Monocyte	0.988764	CSF3R Monocyte	1.28263	1.30692	1.58492
171	3.35875	12.2016	7.55418	0.00602171	0.0151053	171	0.0141501	C1QA Macrophage	0.972222	C1QA Macrophage	1.82087	1.84924	2.22028
172	1.73127	12.681	3.21418	0.0731002	0.117211	172	0.113078	CSF3R Monocyte	0.983871	CSF3R Monocyte	0.931031	0.946622	1.13608
173	3.37404	13.0042	9.17469	0.00247405	0.00840697	173	0.00777803	Alveolar Macrophage	1	Alveolar Macrophage	2.07536	2.10913	2.60659
174	0.868269	12.4443	0.834591	0.361019	0.452915	174	0.445055	CCR7 cDC2	0.888889	CCR7 cDC2	0.343983	0.351586	0.44247
175	0.872136	12.4217	0.836332	0.360519	0.452915	175	0.445055	CSF3R Monocyte	1	CSF3R Monocyte	0.343983	0.351586	0.443072
176	2.02278	12.7708	4.32447	0.0376501	0.0698348	176	0.0665159	cDC2	0.971429	cDC2	1.15593	1.17707	1.42423
177	-0.645794	12.8626	0.560464	0.45413	0.532934	177	0.527354	CSF3R Monocyte	0.925926	CSF3R Monocyte	0.273326	0.277898	0.34282
178	-2.20645	12.9569	5.68476	0.0171726	0.0359064	178	0.0339696	Alveolar Macrophage	1	Alveolar Macrophage	1.44483	1.46891	1.76516
179	3.52413	12.3108	8.17639	0.00427222	0.0120813	179	0.0112476	ARG1 Macrophage	0.62	Mixed	1.91789	1.94894	2.36935
180	3.69383	12.3883	8.6966	0.00321183	0.00972002	180	0.00899885	C1QA Macrophage	0.977778	C1QA Macrophage	2.01233	2.04581	2.49325
181	1.28151	12.3668	1.67132	0.196177	0.269762	181	0.263129	C1QA Macrophage	0.975	C1QA Macrophage	0.569019	0.579832	0.707351
182	-0.405792	12.6386	0.208936	0.647635	0.720755	182	0.716047	Alveolar Macrophage	1	Alveolar Macrophage	0.142212	0.145059	0.18867
183	-3.88223	13.5772	12.2855	0.000462939	0.00253321	183	0.00232751	C1QA Macrophage	1	C1QA Macrophage	2.59633	2.63311	3.33448
184	-1.69771	13.5425	2.92006	0.0875847	0.138475	184	0.133668	Monocyte	0.924731	Monocyte	0.858629	0.873971	1.05757
185	-0.466377	12.6217	0.277576	0.598332	0.67459	185	0.669309	ARG1 Macrophage	0.56	Mixed	0.17096	0.174373	0.223058
186	6.01588	12.8148	17.1638	3.52054e-05	0.00151823	186	0.00133868	Monocyte	0.935897	Monocyte	2.81866	2.87332	4.45339
187	0.954835	13.1634	0.914019	0.339125	0.431727	187	0.423928	Monocyte	0.977778	Monocyte	0.364791	0.372708	0.469641
188	5.78519	12.6599	15.5113	8.38155e-05	0.00152191	188	0.00136179	CSF3R Monocyte	0.985714	CSF3R Monocyte	2.81761	2.86589	4.07668
189	-3.49074	12.834	12.2692	0.000466993	0.00253321	189	0.00232751	C1QA Macrophage	0.953488	C1QA Macrophage	2.59633	2.63311	3.33069
190	3.8475	12.9689	11.2492	0.000806128	0.00380978	190	0.00348879	Monocyte	0.952381	Monocyte	2.4191	2.45733	3.0936
191	2.18242	13.0985	4.82997	0.0280427	0.0549702	191	0.0520757	Monocyte	0.990291	Monocyte	1.25987	1.28337	1.55218
192	2.40529	13.0452	5.65605	0.0174554	0.0360946	192	0.034179	Alveolar Macrophage	1	Alveolar Macrophage	1.44256	1.46624	1.75807
193	-0.952321	13.1051	1.1192	0.290174	0.374943	193	0.367802	CSF3R Monocyte	0.96	CSF3R Monocyte	0.426034	0.434386	0.537342
194	2.64077	13.1402	6.25036	0.012468	0.0270532	194	0.0255065	Alveolar Macrophage	0.988372	Alveolar Macrophage	1.56778	1.59335	1.9042
195	-4.10934	13.2799	14.1846	0.000168795	0.00182386	195	0.0016704	Alveolar Macrophage	1	Alveolar Macrophage	2.73901	2.77718	3.77264
196	-0.0956405	12.6782	0.0110034	0.916464	0.933667	196	0.932876	cDC2	1	cDC2	0.029808	0.0301762	0.0378844
197	-3.68365	12.7435	12.6626	0.000378628	0.00242818	197	0.00222403	Monocyte	0.976744	Monocyte	2.61472	2.65286	3.42179
198	3.20968	12.6085	7.58444	0.0059217	0.0151053	198	0.0141068	Alveolar Macrophage	1	Alveolar Macrophage	1.82087	1.85057	2.22755
199	3.96817	13.0608	11.2971	0.000785677	0.0037647	199	0.00345361	Alveolar Macrophage	1	Alveolar Macrophage	2.42427	2.46173	3.10476
200	4.29216	12.7643	12.1717	0.000491956	0.00253321	200	0.00232751	Alveolar Macrophage	1	Alveolar Macrophage	2.59633	2.63311	3.30807
201	1.64069	12.5255	2.71644	0.0994205	0.151102	201	0.146447	CSF3R Monocyte	0.979167	CSF3R Monocyte	0.820731	0.834319	1.00252
202	-0.226989	13.0207	0.0675691	0.794927	0.844175	202	0.840756	cDC2	0.972603	cDC2	0.0735677	0.0753299	0.0996728
203	4.32077	13.3233	12.2145	0.000480821	0.00253321	203	0.00232751	Monocyte	0.974576	Monocyte	2.59633	2.63311	3.31802
204	-1.70618	13.1189	3.22865	0.0724573	0.116812	204	0.112631	CSF3R Monocyte	1	CSF3R Monocyte	0.932513	0.948342	1.13992
205	-1.79108	12.7365	3.90942	0.0481044	0.0845341	205	0.0812167	C1QA Macrophage	0.909091	C1QA Macrophage	1.07297	1.09035	1.31782
206	1.24958	12.2186	1.56873	0.210487	0.287027	206	0.280287	ARG1 Macrophage	0.705882	Mixed	0.542077	0.552397	0.676776
207	1.95071	12.4986	3.65992	0.0558282	0.0934987	207	0.089962	Monocyte	0.785714	Mixed	1.02919	1.04594	1.25315
208	4.33364	12.8113	12.6769	0.000375759	0.00242818	208	0.00222403	CSF3R Monocyte	0.932584	CSF3R Monocyte	2.61472	2.65286	3.42509
209	0.825171	12.1492	0.725806	0.394312	0.481924	209	0.475614	ARG1 Macrophage	0.34375	Mixed	0.317022	0.322745	0.40416
210	-2.68427	13.3759	7.3113	0.00688959	0.0167037	210	0.0156304	Alveolar Macrophage	1	Alveolar Macrophage	1.77719	1.80603	2.16181
211	-3.1489	13.3709	9.38419	0.00220743	0.00790766	211	0.00733063	C1QA Macrophage	0.987013	C1QA Macrophage	2.10195	2.13486	2.65611
212	1.38457	12.2782	1.91202	0.166838	0.235898	212	0.229508	Alveolar Macrophage	1	Alveolar Macrophage	0.627275	0.639203	0.777704
213	1.22029	12.755	1.79047	0.180967	0.253796	213	0.246915	Alveolar Macrophage	1	Alveolar Macrophage	0.595516	0.607452	0.7424
214	1.78555	12.8791	3.67005	0.0554901	0.0933858	214	0.0898631	Alveolar Macrophage	1	Alveolar Macrophage	1.02972	1.04642	1.25578
215	-2.29658	12.9766	6.32183	0.0119762	0.0263171	215	0.0247975	cDC2	0.983051	cDC2	1.57976	1.60559	1.92168
216	-0.225546	12.4138	0.0586255	0.808698	0.85583	216	0.852755	cDC1	0.783784	Mixed	0.0676123	0.0691757	0.0922137
217	4.52444	12.9455	13.3358	0.000264685	0.00198514	217	0.00179023	Alveolar Macrophage	1	Alveolar Macrophage	2.70221	2.74709	3.57727
218	0.0321813	12.5936	0.00140135	0.970141	0.975798	218	0.975838	C1QA Macrophage	0.869565	C1QA Macrophage	0.0106402	0.0106222	0.0131652
219	3.53054	13.1277	9.63921	0.00192184	0.00720691	219	0.00665164	Monocyte	0.954545	Monocyte	2.14225	2.17707	2.71628
220	2.90291	12.4298	6.4124	0.0113815	0.0254975	220	0.0239685	C1QA Macrophage	1	C1QA Macrophage	1.5935	1.62036	1.9438
221	-0.795583	13.4371	0.709732	0.399598	0.482032	221	0.475808	Alveolar Macrophage	1	Alveolar Macrophage	0.316924	0.322568	0.398377
222	-3.02715	13.238	9.2393	0.0023885	0.00824033	222	0.00763848	Alveolar Macrophage	0.985915	Alveolar Macrophage	2.08406	2.11699	2.62187
223	-4.55838	13.236	16.3334	5.44089e-05	0.00152191	223	0.00134515	Alveolar Macrophage	1	Alveolar Macrophage	2.81761	2.87123	4.26433
224	0.0356175	13.2228	0.00155065	0.968591	0.975798	224	0.975838	CSF3R Monocyte	1	CSF3R Monocyte	0.0106402	0.0106222	0.0138594
225	1.67048	13.3741	2.81764	0.0933339	0.143112	225	0.138728	Alveolar Macrophage	1	Alveolar Macrophage	0.844324	0.857835	1.02996
226	-0.436621	12.5208	0.228388	0.632756	0.706475	226	0.701888	cDC2	1	cDC2	0.150903	0.153732	0.198764
227	-0.657998	13.0785	0.546412	0.459844	0.534524	227	0.52939	cDC2	0.958333	cDC2	0.272033	0.276225	0.33739
228	5.27799	12.3475	12.866	0.000339775	0.00242818	228	0.00222263	Alveolar Macrophage	1	Alveolar Macrophage	2.61472	2.65313	3.46881
229	0.360019	12.6299	0.164912	0.684702	0.749911	229	0.746371	ARG1 Macrophage	0.689655	Mixed	0.12499	0.127045	0.164499
230	-1.21892	13.1596	1.7495	0.186037	0.258802	230	0.251778	Monocyte	0.972973	Monocyte	0.587033	0.598983	0.730401
231	2.83561	12.9012	7.33089	0.00681509	0.0166752	231	0.0156304	Alveolar Macrophage	1	Alveolar Macrophage	1.77793	1.80603	2.16653
232	2.74499	12.8202	7.27917	0.0070136	0.0168034	232	0.0157148	Alveolar Macrophage	1	Alveolar Macrophage	1.7746	1.80369	2.15406
233	2.75421	12.3313	5.85297	0.0156079	0.0332391	233	0.03141	ARG1 Macrophage	0.857143	ARG1 Macrophage	1.47835	1.50293	1.80665
234	-1.48279	12.8585	2.91423	0.0879015	0.138475	234	0.133675	Alveolar Macrophage	0.519231	Mixed	0.858629	0.873949	1.056
235	2.98803	12.9902	8.1325	0.00437661	0.0122759	235	0.0114174	CSF3R Monocyte	0.989247	CSF3R Monocyte	1.91095	1.94243	2.35886
236	-4.15771	12.8291	15.5663	8.14251e-05	0.00152191	236	0.00136179	Monocyte	1	Monocyte	2.81761	2.86589	4.08924
237	-4.94111	13.1653	17.4441	3.04033e-05	0.00149845	237	0.00133868	Monocyte	1	Monocyte	2.82436	2.87332	4.51708
238	-3.12064	13.8145	9.05051	0.00264731	0.00869829	238	0.00804059	Alveolar Macrophage	1	Alveolar Macrophage	2.06057	2.09471	2.5772
239	-1.26946	12.7295	2.06869	0.150452	0.216274	239	0.210299	ARG1 Macrophage	0.625	Mixed	0.664995	0.677164	0.822603
240	6.28971	13.0242	17.6822	2.68428e-05	0.00149845	240	0.00133868	Alveolar Macrophage	1	Alveolar Macrophage	2.82436	2.87332	4.57117
241	3.40413	12.7124	8.8249	0.00299425	0.00917635	241	0.00847151	Alveolar Macrophage	1	Alveolar Macrophage	2.03733	2.07204	2.52371
242	1.27544	12.5742	1.77778	0.18252	0.254937	242	0.247986	Monocyte	0.603774	Mixed	0.593567	0.605572	0.73869
243	-1.21522	12.7295	1.92064	0.165885	0.235516	243	0.229116	C1QA Macrophage	1	C1QA Macrophage	0.627979	0.639944	0.780192
244	3.20559	12.9133	8.84202	0.00296638	0.00917635	244	0.00847151	Alveolar Macrophage	1	Alveolar Macrophage	2.03733	2.07204	2.52777
245	5.14474	12.2692	12.4386	0.000426638	0.00249184	245	0.00227972	ARG1 Macrophage	0.818182	ARG1 Macrophage	2.60348	2.64212	3.36994
246	4.50826	12.9164	13.4825	0.000244853	0.00198514	246	0.00179023	CSF3R Monocyte	0.94382	CSF3R Monocyte	2.70221	2.74709	3.61109
247	0.291485	13.2783	0.0937988	0.759423	0.819059	247	0.815199	Alveolar Macrophage	0.986667	Alveolar Macrophage	0.086685	0.0887364	0.119516
248	2.30086	12.3553	4.54534	0.0330867	0.0630659	248	0.059987	ARG1 Macrophage	0.723404	Mixed	1.20021	1.22194	1.48035
249	-2.982	13.0149	9.33399	0.00226853	0.0079094	249	0.00733063	Alveolar Macrophage	1	Alveolar Macrophage	2.10186	2.13486	2.64426
250	3.59841	12.3342	8.47375	0.00362874	0.0105203	250	0.00976596	Alveolar Macrophage	1	Alveolar Macrophage	1.97797	2.01029	2.44024
251	0.672687	12.2829	0.499666	0.4797	0.555357	251	0.550291	cDC2	1	cDC2	0.255428	0.259408	0.31903
252	-3.19041	12.9733	10.4803	0.00121924	0.0049487	252	0.00455603	C1QA Macrophage	1	C1QA Macrophage	2.30551	2.34141	2.91391
253	0.820966	13.1538	0.675167	0.411319	0.494443	253	0.488384	Monocyte	0.909091	Monocyte	0.305884	0.311239	0.385821
254	0.573966	12.7017	0.416017	0.518979	0.594843	254	0.589507	Alveolar Macrophage	1	Alveolar Macrophage	0.225598	0.229511	0.28485
255	2.32759	12.5824	4.72987	0.0297183	0.0576001	255	0.0545962	Alveolar Macrophage	1	Alveolar Macrophage	1.23958	1.26284	1.52698
256	0.806709	12.464	0.722725	0.395317	0.481924	256	0.475614	ARG1 Macrophage	0.93617	ARG1 Macrophage	0.317022	0.322745	0.403054
257	0.0103267	12.8521	0.000201527	0.988675	0.988675	257	0.988675	cDC2	1	cDC2	0.00494667	0.00494667	0.00494667
258	-2.61071	13.2914	6.83285	0.00899287	0.0209631	258	0.0196576	Alveolar Macrophage	0.985714	Alveolar Macrophage	1.67854	1.70647	2.0461
259	0.860408	12.5828	0.836797	0.360385	0.452915	259	0.445055	Monocyte	0.851064	Monocyte	0.343983	0.351586	0.443233
260	-3.20537	12.9269	10.8381	0.00100547	0.00432233	260	0.00395954	C1QA Macrophage	1	C1QA Macrophage	2.36428	2.40235	2.99763
261	0.814629	12.7499	0.791302	0.373775	0.463858	261	0.456295	CSF3R Monocyte	0.730769	Mixed	0.333615	0.340754	0.427389
262	2.71781	12.2817	5.77297	0.0163328	0.0345695	262	0.0327079	cDC2	0.512195	Mixed	1.46131	1.48535	1.78694
263	2.31521	12.5434	4.88932	0.0270959	0.0539624	263	0.0511607	C1QA Macrophage	0.637931	Mixed	1.26791	1.29106	1.5671
264	5.23615	12.322	12.6907	0.000373004	0.00242818	264	0.00222403	Monocyte	0.97619	Monocyte	2.61472	2.65286	3.42829
265	-0.683076	12.7617	0.610564	0.434635	0.515289	265	0.509317	Alveolar Macrophage	1	Alveolar Macrophage	0.287949	0.293012	0.361875
266	-2.46763	12.8172	7.12258	0.0076515	0.0180806	266	0.0169378	C1QA Macrophage	1	C1QA Macrophage	1.74279	1.77114	2.11625
267	1.51572	12.7818	2.69701	0.100638	0.152281	267	0.147633	cDC2	0.943662	cDC2	0.817354	0.830817	0.997238
268	3.36868	12.69	8.64129	0.00331053	0.00984596	268	0.00911375	Alveolar Macrophage	1	Alveolar Macrophage	2.00674	2.0403	2.4801
269	-1.4917	12.7225	2.82006	0.0931938	0.143112	269	0.138728	C1QA Macrophage	0.604167	Mixed	0.844324	0.857835	1.03061
270	3.54242	12.3021	8.08398	0.00449501	0.0122838	270	0.0114427	Alveolar Macrophage	1	Alveolar Macrophage	1.91067	1.94147	2.34727
271	0.733683	12.6958	0.649055	0.420513	0.500265	271	0.494539	C1QA Macrophage	0.821429	C1QA Macrophage	0.3008	0.3058	0.376221
272	-1.26918	13.2488	1.97227	0.160307	0.228537	272	0.222291	CSF3R Monocyte	1	CSF3R Monocyte	0.641043	0.653078	0.795047
273	-1.92721	12.5739	3.98876	0.045892	0.082894	273	0.0792513	cDC1	0.918919	cDC1	1.08148	1.10099	1.33826
274	1.84719	12.3637	3.16072	0.0755277	0.120079	274	0.1158	CSF3R Monocyte	1	CSF3R Monocyte	0.920534	0.936291	1.12189
275	-1.4363	13.1441	2.42177	0.119762	0.176572	275	0.171343	cDC2	1	cDC2	0.753079	0.766134	0.921682
276	2.23876	12.8627	5.43153	0.0198401	0.040502	276	0.0383737	Alveolar Macrophage	0.988235	Alveolar Macrophage	1.39252	1.41597	1.70246
277	-4.04818	13.4351	12.4945	0.000414116	0.00246327	277	0.0022406	Alveolar Macrophage	1	Alveolar Macrophage	2.60849	2.64964	3.38288
278	0.902288	12.6515	0.955883	0.328302	0.419498	278	0.411651	CSF3R Monocyte	1	CSF3R Monocyte	0.377271	0.385471	0.483726
279	-0.632562	12.8095	0.545653	0.460155	0.534524	279	0.52939	Alveolar Macrophage	0.555556	Mixed	0.272033	0.276225	0.337096
280	-3.3754	13.4081	10.3234	0.00132699	0.0053234	280	0.00490885	C1QA Macrophage	0.91358	C1QA Macrophage	2.27381	2.30902	2.87713
281	-0.174572	12.9365	0.0415121	0.838566	0.877945	281	0.875624	cDC2	0.826087	cDC2	0.0565326	0.0576824	0.0764628
282	-1.93612	12.5429	4.0767	0.0435643	0.0791035	282	0.0755538	C1QA Macrophage	0.764706	Mixed	1.1018	1.12174	1.36087
283	1.09873	12.6827	1.41121	0.234947	0.314173	283	0.307551	C1QA Macrophage	0.824561	C1QA Macrophage	0.502831	0.512082	0.62903
284	0.502752	12.9927	0.320693	0.571232	0.646148	284	0.640701	CSF3R Monocyte	1	CSF3R Monocyte	0.189668	0.193345	0.243187
285	-1.00125	12.7898	1.31503	0.251574	0.33254	285	0.325995	Alveolar Macrophage	1	Alveolar Macrophage	0.478156	0.486789	0.599335
286	4.48369	12.898	13.4245	0.000252511	0.00198514	286	0.00179023	CSF3R Monocyte	1	CSF3R Monocyte	2.70221	2.74709	3.59772
287	-0.57296	12.5496	0.401835	0.52619	0.601111	287	0.595893	C1QA Macrophage	1	C1QA Macrophage	0.221045	0.224832	0.278858
288	0.169079	12.8381	0.0408848	0.839774	0.877945	288	0.875624	C1QA Macrophage	1	C1QA Macrophage	0.0565326	0.0576824	0.0758378
289	2.95573	12.6939	7.63316	0.00576423	0.0149523	289	0.0139262	Alveolar Macrophage	1	Alveolar Macrophage	1.82529	1.85617	2.23926
290	0.186432	12.7718	0.0450841	0.831863	0.877654	290	0.874817	cDC1	0.964286	cDC1	0.0566766	0.0580827	0.079948
291	3.74987	12.4406	8.933	0.0028226	0.00893391	291	0.00825109	Alveolar Macrophage	1	Alveolar Macrophage	2.04896	2.08349	2.54935
292	-3.01499	13.2956	8.93679	0.00281675	0.00893391	292	0.00825109	Alveolar Macrophage	1	Alveolar Macrophage	2.04896	2.08349	2.55025
293	4.10468	12.6585	11.0807	0.000882505	0.00400611	293	0.00366657	CSF3R Monocyte	0.8	CSF3R Monocyte	2.39728	2.43574	3.05428
294	4.77628	13.3279	12.5694	0.000397899	0.00245134	294	0.00223832	Monocyte	0.955357	Monocyte	2.6106	2.65008	3.40023
295	-0.797526	12.5918	0.753871	0.385321	0.4733	295	0.466112	pDC	0.675	Mixed	0.324863	0.33151	0.414178
296	1.83525	12.873	3.83746	0.0502088	0.087485	296	0.084063	Monocyte	0.985294	Monocyte	1.05807	1.0754	1.29922
297	-2.86247	13.063	8.62471	0.00334072	0.00985084	297	0.00912999	C1QA Macrophage	0.966667	C1QA Macrophage	2.00653	2.03953	2.47616
298	-1.77422	12.682	3.7937	0.0515359	0.0893462	298	0.08596	C1QA Macrophage	0.714286	Mixed	1.04892	1.0657	1.28789
299	-0.701043	12.4947	0.584004	0.444805	0.52554	299	0.519607	CSF3R Monocyte	0.875	CSF3R Monocyte	0.279394	0.284325	0.35183
300	-1.75103	12.7839	3.91712	0.0478849	0.0845341	300	0.0812167	cDC2	0.981132	cDC2	1.07297	1.09035	1.3198
301	0.0558546	12.6214	0.00391437	0.950117	0.961262	301	0.960887	CSF3R Monocyte	1	CSF3R Monocyte	0.0171582	0.0173276	0.0222229
302	5.07656	12.2305	12.2324	0.000476246	0.00253321	302	0.00232751	Alveolar Macrophage	1	Alveolar Macrophage	2.59633	2.63311	3.32217
303	0.245865	13.2901	0.0736354	0.786133	0.839678	303	0.835914	Monocyte	0.666667	Mixed	0.0758872	0.0778385	0.104504
304	2.28566	12.5512	4.7803	0.0288615	0.0562554	304	0.0532778	CSF3R Monocyte	0.932203	CSF3R Monocyte	1.24984	1.27345	1.53968
305	5.87389	12.7204	16.0731	6.23785e-05	0.00152191	305	0.00134515	CSF3R Monocyte	0.948718	CSF3R Monocyte	2.81761	2.87123	4.20497
306	1.48382	12.7917	2.57819	0.108447	0.163381	306	0.158386	Alveolar Macrophage	1	Alveolar Macrophage	0.786797	0.800284	0.964781
307	6.31149	13.0262	17.6227	2.76909e-05	0.00149845	307	0.00133868	Alveolar Macrophage	1	Alveolar Macrophage	2.82436	2.87332	4.55766
308	1.4801	12.782	2.46455	0.116543	0.173308	308	0.168141	CSF3R Monocyte	0.792453	Mixed	0.761182	0.774325	0.933514
309	-0.141506	12.6717	0.0258639	0.872244	0.901701	309	0.899936	pDC	0.977778	pDC	0.0449375	0.0457882	0.0593622
310	2.01103	12.5873	3.9503	0.0469506	0.0842318	310	0.0806849	ARG1 Macrophage	0.894737	ARG1 Macrophage	1.07452	1.09321	1.32836
311	4.34432	12.8157	12.6211	0.000387102	0.00242818	311	0.00222403	Monocyte	0.614286	Mixed	2.61472	2.65286	3.41218
312	2.55244	12.9074	6.38754	0.0115417	0.0256895	312	0.0241495	Alveolar Macrophage	0.972603	Alveolar Macrophage	1.59024	1.61709	1.93773
313	2.64924	12.784	6.6096	0.0101892	0.0234352	313	0.0219651	Monocyte	0.544118	Mixed	1.63013	1.65827	1.99186
314	-0.18398	12.575	0.0419416	0.837745	0.877945	314	0.875624	CSF3R Monocyte	0.588235	Mixed	0.0565326	0.0576824	0.0768884
315	1.09039	12.9216	1.35444	0.244592	0.324555	315	0.318087	Monocyte	0.784314	Mixed	0.488712	0.497455	0.611558
316	1.05363	12.7959	1.4048	0.236012	0.314379	316	0.307938	ARG1 Macrophage	0.901408	ARG1 Macrophage	0.502546	0.511536	0.627065
317	-2.22518	12.6707	5.65439	0.0174719	0.0360946	317	0.034179	Alveolar Macrophage	0.675	Mixed	1.44256	1.46624	1.75766
318	1.06169	13.2493	1.20663	0.272086	0.354225	318	0.347332	Alveolar Macrophage	0.987013	Alveolar Macrophage	0.450721	0.459255	0.565294
319	-1.46848	12.8248	2.85817	0.0910114	0.141589	319	0.137029	C1QA Macrophage	0.94	C1QA Macrophage	0.848971	0.863186	1.0409
320	4.32752	12.8424	12.7311	0.000365068	0.00242818	320	0.00222403	Alveolar Macrophage	1	Alveolar Macrophage	2.61472	2.65286	3.43763
321	-1.60957	12.9798	3.28805	0.0698825	0.11319	321	0.109101	CSF3R Monocyte	1	CSF3R Monocyte	0.946192	0.962172	1.15563
322	1.98962	12.5694	3.75836	0.0526346	0.0905653	322	0.0871779	Alveolar Macrophage	1	Alveolar Macrophage	1.04304	1.05959	1.27873
323	5.45103	12.451	13.4209	0.000252988	0.00198514	323	0.00179023	Alveolar Macrophage	0.982143	Alveolar Macrophage	2.70221	2.74709	3.5969
324	-0.111598	12.544	0.0145697	0.903933	0.928586	324	0.92771	C1QA Macrophage	0.804878	C1QA Macrophage	0.0321778	0.0325875	0.043864
325	6.10691	12.8859	17.7883	2.53947e-05	0.00149845	325	0.00133868	CSF3R Monocyte	1	CSF3R Monocyte	2.82436	2.87332	4.59526
326	4.19133	12.7503	11.591	0.000671134	0.00326114	326	0.00299432	CSF3R Monocyte	1	CSF3R Monocyte	2.48663	2.5237	3.17319
327	-1.3891	12.829	2.52397	0.11223	0.167616	327	0.16255	cDC1	0.980392	cDC1	0.775685	0.789013	0.949892
328	-4.40904	13.4805	14.4866	0.000143889	0.00177291	328	0.00162056	Alveolar Macrophage	1	Alveolar Macrophage	2.75131	2.79034	3.84197
329	5.54098	12.5055	13.7965	0.000207305	0.00188211	329	0.00172105	CSF3R Monocyte	0.847458	CSF3R Monocyte	2.72535	2.76421	3.68339
330	3.41733	12.2862	7.61962	0.00580758	0.0149523	330	0.01396	Alveolar Macrophage	0.75	Mixed	1.82529	1.85511	2.23601
331	5.07248	12.228	12.1389	0.000500639	0.00254001	331	0.0023422	Alveolar Macrophage	1	Alveolar Macrophage	2.59517	2.63038	3.30048
332	2.97089	12.7178	7.57294	0.00595953	0.0151053	332	0.0141068	Monocyte	0.901639	Monocyte	1.82087	1.85057	2.22479
333	3.09414	12.4936	7.13353	0.00760501	0.0180806	333	0.0169296	Alveolar Macrophage	1	Alveolar Macrophage	1.74279	1.77135	2.1189
334	0.103323	13.2445	0.0124216	0.911265	0.932897	334	0.931708	Alveolar Macrophage	1	Alveolar Macrophage	0.0301661	0.0307201	0.0403553
335	-2.50113	12.9213	7.10709	0.00771775	0.0181131	335	0.0169868	cDC2	0.509434	Mixed	1.74201	1.76989	2.11251
336	5.91611	12.7467	16.2013	5.83156e-05	0.00152191	336	0.00134515	Monocyte	0.970588	Monocyte	2.81761	2.87123	4.23422
337	3.24107	12.9258	9.09327	0.00258629	0.00857951	337	0.00793634	Alveolar Macrophage	0.976471	Alveolar Macrophage	2.06654	2.10038	2.58732
338	-2.03602	12.7126	4.6602	0.030946	0.0596446	338	0.0566135	cDC2	0.55	Mixed	1.22443	1.24708	1.50939
339	5.5846	12.5296	13.9421	0.000191915	0.00182386	339	0.0016704	CSF3R Monocyte	0.754717	Mixed	2.73901	2.77718	3.71689
340	5.85678	12.7	15.613	7.94501e-05	0.00152191	340	0.00136179	Alveolar Macrophage	1	Alveolar Macrophage	2.81761	2.86589	4.09991
341	-0.747723	12.937	0.773716	0.379138	0.468826	341	0.461345	C1QA Macrophage	1	C1QA Macrophage	0.328988	0.335974	0.421203
342	1.94909	12.5419	3.6846	0.0550085	0.0930291	342	0.0895181	Monocyte	0.736842	Mixed	1.03138	1.04809	1.25957
343	0.519633	12.7014	0.348029	0.555274	0.630163	343	0.62503	Monocyte	0.968254	Monocyte	0.200547	0.204099	0.255493
344	-0.17054	12.7717	0.037094	0.847286	0.883123	344	0.880721	CSF3R Monocyte	1	CSF3R Monocyte	0.0539787	0.0551614	0.0719698
345	4.55127	12.9486	13.5424	0.000237193	0.00198514	345	0.00179023	CSF3R Monocyte	0.977778	CSF3R Monocyte	2.70221	2.74709	3.6249
