# Supplementary material for: Conserved transcriptional connectivity of regulatory T cells in the tumor microenvironment informs new combination cancer therapy strategies
Source: Nat Immunol. 2023 May 1;24(6):1020–35. doi: 10.1038/s41590-023-01504-2 (PMC10232368; doi:10.1038/s41590-023-01504-2)
Supplement: Source Data Extended Data Fig. 5 — Statistical source data. [file 41590_2023_1504_MOESM35_ESM.xlsx]

## Sheet: ED_5A
	Factor-0	Factor-1	Factor-2	Factor-3	Factor-4	Factor-5	Factor-6	Factor-7	Factor-8	Factor-9	Factor-10	Factor-11	Factor-12	Factor-13	Factor-14	Factor-15	Factor-16	Factor-17	Factor-18	Factor-19	Factor-20	Factor-21	Factor-22	Factor-23	Factor-24	Celltype	Condition
4 CTRL	0.36614	0.14825	0.313287	0.0425636	0.152969	1.05815	0.843303	0.149192	0.0348687	0.0389304	0.313334	0.118541	0.307208	0.0349946	0.156522	0.0385114	0.85933	0.464398	0.267868	0.215405	2.12438	0.152818	0.0359086	0.227405	0.0344732	(0.6980392156862745, 0.8745098039215686, 0.5411764705882353)	darkgrey
4 DT	0.259145	0.296129	0.321802	0.0320026	0.589591	0.641011	0.296553	0.0844151	0.0570587	0.274513	0.303205	0.152039	0.205939	0.195334	0.28754	0.0340894	0.682272	0.461967	0.159255	0.0922695	2.34387	0.303707	0.115616	0.152032	0.157554	(0.6980392156862745, 0.8745098039215686, 0.5411764705882353)	tab:red
0 CTRL	0.944671	0.119939	0.16049	0.0694087	0.137541	0.442931	0.783225	0.0683668	0.041414	0.0908957	0.263527	0.26929	0.198799	0.075872	0.429365	0.178233	0.82945	0.446334	0.964644	0.182611	0.310837	0.260489	0.278938	0.91164	0.039401	(0.2, 0.6274509803921569, 0.17254901960784313)	darkgrey
0 DT	0.84352	0.157576	0.166275	0.0652391	0.524245	0.219943	0.454021	0.0429357	0.0269396	0.361633	0.193428	0.295499	0.136092	0.129015	0.483765	0.211178	0.572268	0.420965	0.7797	0.0571493	0.282471	0.414028	0.697018	0.859954	0.103652	(0.2, 0.6274509803921569, 0.17254901960784313)	tab:red
3 CTRL	0.154107	0.0796269	0.0879441	0.108661	0.217535	0.868534	0.966231	0.0267712	0.0283672	0.121765	0.188081	0.251924	0.185331	0.0618051	1.2067	0.294013	0.342125	0.59824	0.805934	0.154604	0.292153	0.134861	0.080189	1.14711	0.0960854	(0.2, 0.6274509803921569, 0.17254901960784313)	darkgrey
3 DT	0.195705	0.116016	0.249556	0.0747951	0.803011	0.393976	0.569767	0.0286912	0.0119345	0.668239	0.157366	0.284515	0.182594	0.143937	0.925301	0.422645	0.139142	0.660929	0.76712	0.0413384	0.236494	0.336343	0.129114	0.822444	0.137778	(0.2, 0.6274509803921569, 0.17254901960784313)	tab:red
6 CTRL	0.296643	0.135178	0.139649	0.33767	0.0958091	0.306442	0.523972	0.0528795	0.0691008	0.024339	0.20789	0.749007	0.102168	0.221543	1.28061	0.0424427	1.17563	0.547041	0.135758	0.0871692	0.395301	0.446467	0.531374	0.587764	0.00695213	(0.2, 0.6274509803921569, 0.17254901960784313)	darkgrey
6 DT	0.1832	0.25246	0.356491	0.246699	0.185843	0.0537572	0.544138	0.0515274	0.0206982	0.131893	0.170561	0.602753	0.137798	0.103142	1.74432	0.220334	0.632344	0.235561	0.0432992	0.0301881	0.153961	0.666398	0.966707	0.736151	0.0283582	(0.2, 0.6274509803921569, 0.17254901960784313)	tab:red
9 DT	0.13522	0.20884	0.389889	0.0287618	0.297001	0.216806	0.229752	0.151216	0.0110627	0.0475612	0.226065	0.46594	0.0962035	0.114946	2.60406	0.0200889	0.264869	0.728926	0.0757588	0.0317311	0.172583	0.548418	0.477683	0.950612	0.00475984	(0.2, 0.6274509803921569, 0.17254901960784313)	tab:red
8 DT	0.0531031	4.72108	0.0445025	0.158108	0.222873	0.281808	0.0305819	0.0921089	0.125245	0.135728	0.208466	0.0379766	0.0732302	0.042497	0.429344	0.0285658	0.15646	0.885602	0.079884	0.127287	0.0662746	0.0568155	0.246453	0.0961876	0.0992926	(0.984313725490196, 0.6039215686274509, 0.6)	tab:red
10 CTRL	0.0358331	0.17936	0.143161	5.1025	0.0595181	0.261297	0.122114	0.028093	0.00867728	0.000605622	0.368733	0.167909	0.29817	0.110224	0.113788	0.573282	0.305865	0.361065	0.0893127	0.0538248	0.0135926	0.0461388	0.0521476	0.00374697	0.000265004	(0.8901960784313725, 0.10196078431372549, 0.10980392156862745)	darkgrey
10 DT	0.00856425	0.250051	0.154666	5.85941	0.30436	0.124834	0.0278673	0.00628578	0.00678305	0.0759979	0.212498	0.0656085	0.117781	0.0657517	0.0545865	0.375955	0.176122	0.263151	0.0282305	0.0121466	0.0139527	0.115258	0.0427294	0.00664585	0.13016	(0.8901960784313725, 0.10196078431372549, 0.10980392156862745)	tab:red
2 CTRL	0.112177	0.0635722	0.172774	0.0248818	0.141103	1.10719	0.228931	1.04422	0.426331	0.0210367	0.997065	0.281019	0.431886	0.296322	0.0956268	0.0564115	0.286279	0.611691	0.187043	0.735467	0.0437639	0.0971328	0.0147893	0.0129232	1.00904	(0.9921568627450981, 0.7490196078431373, 0.43529411764705883)	darkgrey
2 DT	0.105102	0.207201	0.254787	0.0368588	0.497812	0.743373	0.0943633	0.824985	0.471815	0.192615	0.905529	0.378033	0.362626	0.213869	0.0814178	0.0706677	0.209794	0.613087	0.0719324	0.239959	0.0301769	0.139255	0.059448	0.0126432	1.68125	(0.9921568627450981, 0.7490196078431373, 0.43529411764705883)	tab:red
5 CTRL	0.299106	0.272779	0.237194	0.0433092	0.0510095	0.276222	0.154154	1.84304	0.558998	0.0161266	1.21875	0.250057	0.173175	0.119286	0.0164745	0.0619615	1.01331	0.278924	0.0660305	0.253569	0.0849637	0.577825	0.0720198	0.0130516	0.546338	(0.9921568627450981, 0.7490196078431373, 0.43529411764705883)	darkgrey
5 DT	0.339648	0.333275	0.302181	0.0550387	0.17087	0.134381	0.0558082	1.61952	0.840732	0.0593924	1.13121	0.22765	0.120851	0.150002	0.0351061	0.0595233	0.645446	0.3705	0.034097	0.0967285	0.0560951	0.646144	0.142736	0.011421	0.859374	(0.9921568627450981, 0.7490196078431373, 0.43529411764705883)	tab:red
12 CTRL	0.219604	0.172255	0.26667	0.0409535	0.019838	0.392764	0.0919301	0.226236	4.47774	0.00063657	0.435287	0.0206551	0.0936025	0.0551958	0.0471174	0.1759	0.39346	0.383911	0.0700901	0.468462	0.00885977	0.114781	0.137159	0.0136994	0.171972	(0.9921568627450981, 0.7490196078431373, 0.43529411764705883)	darkgrey
12 DT	0.193556	0.331818	0.201065	0.0914206	0.155268	0.263009	0.0412166	0.148812	4.90219	0.0357954	0.400379	0.0118418	0.0439635	0.105114	0.029148	0.238084	0.213342	0.332791	0.086004	0.250316	0.0131537	0.160936	0.10267	0.00113922	0.146055	(0.9921568627450981, 0.7490196078431373, 0.43529411764705883)	tab:red
1 CTRL	0.0886997	0.0770895	0.291841	0.0564042	0.193418	1.21953	0.279555	0.175092	0.1371	0.0204045	0.488137	0.0623077	0.533065	0.868873	0.0678648	0.0871203	0.34272	0.372117	0.425873	1.87717	0.41877	0.0177325	0.0381203	0.0436628	0.316279	(1.0, 0.4980392156862745, 0.0)	darkgrey
1 DT	0.094739	0.263519	0.378819	0.0601867	0.678148	0.889788	0.0976853	0.143416	0.0896351	0.294799	0.462912	0.0953508	0.356618	1.08219	0.0586657	0.0692413	0.295982	0.327073	0.311394	1.03104	0.371576	0.0949742	0.0793851	0.0321592	0.839704	(1.0, 0.4980392156862745, 0.0)	tab:red
7 CTRL	0.0304628	0.0715035	0.221865	0.0222346	0.206606	0.728418	0.104861	0.0819831	0.420861	0.0203616	0.618545	0.00621519	0.446868	0.24094	0.0658133	0.00694345	0.12493	0.302374	0.0327409	4.59459	0.0218568	0.0189559	0.017545	0.00723354	0.0841824	(1.0, 0.4980392156862745, 0.0)	darkgrey
7 DT	0.0460809	0.143984	0.24133	0.0374317	0.473823	0.405228	0.0226363	0.113211	0.742528	0.229658	0.623797	0.0139735	0.305535	0.247532	0.0623608	0.0229736	0.157199	0.232458	0.0429828	4.09708	0.0175072	0.0257464	0.0356034	0.00235976	0.155789	(1.0, 0.4980392156862745, 0.0)	tab:red

## Sheet: ED_5B_fib_factor_9
	NEK6	IFIT1	IL1R2	RTP4	PHF11B	STEAP4	IFI44	HP	IFIT3	IFITM2	IFIT3B	TMEM150A	FKBP11	STAT1	TST	OAS1A	CXCL14	AW112010	SSR4	LY6E	TMEM173	ZBP1	HSD11B2	IFITM3	IIGP1	TMEM205	FAM26F	IGTP	MLEC	CCDC167	LSM7	RCN1	BMPER	USP18	IRF7	SERPINA3M	UNC93B1	PSMB8	ADAM23	ADAMTS15	TNFSF11	HSD17B10	CSPRS	APOBEC3	SFT2D1	ISG15	CHL1	SSR2	IFI47
1.20703e+17	-3.09969	-3.21184	-3.15558	-3.01909	-3.27867	-2.84501	-3.30222	-3.16501	-3.13403	2.06959	-3.28223	-2.67042	-2.92383	-3.12913	-3.11281	-3.24753	-2.99286	-2.30646	-0.678348	-0.211589	-3.16308	-3.01056	-3.32068	3.40321	-3.09534	-2.58047	-3.31416	-3.23702	-2.70253	-3.17325	-2.81973	-1.83376	-3.29876	-3.18599	-2.79081	-3.12065	-3.16155	-2.30546	-3.27072	-3.28601	-3.31813	-1.89129	-3.32131	-3.26296	-2.74058	-2.33078	-3.31498	-1.55816	-3.25169
1.20727e+17	-2.74918	-2.78763	-2.73996	-2.67764	-3.08633	-1.92408	-3.26028	-2.85149	-2.55971	2.81902	-3.06587	-2.42386	-2.63165	-2.74744	-2.87001	-3.11451	-2.35056	-1.07639	0.447158	0.774859	-2.95674	-2.236	-3.30319	3.99475	-2.54243	-2.16878	-3.25514	-2.91703	-2.41139	-2.97382	-2.33017	-1.08374	-3.10878	-2.93314	-2.49181	-2.63258	-2.9942	-1.56655	-3.1688	-3.0131	-3.28815	-1.54838	-3.30126	-3.10353	-2.41309	-1.76413	-3.1372	-0.909038	-2.92965
1.20727e+17	-2.9625	-3.07231	-3.10146	-2.81711	-3.19982	-2.48365	-3.26811	-3.1096	-3.0228	2.3629	-3.20198	-2.60578	-2.94654	-2.98032	-3.01768	-3.26441	-2.50291	-1.62749	-0.379073	0.0212812	-2.93221	-2.89439	-3.31111	3.47153	-2.81739	-2.5187	-3.26735	-3.06238	-2.62087	-3.12425	-2.64589	-1.6002	-3.26284	-3.15143	-2.78397	-2.40125	-3.07095	-2.17145	-3.17704	-3.08138	-3.28371	-1.81276	-3.31987	-3.1748	-2.6113	-2.03312	-3.29588	-1.34213	-3.03446
1.20773e+17	-2.96627	-3.09456	-3.03865	-3.01377	-3.23497	-2.71909	-3.30587	-3.14097	-3.09897	2.40997	-3.24123	-2.62842	-2.8742	-3.06235	-3.15173	-3.25518	-2.81397	-2.22505	-0.197769	-0.228299	-3.07945	-2.8742	-3.31788	3.32531	-3.06716	-2.5867	-3.30549	-3.18344	-2.56941	-3.10911	-2.66795	-1.9596	-3.27489	-3.19382	-2.8441	-3.02841	-3.12345	-2.17067	-3.2404	-3.25519	-3.31842	-1.91898	-3.31849	-3.2209	-2.59063	-2.33805	-3.28834	-1.45174	-3.20126
1.20773e+17	-3.126	-3.14031	-3.19947	-3.01156	-3.30689	-2.97943	-3.32078	-3.16973	-3.17173	2.3236	-3.26477	-2.80511	-2.88385	-3.10934	-3.24349	-3.27435	-3.14981	-2.89584	-0.0779951	-0.231	-3.14349	-2.76422	-3.32138	3.53515	-3.17497	-2.55877	-3.28717	-3.17191	-2.59409	-3.15647	-2.77347	-1.79799	-3.28873	-3.17319	-2.96606	-3.23169	-3.1358	-2.41637	-3.27835	-3.31243	-3.32095	-1.71334	-3.32059	-3.18289	-2.64552	-2.95823	-3.29114	-1.14244	-3.22144
1.20773e+17	-3.08153	-3.17853	-3.07199	-2.95094	-3.28807	-2.73869	-3.31423	-3.16783	-3.13702	2.3823	-3.2843	-2.79249	-3.02043	-3.13345	-3.17857	-3.29392	-3.0581	-2.5358	-0.317893	-0.161302	-3.10865	-2.91653	-3.3203	3.55371	-3.13963	-2.63072	-3.31364	-3.21752	-2.73893	-3.18898	-2.75763	-1.86141	-3.24264	-3.17701	-2.9839	-3.17155	-3.16562	-2.41774	-3.26096	-3.27316	-3.31966	-1.85127	-3.32035	-3.2153	-2.67594	-2.66904	-3.29301	-1.47995	-3.1889
1.20773e+17	-2.46185	-2.70235	-2.53268	-2.24283	-2.88997	-1.44466	-3.18752	-2.75451	-2.35594	2.88419	-2.91691	-2.143	-2.23421	-2.58273	-2.55719	-3.01337	-1.47622	-0.94679	0.674749	1.13596	-2.67397	-1.61291	-3.27448	4.10692	-2.15313	-1.77933	-3.18983	-2.77351	-2.00207	-2.96609	-2.20506	-0.763624	-2.95833	-2.81589	-2.26979	-1.70095	-2.84631	-1.09703	-3.03712	-2.70478	-3.16741	-1.21418	-3.26357	-2.99613	-2.27741	-1.17643	-2.61648	-0.269895	-2.79668
1.20787e+17	-2.96444	-2.88879	-3.05021	-2.80863	-3.16605	-2.69656	-3.28974	-2.99357	-2.88088	2.48772	-3.21701	-2.56958	-2.87953	-2.97955	-3.06619	-3.17647	-2.92107	-1.87966	-0.0814292	0.334586	-3.04724	-2.47567	-3.3062	3.64472	-2.68329	-2.45247	-3.29303	-2.98723	-2.49749	-3.12001	-2.53684	-1.55886	-3.25782	-3.00241	-2.51115	-3.10466	-3.09625	-1.72249	-3.256	-3.18789	-3.31786	-1.72661	-3.3129	-3.20057	-2.39108	-2.24538	-3.22938	-1.20582	-3.10382
1.20787e+17	-2.69435	-2.89503	-2.82685	-2.71701	-3.15552	-2.04878	-3.26565	-2.94464	-2.92978	2.58266	-3.21104	-2.48203	-2.67106	-2.95429	-2.93248	-3.20607	-1.68535	-1.46183	0.323459	0.192198	-2.9719	-2.53277	-3.30998	3.7237	-2.86937	-2.2285	-3.29103	-3.07307	-2.37659	-3.00481	-2.40684	-1.41121	-3.06759	-3.09268	-2.71335	-2.34412	-3.11025	-1.99785	-3.18438	-3.09799	-3.26724	-1.73365	-3.30598	-3.12711	-2.5158	-1.72387	-3.11801	-1.1151	-3.07714
1.20787e+17	-3.12513	-3.14529	-3.18569	-2.99671	-3.30664	-2.98234	-3.32061	-3.15915	-3.17306	2.3246	-3.27546	-2.82485	-2.92449	-3.11441	-3.23608	-3.28192	-3.15664	-2.86315	-0.142674	-0.258649	-3.14498	-2.813	-3.32115	3.521	-3.16671	-2.56514	-3.29606	-3.17983	-2.63643	-3.17385	-2.80422	-1.81255	-3.29064	-3.17047	-2.97385	-3.24453	-3.13953	-2.44018	-3.27903	-3.30746	-3.32122	-1.76251	-3.3209	-3.19227	-2.66066	-2.93202	-3.28952	-1.24281	-3.20935
1.20787e+17	-3.02288	-3.08355	-3.07014	-2.90065	-3.22924	-2.70938	-3.30558	-3.1035	-2.99282	2.50173	-3.23598	-2.65494	-2.90548	-3.02039	-3.09126	-3.25153	-2.88802	-2.24756	-0.110164	-0.0749684	-3.05091	-2.77595	-3.31288	3.5266	-2.98587	-2.45537	-3.30028	-3.12776	-2.55286	-3.13283	-2.59095	-1.7176	-3.26057	-3.14225	-2.82064	-3.053	-3.10477	-2.09772	-3.25239	-3.21144	-3.3161	-1.76581	-3.31782	-3.19542	-2.55355	-2.49177	-3.25689	-1.22371	-3.18028
1.20787e+17	-2.56018	-2.7049	-2.64457	-2.38145	-3.04978	-1.79921	-3.24142	-2.83144	-2.52848	2.92016	-3.04386	-2.344	-2.4274	-2.70635	-2.69253	-3.06207	-1.3603	-1.04712	0.658705	0.707028	-2.87686	-1.97818	-3.30134	4.06595	-2.5169	-2.10216	-3.26116	-2.94242	-2.18796	-2.93707	-2.16343	-1.17532	-2.9738	-2.9123	-2.39533	-2.10082	-3.0422	-1.54501	-3.15523	-2.91879	-3.23977	-1.48493	-3.2997	-3.04804	-2.29342	-1.31741	-2.90819	-0.696055	-2.95167
1.20798e+17	-3.12199	-3.1215	-3.1705	-2.97352	-3.29648	-2.98828	-3.3193	-3.13815	-3.16513	2.32124	-3.28657	-2.82234	-2.98056	-3.1168	-3.23256	-3.27659	-3.15226	-2.76496	-0.258203	-0.26164	-3.13816	-2.84399	-3.32072	3.51434	-3.12735	-2.60001	-3.30561	-3.17548	-2.67748	-3.19357	-2.7952	-1.84293	-3.2953	-3.16078	-2.92933	-3.25945	-3.15035	-2.37494	-3.27972	-3.30058	-3.32167	-1.82358	-3.32127	-3.20873	-2.63484	-2.86316	-3.28985	-1.36933	-3.19713
1.21202e+17	-2.94118	-3.07431	-3.10268	-2.93419	-3.19525	-2.48314	-3.28183	-3.05168	-3.21822	2.37045	-3.30278	-2.61057	-2.9139	-3.09232	-3.19317	-3.25963	-2.79175	-2.19047	-0.438893	0.177747	-3.08933	-2.75669	-3.31837	3.67993	-3.11084	-2.57766	-3.26906	-3.24989	-2.77261	-3.13478	-2.66528	-1.75224	-3.22275	-3.21353	-2.91003	-2.94999	-3.1296	-2.12483	-3.25912	-3.29141	-3.31824	-1.77361	-3.31903	-3.17202	-2.57223	-2.21862	-3.27259	-1.45271	-3.19811
1.21277e+17	-2.87372	-2.85673	-2.88062	-2.72761	-3.13086	-2.30341	-3.27361	-2.94777	-2.72037	2.58421	-3.15902	-2.45575	-2.79597	-2.86649	-2.94607	-3.15198	-2.67341	-1.45938	0.1104	0.630587	-2.94259	-2.3422	-3.30655	3.81823	-2.57687	-2.32058	-3.27431	-2.956	-2.44169	-3.06464	-2.42178	-1.375	-3.19357	-2.99418	-2.55201	-2.89415	-3.03877	-1.57613	-3.21357	-3.08762	-3.30258	-1.54732	-3.30541	-3.15501	-2.44916	-2.04737	-3.20582	-0.934423	-2.97508
1.21277e+17	-2.37751	-2.54771	-2.38838	-2.13699	-2.82713	-1.33016	-3.19029	-2.70298	-2.2007	3.04833	-2.84773	-2.16615	-2.09393	-2.46083	-2.48993	-2.93781	-1.07211	-0.762702	0.862286	1.21359	-2.66192	-1.44971	-3.27261	4.27497	-2.07863	-1.77045	-3.15804	-2.76809	-1.94409	-2.94052	-2.1023	-0.747021	-2.91925	-2.77529	-2.11747	-1.54967	-2.83686	-0.994076	-3.06628	-2.73113	-3.14345	-1.21506	-3.27519	-2.95293	-2.21678	-0.95124	-2.5372	-0.163183	-2.77445
1.2132e+17	-3.00054	-3.0585	-3.13202	-2.94651	-3.21188	-2.67468	-3.29	-3.06482	-3.2207	2.36505	-3.31201	-2.63026	-2.99653	-3.07834	-3.23942	-3.24531	-3.0516	-2.33283	-0.573696	0.225669	-3.07232	-2.70923	-3.32083	3.66534	-3.09895	-2.72321	-3.26974	-3.24875	-2.76872	-3.19081	-2.66646	-1.86972	-3.26065	-3.19984	-2.8726	-3.1788	-3.15109	-2.00057	-3.2776	-3.29799	-3.32062	-1.84933	-3.32106	-3.17326	-2.59745	-2.51196	-3.29653	-1.53595	-3.1986
1.2132e+17	-2.99872	-3.12173	-3.07	-2.94176	-3.22636	-2.63583	-3.30615	-3.1254	-3.00933	2.46733	-3.23535	-2.61787	-2.8911	-3.03038	-3.07674	-3.2617	-2.82233	-2.36762	-0.0548206	-0.158655	-3.0491	-2.82941	-3.31504	3.44839	-3.00434	-2.45119	-3.30213	-3.13537	-2.53768	-3.12119	-2.58192	-1.72643	-3.25494	-3.18511	-2.86325	-2.99372	-3.09728	-2.172	-3.23415	-3.20186	-3.313	-1.78118	-3.31808	-3.18936	-2.59451	-2.45105	-3.26367	-1.20751	-3.18734
1.2132e+17	-3.04061	-3.07102	-3.18182	-2.90724	-3.21863	-2.86549	-3.3083	-3.01306	-3.21257	2.38875	-3.31326	-2.61282	-2.94083	-3.04353	-3.26781	-3.20911	-3.07249	-2.34628	-0.458359	0.191894	-3.09394	-2.70667	-3.32041	3.63685	-3.11659	-2.74214	-3.27541	-3.22562	-2.6291	-3.19011	-2.6302	-1.93823	-3.3059	-3.18058	-2.71686	-3.22547	-3.14475	-1.85598	-3.28932	-3.31089	-3.32163	-1.95405	-3.32107	-3.2501	-2.52227	-2.52236	-3.29197	-1.41985	-3.22886
1.21338e+17	-3.12798	-3.16493	-3.16625	-2.98428	-3.30813	-2.96244	-3.32041	-3.16084	-3.1708	2.34085	-3.2793	-2.8379	-2.95227	-3.12697	-3.23255	-3.2918	-3.15864	-2.85199	-0.190077	-0.283758	-3.13729	-2.86149	-3.32117	3.526	-3.17807	-2.58368	-3.30209	-3.19708	-2.67986	-3.18388	-2.80986	-1.82992	-3.28411	-3.17147	-2.9993	-3.23839	-3.15199	-2.48744	-3.27518	-3.30444	-3.32103	-1.78019	-3.32096	-3.20018	-2.67436	-2.90434	-3.28837	-1.31551	-3.2048
1.2134e+17	-2.83945	-2.93932	-2.92538	-2.57747	-3.13814	-2.05992	-3.26134	-2.88029	-2.97347	2.60717	-3.2332	-2.50671	-2.58462	-2.99494	-2.98639	-3.20156	-1.94946	-1.36728	0.23739	0.391037	-2.87397	-2.59002	-3.29919	3.89612	-2.83157	-2.15942	-3.25679	-3.06177	-2.33861	-3.00696	-2.5116	-1.4204	-3.17258	-3.11581	-2.60949	-1.94128	-2.96247	-1.89366	-3.13365	-3.19955	-3.29401	-1.59327	-3.31204	-3.17919	-2.36874	-1.16891	-3.14178	-0.918328	-3.02481
1.21743e+17	-2.6863	-2.92338	-2.79898	-2.59738	-3.04624	-1.81698	-3.25872	-2.96083	-2.7151	2.6633	-3.1181	-2.41132	-2.67168	-2.82068	-2.78827	-3.16421	-1.7434	-1.36694	0.366337	0.619769	-2.89808	-2.33011	-3.29749	3.84328	-2.64533	-2.06128	-3.25271	-2.94484	-2.2806	-3.03914	-2.36641	-1.09672	-3.05799	-3.03211	-2.57474	-2.23969	-3.01245	-1.60425	-3.14765	-2.96856	-3.24201	-1.53667	-3.30107	-3.08037	-2.4187	-1.64768	-3.03389	-0.745951	-2.9463
1.21743e+17	-2.98407	-3.1914	-3.13232	-2.9499	-3.22167	-2.52816	-3.30129	-3.14579	-2.97101	2.32415	-3.22019	-2.57506	-2.96537	-3.06673	-3.01376	-3.27883	-2.84743	-2.5374	-0.0151146	-0.330126	-3.02846	-2.9453	-3.31597	3.25147	-2.97624	-2.38839	-3.30859	-3.11875	-2.58153	-3.11341	-2.58393	-1.62951	-3.26939	-3.23406	-2.88841	-2.95082	-3.06728	-2.27042	-3.19938	-3.13675	-3.30961	-1.89217	-3.31866	-3.19998	-2.69728	-2.4621	-3.27722	-1.21803	-3.1959
1.21812e+17	-3.03734	-3.0925	-3.19778	-2.93011	-3.21433	-2.78049	-3.30863	-3.01517	-3.21247	2.3744	-3.3132	-2.59839	-2.92387	-3.06732	-3.25326	-3.22302	-3.07328	-2.31587	-0.438435	0.222831	-3.09713	-2.75055	-3.32099	3.67655	-3.14074	-2.73616	-3.28272	-3.2499	-2.66476	-3.19158	-2.64555	-1.94954	-3.30172	-3.18898	-2.74733	-3.22268	-3.14774	-1.99381	-3.29068	-3.30898	-3.32155	-1.93649	-3.32124	-3.24958	-2.56952	-2.46038	-3.29791	-1.44263	-3.2371
1.21826e+17	-3.13406	-3.18014	-3.07853	-2.88959	-3.3053	-2.80797	-3.31947	-3.18718	-3.1465	2.4927	-3.29694	-2.82628	-3.057	-3.13148	-3.15715	-3.30754	-3.09294	-2.50777	-0.326107	-0.130534	-3.12771	-2.93652	-3.32093	3.62014	-3.18278	-2.57744	-3.31479	-3.21537	-2.75458	-3.22195	-2.78688	-1.87225	-3.24181	-3.18099	-2.97899	-3.18767	-3.12327	-2.39766	-3.28023	-3.27265	-3.32097	-1.85821	-3.31979	-3.22052	-2.67061	-2.65281	-3.27908	-1.42996	-3.21861
1.21879e+17	-3.12738	-3.15548	-3.14889	-2.96731	-3.30109	-2.95956	-3.3194	-3.15039	-3.16709	2.35953	-3.2908	-2.83859	-2.99753	-3.13005	-3.21774	-3.29066	-3.14271	-2.74788	-0.26138	-0.253073	-3.13813	-2.89388	-3.32076	3.51656	-3.1562	-2.60077	-3.30962	-3.20061	-2.70706	-3.20084	-2.82262	-1.85569	-3.28465	-3.16873	-2.97307	-3.24458	-3.14949	-2.44776	-3.2782	-3.29513	-3.32152	-1.83874	-3.32115	-3.21611	-2.66249	-2.83237	-3.28631	-1.40542	-3.20166
1.21879e+17	-2.95255	-3.05247	-3.06694	-2.95349	-3.20679	-2.4071	-3.28472	-3.0739	-3.18243	2.37636	-3.29878	-2.63566	-2.9892	-3.07182	-3.17565	-3.25658	-2.8794	-2.13368	-0.511421	0.246764	-3.07352	-2.69768	-3.32017	3.68925	-3.05855	-2.65257	-3.27394	-3.22204	-2.77076	-3.1721	-2.66013	-1.78448	-3.20149	-3.18444	-2.90053	-3.06014	-3.11872	-2.01502	-3.27117	-3.26048	-3.31786	-1.79847	-3.31987	-3.1402	-2.61937	-2.41547	-3.28603	-1.52405	-3.15082
1.21879e+17	-2.59493	-2.72149	-2.65162	-2.43302	-3.01241	-1.84554	-3.259	-2.89141	-2.53569	2.88126	-3.00093	-2.29883	-2.20404	-2.71703	-2.75818	-3.05125	-1.80989	-1.658	0.607355	0.752824	-2.75178	-1.74098	-3.29139	4.06231	-2.41762	-1.97923	-3.19652	-2.89358	-1.98096	-2.99146	-2.20774	-1.156	-3.04396	-2.90249	-2.3216	-2.12868	-2.90757	-1.40402	-3.14135	-3.01228	-3.21711	-1.22512	-3.28404	-3.01007	-2.22482	-1.49822	-2.76091	-0.258221	-3.0219
1.21879e+17	-3.01161	-3.0906	-3.04901	-2.95822	-3.25102	-2.64551	-3.30569	-3.10752	-3.12826	2.37672	-3.28704	-2.71391	-2.99914	-3.07634	-3.18491	-3.26197	-2.98144	-2.36692	-0.365136	0.0539617	-3.06847	-2.75587	-3.31885	3.59941	-3.05714	-2.64337	-3.30224	-3.1898	-2.66459	-3.1788	-2.68804	-1.85361	-3.25064	-3.16915	-2.88961	-3.14965	-3.14649	-2.11784	-3.27035	-3.26457	-3.31769	-1.81401	-3.31978	-3.19811	-2.64221	-2.55408	-3.29291	-1.44066	-3.16817
1.21955e+17	-2.97374	-3.06643	-3.14924	-2.94572	-3.19757	-2.59489	-3.28392	-3.06594	-3.24047	2.35652	-3.31139	-2.60936	-2.97428	-3.09438	-3.22606	-3.25789	-2.98097	-2.31761	-0.58075	0.211997	-3.08697	-2.74122	-3.32055	3.67674	-3.12088	-2.67443	-3.26198	-3.26455	-2.82881	-3.17305	-2.67683	-1.80837	-3.24139	-3.2148	-2.91223	-3.10039	-3.1393	-2.08335	-3.2729	-3.30126	-3.3204	-1.80985	-3.32049	-3.16468	-2.58174	-2.41769	-3.29138	-1.54	-3.20211
1.21955e+17	-2.81515	-2.86183	-2.8313	-2.71283	-3.08716	-2.1492	-3.2655	-2.89717	-2.64751	2.70622	-3.11596	-2.41341	-2.64911	-2.82139	-2.86692	-3.15006	-2.59975	-1.30507	0.377166	0.701863	-2.92707	-2.21859	-3.29206	3.87614	-2.50081	-2.1309	-3.26726	-2.92978	-2.33569	-3.01701	-2.32514	-1.12036	-3.17215	-2.96127	-2.46165	-2.77181	-3.0255	-1.51385	-3.20115	-3.032	-3.30097	-1.49397	-3.30163	-3.13043	-2.37032	-1.92216	-3.16665	-0.747908	-2.96362
1.21966e+17	-3.00094	-2.95019	-3.09979	-2.85932	-3.18999	-2.7738	-3.29766	-3.03241	-2.92903	2.42157	-3.24666	-2.55954	-2.92274	-3.02009	-3.08765	-3.20844	-2.89996	-1.96668	-0.169402	0.169053	-3.06236	-2.68591	-3.3114	3.50829	-2.78873	-2.50401	-3.29592	-3.02974	-2.53405	-3.13401	-2.54644	-1.61432	-3.2699	-3.04478	-2.62234	-3.13314	-3.12529	-1.85522	-3.2533	-3.19874	-3.31954	-1.77389	-3.31722	-3.21397	-2.42864	-2.37216	-3.26216	-1.24794	-3.1517
1.22283e+17	-3.09728	-3.17756	-3.1648	-2.95535	-3.24867	-2.73572	-3.30006	-3.17583	-3.17211	2.19698	-3.29981	-2.56435	-2.8257	-3.12782	-3.10688	-3.24202	-2.94459	-2.18257	-0.44904	0.0197163	-3.16131	-2.91081	-3.3194	3.63358	-3.12186	-2.4854	-3.30901	-3.25842	-2.62614	-3.11469	-2.7309	-1.78421	-3.29389	-3.23466	-2.79252	-3.01998	-3.14152	-2.2513	-3.26381	-3.29747	-3.31812	-1.74319	-3.32056	-3.24606	-2.64592	-2.14918	-3.2917	-1.47245	-3.23024
1.22283e+17	-2.87057	-3.04382	-2.9552	-2.81006	-3.14492	-2.34379	-3.28221	-3.00954	-3.0872	2.52217	-3.26968	-2.54999	-2.74952	-3.02914	-3.09529	-3.20588	-2.57759	-1.76501	0.0038967	0.336308	-3.00888	-2.5908	-3.31334	3.75895	-3.03679	-2.39041	-3.28186	-3.19001	-2.4366	-3.05171	-2.61779	-1.64496	-3.21516	-3.17021	-2.6538	-2.52852	-3.0992	-1.95942	-3.16852	-3.25703	-3.31439	-1.72411	-3.31256	-3.20528	-2.49213	-1.5798	-3.20464	-1.08397	-3.16809
1.22293e+17	-3.13178	-3.21787	-3.09895	-2.97247	-3.30573	-2.86097	-3.3194	-3.17983	-3.18671	2.35528	-3.2919	-2.85897	-3.04641	-3.17967	-3.22937	-3.30736	-3.15548	-2.74128	-0.345981	-0.296535	-3.12995	-2.98701	-3.32146	3.52848	-3.19808	-2.69327	-3.31693	-3.24941	-2.80594	-3.20272	-2.82102	-1.92067	-3.25313	-3.17563	-3.04521	-3.22859	-3.19815	-2.60389	-3.2591	-3.30047	-3.32139	-1.88486	-3.32143	-3.22764	-2.69554	-2.81469	-3.30139	-1.57144	-3.2024
1.22293e+17	-3.03623	-3.05002	-3.16298	-2.91643	-3.23079	-2.88894	-3.30234	-3.05202	-3.20757	2.35923	-3.31371	-2.66927	-2.98489	-3.06366	-3.26911	-3.21233	-3.05752	-2.35203	-0.514182	0.14727	-3.08433	-2.7283	-3.32031	3.59601	-3.0953	-2.75135	-3.27589	-3.22058	-2.66023	-3.19718	-2.66346	-1.94917	-3.30436	-3.18074	-2.72291	-3.22951	-3.15149	-1.87739	-3.2817	-3.3092	-3.32147	-1.98844	-3.32108	-3.23628	-2.53882	-2.55485	-3.29667	-1.49449	-3.21697
1.22308e+17	-2.90229	-3.05396	-3.01192	-2.86787	-3.1773	-2.4833	-3.28172	-3.03641	-3.14324	2.48425	-3.28441	-2.57717	-2.84464	-3.06039	-3.16521	-3.23021	-2.73728	-2.07442	-0.199641	0.205952	-3.04991	-2.66824	-3.31653	3.69849	-3.08209	-2.50155	-3.27465	-3.2255	-2.58067	-3.08664	-2.63855	-1.76372	-3.24442	-3.1894	-2.77381	-2.75626	-3.14396	-1.98972	-3.22026	-3.28105	-3.31758	-1.80795	-3.31509	-3.19963	-2.51241	-1.9049	-3.24317	-1.27276	-3.19577
1.22308e+17	-2.83494	-2.98456	-2.94698	-2.84704	-3.18618	-2.27094	-3.26932	-2.98405	-3.09471	2.52915	-3.26497	-2.63002	-2.63752	-3.07386	-3.11756	-3.23994	-2.10732	-1.82547	0.135431	-0.0292976	-3.05512	-2.75732	-3.31094	3.67571	-3.08001	-2.32188	-3.28828	-3.19509	-2.52341	-2.9962	-2.5243	-1.63189	-3.2011	-3.18225	-2.86025	-2.37731	-3.13005	-2.17995	-3.208	-3.26503	-3.31217	-1.7639	-3.31211	-3.20305	-2.51739	-1.55296	-3.20209	-1.16619	-3.18156
1.22429e+17	-2.9883	-3.09922	-3.08954	-2.84929	-3.22654	-2.57012	-3.27646	-3.09467	-3.07045	2.28637	-3.22822	-2.6463	-2.94438	-3.01967	-3.03821	-3.26307	-2.5635	-1.75426	-0.486395	-0.0304037	-2.98882	-2.94598	-3.31254	3.46216	-2.87081	-2.5396	-3.27677	-3.09475	-2.65705	-3.13816	-2.69342	-1.65124	-3.26407	-3.14201	-2.78077	-2.56082	-3.0969	-2.20275	-3.19847	-3.14303	-3.29221	-1.83898	-3.32027	-3.20488	-2.63992	-2.04813	-3.30248	-1.38379	-3.08758
1.22436e+17	-3.10377	-3.21713	-3.17043	-3.00009	-3.28749	-2.91773	-3.29456	-3.1255	-3.09315	1.95591	-3.27215	-2.71232	-2.90588	-3.1131	-3.12058	-3.22513	-3.00652	-2.30257	-0.811523	-0.249942	-3.18273	-3.017	-3.31989	3.31842	-3.06723	-2.5699	-3.31602	-3.22979	-2.69383	-3.1779	-2.83065	-1.81348	-3.30509	-3.14447	-2.7539	-3.12846	-3.14902	-2.21274	-3.27557	-3.2812	-3.31792	-1.96129	-3.32162	-3.27633	-2.73087	-2.38308	-3.31561	-1.52413	-3.25787
1.22436e+17	-3.10394	-3.17778	-3.04295	-2.87723	-3.29435	-2.66996	-3.31673	-3.18608	-3.11368	2.47663	-3.28469	-2.79932	-3.06148	-3.11735	-3.13115	-3.30498	-3.04361	-2.38656	-0.352092	-0.110851	-3.11356	-2.92551	-3.3206	3.63451	-3.14685	-2.58331	-3.314	-3.20032	-2.75547	-3.20694	-2.7268	-1.84589	-3.21635	-3.17204	-2.9752	-3.13742	-3.12941	-2.34765	-3.26927	-3.25276	-3.31941	-1.87139	-3.31935	-3.21029	-2.65482	-2.58659	-3.28283	-1.4554	-3.18969
1.22436e+17	-2.89887	-2.98893	-3.02856	-2.66617	-3.17299	-2.29795	-3.25852	-3.03846	-3.00342	2.47352	-3.21671	-2.56601	-2.82384	-2.97688	-3.04287	-3.2555	-2.22432	-1.46084	-0.188738	0.120846	-2.90366	-2.81897	-3.30432	3.67179	-2.74519	-2.38197	-3.25549	-3.05709	-2.51828	-3.04715	-2.61356	-1.47664	-3.24549	-3.12475	-2.70756	-2.17066	-3.04382	-2.02993	-3.17421	-3.11681	-3.27385	-1.71696	-3.31812	-3.17171	-2.53026	-1.66921	-3.26775	-1.18677	-3.00754
1.22515e+17	-2.4518	-2.70331	-2.50703	-2.28937	-2.86879	-1.39597	-3.20084	-2.73044	-2.38259	2.88037	-2.93421	-2.17979	-2.26604	-2.5171	-2.53359	-3.01311	-1.37016	-0.802125	0.727673	1.15073	-2.72421	-1.69237	-3.27399	4.10717	-2.19407	-1.76342	-3.18356	-2.80126	-2.02437	-2.95381	-2.17805	-0.704441	-2.93987	-2.83386	-2.30856	-1.73592	-2.84577	-1.0855	-3.06188	-2.72769	-3.1619	-1.26323	-3.27287	-2.98216	-2.30994	-1.27058	-2.5937	-0.297809	-2.77472
1.25042e+17	-3.03237	-3.07454	-3.18912	-2.92173	-3.22583	-2.86153	-3.30382	-3.0419	-3.2135	2.35308	-3.31336	-2.64151	-2.96299	-3.07025	-3.27102	-3.21992	-3.06511	-2.35923	-0.501259	0.150246	-3.08807	-2.75595	-3.32083	3.60509	-3.12883	-2.76493	-3.27223	-3.24392	-2.68399	-3.19754	-2.67081	-1.95078	-3.3052	-3.18824	-2.73484	-3.22915	-3.15454	-1.94241	-3.28365	-3.3117	-3.32154	-2.00327	-3.32114	-3.24398	-2.55468	-2.52894	-3.29988	-1.4944	-3.22594
1.2524e+17	-2.82472	-2.95336	-2.93244	-2.86161	-3.20681	-2.25546	-3.27263	-2.97697	-3.08387	2.54823	-3.26535	-2.66783	-2.60657	-3.0772	-3.1272	-3.25222	-1.97355	-1.83527	0.172185	-0.209658	-3.08983	-2.79277	-3.31227	3.66074	-3.08133	-2.3341	-3.29171	-3.19498	-2.56844	-2.98548	-2.47576	-1.6407	-3.19653	-3.18484	-2.9137	-2.35116	-3.14913	-2.2416	-3.23074	-3.27433	-3.31379	-1.77783	-3.31122	-3.20914	-2.55403	-1.56147	-3.20461	-1.19857	-3.17334
1.2524e+17	-2.3408	-2.57356	-2.35977	-2.10871	-2.81468	-1.24754	-3.17545	-2.70409	-2.21314	3.01237	-2.84296	-2.10332	-2.05785	-2.47032	-2.45782	-2.93887	-1.05791	-0.828915	0.829964	1.27612	-2.60093	-1.3624	-3.26621	4.2623	-2.00202	-1.7064	-3.14486	-2.73842	-1.89019	-2.95006	-2.12652	-0.692367	-2.90381	-2.76622	-2.10771	-1.42272	-2.78948	-0.92087	-3.02992	-2.67287	-3.11798	-1.15437	-3.2645	-2.93966	-2.21946	-0.912228	-2.44859	-0.0902718	-2.75284
1.2524e+17	-3.02408	-3.08648	-3.12259	-2.97052	-3.24351	-2.64862	-3.30345	-3.12877	-3.1644	2.36356	-3.30122	-2.67409	-2.98131	-3.10894	-3.18932	-3.2554	-3.00011	-2.21193	-0.440376	0.151066	-3.09029	-2.78662	-3.32079	3.64366	-3.09418	-2.68369	-3.29671	-3.22674	-2.69098	-3.18894	-2.71768	-1.89584	-3.26617	-3.18769	-2.81602	-3.17761	-3.15978	-2.12127	-3.27616	-3.2832	-3.32063	-1.84847	-3.32082	-3.21383	-2.66127	-2.46875	-3.30441	-1.51061	-3.20924
1.2524e+17	-3.10406	-3.11094	-3.18471	-2.98155	-3.29216	-2.93064	-3.31902	-3.16585	-3.13662	2.36548	-3.24855	-2.76034	-2.83387	-3.08061	-3.21463	-3.25793	-3.08335	-2.8003	-0.0148031	-0.131604	-3.1265	-2.68365	-3.32025	3.57019	-3.13895	-2.52147	-3.2787	-3.15092	-2.53237	-3.13442	-2.72865	-1.76413	-3.27683	-3.15807	-2.91605	-3.17423	-3.11125	-2.33111	-3.27355	-3.30134	-3.31803	-1.65618	-3.31896	-3.1698	-2.60476	-2.87526	-3.26959	-1.04153	-3.22426
1.25247e+17	-2.83611	-2.91101	-2.94538	-2.54993	-3.13972	-2.11979	-3.24506	-2.93961	-2.95681	2.62938	-3.21545	-2.53092	-2.61843	-2.97154	-3.01857	-3.22305	-1.91165	-1.31467	0.153602	0.260787	-2.8648	-2.67257	-3.29956	3.88726	-2.75589	-2.21542	-3.25255	-3.05957	-2.35558	-2.96458	-2.5437	-1.38924	-3.20473	-3.1045	-2.6394	-1.87582	-2.99356	-1.87681	-3.15617	-3.16931	-3.27909	-1.6011	-3.31309	-3.16579	-2.40909	-1.26993	-3.18327	-0.992857	-2.99821
1.25678e+17	-3.09382	-3.20957	-3.03056	-2.92291	-3.29251	-2.63323	-3.31556	-3.1931	-3.17212	2.40956	-3.2889	-2.80829	-3.06285	-3.16397	-3.16117	-3.30382	-3.01501	-2.38818	-0.380978	-0.149578	-3.12797	-2.97939	-3.32103	3.57344	-3.16057	-2.67004	-3.31241	-3.23002	-2.80406	-3.19714	-2.76865	-1.90346	-3.20583	-3.17615	-3.00784	-3.12709	-3.16481	-2.46455	-3.254	-3.2715	-3.32011	-1.93303	-3.32043	-3.21899	-2.6805	-2.61462	-3.29819	-1.57676	-3.19949
1.25678e+17	-3.05577	-3.13717	-3.15214	-2.96005	-3.23374	-2.66304	-3.30512	-3.1584	-3.16333	2.32192	-3.30162	-2.59398	-2.86544	-3.11229	-3.15376	-3.24784	-2.989	-2.1555	-0.341349	0.17555	-3.1336	-2.83361	-3.32018	3.68233	-3.14429	-2.59772	-3.30494	-3.25947	-2.61238	-3.14342	-2.73296	-1.79511	-3.28255	-3.22555	-2.77696	-3.09358	-3.16779	-2.2307	-3.26448	-3.29255	-3.31954	-1.72897	-3.32051	-3.23859	-2.63736	-2.2393	-3.29882	-1.45687	-3.22585
1.25728e+17	-3.01843	-2.91955	-3.09004	-2.86646	-3.20296	-2.80149	-3.30011	-3.04135	-3.01365	2.41901	-3.266	-2.62096	-2.96346	-3.02686	-3.14839	-3.19025	-2.96215	-2.04309	-0.275321	0.232147	-3.06199	-2.61932	-3.31387	3.60744	-2.82981	-2.57491	-3.29751	-3.059	-2.57386	-3.16515	-2.57789	-1.75235	-3.28147	-3.07751	-2.60384	-3.18928	-3.11265	-1.74803	-3.27609	-3.23464	-3.32002	-1.79909	-3.31776	-3.21578	-2.45094	-2.43235	-3.26508	-1.33291	-3.1565
1.26132e+17	-2.8961	-3.02662	-2.99814	-2.82533	-3.19912	-2.3694	-3.29723	-3.10695	-2.82879	2.65352	-3.16881	-2.47001	-2.73988	-2.92075	-2.97259	-3.19632	-2.48441	-1.78664	0.14687	-0.0855679	-3.00459	-2.8162	-3.31699	3.53707	-2.89618	-2.3533	-3.30409	-3.08997	-2.46792	-3.06232	-2.42383	-1.64981	-3.22996	-3.16941	-2.8647	-2.80379	-3.11258	-1.99046	-3.22388	-3.10978	-3.30972	-1.83733	-3.31702	-3.16129	-2.55841	-2.26335	-3.25637	-1.15187	-3.11854
1.26149e+17	-2.94028	-3.06652	-3.08522	-2.95251	-3.19844	-2.41878	-3.28211	-3.06044	-3.21003	2.37024	-3.30336	-2.62489	-2.9681	-3.08106	-3.18428	-3.2632	-2.82956	-2.16948	-0.506435	0.221589	-3.08311	-2.72029	-3.31982	3.68481	-3.08707	-2.62294	-3.26845	-3.23786	-2.80363	-3.16219	-2.66317	-1.75104	-3.1957	-3.20127	-2.92056	-3.02598	-3.12274	-2.0765	-3.26956	-3.27426	-3.31746	-1.76839	-3.31968	-3.1429	-2.60004	-2.36969	-3.2809	-1.50972	-3.167
1.26149e+17	-2.83827	-2.95717	-2.92974	-2.77304	-3.18673	-2.21077	-3.27936	-3.00971	-3.00065	2.58772	-3.23386	-2.60354	-2.66758	-3.01767	-3.02187	-3.23387	-1.9011	-1.53253	0.166238	0.010662	-3.01056	-2.74865	-3.31159	3.70681	-2.94169	-2.34563	-3.28958	-3.12175	-2.47284	-2.9942	-2.49395	-1.51967	-3.17274	-3.15199	-2.80768	-2.35967	-3.1073	-2.08332	-3.20639	-3.19297	-3.29808	-1.72368	-3.31512	-3.17277	-2.52489	-1.72767	-3.22099	-1.17685	-3.09232
1.26219e+17	-3.01063	-3.0828	-3.18247	-2.94528	-3.20699	-2.68347	-3.29314	-3.07288	-3.23614	2.34188	-3.31458	-2.58958	-2.96057	-3.09568	-3.23589	-3.24802	-3.06344	-2.33386	-0.547421	0.213584	-3.09635	-2.76352	-3.3213	3.67829	-3.14026	-2.70169	-3.26878	-3.27437	-2.78177	-3.17787	-2.68468	-1.84124	-3.27108	-3.21586	-2.8639	-3.1699	-3.15676	-2.09009	-3.27922	-3.3067	-3.32117	-1.84338	-3.32121	-3.19805	-2.5901	-2.43039	-3.2986	-1.53659	-3.22126
1.26219e+17	-2.32664	-2.49624	-2.31621	-2.1236	-2.82202	-1.27386	-3.21649	-2.73407	-2.183	3.09032	-2.84017	-2.09614	-1.89219	-2.45759	-2.51565	-2.92314	-1.07542	-1.07368	0.904623	1.18269	-2.55423	-1.27098	-3.27036	4.30438	-1.99212	-1.69626	-3.13647	-2.75417	-1.79346	-2.95761	-2.02007	-0.796202	-2.92349	-2.78486	-2.05163	-1.5682	-2.77651	-0.919574	-3.07469	-2.79986	-3.12931	-1.10712	-3.26724	-2.9074	-2.12281	-0.92492	-2.46252	0.104877	-2.85287
1.26228e+17	-2.84629	-2.99398	-3.01104	-2.66596	-3.11772	-2.27032	-3.24146	-3.09314	-2.79359	2.53915	-3.14478	-2.48867	-2.87135	-2.88995	-2.93196	-3.23823	-2.25569	-1.57879	-0.0352011	0.36014	-2.91576	-2.5738	-3.30438	3.65723	-2.68342	-2.31896	-3.26605	-2.9864	-2.46343	-3.0848	-2.51175	-1.32843	-3.19935	-3.10361	-2.61615	-2.27091	-3.03857	-1.90791	-3.14981	-2.98475	-3.2643	-1.67061	-3.315	-3.13454	-2.52407	-1.85488	-3.23515	-1.05399	-2.97211
1.26294e+17	-2.99608	-2.9746	-3.05891	-2.86934	-3.20334	-2.68525	-3.2993	-3.00827	-3.03783	2.46225	-3.26728	-2.59138	-2.91601	-2.99245	-3.1543	-3.19237	-2.94757	-2.05067	-0.266186	0.33695	-3.03414	-2.56652	-3.31519	3.6995	-2.90482	-2.58099	-3.28958	-3.10594	-2.5471	-3.15011	-2.55547	-1.77341	-3.27153	-3.11771	-2.67153	-3.15006	-3.10769	-1.74594	-3.27196	-3.24449	-3.31768	-1.74881	-3.31739	-3.20689	-2.49832	-2.39968	-3.26749	-1.23978	-3.14703
1.26294e+17	-2.79145	-2.96055	-2.84509	-2.75014	-3.13552	-2.07599	-3.26767	-2.97839	-2.96033	2.62722	-3.22932	-2.53852	-2.76718	-2.97266	-2.99906	-3.22422	-2.10378	-1.69211	0.143965	0.376495	-2.98733	-2.53061	-3.30994	3.83554	-2.90977	-2.2829	-3.28152	-3.10024	-2.43064	-3.04087	-2.49466	-1.49454	-3.1326	-3.14119	-2.66854	-2.35953	-3.08206	-1.87252	-3.19115	-3.17958	-3.29319	-1.62394	-3.30812	-3.14035	-2.49083	-1.57387	-3.18313	-1.00722	-3.08426
1.26364e+17	-2.88369	-3.04769	-2.97922	-2.81235	-3.14184	-2.44869	-3.29417	-2.9985	-3.03676	2.60802	-3.25873	-2.50935	-2.78192	-2.9996	-3.07299	-3.18295	-2.7121	-1.88751	0.0160835	0.415476	-3.02603	-2.40782	-3.3125	3.75541	-2.99511	-2.4215	-3.28441	-3.15361	-2.32391	-3.03727	-2.59042	-1.66688	-3.22476	-3.12295	-2.54609	-2.70363	-3.10899	-1.81781	-3.18665	-3.24917	-3.31206	-1.66332	-3.31119	-3.21456	-2.42093	-1.7643	-3.17585	-1.02104	-3.16131
1.26681e+17	-2.97678	-3.01782	-3.03726	-2.96897	-3.23669	-2.5298	-3.2959	-3.10856	-3.08474	2.37665	-3.27505	-2.6598	-3.008	-3.06635	-3.14128	-3.24774	-2.86404	-2.02182	-0.403564	0.137697	-3.05138	-2.74177	-3.31965	3.59049	-2.97118	-2.63192	-3.29691	-3.15024	-2.6809	-3.1739	-2.64774	-1.83143	-3.22753	-3.14598	-2.82904	-3.12199	-3.12275	-1.97505	-3.26306	-3.23546	-3.31775	-1.87172	-3.31891	-3.17831	-2.63261	-2.479	-3.28996	-1.48826	-3.151
1.26681e+17	-2.84741	-3.02991	-2.93228	-2.81764	-3.16093	-2.19971	-3.28777	-3.08404	-2.95006	2.56084	-3.22544	-2.56072	-2.86748	-3.00193	-2.9603	-3.25285	-2.24515	-2.03263	0.0327975	0.29339	-2.99812	-2.64578	-3.31046	3.72112	-2.90773	-2.3118	-3.28913	-3.06803	-2.4824	-3.09959	-2.51265	-1.52603	-3.16593	-3.1712	-2.71614	-2.5792	-3.08237	-1.95346	-3.19219	-3.14737	-3.28528	-1.64004	-3.31156	-3.14345	-2.52767	-1.82432	-3.23972	-1.00571	-3.10403
1.26681e+17	-2.84636	-2.95775	-2.92285	-2.87193	-3.2142	-2.35563	-3.2837	-3.03982	-3.04446	2.59732	-3.2422	-2.61137	-2.62653	-3.06241	-3.09675	-3.24195	-2.20168	-1.92056	0.161537	-0.166548	-3.0765	-2.77261	-3.3155	3.63493	-3.05636	-2.39147	-3.29738	-3.18597	-2.53038	-3.02442	-2.47656	-1.75685	-3.21864	-3.17371	-2.88244	-2.51821	-3.15164	-2.18564	-3.22947	-3.25076	-3.31341	-1.76847	-3.31317	-3.19873	-2.54465	-1.75001	-3.22757	-1.23631	-3.16711
1.26681e+17	-3.10406	-3.20552	-3.1832	-2.99304	-3.28202	-2.90659	-3.29418	-3.13311	-3.09388	1.99325	-3.27394	-2.70424	-2.89425	-3.10634	-3.1322	-3.22444	-3.01439	-2.29376	-0.753743	-0.189054	-3.18982	-2.99203	-3.31995	3.35176	-3.0823	-2.56493	-3.31635	-3.23767	-2.67884	-3.16793	-2.80515	-1.80581	-3.30564	-3.16143	-2.74765	-3.13524	-3.15545	-2.21269	-3.27146	-3.28575	-3.31845	-1.92592	-3.32153	-3.27411	-2.7156	-2.38029	-3.31424	-1.52371	-3.25668
1.26706e+17	-3.12684	-3.19264	-3.02438	-2.85456	-3.30231	-2.64511	-3.31858	-3.21032	-3.13702	2.52604	-3.29485	-2.8049	-3.09142	-3.13782	-3.12616	-3.31211	-3.04853	-2.31634	-0.395332	-0.0731881	-3.12537	-2.96076	-3.32132	3.66083	-3.1775	-2.59896	-3.31569	-3.21197	-2.77609	-3.2258	-2.73358	-1.8844	-3.19531	-3.1832	-2.98063	-3.13295	-3.12027	-2.34462	-3.27528	-3.25702	-3.32065	-1.92031	-3.31948	-3.21787	-2.66893	-2.55525	-3.28532	-1.49474	-3.2128
1.26706e+17	-3.13818	-3.19949	-3.14418	-3.01788	-3.30416	-2.96608	-3.32012	-3.14654	-3.21108	2.34511	-3.29941	-2.85811	-2.97485	-3.17252	-3.2636	-3.29728	-3.17393	-2.87912	-0.237406	-0.277592	-3.13863	-2.94767	-3.32138	3.49363	-3.19943	-2.66186	-3.31146	-3.24242	-2.74721	-3.20233	-2.87755	-1.88383	-3.28298	-3.1889	-3.03708	-3.26169	-3.17921	-2.56905	-3.27783	-3.31245	-3.32169	-1.85144	-3.32161	-3.23421	-2.72172	-2.89699	-3.29618	-1.48627	-3.21527
1.26708e+17	-3.05828	-2.97836	-3.14116	-2.88563	-3.22443	-2.93032	-3.30965	-3.04839	-3.1126	2.40132	-3.29101	-2.66888	-2.96624	-3.03769	-3.21072	-3.18927	-3.01406	-2.25837	-0.352502	0.153111	-3.09819	-2.65186	-3.3166	3.57544	-2.95351	-2.63805	-3.29756	-3.1073	-2.54718	-3.17457	-2.61661	-1.85699	-3.30185	-3.11605	-2.61533	-3.21975	-3.11395	-1.77734	-3.28628	-3.27783	-3.32101	-1.87246	-3.31982	-3.24216	-2.43356	-2.54235	-3.27223	-1.36841	-3.19285
1.26766e+17	-3.0567	-2.98751	-3.12491	-2.90923	-3.23479	-2.89806	-3.30867	-3.06482	-3.15314	2.37947	-3.30417	-2.69412	-3.00913	-3.05491	-3.23432	-3.20186	-3.03667	-2.2926	-0.439589	0.139739	-3.08803	-2.68115	-3.31847	3.59743	-2.99373	-2.68127	-3.29888	-3.1412	-2.60426	-3.19626	-2.62811	-1.93189	-3.30112	-3.14714	-2.68424	-3.24224	-3.12534	-1.79859	-3.29235	-3.289	-3.32149	-1.88819	-3.32099	-3.23081	-2.49927	-2.58128	-3.28513	-1.44139	-3.20323
1.26776e+17	-2.8417	-2.89532	-2.83871	-2.72827	-3.07674	-2.16959	-3.26902	-2.91504	-2.64007	2.75703	-3.10017	-2.40042	-2.57023	-2.79682	-2.85698	-3.15697	-2.53697	-1.39007	0.424319	0.607164	-2.8886	-2.25749	-3.28799	3.86504	-2.55674	-2.03886	-3.26462	-2.94476	-2.27503	-3.00365	-2.26614	-1.10691	-3.1894	-2.99815	-2.49183	-2.72439	-3.02635	-1.53714	-3.19925	-3.03327	-3.29749	-1.45502	-3.30265	-3.12528	-2.3591	-2.01195	-3.15666	-0.631388	-3.00301
1.26776e+17	-2.8976	-3.03009	-2.98124	-2.69857	-3.1772	-2.24423	-3.27025	-2.99985	-3.06423	2.49643	-3.25144	-2.54014	-2.64854	-3.03903	-3.03863	-3.23443	-2.23123	-1.62738	0.0248731	0.203549	-2.94368	-2.73504	-3.30427	3.81406	-2.89659	-2.24651	-3.26955	-3.11813	-2.42767	-3.01183	-2.57465	-1.56238	-3.2281	-3.15607	-2.7357	-2.19227	-3.00238	-1.99075	-3.15668	-3.23385	-3.29849	-1.6481	-3.31385	-3.19223	-2.4317	-1.41578	-3.20444	-1.05921	-3.09787
1.26834e+17	-3.00839	-3.11547	-3.07845	-2.86684	-3.20745	-2.52473	-3.28889	-3.10355	-3.13092	2.3463	-3.28341	-2.54358	-2.72846	-3.08401	-3.06172	-3.22633	-2.68208	-1.96465	-0.192119	0.169045	-3.07766	-2.782	-3.31397	3.73518	-3.05741	-2.38204	-3.29263	-3.21157	-2.52106	-3.06979	-2.64447	-1.68127	-3.25543	-3.20231	-2.74717	-2.69733	-3.08986	-2.11754	-3.21722	-3.27236	-3.31278	-1.68156	-3.31671	-3.22258	-2.5372	-1.85388	-3.23908	-1.26052	-3.18733
1.26834e+17	-2.99817	-3.04632	-3.13475	-2.94675	-3.22412	-2.72161	-3.28499	-3.08846	-3.21279	2.36074	-3.31082	-2.66262	-3.00788	-3.09223	-3.24357	-3.23874	-3.02711	-2.31167	-0.586914	0.194826	-3.06008	-2.71818	-3.32109	3.65019	-3.08806	-2.73318	-3.268	-3.2469	-2.76292	-3.19631	-2.6775	-1.88672	-3.26982	-3.19057	-2.83783	-3.17601	-3.16269	-2.00513	-3.2677	-3.29858	-3.32005	-1.89512	-3.32054	-3.17252	-2.62121	-2.52114	-3.29774	-1.56835	-3.19603
1.26835e+17	-3.03869	-2.98089	-3.09212	-2.93843	-3.23429	-2.79721	-3.30084	-3.0916	-3.14493	2.36436	-3.30028	-2.70475	-3.03701	-3.07873	-3.21741	-3.22251	-3.01619	-2.23483	-0.473538	0.137056	-3.06788	-2.70104	-3.31923	3.60483	-2.98338	-2.67864	-3.29914	-3.15506	-2.66952	-3.20314	-2.64206	-1.93854	-3.28343	-3.15332	-2.75616	-3.2227	-3.12838	-1.86203	-3.28425	-3.27828	-3.32116	-1.88134	-3.32079	-3.19783	-2.58097	-2.57879	-3.28951	-1.49925	-3.18933
1.26835e+17	-2.93916	-3.10141	-3.0348	-2.97811	-3.23008	-2.35592	-3.3024	-3.13124	-3.0628	2.44697	-3.25316	-2.63405	-2.91085	-3.05778	-2.9845	-3.28385	-2.33292	-2.12317	-0.101431	-0.0550575	-3.04485	-2.88773	-3.31775	3.47253	-2.94311	-2.42426	-3.30362	-3.11426	-2.61366	-3.10419	-2.56269	-1.63965	-3.18849	-3.20283	-2.87773	-2.86346	-3.10305	-2.22209	-3.22326	-3.17369	-3.30318	-1.81913	-3.31552	-3.14436	-2.59771	-2.22454	-3.28607	-1.20223	-3.15661
1.26887e+17	-2.85722	-3.01109	-3.00607	-2.78112	-3.18438	-2.35715	-3.27168	-3.09957	-2.91276	2.51686	-3.15518	-2.58829	-2.81493	-2.92769	-2.94977	-3.2258	-2.19813	-1.45276	-0.0477426	0.0473057	-2.95678	-2.74252	-3.31424	3.56626	-2.82193	-2.44854	-3.28746	-3.04938	-2.51663	-3.0955	-2.51949	-1.61761	-3.20581	-3.12574	-2.81526	-2.44328	-3.09843	-2.04999	-3.16664	-3.09265	-3.28524	-1.78201	-3.31722	-3.16226	-2.57753	-2.01861	-3.24054	-1.29404	-3.0725
1.26887e+17	-3.12219	-3.143	-3.16139	-2.96417	-3.30419	-2.9303	-3.32012	-3.17041	-3.1564	2.39198	-3.27559	-2.80563	-2.93325	-3.10458	-3.2036	-3.2825	-3.11642	-2.74127	-0.14228	-0.167468	-3.13625	-2.80698	-3.32092	3.56699	-3.16718	-2.54359	-3.29615	-3.18162	-2.63486	-3.17606	-2.78903	-1.81185	-3.27766	-3.17062	-2.95805	-3.21661	-3.11698	-2.39217	-3.281	-3.29478	-3.32059	-1.74488	-3.32007	-3.19415	-2.64679	-2.84172	-3.28061	-1.21712	-3.22087
1.29497e+17	-3.12753	-3.17022	-3.05511	-2.86439	-3.29953	-2.72709	-3.3184	-3.18974	-3.12191	2.54089	-3.29377	-2.79873	-3.06449	-3.11972	-3.13362	-3.30652	-3.05686	-2.3817	-0.343327	-0.0676297	-3.11379	-2.92819	-3.32075	3.66479	-3.16926	-2.557	-3.31394	-3.20301	-2.75275	-3.22182	-2.74335	-1.85599	-3.22596	-3.1808	-2.95725	-3.15952	-3.10984	-2.3163	-3.27973	-3.25879	-3.32022	-1.85117	-3.3187	-3.21993	-2.65554	-2.57395	-3.27924	-1.42032	-3.21768
1.29497e+17	-2.73126	-2.83734	-2.86941	-2.74189	-3.18289	-2.14299	-3.26344	-2.87799	-2.93606	2.65939	-3.21573	-2.56075	-2.52524	-2.97482	-2.98425	-3.18842	-1.56287	-1.4673	0.36951	0.0081504	-3.04236	-2.56708	-3.31068	3.79711	-2.95458	-2.23478	-3.29197	-3.12177	-2.44612	-2.94751	-2.32682	-1.42406	-3.10345	-3.0988	-2.77638	-2.25718	-3.11713	-2.1133	-3.21641	-3.18021	-3.29872	-1.77146	-3.3115	-3.15695	-2.47386	-1.49462	-3.10931	-1.11688	-3.10769
1.29497e+17	-3.05884	-3.06196	-3.158	-2.92735	-3.22991	-2.85661	-3.31021	-3.07475	-3.17862	2.38134	-3.30989	-2.64689	-2.94469	-3.05145	-3.24432	-3.21016	-3.0525	-2.30912	-0.414531	0.199842	-3.09782	-2.71797	-3.31995	3.63006	-3.09633	-2.70287	-3.29585	-3.20829	-2.57435	-3.17537	-2.65156	-1.89926	-3.30405	-3.18149	-2.70911	-3.22488	-3.14539	-1.90983	-3.2847	-3.30352	-3.32144	-1.84905	-3.32102	-3.25024	-2.53759	-2.49081	-3.29598	-1.40497	-3.22853
1.29566e+17	-2.84118	-2.8373	-2.91954	-2.73582	-3.12235	-2.33752	-3.27126	-2.92673	-2.73854	2.5667	-3.16357	-2.47094	-2.80129	-2.90936	-2.95917	-3.1667	-2.74813	-1.45935	0.123649	0.585783	-2.99176	-2.33532	-3.29906	3.74086	-2.52246	-2.34159	-3.27759	-2.94196	-2.45875	-3.07738	-2.4368	-1.32389	-3.18553	-2.95751	-2.48357	-2.93157	-3.0681	-1.58905	-3.22044	-3.09699	-3.31018	-1.63131	-3.3055	-3.15709	-2.39825	-1.96155	-3.19956	-1.04593	-3.00815
1.29566e+17	-3.04029	-3.08855	-3.18563	-2.92696	-3.21761	-2.81025	-3.31114	-3.0146	-3.20008	2.38497	-3.31109	-2.60721	-2.91457	-3.05773	-3.24846	-3.21427	-3.05506	-2.29552	-0.409748	0.216825	-3.09698	-2.73378	-3.32058	3.66227	-3.12931	-2.72252	-3.2868	-3.23288	-2.61729	-3.18884	-2.63858	-1.94819	-3.3041	-3.18275	-2.70825	-3.21737	-3.14007	-1.94414	-3.28836	-3.30775	-3.32146	-1.92828	-3.32101	-3.25573	-2.5514	-2.46769	-3.29471	-1.4047	-3.23329
1.29566e+17	-2.83503	-3.03491	-2.90932	-2.87258	-3.18826	-1.99944	-3.2803	-3.01553	-3.06888	2.45399	-3.26592	-2.59731	-2.8923	-3.01018	-3.04561	-3.25329	-2.3434	-1.73877	-0.143632	0.281716	-3.0471	-2.63771	-3.31603	3.73196	-2.97274	-2.4468	-3.28401	-3.14017	-2.60537	-3.10214	-2.57901	-1.5848	-3.09464	-3.1454	-2.82987	-2.71363	-3.08717	-1.96666	-3.24088	-3.17876	-3.29998	-1.74538	-3.31338	-3.12681	-2.58685	-2.04585	-3.22877	-1.31736	-3.08055
1.29583e+17	-2.81267	-2.88536	-2.82455	-2.8681	-3.14163	-1.96968	-3.26088	-2.80737	-2.55176	2.97402	-3.03728	-2.51317	-2.58427	-2.77693	-2.99263	-3.12245	-2.3772	-1.31843	0.371795	0.586666	-3.02959	-2.54338	-3.31352	4.00688	-2.85085	-2.22642	-3.24848	-2.92366	-2.58172	-2.97484	-2.43878	-1.09024	-3.14176	-2.99525	-2.61138	-2.78721	-3.01009	-1.8607	-3.12631	-3.13757	-3.29326	-1.70863	-3.30637	-3.13803	-2.49663	-1.91958	-3.17889	-1.21937	-3.13082
1.29583e+17	-3.12272	-3.16562	-3.09153	-2.89705	-3.29986	-2.81885	-3.31837	-3.17518	-3.13079	2.48562	-3.29054	-2.80605	-3.02364	-3.11492	-3.15617	-3.30062	-3.0773	-2.51216	-0.275415	-0.114196	-3.11894	-2.90345	-3.32044	3.61325	-3.16376	-2.548	-3.31118	-3.20179	-2.72146	-3.20989	-2.77263	-1.84102	-3.25171	-3.17508	-2.96349	-3.18576	-3.11642	-2.36639	-3.27869	-3.26968	-3.32034	-1.81858	-3.31937	-3.21508	-2.65844	-2.66423	-3.27628	-1.36593	-3.21549
1.29583e+17	-2.98487	-3.00731	-3.00922	-2.93942	-3.23345	-2.5426	-3.2998	-3.08549	-3.09375	2.38643	-3.28271	-2.68408	-3.02181	-3.04803	-3.16195	-3.23553	-2.95432	-2.11303	-0.408842	0.199572	-3.05463	-2.65962	-3.31819	3.64796	-2.95623	-2.64916	-3.29921	-3.1489	-2.65053	-3.17986	-2.63273	-1.86628	-3.24272	-3.14364	-2.81244	-3.14125	-3.11161	-1.87452	-3.27743	-3.24061	-3.31876	-1.84101	-3.3197	-3.18015	-2.61516	-2.48694	-3.28659	-1.46096	-3.13762
1.29583e+17	-2.87181	-3.01278	-2.92513	-2.84005	-3.17416	-2.37333	-3.28657	-3.05386	-3.01208	2.55702	-3.25529	-2.59188	-2.88579	-3.00131	-3.06248	-3.23093	-2.49252	-2.02965	-0.0587504	0.305212	-3.02304	-2.58282	-3.31215	3.72706	-2.94889	-2.4232	-3.29293	-3.12	-2.45905	-3.09138	-2.5864	-1.66213	-3.19992	-3.15814	-2.68358	-2.70757	-3.11031	-1.90545	-3.21628	-3.21183	-3.30082	-1.70176	-3.31252	-3.17271	-2.51966	-1.909	-3.23839	-1.14841	-3.1303
1.29664e+17	-2.67769	-2.77074	-2.73568	-2.46037	-2.97431	-1.82512	-3.22861	-2.90146	-2.4558	2.79734	-2.97438	-2.36972	-2.57249	-2.64758	-2.72447	-3.08608	-1.8909	-1.01112	0.44013	0.809977	-2.8459	-2.08427	-3.29602	3.96982	-2.3703	-2.04477	-3.22442	-2.85531	-2.23004	-3.01416	-2.28473	-1.03987	-3.09796	-2.92381	-2.44816	-2.09541	-2.95653	-1.37457	-3.14992	-2.88108	-3.24341	-1.44715	-3.29913	-3.05588	-2.40017	-1.55061	-2.98938	-0.654661	-2.82466
1.29664e+17	-2.81977	-3.01147	-2.89893	-2.81646	-3.17742	-2.08828	-3.28054	-3.06315	-2.98035	2.56413	-3.24053	-2.57632	-2.86836	-3.00588	-2.96217	-3.26427	-2.08419	-1.96799	0.0380759	0.274774	-3.00329	-2.67331	-3.3134	3.74302	-2.89956	-2.3149	-3.28984	-3.07819	-2.52689	-3.08558	-2.50176	-1.54613	-3.13786	-3.17723	-2.75189	-2.49002	-3.09731	-1.9926	-3.19626	-3.1607	-3.28223	-1.67035	-3.30936	-3.12675	-2.5565	-1.74337	-3.24356	-1.04744	-3.10202
1.29978e+17	-2.84716	-2.98522	-2.90371	-2.78192	-3.13914	-2.21881	-3.28237	-2.98041	-3.02697	2.5596	-3.24672	-2.56406	-2.75013	-2.98907	-3.04993	-3.20351	-2.32721	-1.59671	0.0872245	0.323728	-2.99113	-2.58835	-3.31154	3.75838	-2.96796	-2.3543	-3.28016	-3.14151	-2.41969	-3.06623	-2.57416	-1.55199	-3.17268	-3.14855	-2.63687	-2.46606	-3.07755	-1.93379	-3.17649	-3.22224	-3.30387	-1.6937	-3.31077	-3.18566	-2.49875	-1.62244	-3.18744	-1.09864	-3.09095
1.30058e+17	-2.77847	-2.93082	-2.9473	-2.53553	-3.0818	-2.11693	-3.2202	-3.0608	-2.72695	2.62505	-3.11721	-2.44934	-2.82608	-2.84543	-2.8854	-3.21662	-2.02274	-1.37536	0.0181421	0.552622	-2.86703	-2.4362	-3.29872	3.81866	-2.5848	-2.26979	-3.25148	-2.94589	-2.40085	-3.05574	-2.49751	-1.26804	-3.16699	-3.06774	-2.50682	-1.99148	-3.0207	-1.77746	-3.12616	-2.9243	-3.24197	-1.58686	-3.31288	-3.12115	-2.47983	-1.53426	-3.20361	-0.97236	-2.90774
1.30135e+17	-3.1319	-3.19297	-3.15001	-3.02218	-3.31128	-2.97274	-3.32013	-3.14624	-3.19012	2.30385	-3.29153	-2.87104	-2.99855	-3.1604	-3.26312	-3.30369	-3.19724	-2.92859	-0.289247	-0.367046	-3.12417	-2.94128	-3.32155	3.48951	-3.18791	-2.6559	-3.31325	-3.23134	-2.75155	-3.20298	-2.84218	-1.873	-3.28805	-3.17802	-3.05053	-3.2768	-3.19291	-2.58109	-3.27103	-3.31139	-3.32165	-1.82636	-3.3217	-3.22097	-2.70701	-2.94393	-3.30014	-1.49496	-3.18765
1.30135e+17	-2.94151	-3.09028	-2.92109	-2.93917	-3.25162	-1.98814	-3.30625	-3.1438	-3.02051	2.39664	-3.25073	-2.65792	-3.01808	-3.03293	-3.0036	-3.27776	-2.71787	-1.70506	-0.346797	0.141412	-3.07248	-2.78825	-3.32026	3.64532	-2.95202	-2.58545	-3.30462	-3.11337	-2.65465	-3.15359	-2.62588	-1.7181	-3.12589	-3.11422	-2.92731	-2.95965	-3.06012	-2.00267	-3.26425	-3.14514	-3.31542	-1.89534	-3.31836	-3.16098	-2.65286	-2.37041	-3.28978	-1.50757	-3.05749
1.30142e+17	-3.00764	-3.02948	-3.08499	-2.93639	-3.22765	-2.74055	-3.29471	-3.0799	-3.17051	2.37873	-3.30316	-2.68528	-3.01254	-3.07078	-3.22651	-3.23157	-3.01753	-2.28458	-0.498296	0.165335	-3.06203	-2.6919	-3.31943	3.62999	-3.04126	-2.69682	-3.28619	-3.20033	-2.68084	-3.18976	-2.6641	-1.91195	-3.27471	-3.17533	-2.80068	-3.17263	-3.14686	-1.93203	-3.27177	-3.28859	-3.32036	-1.87908	-3.32029	-3.18951	-2.60056	-2.50366	-3.2915	-1.49939	-3.18653
1.30142e+17	-2.88586	-2.88158	-2.905	-2.74575	-3.11508	-2.35587	-3.27363	-2.93004	-2.69702	2.66906	-3.13623	-2.45782	-2.70756	-2.8716	-2.92492	-3.1604	-2.7175	-1.51719	0.236548	0.56857	-2.94695	-2.31358	-3.29763	3.81437	-2.57117	-2.21105	-3.27618	-2.94851	-2.39042	-3.05703	-2.39615	-1.27823	-3.20713	-2.96893	-2.47692	-2.89392	-3.04209	-1.61367	-3.2233	-3.08997	-3.30718	-1.53546	-3.30442	-3.15503	-2.38362	-2.02257	-3.18434	-0.873778	-3.02908
1.30145e+17	-3.10552	-3.10758	-3.18914	-2.9827	-3.29035	-2.9345	-3.31905	-3.15789	-3.14298	2.36726	-3.25137	-2.75387	-2.83039	-3.07711	-3.21876	-3.25378	-3.09215	-2.78236	-0.0234733	-0.109926	-3.12939	-2.66815	-3.32038	3.57701	-3.13797	-2.53035	-3.27816	-3.14828	-2.52439	-3.13401	-2.72143	-1.76915	-3.28014	-3.15819	-2.89865	-3.18061	-3.1125	-2.29136	-3.27632	-3.30436	-3.31921	-1.65734	-3.31901	-3.17403	-2.59939	-2.86571	-3.2734	-1.03966	-3.22502
1.30145e+17	-2.62743	-2.86715	-2.74983	-2.53856	-3.0302	-1.81443	-3.26384	-2.94711	-2.63646	2.83717	-3.10572	-2.35235	-2.59692	-2.8372	-2.71987	-3.14525	-1.60611	-1.61058	0.462851	0.78811	-2.87662	-2.08988	-3.29525	4.02472	-2.63309	-2.03108	-3.25177	-2.91963	-2.1206	-3.00967	-2.26738	-1.18408	-3.02986	-3.02048	-2.41275	-2.1631	-3.01531	-1.50272	-3.14165	-2.98375	-3.23812	-1.34155	-3.29891	-3.07074	-2.31155	-1.30604	-2.98817	-0.543823	-3.00935
1.30145e+17	-3.01426	-3.14533	-2.97154	-2.90821	-3.27032	-2.26887	-3.30851	-3.1726	-3.07336	2.40574	-3.26292	-2.71285	-3.04391	-3.07664	-3.04312	-3.29084	-2.82001	-1.92623	-0.406807	0.0149403	-3.08855	-2.88902	-3.32031	3.60614	-3.03331	-2.60632	-3.30682	-3.1469	-2.70766	-3.179	-2.6736	-1.77708	-3.15387	-3.13955	-2.94444	-2.98748	-3.09523	-2.17811	-3.25703	-3.18365	-3.31589	-1.93504	-3.31918	-3.18687	-2.65305	-2.42644	-3.29541	-1.52612	-3.11455
1.30184e+17	-2.91733	-3.09923	-2.92143	-2.94103	-3.24291	-1.98171	-3.30223	-3.12141	-3.05564	2.36735	-3.25295	-2.65085	-2.99559	-3.03307	-3.01536	-3.2775	-2.6216	-1.6697	-0.29804	0.119806	-3.0617	-2.79272	-3.31951	3.60373	-2.96436	-2.55893	-3.29907	-3.11781	-2.65204	-3.14708	-2.63618	-1.69697	-3.11673	-3.1216	-2.92695	-2.90855	-3.07238	-2.02638	-3.25444	-3.15059	-3.31096	-1.87652	-3.31678	-3.15697	-2.64379	-2.33886	-3.28223	-1.49887	-3.05798
1.30184e+17	-2.62405	-2.75432	-2.65691	-2.50364	-3.05244	-1.75314	-3.24864	-2.8454	-2.55675	2.79082	-3.05506	-2.36962	-2.5718	-2.7249	-2.76246	-3.09492	-1.84397	-1.05294	0.505863	0.790547	-2.90412	-2.04061	-3.30129	4.01596	-2.48385	-2.13997	-3.25557	-2.92952	-2.27783	-2.97344	-2.26394	-1.12338	-3.00488	-2.90648	-2.437	-2.31301	-2.99187	-1.48485	-3.16196	-2.93074	-3.25376	-1.49105	-3.29728	-3.0623	-2.37601	-1.5211	-2.9836	-0.786791	-2.89487
1.30186e+17	-2.56899	-2.73032	-2.64794	-2.25686	-2.91736	-1.60968	-3.16464	-2.87548	-2.36804	2.86092	-2.92967	-2.25275	-2.47513	-2.63954	-2.63258	-3.06351	-1.46401	-0.87047	0.463309	1.07146	-2.72692	-1.81673	-3.28396	4.09963	-2.20816	-1.94755	-3.19868	-2.7904	-2.12993	-2.98106	-2.31018	-0.865524	-3.02456	-2.86029	-2.26446	-1.53483	-2.90388	-1.25871	-3.05754	-2.71152	-3.18709	-1.32783	-3.28925	-3.03276	-2.35733	-1.1222	-2.8387	-0.547325	-2.73745
1.30194e+17	-2.89334	-3.03499	-2.94983	-2.90223	-3.20925	-2.22268	-3.29619	-3.07993	-3.0437	2.46453	-3.25334	-2.60571	-2.89897	-3.02556	-3.05619	-3.2572	-2.50684	-1.8615	-0.125109	0.158403	-3.04824	-2.7333	-3.31593	3.63293	-2.97469	-2.4873	-3.29916	-3.13056	-2.57274	-3.1227	-2.60109	-1.66707	-3.16386	-3.16243	-2.82401	-2.84171	-3.11141	-2.04702	-3.2333	-3.19692	-3.30675	-1.79776	-3.31495	-3.16231	-2.62219	-2.12989	-3.26892	-1.32441	-3.10398
1.30194e+17	-3.00543	-3.19808	-3.15163	-2.97538	-3.24325	-2.63664	-3.29964	-3.14797	-3.00673	2.25488	-3.22948	-2.62223	-2.97954	-3.08308	-3.05543	-3.28159	-2.88806	-2.47013	-0.175744	-0.344946	-3.03616	-2.99314	-3.31746	3.21884	-3.00503	-2.46732	-3.3094	-3.13883	-2.64204	-3.13674	-2.63792	-1.69652	-3.28057	-3.22097	-2.88903	-2.98713	-3.08229	-2.31382	-3.21362	-3.1677	-3.31171	-1.92875	-3.31986	-3.21377	-2.7026	-2.49837	-3.29841	-1.31813	-3.2049
1.30194e+17	-3.0705	-3.19641	-3.13491	-2.98548	-3.28022	-2.8417	-3.29214	-3.12304	-3.06257	2.04649	-3.25483	-2.71145	-2.93856	-3.10073	-3.09792	-3.24186	-2.94027	-2.24114	-0.712072	-0.223902	-3.13131	-3.0062	-3.31957	3.3249	-3.02749	-2.58176	-3.31135	-3.18673	-2.69494	-3.18288	-2.80369	-1.78559	-3.29047	-3.14048	-2.78871	-3.07031	-3.14041	-2.22394	-3.25987	-3.25211	-3.31518	-1.95622	-3.3212	-3.26082	-2.73127	-2.37816	-3.31398	-1.48365	-3.22426
1.30204e+17	-2.79181	-2.88586	-2.89627	-2.63996	-3.1802	-2.286	-3.27777	-3.07279	-2.74596	2.78248	-3.11869	-2.46774	-2.61034	-2.86251	-2.91513	-3.15439	-2.0949	-1.45407	0.289692	0.114225	-2.97965	-2.57815	-3.31496	3.73527	-2.79634	-2.36768	-3.29825	-3.05051	-2.40343	-3.03185	-2.34485	-1.66261	-3.18477	-3.09006	-2.74419	-2.50711	-3.13264	-1.90193	-3.21126	-3.07583	-3.29691	-1.74322	-3.3167	-3.13808	-2.47419	-1.86562	-3.20161	-1.09759	-3.05728
1.30204e+17	-2.75157	-2.8533	-2.73501	-2.63769	-3.06687	-1.85273	-3.2719	-2.93037	-2.60628	2.72691	-3.09634	-2.43434	-2.71171	-2.75223	-2.82569	-3.15243	-2.24435	-1.11941	0.364767	0.744769	-2.9201	-2.27933	-3.30338	3.93282	-2.51583	-2.14427	-3.25214	-2.93489	-2.36008	-3.02668	-2.31749	-1.10263	-3.11758	-2.98482	-2.56568	-2.52411	-2.98395	-1.46282	-3.19369	-2.96882	-3.27412	-1.54134	-3.30301	-3.09417	-2.42751	-1.83738	-3.14831	-0.769692	-2.88074
1.30204e+17	-2.89385	-3.03708	-2.87139	-2.86847	-3.17656	-1.98037	-3.29509	-3.0638	-2.88799	2.48801	-3.20742	-2.60873	-2.90935	-2.8928	-2.94094	-3.24565	-2.56957	-1.48381	-0.104765	0.387697	-3.02556	-2.67393	-3.315	3.70905	-2.81557	-2.38032	-3.28825	-3.05227	-2.55465	-3.10472	-2.50875	-1.41778	-3.13688	-3.09657	-2.85442	-2.79031	-3.01289	-1.79289	-3.22837	-3.09303	-3.30624	-1.75071	-3.31398	-3.14405	-2.58584	-2.25337	-3.21973	-1.25338	-2.99114
1.30204e+17	-3.00463	-3.10845	-3.08241	-2.91919	-3.22217	-2.50291	-3.30067	-3.11201	-3.10689	2.38058	-3.28013	-2.59768	-2.84192	-3.06936	-3.10637	-3.23724	-2.85661	-1.98992	-0.244358	0.266035	-3.10388	-2.75617	-3.31836	3.71986	-3.0832	-2.54418	-3.29687	-3.21687	-2.56164	-3.13777	-2.67525	-1.71133	-3.24234	-3.1912	-2.74056	-2.99767	-3.14728	-2.11571	-3.25164	-3.25742	-3.31453	-1.69243	-3.3181	-3.22225	-2.6011	-2.19617	-3.26917	-1.35582	-3.18253
1.30204e+17	-2.69004	-2.95143	-2.82634	-2.64868	-3.08951	-1.92706	-3.26728	-3.00608	-2.77633	2.65673	-3.16973	-2.4433	-2.7658	-2.89272	-2.80334	-3.21317	-1.77622	-1.71314	0.264781	0.547474	-2.95328	-2.36348	-3.30219	3.85773	-2.73873	-2.14648	-3.27782	-2.967	-2.30941	-3.05534	-2.37338	-1.24937	-3.02549	-3.07731	-2.57445	-2.39031	-3.06102	-1.74451	-3.16544	-2.99228	-3.24155	-1.54696	-3.30186	-3.09487	-2.44554	-1.59437	-3.11044	-0.815553	-3.03367
1.30204e+17	-3.0309	-3.07497	-3.17317	-2.9077	-3.218	-2.85342	-3.30615	-3.02145	-3.20959	2.38734	-3.31223	-2.61704	-2.94461	-3.05199	-3.26434	-3.2127	-3.07009	-2.33458	-0.454045	0.180778	-3.09069	-2.7145	-3.32029	3.63307	-3.11904	-2.73737	-3.27467	-3.23113	-2.6411	-3.18741	-2.64878	-1.93139	-3.30329	-3.18324	-2.72391	-3.20917	-3.15053	-1.88825	-3.28266	-3.31006	-3.32156	-1.96462	-3.32084	-3.24685	-2.53999	-2.49674	-3.29056	-1.43418	-3.22491
1.30529e+17	-3.12714	-3.15838	-3.11535	-2.94919	-3.29822	-2.9127	-3.31806	-3.16043	-3.16699	2.41746	-3.29736	-2.83949	-3.02286	-3.12681	-3.19761	-3.29115	-3.11043	-2.64253	-0.288193	-0.169989	-3.13646	-2.90636	-3.32038	3.54526	-3.16118	-2.60438	-3.31121	-3.21116	-2.71327	-3.20646	-2.8295	-1.86669	-3.27001	-3.17482	-2.96384	-3.22842	-3.13951	-2.40672	-3.28138	-3.28742	-3.32134	-1.86351	-3.32069	-3.22671	-2.65465	-2.74511	-3.28154	-1.44043	-3.20769
1.30529e+17	-2.95167	-3.05002	-2.97242	-2.90016	-3.22697	-2.38955	-3.289	-3.08589	-2.91651	2.36822	-3.22665	-2.61554	-2.92249	-2.99976	-3.02175	-3.23579	-2.76651	-1.82254	-0.287789	0.243562	-3.03292	-2.72247	-3.31713	3.61305	-2.8729	-2.48655	-3.30018	-3.08557	-2.59232	-3.13774	-2.60454	-1.6074	-3.21144	-3.11774	-2.81202	-3.00336	-3.09158	-1.91441	-3.23914	-3.17633	-3.31292	-1.76215	-3.31646	-3.19457	-2.62133	-2.31682	-3.27757	-1.25439	-3.08404
1.30531e+17	-3.12053	-3.19932	-3.13456	-3.01431	-3.29373	-2.9248	-3.31899	-3.14347	-3.19954	2.35451	-3.29712	-2.82609	-2.95706	-3.1675	-3.2559	-3.29072	-3.15554	-2.82142	-0.218176	-0.238254	-3.1278	-2.92733	-3.3211	3.51131	-3.19423	-2.65273	-3.31208	-3.24423	-2.72239	-3.18881	-2.85297	-1.86424	-3.27802	-3.18809	-3.01678	-3.23445	-3.18332	-2.54175	-3.27109	-3.30858	-3.32132	-1.82134	-3.32128	-3.23632	-2.71263	-2.8209	-3.29341	-1.4626	-3.21506
1.30531e+17	-2.98872	-2.98896	-3.05355	-2.87125	-3.20069	-2.76058	-3.30069	-3.04462	-3.04995	2.45602	-3.27254	-2.65246	-2.95115	-3.00455	-3.15673	-3.19519	-2.91988	-2.11948	-0.254339	0.232245	-3.08003	-2.57574	-3.31267	3.59493	-2.90657	-2.57038	-3.29659	-3.09262	-2.49226	-3.12724	-2.62754	-1.75831	-3.26681	-3.10285	-2.61579	-3.09942	-3.11161	-1.78891	-3.25608	-3.24913	-3.31712	-1.84768	-3.31683	-3.22587	-2.44884	-2.33142	-3.25602	-1.31689	-3.14548
1.30625e+17	-2.46233	-2.62117	-2.50937	-2.26	-2.90536	-1.50253	-3.23566	-2.83153	-2.31696	2.99907	-2.91474	-2.18427	-2.13387	-2.57151	-2.6112	-2.99944	-1.33843	-1.22875	0.747202	0.996211	-2.65817	-1.57743	-3.28138	4.1725	-2.19561	-1.81478	-3.17823	-2.80125	-1.91116	-2.97017	-2.07919	-0.944616	-2.98939	-2.86649	-2.21307	-1.81038	-2.86674	-1.12055	-3.10477	-2.86463	-3.17792	-1.18395	-3.28206	-2.96069	-2.17973	-1.15997	-2.676	-0.110017	-2.90472
1.30625e+17	-2.74815	-2.79435	-2.78218	-2.54096	-3.11532	-2.00386	-3.27434	-2.98562	-2.59644	2.91066	-3.07404	-2.3857	-2.52136	-2.74386	-2.84794	-3.12015	-1.99464	-0.983891	0.493835	0.482997	-2.96184	-2.43325	-3.31076	3.91684	-2.67683	-2.18739	-3.2816	-2.99339	-2.33482	-2.97346	-2.22552	-1.2733	-3.12267	-3.01685	-2.63819	-2.431	-3.08494	-1.64815	-3.20729	-2.98408	-3.29389	-1.63223	-3.31222	-3.08886	-2.39942	-1.80508	-3.1561	-0.88146	-2.95245
1.30675e+17	-2.4634	-2.67612	-2.51613	-2.21566	-2.88879	-1.44731	-3.18408	-2.75489	-2.32988	2.9135	-2.91066	-2.17451	-2.27806	-2.58451	-2.55403	-3.0057	-1.36436	-0.871338	0.693069	1.16187	-2.6937	-1.5985	-3.27718	4.15794	-2.15576	-1.82019	-3.1862	-2.77914	-2.01267	-2.95966	-2.20197	-0.784506	-2.94614	-2.80236	-2.21451	-1.64818	-2.86691	-1.10101	-3.05243	-2.71358	-3.16893	-1.22957	-3.27091	-2.99976	-2.27051	-1.08466	-2.64467	-0.315806	-2.77603
1.30675e+17	-2.53818	-2.67834	-2.56937	-2.34876	-2.90045	-1.54201	-3.24426	-2.8508	-2.33352	2.92614	-2.93886	-2.23642	-2.30263	-2.56891	-2.64521	-3.04205	-1.51721	-1.09993	0.66247	0.973848	-2.71669	-1.80188	-3.28291	4.10192	-2.2568	-1.80957	-3.19068	-2.80354	-2.04626	-2.99333	-2.14226	-0.885317	-3.03481	-2.90956	-2.32192	-1.95818	-2.89234	-1.15258	-3.12285	-2.85383	-3.18901	-1.30073	-3.28983	-2.98666	-2.2712	-1.38177	-2.81476	-0.24472	-2.85087
1.30675e+17	-3.00349	-3.01402	-3.08015	-2.88151	-3.20664	-2.80707	-3.30487	-3.04337	-3.09431	2.44042	-3.28471	-2.65395	-2.95513	-3.01173	-3.18768	-3.19484	-2.9544	-2.16802	-0.311385	0.211447	-3.08896	-2.60151	-3.31428	3.57623	-2.96371	-2.61611	-3.29461	-3.12119	-2.4964	-3.13734	-2.63211	-1.8194	-3.27951	-3.12341	-2.62282	-3.11892	-3.1144	-1.77864	-3.26044	-3.27169	-3.3192	-1.88316	-3.31789	-3.23737	-2.45188	-2.37257	-3.26311	-1.33989	-3.16711
1.30693e+17	-2.83681	-2.9551	-2.95042	-2.6076	-3.13974	-2.12765	-3.25729	-2.97374	-2.95521	2.55045	-3.21678	-2.51996	-2.71932	-2.96802	-3.00673	-3.23016	-1.99794	-1.3948	0.0976902	0.294578	-2.87885	-2.67558	-3.29821	3.77757	-2.757	-2.22442	-3.26162	-3.04625	-2.4156	-3.0257	-2.56019	-1.33251	-3.19805	-3.11297	-2.63529	-2.07786	-3.01839	-1.90547	-3.15867	-3.12593	-3.27438	-1.64077	-3.31494	-3.15719	-2.43674	-1.51113	-3.20877	-1.01855	-2.99524
1.30693e+17	-2.71976	-2.8867	-2.78229	-2.52405	-3.07322	-1.88963	-3.25105	-2.86637	-2.80522	2.6979	-3.15707	-2.4325	-2.60619	-2.90983	-2.87606	-3.17782	-1.94456	-1.35678	0.336035	0.607622	-2.86236	-2.3031	-3.29683	3.93916	-2.7333	-2.10077	-3.25949	-2.99962	-2.27739	-3.02661	-2.43213	-1.27473	-3.07768	-3.03304	-2.49586	-2.03542	-3.00727	-1.68281	-3.13408	-3.04389	-3.26974	-1.4768	-3.30047	-3.14077	-2.32821	-1.29425	-3.04268	-0.772318	-2.98991
1.30736e+17	-2.75888	-2.8167	-2.74783	-2.80379	-3.07815	-1.75566	-3.24306	-2.73518	-2.37704	3.10332	-2.96297	-2.45458	-2.45605	-2.67816	-2.92974	-3.09325	-2.19284	-1.07714	0.588565	0.761588	-3.00502	-2.45574	-3.30884	4.10716	-2.76709	-2.08693	-3.22871	-2.84928	-2.53102	-2.91965	-2.36597	-0.879583	-3.11804	-2.95949	-2.53394	-2.6426	-2.98639	-1.76241	-3.08684	-3.08871	-3.28015	-1.66846	-3.30111	-3.12058	-2.46031	-1.74651	-3.13836	-1.08693	-3.10033
1.30736e+17	-2.75379	-2.91541	-2.8166	-2.70721	-3.12166	-2.09369	-3.26743	-3.00761	-2.84806	2.79198	-3.19203	-2.46112	-2.68439	-2.92654	-2.89606	-3.19518	-1.90232	-1.74856	0.332082	0.49671	-2.94589	-2.40006	-3.30185	3.91442	-2.83999	-2.22513	-3.28268	-3.06139	-2.27967	-2.98732	-2.37408	-1.48296	-3.14219	-3.11948	-2.5617	-2.27953	-3.07481	-1.81505	-3.17959	-3.13618	-3.28474	-1.49084	-3.30757	-3.116	-2.34534	-1.45583	-3.14641	-0.828171	-3.10945
1.30736e+17	-3.09331	-3.15698	-3.17645	-2.95842	-3.23818	-2.73088	-3.30162	-3.16928	-3.17326	2.24684	-3.30301	-2.56427	-2.83553	-3.1163	-3.12888	-3.23783	-3.01437	-2.20445	-0.402146	0.122356	-3.15938	-2.86213	-3.32058	3.67334	-3.14953	-2.54205	-3.30707	-3.26918	-2.61833	-3.12799	-2.71669	-1.77879	-3.29065	-3.23548	-2.78097	-3.09057	-3.15752	-2.23019	-3.26874	-3.29864	-3.31993	-1.72218	-3.3206	-3.24372	-2.629	-2.21456	-3.29211	-1.4636	-3.23577
1.30754e+17	-2.68039	-2.72316	-2.72051	-2.42756	-3.07599	-1.89614	-3.25864	-2.92448	-2.49761	2.97712	-3.02747	-2.35855	-2.46045	-2.67959	-2.77702	-3.07879	-1.74496	-0.90595	0.603177	0.651248	-2.91241	-2.21652	-3.30737	4.01971	-2.56871	-2.1371	-3.26639	-2.94764	-2.27224	-2.95127	-2.17507	-1.19222	-3.07919	-2.95896	-2.51651	-2.28833	-3.05898	-1.54574	-3.18966	-2.94246	-3.27459	-1.53517	-3.30753	-3.06229	-2.32856	-1.57812	-3.06885	-0.764189	-2.92509
1.30754e+17	-2.46638	-2.59069	-2.47141	-2.2794	-2.90801	-1.58629	-3.23037	-2.74433	-2.31174	2.97525	-2.90642	-2.16701	-2.0402	-2.58634	-2.63814	-2.97922	-1.63778	-1.20317	0.771959	1.05171	-2.65036	-1.4476	-3.27922	4.19051	-2.11093	-1.82389	-3.17963	-2.79723	-1.90915	-2.9734	-2.11468	-0.90921	-2.98982	-2.77861	-2.10531	-1.9537	-2.82905	-1.10354	-3.11312	-2.89789	-3.189	-1.1794	-3.26707	-2.978	-2.16299	-1.15612	-2.62676	-0.120163	-2.91499
1.30754e+17	-3.01875	-3.03004	-3.14064	-2.9512	-3.2327	-2.76938	-3.28756	-3.09444	-3.20499	2.35596	-3.31062	-2.68105	-3.027	-3.09554	-3.24963	-3.23552	-3.05496	-2.3128	-0.604989	0.186622	-3.05666	-2.71907	-3.3211	3.6399	-3.07383	-2.74568	-3.27327	-3.23156	-2.75717	-3.2084	-2.66252	-1.92522	-3.27934	-3.18313	-2.82745	-3.2182	-3.15626	-1.96393	-3.27361	-3.29944	-3.32119	-1.9099	-3.32097	-3.17216	-2.62617	-2.59709	-3.30047	-1.5812	-3.19569
1.30761e+17	-2.87671	-3.0384	-2.84906	-2.89754	-3.21342	-1.76362	-3.30079	-3.08839	-2.93113	2.43333	-3.21644	-2.60547	-2.96063	-2.93289	-2.94812	-3.2528	-2.58736	-1.40521	-0.209917	0.332489	-3.0522	-2.6695	-3.31802	3.72499	-2.85242	-2.49806	-3.29243	-3.06765	-2.59634	-3.11293	-2.56661	-1.56633	-3.09223	-3.06451	-2.87863	-2.81333	-3.01416	-1.83251	-3.25102	-3.08047	-3.30889	-1.81509	-3.31628	-3.13695	-2.61333	-2.24029	-3.24737	-1.43672	-2.95963
1.3109e+17	-2.92457	-3.01468	-2.87282	-2.85062	-3.20391	-2.10376	-3.29856	-3.0764	-2.89038	2.57477	-3.21506	-2.60683	-2.93134	-2.93429	-2.98673	-3.24205	-2.67711	-1.59984	-0.107761	0.386862	-3.02177	-2.66066	-3.31615	3.77661	-2.85341	-2.42054	-3.29196	-3.07247	-2.59749	-3.11538	-2.52141	-1.53159	-3.15711	-3.10134	-2.81939	-2.88288	-3.03002	-1.82532	-3.24026	-3.11897	-3.30856	-1.74115	-3.31269	-3.16069	-2.58923	-2.23726	-3.24808	-1.24987	-3.03192
1.31175e+17	-2.85744	-2.97497	-2.90457	-2.77956	-3.10431	-2.19291	-3.28196	-2.99249	-2.76202	2.66853	-3.16113	-2.4385	-2.65682	-2.83375	-2.91081	-3.20783	-2.43569	-1.3493	0.319892	0.430889	-2.97324	-2.58027	-3.3038	3.71078	-2.72052	-2.08507	-3.28052	-3.01589	-2.35769	-3.03636	-2.29884	-1.08982	-3.19546	-3.07949	-2.67661	-2.67348	-3.05802	-1.66383	-3.2025	-3.03836	-3.30313	-1.62488	-3.31038	-3.12409	-2.42945	-2.20053	-3.21016	-0.764975	-3.02905
1.31175e+17	-2.90576	-2.95425	-2.92941	-2.82888	-3.18492	-2.34035	-3.28114	-3.03456	-2.82028	2.4873	-3.19708	-2.53591	-2.88147	-2.93463	-2.99204	-3.20381	-2.72797	-1.64431	-0.0929069	0.430189	-2.98397	-2.55908	-3.31264	3.70094	-2.73329	-2.40682	-3.29077	-3.02234	-2.52579	-3.10444	-2.50525	-1.50276	-3.20594	-3.07082	-2.72091	-2.9546	-3.0719	-1.75348	-3.22242	-3.1338	-3.31015	-1.65883	-3.31189	-3.17306	-2.54703	-2.2128	-3.25447	-1.10358	-3.02924
1.31234e+17	-2.80142	-2.9086	-2.9248	-2.70908	-3.16375	-2.12647	-3.26283	-2.88203	-3.02081	2.61005	-3.2529	-2.59318	-2.50319	-3.04293	-3.03854	-3.22061	-1.6081	-1.46153	0.330083	0.0188582	-2.98024	-2.70505	-3.29882	3.79412	-2.98739	-2.22358	-3.27485	-3.13056	-2.38849	-2.94016	-2.45433	-1.4264	-3.15073	-3.15303	-2.79259	-2.04896	-3.06137	-2.07583	-3.193	-3.22695	-3.29711	-1.72439	-3.31152	-3.19208	-2.45381	-1.313	-3.14307	-1.02655	-3.10786
1.31234e+17	-3.00333	-3.05844	-3.13464	-2.94299	-3.22525	-2.70601	-3.29373	-3.07849	-3.18711	2.40061	-3.30429	-2.6452	-2.97568	-3.07947	-3.23752	-3.23429	-3.00962	-2.25429	-0.482659	0.211603	-3.06479	-2.73214	-3.32097	3.66726	-3.10477	-2.70305	-3.27596	-3.24061	-2.71792	-3.1846	-2.66334	-1.87064	-3.27319	-3.18469	-2.79832	-3.15954	-3.15459	-2.01732	-3.26932	-3.2964	-3.32031	-1.88559	-3.31981	-3.19311	-2.61779	-2.49692	-3.29291	-1.50447	-3.20087
1.31234e+17	-3.05335	-3.12599	-3.15142	-2.95415	-3.22553	-2.70738	-3.30615	-3.14142	-3.15891	2.34867	-3.30216	-2.60623	-2.87258	-3.09052	-3.1836	-3.23455	-3.02075	-2.21661	-0.29868	0.209998	-3.11984	-2.79895	-3.32026	3.67115	-3.15359	-2.63056	-3.30643	-3.2568	-2.57594	-3.13833	-2.71222	-1.7873	-3.28472	-3.21626	-2.7709	-3.12207	-3.17275	-2.18747	-3.25797	-3.29279	-3.32005	-1.7315	-3.32043	-3.24631	-2.61694	-2.27278	-3.29724	-1.39981	-3.23434
1.31234e+17	-2.69702	-2.87171	-2.7904	-2.58765	-3.07289	-1.8697	-3.25267	-2.90253	-2.82417	2.65128	-3.17134	-2.44271	-2.63906	-2.88758	-2.90042	-3.18227	-1.66641	-1.20454	0.385381	0.487884	-2.902	-2.42635	-3.29997	3.85511	-2.74425	-2.11513	-3.26572	-3.01136	-2.29666	-2.99007	-2.42388	-1.18681	-3.06571	-3.05043	-2.60036	-2.0713	-3.03953	-1.75696	-3.15629	-3.03997	-3.25824	-1.60566	-3.30433	-3.1142	-2.44426	-1.49144	-3.07803	-0.897861	-2.97936
1.31234e+17	-3.10756	-3.12164	-3.17846	-2.97874	-3.29698	-2.9395	-3.31917	-3.15953	-3.14607	2.3547	-3.25812	-2.78528	-2.86863	-3.09085	-3.21936	-3.26748	-3.10597	-2.8157	-0.0714196	-0.18416	-3.13029	-2.73246	-3.32048	3.559	-3.14437	-2.53341	-3.28599	-3.15936	-2.57744	-3.15198	-2.75677	-1.77738	-3.28054	-3.16052	-2.93518	-3.19536	-3.12194	-2.36652	-3.27564	-3.30104	-3.3186	-1.69776	-3.31937	-3.17777	-2.62923	-2.88447	-3.27378	-1.12459	-3.21488
1.31242e+17	-2.82935	-2.9457	-2.82619	-2.81234	-3.16342	-1.95724	-3.28644	-3.01138	-2.82046	2.53057	-3.18368	-2.53936	-2.87433	-2.89472	-2.93861	-3.20833	-2.58922	-1.42808	0.0227938	0.49369	-3.00147	-2.47476	-3.30992	3.78395	-2.69933	-2.40251	-3.2835	-3.02471	-2.51038	-3.08369	-2.47755	-1.42869	-3.13063	-3.03914	-2.7171	-2.7967	-3.02281	-1.68574	-3.23153	-3.0708	-3.30236	-1.69797	-3.31069	-3.1372	-2.53525	-2.08812	-3.21463	-1.16931	-2.96791
1.31293e+17	-2.9146	-3.00478	-2.91716	-2.92733	-3.22239	-2.05731	-3.29901	-3.09437	-2.96494	2.45645	-3.23258	-2.60725	-2.97085	-2.99388	-3.03059	-3.24406	-2.75052	-1.66371	-0.27207	0.287095	-3.05333	-2.67283	-3.31904	3.72881	-2.89598	-2.56225	-3.29712	-3.10368	-2.63209	-3.1333	-2.58595	-1.68068	-3.15967	-3.0953	-2.84921	-2.95121	-3.05033	-1.87298	-3.26024	-3.14682	-3.31504	-1.81984	-3.31798	-3.14954	-2.64337	-2.32454	-3.27243	-1.43599	-3.04377
1.31293e+17	-2.26912	-2.53282	-2.28172	-2.09615	-2.8318	-1.19778	-3.20404	-2.69092	-2.22518	3.08342	-2.86267	-2.08182	-1.86792	-2.48842	-2.45103	-2.91495	-0.927506	-1.02168	0.935704	1.24608	-2.55246	-1.20606	-3.26671	4.32024	-2.00373	-1.67664	-3.13562	-2.75887	-1.75987	-2.94775	-2.02892	-0.743923	-2.86701	-2.75506	-2.03833	-1.46369	-2.76859	-0.896749	-3.0424	-2.76144	-3.10965	-1.0766	-3.26032	-2.91793	-2.11419	-0.83939	-2.3443	0.090507	-2.85452
1.3131e+17	-3.02603	-3.01614	-3.09655	-2.94966	-3.23638	-2.77431	-3.29438	-3.09191	-3.1803	2.35851	-3.30658	-2.70903	-3.03447	-3.08085	-3.23301	-3.23228	-3.02791	-2.30631	-0.539925	0.146053	-3.06193	-2.69902	-3.32019	3.61749	-3.03009	-2.71566	-3.28761	-3.19447	-2.7073	-3.20354	-2.66345	-1.93676	-3.27708	-3.1725	-2.80831	-3.21107	-3.1434	-1.92158	-3.27838	-3.28893	-3.32049	-1.88856	-3.32087	-3.18248	-2.60516	-2.58605	-3.29486	-1.53269	-3.18877
1.3131e+17	-3.08387	-3.12286	-3.01756	-2.84272	-3.26839	-2.58811	-3.31239	-3.15121	-3.03248	2.65196	-3.26794	-2.71099	-2.98848	-3.06487	-3.0896	-3.28694	-2.94352	-2.16806	-0.2107	0.128982	-3.05508	-2.82804	-3.31778	3.74527	-3.0853	-2.45169	-3.30419	-3.15124	-2.68655	-3.19384	-2.65275	-1.73903	-3.22086	-3.16566	-2.87832	-3.09222	-3.07072	-2.11964	-3.27253	-3.22041	-3.31569	-1.73681	-3.31445	-3.21118	-2.60935	-2.43851	-3.26641	-1.26427	-3.20349
1.31311e+17	-3.10567	-3.18932	-3.1694	-2.98302	-3.2555	-2.77649	-3.30309	-3.18693	-3.16853	2.1728	-3.3001	-2.58796	-2.8624	-3.13201	-3.1141	-3.2453	-3.00835	-2.23961	-0.516137	-0.0208151	-3.17579	-2.9313	-3.32065	3.59602	-3.13476	-2.5265	-3.31222	-3.26487	-2.65539	-3.13672	-2.76331	-1.80523	-3.29679	-3.23189	-2.78777	-3.09853	-3.15843	-2.27942	-3.27335	-3.30043	-3.3198	-1.76701	-3.32086	-3.25125	-2.68031	-2.22317	-3.30201	-1.52208	-3.24147
1.31311e+17	-2.92899	-3.06625	-3.03844	-2.84471	-3.16375	-2.55879	-3.29845	-2.99541	-3.09779	2.53413	-3.27618	-2.52967	-2.83568	-3.01349	-3.13982	-3.19888	-2.84921	-2.04005	-0.132681	0.342436	-3.05087	-2.51996	-3.31507	3.7331	-3.04333	-2.52395	-3.28254	-3.18522	-2.44429	-3.09331	-2.61329	-1.76486	-3.25138	-3.15048	-2.62866	-2.87792	-3.12468	-1.84985	-3.22439	-3.26849	-3.31581	-1.763	-3.31463	-3.2253	-2.48071	-1.99433	-3.22262	-1.151	-3.18449
1.31311e+17	-2.93023	-3.09773	-3.06385	-2.85822	-3.22448	-2.48633	-3.27516	-3.122	-3.01336	2.36605	-3.19962	-2.64479	-2.93093	-3.01744	-2.99888	-3.26471	-2.50486	-1.92219	-0.256374	-0.065471	-2.98372	-2.88413	-3.3159	3.47415	-2.89515	-2.49868	-3.28943	-3.08207	-2.6255	-3.13087	-2.62637	-1.67826	-3.23539	-3.15452	-2.81919	-2.60539	-3.08982	-2.19489	-3.19928	-3.1332	-3.29054	-1.8556	-3.31901	-3.18853	-2.66489	-2.09591	-3.28564	-1.29661	-3.11484
1.3383e+17	-2.92422	-3.08435	-3.02109	-2.94932	-3.20705	-2.43105	-3.29935	-3.13529	-3.01699	2.52007	-3.23576	-2.56042	-2.86121	-3.04757	-3.01538	-3.2686	-2.46341	-2.18458	0.00409125	0.00199581	-3.03806	-2.81393	-3.31412	3.51195	-2.97981	-2.41158	-3.30352	-3.11827	-2.53384	-3.09856	-2.55198	-1.69216	-3.22422	-3.20324	-2.81721	-2.80612	-3.08644	-2.16383	-3.21787	-3.17956	-3.30427	-1.76825	-3.31611	-3.15709	-2.57971	-2.1346	-3.27464	-1.14487	-3.16471
1.3383e+17	-2.99074	-3.0963	-3.02487	-2.94777	-3.24815	-2.49911	-3.30246	-3.13291	-3.05826	2.36948	-3.26555	-2.66557	-2.98328	-3.06886	-3.09955	-3.26651	-2.85752	-2.07419	-0.33653	0.075525	-3.06591	-2.81402	-3.31845	3.56414	-3.00948	-2.58973	-3.30515	-3.15679	-2.65532	-3.16934	-2.66788	-1.7732	-3.21754	-3.15956	-2.87032	-3.06905	-3.12884	-2.11768	-3.25305	-3.22361	-3.31597	-1.84219	-3.31851	-3.2007	-2.64659	-2.42289	-3.29178	-1.41224	-3.14989
1.33895e+17	-2.86199	-3.04397	-2.98229	-2.87686	-3.19668	-2.36258	-3.27503	-3.02881	-3.13994	2.45631	-3.27292	-2.63849	-2.75823	-3.08692	-3.15407	-3.25077	-2.40655	-1.96418	-0.0828379	0.0120056	-3.06703	-2.79322	-3.31298	3.63857	-3.08503	-2.40886	-3.28344	-3.21229	-2.60071	-3.0452	-2.615	-1.72387	-3.22754	-3.19684	-2.88443	-2.56571	-3.13542	-2.16086	-3.21237	-3.27918	-3.31447	-1.79021	-3.31349	-3.20223	-2.53207	-1.7168	-3.23503	-1.26492	-3.19671
1.33895e+17	-3.10542	-3.14583	-3.08106	-2.89719	-3.28845	-2.77796	-3.31577	-3.1613	-3.09898	2.51025	-3.27688	-2.78043	-2.99838	-3.09471	-3.1453	-3.29024	-3.0401	-2.45575	-0.240208	-0.0849478	-3.10427	-2.86937	-3.3193	3.63032	-3.13513	-2.52942	-3.30755	-3.18332	-2.69782	-3.19574	-2.73916	-1.81197	-3.24928	-3.16792	-2.93343	-3.16204	-3.11088	-2.30704	-3.27385	-3.25961	-3.31891	-1.79666	-3.31854	-3.21092	-2.63755	-2.62355	-3.27256	-1.3363	-3.20949
1.33895e+17	-3.11603	-3.17378	-3.0944	-2.91694	-3.29656	-2.83229	-3.31743	-3.16805	-3.13857	2.44152	-3.28799	-2.81504	-3.01309	-3.12517	-3.17404	-3.29843	-3.08752	-2.56942	-0.26733	-0.155033	-3.12286	-2.91081	-3.32013	3.57546	-3.15805	-2.57474	-3.31168	-3.20743	-2.72384	-3.20255	-2.78092	-1.8474	-3.2535	-3.17231	-2.9772	-3.1853	-3.13652	-2.41266	-3.27264	-3.27616	-3.32036	-1.83626	-3.31998	-3.21494	-2.66937	-2.70221	-3.27804	-1.39929	-3.20681
1.33895e+17	-3.13841	-3.224	-3.05413	-2.89146	-3.30811	-2.75302	-3.31966	-3.20909	-3.17594	2.41916	-3.29246	-2.84782	-3.08911	-3.17357	-3.17447	-3.31257	-3.11723	-2.53011	-0.398168	-0.234361	-3.14643	-3.00258	-3.32153	3.57867	-3.19977	-2.67473	-3.3175	-3.23888	-2.81838	-3.21382	-2.7819	-1.93704	-3.21523	-3.17338	-3.03113	-3.18069	-3.17147	-2.53004	-3.2603	-3.28208	-3.32137	-1.96324	-3.32111	-3.22164	-2.66841	-2.69713	-3.29554	-1.57572	-3.21046
1.33982e+17	-3.08294	-3.12576	-3.00833	-2.84282	-3.26336	-2.55525	-3.3119	-3.15044	-3.03	2.66596	-3.26821	-2.70625	-2.98403	-3.05741	-3.08473	-3.29011	-2.91855	-2.1167	-0.209849	0.146713	-3.05162	-2.84598	-3.31782	3.7489	-3.08674	-2.43445	-3.30393	-3.15116	-2.68651	-3.19392	-2.63553	-1.71428	-3.21588	-3.17203	-2.88427	-3.07496	-3.06813	-2.10007	-3.27008	-3.21412	-3.31529	-1.74099	-3.31371	-3.21087	-2.60928	-2.43336	-3.26691	-1.26205	-3.20208
1.33982e+17	-2.70681	-2.78747	-2.80808	-2.37959	-2.96059	-1.84294	-3.17633	-2.97286	-2.46988	2.76182	-2.96661	-2.36119	-2.65166	-2.67427	-2.75396	-3.12812	-1.76903	-0.920671	0.218813	0.872384	-2.78568	-2.13865	-3.29324	3.97035	-2.30538	-2.08268	-3.2102	-2.83004	-2.27465	-3.02007	-2.41345	-0.962161	-3.13101	-2.945	-2.39307	-1.64725	-2.93913	-1.47517	-3.09916	-2.78612	-3.22023	-1.46175	-3.30519	-3.05989	-2.45399	-1.35983	-3.04997	-0.75717	-2.73532
1.33982e+17	-2.92601	-3.06532	-3.05866	-2.83107	-3.20174	-2.45495	-3.28258	-3.09082	-3.02744	2.39045	-3.22588	-2.6099	-2.88952	-3.00106	-3.04688	-3.26564	-2.54199	-1.87091	-0.178835	-0.0391656	-2.9857	-2.86348	-3.31056	3.46099	-2.89631	-2.45103	-3.28929	-3.09665	-2.5936	-3.12384	-2.616	-1.64003	-3.23683	-3.1713	-2.79365	-2.60938	-3.08354	-2.13935	-3.19142	-3.13779	-3.29584	-1.84404	-3.3176	-3.18577	-2.59603	-2.05762	-3.28555	-1.27977	-3.09839
1.33982e+17	-3.10181	-3.21428	-3.16578	-3.00653	-3.28612	-2.90892	-3.29554	-3.13659	-3.09142	1.99208	-3.27082	-2.71376	-2.91666	-3.11546	-3.12307	-3.23288	-3.01231	-2.31263	-0.77654	-0.236864	-3.17829	-3.01458	-3.32021	3.33083	-3.07453	-2.5864	-3.31625	-3.22745	-2.69467	-3.18206	-2.83075	-1.8141	-3.30292	-3.15185	-2.75931	-3.14019	-3.15722	-2.24079	-3.27307	-3.2821	-3.31852	-1.95234	-3.32162	-3.27498	-2.73946	-2.38518	-3.31671	-1.53518	-3.25657
1.33982e+17	-2.89979	-3.05517	-2.97632	-2.95655	-3.21996	-2.55148	-3.29738	-3.10165	-3.10704	2.48721	-3.244	-2.62195	-2.75112	-3.08433	-3.15108	-3.24892	-2.63109	-2.1085	-0.0238039	-0.170341	-3.08261	-2.83077	-3.31693	3.47325	-3.10506	-2.51235	-3.30118	-3.21361	-2.55992	-3.07971	-2.63166	-1.88562	-3.26391	-3.18959	-2.86107	-2.80529	-3.14833	-2.20762	-3.22889	-3.26684	-3.31757	-1.82568	-3.31626	-3.2203	-2.55744	-2.004	-3.26519	-1.35236	-3.20011
1.34034e+17	-2.78307	-2.88952	-2.91366	-2.51923	-3.04601	-2.06626	-3.21608	-3.02675	-2.65379	2.67305	-3.07524	-2.41956	-2.74635	-2.81205	-2.86007	-3.18976	-2.02623	-1.31879	0.113266	0.6252	-2.8595	-2.3571	-3.29761	3.84594	-2.52456	-2.17743	-3.24445	-2.92023	-2.35228	-3.04366	-2.45725	-1.16228	-3.16808	-3.02953	-2.48905	-1.9881	-2.99257	-1.67208	-3.12214	-2.92337	-3.25054	-1.53575	-3.31085	-3.1032	-2.46124	-1.56104	-3.14634	-0.871545	-2.87016
1.34034e+17	-3.01513	-3.05957	-3.11468	-2.9669	-3.23382	-2.8024	-3.30033	-3.09954	-3.16423	2.36361	-3.29276	-2.67977	-2.98123	-3.07226	-3.22439	-3.23482	-2.97996	-2.29706	-0.444791	0.0446742	-3.07168	-2.76526	-3.31976	3.5291	-3.06934	-2.7029	-3.28679	-3.20847	-2.66495	-3.17609	-2.6968	-1.94624	-3.28603	-3.1843	-2.76828	-3.17698	-3.14304	-2.00098	-3.27094	-3.28818	-3.32002	-1.94688	-3.32016	-3.21905	-2.58897	-2.5004	-3.29591	-1.49885	-3.20728
1.34041e+17	-2.88812	-3.06435	-2.89923	-2.92537	-3.22484	-1.89879	-3.2982	-3.0969	-3.02001	2.4047	-3.25017	-2.6302	-2.98055	-3.00586	-3.01108	-3.26482	-2.63098	-1.64149	-0.266362	0.258846	-3.06079	-2.69839	-3.31863	3.69164	-2.9252	-2.54787	-3.29492	-3.11256	-2.63676	-3.13635	-2.61073	-1.64753	-3.11173	-3.11426	-2.88829	-2.89735	-3.05852	-1.91778	-3.26053	-3.14164	-3.31099	-1.82084	-3.31666	-3.14034	-2.63321	-2.27917	-3.27421	-1.4515	-3.03353
1.34376e+17	-2.87462	-3.00596	-2.96177	-2.84113	-3.16861	-2.3179	-3.28389	-3.06657	-2.96503	2.48006	-3.22353	-2.57682	-2.87998	-2.94462	-3.0324	-3.2367	-2.47374	-1.69707	-0.0626891	0.158804	-3.00846	-2.72304	-3.312	3.5778	-2.85678	-2.42041	-3.29131	-3.07495	-2.51158	-3.11221	-2.57283	-1.55072	-3.19315	-3.14368	-2.76646	-2.71135	-3.09702	-1.90815	-3.20374	-3.16172	-3.30149	-1.81213	-3.31417	-3.16613	-2.57589	-2.0703	-3.25814	-1.22105	-3.0665
1.34378e+17	-2.37046	-2.66425	-2.44266	-2.21651	-2.90928	-1.39509	-3.20978	-2.70383	-2.38533	3.00954	-2.97744	-2.19606	-2.15613	-2.62836	-2.49065	-2.9954	-0.972511	-0.999699	0.859654	1.13824	-2.71001	-1.4722	-3.27947	4.24852	-2.27237	-1.82003	-3.19572	-2.83231	-1.89226	-2.92668	-2.07891	-0.857764	-2.8407	-2.80219	-2.12348	-1.70172	-2.90617	-1.1605	-3.06119	-2.79686	-3.16281	-1.17441	-3.27467	-3.00281	-2.15278	-0.927828	-2.53084	-0.227498	-2.91102
1.34448e+17	-2.93461	-3.08333	-2.99382	-2.90537	-3.2087	-2.30127	-3.29701	-3.127	-3.02566	2.43994	-3.23584	-2.62724	-2.93256	-3.05104	-2.95318	-3.27924	-2.41123	-2.28606	-0.0586396	0.0328243	-3.02103	-2.83993	-3.31514	3.56023	-2.93	-2.33161	-3.29498	-3.09422	-2.58659	-3.1166	-2.54579	-1.56059	-3.20806	-3.21139	-2.82013	-2.7151	-3.07923	-2.09605	-3.19265	-3.18054	-3.29579	-1.77148	-3.31499	-3.14225	-2.61478	-2.0147	-3.27611	-1.04972	-3.15068
1.34448e+17	-2.76621	-2.93146	-2.82385	-2.64531	-3.07794	-2.0202	-3.26952	-2.90728	-2.9075	2.72286	-3.2102	-2.45187	-2.63205	-2.95583	-2.92318	-3.16949	-2.1379	-1.46145	0.329713	0.620135	-2.91776	-2.29322	-3.30723	3.95514	-2.88024	-2.17735	-3.2677	-3.09155	-2.2389	-3.01196	-2.45468	-1.42496	-3.12177	-3.08788	-2.44835	-2.14921	-3.04292	-1.73408	-3.12616	-3.17107	-3.29275	-1.48988	-3.302	-3.16608	-2.35562	-1.22506	-3.08081	-0.768109	-3.08351
1.34448e+17	-3.1384	-3.1993	-3.14946	-3.01375	-3.30933	-2.96454	-3.32051	-3.15555	-3.19644	2.33791	-3.29265	-2.86094	-2.97225	-3.16457	-3.25485	-3.30119	-3.17898	-2.90197	-0.224329	-0.316663	-3.13528	-2.94242	-3.32145	3.4944	-3.19786	-2.63693	-3.31123	-3.23295	-2.73823	-3.19828	-2.85339	-1.86807	-3.28248	-3.18423	-3.04813	-3.26148	-3.17752	-2.57759	-3.27538	-3.3095	-3.32162	-1.82177	-3.3215	-3.2238	-2.71664	-2.92204	-3.29448	-1.45092	-3.20879
1.34473e+17	-3.13554	-3.1838	-3.1591	-3.00155	-3.31207	-2.99111	-3.32082	-3.14831	-3.18732	2.30404	-3.29154	-2.87416	-3.00644	-3.14952	-3.24955	-3.30269	-3.19343	-2.89643	-0.287355	-0.370026	-3.13697	-2.93336	-3.32152	3.48638	-3.184	-2.63114	-3.31273	-3.2202	-2.74139	-3.20592	-2.84581	-1.87081	-3.29119	-3.17562	-3.0321	-3.27237	-3.17917	-2.56298	-3.27201	-3.30903	-3.32182	-1.84777	-3.3217	-3.21484	-2.69382	-2.93117	-3.29569	-1.46518	-3.18741
1.34473e+17	-2.87632	-3.0354	-2.92987	-2.86685	-3.17871	-2.40521	-3.28507	-3.09732	-2.98166	2.63887	-3.22317	-2.52367	-2.75402	-3.00033	-3.02503	-3.23035	-2.3874	-2.0379	0.124281	0.181169	-2.99109	-2.64165	-3.30142	3.65341	-2.96026	-2.38736	-3.29576	-3.12509	-2.38432	-3.02542	-2.54334	-1.68889	-3.23319	-3.16863	-2.68719	-2.59505	-3.07776	-2.02186	-3.19106	-3.19618	-3.30138	-1.63536	-3.3141	-3.16808	-2.40166	-1.86207	-3.22533	-1.06552	-3.17299
1.34473e+17	-3.11598	-3.20779	-3.04642	-2.90501	-3.29937	-2.72493	-3.31774	-3.19874	-3.16662	2.43696	-3.29244	-2.82477	-3.06842	-3.16065	-3.16953	-3.30776	-3.06997	-2.47168	-0.357501	-0.162461	-3.13139	-2.9758	-3.32098	3.57603	-3.17751	-2.6528	-3.31574	-3.23095	-2.79384	-3.20932	-2.7815	-1.91515	-3.21925	-3.18074	-3.0085	-3.15561	-3.15836	-2.47388	-3.26269	-3.27655	-3.32045	-1.93598	-3.32054	-3.22055	-2.68484	-2.65496	-3.29106	-1.53896	-3.21059
1.34522e+17	-2.87424	-2.93303	-2.99717	-2.5572	-3.14901	-2.19111	-3.255	-2.9761	-2.96974	2.56396	-3.21515	-2.53097	-2.72599	-2.97239	-3.04772	-3.2408	-2.13495	-1.37133	0.00437849	0.267671	-2.87241	-2.71716	-3.29962	3.80301	-2.71799	-2.27351	-3.25672	-3.04237	-2.42747	-3.02573	-2.58462	-1.44568	-3.23052	-3.11358	-2.63813	-2.04713	-3.00211	-1.92503	-3.14526	-3.15605	-3.27808	-1.63763	-3.31709	-3.17118	-2.43503	-1.36853	-3.23134	-1.08939	-2.97042
1.34522e+17	-2.43411	-2.53535	-2.43793	-2.16355	-2.89339	-1.46277	-3.21685	-2.72387	-2.21557	3.097	-2.8736	-2.21691	-2.14714	-2.487	-2.55673	-2.9475	-1.18365	-0.751625	0.891951	1.08858	-2.73261	-1.56334	-3.28422	4.26516	-2.18501	-1.88648	-3.19285	-2.81656	-2.01465	-2.92279	-2.06248	-0.875133	-2.94869	-2.79919	-2.16443	-1.78457	-2.91005	-1.11159	-3.11157	-2.79787	-3.18464	-1.28598	-3.28623	-2.97739	-2.20124	-1.0333	-2.68173	-0.275615	-2.82535
1.34531e+17	-2.45888	-2.64997	-2.51784	-2.27471	-2.96617	-1.57836	-3.22162	-2.72816	-2.41925	2.96221	-2.99143	-2.26578	-2.29645	-2.63036	-2.5889	-3.01342	-1.18457	-0.88287	0.797548	0.971246	-2.80673	-1.70642	-3.29034	4.17288	-2.36303	-1.94934	-3.22886	-2.88453	-2.06764	-2.91506	-2.12	-0.953345	-2.89428	-2.83061	-2.24285	-1.89988	-2.96938	-1.32987	-3.10337	-2.83077	-3.20111	-1.3449	-3.28716	-3.02073	-2.24081	-1.11181	-2.7158	-0.480597	-2.89288
1.34531e+17	-2.79904	-2.97994	-2.8887	-2.81868	-3.18297	-2.10305	-3.27689	-3.00869	-3.01401	2.52533	-3.24602	-2.57331	-2.8117	-3.00578	-3.01984	-3.24804	-2.04217	-1.75546	0.0713241	0.161084	-3.01681	-2.67502	-3.31333	3.68235	-2.94317	-2.33833	-3.29356	-3.10304	-2.50792	-3.06523	-2.51783	-1.5534	-3.12465	-3.15943	-2.78101	-2.51578	-3.11127	-2.04591	-3.20811	-3.17982	-3.29141	-1.74608	-3.31065	-3.14349	-2.578	-1.8032	-3.22162	-1.19186	-3.09907
1.34531e+17	-2.9678	-3.10091	-3.05968	-2.93236	-3.20713	-2.53658	-3.29705	-3.12552	-3.0833	2.39845	-3.25377	-2.62186	-2.86002	-3.067	-3.09563	-3.2651	-2.64981	-2.0995	-0.100412	-0.0517749	-3.03431	-2.8714	-3.31415	3.47915	-3.02	-2.46992	-3.30022	-3.16401	-2.58921	-3.11548	-2.66644	-1.72596	-3.26396	-3.203	-2.80573	-2.78605	-3.09169	-2.21617	-3.20915	-3.22636	-3.3093	-1.80234	-3.31797	-3.20987	-2.60323	-2.09114	-3.28719	-1.28152	-3.15688
1.34532e+17	-3.09693	-3.19746	-3.15532	-3.00222	-3.2656	-2.78894	-3.30421	-3.18527	-3.15968	2.15088	-3.29465	-2.62326	-2.90287	-3.13846	-3.11719	-3.25267	-3.00395	-2.26531	-0.589495	-0.0996641	-3.16549	-2.96292	-3.32094	3.53072	-3.12225	-2.56736	-3.31271	-3.25431	-2.68879	-3.15938	-2.79497	-1.83099	-3.29208	-3.21363	-2.80473	-3.11845	-3.16695	-2.31092	-3.27436	-3.29355	-3.31918	-1.8177	-3.32114	-3.25195	-2.7154	-2.28074	-3.3094	-1.56265	-3.2428
1.34532e+17	-3.12644	-3.18272	-3.02411	-2.85198	-3.29858	-2.65013	-3.31803	-3.20155	-3.12254	2.56992	-3.29389	-2.79418	-3.07565	-3.12666	-3.12298	-3.30963	-3.03391	-2.30144	-0.355865	-0.023221	-3.11256	-2.94487	-3.32097	3.68564	-3.17224	-2.56604	-3.31394	-3.20494	-2.76756	-3.22365	-2.72619	-1.86337	-3.20384	-3.18647	-2.96461	-3.13061	-3.10737	-2.30285	-3.27694	-3.25354	-3.32006	-1.87765	-3.31825	-3.21964	-2.66649	-2.5335	-3.28065	-1.44748	-3.21903
1.3454e+17	-2.67397	-2.7243	-2.67071	-2.54432	-3.05557	-1.81578	-3.25415	-2.83383	-2.52747	2.84105	-3.04619	-2.37097	-2.56547	-2.69636	-2.79661	-3.09475	-2.00708	-0.870666	0.546834	0.82183	-2.93198	-2.15438	-3.30322	4.03024	-2.49855	-2.10539	-3.25126	-2.9199	-2.33773	-2.94531	-2.25904	-1.02126	-3.03838	-2.90901	-2.46445	-2.40317	-2.99051	-1.53248	-3.15343	-2.93938	-3.26987	-1.51741	-3.30018	-3.0668	-2.38704	-1.61778	-3.05957	-0.818152	-2.87332
1.3454e+17	-2.90148	-2.94726	-2.96374	-2.79168	-3.15383	-2.45112	-3.28744	-3.03117	-2.79766	2.63589	-3.16634	-2.5131	-2.76794	-2.90976	-2.98263	-3.1903	-2.59346	-1.84763	0.0950253	0.266792	-2.96491	-2.50104	-3.30539	3.69863	-2.7604	-2.31456	-3.2825	-3.02165	-2.41163	-3.08877	-2.43633	-1.51788	-3.21891	-3.06839	-2.62115	-2.86715	-3.06453	-1.75594	-3.23531	-3.12925	-3.2996	-1.61704	-3.31178	-3.15671	-2.43818	-2.14641	-3.19355	-0.991336	-3.10802
1.3454e+17	-2.99821	-3.10514	-3.10935	-2.93122	-3.1987	-2.64617	-3.30146	-3.1127	-3.16195	2.38708	-3.30062	-2.58481	-2.87403	-3.07349	-3.18845	-3.22436	-2.97656	-2.13869	-0.271674	0.247841	-3.08518	-2.73345	-3.3194	3.67352	-3.13156	-2.60991	-3.29717	-3.25032	-2.56196	-3.11894	-2.71655	-1.77999	-3.27672	-3.20387	-2.74408	-3.02277	-3.16493	-2.11493	-3.23573	-3.2878	-3.31979	-1.77062	-3.31928	-3.23624	-2.59271	-2.11017	-3.28172	-1.35021	-3.22636
1.34592e+17	-2.74782	-2.94964	-2.87091	-2.66052	-3.06205	-1.95595	-3.28003	-3.0192	-2.68379	2.68067	-3.12292	-2.40739	-2.68961	-2.85021	-2.81106	-3.192	-1.9977	-1.67958	0.308664	0.552594	-2.90977	-2.37478	-3.30055	3.81238	-2.68798	-2.02995	-3.26767	-2.94021	-2.26942	-3.05665	-2.33773	-1.1488	-3.11208	-3.06237	-2.59631	-2.4536	-3.02642	-1.62438	-3.1653	-2.99447	-3.25618	-1.51975	-3.3054	-3.08895	-2.40368	-1.77299	-3.10422	-0.634089	-3.01193
1.34592e+17	-3.14026	-3.18637	-3.14906	-2.99513	-3.31136	-2.98385	-3.32055	-3.14915	-3.1859	2.311	-3.29283	-2.87817	-3.02394	-3.15648	-3.24981	-3.30409	-3.1972	-2.87782	-0.32577	-0.373682	-3.13138	-2.94914	-3.32157	3.49715	-3.18313	-2.65622	-3.31525	-3.22609	-2.7683	-3.21034	-2.8446	-1.88678	-3.28734	-3.17422	-3.03332	-3.27368	-3.1878	-2.57462	-3.26955	-3.3084	-3.32184	-1.85508	-3.32171	-3.22039	-2.6894	-2.91212	-3.29763	-1.51094	-3.18678
1.34601e+17	-2.68744	-2.74642	-2.67137	-2.49048	-2.99072	-1.82635	-3.23913	-2.81414	-2.45339	2.81204	-3.00846	-2.32246	-2.53127	-2.67204	-2.73811	-3.08314	-2.14042	-0.939241	0.574923	0.953936	-2.8507	-1.97437	-3.29201	4.03726	-2.32189	-2.00118	-3.22869	-2.85457	-2.23354	-2.98106	-2.24537	-0.928099	-3.08325	-2.87853	-2.36333	-2.3562	-2.94816	-1.31303	-3.15509	-2.89441	-3.25845	-1.39064	-3.28946	-3.06914	-2.34444	-1.57956	-3.02066	-0.541899	-2.82288
1.34601e+17	-2.82805	-3.00561	-2.89453	-2.75464	-3.12921	-2.14651	-3.28498	-3.01742	-2.94287	2.69028	-3.22155	-2.48004	-2.66432	-3.00908	-2.90269	-3.21382	-2.17863	-1.87584	0.245178	0.48251	-2.93314	-2.47782	-3.30507	3.88068	-2.89752	-2.20789	-3.27081	-3.07401	-2.29638	-3.02994	-2.45521	-1.48627	-3.17608	-3.14499	-2.58957	-2.28726	-3.033	-1.82321	-3.15002	-3.18786	-3.29311	-1.47706	-3.31002	-3.15508	-2.37892	-1.49292	-3.16863	-0.758724	-3.11654
1.34937e+17	-2.83311	-2.98143	-2.96028	-2.70354	-3.16196	-2.22283	-3.26477	-3.03555	-3.00787	2.56166	-3.23597	-2.53596	-2.73232	-3.00481	-3.04721	-3.24743	-2.03554	-1.53482	0.0916604	0.18538	-2.92473	-2.72581	-3.30296	3.73003	-2.87255	-2.31867	-3.27693	-3.09999	-2.42275	-3.00123	-2.5777	-1.49464	-3.21334	-3.15185	-2.73101	-2.18631	-3.06863	-2.01763	-3.16882	-3.15927	-3.27561	-1.66731	-3.31411	-3.16602	-2.46077	-1.64292	-3.23493	-1.12174	-3.07377
1.34937e+17	-3.11864	-3.17741	-3.06446	-2.87982	-3.29885	-2.76544	-3.31801	-3.18475	-3.13312	2.47414	-3.28959	-2.81576	-3.05323	-3.12706	-3.15018	-3.30404	-3.07766	-2.47258	-0.324126	-0.134144	-3.12431	-2.92483	-3.32049	3.61675	-3.16287	-2.58353	-3.31381	-3.20926	-2.75507	-3.21169	-2.76401	-1.86871	-3.23466	-3.17224	-2.97545	-3.16584	-3.13079	-2.38892	-3.27348	-3.26721	-3.32031	-1.8689	-3.31978	-3.21392	-2.66285	-2.63393	-3.27786	-1.43512	-3.20697
1.34938e+17	-2.78426	-2.88147	-2.80154	-2.87592	-3.13398	-1.87557	-3.2524	-2.76122	-2.50663	3.01366	-3.0098	-2.50216	-2.52357	-2.76296	-2.96971	-3.11677	-2.24241	-1.23887	0.450154	0.580673	-3.03355	-2.55221	-3.31386	4.03259	-2.85332	-2.18255	-3.24228	-2.90189	-2.58383	-2.94561	-2.42464	-1.0057	-3.12617	-2.98626	-2.61581	-2.70314	-3.00229	-1.90616	-3.10112	-3.13864	-3.28962	-1.73382	-3.30508	-3.13279	-2.51611	-1.83062	-3.16629	-1.22788	-3.13622
1.34938e+17	-2.98536	-3.03626	-3.06244	-2.96553	-3.24243	-2.72134	-3.29499	-3.09719	-3.13655	2.33936	-3.285	-2.69518	-2.99566	-3.0741	-3.16235	-3.24552	-2.81764	-2.21201	-0.398687	0.0012382	-3.05163	-2.75486	-3.3197	3.51588	-2.98523	-2.65298	-3.29446	-3.16882	-2.66484	-3.17627	-2.677	-1.89015	-3.24623	-3.15942	-2.80205	-3.11339	-3.14412	-2.03479	-3.26152	-3.24973	-3.31353	-1.91916	-3.31928	-3.19812	-2.60247	-2.48825	-3.28251	-1.46068	-3.18487
1.34938e+17	-2.88243	-3.02518	-2.96004	-2.94263	-3.2474	-2.53779	-3.30114	-3.13246	-3.03256	2.55987	-3.21312	-2.57152	-2.68526	-3.06697	-3.08654	-3.24765	-2.531	-2.07588	0.0834131	-0.316134	-3.07946	-2.86923	-3.31786	3.44964	-3.05459	-2.47993	-3.3111	-3.18185	-2.52642	-3.08339	-2.52847	-1.9581	-3.25537	-3.18185	-2.92469	-2.81553	-3.15307	-2.24064	-3.23111	-3.22359	-3.31538	-1.82901	-3.31785	-3.20492	-2.58398	-2.12163	-3.27104	-1.34996	-3.18451
1.34938e+17	-3.0252	-3.07301	-3.17704	-2.93518	-3.22776	-2.79296	-3.29865	-3.06317	-3.21562	2.36205	-3.31373	-2.64517	-2.97205	-3.08621	-3.26032	-3.23188	-3.06932	-2.34094	-0.516355	0.183128	-3.08023	-2.7543	-3.32117	3.64908	-3.12732	-2.74971	-3.27396	-3.25365	-2.71725	-3.19923	-2.6749	-1.92848	-3.29575	-3.19274	-2.78343	-3.21634	-3.16155	-2.00792	-3.28066	-3.31018	-3.32144	-1.94096	-3.32088	-3.22056	-2.59852	-2.51805	-3.30162	-1.51815	-3.22265
1.35014e+17	-2.79429	-2.8359	-2.80288	-2.80797	-3.13706	-1.9823	-3.26864	-2.88079	-2.64171	2.8129	-3.09114	-2.48286	-2.67104	-2.79654	-2.96689	-3.13938	-2.3877	-1.21555	0.298837	0.615747	-3.01313	-2.46934	-3.31189	3.94439	-2.7509	-2.25315	-3.26443	-2.96373	-2.533	-2.98467	-2.40198	-1.1746	-3.11828	-2.98542	-2.6104	-2.73596	-3.01113	-1.77589	-3.15855	-3.08854	-3.29646	-1.67001	-3.30697	-3.11338	-2.48584	-1.93224	-3.17312	-1.17466	-3.02715
1.35014e+17	-2.86943	-3.02703	-2.96697	-2.89302	-3.21676	-2.29957	-3.28574	-3.07756	-3.04833	2.51613	-3.24751	-2.62131	-2.78803	-3.07474	-3.06111	-3.27279	-2.26132	-2.08742	0.031311	-0.0674439	-3.03944	-2.84021	-3.31538	3.58633	-3.00645	-2.39	-3.29726	-3.15387	-2.59259	-3.06911	-2.54021	-1.73269	-3.21258	-3.20335	-2.87097	-2.54211	-3.11615	-2.21102	-3.2135	-3.22717	-3.30369	-1.77044	-3.31234	-3.17871	-2.61321	-1.83	-3.2581	-1.20125	-3.16025
1.35064e+17	-2.96863	-3.09155	-3.00844	-2.94765	-3.25068	-2.47696	-3.29646	-3.13287	-3.00355	2.35347	-3.23759	-2.6392	-2.94952	-3.0479	-3.04234	-3.25554	-2.76872	-1.9375	-0.372597	0.00905407	-3.059	-2.84511	-3.31946	3.52744	-2.9609	-2.55731	-3.30673	-3.12475	-2.63984	-3.16325	-2.66459	-1.7655	-3.21705	-3.13899	-2.86994	-3.00229	-3.11372	-2.075	-3.24922	-3.19779	-3.31541	-1.8842	-3.31928	-3.2008	-2.67225	-2.36379	-3.29455	-1.40927	-3.13334
1.35064e+17	-2.84196	-3.00828	-2.90354	-2.81822	-3.16689	-2.16064	-3.27951	-3.04081	-3.02449	2.60365	-3.25201	-2.57764	-2.80897	-3.04497	-3.03344	-3.259	-2.22784	-1.99321	0.0467645	0.27497	-2.99907	-2.69393	-3.31343	3.79631	-2.97823	-2.31906	-3.27907	-3.14015	-2.54463	-3.06821	-2.51177	-1.6664	-3.20094	-3.20461	-2.76694	-2.35074	-3.09317	-1.9807	-3.1876	-3.24132	-3.3015	-1.63377	-3.30772	-3.16052	-2.51505	-1.53928	-3.23923	-1.0171	-3.14078
1.35064e+17	-2.86828	-2.87007	-2.89697	-2.74625	-3.10625	-2.33305	-3.27079	-2.92481	-2.6913	2.6656	-3.13085	-2.44805	-2.70253	-2.86204	-2.90895	-3.15191	-2.70653	-1.49501	0.264733	0.577527	-2.94545	-2.28214	-3.29484	3.81553	-2.54425	-2.19809	-3.27396	-2.94231	-2.37152	-3.04191	-2.38389	-1.2536	-3.20434	-2.96541	-2.46426	-2.87167	-3.04512	-1.59241	-3.21707	-3.07592	-3.3065	-1.52542	-3.30386	-3.14927	-2.37867	-2.00571	-3.18104	-0.857856	-3.00953
1.35064e+17	-2.59704	-2.69408	-2.61469	-2.44937	-2.89149	-1.5635	-3.2315	-2.81924	-2.36928	2.92033	-2.94095	-2.29149	-2.34204	-2.51701	-2.67846	-3.06231	-1.65974	-0.861029	0.628495	0.98843	-2.80564	-2.00082	-3.28389	4.06983	-2.35637	-1.82716	-3.19497	-2.82466	-2.16862	-2.96964	-2.18528	-0.775856	-3.04539	-2.9235	-2.40925	-2.01323	-2.88852	-1.24937	-3.11853	-2.86607	-3.21185	-1.39828	-3.2941	-3.00902	-2.35733	-1.53406	-2.85671	-0.456725	-2.8373
1.35082e+17	-2.73291	-2.74784	-2.79455	-2.4561	-3.1428	-2.09351	-3.27295	-3.01322	-2.55459	3.02726	-3.05192	-2.37656	-2.43574	-2.73441	-2.84501	-3.07566	-1.84638	-1.12546	0.581563	0.371992	-2.953	-2.35655	-3.31322	3.94702	-2.68692	-2.27925	-3.2919	-3.00658	-2.30312	-2.95339	-2.17831	-1.51089	-3.14586	-3.01846	-2.6123	-2.39566	-3.12988	-1.6876	-3.22411	-3.01002	-3.29791	-1.63872	-3.31518	-3.09403	-2.31861	-1.62488	-3.14739	-0.890127	-2.99747
1.35082e+17	-2.8347	-2.98219	-2.91416	-2.82296	-3.18983	-2.16563	-3.27748	-3.02729	-3.04025	2.57197	-3.25576	-2.63016	-2.74968	-3.05596	-3.06933	-3.26582	-2.09855	-1.93159	0.0767819	0.0557751	-3.02329	-2.78269	-3.31241	3.73356	-2.98962	-2.33257	-3.28391	-3.15307	-2.57482	-3.03622	-2.52235	-1.66122	-3.19781	-3.20008	-2.84748	-2.313	-3.11047	-2.10792	-3.20485	-3.24805	-3.30266	-1.70329	-3.30728	-3.17257	-2.56335	-1.53594	-3.23531	-1.11445	-3.14025
1.35149e+17	-2.74966	-2.88082	-2.84581	-2.73672	-3.1581	-2.10101	-3.27383	-2.95818	-2.91058	2.676	-3.21626	-2.49543	-2.67357	-2.95239	-2.96253	-3.18908	-1.84071	-1.54234	0.295354	0.31025	-2.99763	-2.50755	-3.3126	3.83343	-2.90779	-2.2609	-3.29254	-3.10172	-2.39967	-2.99464	-2.39588	-1.4517	-3.10862	-3.10955	-2.67924	-2.38726	-3.0972	-1.95207	-3.20198	-3.14906	-3.2889	-1.68845	-3.31021	-3.12059	-2.47504	-1.64989	-3.15204	-1.08937	-3.08535
1.35149e+17	-2.5135	-2.82301	-2.6373	-2.41725	-2.98465	-1.61314	-3.23808	-2.83913	-2.57877	2.85771	-3.08231	-2.29347	-2.47669	-2.78057	-2.62247	-3.10545	-1.28884	-1.29669	0.618771	0.944601	-2.82798	-1.87723	-3.28729	4.09192	-2.53814	-1.93498	-3.23835	-2.88755	-2.04418	-2.97389	-2.22277	-1.02033	-2.90911	-2.93036	-2.31586	-1.98379	-2.99191	-1.41087	-3.09732	-2.87565	-3.20182	-1.30343	-3.28693	-3.0605	-2.26321	-1.16945	-2.8082	-0.491819	-2.96481
1.35149e+17	-3.07286	-3.15656	-3.16161	-2.96161	-3.24493	-2.69466	-3.30629	-3.17352	-3.16146	2.29907	-3.30344	-2.58671	-2.8512	-3.12485	-3.14547	-3.24922	-2.99909	-2.16216	-0.359213	0.157521	-3.1497	-2.85291	-3.32029	3.67906	-3.1541	-2.59194	-3.30825	-3.26609	-2.60086	-3.14037	-2.74757	-1.79712	-3.28877	-3.23163	-2.76754	-3.10233	-3.17587	-2.25813	-3.26658	-3.29711	-3.31955	-1.71581	-3.32077	-3.24637	-2.64627	-2.23833	-3.30034	-1.47161	-3.23531
1.3515e+17	-2.83001	-2.94595	-2.98849	-2.56949	-3.11422	-2.22079	-3.23006	-3.06343	-2.82454	2.59809	-3.14772	-2.51705	-2.80096	-2.87561	-2.94995	-3.22853	-2.06446	-1.28102	-0.0191787	0.364523	-2.88689	-2.59311	-3.30346	3.76153	-2.64217	-2.33325	-3.26095	-2.99177	-2.43151	-3.03663	-2.54595	-1.36743	-3.21165	-3.08785	-2.60274	-1.97703	-3.04251	-1.88496	-3.14179	-2.99483	-3.25722	-1.67056	-3.31671	-3.14231	-2.51216	-1.61371	-3.24168	-1.08344	-2.942
1.3515e+17	-2.71969	-2.97123	-2.84183	-2.69096	-3.09432	-2.02981	-3.27585	-3.02504	-2.80474	2.69852	-3.17777	-2.42679	-2.75339	-2.92139	-2.81825	-3.21351	-1.91786	-1.87963	0.279527	0.528744	-2.95217	-2.37743	-3.30106	3.85338	-2.78367	-2.16072	-3.27649	-2.98724	-2.26287	-3.04314	-2.3725	-1.33334	-3.08086	-3.10804	-2.5683	-2.38404	-3.04973	-1.76209	-3.16442	-3.04094	-3.25605	-1.49951	-3.3056	-3.11006	-2.42328	-1.57494	-3.11583	-0.768759	-3.07288
1.357e+17	-3.04676	-3.03829	-3.13366	-2.90465	-3.22787	-2.87335	-3.31024	-3.04565	-3.16613	2.40649	-3.30334	-2.66309	-2.95512	-3.03285	-3.23873	-3.20257	-3.02747	-2.3298	-0.394897	0.177472	-3.09339	-2.66129	-3.31846	3.61038	-3.04877	-2.68439	-3.29088	-3.1709	-2.55553	-3.17545	-2.63307	-1.89912	-3.29809	-3.15673	-2.68523	-3.20434	-3.12873	-1.82221	-3.2852	-3.29688	-3.32047	-1.87799	-3.32019	-3.24364	-2.48935	-2.52646	-3.28148	-1.37407	-3.20829
1.357e+17	-3.05818	-3.02933	-3.14593	-2.90041	-3.2304	-2.89129	-3.31204	-3.03747	-3.1558	2.41734	-3.29372	-2.66086	-2.91997	-3.02582	-3.23025	-3.19914	-3.02836	-2.34148	-0.336306	0.163212	-3.09404	-2.63136	-3.31872	3.61926	-3.03466	-2.65879	-3.28722	-3.1497	-2.53298	-3.17241	-2.61738	-1.87894	-3.29895	-3.14599	-2.67393	-3.19966	-3.11907	-1.81205	-3.28661	-3.29554	-3.32016	-1.84362	-3.31958	-3.23588	-2.47903	-2.56237	-3.27131	-1.30516	-3.20858
1.357e+17	-2.99374	-3.15269	-3.06992	-2.97071	-3.22583	-2.50988	-3.29953	-3.1523	-3.062	2.31229	-3.24357	-2.62085	-2.94697	-3.08646	-3.01852	-3.27666	-2.74143	-2.46695	-0.123721	-0.135641	-3.05036	-2.90568	-3.31652	3.40078	-3.00223	-2.40572	-3.30371	-3.14526	-2.60352	-3.13276	-2.6273	-1.66716	-3.26314	-3.23004	-2.8288	-2.86433	-3.07415	-2.22646	-3.1949	-3.21068	-3.30806	-1.84796	-3.31785	-3.19422	-2.68573	-2.20845	-3.28308	-1.19211	-3.1974
1.357e+17	-3.09595	-3.18904	-3.0234	-2.91777	-3.28564	-2.62427	-3.314	-3.18769	-3.15522	2.49164	-3.29125	-2.79724	-3.05636	-3.15077	-3.16883	-3.2984	-3.03181	-2.36837	-0.348166	-0.0456218	-3.1123	-2.94249	-3.32115	3.63216	-3.16359	-2.6491	-3.31	-3.22834	-2.79521	-3.20114	-2.75782	-1.89508	-3.2103	-3.18252	-2.97699	-3.12556	-3.14888	-2.38637	-3.26056	-3.27217	-3.32029	-1.90257	-3.31891	-3.21581	-2.69746	-2.59505	-3.29092	-1.53295	-3.20906
1.55889e+17	-3.116	-3.12941	-3.13643	-2.93317	-3.2918	-2.92561	-3.31772	-3.14916	-3.14122	2.38095	-3.29018	-2.81066	-3.01608	-3.11807	-3.19231	-3.28567	-3.1126	-2.61792	-0.289903	-0.201398	-3.13227	-2.88013	-3.32024	3.53471	-3.12204	-2.58956	-3.31014	-3.18447	-2.70629	-3.2027	-2.78939	-1.84809	-3.27952	-3.15764	-2.92915	-3.2297	-3.14062	-2.36474	-3.27896	-3.28161	-3.32143	-1.84464	-3.32086	-3.21533	-2.6357	-2.74677	-3.28256	-1.40262	-3.20181
1.55889e+17	-3.12693	-3.18738	-3.14203	-3.01539	-3.30809	-2.96556	-3.31826	-3.1467	-3.17739	2.29248	-3.28926	-2.87293	-3.02696	-3.15756	-3.25842	-3.30449	-3.19885	-2.89077	-0.359766	-0.38082	-3.11235	-2.94623	-3.32158	3.49738	-3.17914	-2.67817	-3.31499	-3.23459	-2.77518	-3.20532	-2.82336	-1.89118	-3.28637	-3.1722	-3.04479	-3.27445	-3.20441	-2.58325	-3.26268	-3.30944	-3.32162	-1.83243	-3.32169	-3.21729	-2.69245	-2.91289	-3.30233	-1.54553	-3.17392
1.55911e+17	-2.77768	-2.86706	-2.84398	-2.76769	-3.16365	-2.14763	-3.27451	-2.95698	-2.87403	2.69085	-3.19365	-2.49767	-2.69362	-2.92459	-3.00075	-3.17262	-2.12043	-1.47468	0.225748	0.343567	-3.01714	-2.49241	-3.31521	3.84231	-2.88896	-2.31949	-3.28844	-3.09824	-2.46071	-2.99797	-2.41661	-1.45803	-3.12006	-3.07768	-2.68376	-2.51831	-3.08435	-1.91181	-3.20602	-3.15501	-3.29972	-1.72589	-3.31109	-3.1188	-2.50614	-1.77504	-3.16104	-1.17985	-3.05909
1.55911e+17	-2.72903	-2.8397	-2.74549	-2.65242	-3.07549	-1.82088	-3.26893	-2.9376	-2.65267	2.68877	-3.09947	-2.43954	-2.70989	-2.76102	-2.84394	-3.15404	-2.18928	-1.06151	0.328459	0.652548	-2.95406	-2.34318	-3.30612	3.89014	-2.57475	-2.20156	-3.26309	-2.96271	-2.3715	-3.02013	-2.34139	-1.15701	-3.09422	-2.98782	-2.6135	-2.45882	-2.996	-1.54083	-3.19286	-2.9808	-3.28066	-1.60096	-3.30622	-3.08822	-2.47672	-1.82836	-3.12528	-0.913751	-2.88757
1.55971e+17	-3.09357	-3.1784	-3.16118	-2.95337	-3.24812	-2.72951	-3.29965	-3.17371	-3.17194	2.1967	-3.29933	-2.56116	-2.81922	-3.12863	-3.10282	-3.24168	-2.935	-2.17392	-0.442462	0.0234173	-3.15895	-2.90782	-3.3191	3.63269	-3.11808	-2.4747	-3.3088	-3.25735	-2.62356	-3.11082	-2.72878	-1.78354	-3.2928	-3.2332	-2.79385	-3.00754	-3.13921	-2.2454	-3.26172	-3.29645	-3.31815	-1.74106	-3.32032	-3.2459	-2.64093	-2.13912	-3.29079	-1.46286	-3.22966
1.55971e+17	-2.99676	-3.2014	-3.15129	-2.98224	-3.2361	-2.59828	-3.30056	-3.16148	-3.00899	2.28155	-3.22883	-2.60205	-2.98961	-3.08839	-3.05471	-3.28793	-2.8687	-2.54939	-0.105696	-0.320654	-3.03033	-2.98294	-3.31691	3.20446	-3.00551	-2.46387	-3.30857	-3.13756	-2.61758	-3.12937	-2.6133	-1.69223	-3.27899	-3.23909	-2.89603	-2.96826	-3.06238	-2.35316	-3.19873	-3.16247	-3.30952	-1.9357	-3.31927	-3.20618	-2.71632	-2.48271	-3.29148	-1.27409	-3.20696
1.55971e+17	-3.12146	-3.19027	-3.07574	-2.89558	-3.30368	-2.78879	-3.31849	-3.18939	-3.14679	2.43677	-3.29062	-2.82689	-3.05974	-3.13724	-3.16234	-3.3079	-3.09377	-2.52356	-0.351295	-0.189588	-3.13032	-2.94907	-3.32102	3.58648	-3.17652	-2.60367	-3.31516	-3.21725	-2.76549	-3.21355	-2.7723	-1.88164	-3.23575	-3.17581	-2.99466	-3.17706	-3.14596	-2.44082	-3.27055	-3.27496	-3.32072	-1.89024	-3.32047	-3.21375	-2.66979	-2.66951	-3.28386	-1.4688	-3.20545
1.55973e+17	-2.95989	-2.98258	-2.98022	-2.81753	-3.19534	-2.50665	-3.286	-3.03597	-2.84433	2.49971	-3.20791	-2.53808	-2.83912	-2.95844	-3.02538	-3.20559	-2.78066	-1.82084	-0.0653721	0.367482	-2.97804	-2.57929	-3.31209	3.68382	-2.79813	-2.38551	-3.29401	-3.03801	-2.50359	-3.11034	-2.50497	-1.54368	-3.23228	-3.08438	-2.70996	-3.01677	-3.082	-1.81614	-3.22516	-3.16464	-3.31077	-1.6217	-3.31225	-3.18692	-2.52399	-2.29928	-3.25005	-1.03481	-3.08361
1.55973e+17	-3.04297	-3.138	-2.96327	-2.86632	-3.25843	-2.3747	-3.30942	-3.16362	-3.0514	2.5364	-3.26472	-2.71984	-3.02303	-3.0514	-3.05549	-3.29183	-2.8295	-1.9543	-0.289237	0.0988938	-3.08249	-2.88473	-3.31949	3.66701	-3.04705	-2.50678	-3.30518	-3.15063	-2.70088	-3.17886	-2.62424	-1.70394	-3.16278	-3.16426	-2.93634	-2.9997	-3.07799	-2.13495	-3.25722	-3.19684	-3.31617	-1.87461	-3.31623	-3.18879	-2.6364	-2.42888	-3.27123	-1.4147	-3.14412
1.56454e+17	-3.10687	-3.20494	-3.16958	-2.98894	-3.27598	-2.86445	-3.29684	-3.15091	-3.12331	2.04688	-3.28183	-2.66323	-2.8877	-3.11472	-3.11182	-3.23251	-2.99855	-2.26012	-0.692523	-0.155469	-3.17833	-2.98508	-3.32019	3.4288	-3.08987	-2.5522	-3.31376	-3.23901	-2.67561	-3.16018	-2.79691	-1.80876	-3.29975	-3.17772	-2.76238	-3.10331	-3.155	-2.24336	-3.27119	-3.28517	-3.31789	-1.88148	-3.32136	-3.26699	-2.70989	-2.31595	-3.30881	-1.52563	-3.24836
1.56454e+17	-2.8832	-3.03921	-2.87817	-2.8996	-3.21233	-1.91442	-3.29928	-3.09551	-2.94361	2.44549	-3.22598	-2.61221	-2.96267	-2.96871	-2.97007	-3.25315	-2.6095	-1.5756	-0.1973	0.293574	-3.04546	-2.67604	-3.31723	3.7093	-2.86254	-2.50602	-3.2954	-3.08095	-2.59545	-3.12478	-2.57149	-1.58783	-3.12482	-3.09823	-2.86246	-2.85669	-3.04027	-1.85886	-3.25168	-3.11112	-3.30855	-1.80844	-3.31624	-3.14491	-2.62368	-2.24441	-3.26065	-1.37388	-3.01096
1.56454e+17	-2.84263	-2.8705	-2.86916	-2.72426	-3.10357	-2.28326	-3.27552	-2.94713	-2.66936	2.76161	-3.10123	-2.44265	-2.5887	-2.82619	-2.91073	-3.14321	-2.51648	-1.60173	0.316971	0.482116	-2.90863	-2.2755	-3.295	3.8364	-2.61256	-2.17093	-3.26493	-2.96201	-2.30292	-3.02983	-2.34043	-1.31073	-3.19646	-2.99612	-2.4867	-2.75517	-3.0357	-1.61229	-3.21463	-3.08911	-3.29412	-1.50635	-3.30525	-3.12859	-2.35373	-1.97534	-3.12917	-0.784321	-3.06332
1.56454e+17	-2.92941	-2.9479	-2.94763	-2.79243	-3.1813	-2.42236	-3.2741	-3.01214	-2.76499	2.48882	-3.18154	-2.51035	-2.82111	-2.92078	-2.98566	-3.18903	-2.71201	-1.64878	-0.0592802	0.473392	-2.95841	-2.53724	-3.31235	3.70061	-2.71575	-2.34542	-3.29046	-2.99744	-2.47827	-3.09166	-2.46646	-1.45441	-3.2252	-3.06615	-2.69227	-2.96773	-3.07407	-1.72346	-3.2099	-3.135	-3.30869	-1.59065	-3.31125	-3.17976	-2.52592	-2.22193	-3.25215	-0.975554	-3.03416
1.56463e+17	-2.85124	-3.06308	-2.8807	-2.87943	-3.1955	-1.80053	-3.29345	-3.05295	-3.01814	2.42801	-3.2391	-2.60599	-2.90972	-2.97313	-2.97698	-3.2528	-2.35657	-1.46289	-0.114264	0.287512	-3.04536	-2.69846	-3.3165	3.70416	-2.91572	-2.4346	-3.28175	-3.09595	-2.58338	-3.10774	-2.58628	-1.51742	-3.08025	-3.1138	-2.84804	-2.72162	-3.05272	-1.89348	-3.23671	-3.12832	-3.30161	-1.76676	-3.31344	-3.13102	-2.58617	-2.12206	-3.23383	-1.35283	-3.00531
1.56463e+17	-2.93037	-3.05916	-3.06293	-2.93749	-3.20176	-2.39671	-3.28608	-3.04879	-3.17965	2.39123	-3.29819	-2.61756	-2.95349	-3.06455	-3.17143	-3.25404	-2.80336	-2.10489	-0.423763	0.235818	-3.07397	-2.69414	-3.31974	3.69481	-3.0707	-2.61526	-3.27226	-3.22661	-2.74281	-3.15746	-2.65266	-1.75149	-3.19266	-3.18574	-2.87243	-3.01002	-3.12755	-2.03271	-3.26792	-3.26024	-3.31581	-1.79679	-3.31886	-3.15349	-2.59814	-2.33573	-3.27299	-1.46871	-3.15777
1.56516e+17	-2.89886	-3.07683	-2.99035	-2.89014	-3.21636	-2.19406	-3.29489	-3.11721	-3.0058	2.48543	-3.2437	-2.64905	-2.92766	-3.03149	-2.91355	-3.27987	-2.20086	-2.14893	-0.094434	0.0634307	-3.03059	-2.81885	-3.3165	3.60087	-2.88451	-2.36414	-3.29988	-3.08035	-2.58094	-3.10199	-2.51641	-1.5236	-3.14911	-3.19187	-2.84353	-2.73334	-3.09906	-2.10435	-3.21612	-3.14171	-3.29009	-1.77821	-3.31426	-3.12647	-2.58593	-2.04129	-3.27567	-1.08884	-3.13047
1.56516e+17	-2.97131	-3.08698	-3.04708	-2.91465	-3.18979	-2.52613	-3.29686	-3.1145	-3.07872	2.42737	-3.26505	-2.60306	-2.8636	-3.04806	-3.09885	-3.24165	-2.73936	-2.07325	-0.139257	0.156217	-3.06213	-2.75939	-3.31497	3.62168	-3.04767	-2.4941	-3.29958	-3.18041	-2.54476	-3.12294	-2.67123	-1.70573	-3.25	-3.19643	-2.7282	-2.85847	-3.11432	-2.11725	-3.22197	-3.24257	-3.31113	-1.74252	-3.31669	-3.21367	-2.58331	-2.04163	-3.27037	-1.26094	-3.16927
1.56933e+17	-2.83548	-2.92173	-2.82487	-2.80933	-3.16453	-1.98264	-3.28637	-3.00717	-2.81239	2.5368	-3.18045	-2.53335	-2.87765	-2.89272	-2.94827	-3.19913	-2.60525	-1.41419	0.00895723	0.510271	-2.99988	-2.46315	-3.31158	3.80412	-2.69237	-2.41747	-3.28262	-3.02335	-2.52108	-3.08102	-2.47973	-1.45262	-3.13669	-3.03208	-2.70661	-2.81433	-3.02126	-1.67888	-3.23276	-3.07522	-3.30313	-1.69344	-3.31103	-3.13585	-2.5436	-2.08914	-3.21984	-1.1779	-2.96188
1.56934e+17	-3.11028	-3.18999	-3.03756	-2.88972	-3.29527	-2.68729	-3.31695	-3.19065	-3.14295	2.48297	-3.29057	-2.81111	-3.06191	-3.13976	-3.15074	-3.30542	-3.05118	-2.40795	-0.336826	-0.0957028	-3.12314	-2.94415	-3.32071	3.6192	-3.16222	-2.61659	-3.31397	-3.21626	-2.77542	-3.21111	-2.76493	-1.88258	-3.21619	-3.17958	-2.98498	-3.1409	-3.13617	-2.39627	-3.26884	-3.26423	-3.31996	-1.90273	-3.31961	-3.21761	-2.68175	-2.60556	-3.28469	-1.49022	-3.20687
1.57004e+17	-2.97918	-3.15302	-3.06431	-2.9523	-3.21831	-2.44905	-3.30024	-3.14623	-3.02859	2.33091	-3.23503	-2.60343	-2.94878	-3.08058	-3.00122	-3.27776	-2.70983	-2.48673	-0.0406983	-0.137152	-3.03695	-2.88905	-3.3153	3.38055	-2.97857	-2.37081	-3.30346	-3.12758	-2.5718	-3.12604	-2.59856	-1.61135	-3.25557	-3.22995	-2.8382	-2.85301	-3.06832	-2.20907	-3.1842	-3.18401	-3.30589	-1.84019	-3.31761	-3.18541	-2.68101	-2.24239	-3.27536	-1.13737	-3.18905
1.57072e+17	-2.84583	-2.97365	-2.94714	-2.81489	-3.22747	-2.3752	-3.29351	-3.11932	-2.90421	2.6283	-3.18492	-2.52621	-2.70213	-2.98541	-2.99745	-3.21404	-2.34425	-1.72053	0.0897374	-0.151916	-3.03109	-2.80425	-3.31837	3.57749	-2.92519	-2.4392	-3.30748	-3.11773	-2.48541	-3.0769	-2.45043	-1.81367	-3.21387	-3.15522	-2.89522	-2.6913	-3.14669	-2.08791	-3.22136	-3.1525	-3.30884	-1.8259	-3.31762	-3.17248	-2.58798	-2.08472	-3.25711	-1.28815	-3.11441
1.57072e+17	-2.73483	-2.88332	-2.8595	-2.55727	-3.11228	-2.08043	-3.2498	-3.01501	-2.75032	2.71971	-3.12399	-2.49121	-2.65582	-2.83942	-2.85861	-3.17164	-1.76645	-1.22858	0.272186	0.38903	-2.91995	-2.44741	-3.30735	3.84006	-2.6906	-2.27884	-3.27447	-2.99353	-2.36683	-3.00912	-2.38271	-1.37127	-3.12212	-3.05079	-2.62686	-2.13046	-3.08016	-1.80813	-3.17162	-3.01138	-3.26145	-1.65026	-3.31208	-3.11359	-2.46135	-1.61076	-3.14716	-0.967755	-2.98439
1.5714e+17	-2.66043	-2.72797	-2.72417	-2.42743	-3.07499	-1.98698	-3.25035	-2.93554	-2.5358	3.00827	-3.02714	-2.35723	-2.38315	-2.71178	-2.77639	-3.05747	-1.68274	-1.31018	0.638988	0.612962	-2.87176	-2.01566	-3.2996	4.03087	-2.56501	-2.18533	-3.26196	-2.96391	-2.13638	-2.93844	-2.1548	-1.38697	-3.09687	-2.95478	-2.40366	-2.20262	-3.04593	-1.54027	-3.1815	-3.00236	-3.26892	-1.42345	-3.30353	-3.06605	-2.20406	-1.38752	-2.97236	-0.622624	-3.02195
1.5714e+17	-3.10865	-3.17648	-3.18321	-2.97144	-3.26105	-2.82911	-3.29248	-3.15654	-3.12747	2.12653	-3.28474	-2.63217	-2.83963	-3.10018	-3.11471	-3.2226	-3.00378	-2.25714	-0.518651	-0.0197776	-3.18057	-2.91167	-3.32045	3.52343	-3.11472	-2.50585	-3.31264	-3.24889	-2.62774	-3.13182	-2.71515	-1.77739	-3.29583	-3.20599	-2.75721	-3.09774	-3.15435	-2.20048	-3.26393	-3.29284	-3.31928	-1.78872	-3.32093	-3.25748	-2.66098	-2.29286	-3.29417	-1.45157	-3.24319
1.5714e+17	-3.04569	-2.95845	-3.12641	-2.87517	-3.21584	-2.88929	-3.30668	-3.04752	-3.05893	2.39595	-3.27811	-2.64704	-2.96475	-3.0409	-3.17673	-3.19639	-3.00487	-2.18928	-0.297454	0.148102	-3.08913	-2.65846	-3.31513	3.57035	-2.89281	-2.59641	-3.30095	-3.08083	-2.56461	-3.17367	-2.60595	-1.79509	-3.29373	-3.08911	-2.62046	-3.2122	-3.11656	-1.81733	-3.28173	-3.2579	-3.32111	-1.83113	-3.31904	-3.231	-2.44826	-2.50977	-3.26731	-1.35006	-3.18117
1.5714e+17	-3.1315	-3.1682	-3.11829	-2.92489	-3.30635	-2.88308	-3.3197	-3.17068	-3.1488	2.40782	-3.29146	-2.83722	-3.04411	-3.12778	-3.1877	-3.30341	-3.13301	-2.64398	-0.337325	-0.247251	-3.12736	-2.92405	-3.32111	3.57491	-3.17162	-2.59529	-3.31391	-3.20843	-2.74801	-3.21289	-2.79	-1.867	-3.26395	-3.17137	-2.98466	-3.22205	-3.14755	-2.43914	-3.27543	-3.28382	-3.32122	-1.84374	-3.32065	-3.21505	-2.65798	-2.74943	-3.28608	-1.44019	-3.19934
1.57478e+17	-2.57181	-2.77441	-2.67193	-2.43829	-2.9042	-1.59484	-3.23237	-2.86493	-2.4762	2.83171	-2.97688	-2.2575	-2.31886	-2.55969	-2.66498	-3.08063	-1.64038	-1.08877	0.569882	0.875647	-2.75314	-1.95828	-3.28376	3.95915	-2.33009	-1.80542	-3.20264	-2.83384	-2.07011	-2.99133	-2.16003	-0.838687	-3.04811	-2.95518	-2.46991	-1.94257	-2.87934	-1.24911	-3.10942	-2.86627	-3.20648	-1.31075	-3.29318	-2.99554	-2.32628	-1.58659	-2.78074	-0.337867	-2.87137
1.57478e+17	-3.1258	-3.18824	-3.12055	-2.95866	-3.30845	-2.90325	-3.31928	-3.16246	-3.1571	2.33767	-3.28578	-2.86036	-3.04268	-3.14183	-3.2162	-3.30677	-3.17045	-2.76834	-0.355848	-0.344295	-3.12255	-2.94227	-3.32119	3.53384	-3.17617	-2.64082	-3.31555	-3.22091	-2.77284	-3.20394	-2.79681	-1.88152	-3.26893	-3.16718	-3.02581	-3.23922	-3.18246	-2.53685	-3.265	-3.29372	-3.32114	-1.84901	-3.32121	-3.21267	-2.67188	-2.82569	-3.29412	-1.50222	-3.1785
1.57478e+17	-2.97976	-3.10859	-3.0433	-2.94646	-3.20329	-2.62528	-3.30306	-3.11548	-3.11461	2.46635	-3.27789	-2.61172	-2.85024	-3.06491	-3.15083	-3.23512	-2.83321	-2.17412	-0.13962	0.153931	-3.0725	-2.73679	-3.314	3.60475	-3.10075	-2.5585	-3.30144	-3.20781	-2.5089	-3.10014	-2.7108	-1.779	-3.26612	-3.19485	-2.73408	-2.92537	-3.12911	-2.13545	-3.22394	-3.27355	-3.3164	-1.75091	-3.31716	-3.2267	-2.55033	-2.1186	-3.26834	-1.28845	-3.20408
1.57478e+17	-3.05464	-3.00903	-3.14167	-2.90678	-3.23238	-2.91446	-3.30951	-3.05378	-3.16669	2.3895	-3.30715	-2.67921	-2.98704	-3.04266	-3.24577	-3.19658	-3.03191	-2.30553	-0.438401	0.165674	-3.0913	-2.67966	-3.3187	3.59491	-3.02578	-2.69527	-3.29268	-3.1585	-2.58218	-3.18965	-2.62736	-1.92625	-3.30482	-3.15341	-2.66439	-3.23776	-3.12525	-1.77969	-3.29068	-3.29661	-3.32143	-1.90971	-3.32089	-3.2438	-2.47912	-2.57302	-3.28745	-1.41747	-3.20846
1.57478e+17	-2.95033	-2.97068	-3.00828	-2.91668	-3.21633	-2.51265	-3.29496	-3.0738	-3.01717	2.41185	-3.26318	-2.62295	-2.9889	-3.03154	-3.11641	-3.22666	-2.89379	-1.92766	-0.313005	0.27234	-3.04151	-2.63961	-3.31486	3.63167	-2.87087	-2.58681	-3.29728	-3.10492	-2.62362	-3.16039	-2.5963	-1.75445	-3.22913	-3.11137	-2.75735	-3.12308	-3.11534	-1.83877	-3.26232	-3.21529	-3.31867	-1.7952	-3.31725	-3.18354	-2.57191	-2.38735	-3.27797	-1.38277	-3.11761
1.57478e+17	-3.01763	-3.06736	-3.17943	-2.92467	-3.21566	-2.78613	-3.29629	-3.04333	-3.22863	2.36091	-3.31503	-2.61625	-2.9737	-3.07771	-3.26361	-3.2301	-3.08264	-2.34938	-0.545493	0.201173	-3.0801	-2.73657	-3.32104	3.65308	-3.1246	-2.7497	-3.26742	-3.25583	-2.73552	-3.19613	-2.66017	-1.91404	-3.29061	-3.19672	-2.80263	-3.21006	-3.1592	-1.97261	-3.2804	-3.31008	-3.32153	-1.93762	-3.32117	-3.21293	-2.57636	-2.50631	-3.29734	-1.52076	-3.22081
1.57487e+17	-3.01682	-3.08757	-3.17068	-2.9548	-3.22131	-2.65868	-3.29997	-3.08872	-3.20552	2.36505	-3.31098	-2.62591	-2.95542	-3.09806	-3.22431	-3.24865	-3.05276	-2.26399	-0.474396	0.229609	-3.09503	-2.76455	-3.32117	3.692	-3.13213	-2.70859	-3.28227	-3.26127	-2.71938	-3.18528	-2.69844	-1.8724	-3.27532	-3.20268	-2.81739	-3.18697	-3.16357	-2.11188	-3.2802	-3.30069	-3.32114	-1.84022	-3.32107	-3.21086	-2.62651	-2.43467	-3.30405	-1.51624	-3.22007
1.57487e+17	-3.08311	-3.16282	-3.17195	-2.96149	-3.24206	-2.72032	-3.30406	-3.18084	-3.1721	2.26548	-3.30475	-2.56381	-2.83403	-3.13051	-3.14166	-3.24432	-2.9989	-2.18648	-0.354769	0.132352	-3.1556	-2.86583	-3.32018	3.66297	-3.15713	-2.55075	-3.31037	-3.27173	-2.5986	-3.11932	-2.74377	-1.79638	-3.29451	-3.23798	-2.78028	-3.07604	-3.16856	-2.26168	-3.26447	-3.29806	-3.32008	-1.71999	-3.32075	-3.24883	-2.63771	-2.19409	-3.29871	-1.45203	-3.24202
1.57487e+17	-2.87804	-3.04831	-2.98629	-2.82447	-3.19539	-2.26548	-3.27574	-3.0105	-3.12843	2.43828	-3.26685	-2.62324	-2.76146	-3.07276	-3.10242	-3.26503	-2.18864	-1.82192	-0.122572	-0.00268258	-3.03549	-2.84987	-3.30985	3.70837	-2.99853	-2.34441	-3.27343	-3.16509	-2.60158	-3.02961	-2.58806	-1.62403	-3.20852	-3.20349	-2.88656	-2.41572	-3.07034	-2.14192	-3.20985	-3.26096	-3.30304	-1.73583	-3.31384	-3.18711	-2.5417	-1.64791	-3.22923	-1.2011	-3.15071
1.57487e+17	-2.8659	-3.01814	-2.96811	-2.76259	-3.16988	-2.29119	-3.27468	-3.06521	-3.02005	2.55489	-3.24236	-2.54275	-2.78409	-3.01752	-3.04615	-3.25007	-2.2361	-1.74072	0.0261222	0.229986	-2.94648	-2.7191	-3.30456	3.721	-2.90227	-2.35201	-3.28081	-3.11049	-2.44085	-3.03684	-2.58861	-1.56735	-3.22704	-3.1674	-2.7197	-2.34951	-3.06945	-2.01627	-3.17372	-3.18224	-3.28431	-1.648	-3.31448	-3.1708	-2.46159	-1.70274	-3.2483	-1.10311	-3.09993
1.57537e+17	-3.02772	-3.0933	-3.20224	-2.91214	-3.21126	-2.80706	-3.30706	-2.99958	-3.22385	2.36869	-3.31465	-2.58235	-2.92752	-3.06209	-3.26657	-3.22014	-3.08367	-2.33982	-0.461878	0.206729	-3.09469	-2.74679	-3.32103	3.66087	-3.14721	-2.7576	-3.27328	-3.25746	-2.68137	-3.19274	-2.64233	-1.95057	-3.30356	-3.1909	-2.75473	-3.21956	-3.15167	-1.95641	-3.28801	-3.31221	-3.32167	-1.98357	-3.32125	-3.25076	-2.55459	-2.46437	-3.29397	-1.4521	-3.2344
1.57537e+17	-3.13009	-3.18176	-3.15771	-3.00044	-3.31221	-2.98174	-3.32006	-3.14754	-3.17192	2.28365	-3.28615	-2.87167	-3.02116	-3.14345	-3.24764	-3.30449	-3.20243	-2.90137	-0.332014	-0.415788	-3.12614	-2.93403	-3.32151	3.49057	-3.17652	-2.64073	-3.31375	-3.21614	-2.75337	-3.20288	-2.81922	-1.87298	-3.29104	-3.17037	-3.03374	-3.27336	-3.1914	-2.56584	-3.26643	-3.30613	-3.32159	-1.84085	-3.32171	-3.21044	-2.68223	-2.92495	-3.29972	-1.48651	-3.17242
1.57538e+17	-2.78964	-2.92221	-2.90529	-2.75942	-3.16777	-2.09417	-3.25438	-2.86728	-3.04742	2.60043	-3.25881	-2.62128	-2.5237	-3.03005	-3.05379	-3.22499	-1.56253	-1.52315	0.289908	-0.0387239	-3.03452	-2.69497	-3.30349	3.80754	-3.02421	-2.21695	-3.27453	-3.15754	-2.45981	-2.92653	-2.40628	-1.42566	-3.12654	-3.16668	-2.82268	-2.08418	-3.07403	-2.12743	-3.21292	-3.25	-3.30623	-1.73851	-3.3097	-3.18569	-2.47978	-1.31934	-3.12261	-1.02398	-3.12828
1.57538e+17	-2.5626	-2.80344	-2.63816	-2.37618	-2.96975	-1.62092	-3.21643	-2.87153	-2.55524	2.80573	-3.0404	-2.3363	-2.51859	-2.72495	-2.66181	-3.08257	-1.33321	-0.953402	0.523427	0.88399	-2.80548	-2.00588	-3.28886	4.0394	-2.4572	-1.99889	-3.22808	-2.87136	-2.16452	-2.98388	-2.29663	-0.998514	-2.96024	-2.90998	-2.39256	-1.77595	-2.98019	-1.4017	-3.10124	-2.83982	-3.19964	-1.43411	-3.29329	-3.05267	-2.33646	-1.2596	-2.85215	-0.651057	-2.85684
1.57538e+17	-2.86576	-2.98176	-3.02086	-2.62461	-3.12438	-2.27373	-3.23299	-3.07381	-2.84563	2.52656	-3.14332	-2.53985	-2.86792	-2.8702	-2.93653	-3.2297	-2.19819	-1.34101	-0.162837	0.33743	-2.88344	-2.63844	-3.30402	3.68012	-2.63974	-2.38567	-3.25505	-2.98469	-2.49568	-3.07675	-2.56595	-1.38899	-3.21893	-3.09365	-2.6186	-2.05376	-3.03495	-1.93204	-3.14073	-2.9781	-3.25995	-1.70044	-3.31742	-3.14249	-2.53355	-1.72237	-3.24458	-1.14125	-2.93429
1.57538e+17	-3.02668	-3.09735	-3.16211	-2.91814	-3.20549	-2.76581	-3.30757	-3.04082	-3.19425	2.40308	-3.30839	-2.57552	-2.90714	-3.05153	-3.23719	-3.21576	-3.0601	-2.28405	-0.370149	0.235774	-3.09457	-2.70597	-3.32011	3.66717	-3.13535	-2.69234	-3.28482	-3.24477	-2.5966	-3.15398	-2.65826	-1.87289	-3.29501	-3.18966	-2.74344	-3.16253	-3.15723	-1.9684	-3.27265	-3.3035	-3.32109	-1.8608	-3.3204	-3.24851	-2.54946	-2.35998	-3.28459	-1.37528	-3.23184
1.57538e+17	-2.83989	-2.99236	-2.8882	-2.8165	-3.16378	-2.17175	-3.28152	-3.05886	-2.98479	2.62933	-3.24053	-2.5768	-2.79949	-3.02072	-3.00548	-3.25313	-2.23078	-1.9745	0.0927019	0.255131	-2.99791	-2.66916	-3.31302	3.78575	-2.94501	-2.31611	-3.28405	-3.12004	-2.50456	-3.06698	-2.50892	-1.62868	-3.19145	-3.1871	-2.73847	-2.38541	-3.0931	-1.96402	-3.19313	-3.21377	-3.29887	-1.63223	-3.30724	-3.15387	-2.52721	-1.59796	-3.2369	-1.00895	-3.12082
1.57563e+17	-3.12851	-3.1686	-3.15788	-3.01994	-3.30586	-2.99985	-3.31835	-3.13608	-3.19298	2.2883	-3.2937	-2.86773	-3.00137	-3.14669	-3.26086	-3.29532	-3.18013	-2.89207	-0.30555	-0.356835	-3.13083	-2.91649	-3.32145	3.47201	-3.16411	-2.65056	-3.31032	-3.21673	-2.73401	-3.20404	-2.84822	-1.87428	-3.29503	-3.17792	-3.01222	-3.2764	-3.18221	-2.51675	-3.27265	-3.30986	-3.32142	-1.86371	-3.32168	-3.21675	-2.68874	-2.92781	-3.29923	-1.4815	-3.18492
1.57563e+17	-2.81925	-2.94224	-2.94343	-2.68617	-3.16303	-2.08644	-3.25604	-2.85119	-3.04645	2.57652	-3.25854	-2.6076	-2.5196	-3.04379	-3.04342	-3.22831	-1.6348	-1.46061	0.257184	0.0521462	-2.96738	-2.73621	-3.29311	3.81657	-2.97065	-2.20703	-3.26224	-3.12521	-2.40655	-2.93846	-2.48237	-1.42202	-3.14466	-3.16727	-2.79492	-1.97268	-3.01415	-2.07555	-3.18219	-3.24441	-3.30136	-1.72576	-3.31007	-3.19507	-2.44778	-1.18082	-3.13027	-0.976847	-3.09994
1.57614e+17	-2.69481	-2.71237	-2.7288	-2.46594	-3.09061	-1.91917	-3.25682	-2.89961	-2.42872	3.09307	-2.99028	-2.36553	-2.39099	-2.65986	-2.81456	-3.04897	-1.83254	-1.02689	0.66322	0.62275	-2.92226	-2.20544	-3.30792	4.06198	-2.60313	-2.17625	-3.26365	-2.93214	-2.29137	-2.93296	-2.17365	-1.25644	-3.1103	-2.95491	-2.48765	-2.38473	-3.06565	-1.57787	-3.18314	-2.98875	-3.28224	-1.55109	-3.30824	-3.07785	-2.29487	-1.53773	-3.07776	-0.802415	-2.9962
1.57614e+17	-2.59145	-2.68376	-2.59624	-2.41244	-2.95195	-1.71886	-3.26019	-2.88744	-2.41611	2.93057	-2.96858	-2.24067	-2.20585	-2.62518	-2.7132	-3.04916	-1.7044	-1.44243	0.619053	0.791249	-2.68325	-1.80307	-3.28361	4.05218	-2.30656	-1.84852	-3.19034	-2.84744	-1.99142	-2.98477	-2.10861	-1.03829	-3.06553	-2.93821	-2.32584	-2.09989	-2.90169	-1.26608	-3.13971	-2.94793	-3.20555	-1.24206	-3.28948	-2.98805	-2.21217	-1.50105	-2.81572	-0.185935	-2.97201
1.57684e+17	-2.84138	-2.89761	-2.85311	-2.71919	-3.08083	-2.17806	-3.27357	-2.94938	-2.65199	2.74811	-3.10204	-2.4039	-2.58218	-2.79957	-2.86199	-3.1585	-2.45128	-1.46477	0.379736	0.53475	-2.87965	-2.3115	-3.29173	3.8271	-2.58193	-2.04854	-3.25895	-2.95173	-2.26433	-3.01278	-2.25889	-1.14842	-3.19368	-3.02012	-2.53921	-2.66427	-3.03375	-1.56241	-3.197	-3.03527	-3.29096	-1.45429	-3.30567	-3.11338	-2.35067	-2.03954	-3.15213	-0.631265	-3.01732
1.5769e+17	-3.13905	-3.19819	-3.12934	-2.99	-3.30889	-2.94456	-3.32035	-3.1597	-3.19349	2.35023	-3.29606	-2.87153	-3.01466	-3.16519	-3.24153	-3.30438	-3.1718	-2.82687	-0.288641	-0.302656	-3.135	-2.95726	-3.32147	3.50719	-3.19302	-2.65181	-3.31468	-3.23578	-2.76778	-3.20876	-2.85518	-1.89304	-3.27589	-3.1817	-3.03903	-3.25277	-3.17796	-2.57162	-3.27287	-3.30583	-3.32168	-1.86123	-3.32147	-3.22524	-2.70879	-2.87468	-3.29392	-1.50118	-3.20367
1.5769e+17	-2.96998	-3.06133	-3.11899	-2.946	-3.20372	-2.58327	-3.28264	-3.0749	-3.22266	2.36347	-3.30818	-2.62895	-2.96989	-3.09222	-3.21953	-3.2507	-2.93907	-2.26155	-0.540836	0.20674	-3.07834	-2.73226	-3.32008	3.66848	-3.10377	-2.6646	-3.26765	-3.25396	-2.78643	-3.1685	-2.67975	-1.81311	-3.24129	-3.20679	-2.89148	-3.07676	-3.14602	-2.07022	-3.26454	-3.29504	-3.31965	-1.81836	-3.32002	-3.16461	-2.59868	-2.37564	-3.28786	-1.52903	-3.19417
1.60785e+17	-3.01875	-2.98951	-3.05521	-2.92451	-3.23198	-2.6882	-3.30516	-3.0657	-3.11201	2.3953	-3.28925	-2.68439	-3.00974	-3.0461	-3.18837	-3.21809	-2.98223	-2.16196	-0.385168	0.188353	-3.06463	-2.66009	-3.3183	3.6414	-2.96017	-2.6428	-3.30076	-3.13417	-2.62731	-3.18729	-2.6213	-1.88348	-3.26804	-3.14206	-2.74331	-3.18225	-3.10873	-1.82251	-3.28733	-3.258	-3.31958	-1.83893	-3.31999	-3.20144	-2.55748	-2.52689	-3.28136	-1.42316	-3.16717
1.60903e+17	-2.90981	-3.02761	-2.92586	-2.85177	-3.20352	-2.25137	-3.29479	-3.06575	-2.94198	2.47569	-3.22539	-2.61418	-2.93435	-2.98493	-3.02379	-3.23877	-2.73231	-1.85155	-0.127275	0.262717	-3.02999	-2.62007	-3.31287	3.69289	-2.86351	-2.48125	-3.29443	-3.08703	-2.57556	-3.12986	-2.57484	-1.61192	-3.17245	-3.09948	-2.79489	-2.92361	-3.07824	-1.91236	-3.24187	-3.14879	-3.30688	-1.74831	-3.31353	-3.16583	-2.57745	-2.25498	-3.23953	-1.26206	-3.06423
1.60911e+17	-3.05351	-3.10562	-2.97738	-2.84263	-3.23463	-2.42546	-3.30707	-3.12482	-2.96863	2.68383	-3.24203	-2.66761	-2.93842	-3.0099	-3.04662	-3.27929	-2.79996	-1.96564	-0.168593	0.193427	-3.02241	-2.83549	-3.31622	3.74522	-3.03285	-2.36309	-3.29529	-3.11547	-2.64896	-3.15747	-2.54976	-1.62575	-3.20231	-3.17055	-2.87386	-2.99527	-3.06749	-2.00498	-3.24945	-3.1876	-3.31064	-1.7304	-3.31174	-3.19964	-2.58235	-2.3769	-3.26082	-1.22032	-3.17992
1.60911e+17	-2.94965	-3.09018	-3.01119	-2.8892	-3.19343	-2.5185	-3.29876	-3.06986	-3.08677	2.50559	-3.2687	-2.60311	-2.83949	-3.05818	-3.11587	-3.23785	-2.73251	-2.15067	-0.0533981	0.192264	-3.04652	-2.68377	-3.31359	3.67914	-3.05665	-2.47827	-3.29585	-3.17733	-2.49966	-3.10357	-2.65976	-1.71058	-3.23768	-3.17537	-2.75286	-2.82165	-3.11985	-2.08966	-3.21867	-3.25006	-3.31109	-1.71483	-3.31578	-3.2069	-2.53712	-2.07154	-3.24969	-1.17147	-3.17289
1.60911e+17	-3.13267	-3.16658	-3.1757	-3.01353	-3.3111	-3.00038	-3.32065	-3.14752	-3.18519	2.29082	-3.28571	-2.85849	-2.97512	-3.13911	-3.25601	-3.29469	-3.19103	-2.92054	-0.242465	-0.36172	-3.13946	-2.89065	-3.32151	3.48838	-3.17394	-2.61501	-3.30655	-3.20196	-2.70542	-3.19451	-2.83098	-1.84677	-3.29592	-3.17531	-3.01213	-3.27324	-3.17177	-2.51877	-3.27489	-3.31104	-3.32173	-1.81969	-3.32159	-3.20651	-2.68532	-2.95823	-3.29828	-1.39126	-3.19129
1.60911e+17	-2.99564	-3.09006	-3.11713	-2.92048	-3.20134	-2.62631	-3.30798	-3.04814	-3.14249	2.43978	-3.29512	-2.58384	-2.8571	-3.04435	-3.17453	-3.21328	-2.9588	-2.07726	-0.254913	0.328776	-3.07587	-2.664	-3.31892	3.72091	-3.10079	-2.61909	-3.29463	-3.21963	-2.51665	-3.14525	-2.64666	-1.79993	-3.271	-3.17907	-2.68636	-3.08309	-3.1442	-2.00464	-3.25064	-3.28526	-3.31837	-1.75797	-3.3185	-3.23669	-2.56742	-2.24498	-3.26962	-1.28577	-3.20817
1.60929e+17	-2.44049	-2.58657	-2.47085	-2.17752	-2.90978	-1.49136	-3.20893	-2.72297	-2.27274	3.0329	-2.90167	-2.20891	-2.20679	-2.54978	-2.55868	-2.97018	-1.23062	-0.839317	0.855357	1.09583	-2.73259	-1.53426	-3.28509	4.2356	-2.19551	-1.89555	-3.20185	-2.81991	-1.98957	-2.92886	-2.08252	-0.900665	-2.92542	-2.78576	-2.14652	-1.80379	-2.91683	-1.1286	-3.10278	-2.78928	-3.19128	-1.2461	-3.27976	-2.99323	-2.19392	-1.00424	-2.66826	-0.286204	-2.84197
1.60929e+17	-2.71119	-2.79564	-2.81045	-2.37249	-2.97275	-1.85844	-3.17012	-2.98569	-2.47774	2.74869	-2.97915	-2.34573	-2.68093	-2.70629	-2.7708	-3.13902	-1.77215	-0.938631	0.21108	0.878061	-2.79106	-2.12973	-3.29413	3.96433	-2.3083	-2.10091	-3.21586	-2.83991	-2.28835	-3.01394	-2.42355	-0.970635	-3.1317	-2.94414	-2.3791	-1.64781	-2.95182	-1.49499	-3.09284	-2.77342	-3.22166	-1.46775	-3.30486	-3.06786	-2.46086	-1.34521	-3.08005	-0.785719	-2.73541
1.60929e+17	-2.84187	-3.03204	-2.93598	-2.85479	-3.17676	-2.09605	-3.27385	-2.96551	-3.11261	2.47721	-3.2732	-2.62762	-2.78175	-3.03803	-3.08681	-3.24853	-2.17986	-1.70878	-0.0580903	0.157281	-3.05586	-2.70985	-3.31222	3.74271	-3.03483	-2.38172	-3.27444	-3.17781	-2.60407	-3.05258	-2.56694	-1.56311	-3.13158	-3.18142	-2.84671	-2.52469	-3.08073	-2.06136	-3.22871	-3.24182	-3.31039	-1.72808	-3.31325	-3.15883	-2.55447	-1.79492	-3.20336	-1.23364	-3.11854
1.6099e+17	-2.58223	-2.69207	-2.60826	-2.41623	-2.95851	-1.73773	-3.25991	-2.89398	-2.45886	2.89442	-2.97522	-2.24433	-2.17387	-2.63258	-2.72701	-3.0483	-1.71083	-1.52905	0.613243	0.760774	-2.69065	-1.79119	-3.28442	4.02864	-2.32482	-1.8693	-3.18441	-2.85822	-1.98315	-2.98368	-2.13164	-1.04965	-3.05425	-2.93889	-2.35469	-2.07875	-2.88386	-1.31794	-3.13227	-2.9616	-3.20243	-1.22828	-3.28801	-2.97638	-2.22086	-1.54474	-2.77498	-0.177938	-2.98603
1.6134e+17	-3.11523	-3.19033	-3.17703	-2.97698	-3.25478	-2.79072	-3.30074	-3.18493	-3.16856	2.15567	-3.30045	-2.57861	-2.83475	-3.12762	-3.10455	-3.23638	-3.00817	-2.24075	-0.50758	-0.0139566	-3.17889	-2.9221	-3.32036	3.60025	-3.1335	-2.49894	-3.31237	-3.26683	-2.63711	-3.1263	-2.74364	-1.79653	-3.29817	-3.23055	-2.77934	-3.07891	-3.15137	-2.255	-3.27104	-3.30049	-3.31968	-1.76224	-3.32073	-3.25193	-2.666	-2.21146	-3.29568	-1.4978	-3.24319
1.61412e+17	-2.97211	-3.0956	-3.11874	-2.88776	-3.19717	-2.67638	-3.29805	-3.02833	-3.17767	2.41168	-3.29799	-2.56001	-2.88387	-3.06712	-3.21151	-3.22468	-2.96553	-2.21859	-0.318099	0.206168	-3.0737	-2.70127	-3.31812	3.65161	-3.11141	-2.62935	-3.27652	-3.24014	-2.61214	-3.13355	-2.66829	-1.83848	-3.27951	-3.18735	-2.75836	-3.01171	-3.14798	-1.98979	-3.24332	-3.29438	-3.31957	-1.88707	-3.31901	-3.22848	-2.52735	-2.18487	-3.25911	-1.3581	-3.21531
1.61452e+17	-3.12725	-3.19281	-3.13117	-3.00467	-3.29647	-2.93182	-3.31928	-3.14459	-3.19854	2.36123	-3.29772	-2.84172	-2.97568	-3.16271	-3.25106	-3.29316	-3.15115	-2.80078	-0.240541	-0.23356	-3.13218	-2.93077	-3.32087	3.50414	-3.18685	-2.65505	-3.31184	-3.23622	-2.73371	-3.19697	-2.85619	-1.88027	-3.27867	-3.18558	-3.0127	-3.24159	-3.17302	-2.52569	-3.27428	-3.3075	-3.32146	-1.84985	-3.32122	-3.23413	-2.71058	-2.83922	-3.29382	-1.47326	-3.21363
1.61452e+17	-2.82683	-2.98783	-2.95895	-2.85753	-3.20262	-2.26491	-3.27958	-2.98288	-3.10135	2.46917	-3.26019	-2.63541	-2.67484	-3.07691	-3.12901	-3.24863	-1.97811	-1.67287	0.113357	-0.151707	-3.04278	-2.82601	-3.31108	3.57914	-3.06093	-2.35799	-3.29374	-3.17858	-2.53405	-2.9995	-2.54582	-1.61248	-3.2015	-3.18376	-2.90735	-2.41233	-3.13389	-2.23178	-3.21004	-3.2538	-3.30528	-1.78276	-3.31511	-3.20382	-2.5538	-1.71436	-3.22	-1.27163	-3.16159
1.61463e+17	-2.94306	-3.06147	-3.04229	-2.85919	-3.1786	-2.42197	-3.29536	-3.0258	-3.09221	2.49368	-3.2707	-2.53832	-2.78328	-3.03331	-3.08781	-3.21336	-2.71205	-1.94816	-0.102941	0.38861	-3.05098	-2.61376	-3.31576	3.79807	-3.05604	-2.48037	-3.28401	-3.19504	-2.48729	-3.11245	-2.59241	-1.67423	-3.22314	-3.16554	-2.68332	-2.83714	-3.11883	-1.98119	-3.23312	-3.24648	-3.31011	-1.662	-3.31476	-3.20427	-2.50399	-2.02941	-3.22058	-1.17616	-3.17502
1.61479e+17	-2.47211	-2.81961	-2.60144	-2.38948	-2.90309	-1.41739	-3.21926	-2.80167	-2.51534	2.79438	-3.0011	-2.2139	-2.34864	-2.59774	-2.57794	-3.06098	-1.40445	-0.987917	0.635032	1.01559	-2.76003	-1.87567	-3.27775	3.99563	-2.35309	-1.77292	-3.20643	-2.83737	-2.02934	-2.98326	-2.22948	-0.746837	-2.94768	-2.88556	-2.43143	-1.79606	-2.88195	-1.19096	-3.07007	-2.77551	-3.17648	-1.32122	-3.28009	-2.99897	-2.32712	-1.409	-2.61604	-0.357635	-2.83255
1.61549e+17	-2.86996	-2.98447	-2.95892	-2.78669	-3.198	-2.34371	-3.29306	-3.10089	-2.80095	2.69912	-3.15633	-2.46927	-2.70849	-2.90434	-2.96729	-3.19096	-2.43479	-1.62947	0.150261	-0.00149984	-3.00967	-2.7668	-3.31688	3.6203	-2.87902	-2.36193	-3.3029	-3.07759	-2.45335	-3.06615	-2.41537	-1.64449	-3.21595	-3.14257	-2.83716	-2.75637	-3.12033	-1.93479	-3.22595	-3.10579	-3.31009	-1.80624	-3.31688	-3.15816	-2.54729	-2.1737	-3.25377	-1.16269	-3.09029
1.61864e+17	-2.769	-2.84394	-2.81331	-2.67273	-3.16841	-1.98798	-3.27895	-2.98502	-2.75428	2.72435	-3.12946	-2.46919	-2.68075	-2.84542	-2.89845	-3.16843	-2.04369	-1.14773	0.240451	0.35039	-3.00076	-2.53017	-3.31528	3.83786	-2.77147	-2.30133	-3.28914	-3.02803	-2.45805	-3.00184	-2.35036	-1.37344	-3.07943	-3.01906	-2.72227	-2.51315	-3.07126	-1.85531	-3.21011	-3.04618	-3.29615	-1.73492	-3.31294	-3.09863	-2.48857	-1.88335	-3.16393	-1.17193	-2.97887
1.61864e+17	-3.05901	-3.03709	-3.15753	-2.92303	-3.23375	-2.92328	-3.31072	-3.05669	-3.17274	2.37869	-3.30581	-2.68224	-2.97352	-3.05392	-3.24577	-3.20509	-3.02849	-2.33404	-0.423398	0.123298	-3.09629	-2.71339	-3.31923	3.56781	-3.05356	-2.70073	-3.29237	-3.17421	-2.59241	-3.18682	-2.65105	-1.9302	-3.30516	-3.15928	-2.67296	-3.23206	-3.12492	-1.8526	-3.28745	-3.29854	-3.32121	-1.933	-3.3209	-3.24898	-2.49734	-2.57916	-3.28928	-1.41764	-3.21437
1.61883e+17	-2.72338	-2.79659	-2.7281	-2.78233	-3.09121	-1.75587	-3.24464	-2.69775	-2.38672	3.09712	-2.96727	-2.45596	-2.43863	-2.68586	-2.91688	-3.07124	-2.1057	-1.06518	0.621931	0.755907	-3.00989	-2.38556	-3.31001	4.12718	-2.75689	-2.10751	-3.23099	-2.86391	-2.52504	-2.90677	-2.35566	-0.884655	-3.09196	-2.9384	-2.51807	-2.60578	-2.98184	-1.7905	-3.08248	-3.09002	-3.27787	-1.66123	-3.30276	-3.10918	-2.45264	-1.67147	-3.11397	-1.09848	-3.09218
1.6189e+17	-3.13776	-3.22464	-3.05798	-2.89642	-3.3083	-2.76568	-3.31967	-3.20697	-3.17715	2.40965	-3.29187	-2.851	-3.08694	-3.17402	-3.17873	-3.3124	-3.1226	-2.55205	-0.394885	-0.247726	-3.14642	-3.00267	-3.32152	3.57112	-3.19966	-2.67803	-3.31757	-3.23998	-2.82006	-3.21224	-2.78635	-1.93809	-3.2192	-3.1723	-3.03428	-3.18551	-3.17497	-2.54321	-3.25927	-3.28389	-3.32138	-1.96047	-3.32118	-3.22145	-2.66886	-2.71013	-3.29568	-1.57731	-3.20881
1.6189e+17	-2.53144	-2.75211	-2.60338	-2.44667	-3.03606	-1.71157	-3.2385	-2.78264	-2.61026	2.79527	-3.0911	-2.3287	-2.50831	-2.75551	-2.67544	-3.09856	-1.39177	-1.07863	0.606474	0.805667	-2.87486	-1.95805	-3.29772	4.04347	-2.50123	-2.03157	-3.25544	-2.93857	-2.18888	-2.94028	-2.22901	-1.04288	-2.89481	-2.8996	-2.36215	-2.14037	-3.0116	-1.57388	-3.11859	-2.88344	-3.22042	-1.46868	-3.29098	-3.05101	-2.33815	-1.35193	-2.86517	-0.699373	-2.94089
1.6189e+17	-2.81112	-2.93431	-2.89962	-2.62573	-3.1264	-2.03173	-3.26251	-2.85132	-2.98066	2.63704	-3.24032	-2.5123	-2.51257	-3.01153	-2.96409	-3.18847	-1.8436	-1.40077	0.3521	0.35694	-2.89763	-2.54816	-3.2969	3.89958	-2.9082	-2.13543	-3.25644	-3.08635	-2.3081	-2.98514	-2.46698	-1.3849	-3.13434	-3.12681	-2.62628	-1.93577	-2.98337	-1.89963	-3.14369	-3.20371	-3.2988	-1.61518	-3.30914	-3.18583	-2.3636	-1.12847	-3.10232	-0.838754	-3.06267
1.61891e+17	-2.92559	-3.05436	-2.99914	-2.8728	-3.17152	-2.58307	-3.29906	-3.02114	-3.09291	2.49469	-3.27897	-2.59593	-2.89815	-3.00482	-3.15559	-3.2065	-2.87211	-1.97725	-0.198455	0.273385	-3.05612	-2.57755	-3.31485	3.66118	-3.01874	-2.56501	-3.29244	-3.17052	-2.46767	-3.11607	-2.66408	-1.78787	-3.25149	-3.16074	-2.64233	-2.93499	-3.12638	-1.87364	-3.22214	-3.27155	-3.31788	-1.83582	-3.31568	-3.22488	-2.55251	-2.03109	-3.24966	-1.25031	-3.16053
1.61891e+17	-3.09936	-3.15513	-2.98707	-2.84194	-3.27798	-2.51062	-3.31427	-3.18129	-3.06863	2.63151	-3.27864	-2.74825	-3.04821	-3.0877	-3.08764	-3.30081	-2.94042	-2.11765	-0.315616	0.09421	-3.07928	-2.90938	-3.31997	3.73614	-3.12131	-2.50986	-3.30734	-3.17128	-2.74491	-3.20543	-2.65776	-1.78863	-3.188	-3.18332	-2.93325	-3.07012	-3.08375	-2.16408	-3.26881	-3.22614	-3.31726	-1.83652	-3.31555	-3.21281	-2.64706	-2.44224	-3.27687	-1.39775	-3.1986
1.61893e+17	-2.85785	-2.98861	-2.98619	-2.70969	-3.18212	-2.19421	-3.26431	-2.97813	-3.07744	2.50913	-3.2529	-2.60247	-2.67122	-3.0478	-3.08911	-3.25842	-1.97986	-1.58513	-0.00896968	-0.0155019	-2.9724	-2.83843	-3.30281	3.76861	-2.91056	-2.29809	-3.26127	-3.12409	-2.48204	-2.97431	-2.56073	-1.54012	-3.21143	-3.17002	-2.83919	-2.13549	-3.03359	-2.08271	-3.18688	-3.23345	-3.2905	-1.72482	-3.31302	-3.18859	-2.49266	-1.4024	-3.2094	-1.10622	-3.10724
1.61893e+17	-2.97343	-3.04708	-3.08522	-2.96728	-3.22397	-2.44543	-3.2877	-3.1079	-3.16325	2.37824	-3.29334	-2.64613	-3.01463	-3.08323	-3.17326	-3.25678	-2.95446	-2.12459	-0.553794	0.231672	-3.06892	-2.7188	-3.32118	3.68228	-3.0529	-2.6868	-3.27776	-3.21511	-2.77266	-3.18416	-2.66628	-1.82478	-3.21606	-3.16701	-2.89024	-3.1185	-3.1195	-2.01984	-3.2713	-3.25535	-3.31975	-1.83368	-3.32044	-3.14197	-2.64817	-2.50622	-3.29659	-1.57185	-3.14681
1.61893e+17	-2.9597	-2.94078	-2.99193	-2.80066	-3.18326	-2.54615	-3.28213	-3.01417	-2.83326	2.49153	-3.20783	-2.50966	-2.82452	-2.94018	-3.03248	-3.17962	-2.76946	-1.76815	-0.0868253	0.452536	-2.9719	-2.53407	-3.31221	3.70685	-2.76225	-2.3976	-3.29033	-3.02193	-2.4717	-3.10041	-2.47816	-1.53743	-3.24489	-3.07393	-2.64928	-3.02585	-3.08571	-1.71786	-3.22628	-3.16725	-3.31039	-1.59403	-3.31269	-3.1924	-2.49115	-2.25691	-3.25013	-1.00983	-3.07576
1.62002e+17	-2.89966	-3.06535	-3.00461	-2.87481	-3.17635	-2.48152	-3.28547	-3.04944	-3.13895	2.45192	-3.28198	-2.59471	-2.83249	-3.06106	-3.16741	-3.2245	-2.72414	-1.97772	-0.173084	0.195373	-3.04744	-2.69639	-3.31586	3.65924	-3.08037	-2.50062	-3.28362	-3.2208	-2.55185	-3.08291	-2.67994	-1.75038	-3.24678	-3.18901	-2.75432	-2.74982	-3.13915	-2.0441	-3.20273	-3.27674	-3.31709	-1.81852	-3.31584	-3.21067	-2.54233	-1.83492	-3.2459	-1.28038	-3.19482
1.62002e+17	-2.39479	-2.63089	-2.43799	-2.16447	-2.85309	-1.33523	-3.1868	-2.7065	-2.28275	2.95576	-2.88073	-2.16776	-2.2176	-2.53771	-2.49264	-2.95869	-1.16721	-0.791548	0.802576	1.21807	-2.68443	-1.511	-3.27262	4.22106	-2.12882	-1.77139	-3.1687	-2.76831	-1.96102	-2.95715	-2.17625	-0.754813	-2.90656	-2.76241	-2.1594	-1.56497	-2.85522	-1.00684	-3.05381	-2.7118	-3.14911	-1.21226	-3.26783	-2.97689	-2.23444	-0.967554	-2.53837	-0.246274	-2.75981
1.62079e+17	-2.89583	-3.05085	-2.89125	-2.92169	-3.22117	-1.89604	-3.30076	-3.09975	-2.98318	2.41177	-3.23766	-2.62079	-2.97912	-2.9885	-2.99312	-3.25812	-2.66243	-1.5835	-0.26099	0.28277	-3.05432	-2.69048	-3.3183	3.70528	-2.89437	-2.54167	-3.29413	-3.0993	-2.62097	-3.13547	-2.60683	-1.63975	-3.1252	-3.09973	-2.87668	-2.88723	-3.04487	-1.87941	-3.25909	-3.12596	-3.31166	-1.81737	-3.31725	-3.14981	-2.63243	-2.27516	-3.26831	-1.4334	-3.0154
1.62079e+17	-3.12779	-3.14484	-3.19077	-3.00858	-3.30761	-2.97372	-3.32078	-3.16908	-3.17426	2.33622	-3.27015	-2.81202	-2.89715	-3.11191	-3.23946	-3.2782	-3.14885	-2.87736	-0.0996369	-0.227565	-3.14234	-2.78489	-3.32135	3.5376	-3.17709	-2.56269	-3.29024	-3.17868	-2.6122	-3.16286	-2.78823	-1.80516	-3.2876	-3.1753	-2.97284	-3.23589	-3.13484	-2.42206	-3.28028	-3.30997	-3.321	-1.72416	-3.32067	-3.18876	-2.65449	-2.94497	-3.29055	-1.17743	-3.22206
1.62079e+17	-2.81688	-2.94913	-2.92507	-2.85154	-3.20866	-2.27585	-3.28164	-2.99646	-3.05742	2.53153	-3.24768	-2.61989	-2.6398	-3.062	-3.09759	-3.24215	-1.99508	-1.70899	0.178645	-0.181698	-3.06064	-2.78818	-3.31394	3.59793	-3.04699	-2.361	-3.30083	-3.16947	-2.51229	-3.01222	-2.49292	-1.65137	-3.19008	-3.16967	-2.88939	-2.45711	-3.1488	-2.2107	-3.22002	-3.23956	-3.30781	-1.78776	-3.31457	-3.19764	-2.57292	-1.74455	-3.21873	-1.2767	-3.15016
1.62091e+17	-2.58903	-2.73741	-2.64691	-2.39678	-2.98139	-1.7448	-3.22456	-2.76538	-2.47628	2.82811	-3.00274	-2.28032	-2.43676	-2.71926	-2.7123	-3.06353	-1.94556	-1.07406	0.60195	0.979489	-2.81605	-1.79492	-3.28644	4.0637	-2.34922	-1.9799	-3.23222	-2.85632	-2.13102	-2.98386	-2.26408	-0.992716	-3.0069	-2.82929	-2.26721	-2.17182	-2.95814	-1.29307	-3.12074	-2.88371	-3.2416	-1.32252	-3.2761	-3.0705	-2.27183	-1.30793	-2.85053	-0.515587	-2.88696
1.64632e+17	-2.92035	-3.0633	-3.00725	-2.89811	-3.18857	-2.56117	-3.29011	-3.05818	-3.14443	2.43056	-3.28314	-2.61978	-2.9013	-3.05657	-3.18657	-3.23161	-2.8367	-2.07356	-0.274664	0.151409	-3.05328	-2.7114	-3.31713	3.60356	-3.07165	-2.57392	-3.28451	-3.21829	-2.5884	-3.12122	-2.70003	-1.81466	-3.25605	-3.19258	-2.76699	-2.89565	-3.15194	-2.01663	-3.22155	-3.28147	-3.31834	-1.8724	-3.31686	-3.20933	-2.57576	-2.02387	-3.26554	-1.37289	-3.18548
1.64632e+17	-2.89258	-3.04184	-2.91574	-2.93615	-3.23192	-1.98389	-3.29782	-3.09903	-3.0169	2.41272	-3.24447	-2.61301	-2.96816	-3.01472	-3.0162	-3.26133	-2.62156	-1.63495	-0.272076	0.206772	-3.05958	-2.7139	-3.31965	3.67215	-2.93125	-2.5494	-3.29805	-3.11739	-2.63279	-3.13188	-2.60405	-1.68221	-3.12042	-3.10567	-2.88778	-2.90907	-3.06621	-1.95436	-3.25918	-3.14564	-3.31232	-1.83847	-3.31734	-3.14074	-2.64559	-2.3039	-3.27195	-1.46909	-3.04369
1.64632e+17	-3.05164	-3.14409	-3.1403	-2.90785	-3.23833	-2.74256	-3.2839	-3.12629	-3.05234	2.1711	-3.25132	-2.64381	-2.87338	-3.04923	-3.084	-3.2345	-2.85034	-2.08771	-0.512377	-0.0437139	-3.10368	-2.90836	-3.31559	3.45979	-2.99303	-2.48098	-3.30392	-3.17878	-2.62886	-3.13683	-2.72645	-1.69252	-3.2883	-3.16347	-2.7311	-2.89872	-3.11879	-2.14901	-3.23844	-3.22994	-3.31029	-1.84177	-3.32039	-3.24121	-2.64908	-2.21378	-3.29693	-1.39964	-3.17693
1.64699e+17	-3.12882	-3.17722	-3.16111	-3.01902	-3.30629	-2.97579	-3.32009	-3.14174	-3.19193	2.3186	-3.28829	-2.8503	-2.95634	-3.14638	-3.2595	-3.29364	-3.17836	-2.90981	-0.213477	-0.310038	-3.13369	-2.88964	-3.32118	3.49809	-3.18216	-2.62157	-3.30656	-3.21404	-2.7018	-3.19185	-2.84058	-1.84635	-3.2905	-3.1797	-3.0186	-3.26065	-3.17096	-2.51895	-3.27637	-3.31137	-3.32142	-1.80509	-3.32127	-3.21502	-2.70079	-2.93343	-3.29549	-1.39423	-3.20029
1.64699e+17	-2.30845	-2.48257	-2.294	-2.08685	-2.80624	-1.24088	-3.20329	-2.70316	-2.15641	3.09551	-2.81972	-2.08901	-1.89491	-2.43312	-2.48296	-2.90592	-1.02067	-0.967785	0.928081	1.23265	-2.55729	-1.23623	-3.2682	4.32149	-1.95838	-1.69313	-3.13236	-2.74545	-1.8003	-2.9505	-2.0283	-0.757864	-2.90849	-2.75944	-2.03	-1.50122	-2.76952	-0.883189	-3.06419	-2.76065	-3.12151	-1.10895	-3.26456	-2.90555	-2.13446	-0.868223	-2.42514	0.0877476	-2.81861
1.64753e+17	-2.81137	-2.94512	-2.9281	-2.83127	-3.22505	-2.37443	-3.28474	-3.064	-2.97079	2.59755	-3.20527	-2.54696	-2.65352	-3.02043	-3.025	-3.22366	-2.13469	-1.79286	0.178963	-0.153039	-3.04391	-2.75485	-3.31702	3.58184	-2.9744	-2.39304	-3.30711	-3.13504	-2.48615	-3.04869	-2.44193	-1.78017	-3.19815	-3.14939	-2.86275	-2.59318	-3.15222	-2.17486	-3.21623	-3.18489	-3.30285	-1.81143	-3.31573	-3.1774	-2.56847	-1.9184	-3.22439	-1.29136	-3.14604
1.64753e+17	-2.8968	-3.0666	-2.99978	-2.85558	-3.18845	-2.26131	-3.28904	-3.09828	-2.89603	2.48168	-3.20861	-2.58886	-2.89604	-2.96583	-2.93196	-3.25308	-2.38541	-1.9146	-0.0722163	0.130714	-3.02047	-2.75084	-3.3142	3.57924	-2.8497	-2.32906	-3.29617	-3.04526	-2.51977	-3.11375	-2.48609	-1.4288	-3.17256	-3.15407	-2.81519	-2.79078	-3.08123	-1.95267	-3.2163	-3.11233	-3.29429	-1.75515	-3.3143	-3.14134	-2.56188	-2.17138	-3.25597	-1.09364	-3.09591
1.64761e+17	-2.88942	-3.02389	-2.99075	-2.81979	-3.16667	-2.33817	-3.27838	-3.09435	-2.88521	2.51952	-3.17761	-2.55361	-2.839	-2.91516	-2.97532	-3.23061	-2.47523	-1.65203	-0.0496318	0.13293	-2.99611	-2.73531	-3.31333	3.59059	-2.823	-2.36886	-3.28958	-3.05325	-2.50569	-3.1067	-2.54961	-1.52315	-3.21475	-3.1317	-2.78914	-2.62812	-3.07827	-1.93837	-3.20395	-3.10783	-3.29932	-1.78496	-3.31661	-3.16095	-2.57855	-2.11706	-3.25106	-1.18919	-3.04257
1.6477e+17	-2.46039	-2.52766	-2.45587	-2.13669	-2.81618	-1.43357	-3.17153	-2.71998	-2.1237	2.99051	-2.78985	-2.19781	-2.26652	-2.47174	-2.52444	-2.93491	-1.35809	-0.684071	0.780873	1.24788	-2.69298	-1.49438	-3.27903	4.25886	-1.99276	-1.82955	-3.1476	-2.72078	-2.0123	-2.96912	-2.17355	-0.763556	-2.97977	-2.72764	-2.09672	-1.61565	-2.84111	-0.978351	-3.0894	-2.71591	-3.17077	-1.23406	-3.27261	-2.96569	-2.27218	-0.947565	-2.67694	-0.252974	-2.68207
1.6477e+17	-2.4803	-2.59362	-2.48856	-2.27677	-2.89804	-1.52779	-3.2399	-2.82574	-2.29526	3.03388	-2.90562	-2.18853	-2.09237	-2.53828	-2.63658	-2.99228	-1.41847	-1.21106	0.768896	0.971075	-2.64698	-1.58309	-3.28074	4.18335	-2.18346	-1.81494	-3.17403	-2.8113	-1.92387	-2.96831	-2.05969	-0.956627	-3.00866	-2.87036	-2.20152	-1.88514	-2.8646	-1.11247	-3.12318	-2.88313	-3.18366	-1.20371	-3.28319	-2.95903	-2.17053	-1.22179	-2.69513	-0.0905563	-2.91488
1.6477e+17	-3.12324	-3.17914	-3.10575	-2.93988	-3.29811	-2.88551	-3.31852	-3.16691	-3.16591	2.39767	-3.29344	-2.83825	-3.03433	-3.14108	-3.19623	-3.29936	-3.11462	-2.63462	-0.308132	-0.222774	-3.13512	-2.93994	-3.32058	3.52487	-3.16851	-2.62422	-3.31402	-3.22014	-2.74839	-3.20785	-2.81692	-1.89467	-3.26298	-3.17579	-2.99008	-3.2118	-3.15287	-2.46613	-3.27282	-3.28766	-3.32132	-1.89286	-3.32097	-3.22171	-2.67708	-2.74471	-3.28523	-1.47512	-3.20788
1.6477e+17	-2.71032	-2.90879	-2.82532	-2.73569	-3.15457	-2.06925	-3.26359	-2.95537	-2.92811	2.63726	-3.22625	-2.4927	-2.71753	-2.96566	-2.93119	-3.21789	-1.72117	-1.6886	0.280044	0.302788	-2.97821	-2.49841	-3.3089	3.81295	-2.86856	-2.22634	-3.2915	-3.08054	-2.3829	-3.00116	-2.40555	-1.43972	-3.08029	-3.11557	-2.66181	-2.33143	-3.10396	-1.99335	-3.18854	-3.11914	-3.27187	-1.6686	-3.30683	-3.12213	-2.48705	-1.59511	-3.14129	-1.02909	-3.10272
1.64819e+17	-3.06443	-2.99742	-3.15461	-2.90317	-3.23341	-2.94854	-3.31104	-3.05523	-3.16805	2.37754	-3.30776	-2.68896	-2.99667	-3.05412	-3.24722	-3.19444	-3.03972	-2.3151	-0.437026	0.133885	-3.09859	-2.6964	-3.31869	3.58156	-3.01616	-2.69036	-3.29578	-3.14839	-2.59486	-3.19666	-2.63274	-1.93497	-3.30852	-3.148	-2.648	-3.2496	-3.123	-1.79137	-3.29377	-3.29628	-3.32168	-1.92463	-3.32106	-3.24721	-2.47039	-2.59467	-3.28562	-1.43678	-3.21226
1.64819e+17	-2.85466	-3.0263	-2.96321	-2.81201	-3.16161	-2.15418	-3.28656	-3.0834	-2.88952	2.52725	-3.19994	-2.56304	-2.8736	-2.92811	-2.94229	-3.24722	-2.33606	-1.72643	0.0207336	0.172928	-3.00681	-2.70699	-3.31076	3.62538	-2.81469	-2.31524	-3.29192	-3.03765	-2.50204	-3.10383	-2.49101	-1.37962	-3.1703	-3.14582	-2.77224	-2.63865	-3.06939	-1.88129	-3.20861	-3.09274	-3.29387	-1.76768	-3.31423	-3.12863	-2.54208	-2.06375	-3.25551	-1.08203	-3.05498
1.64819e+17	-2.76545	-2.84534	-2.76768	-2.74153	-3.14698	-1.87732	-3.27757	-2.94806	-2.73549	2.65081	-3.13286	-2.46827	-2.75917	-2.81889	-2.90772	-3.16934	-2.30544	-1.11563	0.204155	0.5518	-3.00086	-2.43355	-3.31224	3.86299	-2.68634	-2.3081	-3.27701	-3.0033	-2.48577	-3.00715	-2.38981	-1.29556	-3.06973	-2.98334	-2.67151	-2.62992	-3.0122	-1.729	-3.1966	-3.03041	-3.29505	-1.67762	-3.3089	-3.09927	-2.49882	-1.92845	-3.16281	-1.17444	-2.92736
1.64819e+17	-2.97353	-3.02656	-3.03849	-2.91561	-3.20442	-2.68788	-3.2982	-3.08162	-2.97697	2.51664	-3.22263	-2.59802	-2.86757	-2.98935	-3.10079	-3.21815	-2.79211	-2.08853	-0.122831	0.0154009	-3.04546	-2.70712	-3.31265	3.51787	-2.9432	-2.51604	-3.29755	-3.11083	-2.51878	-3.11047	-2.58098	-1.77566	-3.2602	-3.13505	-2.71437	-3.02012	-3.09515	-1.95287	-3.24779	-3.21589	-3.31551	-1.81946	-3.31699	-3.20015	-2.51188	-2.31939	-3.25408	-1.28231	-3.17129
1.64819e+17	-2.81184	-2.9305	-2.9077	-2.7392	-3.16369	-2.08279	-3.26352	-2.9059	-3.03411	2.59012	-3.25442	-2.61418	-2.5752	-3.03699	-3.0662	-3.23312	-1.61281	-1.45006	0.27796	-0.0112822	-3.00412	-2.7391	-3.30483	3.77466	-2.98768	-2.2467	-3.2794	-3.14178	-2.4418	-2.93776	-2.46433	-1.41058	-3.15104	-3.16557	-2.81346	-2.11345	-3.08038	-2.09223	-3.20424	-3.23238	-3.29975	-1.71105	-3.31279	-3.18208	-2.49683	-1.43581	-3.17059	-1.06814	-3.09708
1.65165e+17	-2.90673	-3.06805	-2.97407	-2.91227	-3.1985	-2.43653	-3.29383	-3.11389	-3.06524	2.51909	-3.25106	-2.60158	-2.8237	-3.06158	-3.08853	-3.26493	-2.49181	-2.10198	-0.017488	-0.0178713	-3.01807	-2.82382	-3.31275	3.56804	-3.02469	-2.44241	-3.29492	-3.16481	-2.54513	-3.07356	-2.62409	-1.77096	-3.25156	-3.20686	-2.81132	-2.62229	-3.0918	-2.13808	-3.20775	-3.23584	-3.30569	-1.74811	-3.31339	-3.19009	-2.54536	-1.91755	-3.26925	-1.21364	-3.16696
1.65165e+17	-2.88413	-2.9854	-2.89903	-2.80792	-3.17618	-2.19786	-3.28748	-3.03642	-2.85489	2.51889	-3.20026	-2.54178	-2.85181	-2.93607	-2.97762	-3.21399	-2.61711	-1.67476	-0.0134842	0.411407	-2.9921	-2.53462	-3.31115	3.74564	-2.79235	-2.39216	-3.28877	-3.04913	-2.50232	-3.103	-2.50527	-1.50082	-3.16758	-3.08049	-2.72024	-2.85311	-3.05532	-1.79026	-3.22554	-3.11446	-3.30036	-1.6644	-3.3108	-3.15993	-2.53789	-2.15188	-3.2125	-1.10853	-3.03943
1.65165e+17	-2.92494	-2.92432	-2.9521	-2.81593	-3.17777	-2.43674	-3.28638	-3.00763	-2.8361	2.52581	-3.20951	-2.51091	-2.85035	-2.93787	-3.01958	-3.18497	-2.77392	-1.69803	-0.0474292	0.479248	-2.96823	-2.48622	-3.31024	3.74824	-2.73013	-2.41346	-3.28937	-3.02049	-2.49335	-3.1017	-2.4846	-1.54452	-3.22759	-3.06183	-2.6464	-3.01976	-3.07394	-1.69326	-3.23607	-3.15425	-3.31077	-1.60869	-3.31197	-3.17971	-2.49752	-2.2247	-3.24564	-1.04645	-3.05612
1.65188e+17	-2.78062	-2.95896	-2.84314	-2.75115	-3.127	-2.14678	-3.27488	-3.03721	-2.88025	2.76972	-3.20219	-2.46033	-2.70449	-2.95605	-2.90436	-3.20997	-2.04753	-1.87678	0.289998	0.477734	-2.95443	-2.43977	-3.30053	3.87787	-2.86392	-2.23703	-3.2829	-3.06429	-2.27705	-3.00158	-2.41055	-1.50463	-3.16283	-3.1347	-2.57466	-2.34517	-3.06695	-1.83471	-3.17503	-3.14463	-3.28694	-1.47925	-3.30874	-3.12524	-2.34735	-1.52482	-3.1653	-0.816513	-3.12586
1.65188e+17	-2.9984	-3.05271	-3.15597	-2.93956	-3.21539	-2.72859	-3.28318	-3.078	-3.23599	2.3523	-3.3139	-2.63663	-3.00364	-3.09556	-3.25409	-3.24175	-3.06152	-2.35503	-0.628218	0.197922	-3.06744	-2.72913	-3.32126	3.65117	-3.11043	-2.74022	-3.25912	-3.2623	-2.80107	-3.19512	-2.67648	-1.87763	-3.27022	-3.20157	-2.8643	-3.1761	-3.16202	-2.0074	-3.2699	-3.30556	-3.32118	-1.89927	-3.32085	-3.16941	-2.59573	-2.52122	-3.29783	-1.58651	-3.20259
1.65302e+17	-2.91161	-2.94364	-3.05694	-2.55196	-3.14831	-2.29706	-3.24019	-3.0169	-2.91556	2.50539	-3.19132	-2.52002	-2.81975	-2.92824	-3.02093	-3.23838	-2.25987	-1.34657	-0.205102	0.331539	-2.86724	-2.72078	-3.29811	3.74855	-2.6327	-2.32668	-3.25242	-3.02958	-2.49183	-3.04314	-2.60638	-1.38881	-3.2562	-3.09845	-2.56837	-2.06341	-3.01492	-1.91534	-3.14716	-3.08838	-3.27079	-1.65526	-3.31919	-3.16636	-2.48201	-1.53194	-3.25879	-1.15641	-2.92629
1.65302e+17	-2.76357	-2.85685	-2.77658	-2.64627	-3.02653	-1.92172	-3.26407	-2.92459	-2.58953	2.76965	-3.07807	-2.39534	-2.5978	-2.71012	-2.82341	-3.1543	-2.23028	-1.02041	0.465517	0.732543	-2.92513	-2.34246	-3.30018	3.90031	-2.54211	-2.01685	-3.25133	-2.9324	-2.30211	-3.00743	-2.25414	-0.947117	-3.14319	-2.99617	-2.56021	-2.459	-2.99301	-1.46064	-3.18376	-2.95979	-3.28144	-1.52495	-3.30401	-3.08846	-2.40312	-1.91483	-3.13545	-0.654558	-2.90185
1.65302e+17	-2.37973	-2.51157	-2.38805	-2.13027	-2.83317	-1.34425	-3.21174	-2.73836	-2.15008	3.0948	-2.83379	-2.1636	-2.0746	-2.46065	-2.522	-2.92954	-1.06615	-0.898815	0.893173	1.17441	-2.64279	-1.40865	-3.27694	4.3003	-2.06216	-1.78376	-3.1589	-2.76315	-1.9048	-2.9523	-2.05234	-0.825943	-2.94455	-2.78889	-2.08211	-1.64457	-2.84687	-0.970852	-3.0971	-2.78203	-3.15408	-1.1987	-3.27841	-2.93995	-2.16863	-0.924245	-2.59767	-0.0751234	-2.81106
1.65302e+17	-2.58606	-2.70397	-2.63748	-2.4539	-3.01741	-1.69608	-3.23944	-2.76618	-2.39874	3.01206	-2.97686	-2.37269	-2.36459	-2.64788	-2.72614	-3.0401	-1.53728	-0.989843	0.711576	0.806327	-2.88594	-2.02815	-3.30009	4.12984	-2.52485	-2.03795	-3.23175	-2.88509	-2.25752	-2.92862	-2.21238	-0.988303	-3.02262	-2.90384	-2.4008	-2.1644	-2.99341	-1.50611	-3.12831	-2.95321	-3.23943	-1.48532	-3.30005	-3.05729	-2.32717	-1.34004	-2.94164	-0.691178	-2.95527
1.65326e+17	-3.03538	-2.99743	-3.06304	-2.92886	-3.24224	-2.6765	-3.30688	-3.11684	-3.06744	2.38666	-3.27921	-2.68668	-3.02964	-3.07699	-3.14813	-3.24278	-2.97538	-2.1609	-0.360389	0.0642879	-3.0749	-2.74389	-3.31846	3.60276	-2.95573	-2.6128	-3.30685	-3.13271	-2.67349	-3.19081	-2.65435	-1.86334	-3.2625	-3.13196	-2.79109	-3.17629	-3.11212	-1.95594	-3.28244	-3.2378	-3.3201	-1.84425	-3.32027	-3.20236	-2.59867	-2.53822	-3.28229	-1.43503	-3.16684
1.65326e+17	-2.69483	-2.70292	-2.76315	-2.43036	-3.12364	-2.06975	-3.26299	-2.97663	-2.54554	3.04446	-3.0464	-2.38053	-2.39129	-2.72906	-2.81608	-3.0617	-1.66027	-1.18577	0.648642	0.434585	-2.93554	-2.2187	-3.30992	3.99903	-2.65877	-2.25264	-3.2869	-3.00267	-2.24448	-2.93411	-2.12911	-1.50025	-3.13078	-2.99722	-2.53983	-2.27785	-3.11704	-1.66612	-3.21414	-3.02227	-3.29018	-1.57027	-3.31265	-3.08296	-2.26075	-1.44689	-3.08681	-0.825948	-3.01348
1.65326e+17	-3.01333	-3.07091	-3.12565	-2.9589	-3.22652	-2.63963	-3.30437	-3.07921	-3.15064	2.42623	-3.29576	-2.63263	-2.92733	-3.07311	-3.2059	-3.23517	-2.99366	-2.15975	-0.35762	0.25668	-3.0833	-2.73956	-3.32059	3.71337	-3.10603	-2.64636	-3.29461	-3.22451	-2.64742	-3.17276	-2.66954	-1.85472	-3.27468	-3.18302	-2.75241	-3.15592	-3.14578	-2.05895	-3.27365	-3.28942	-3.32006	-1.81134	-3.31953	-3.2157	-2.62809	-2.42355	-3.29296	-1.43756	-3.21133
1.65386e+17	-3.09727	-3.14907	-3.18646	-2.95437	-3.24314	-2.76344	-3.30145	-3.1695	-3.15796	2.26272	-3.3015	-2.58671	-2.82517	-3.1076	-3.1486	-3.23117	-3.02564	-2.21069	-0.348552	0.166177	-3.16092	-2.84839	-3.3207	3.6609	-3.16461	-2.58253	-3.31058	-3.26835	-2.57676	-3.12649	-2.70185	-1.77308	-3.29375	-3.23156	-2.75937	-3.11887	-3.17001	-2.21803	-3.26361	-3.29882	-3.32027	-1.7119	-3.32093	-3.25378	-2.62129	-2.25855	-3.29583	-1.43052	-3.24489
1.65386e+17	-2.99638	-3.02798	-3.04659	-2.96139	-3.23625	-2.60827	-3.29398	-3.10565	-3.14984	2.3618	-3.29816	-2.69556	-3.03816	-3.07544	-3.1951	-3.2453	-2.99242	-2.21763	-0.522462	0.179168	-3.05563	-2.69064	-3.31975	3.63222	-3.01373	-2.69626	-3.292	-3.19018	-2.70212	-3.19321	-2.66254	-1.91308	-3.25047	-3.1675	-2.85655	-3.17465	-3.13348	-1.93853	-3.27573	-3.26641	-3.32007	-1.86204	-3.32066	-3.16998	-2.64381	-2.53537	-3.29776	-1.53553	-3.16113
1.65739e+17	-2.50678	-2.66786	-2.53533	-2.25662	-2.91245	-1.54935	-3.19439	-2.70938	-2.33169	2.88901	-2.91888	-2.17233	-2.30897	-2.60462	-2.58546	-2.99844	-1.7196	-0.879097	0.708908	1.17657	-2.72006	-1.5846	-3.27855	4.15747	-2.14062	-1.85219	-3.19866	-2.77562	-2.06096	-2.95837	-2.22365	-0.830549	-2.97175	-2.7712	-2.19894	-1.92386	-2.87379	-1.1043	-3.06487	-2.74173	-3.19576	-1.2288	-3.25915	-3.02607	-2.27287	-1.14589	-2.70927	-0.338499	-2.7788
1.65858e+17	-2.87549	-3.01862	-3.03249	-2.7325	-3.16421	-2.36364	-3.25875	-3.10101	-2.91609	2.50796	-3.1736	-2.56858	-2.83948	-2.93811	-2.97214	-3.24215	-2.22408	-1.52823	-0.0739589	0.123059	-2.94018	-2.72716	-3.30971	3.5874	-2.78162	-2.41845	-3.27877	-3.04025	-2.50598	-3.08226	-2.5415	-1.54727	-3.22295	-3.13549	-2.74202	-2.29886	-3.07443	-2.03628	-3.15172	-3.06532	-3.27559	-1.76635	-3.31769	-3.16065	-2.56531	-1.91212	-3.2547	-1.22243	-3.03866
1.65858e+17	-2.99535	-3.17952	-3.13201	-2.96709	-3.22578	-2.5755	-3.3044	-3.14092	-2.97416	2.36028	-3.22137	-2.56478	-2.93921	-3.04572	-3.03399	-3.27324	-2.84443	-2.47449	-0.0225098	-0.344529	-3.0295	-2.9529	-3.31671	3.24861	-2.98666	-2.40092	-3.30809	-3.12401	-2.56601	-3.10595	-2.55736	-1.66878	-3.2724	-3.23303	-2.91216	-2.98966	-3.07476	-2.26345	-3.21064	-3.15206	-3.31181	-1.88474	-3.31919	-3.1944	-2.66677	-2.51843	-3.28281	-1.22589	-3.20364
1.65946e+17	-2.9934	-3.1466	-3.10607	-2.90801	-3.2282	-2.60552	-3.2897	-3.11974	-3.026	2.23173	-3.23817	-2.63226	-2.91705	-3.06225	-3.0578	-3.2596	-2.74823	-2.19006	-0.315709	-0.151247	-3.04439	-2.92127	-3.31275	3.36903	-2.96624	-2.45856	-3.3014	-3.14137	-2.62582	-3.13789	-2.69085	-1.64616	-3.26911	-3.17439	-2.77791	-2.83528	-3.09129	-2.19629	-3.21846	-3.17979	-3.30458	-1.87748	-3.31905	-3.21833	-2.65832	-2.24426	-3.29119	-1.31859	-3.16897
1.65946e+17	-3.02343	-3.14278	-3.01086	-2.93013	-3.26917	-2.50378	-3.30888	-3.17011	-3.0925	2.41995	-3.26242	-2.70752	-3.01124	-3.09299	-3.09589	-3.28881	-2.86679	-2.11997	-0.319662	-0.0861078	-3.08123	-2.90983	-3.31974	3.53203	-3.0649	-2.59256	-3.30916	-3.1687	-2.69947	-3.17792	-2.6807	-1.83516	-3.19859	-3.16816	-2.9504	-3.03997	-3.11977	-2.25775	-3.25273	-3.22118	-3.31652	-1.91474	-3.31894	-3.19763	-2.65639	-2.48338	-3.29042	-1.48556	-3.16401
1.65946e+17	-2.407	-2.70279	-2.47734	-2.22769	-2.89762	-1.38276	-3.19086	-2.72007	-2.38569	2.92729	-2.94074	-2.14538	-2.18733	-2.59212	-2.51516	-2.99869	-1.26731	-0.950012	0.778152	1.16588	-2.68381	-1.53393	-3.27366	4.15796	-2.1954	-1.77973	-3.18613	-2.80092	-1.93641	-2.94049	-2.16082	-0.780223	-2.89703	-2.79987	-2.21521	-1.6764	-2.85911	-1.09371	-3.03837	-2.72259	-3.15721	-1.18912	-3.26357	-2.99758	-2.23376	-1.06918	-2.52211	-0.237147	-2.83809
1.65946e+17	-3.1088	-3.20547	-3.17276	-2.991	-3.27442	-2.86547	-3.29732	-3.15663	-3.12933	2.04226	-3.28346	-2.65861	-2.89462	-3.11576	-3.11345	-3.23476	-3.00358	-2.28499	-0.699129	-0.184668	-3.1759	-2.9943	-3.31994	3.42569	-3.08715	-2.53961	-3.31353	-3.24154	-2.68482	-3.15777	-2.80131	-1.81234	-3.30383	-3.18367	-2.76676	-3.09447	-3.1513	-2.25209	-3.27227	-3.28522	-3.31717	-1.88172	-3.32137	-3.26517	-2.71847	-2.30419	-3.31174	-1.53168	-3.2486
1.66264e+17	-2.30112	-2.50417	-2.292	-2.11263	-2.8272	-1.23535	-3.21785	-2.72656	-2.19918	3.07867	-2.84534	-2.0772	-1.85994	-2.4664	-2.49798	-2.9218	-1.03486	-1.09173	0.906435	1.18976	-2.53534	-1.24503	-3.26769	4.29659	-1.97793	-1.66616	-3.13261	-2.75108	-1.77152	-2.95952	-2.0146	-0.774131	-2.90828	-2.78092	-2.06279	-1.52642	-2.75699	-0.903348	-3.06246	-2.79209	-3.11609	-1.08806	-3.26335	-2.89832	-2.11896	-0.922071	-2.40896	0.129639	-2.85899
1.66288e+17	-2.85492	-2.93186	-2.99098	-2.62851	-3.17411	-2.17174	-3.25965	-2.96956	-3.02819	2.55911	-3.24262	-2.58385	-2.65842	-3.02626	-3.0813	-3.25705	-1.86758	-1.4375	0.0152446	-0.0354377	-2.91905	-2.84028	-3.30061	3.79922	-2.82914	-2.30608	-3.25127	-3.091	-2.43914	-2.94946	-2.55358	-1.4687	-3.21766	-3.14593	-2.78792	-1.9855	-3.02558	-2.03315	-3.18674	-3.20121	-3.27748	-1.71174	-3.31396	-3.18192	-2.49404	-1.36042	-3.21564	-1.08964	-3.06057
1.66288e+17	-3.00981	-2.93209	-3.08707	-2.84874	-3.18998	-2.79084	-3.29778	-3.02422	-2.93708	2.46023	-3.23417	-2.59435	-2.89597	-3.01288	-3.09744	-3.19694	-2.94288	-2.02804	-0.149041	0.189607	-3.05842	-2.59883	-3.30997	3.59309	-2.78572	-2.49195	-3.29669	-3.03126	-2.53748	-3.14266	-2.57444	-1.64766	-3.27541	-3.03882	-2.57249	-3.14577	-3.1068	-1.82654	-3.26896	-3.21008	-3.31908	-1.75924	-3.3159	-3.21225	-2.42174	-2.36478	-3.2436	-1.2485	-3.15163
1.66291e+17	-2.41108	-2.72424	-2.49553	-2.2682	-2.93341	-1.4143	-3.21414	-2.74092	-2.46413	2.98163	-2.9978	-2.1983	-2.12859	-2.68127	-2.50584	-3.004	-1.18259	-1.11479	0.780732	1.12042	-2.69239	-1.51526	-3.27806	4.21917	-2.31355	-1.79877	-3.18153	-2.83198	-1.86827	-2.94405	-2.1385	-0.886398	-2.89143	-2.8208	-2.17891	-1.65003	-2.8806	-1.14508	-3.04951	-2.83933	-3.16711	-1.13594	-3.27324	-3.01966	-2.15319	-0.989371	-2.51617	-0.205746	-2.91536
1.66332e+17	-3.12779	-3.17817	-3.02098	-2.84591	-3.2973	-2.62347	-3.31796	-3.19993	-3.1108	2.59731	-3.29326	-2.78091	-3.07542	-3.12149	-3.11691	-3.31004	-3.02257	-2.26489	-0.360731	0.00267796	-3.10162	-2.94244	-3.32097	3.71031	-3.17066	-2.54816	-3.31345	-3.19897	-2.76256	-3.22495	-2.70144	-1.84973	-3.19856	-3.19026	-2.95684	-3.12501	-3.10119	-2.26182	-3.27768	-3.24823	-3.31961	-1.85808	-3.31746	-3.22113	-2.65826	-2.50761	-3.2824	-1.43515	-3.21961
1.66332e+17	-2.90959	-3.08312	-3.04719	-2.85759	-3.17743	-2.36985	-3.29269	-3.09954	-2.88231	2.47743	-3.20024	-2.53832	-2.89301	-2.97832	-2.95929	-3.25673	-2.51138	-2.12222	0.0164594	0.0332274	-3.00714	-2.74453	-3.31212	3.5031	-2.87428	-2.29036	-3.29556	-3.04363	-2.4834	-3.10957	-2.46868	-1.4466	-3.20136	-3.16587	-2.79158	-2.8139	-3.07784	-2.00631	-3.20928	-3.10213	-3.29351	-1.73249	-3.31443	-3.14887	-2.55229	-2.20683	-3.24702	-1.04249	-3.12607
1.664e+17	-2.76693	-2.94448	-2.88516	-2.80369	-3.19515	-2.17487	-3.2773	-2.97202	-2.96076	2.51696	-3.22243	-2.56608	-2.78675	-2.9703	-2.90062	-3.22238	-1.88057	-1.72269	0.10087	0.127332	-3.0063	-2.58642	-3.31469	3.68343	-2.82579	-2.33333	-3.29585	-3.08408	-2.49568	-3.04148	-2.45746	-1.4847	-3.07192	-3.09569	-2.73576	-2.60266	-3.11034	-2.07318	-3.20633	-3.09702	-3.2793	-1.80169	-3.31097	-3.11831	-2.54727	-1.93767	-3.15401	-1.15881	-3.09904
1.664e+17	-2.80941	-2.95854	-2.85941	-2.72939	-3.11605	-2.11044	-3.26363	-2.94014	-3.00722	2.65099	-3.24516	-2.54876	-2.62439	-3.00041	-3.01195	-3.20347	-2.09762	-1.56328	0.252437	0.346399	-2.9647	-2.53611	-3.30825	3.87785	-2.98126	-2.22869	-3.27019	-3.15184	-2.36827	-2.99145	-2.48798	-1.5003	-3.15777	-3.15514	-2.63625	-2.12968	-3.0597	-1.89268	-3.16003	-3.23666	-3.30742	-1.61818	-3.30473	-3.17897	-2.43246	-1.26806	-3.14298	-0.899108	-3.12017
1.664e+17	-3.13256	-3.18023	-3.04438	-2.86711	-3.30193	-2.71051	-3.31877	-3.19581	-3.133	2.5624	-3.29817	-2.80169	-3.06719	-3.12892	-3.13406	-3.3091	-3.05098	-2.36751	-0.333261	-0.031119	-3.11562	-2.93909	-3.32092	3.67191	-3.17813	-2.55942	-3.31449	-3.20938	-2.75392	-3.22817	-2.75049	-1.85895	-3.21741	-3.18883	-2.96498	-3.15533	-3.10401	-2.32042	-3.28213	-3.25863	-3.32042	-1.85608	-3.31855	-3.22313	-2.67066	-2.56979	-3.27903	-1.42627	-3.22362
1.664e+17	-2.82249	-2.99052	-2.93027	-2.80091	-3.17992	-2.14609	-3.28046	-3.0247	-3.02987	2.46271	-3.2423	-2.55703	-2.79472	-3.00154	-3.04421	-3.2442	-2.06053	-1.56594	0.0624798	0.0878825	-2.98018	-2.75345	-3.31137	3.59466	-2.93361	-2.3432	-3.28942	-3.10571	-2.50207	-3.048	-2.56427	-1.50548	-3.15684	-3.15582	-2.80553	-2.46882	-3.10603	-2.07348	-3.19213	-3.16441	-3.28703	-1.78237	-3.31198	-3.15896	-2.56191	-1.90588	-3.22937	-1.25399	-3.08483
1.664e+17	-3.10069	-3.17758	-3.0401	-2.88734	-3.28913	-2.68628	-3.31574	-3.18338	-3.12543	2.48596	-3.28672	-2.79335	-3.0493	-3.12273	-3.1389	-3.30167	-3.02616	-2.37655	-0.319904	-0.0814514	-3.11356	-2.92614	-3.32011	3.61252	-3.14311	-2.59019	-3.31285	-3.20454	-2.75052	-3.20607	-2.7433	-1.85848	-3.21957	-3.17757	-2.96696	-3.12946	-3.12656	-2.3517	-3.26858	-3.25711	-3.31947	-1.88469	-3.31926	-3.2134	-2.66975	-2.58467	-3.28057	-1.45241	-3.20218
1.66403e+17	-2.79113	-2.8946	-2.88065	-2.66792	-3.14192	-2.09436	-3.25252	-2.92041	-2.95762	2.67441	-3.22317	-2.55683	-2.54395	-2.98368	-3.0257	-3.20958	-1.67088	-1.37621	0.330629	0.139353	-2.96798	-2.62364	-3.30553	3.85577	-2.90838	-2.22495	-3.27697	-3.11322	-2.37578	-2.92646	-2.43691	-1.38252	-3.15301	-3.12064	-2.72693	-2.02509	-3.07351	-1.97295	-3.19426	-3.18944	-3.29227	-1.6536	-3.31175	-3.16349	-2.43842	-1.39126	-3.14676	-0.999946	-3.06793
1.66403e+17	-3.13195	-3.17475	-3.16212	-2.9899	-3.31004	-2.95944	-3.32062	-3.16512	-3.17824	2.35386	-3.2853	-2.8437	-2.96826	-3.13203	-3.22852	-3.29575	-3.15801	-2.8419	-0.204239	-0.281706	-3.13751	-2.88743	-3.32134	3.5244	-3.18793	-2.59327	-3.30536	-3.21043	-2.69315	-3.19024	-2.82308	-1.84733	-3.28372	-3.17795	-3.01228	-3.24605	-3.15261	-2.5029	-3.27581	-3.30293	-3.32139	-1.7901	-3.32115	-3.20826	-2.67801	-2.89653	-3.28856	-1.35079	-3.20875
1.66403e+17	-2.85703	-2.95669	-2.99359	-2.68189	-3.18012	-2.19798	-3.26576	-2.99544	-3.04907	2.52906	-3.24604	-2.58441	-2.69965	-3.0358	-3.0984	-3.26072	-1.93765	-1.49659	-0.0130867	-0.0410356	-2.94527	-2.85366	-3.30399	3.74888	-2.86833	-2.3286	-3.26128	-3.10838	-2.47212	-2.967	-2.56625	-1.50472	-3.22513	-3.15957	-2.82107	-2.09689	-3.05062	-2.07682	-3.18989	-3.20401	-3.28008	-1.72614	-3.31527	-3.18087	-2.50397	-1.48159	-3.23125	-1.14781	-3.08038
1.66417e+17	-2.92664	-3.07853	-2.90853	-2.90313	-3.24027	-1.96422	-3.30329	-3.12543	-3.00371	2.43378	-3.23966	-2.64907	-2.98569	-3.01026	-2.98829	-3.27145	-2.61089	-1.62803	-0.275308	0.168422	-3.06779	-2.78122	-3.3197	3.66922	-2.93581	-2.53712	-3.29945	-3.10426	-2.64562	-3.13264	-2.59943	-1.64484	-3.10968	-3.10551	-2.91334	-2.88699	-3.05945	-2.00047	-3.25418	-3.13318	-3.31193	-1.86938	-3.31698	-3.14985	-2.62794	-2.31321	-3.27619	-1.46904	-3.03864
1.66417e+17	-2.97149	-3.13364	-3.0681	-2.96249	-3.21631	-2.60313	-3.303	-3.13911	-3.01071	2.44945	-3.23665	-2.58289	-2.87891	-3.04251	-3.07151	-3.26221	-2.78773	-2.31186	-0.00946132	-0.198448	-3.04786	-2.87084	-3.31571	3.40078	-3.0188	-2.44887	-3.30798	-3.14818	-2.54567	-3.11646	-2.59619	-1.74187	-3.26936	-3.2106	-2.85027	-2.94111	-3.09355	-2.17543	-3.22241	-3.19134	-3.31405	-1.82118	-3.31824	-3.2014	-2.61336	-2.34574	-3.28427	-1.22448	-3.18346
1.66469e+17	-2.82163	-2.95895	-2.86595	-2.68181	-3.11308	-2.08172	-3.26893	-2.96954	-2.96162	2.66727	-3.22684	-2.51329	-2.67762	-2.99072	-2.96359	-3.21114	-2.14044	-1.60909	0.216178	0.451766	-2.92169	-2.52178	-3.3084	3.91859	-2.8918	-2.20381	-3.26561	-3.10112	-2.36649	-3.02969	-2.48505	-1.4924	-3.17641	-3.14612	-2.58557	-2.09329	-3.03136	-1.81568	-3.14397	-3.20899	-3.29749	-1.5327	-3.30664	-3.1655	-2.41344	-1.28114	-3.1652	-0.854467	-3.07813
1.66469e+17	-2.50711	-2.80964	-2.63938	-2.37191	-2.96711	-1.55281	-3.24013	-2.87088	-2.48826	2.83645	-3.03102	-2.26242	-2.47505	-2.76278	-2.62807	-3.08899	-1.38209	-1.25425	0.587864	0.978582	-2.79323	-1.86975	-3.28268	4.07994	-2.467	-1.88563	-3.23238	-2.83111	-2.06644	-3.00822	-2.26087	-0.964112	-2.94373	-2.90566	-2.34909	-1.95595	-2.97049	-1.29737	-3.09207	-2.82137	-3.19429	-1.31672	-3.28403	-3.04782	-2.27791	-1.19724	-2.83046	-0.442888	-2.89713
1.69014e+17	-2.85226	-2.98114	-2.93268	-2.72901	-3.15627	-2.12956	-3.27494	-2.97464	-3.01861	2.58584	-3.24315	-2.58764	-2.68022	-3.04334	-3.02669	-3.24229	-2.01062	-1.6892	0.143833	0.22028	-2.95214	-2.71105	-3.30549	3.81314	-2.93657	-2.25659	-3.26973	-3.11267	-2.47961	-3.03269	-2.50855	-1.56712	-3.1922	-3.18023	-2.74841	-2.16707	-3.03328	-2.00822	-3.15824	-3.23681	-3.29782	-1.63472	-3.3086	-3.18294	-2.477	-1.32733	-3.20192	-0.983761	-3.09369
1.69022e+17	-3.11313	-3.19663	-3.11872	-3.00438	-3.30325	-2.89112	-3.31856	-3.15901	-3.17424	2.32527	-3.29025	-2.84867	-3.01706	-3.16022	-3.23742	-3.30318	-3.15654	-2.79396	-0.317655	-0.301299	-3.11682	-2.94957	-3.32135	3.50707	-3.17895	-2.66554	-3.3159	-3.23738	-2.76165	-3.19982	-2.82192	-1.88573	-3.27004	-3.17698	-3.03919	-3.24472	-3.19306	-2.56309	-3.26579	-3.29991	-3.32118	-1.83844	-3.3214	-3.22368	-2.7032	-2.844	-3.29896	-1.5311	-3.18728
1.69022e+17	-3.06469	-3.19764	-3.12629	-2.99528	-3.27842	-2.79894	-3.29612	-3.13573	-3.07329	2.07375	-3.25984	-2.70161	-2.94928	-3.10795	-3.09106	-3.24909	-2.92894	-2.22245	-0.685879	-0.221454	-3.11852	-3.00662	-3.31921	3.33486	-3.03218	-2.59482	-3.31055	-3.18808	-2.697	-3.1865	-2.8007	-1.78667	-3.28237	-3.14868	-2.80169	-3.06183	-3.13921	-2.24842	-3.25841	-3.24288	-3.31537	-1.95461	-3.32107	-3.25278	-2.72984	-2.38245	-3.31453	-1.49782	-3.21857
1.69022e+17	-3.13731	-3.19778	-3.14685	-3.01431	-3.31177	-2.97244	-3.32031	-3.14921	-3.18901	2.30478	-3.29096	-2.87595	-3.00888	-3.16441	-3.25999	-3.30588	-3.20069	-2.9194	-0.305137	-0.383708	-3.12663	-2.9557	-3.3216	3.49012	-3.19088	-2.66243	-3.31458	-3.23285	-2.76912	-3.20456	-2.844	-1.88083	-3.28541	-3.17672	-3.05313	-3.27417	-3.19553	-2.60149	-3.26873	-3.31048	-3.32168	-1.83963	-3.32169	-3.22153	-2.70563	-2.93462	-3.30064	-1.51322	-3.18693
1.69028e+17	-3.01734	-3.16323	-3.0997	-2.98911	-3.24908	-2.63037	-3.29815	-3.14677	-3.10418	2.23695	-3.25253	-2.67039	-2.9584	-3.09189	-3.05702	-3.27337	-2.76022	-2.30815	-0.351373	-0.197938	-3.0608	-2.98343	-3.31766	3.36957	-3.01503	-2.50151	-3.30209	-3.16647	-2.69391	-3.14918	-2.7002	-1.74376	-3.27362	-3.20438	-2.8331	-2.89939	-3.0983	-2.28	-3.22063	-3.22968	-3.30934	-1.88186	-3.31904	-3.21398	-2.6924	-2.24379	-3.30386	-1.35384	-3.19692
1.69083e+17	-3.04697	-3.12368	-3.11673	-2.9059	-3.22665	-2.66328	-3.28507	-3.12122	-3.07846	2.27323	-3.26337	-2.58788	-2.76525	-3.0636	-3.04546	-3.20852	-2.83997	-2.13013	-0.299918	0.136956	-3.12588	-2.75789	-3.31794	3.64619	-3.05655	-2.41912	-3.29732	-3.20263	-2.53826	-3.10965	-2.63303	-1.68874	-3.25892	-3.18029	-2.70345	-2.92262	-3.12156	-2.07642	-3.2425	-3.26549	-3.31244	-1.69769	-3.31772	-3.23115	-2.58193	-2.12693	-3.2282	-1.28596	-3.19935
1.69083e+17	-3.07859	-3.19173	-3.14489	-2.9766	-3.28271	-2.87615	-3.28916	-3.10989	-3.03251	2.01784	-3.25184	-2.72225	-2.91247	-3.09606	-3.11624	-3.23008	-2.97255	-2.23826	-0.736163	-0.177579	-3.15392	-2.98068	-3.31987	3.32375	-3.03088	-2.56832	-3.31457	-3.19238	-2.6739	-3.18042	-2.7947	-1.7695	-3.29435	-3.1309	-2.77334	-3.1267	-3.14555	-2.16918	-3.26371	-3.26594	-3.31768	-1.94975	-3.321	-3.2667	-2.71443	-2.42121	-3.31257	-1.45946	-3.229
1.69083e+17	-2.80822	-2.93645	-2.85415	-2.69872	-3.11303	-2.04802	-3.26881	-2.94906	-2.95917	2.67914	-3.22787	-2.52721	-2.65885	-2.98284	-2.96868	-3.19967	-1.99372	-1.51788	0.263988	0.431256	-2.94102	-2.5221	-3.30879	3.90726	-2.92143	-2.21094	-3.26748	-3.10933	-2.36737	-3.02257	-2.44995	-1.47136	-3.15334	-3.14579	-2.6005	-2.12262	-3.03911	-1.84655	-3.15208	-3.21251	-3.29828	-1.55632	-3.30595	-3.16186	-2.41489	-1.29533	-3.1531	-0.881323	-3.07637
1.69083e+17	-2.6123	-2.8113	-2.68093	-2.47408	-3.01797	-1.73541	-3.24227	-2.84594	-2.63031	2.76179	-3.08337	-2.35442	-2.5711	-2.80112	-2.76407	-3.11842	-1.73343	-1.19752	0.472618	0.811234	-2.86736	-2.04207	-3.29178	3.99832	-2.55757	-2.05441	-3.25068	-2.91872	-2.19835	-3.00834	-2.33	-1.1054	-2.98894	-2.93309	-2.39562	-2.12547	-3.00894	-1.45911	-3.13025	-2.9382	-3.23939	-1.4374	-3.29052	-3.0841	-2.34027	-1.33963	-2.93281	-0.689836	-2.93223
1.69152e+17	-3.04437	-3.00493	-3.12664	-2.92771	-3.23534	-2.85538	-3.3027	-3.07029	-3.17602	2.36935	-3.30749	-2.69245	-3.01567	-3.06842	-3.24179	-3.21435	-3.03741	-2.30243	-0.49188	0.148149	-3.07553	-2.6992	-3.31963	3.61217	-3.02587	-2.70566	-3.29088	-3.17494	-2.65855	-3.20381	-2.64119	-1.94608	-3.29408	-3.16341	-2.73278	-3.23634	-3.1347	-1.8491	-3.28836	-3.2927	-3.32111	-1.90611	-3.32103	-3.21462	-2.54788	-2.59159	-3.29123	-1.48499	-3.20464
1.69157e+17	-2.97975	-3.07014	-3.02121	-2.95727	-3.2423	-2.58266	-3.30144	-3.10822	-3.12153	2.38792	-3.29125	-2.69336	-3.00666	-3.06346	-3.17547	-3.25339	-2.93191	-2.24895	-0.391562	0.132471	-3.06187	-2.7202	-3.31896	3.61403	-3.03601	-2.64676	-3.30033	-3.18883	-2.64125	-3.16882	-2.68075	-1.85419	-3.23946	-3.17005	-2.85525	-3.12494	-3.14594	-2.0334	-3.26739	-3.26129	-3.31769	-1.82609	-3.31949	-3.19663	-2.63141	-2.46144	-3.29268	-1.45185	-3.16196
1.69159e+17	-2.81296	-2.8692	-2.91139	-2.67727	-3.16046	-2.22222	-3.26415	-2.97031	-2.93663	2.7044	-3.22281	-2.57191	-2.49758	-2.99576	-3.03554	-3.21126	-1.71675	-1.39119	0.355684	0.0266408	-3.00856	-2.66899	-3.30918	3.8186	-2.9357	-2.28054	-3.28967	-3.12157	-2.37641	-2.92987	-2.42567	-1.47442	-3.18822	-3.12392	-2.75522	-2.12213	-3.10979	-2.00903	-3.2019	-3.19101	-3.29481	-1.69053	-3.31504	-3.18004	-2.45823	-1.47832	-3.18703	-1.11121	-3.08575
1.69159e+17	-2.79185	-2.94137	-2.89367	-2.78955	-3.19027	-2.17713	-3.28477	-3.02963	-2.95014	2.54653	-3.20276	-2.52998	-2.71747	-2.979	-3.00632	-3.22049	-2.06928	-1.45088	0.173435	-0.00127509	-3.00466	-2.72888	-3.31462	3.59725	-2.91352	-2.3525	-3.29876	-3.10061	-2.45914	-3.04255	-2.46567	-1.56419	-3.14998	-3.12988	-2.84049	-2.54506	-3.12257	-2.03707	-3.20782	-3.14164	-3.29641	-1.79438	-3.31347	-3.15075	-2.57445	-1.98035	-3.21863	-1.25034	-3.08034
1.69159e+17	-2.86012	-3.0285	-2.93512	-2.83436	-3.15487	-2.25102	-3.28783	-3.07942	-2.9599	2.62261	-3.22472	-2.52446	-2.80367	-3.01457	-2.96779	-3.24393	-2.23125	-2.0092	0.128982	0.304871	-2.9819	-2.63744	-3.30778	3.72326	-2.92584	-2.30449	-3.28795	-3.08879	-2.41685	-3.06321	-2.50072	-1.55816	-3.19726	-3.17748	-2.68625	-2.51099	-3.06699	-1.96937	-3.1819	-3.17472	-3.29246	-1.59807	-3.31233	-3.14775	-2.46906	-1.76335	-3.22785	-0.943917	-3.12902
1.69159e+17	-2.93279	-3.05473	-2.97157	-2.92479	-3.19082	-2.61006	-3.29256	-3.08026	-3.12711	2.44486	-3.28355	-2.66261	-2.93535	-3.03185	-3.18719	-3.22457	-2.84799	-2.06085	-0.291368	0.122083	-3.04707	-2.69411	-3.31799	3.57587	-3.0417	-2.60124	-3.28945	-3.19931	-2.5661	-3.12485	-2.70751	-1.83016	-3.25831	-3.18693	-2.75076	-2.93726	-3.14117	-1.96995	-3.22281	-3.28055	-3.31809	-1.89039	-3.31626	-3.20567	-2.60538	-2.13119	-3.26954	-1.37948	-3.16279
1.69174e+17	-3.13869	-3.19632	-3.15194	-2.98965	-3.31356	-2.96476	-3.32081	-3.16047	-3.18494	2.31712	-3.28781	-2.86976	-3.00425	-3.15545	-3.24495	-3.30514	-3.19215	-2.88806	-0.281087	-0.371425	-3.13675	-2.94333	-3.32156	3.50403	-3.19594	-2.63553	-3.31204	-3.22445	-2.75337	-3.20062	-2.83037	-1.87002	-3.28162	-3.1748	-3.04212	-3.26039	-3.18373	-2.58459	-3.26857	-3.30801	-3.32159	-1.83849	-3.32158	-3.21399	-2.69273	-2.91708	-3.29664	-1.45985	-3.19281
1.69174e+17	-2.67874	-2.72854	-2.73923	-2.35924	-2.91418	-1.74475	-3.17319	-2.93511	-2.36589	2.81603	-2.91359	-2.32146	-2.57864	-2.61381	-2.69999	-3.09636	-1.71707	-0.796633	0.355393	1.00164	-2.78732	-2.025	-3.2921	4.02531	-2.23435	-1.99331	-3.19742	-2.79297	-2.22782	-3.01242	-2.34837	-0.829908	-3.10947	-2.89839	-2.36644	-1.67493	-2.91777	-1.35883	-3.10351	-2.75124	-3.21835	-1.40673	-3.30019	-3.03327	-2.43242	-1.36799	-3.00486	-0.625323	-2.69201
1.69174e+17	-2.91732	-3.01482	-3.03047	-2.68598	-3.1909	-2.3014	-3.27081	-3.02766	-3.06472	2.47112	-3.24825	-2.55088	-2.72902	-3.03906	-3.07257	-3.25253	-2.2487	-1.59975	-0.102111	0.127306	-2.9392	-2.81739	-3.3044	3.75753	-2.84327	-2.31846	-3.26638	-3.10674	-2.47219	-3.02262	-2.61123	-1.57084	-3.25422	-3.15582	-2.75421	-2.23661	-3.02493	-2.03896	-3.17021	-3.21367	-3.28693	-1.66679	-3.31723	-3.19126	-2.4689	-1.52224	-3.24486	-1.15992	-3.0716
1.69174e+17	-2.81388	-2.95343	-2.90044	-2.75098	-3.15163	-2.08605	-3.25568	-2.87979	-3.05533	2.59536	-3.26118	-2.62048	-2.55381	-3.03169	-3.06378	-3.22866	-1.69408	-1.51185	0.263939	0.0485513	-3.01942	-2.697	-3.30287	3.81447	-3.02099	-2.23114	-3.27279	-3.16147	-2.43986	-2.93607	-2.46027	-1.43872	-3.13941	-3.17657	-2.79547	-2.08653	-3.06366	-2.07039	-3.20045	-3.25458	-3.30772	-1.70695	-3.30972	-3.18772	-2.4809	-1.30858	-3.13864	-0.99296	-3.12073
1.69174e+17	-2.54729	-2.65822	-2.55564	-2.37115	-2.92599	-1.61611	-3.25819	-2.88432	-2.37186	2.97058	-2.95529	-2.21364	-2.18852	-2.60036	-2.68447	-3.04023	-1.56586	-1.39762	0.665693	0.879333	-2.67223	-1.75063	-3.2837	4.11335	-2.28272	-1.81592	-3.18461	-2.82863	-1.97069	-2.98428	-2.09809	-0.999124	-3.04174	-2.9323	-2.29097	-2.01474	-2.89165	-1.20993	-3.13329	-2.92078	-3.19427	-1.23495	-3.28837	-2.97327	-2.19993	-1.37528	-2.79717	-0.129881	-2.94857
1.69573e+17	-2.63836	-2.88192	-2.77161	-2.54524	-3.04141	-1.84966	-3.26073	-2.96038	-2.62711	2.76303	-3.09724	-2.37022	-2.62366	-2.81027	-2.73761	-3.15093	-1.67126	-1.5392	0.428577	0.672882	-2.89026	-2.1638	-3.29668	3.93429	-2.6129	-2.05402	-3.25757	-2.91571	-2.19211	-3.02801	-2.28425	-1.14978	-3.02669	-3.01268	-2.47803	-2.27511	-3.02229	-1.55755	-3.15277	-2.94421	-3.23258	-1.45561	-3.29951	-3.07228	-2.3638	-1.49615	-3.00761	-0.638188	-2.99334
1.69573e+17	-3.03848	-3.04971	-3.0836	-2.93787	-3.25179	-2.71566	-3.30532	-3.12425	-3.07547	2.36059	-3.27689	-2.70704	-3.02686	-3.08245	-3.14821	-3.25435	-2.97593	-2.25592	-0.402932	-0.0297304	-3.08458	-2.78628	-3.31885	3.55979	-2.99128	-2.62804	-3.30516	-3.14311	-2.67885	-3.18886	-2.6869	-1.8615	-3.26289	-3.14518	-2.82853	-3.15189	-3.13236	-2.06743	-3.2735	-3.24106	-3.31924	-1.86426	-3.3206	-3.20909	-2.60895	-2.5327	-3.29053	-1.44454	-3.16589
1.69573e+17	-3.05064	-3.08804	-3.1581	-2.92122	-3.22872	-2.83761	-3.31011	-3.04299	-3.18028	2.41515	-3.29305	-2.63806	-2.87914	-3.04692	-3.23366	-3.21892	-3.05117	-2.41992	-0.284531	0.13135	-3.09907	-2.66387	-3.31973	3.63906	-3.11142	-2.65291	-3.27886	-3.20065	-2.56248	-3.16022	-2.65019	-1.85651	-3.29181	-3.16864	-2.7484	-3.15612	-3.13806	-1.96011	-3.27717	-3.3028	-3.32031	-1.83506	-3.3193	-3.23374	-2.53394	-2.52541	-3.27298	-1.27808	-3.22143
1.6958e+17	-3.0561	-2.96964	-3.12754	-2.89542	-3.23384	-2.89919	-3.30687	-3.07358	-3.07733	2.37613	-3.28371	-2.69366	-3.00011	-3.06622	-3.18695	-3.21503	-3.02775	-2.2725	-0.336574	0.0531061	-3.09481	-2.70618	-3.31647	3.56098	-2.91896	-2.61288	-3.30322	-3.09567	-2.62081	-3.18508	-2.64607	-1.82022	-3.29306	-3.10624	-2.68581	-3.23044	-3.13285	-1.91469	-3.28218	-3.25898	-3.32125	-1.8439	-3.31989	-3.22175	-2.48484	-2.56085	-3.27491	-1.40735	-3.18104
1.6958e+17	-2.82645	-2.99587	-2.87938	-2.79239	-3.1438	-2.14921	-3.27863	-3.02486	-2.98282	2.65463	-3.24186	-2.53932	-2.77995	-3.01359	-2.99506	-3.23831	-2.17452	-1.88834	0.139327	0.378291	-2.9825	-2.58454	-3.31002	3.83134	-2.95404	-2.28484	-3.28176	-3.11623	-2.42782	-3.04686	-2.49062	-1.59005	-3.18272	-3.17891	-2.67435	-2.3481	-3.07897	-1.90841	-3.17797	-3.21513	-3.29761	-1.57949	-3.30799	-3.15457	-2.45896	-1.5161	-3.21224	-0.938895	-3.12863
1.69588e+17	-2.78142	-2.78345	-2.80653	-2.61251	-3.05471	-2.14577	-3.25231	-2.86413	-2.58492	2.70003	-3.07283	-2.39775	-2.67623	-2.78928	-2.84048	-3.1034	-2.54191	-1.26451	0.349331	0.780507	-2.91425	-2.07863	-3.29468	3.92318	-2.3899	-2.17719	-3.25315	-2.88498	-2.3391	-3.02454	-2.36174	-1.18312	-3.14836	-2.89459	-2.37641	-2.68375	-3.0004	-1.44387	-3.19023	-3.00335	-3.2879	-1.47105	-3.29336	-3.12175	-2.3724	-1.75142	-3.10233	-0.79702	-2.90632
1.69588e+17	-3.13492	-3.17655	-3.1509	-2.98561	-3.30861	-2.96502	-3.32052	-3.15805	-3.18288	2.35884	-3.29159	-2.85506	-2.985	-3.14025	-3.22768	-3.29758	-3.15733	-2.81598	-0.228042	-0.270647	-3.14239	-2.90753	-3.32116	3.51231	-3.18462	-2.5989	-3.309	-3.21485	-2.71032	-3.20059	-2.84495	-1.85726	-3.28373	-3.17819	-3.0116	-3.25053	-3.15106	-2.50668	-3.27902	-3.30154	-3.32161	-1.82668	-3.32122	-3.21519	-2.6899	-2.87914	-3.2876	-1.39402	-3.20759
1.69724e+17	-2.81129	-2.98559	-2.94385	-2.82986	-3.17944	-2.16999	-3.26347	-2.93741	-3.09901	2.5089	-3.26991	-2.61135	-2.70347	-3.04261	-3.08231	-3.24346	-1.97852	-1.76575	0.033994	0.0688373	-3.05527	-2.69352	-3.31036	3.74688	-3.03328	-2.32611	-3.27776	-3.1763	-2.57676	-3.01277	-2.49988	-1.54457	-3.13792	-3.17695	-2.85482	-2.41114	-3.09581	-2.13133	-3.22413	-3.24327	-3.30605	-1.74835	-3.31268	-3.16377	-2.52234	-1.66219	-3.178	-1.17551	-3.14818
1.69724e+17	-2.68072	-2.77631	-2.7599	-2.39744	-2.9468	-1.77807	-3.18831	-2.95101	-2.45129	2.78551	-2.96275	-2.35172	-2.60603	-2.65123	-2.72102	-3.11442	-1.6978	-0.859847	0.32788	0.910458	-2.80653	-2.10733	-3.29329	3.98522	-2.32127	-2.03331	-3.21165	-2.83153	-2.24806	-3.01338	-2.36563	-0.901734	-3.1042	-2.93219	-2.41657	-1.72357	-2.94236	-1.43307	-3.11114	-2.78559	-3.22004	-1.45362	-3.30317	-3.04657	-2.43958	-1.42055	-3.01568	-0.688147	-2.74053
1.69724e+17	-3.11669	-3.1342	-3.187	-2.99952	-3.30018	-2.95993	-3.31966	-3.15621	-3.16389	2.3369	-3.26469	-2.79549	-2.87906	-3.10192	-3.2371	-3.27097	-3.13735	-2.85445	-0.0882337	-0.210107	-3.13711	-2.75013	-3.32077	3.54578	-3.16058	-2.55692	-3.28794	-3.16806	-2.59073	-3.15546	-2.76838	-1.7919	-3.28638	-3.16811	-2.94778	-3.21918	-3.13514	-2.38389	-3.27706	-3.30832	-3.3204	-1.71157	-3.32004	-3.18567	-2.64217	-2.91476	-3.28556	-1.15476	-3.21569
1.69727e+17	-2.56453	-2.80658	-2.66463	-2.43969	-2.96878	-1.57344	-3.25023	-2.90415	-2.49239	2.79615	-3.02595	-2.33654	-2.57323	-2.70935	-2.66698	-3.09757	-1.45804	-1.13174	0.521493	0.894852	-2.83946	-2.03946	-3.28904	4.02544	-2.45637	-1.94437	-3.22847	-2.84998	-2.17158	-3.02031	-2.27741	-0.959832	-3.00071	-2.94118	-2.43861	-2.0528	-2.97374	-1.3286	-3.1352	-2.86073	-3.20658	-1.43092	-3.29552	-3.0327	-2.35481	-1.40498	-2.93504	-0.567364	-2.84786
1.69727e+17	-3.10579	-3.18696	-3.09653	-2.9587	-3.28476	-2.79416	-3.31624	-3.16279	-3.19429	2.40205	-3.30117	-2.80714	-3.02135	-3.16122	-3.21988	-3.29075	-3.10164	-2.5596	-0.333575	-0.104579	-3.12489	-2.93163	-3.32115	3.57409	-3.17989	-2.68574	-3.31117	-3.24857	-2.76935	-3.20276	-2.81221	-1.92545	-3.25421	-3.18783	-2.97033	-3.20251	-3.17435	-2.45395	-3.26962	-3.29747	-3.32124	-1.89505	-3.32104	-3.23124	-2.7011	-2.68801	-3.29779	-1.53378	-3.22263
1.69769e+17	-3.0512	-3.02349	-3.18025	-2.89331	-3.22692	-2.93375	-3.30849	-3.02382	-3.19766	2.37408	-3.3114	-2.6483	-2.97541	-3.05627	-3.26385	-3.20057	-3.07073	-2.33108	-0.473645	0.14756	-3.09536	-2.71156	-3.31976	3.6147	-3.06216	-2.728	-3.28165	-3.185	-2.64215	-3.20474	-2.62944	-1.9453	-3.30969	-3.16526	-2.67514	-3.24978	-3.13921	-1.81884	-3.29453	-3.30431	-3.32176	-1.96815	-3.32127	-3.24752	-2.49298	-2.5761	-3.2875	-1.46021	-3.2233
1.69769e+17	-2.82875	-2.84125	-2.82682	-2.66253	-3.05866	-2.19824	-3.2604	-2.85705	-2.57701	2.72066	-3.07913	-2.36881	-2.5516	-2.79609	-2.85282	-3.13375	-2.58064	-1.31391	0.420492	0.739931	-2.88798	-2.1316	-3.29204	3.89562	-2.45177	-2.0551	-3.26476	-2.89607	-2.28457	-3.01812	-2.3085	-1.07676	-3.17361	-2.91693	-2.37819	-2.7444	-3.00074	-1.49472	-3.19463	-3.03002	-3.29555	-1.44448	-3.29602	-3.1262	-2.3352	-1.87534	-3.12093	-0.649396	-2.975
1.69794e+17	-3.07951	-3.14497	-3.16213	-2.96183	-3.24954	-2.76267	-3.30082	-3.16182	-3.12118	2.27083	-3.28993	-2.63746	-2.87205	-3.09753	-3.16084	-3.23776	-3.01684	-2.24034	-0.375775	0.116182	-3.14601	-2.85803	-3.32039	3.59906	-3.13781	-2.60003	-3.31139	-3.24715	-2.59866	-3.14433	-2.71316	-1.77551	-3.28656	-3.21272	-2.77205	-3.14222	-3.17574	-2.21873	-3.2586	-3.28849	-3.31983	-1.74209	-3.32068	-3.25043	-2.64573	-2.33636	-3.3027	-1.43081	-3.23597
1.69794e+17	-2.8106	-2.95703	-2.86599	-2.7324	-3.12436	-2.04413	-3.26796	-2.95199	-2.98453	2.66537	-3.23938	-2.54932	-2.66273	-3.00959	-2.9809	-3.22086	-1.90481	-1.6255	0.254641	0.367111	-2.95613	-2.5757	-3.3079	3.89304	-2.95819	-2.20518	-3.26942	-3.12138	-2.40448	-3.01051	-2.43233	-1.5027	-3.1556	-3.17202	-2.66142	-2.10989	-3.04482	-1.90953	-3.15784	-3.23042	-3.29918	-1.56277	-3.30506	-3.16435	-2.42913	-1.27009	-3.16387	-0.865821	-3.10943
1.69795e+17	-2.96593	-3.07001	-3.06173	-2.94106	-3.21497	-2.45385	-3.30051	-3.06333	-3.13731	2.41264	-3.29134	-2.61752	-2.94273	-3.05117	-3.1642	-3.24392	-2.90438	-2.08444	-0.346992	0.27417	-3.07005	-2.69608	-3.31935	3.70563	-3.06052	-2.62701	-3.28883	-3.20743	-2.64691	-3.16345	-2.64829	-1.79088	-3.22849	-3.17635	-2.81612	-3.0836	-3.13215	-2.00239	-3.27217	-3.25845	-3.31764	-1.77666	-3.31913	-3.1913	-2.60533	-2.36136	-3.28404	-1.4023	-3.16686
1.69795e+17	-2.52654	-2.66837	-2.55343	-2.27519	-2.93015	-1.61323	-3.20699	-2.73672	-2.32745	2.89344	-2.92866	-2.17128	-2.24591	-2.6403	-2.63236	-3.01075	-1.78081	-1.02763	0.68016	1.11253	-2.69519	-1.59211	-3.28013	4.14052	-2.16901	-1.84757	-3.20966	-2.77661	-2.03559	-2.97598	-2.20842	-0.879147	-2.99453	-2.78614	-2.19754	-1.99784	-2.87833	-1.13978	-3.07404	-2.7911	-3.20448	-1.21956	-3.26091	-3.03126	-2.2403	-1.18879	-2.74233	-0.289081	-2.8405
1.70137e+17	-3.04505	-2.97998	-3.11652	-2.90045	-3.22695	-2.87803	-3.30664	-3.05855	-3.12933	2.39278	-3.29677	-2.68593	-2.99717	-3.04494	-3.21907	-3.19823	-3.01604	-2.24695	-0.402767	0.165918	-3.08626	-2.65996	-3.31694	3.59603	-2.96702	-2.65828	-3.29838	-3.12667	-2.58633	-3.18474	-2.62402	-1.89288	-3.29532	-3.13269	-2.66105	-3.2213	-3.11972	-1.78617	-3.28596	-3.28011	-3.32097	-1.8813	-3.32004	-3.22974	-2.48185	-2.54113	-3.27938	-1.41998	-3.19107
1.70137e+17	-3.13859	-3.19785	-3.13618	-2.97755	-3.31356	-2.93771	-3.32054	-3.16269	-3.173	2.33892	-3.29003	-2.87065	-3.03196	-3.15378	-3.231	-3.30983	-3.18647	-2.83222	-0.334314	-0.361588	-3.12564	-2.96027	-3.32159	3.52409	-3.19418	-2.64232	-3.31596	-3.2301	-2.77272	-3.20886	-2.81887	-1.88124	-3.27412	-3.17431	-3.04344	-3.25568	-3.18477	-2.57345	-3.26773	-3.30129	-3.32156	-1.84099	-3.32139	-3.21821	-2.68578	-2.87318	-3.29528	-1.50532	-3.18661
1.70137e+17	-3.12515	-3.15139	-3.18349	-2.994	-3.30801	-2.98046	-3.32078	-3.15956	-3.17366	2.32408	-3.27625	-2.82916	-2.9312	-3.1164	-3.23583	-3.28507	-3.15753	-2.86909	-0.153296	-0.273301	-3.14366	-2.82628	-3.32126	3.5186	-3.17259	-2.56621	-3.29737	-3.1847	-2.64409	-3.1766	-2.80556	-1.81681	-3.29009	-3.17143	-2.9836	-3.2427	-3.14244	-2.4565	-3.27752	-3.30729	-3.3211	-1.7684	-3.32096	-3.19259	-2.66506	-2.93241	-3.28902	-1.2562	-3.20731
1.7018e+17	-3.02954	-3.04582	-3.09715	-2.88143	-3.24822	-2.74412	-3.31114	-3.13201	-3.0281	2.46626	-3.20923	-2.67253	-2.74296	-3.01383	-3.13267	-3.23019	-2.88873	-2.56491	0.0642754	0.0327755	-3.05695	-2.55053	-3.31537	3.66035	-3.01863	-2.41222	-3.26605	-3.10379	-2.45613	-3.11187	-2.63057	-1.66192	-3.23966	-3.12172	-2.83067	-3.01564	-3.0688	-2.16949	-3.25358	-3.25039	-3.30396	-1.57329	-3.31393	-3.13879	-2.5361	-2.64731	-3.20097	-0.90321	-3.19478
1.70181e+17	-2.57648	-2.74139	-2.66252	-2.39807	-3.00835	-1.76229	-3.24111	-2.88242	-2.50934	2.97554	-3.03392	-2.32125	-2.42124	-2.72746	-2.67814	-3.06891	-1.42575	-1.24883	0.657058	0.834424	-2.83676	-1.91562	-3.29392	4.11485	-2.51312	-2.04428	-3.24331	-2.9155	-2.07421	-2.95296	-2.16917	-1.18303	-3.01721	-2.93717	-2.3222	-2.01282	-3.0135	-1.42327	-3.14162	-2.94561	-3.23924	-1.32603	-3.29672	-3.05033	-2.21599	-1.17829	-2.89606	-0.504803	-2.97439
1.70181e+17	-3.01179	-3.04611	-3.16475	-2.93874	-3.22723	-2.80068	-3.28329	-3.0831	-3.2316	2.34692	-3.31525	-2.66198	-3.01236	-3.0973	-3.26494	-3.2329	-3.06726	-2.36597	-0.632715	0.177883	-3.05809	-2.72958	-3.32138	3.63772	-3.10132	-2.76526	-3.25966	-3.25636	-2.77949	-3.20653	-2.67156	-1.9035	-3.28449	-3.19284	-2.82872	-3.20692	-3.17095	-1.9807	-3.26905	-3.30761	-3.32095	-1.93916	-3.32083	-3.17821	-2.60574	-2.57109	-3.30099	-1.58942	-3.20573
1.70181e+17	-2.92029	-3.04411	-3.00915	-2.89702	-3.18776	-2.41628	-3.29198	-3.09805	-3.04432	2.52077	-3.24389	-2.56582	-2.79332	-3.04424	-3.05553	-3.25696	-2.3928	-1.9376	0.0498196	0.0780069	-3.01346	-2.78495	-3.3111	3.57352	-2.984	-2.4053	-3.2976	-3.13116	-2.51081	-3.07812	-2.58664	-1.6552	-3.2306	-3.18883	-2.7805	-2.66985	-3.08351	-2.12937	-3.20308	-3.20298	-3.30393	-1.74379	-3.31585	-3.17417	-2.53913	-1.98333	-3.26569	-1.1725	-3.13845
1.70198e+17	-2.8643	-3.00577	-2.91029	-2.81035	-3.14745	-2.29835	-3.28657	-3.0121	-3.02234	2.55828	-3.24835	-2.56705	-2.82501	-2.99559	-3.07054	-3.22157	-2.52042	-1.78244	0.00284074	0.315059	-3.01099	-2.58182	-3.31127	3.73162	-2.96227	-2.40367	-3.2896	-3.1308	-2.44705	-3.09145	-2.59832	-1.632	-3.19644	-3.16069	-2.6608	-2.6289	-3.09995	-1.90083	-3.19142	-3.22621	-3.30765	-1.71217	-3.31195	-3.18607	-2.52943	-1.73798	-3.22586	-1.11571	-3.11172
1.70258e+17	-3.10492	-3.18297	-3.17136	-2.95901	-3.25526	-2.79493	-3.29504	-3.16026	-3.14982	2.12737	-3.2918	-2.60085	-2.82509	-3.1079	-3.09972	-3.22558	-2.96843	-2.2227	-0.520463	-0.0392196	-3.16994	-2.91974	-3.31932	3.55877	-3.10576	-2.47015	-3.31092	-3.25242	-2.62741	-3.11984	-2.72949	-1.77901	-3.29548	-3.20942	-2.76276	-3.03153	-3.13955	-2.20789	-3.26277	-3.29276	-3.31813	-1.78202	-3.32057	-3.254	-2.65133	-2.20106	-3.2904	-1.45525	-3.23933
1.70258e+17	-2.95294	-3.07339	-3.02502	-2.89784	-3.18257	-2.46753	-3.29818	-3.09715	-3.09547	2.46589	-3.26942	-2.59155	-2.82656	-3.05773	-3.10826	-3.24091	-2.65727	-1.96192	-0.0656306	0.175424	-3.04159	-2.75293	-3.31496	3.64974	-3.04869	-2.47237	-3.29728	-3.18409	-2.53403	-3.10429	-2.65866	-1.70837	-3.24805	-3.20095	-2.744	-2.77061	-3.11046	-2.12099	-3.20834	-3.25229	-3.31226	-1.72954	-3.31642	-3.2122	-2.56286	-1.92079	-3.26821	-1.22698	-3.1598
1.70259e+17	-2.51313	-2.80013	-2.61292	-2.37742	-2.98159	-1.57026	-3.23314	-2.76622	-2.597	2.91923	-3.08326	-2.28346	-2.33349	-2.79777	-2.60325	-3.07578	-1.37755	-1.19209	0.684059	1.00634	-2.78445	-1.74952	-3.28647	4.16019	-2.53826	-1.89244	-3.22163	-2.89934	-1.96349	-2.9544	-2.2163	-1.0227	-2.91613	-2.88896	-2.2389	-1.83046	-2.96527	-1.35037	-3.07651	-2.92315	-3.21419	-1.21015	-3.28333	-3.08135	-2.16829	-1.02904	-2.70907	-0.404215	-2.97214
1.70265e+17	-3.05538	-3.18278	-3.12367	-2.96851	-3.27411	-2.81316	-3.28901	-3.11358	-3.02189	2.07765	-3.24411	-2.6998	-2.92461	-3.08887	-3.08665	-3.24069	-2.91289	-2.19795	-0.655419	-0.180116	-3.1165	-2.97685	-3.3191	3.33515	-3.00331	-2.5586	-3.3112	-3.16614	-2.66586	-3.17991	-2.77473	-1.74156	-3.28476	-3.13255	-2.78839	-3.06386	-3.13643	-2.17668	-3.25571	-3.23799	-3.315	-1.94003	-3.32077	-3.25406	-2.71534	-2.38863	-3.31101	-1.42344	-3.20992
1.70277e+17	-2.76929	-2.96132	-2.86846	-2.70499	-3.10471	-2.05472	-3.27445	-3.02664	-2.81424	2.66922	-3.17064	-2.46458	-2.76111	-2.92491	-2.87032	-3.20899	-2.01228	-1.77944	0.228918	0.475618	-2.9515	-2.44661	-3.30377	3.81715	-2.78681	-2.19116	-3.27489	-3.00509	-2.33905	-3.05839	-2.41454	-1.35306	-3.11959	-3.10623	-2.59616	-2.40835	-3.05042	-1.77152	-3.17006	-3.07207	-3.26925	-1.54844	-3.30665	-3.11341	-2.44382	-1.65227	-3.14732	-0.83048	-3.05254
1.70277e+17	-2.76034	-2.8731	-2.8266	-2.47073	-3.079	-1.90183	-3.23618	-2.85274	-2.86183	2.70303	-3.17754	-2.44457	-2.5612	-2.90684	-2.90373	-3.16574	-1.8104	-1.15782	0.334543	0.564965	-2.81665	-2.4049	-3.29844	3.99319	-2.68919	-2.06743	-3.23905	-3.01137	-2.26223	-2.98808	-2.4573	-1.23745	-3.1237	-3.04403	-2.48063	-1.75348	-2.96104	-1.66459	-3.12348	-3.10555	-3.27057	-1.4761	-3.30688	-3.13992	-2.32053	-1.1445	-3.04916	-0.801357	-2.94138
1.70277e+17	-2.2676	-2.55205	-2.26819	-2.08322	-2.81659	-1.18959	-3.18929	-2.62656	-2.24332	3.0608	-2.87569	-2.09862	-1.93774	-2.4599	-2.39507	-2.90673	-0.814553	-0.811437	0.960244	1.28595	-2.60126	-1.25332	-3.2637	4.31599	-2.03025	-1.68093	-3.14216	-2.77723	-1.82781	-2.92718	-2.04788	-0.68241	-2.82942	-2.74589	-2.04903	-1.42954	-2.79185	-0.902224	-3.02903	-2.70088	-3.0995	-1.13163	-3.26281	-2.93086	-2.15264	-0.842118	-2.30365	-0.0172834	-2.80964
1.70327e+17	-2.64039	-2.82397	-2.71592	-2.50947	-2.99644	-1.71554	-3.26144	-2.92292	-2.50743	2.81563	-3.04264	-2.36474	-2.57973	-2.71437	-2.72368	-3.11806	-1.66079	-1.20934	0.489292	0.794632	-2.85494	-2.14931	-3.29489	3.9803	-2.49614	-1.96623	-3.2368	-2.87833	-2.21917	-3.01901	-2.25296	-0.996787	-3.05836	-2.97909	-2.47891	-2.23452	-2.98874	-1.3883	-3.15573	-2.91465	-3.22815	-1.46518	-3.29846	-3.04903	-2.35784	-1.57094	-3.01466	-0.567962	-2.90078
1.70343e+17	-2.80966	-2.94195	-2.86559	-2.59137	-3.10326	-2.0353	-3.25882	-2.90063	-2.94888	2.68392	-3.21946	-2.46595	-2.57782	-2.97309	-2.9467	-3.18334	-2.10394	-1.39824	0.307779	0.519299	-2.87085	-2.43955	-3.30522	3.96468	-2.84008	-2.13369	-3.25702	-3.08076	-2.27421	-3.00188	-2.47718	-1.41335	-3.16818	-3.10413	-2.51909	-1.92238	-2.99132	-1.7532	-3.12349	-3.1952	-3.29775	-1.50027	-3.30851	-3.17009	-2.33123	-1.14848	-3.11498	-0.790155	-3.04779
1.70343e+17	-2.79174	-2.96445	-2.84833	-2.69374	-3.10393	-2.08104	-3.26823	-2.95908	-2.9419	2.72746	-3.22023	-2.46956	-2.55856	-2.97567	-2.89796	-3.17912	-2.12871	-1.61851	0.334255	0.544782	-2.91831	-2.36176	-3.3039	3.96169	-2.89112	-2.16409	-3.26069	-3.09492	-2.23608	-2.99053	-2.43321	-1.44469	-3.14837	-3.10553	-2.52295	-2.11124	-3.03199	-1.75032	-3.13853	-3.19159	-3.29511	-1.46394	-3.30399	-3.16252	-2.327	-1.29003	-3.0884	-0.739508	-3.1107
1.70343e+17	-2.98076	-3.07283	-3.13539	-2.91108	-3.19779	-2.68633	-3.29215	-3.04221	-3.21161	2.40057	-3.30774	-2.57926	-2.94424	-3.06934	-3.23576	-3.23117	-3.02125	-2.28324	-0.465789	0.223851	-3.07526	-2.70148	-3.32027	3.67262	-3.11995	-2.6775	-3.26479	-3.25519	-2.70624	-3.16064	-2.66469	-1.85019	-3.27288	-3.19891	-2.80194	-3.09267	-3.1583	-1.96763	-3.26371	-3.30104	-3.32061	-1.88395	-3.31975	-3.20516	-2.54996	-2.34169	-3.28061	-1.45076	-3.21376
1.70344e+17	-2.2786	-2.47501	-2.25407	-2.08902	-2.79809	-1.19507	-3.21127	-2.70189	-2.1642	3.1074	-2.82905	-2.06821	-1.82551	-2.42112	-2.47568	-2.90262	-0.963739	-1.02413	0.946543	1.23026	-2.52694	-1.20236	-3.26514	4.329	-1.94274	-1.65414	-3.1239	-2.74808	-1.76672	-2.95357	-2.00431	-0.740833	-2.8983	-2.77259	-2.02586	-1.483	-2.7473	-0.860914	-3.06111	-2.77207	-3.10795	-1.0934	-3.2634	-2.88905	-2.11491	-0.876045	-2.37911	0.158867	-2.83745
1.70344e+17	-3.04463	-3.11753	-3.15883	-2.95462	-3.21911	-2.68003	-3.30442	-3.13762	-3.17794	2.34065	-3.30555	-2.58615	-2.87936	-3.09964	-3.18392	-3.24035	-3.02132	-2.20341	-0.334003	0.214677	-3.11716	-2.80215	-3.32044	3.68652	-3.15362	-2.62887	-3.30013	-3.26499	-2.61882	-3.14269	-2.72046	-1.80136	-3.2856	-3.22233	-2.78461	-3.11177	-3.16957	-2.1916	-3.2628	-3.29536	-3.32023	-1.75267	-3.32053	-3.23737	-2.61508	-2.24393	-3.29803	-1.43604	-3.23283
1.70344e+17	-2.28957	-2.47098	-2.26263	-2.07924	-2.79647	-1.20909	-3.20791	-2.69255	-2.14463	3.11262	-2.82481	-2.08044	-1.8626	-2.41883	-2.47178	-2.90156	-0.959926	-0.966124	0.953572	1.2441	-2.54377	-1.20994	-3.26692	4.33942	-1.94639	-1.67298	-3.13116	-2.74621	-1.78922	-2.95154	-2.01005	-0.740918	-2.89871	-2.76599	-2.01193	-1.50253	-2.76474	-0.863225	-3.06498	-2.7594	-3.11416	-1.11233	-3.26504	-2.90025	-2.12121	-0.852864	-2.41034	0.123962	-2.8234
1.7066e+17	-2.72908	-2.94066	-2.86155	-2.68108	-3.01541	-1.89427	-3.27128	-2.98301	-2.66085	2.68134	-3.09775	-2.40539	-2.6294	-2.72024	-2.82373	-3.18099	-2.09779	-1.31252	0.379738	0.534584	-2.92787	-2.45461	-3.30104	3.76285	-2.64573	-1.9998	-3.26202	-2.95762	-2.29355	-3.04204	-2.31508	-1.01332	-3.1405	-3.05677	-2.66847	-2.38129	-2.99462	-1.54499	-3.1791	-2.97545	-3.26605	-1.58901	-3.30899	-3.07734	-2.46273	-1.9921	-3.07244	-0.691507	-2.94612
1.7066e+17	-2.87808	-3.03316	-2.92569	-2.76366	-3.14345	-2.23944	-3.27642	-3.01612	-3.01915	2.58443	-3.24397	-2.49456	-2.56525	-3.01444	-2.91389	-3.184	-2.33369	-1.76592	0.166756	0.43414	-2.96911	-2.48452	-3.30666	3.89734	-2.94243	-2.22051	-3.26474	-3.12998	-2.32298	-3.0268	-2.49927	-1.51417	-3.17863	-3.12639	-2.59391	-2.30708	-3.03883	-1.84786	-3.16339	-3.21415	-3.29744	-1.52894	-3.30874	-3.185	-2.38696	-1.5435	-3.10513	-0.903923	-3.13335
1.70746e+17	-2.98117	-3.17897	-3.09024	-2.98409	-3.22086	-2.50146	-3.30249	-3.15596	-3.03286	2.3338	-3.23629	-2.58811	-2.9546	-3.07991	-3.03302	-3.28351	-2.76729	-2.53922	-0.0146796	-0.207017	-3.03442	-2.91908	-3.31513	3.29797	-2.99897	-2.41042	-3.30603	-3.1351	-2.55858	-3.12112	-2.59614	-1.65703	-3.2645	-3.24087	-2.8766	-2.90986	-3.05961	-2.28233	-3.18678	-3.1822	-3.30819	-1.87443	-3.31761	-3.19366	-2.68566	-2.35017	-3.27347	-1.17312	-3.2033
1.70746e+17	-3.00539	-3.07315	-3.10133	-2.90715	-3.20106	-2.78832	-3.30912	-3.04768	-3.1348	2.44494	-3.29255	-2.62492	-2.92163	-3.02377	-3.20504	-3.20393	-2.97255	-2.20226	-0.30176	0.186689	-3.08849	-2.64236	-3.31706	3.57894	-3.05808	-2.64443	-3.29191	-3.17826	-2.4978	-3.13094	-2.65505	-1.85494	-3.28787	-3.159	-2.65426	-3.09793	-3.12355	-1.87066	-3.25354	-3.29054	-3.31988	-1.88369	-3.3185	-3.24721	-2.50144	-2.32255	-3.26795	-1.31606	-3.19436
1.70799e+17	-2.81046	-2.96579	-2.89368	-2.72821	-3.15165	-2.10597	-3.26466	-2.93525	-3.01293	2.59434	-3.23218	-2.59301	-2.63953	-2.99905	-3.01536	-3.22182	-1.90054	-1.52848	0.180515	0.179001	-2.97614	-2.66563	-3.30653	3.82582	-2.93659	-2.25485	-3.26582	-3.12494	-2.45742	-2.99315	-2.49225	-1.46936	-3.15089	-3.14698	-2.74267	-2.18763	-3.05154	-1.984	-3.18832	-3.21913	-3.29821	-1.6406	-3.30831	-3.17204	-2.46393	-1.43798	-3.1599	-1.01768	-3.09032
1.70799e+17	-3.01426	-3.02351	-3.0734	-2.91432	-3.23124	-2.81058	-3.30261	-3.06514	-3.14357	2.40546	-3.29904	-2.70133	-2.99107	-3.03511	-3.21609	-3.21212	-2.96422	-2.29202	-0.392966	0.154618	-3.07949	-2.65813	-3.31762	3.59608	-3.0075	-2.6562	-3.2935	-3.15838	-2.57421	-3.16681	-2.66437	-1.88016	-3.27934	-3.15358	-2.70824	-3.15946	-3.13265	-1.85242	-3.27333	-3.28163	-3.31848	-1.89327	-3.31956	-3.2244	-2.5135	-2.4789	-3.28133	-1.41275	-3.1819
1.70799e+17	-3.12701	-3.18183	-3.14849	-3.01766	-3.30559	-2.96821	-3.31929	-3.14102	-3.19006	2.31673	-3.2918	-2.85852	-2.98231	-3.15173	-3.25982	-3.29675	-3.17783	-2.89781	-0.262954	-0.324179	-3.12724	-2.91561	-3.3212	3.4955	-3.17908	-2.64354	-3.31058	-3.22308	-2.72786	-3.19713	-2.84135	-1.86449	-3.2887	-3.17928	-3.02597	-3.26268	-3.18225	-2.53335	-3.27334	-3.31006	-3.32136	-1.82491	-3.32147	-3.22059	-2.69907	-2.91349	-3.29776	-1.45911	-3.19274
1.70878e+17	-3.06472	-3.19232	-3.13078	-2.9788	-3.27672	-2.81636	-3.29264	-3.11551	-3.07981	2.04007	-3.25881	-2.70861	-2.9396	-3.09537	-3.08965	-3.24179	-2.88922	-2.17469	-0.735781	-0.222607	-3.11846	-3.0139	-3.31823	3.32119	-3.01173	-2.58592	-3.30672	-3.18275	-2.69773	-3.1836	-2.80588	-1.7732	-3.28766	-3.13588	-2.78225	-3.01373	-3.13546	-2.22215	-3.25543	-3.24035	-3.31249	-1.95524	-3.32115	-3.25646	-2.72015	-2.33739	-3.31451	-1.49106	-3.21453
1.70878e+17	-2.99631	-3.06523	-3.15737	-2.93521	-3.21234	-2.70915	-3.29097	-3.05678	-3.2245	2.36984	-3.31167	-2.61555	-2.97284	-3.0824	-3.25032	-3.23975	-3.04388	-2.33481	-0.542892	0.198455	-3.07693	-2.73292	-3.32109	3.66052	-3.12193	-2.72508	-3.2634	-3.26076	-2.7633	-3.18648	-2.66815	-1.87352	-3.27301	-3.19984	-2.83848	-3.16547	-3.15949	-2.0096	-3.27599	-3.30434	-3.32091	-1.89631	-3.32062	-3.19387	-2.58229	-2.47479	-3.29522	-1.52689	-3.21123
1.91027e+17	-2.6385	-2.91291	-2.78732	-2.56326	-3.04623	-1.84999	-3.25855	-2.9738	-2.69373	2.70976	-3.1335	-2.38142	-2.70186	-2.85588	-2.76509	-3.18543	-1.67018	-1.56196	0.366589	0.688215	-2.911	-2.22667	-3.29583	3.92327	-2.67893	-2.07368	-3.26629	-2.93021	-2.22748	-3.03903	-2.34304	-1.16394	-3.0065	-3.03358	-2.49028	-2.24677	-3.03756	-1.62517	-3.14269	-2.93811	-3.22927	-1.47623	-3.29846	-3.09014	-2.39108	-1.4564	-3.04807	-0.711537	-2.99463
1.91081e+17	-2.31538	-2.48967	-2.29989	-2.12025	-2.81458	-1.24575	-3.22042	-2.74106	-2.17579	3.09696	-2.83947	-2.08709	-1.87285	-2.44474	-2.51275	-2.92164	-1.03719	-1.08829	0.912649	1.18036	-2.53945	-1.26722	-3.26911	4.30704	-1.98119	-1.67784	-3.13232	-2.75129	-1.78473	-2.96044	-2.00844	-0.787982	-2.92316	-2.79654	-2.05705	-1.55318	-2.76886	-0.90386	-3.07531	-2.79861	-3.12324	-1.10612	-3.2682	-2.8975	-2.11737	-0.931294	-2.45695	0.136603	-2.85378
1.91081e+17	-3.01562	-3.02594	-3.08411	-2.95885	-3.24031	-2.69911	-3.30178	-3.10076	-3.13809	2.37962	-3.2979	-2.68442	-3.0164	-3.07579	-3.20178	-3.23603	-2.99397	-2.21808	-0.451576	0.166641	-3.06246	-2.71224	-3.31964	3.6257	-3.02149	-2.67324	-3.2974	-3.17954	-2.67175	-3.19393	-2.65831	-1.90756	-3.26978	-3.16738	-2.79576	-3.20147	-3.13599	-1.93926	-3.28153	-3.27472	-3.32055	-1.84625	-3.32043	-3.20045	-2.60973	-2.54578	-3.29528	-1.46794	-3.18489
1.91097e+17	-2.98572	-3.18258	-3.13426	-2.9858	-3.25383	-2.62145	-3.29648	-3.15823	-3.06187	2.24761	-3.23691	-2.65285	-2.98159	-3.10321	-3.061	-3.28522	-2.82285	-2.43638	-0.254336	-0.319424	-3.03239	-3.00884	-3.31817	3.25571	-3.01835	-2.51491	-3.3076	-3.1542	-2.68626	-3.14684	-2.67403	-1.77498	-3.27535	-3.22052	-2.88494	-2.91682	-3.08175	-2.3626	-3.21438	-3.18439	-3.30855	-1.95276	-3.31977	-3.2158	-2.73255	-2.38395	-3.30388	-1.36442	-3.20299
1.91097e+17	-3.09477	-3.15176	-3.01214	-2.84562	-3.27706	-2.57307	-3.31405	-3.1747	-3.0686	2.58652	-3.27786	-2.74827	-3.03565	-3.08099	-3.09167	-3.29851	-2.94895	-2.17375	-0.301842	0.0440653	-3.0838	-2.8964	-3.3197	3.69877	-3.11157	-2.50057	-3.30833	-3.17219	-2.7192	-3.2018	-2.66205	-1.77293	-3.20242	-3.17591	-2.93251	-3.08116	-3.09236	-2.19013	-3.26909	-3.2273	-3.31727	-1.82599	-3.31665	-3.20871	-2.63279	-2.47757	-3.27364	-1.365	-3.194
1.91216e+17	-3.02305	-3.03971	-3.08362	-2.93129	-3.23455	-2.82446	-3.30094	-3.07925	-3.17098	2.37775	-3.30511	-2.70908	-3.00549	-3.05323	-3.23728	-3.2226	-3.01715	-2.34645	-0.464657	0.121328	-3.07617	-2.69239	-3.31905	3.58915	-3.04269	-2.69754	-3.29045	-3.18736	-2.62093	-3.179	-2.67876	-1.91587	-3.28569	-3.17117	-2.76284	-3.18447	-3.14702	-1.90463	-3.27269	-3.29412	-3.32009	-1.90328	-3.32032	-3.21533	-2.55704	-2.51832	-3.29064	-1.46925	-3.19098
1.91216e+17	-3.138	-3.19172	-3.17195	-3.02661	-3.31638	-3.00571	-3.32124	-3.14432	-3.18914	2.27559	-3.28737	-2.87901	-2.99607	-3.15604	-3.26857	-3.30601	-3.2183	-2.98488	-0.281231	-0.432753	-3.12959	-2.94138	-3.32175	3.47547	-3.19066	-2.63845	-3.31209	-3.22177	-2.74314	-3.2027	-2.83762	-1.85709	-3.29618	-3.17477	-3.05393	-3.28666	-3.19463	-2.60314	-3.26899	-3.31474	-3.32184	-1.82896	-3.32181	-3.21275	-2.70214	-2.99312	-3.30195	-1.4672	-3.17865
1.91216e+17	-2.95027	-3.10841	-3.03028	-2.96836	-3.23778	-2.26056	-3.30434	-3.13496	-3.05509	2.46636	-3.2606	-2.68946	-2.93595	-3.05304	-2.92113	-3.28681	-2.20098	-2.14861	-0.145422	-0.0522071	-3.04951	-2.91066	-3.31877	3.51314	-2.90118	-2.40838	-3.30369	-3.10485	-2.62	-3.09308	-2.52964	-1.54532	-3.15874	-3.20893	-2.90271	-2.87066	-3.10524	-2.19184	-3.23086	-3.16116	-3.30276	-1.82062	-3.31556	-3.12626	-2.57754	-2.22789	-3.2928	-1.14627	-3.15154
1.91216e+17	-2.85826	-2.96233	-3.03075	-2.56648	-3.11518	-2.25752	-3.22145	-3.06825	-2.81525	2.5464	-3.13826	-2.51405	-2.87116	-2.85876	-2.93986	-3.22855	-2.18355	-1.30061	-0.171844	0.401626	-2.85949	-2.59934	-3.30082	3.72157	-2.58807	-2.37691	-3.24676	-2.97321	-2.48158	-3.06512	-2.56223	-1.35449	-3.22573	-3.08821	-2.55565	-1.95446	-3.02072	-1.89399	-3.1268	-2.95491	-3.25223	-1.66756	-3.31772	-3.13886	-2.5128	-1.62197	-3.2499	-1.11658	-2.90645
1.91227e+17	-2.70607	-2.85115	-2.82002	-2.42128	-3.02847	-1.89842	-3.20073	-2.9653	-2.65103	2.70315	-3.07805	-2.38963	-2.68827	-2.79493	-2.82744	-3.16746	-1.76207	-1.08258	0.199151	0.71523	-2.81017	-2.25483	-3.2943	3.9324	-2.4837	-2.14753	-3.23774	-2.91211	-2.29944	-3.00653	-2.45004	-1.12277	-3.1032	-2.9884	-2.42845	-1.74671	-2.99047	-1.61801	-3.10929	-2.86839	-3.22591	-1.51875	-3.30525	-3.09939	-2.42669	-1.33447	-3.08027	-0.858901	-2.8545
1.91227e+17	-3.13708	-3.19882	-3.12948	-2.99015	-3.30794	-2.93913	-3.32027	-3.15957	-3.19293	2.36402	-3.29663	-2.86381	-3.00003	-3.16246	-3.23716	-3.30307	-3.16166	-2.81925	-0.257292	-0.277532	-3.13624	-2.95199	-3.3213	3.50786	-3.19368	-2.63643	-3.31398	-3.23529	-2.75234	-3.2069	-2.85655	-1.88489	-3.27544	-3.1842	-3.038	-3.24874	-3.16969	-2.55884	-3.27553	-3.30361	-3.3216	-1.85012	-3.32136	-3.22632	-2.71408	-2.86862	-3.29098	-1.477	-3.20977
1.91227e+17	-2.81528	-2.93273	-2.93085	-2.8615	-3.2176	-2.3428	-3.28257	-3.00002	-3.04651	2.5791	-3.23853	-2.61284	-2.54756	-3.0689	-3.09374	-3.23152	-1.98773	-1.75357	0.264235	-0.256377	-3.08096	-2.77569	-3.31404	3.59767	-3.07442	-2.35569	-3.30297	-3.18325	-2.48627	-2.9953	-2.44264	-1.7035	-3.20848	-3.15914	-2.90251	-2.45584	-3.15779	-2.22845	-3.22586	-3.24642	-3.31057	-1.77926	-3.31529	-3.20965	-2.52603	-1.70542	-3.20479	-1.26472	-3.1717
1.91554e+17	-3.07814	-3.18688	-2.98531	-2.88652	-3.29018	-2.43729	-3.31556	-3.20117	-3.12268	2.45718	-3.2791	-2.77514	-3.07736	-3.12725	-3.10186	-3.30433	-2.96229	-2.15363	-0.40065	-0.060857	-3.12092	-2.94678	-3.32124	3.62673	-3.1255	-2.64042	-3.31293	-3.1938	-2.76733	-3.19938	-2.71429	-1.86815	-3.16456	-3.15609	-2.99098	-3.0771	-3.1223	-2.32512	-3.26217	-3.22932	-3.31952	-1.96213	-3.31973	-3.20468	-2.66733	-2.53929	-3.2936	-1.56925	-3.16522
1.91554e+17	-2.76839	-2.94351	-2.86554	-2.79457	-3.18615	-2.20571	-3.27165	-2.97686	-2.97783	2.52656	-3.23711	-2.56323	-2.82632	-2.96858	-2.98566	-3.21648	-2.08578	-1.78699	0.0324088	0.250797	-3.00489	-2.50229	-3.31471	3.74236	-2.8638	-2.38982	-3.29146	-3.10314	-2.49016	-3.06619	-2.50536	-1.56261	-3.09648	-3.09879	-2.70094	-2.62954	-3.11471	-1.96854	-3.21734	-3.13715	-3.28306	-1.77116	-3.31077	-3.12788	-2.54755	-1.92104	-3.17428	-1.20634	-3.09607
1.91554e+17	-2.87538	-2.9979	-2.91759	-2.85815	-3.16488	-2.35741	-3.28437	-3.02525	-3.03329	2.58981	-3.25369	-2.58483	-2.82921	-3.00202	-3.10992	-3.21219	-2.59238	-1.84667	-0.0413955	0.293233	-3.02655	-2.60369	-3.31658	3.77071	-3.011	-2.44453	-3.28289	-3.17256	-2.52803	-3.07358	-2.58965	-1.66238	-3.2048	-3.15851	-2.70286	-2.66484	-3.10643	-1.94266	-3.20892	-3.24947	-3.31291	-1.75314	-3.31047	-3.17363	-2.56058	-1.85712	-3.22175	-1.20356	-3.13177
1.91645e+17	-2.87087	-2.95879	-2.8811	-2.82851	-3.12706	-2.02646	-3.2787	-2.97334	-2.71774	2.77762	-3.11705	-2.514	-2.69076	-2.79521	-2.92994	-3.19753	-2.30649	-1.26031	0.172291	0.417495	-3.00766	-2.7325	-3.31253	3.79987	-2.84468	-2.18069	-3.2723	-2.99068	-2.49926	-3.01825	-2.38405	-1.18162	-3.15122	-3.0903	-2.77861	-2.6841	-3.02473	-1.78912	-3.18056	-3.08823	-3.30116	-1.72427	-3.30821	-3.12976	-2.53948	-2.13877	-3.18548	-1.16751	-3.06235
1.91645e+17	-2.72514	-2.94175	-2.81928	-2.63223	-3.07259	-2.04688	-3.27035	-2.90032	-2.83492	2.77013	-3.18364	-2.4055	-2.59233	-2.91846	-2.86038	-3.14616	-2.16687	-1.55327	0.359146	0.710198	-2.91983	-2.10648	-3.30058	3.95811	-2.80388	-2.17201	-3.26536	-3.03918	-2.1311	-2.99413	-2.42387	-1.38245	-3.09477	-3.02606	-2.3827	-2.30922	-3.04906	-1.6334	-3.12879	-3.11486	-3.27903	-1.41583	-3.29806	-3.15956	-2.30218	-1.35913	-3.0052	-0.702021	-3.0839
1.91647e+17	-2.85736	-2.89402	-2.99546	-2.48533	-3.12849	-2.15868	-3.22957	-2.97862	-2.88933	2.59716	-3.17787	-2.50979	-2.74958	-2.91211	-3.0091	-3.22735	-2.05399	-1.22287	-0.052999	0.333752	-2.8271	-2.67259	-3.29951	3.84815	-2.59928	-2.27064	-3.23936	-3.00291	-2.40997	-3.00271	-2.57852	-1.34867	-3.2325	-3.07563	-2.56931	-1.84977	-2.98967	-1.84973	-3.14898	-3.08005	-3.26152	-1.61542	-3.31705	-3.15133	-2.46197	-1.35277	-3.22562	-1.06321	-2.9147
1.91691e+17	-3.00173	-3.0818	-3.05147	-2.88877	-3.23011	-2.62745	-3.27722	-3.07996	-2.89833	2.28777	-3.20901	-2.63315	-2.87047	-3.00356	-3.03558	-3.22311	-2.79683	-1.94441	-0.363889	0.143975	-3.05515	-2.79117	-3.31734	3.51615	-2.89835	-2.43653	-3.30167	-3.08929	-2.57653	-3.13792	-2.61868	-1.59324	-3.25456	-3.11999	-2.78056	-3.006	-3.10909	-1.96347	-3.22925	-3.19971	-3.31293	-1.77375	-3.31754	-3.21868	-2.6355	-2.3373	-3.27794	-1.22343	-3.12579
1.91691e+17	-2.54072	-2.79538	-2.6554	-2.40716	-2.98714	-1.67829	-3.23712	-2.83696	-2.5328	2.85479	-3.04846	-2.28598	-2.4442	-2.76749	-2.67686	-3.09783	-1.58	-1.32506	0.592173	0.92958	-2.81693	-1.83475	-3.28843	4.08206	-2.49077	-1.95902	-3.23922	-2.88054	-2.05636	-2.99091	-2.2408	-1.05001	-2.95769	-2.90351	-2.29601	-2.06574	-2.9776	-1.37396	-3.10911	-2.88716	-3.21892	-1.29226	-3.28132	-3.06389	-2.2525	-1.19241	-2.8323	-0.462041	-2.95975
1.91709e+17	-2.94942	-3.08453	-3.02614	-2.86856	-3.2072	-2.43396	-3.29136	-3.12422	-2.98467	2.47257	-3.22973	-2.60229	-2.94731	-3.0152	-3.03909	-3.27046	-2.62425	-2.00748	-0.143217	0.0698566	-3.03208	-2.78848	-3.31346	3.54177	-2.9337	-2.45908	-3.29607	-3.09317	-2.59037	-3.13635	-2.58385	-1.62329	-3.2036	-3.16627	-2.8107	-2.8196	-3.08405	-2.10309	-3.2176	-3.1577	-3.30224	-1.81497	-3.31607	-3.1681	-2.59793	-2.23074	-3.26835	-1.26383	-3.12018
1.9176e+17	-2.89154	-3.0655	-3.00875	-2.84167	-3.15564	-2.30577	-3.28903	-3.08179	-2.87235	2.54633	-3.18814	-2.52085	-2.79823	-2.90358	-2.95494	-3.23585	-2.47559	-1.71333	0.108201	0.0779741	-3.00042	-2.77742	-3.31189	3.53724	-2.84456	-2.25212	-3.294	-3.06892	-2.45891	-3.08123	-2.44792	-1.36751	-3.21933	-3.15764	-2.81633	-2.68318	-3.07226	-1.90426	-3.20395	-3.08138	-3.30194	-1.77911	-3.31603	-3.14552	-2.53944	-2.27943	-3.24345	-1.02586	-3.07996
1.9176e+17	-3.01252	-3.08566	-3.16404	-2.95186	-3.2121	-2.66604	-3.29737	-3.08696	-3.21134	2.35919	-3.31112	-2.6061	-2.95053	-3.09082	-3.22664	-3.24506	-3.05242	-2.28558	-0.475392	0.229753	-3.09216	-2.7572	-3.32101	3.68186	-3.13494	-2.69732	-3.27957	-3.26489	-2.72232	-3.17507	-2.69315	-1.84612	-3.27309	-3.20876	-2.83382	-3.16684	-3.16226	-2.09868	-3.27548	-3.30016	-3.32095	-1.82352	-3.32097	-3.20645	-2.60635	-2.40161	-3.29986	-1.50142	-3.2198
1.9176e+17	-3.05055	-3.04219	-3.15825	-2.90674	-3.22883	-2.91877	-3.30974	-3.03884	-3.18833	2.39049	-3.31061	-2.66422	-2.96616	-3.03602	-3.25969	-3.1983	-3.04163	-2.33355	-0.449145	0.16902	-3.09756	-2.68707	-3.31921	3.59028	-3.07011	-2.71869	-3.28389	-3.18598	-2.57901	-3.18449	-2.63699	-1.92814	-3.30744	-3.16365	-2.66366	-3.22803	-3.13038	-1.79123	-3.28696	-3.30535	-3.32144	-1.95302	-3.32087	-3.25336	-2.47986	-2.56157	-3.29049	-1.41385	-3.21418
1.9176e+17	-2.77637	-2.96337	-2.84962	-2.6868	-3.11234	-2.14116	-3.25868	-3.01989	-2.86353	2.7443	-3.18377	-2.44792	-2.65307	-2.93627	-2.9037	-3.19527	-2.05235	-1.66204	0.280926	0.51929	-2.909	-2.38707	-3.29366	3.88806	-2.80068	-2.22787	-3.27254	-3.04472	-2.24004	-2.98568	-2.46055	-1.44968	-3.16556	-3.09487	-2.53461	-2.19593	-3.03315	-1.79873	-3.14086	-3.11184	-3.27626	-1.47514	-3.30845	-3.13678	-2.31516	-1.48356	-3.12921	-0.835063	-3.08527
1.9176e+17	-2.86988	-3.02011	-2.95499	-2.73368	-3.13057	-2.24896	-3.28113	-2.9623	-3.03873	2.58169	-3.2568	-2.49164	-2.6668	-3.02131	-3.03344	-3.19039	-2.43908	-1.63229	0.166155	0.436267	-2.9634	-2.52174	-3.31044	3.84601	-2.98779	-2.29588	-3.27753	-3.15278	-2.3484	-3.03688	-2.55686	-1.55381	-3.20031	-3.14789	-2.58288	-2.34841	-3.05745	-1.91201	-3.15691	-3.23358	-3.30992	-1.62814	-3.31269	-3.20648	-2.41558	-1.43575	-3.17614	-0.931933	-3.13397
1.9176e+17	-2.86905	-3.02968	-2.94278	-2.8797	-3.18715	-2.21867	-3.29101	-3.09002	-3.00581	2.54991	-3.24287	-2.58121	-2.87523	-3.02094	-3.00756	-3.26195	-2.27114	-1.98573	-0.00631861	0.184819	-3.02736	-2.72618	-3.31469	3.65919	-2.94727	-2.37932	-3.29542	-3.09696	-2.54526	-3.09904	-2.5408	-1.62116	-3.17633	-3.18896	-2.7734	-2.65903	-3.09988	-2.03943	-3.20826	-3.18991	-3.29754	-1.71676	-3.31196	-3.14267	-2.57681	-1.90931	-3.26475	-1.13812	-3.11641
1.9176e+17	-2.93056	-3.05435	-3.02388	-2.84881	-3.15741	-2.42296	-3.29313	-3.03697	-2.83049	2.56261	-3.1818	-2.49661	-2.76797	-2.92894	-2.9613	-3.22493	-2.66076	-1.91527	0.160599	0.0670442	-2.9714	-2.69893	-3.30546	3.53151	-2.82313	-2.1876	-3.28886	-3.04597	-2.39636	-3.05025	-2.37814	-1.36385	-3.24339	-3.13028	-2.75515	-2.82745	-3.08908	-1.88051	-3.20864	-3.09589	-3.30663	-1.64774	-3.31495	-3.15978	-2.47034	-2.35262	-3.24035	-0.925245	-3.1203
1.91774e+17	-3.02403	-3.08448	-3.20138	-2.90093	-3.21639	-2.84703	-3.30419	-3.00738	-3.22734	2.361	-3.31526	-2.59266	-2.94364	-3.06534	-3.27446	-3.21906	-3.08808	-2.35669	-0.495237	0.173929	-3.09204	-2.74742	-3.32109	3.63948	-3.14092	-2.77028	-3.26672	-3.25582	-2.69938	-3.19784	-2.64712	-1.9521	-3.30572	-3.19108	-2.75288	-3.22177	-3.15675	-1.92741	-3.2857	-3.31382	-3.32174	-2.01793	-3.3212	-3.24759	-2.55166	-2.49151	-3.29239	-1.47914	-3.23041
1.91774e+17	-2.71662	-2.88599	-2.8127	-2.61237	-3.0766	-2.02701	-3.27766	-2.97647	-2.71686	2.79014	-3.11703	-2.38308	-2.51349	-2.85398	-2.79792	-3.1453	-1.98309	-1.84934	0.404615	0.602538	-2.88155	-2.12215	-3.30029	3.93357	-2.66918	-2.10102	-3.24312	-2.96264	-2.10852	-3.01054	-2.28867	-1.2991	-3.09844	-3.03314	-2.46253	-2.32677	-3.00602	-1.60723	-3.16363	-3.07557	-3.2574	-1.34694	-3.30151	-3.083	-2.30974	-1.56942	-2.99228	-0.528071	-3.07398
1.91774e+17	-2.93926	-3.09156	-3.02926	-2.88789	-3.21427	-2.44371	-3.29346	-3.10481	-3.10591	2.44543	-3.26268	-2.59819	-2.82576	-3.07554	-3.08707	-3.26517	-2.44638	-1.92208	-0.0720301	0.0717928	-3.0068	-2.84115	-3.31074	3.58393	-3.00277	-2.44265	-3.29405	-3.16343	-2.55323	-3.07762	-2.64865	-1.69819	-3.24941	-3.19676	-2.81915	-2.65359	-3.10331	-2.19827	-3.1994	-3.23113	-3.3011	-1.70266	-3.31723	-3.19825	-2.52762	-1.99042	-3.27433	-1.25942	-3.15338
1.91774e+17	-2.79938	-2.92237	-2.87679	-2.64324	-3.11167	-2.07098	-3.25479	-2.96853	-2.91723	2.61694	-3.20085	-2.5199	-2.71686	-2.93857	-2.99813	-3.21565	-2.00052	-1.37738	0.17993	0.338802	-2.92263	-2.5809	-3.30315	3.81398	-2.78401	-2.23705	-3.26906	-3.05434	-2.38236	-3.01968	-2.53086	-1.33951	-3.16359	-3.10326	-2.62282	-2.14466	-3.05166	-1.83686	-3.17033	-3.12807	-3.28188	-1.63176	-3.31103	-3.14656	-2.46441	-1.51617	-3.18555	-1.00423	-2.99992
1.92121e+17	-2.66835	-2.8135	-2.75168	-2.478	-3.00225	-1.81308	-3.25549	-2.92373	-2.47291	2.79002	-3.02736	-2.3041	-2.53003	-2.75162	-2.74286	-3.11637	-1.86145	-1.34104	0.459102	0.781104	-2.8084	-2.05876	-3.29184	3.95366	-2.45641	-1.93587	-3.24075	-2.84267	-2.16947	-3.02951	-2.24856	-1.03951	-3.08057	-2.95785	-2.43797	-2.25004	-2.98214	-1.37043	-3.13249	-2.90456	-3.23218	-1.38228	-3.29421	-3.05896	-2.32965	-1.56749	-2.99714	-0.482893	-2.92266
1.92121e+17	-2.49293	-2.76944	-2.58689	-2.35554	-2.95975	-1.559	-3.23024	-2.80425	-2.50414	2.88901	-3.03722	-2.27103	-2.42492	-2.72612	-2.60036	-3.07154	-1.2528	-1.16134	0.674072	0.996707	-2.80401	-1.79601	-3.28573	4.12652	-2.44982	-1.91195	-3.22827	-2.86465	-2.03629	-2.96442	-2.19592	-0.967662	-2.90494	-2.89089	-2.27767	-1.91633	-2.97035	-1.32469	-3.09588	-2.84358	-3.19602	-1.29378	-3.28483	-3.04323	-2.25343	-1.12543	-2.76673	-0.445736	-2.9223
1.92121e+17	-2.87566	-3.07435	-3.00103	-2.82013	-3.14826	-2.26231	-3.28736	-3.09525	-2.88488	2.49745	-3.1861	-2.51297	-2.87237	-2.98214	-2.92561	-3.249	-2.41565	-2.15462	0.101706	0.120741	-2.99129	-2.69375	-3.30922	3.55261	-2.85808	-2.26149	-3.28923	-3.04142	-2.44731	-3.09185	-2.48767	-1.44509	-3.19477	-3.17017	-2.74123	-2.64118	-3.04852	-1.98701	-3.17684	-3.09366	-3.28739	-1.70613	-3.31368	-3.14984	-2.57659	-2.01831	-3.2099	-0.980949	-3.10386
1.92255e+17	-2.91451	-3.06079	-2.95921	-2.92123	-3.19036	-2.55295	-3.29859	-3.09197	-3.06832	2.53857	-3.25494	-2.61029	-2.81189	-3.0289	-3.12982	-3.23002	-2.71266	-2.04825	-0.0313824	-0.0154539	-3.05601	-2.73486	-3.31661	3.5615	-3.0548	-2.50821	-3.29902	-3.18617	-2.50479	-3.08965	-2.63154	-1.81426	-3.25772	-3.18698	-2.77264	-2.81254	-3.11922	-2.05872	-3.22062	-3.25263	-3.3169	-1.82172	-3.31494	-3.21324	-2.5623	-2.01552	-3.25902	-1.25152	-3.16518
1.92255e+17	-3.05603	-3.00686	-3.14776	-2.91735	-3.22988	-2.89918	-3.30925	-3.06087	-3.14963	2.38002	-3.30183	-2.67287	-2.98657	-3.05971	-3.23167	-3.20571	-3.02314	-2.27351	-0.420978	0.136383	-3.08815	-2.71376	-3.31894	3.58226	-3.01611	-2.68109	-3.29592	-3.15451	-2.61097	-3.19277	-2.6349	-1.92035	-3.30241	-3.1482	-2.67021	-3.23457	-3.12437	-1.83659	-3.28919	-3.2887	-3.32144	-1.90752	-3.32077	-3.23972	-2.50436	-2.56767	-3.28721	-1.42758	-3.21083
1.92255e+17	-2.82251	-2.97671	-2.87687	-2.80104	-3.139	-2.27922	-3.28101	-2.98273	-3.03306	2.5713	-3.25791	-2.56146	-2.78846	-2.99172	-3.08256	-3.19509	-2.4278	-1.667	0.046228	0.339835	-3.00556	-2.52514	-3.31425	3.75923	-2.98554	-2.3848	-3.2866	-3.16504	-2.41991	-3.04706	-2.59886	-1.58584	-3.17104	-3.14693	-2.62311	-2.5382	-3.10533	-1.91498	-3.18064	-3.22851	-3.30776	-1.75195	-3.31103	-3.17935	-2.52938	-1.64457	-3.18916	-1.13394	-3.11754
1.92315e+17	-2.71395	-2.83939	-2.84331	-2.6597	-3.14995	-2.11519	-3.26301	-2.92943	-2.86296	2.71424	-3.18868	-2.50386	-2.53882	-2.92456	-2.91451	-3.16833	-1.59943	-1.40244	0.413305	0.211259	-2.97624	-2.46503	-3.30948	3.83727	-2.86403	-2.23327	-3.28647	-3.07798	-2.35642	-2.96826	-2.32789	-1.42685	-3.10501	-3.07734	-2.68664	-2.21793	-3.10575	-1.94808	-3.19273	-3.12288	-3.27858	-1.69352	-3.30961	-3.1351	-2.42454	-1.51975	-3.09972	-1.03379	-3.07648
1.92318e+17	-2.76119	-2.93569	-2.87645	-2.69962	-2.98711	-1.91451	-3.26213	-2.96496	-2.6702	2.68789	-3.08802	-2.38213	-2.51911	-2.68052	-2.82574	-3.18494	-2.14309	-1.26166	0.365567	0.591934	-2.87779	-2.40259	-3.29554	3.74952	-2.59937	-1.89564	-3.24883	-2.93112	-2.22635	-3.02606	-2.23123	-0.88761	-3.15228	-3.06289	-2.67233	-2.34485	-2.9621	-1.52316	-3.1608	-2.98485	-3.26815	-1.466	-3.30739	-3.06655	-2.4102	-2.08865	-3.03604	-0.575926	-2.96573
1.92326e+17	-3.12713	-3.15544	-3.16856	-3.00198	-3.29746	-2.98586	-3.32018	-3.13963	-3.18651	2.33149	-3.28831	-2.82882	-2.95001	-3.13154	-3.24836	-3.27953	-3.15148	-2.82562	-0.207558	-0.24378	-3.14088	-2.85517	-3.32099	3.49433	-3.16161	-2.61611	-3.30354	-3.19978	-2.66475	-3.18471	-2.82207	-1.84576	-3.29234	-3.17377	-2.96389	-3.24999	-3.15278	-2.43057	-3.27799	-3.30893	-3.32145	-1.82209	-3.32118	-3.21703	-2.66283	-2.89024	-3.29015	-1.35891	-3.2063
1.92326e+17	-3.02379	-3.09006	-3.15765	-2.96394	-3.23052	-2.6703	-3.30112	-3.11321	-3.18687	2.37405	-3.30838	-2.64028	-2.95086	-3.1019	-3.21779	-3.24734	-3.04212	-2.23243	-0.439464	0.224029	-3.09261	-2.77016	-3.32109	3.68856	-3.13038	-2.69194	-3.28979	-3.25523	-2.6876	-3.1817	-2.70757	-1.86793	-3.2791	-3.20172	-2.79876	-3.18307	-3.16883	-2.12653	-3.27557	-3.29885	-3.32104	-1.81672	-3.3207	-3.21271	-2.64617	-2.43359	-3.30415	-1.50313	-3.21909
1.92678e+17	-2.95007	-3.06069	-3.10544	-2.93288	-3.18988	-2.49718	-3.28314	-3.03766	-3.21262	2.39661	-3.30566	-2.59213	-2.9388	-3.07114	-3.20268	-3.25484	-2.86164	-2.23679	-0.464743	0.236918	-3.08051	-2.70311	-3.31954	3.70247	-3.10729	-2.62755	-3.26488	-3.2493	-2.77234	-3.15429	-2.64544	-1.75801	-3.21782	-3.20607	-2.89426	-3.0195	-3.1335	-2.05385	-3.27197	-3.28615	-3.31774	-1.77589	-3.31957	-3.16195	-2.56569	-2.34165	-3.27596	-1.45173	-3.19002
1.92678e+17	-2.85638	-3.03824	-2.95898	-2.81518	-3.16917	-2.27179	-3.27167	-3.00396	-3.09824	2.5177	-3.26723	-2.57372	-2.70042	-3.05904	-3.08632	-3.23502	-2.33027	-1.83639	0.0390045	0.205354	-3.02006	-2.68624	-3.30958	3.75082	-3.04205	-2.32109	-3.28014	-3.1821	-2.49193	-3.02353	-2.56946	-1.63601	-3.20613	-3.17535	-2.78442	-2.40356	-3.08624	-2.06149	-3.18057	-3.25781	-3.31064	-1.70018	-3.31196	-3.19131	-2.45386	-1.54403	-3.20516	-1.09646	-3.17477
1.92678e+17	-2.79645	-2.9865	-2.89538	-2.76063	-3.13496	-2.05021	-3.28111	-3.05273	-2.87919	2.59726	-3.19896	-2.51932	-2.83542	-2.95037	-2.90527	-3.23627	-2.0433	-1.82561	0.116225	0.365965	-2.98721	-2.57365	-3.30767	3.75396	-2.82929	-2.24493	-3.28368	-3.01707	-2.43867	-3.0877	-2.45134	-1.38722	-3.11547	-3.13625	-2.68121	-2.51377	-3.07176	-1.84887	-3.18683	-3.09754	-3.2748	-1.63663	-3.30866	-3.11354	-2.50699	-1.76597	-3.20258	-0.956239	-3.05746
1.92678e+17	-2.86336	-3.03689	-2.97384	-2.83348	-3.17677	-2.24621	-3.28821	-3.09355	-2.90251	2.52362	-3.20657	-2.54971	-2.89185	-2.96683	-2.95439	-3.2518	-2.37357	-1.90964	-0.015705	0.169721	-3.01137	-2.67508	-3.31171	3.62355	-2.86204	-2.3569	-3.29422	-3.04206	-2.50299	-3.11474	-2.49017	-1.49992	-3.1602	-3.14736	-2.76371	-2.73465	-3.08067	-1.95096	-3.2139	-3.10784	-3.28899	-1.73413	-3.31323	-3.1384	-2.55567	-2.06749	-3.24279	-1.11196	-3.09301
1.92719e+17	-3.11584	-3.19268	-3.18232	-2.97344	-3.26128	-2.82831	-3.29584	-3.16542	-3.15146	2.09593	-3.29195	-2.60926	-2.83743	-3.11284	-3.10181	-3.2261	-2.99609	-2.25847	-0.566316	-0.0739395	-3.18304	-2.93776	-3.31994	3.52693	-3.11164	-2.4774	-3.31298	-3.25739	-2.64396	-3.12621	-2.74062	-1.79618	-3.30002	-3.21093	-2.76318	-3.06617	-3.14403	-2.22002	-3.26878	-3.29567	-3.319	-1.80545	-3.32092	-3.25777	-2.6694	-2.24503	-3.29507	-1.48098	-3.24552
1.92719e+17	-3.03635	-3.04776	-3.17919	-2.9076	-3.22475	-2.87962	-3.30303	-3.0268	-3.20455	2.38393	-3.30944	-2.63539	-2.96347	-3.05433	-3.26825	-3.20894	-3.06364	-2.3345	-0.494757	0.170482	-3.0884	-2.71768	-3.32054	3.6289	-3.09897	-2.74152	-3.26988	-3.21544	-2.67128	-3.19732	-2.63789	-1.92228	-3.30265	-3.17659	-2.71394	-3.22749	-3.14662	-1.85424	-3.28541	-3.30771	-3.32124	-1.97574	-3.32098	-3.23704	-2.52018	-2.55988	-3.29154	-1.4735	-3.22258
1.9273e+17	-2.91647	-3.07187	-2.93604	-2.91908	-3.23238	-2.06557	-3.29896	-3.11662	-3.00684	2.39595	-3.23174	-2.61467	-2.96321	-2.99367	-3.00663	-3.26834	-2.60218	-1.6435	-0.249231	0.13474	-3.04115	-2.77685	-3.31875	3.59643	-2.92346	-2.51484	-3.29791	-3.09612	-2.62889	-3.12884	-2.62622	-1.66953	-3.13986	-3.11405	-2.88794	-2.84254	-3.06706	-2.02976	-3.24309	-3.13529	-3.30907	-1.86042	-3.31699	-3.16014	-2.62361	-2.27666	-3.27628	-1.45823	-3.04081
1.92746e+17	-2.847	-2.9846	-2.97024	-2.70213	-3.17286	-2.21743	-3.26864	-3.00418	-3.05245	2.54307	-3.24957	-2.58442	-2.66401	-3.04363	-3.06432	-3.25027	-2.03945	-1.59597	0.0689126	0.0658629	-2.93287	-2.79386	-3.30087	3.76262	-2.91487	-2.30729	-3.2662	-3.11904	-2.43588	-2.9828	-2.57672	-1.54234	-3.21689	-3.16416	-2.79089	-2.12223	-3.03831	-2.03837	-3.16607	-3.21752	-3.2863	-1.70675	-3.31165	-3.18431	-2.46336	-1.43898	-3.21548	-1.08144	-3.10661
1.92746e+17	-3.1333	-3.16504	-3.18498	-3.02155	-3.31243	-3.00225	-3.32122	-3.15255	-3.18875	2.29613	-3.2822	-2.85109	-2.94587	-3.13269	-3.25781	-3.29166	-3.18762	-2.9394	-0.188501	-0.336607	-3.14316	-2.86413	-3.3216	3.49394	-3.18138	-2.59569	-3.30148	-3.1962	-2.67532	-3.18528	-2.82831	-1.82922	-3.29592	-3.17756	-3.01037	-3.26895	-3.1613	-2.5051	-3.27772	-3.31379	-3.32167	-1.79113	-3.32145	-3.20068	-2.68779	-2.98202	-3.29786	-1.32431	-3.20038
1.92747e+17	-2.79236	-2.9707	-2.85317	-2.76488	-3.14331	-1.91813	-3.28368	-3.04777	-2.80825	2.56347	-3.17241	-2.53161	-2.84993	-2.89004	-2.90083	-3.21723	-2.28629	-1.49058	0.0945696	0.373795	-2.99378	-2.55551	-3.31048	3.74861	-2.73655	-2.33013	-3.28412	-3.01449	-2.4665	-3.08179	-2.45625	-1.35441	-3.12452	-3.08539	-2.74285	-2.60762	-3.0412	-1.74241	-3.21754	-3.05169	-3.28814	-1.71909	-3.31164	-3.11558	-2.54293	-1.99261	-3.21306	-1.08618	-2.98408
1.92747e+17	-3.01669	-3.14728	-3.07672	-2.96794	-3.26624	-2.66048	-3.29705	-3.14265	-3.09292	2.23359	-3.25794	-2.69409	-2.94719	-3.09682	-3.06094	-3.26159	-2.74596	-2.06201	-0.531198	-0.135158	-3.09025	-2.95616	-3.31965	3.45179	-3.01408	-2.59892	-3.30697	-3.16244	-2.67937	-3.1727	-2.74007	-1.80992	-3.24773	-3.15475	-2.84401	-2.96769	-3.14771	-2.2438	-3.24446	-3.23	-3.31252	-1.91457	-3.32062	-3.23086	-2.70865	-2.29699	-3.30527	-1.49132	-3.19202
1.92747e+17	-2.98269	-3.17185	-3.13011	-2.94398	-3.22299	-2.56343	-3.3022	-3.13422	-2.95359	2.3686	-3.22047	-2.57708	-2.94819	-3.04323	-3.02276	-3.27251	-2.83151	-2.4304	-0.0333458	-0.306354	-3.02902	-2.93216	-3.31656	3.29578	-2.97631	-2.3857	-3.30826	-3.11516	-2.57462	-3.11233	-2.55835	-1.62456	-3.2667	-3.21966	-2.89406	-2.96873	-3.08503	-2.22409	-3.21577	-3.14007	-3.31013	-1.86022	-3.31905	-3.19357	-2.65026	-2.48621	-3.28585	-1.2129	-3.18624
1.92747e+17	-3.01557	-3.0778	-3.1616	-2.92802	-3.20866	-2.7104	-3.30567	-3.02087	-3.19809	2.39913	-3.30823	-2.59572	-2.92972	-3.05862	-3.23574	-3.22547	-3.04983	-2.25327	-0.415389	0.261149	-3.0851	-2.71582	-3.32008	3.69702	-3.11761	-2.70153	-3.28275	-3.23846	-2.65357	-3.18268	-2.64228	-1.89901	-3.28674	-3.18731	-2.75825	-3.18714	-3.14711	-1.97902	-3.28332	-3.30099	-3.32094	-1.87612	-3.32057	-3.2309	-2.57176	-2.42756	-3.29245	-1.41837	-3.22246
1.92789e+17	-2.82382	-2.9888	-2.87632	-2.79663	-3.1457	-2.13197	-3.2819	-3.04482	-2.95731	2.65561	-3.23269	-2.53644	-2.79513	-3.00653	-2.95076	-3.24169	-2.11724	-1.93394	0.154372	0.376096	-2.97655	-2.59267	-3.30975	3.82302	-2.91885	-2.26351	-3.283	-3.09087	-2.4233	-3.0556	-2.46932	-1.54436	-3.17239	-3.17727	-2.66483	-2.36034	-3.07144	-1.90539	-3.17618	-3.1901	-3.29192	-1.57168	-3.30812	-3.13997	-2.47344	-1.55627	-3.21436	-0.909563	-3.11832
1.92789e+17	-2.81142	-2.91479	-2.91928	-2.80726	-3.1985	-2.18874	-3.26963	-2.93052	-3.05298	2.59094	-3.26243	-2.65482	-2.51968	-3.06261	-3.10058	-3.24215	-1.65605	-1.60377	0.28554	-0.263691	-3.07499	-2.78043	-3.30902	3.71252	-3.05839	-2.29458	-3.29027	-3.17397	-2.50092	-2.93047	-2.41609	-1.52052	-3.16786	-3.17298	-2.89555	-2.20592	-3.13216	-2.23037	-3.22977	-3.26046	-3.30939	-1.76871	-3.31278	-3.20779	-2.53212	-1.47711	-3.17618	-1.15673	-3.1453
1.92789e+17	-2.99673	-3.03262	-3.0747	-2.94943	-3.2253	-2.69836	-3.28862	-3.08779	-3.18478	2.36845	-3.30563	-2.69145	-3.02243	-3.07662	-3.22671	-3.2387	-3.00173	-2.28063	-0.545462	0.176236	-3.05632	-2.69033	-3.3202	3.63188	-3.04667	-2.70988	-3.28106	-3.21462	-2.71806	-3.19204	-2.67454	-1.91043	-3.2619	-3.18233	-2.8368	-3.16171	-3.14798	-1.95341	-3.26807	-3.2882	-3.31967	-1.88133	-3.32035	-3.16828	-2.62652	-2.51156	-3.29382	-1.54016	-3.1788
1.92789e+17	-3.01224	-3.0724	-3.18835	-2.91529	-3.20952	-2.77634	-3.29601	-3.02883	-3.23752	2.36287	-3.31551	-2.58777	-2.96363	-3.07527	-3.26413	-3.23216	-3.08855	-2.36079	-0.548283	0.204067	-3.08511	-2.73856	-3.32114	3.66154	-3.13494	-2.74701	-3.26185	-3.26313	-2.75477	-3.19214	-2.65344	-1.90022	-3.28788	-3.20182	-2.8167	-3.19801	-3.15855	-1.97008	-3.28203	-3.31076	-3.32153	-1.94165	-3.3212	-3.21395	-2.55935	-2.49111	-3.2933	-1.51596	-3.22331
1.9286e+17	-2.87339	-2.96461	-2.99768	-2.62937	-3.16954	-2.2195	-3.2597	-3.01011	-3.02736	2.55284	-3.23602	-2.55372	-2.71259	-3.01186	-3.0761	-3.25709	-2.09224	-1.47484	-0.0310608	0.115196	-2.90522	-2.79976	-3.30171	3.7957	-2.78996	-2.3104	-3.25704	-3.08265	-2.42577	-2.98884	-2.59048	-1.50455	-3.24415	-3.13708	-2.7401	-2.06229	-3.02243	-1.98788	-3.16672	-3.18492	-3.27729	-1.66401	-3.31605	-3.17675	-2.44883	-1.41448	-3.2421	-1.09994	-3.04112
1.9286e+17	-2.52701	-2.82088	-2.61736	-2.42065	-2.9841	-1.5822	-3.23693	-2.79635	-2.63305	2.85654	-3.10341	-2.30168	-2.45269	-2.80591	-2.63535	-3.10048	-1.29159	-1.20628	0.635989	0.951893	-2.8162	-1.88117	-3.28773	4.10357	-2.57852	-1.92231	-3.23581	-2.9121	-2.04045	-2.96049	-2.24075	-1.02929	-2.89794	-2.92739	-2.30191	-1.8971	-2.98552	-1.42836	-3.08471	-2.90751	-3.20823	-1.29943	-3.28634	-3.07566	-2.24569	-1.11352	-2.77755	-0.514734	-2.97198
1.95426e+17	-3.11542	-3.14402	-3.17335	-2.99961	-3.29813	-2.94669	-3.31924	-3.15455	-3.16476	2.34713	-3.26668	-2.80119	-2.88067	-3.11624	-3.23881	-3.27411	-3.12551	-2.86545	-0.0942381	-0.219505	-3.13054	-2.78142	-3.32066	3.53886	-3.16222	-2.57023	-3.29128	-3.18099	-2.61177	-3.16069	-2.78137	-1.79529	-3.28262	-3.16987	-2.96499	-3.21017	-3.14102	-2.42277	-3.27555	-3.30656	-3.31918	-1.72418	-3.31991	-3.19286	-2.65625	-2.89905	-3.28021	-1.2005	-3.21558
1.95546e+17	-3.1301	-3.21342	-3.0891	-2.92999	-3.30665	-2.8339	-3.3188	-3.1879	-3.1643	2.37509	-3.28693	-2.85277	-3.05858	-3.16313	-3.19898	-3.30881	-3.141	-2.66877	-0.356879	-0.290211	-3.1334	-2.98028	-3.32112	3.55172	-3.19036	-2.66001	-3.31677	-3.23663	-2.80314	-3.20214	-2.785	-1.90627	-3.24408	-3.17094	-3.03064	-3.2065	-3.18461	-2.55715	-3.25923	-3.28924	-3.32094	-1.89205	-3.32107	-3.21811	-2.66893	-2.76013	-3.29396	-1.53506	-3.19712
1.95546e+17	-2.69358	-2.71455	-2.70306	-2.50095	-2.91901	-1.72733	-3.21848	-2.8938	-2.39245	2.87681	-2.94427	-2.33555	-2.47688	-2.57982	-2.74985	-3.09655	-1.87227	-0.797306	0.514595	0.945076	-2.85305	-2.15375	-3.29216	4.03184	-2.3929	-1.91138	-3.20717	-2.83415	-2.24734	-2.98613	-2.25228	-0.792943	-3.1015	-2.93158	-2.43817	-2.06363	-2.9237	-1.36201	-3.13328	-2.86485	-3.24189	-1.45359	-3.30068	-3.03426	-2.39927	-1.62328	-3.01659	-0.599554	-2.80055
1.95546e+17	-2.92527	-2.98506	-3.01973	-2.78618	-3.16912	-2.55101	-3.29995	-3.02279	-2.92174	2.59283	-3.18811	-2.53961	-2.67384	-2.9555	-3.03663	-3.17608	-2.67218	-2.10249	0.108341	0.282024	-3.0055	-2.36455	-3.30933	3.68978	-2.86184	-2.37064	-3.26708	-3.0572	-2.27941	-3.0516	-2.48182	-1.56402	-3.2191	-3.05359	-2.58249	-2.79507	-3.06228	-1.83126	-3.2123	-3.21407	-3.30007	-1.5641	-3.30921	-3.16198	-2.40494	-2.16933	-3.12629	-0.869134	-3.14317
1.95546e+17	-3.00986	-3.038	-3.07757	-2.95156	-3.23374	-2.77705	-3.29105	-3.09533	-3.18263	2.3573	-3.30475	-2.7153	-3.02611	-3.07935	-3.23597	-3.2363	-3.02397	-2.33067	-0.538714	0.111351	-3.05749	-2.71005	-3.32016	3.59701	-3.04875	-2.71845	-3.28349	-3.21156	-2.70074	-3.19146	-2.69306	-1.93288	-3.27687	-3.18091	-2.82351	-3.17769	-3.15723	-1.97031	-3.26341	-3.29356	-3.3202	-1.91627	-3.3203	-3.18273	-2.62208	-2.53187	-3.29512	-1.54176	-3.1824
1.95546e+17	-2.76373	-2.92329	-2.83031	-2.72796	-3.11966	-2.05707	-3.27531	-2.94113	-2.94868	2.60217	-3.22709	-2.49503	-2.74485	-2.9549	-2.97865	-3.19482	-2.06419	-1.49053	0.209128	0.4393	-2.96607	-2.46463	-3.3096	3.79397	-2.88894	-2.27135	-3.28413	-3.09247	-2.36453	-3.03818	-2.49609	-1.42207	-3.08316	-3.1068	-2.58157	-2.40427	-3.07649	-1.88314	-3.16001	-3.14572	-3.28445	-1.67887	-3.30581	-3.14218	-2.49485	-1.57946	-3.14351	-1.03579	-3.06606
1.95546e+17	-3.05823	-3.13271	-3.15875	-2.94565	-3.22861	-2.66931	-3.30575	-3.13639	-3.16009	2.34144	-3.30174	-2.57737	-2.83529	-3.09976	-3.15311	-3.23537	-2.99924	-2.1358	-0.299987	0.239642	-3.13402	-2.79646	-3.32041	3.71596	-3.15421	-2.59498	-3.30434	-3.2606	-2.57142	-3.13867	-2.70304	-1.78449	-3.28323	-3.22167	-2.74322	-3.09414	-3.16649	-2.18782	-3.26314	-3.2942	-3.31974	-1.71232	-3.32022	-3.24432	-2.61086	-2.23048	-3.2885	-1.40544	-3.23148
1.95546e+17	-3.1224	-3.12765	-3.15342	-2.98383	-3.29651	-2.98661	-3.31726	-3.13137	-3.16766	2.30344	-3.29163	-2.84733	-3.02258	-3.1313	-3.24382	-3.28373	-3.17011	-2.77788	-0.34773	-0.307799	-3.12418	-2.88232	-3.32082	3.50588	-3.12369	-2.64486	-3.31172	-3.19293	-2.73197	-3.20716	-2.80495	-1.87704	-3.29635	-3.16289	-2.95634	-3.27329	-3.1744	-2.41537	-3.27355	-3.30153	-3.32179	-1.85432	-3.32154	-3.21365	-2.64707	-2.86084	-3.29436	-1.4861	-3.17984
1.95546e+17	-2.99836	-3.18875	-3.15122	-2.97256	-3.23304	-2.60555	-3.30386	-3.14337	-2.98272	2.338	-3.22781	-2.58303	-2.96531	-3.06188	-3.04313	-3.27691	-2.87711	-2.47404	-0.0670557	-0.372806	-3.03204	-2.98264	-3.31731	3.22861	-2.99866	-2.42997	-3.30975	-3.13215	-2.60283	-3.1158	-2.57739	-1.68395	-3.27747	-3.23323	-2.91331	-2.99936	-3.07903	-2.28715	-3.21436	-3.15384	-3.31329	-1.9096	-3.31964	-3.20185	-2.67813	-2.53927	-3.29358	-1.27398	-3.20628
1.95546e+17	-2.8426	-3.00982	-2.92602	-2.73931	-3.15899	-2.21329	-3.26547	-3.01585	-3.04464	2.59635	-3.24972	-2.54433	-2.62372	-3.03176	-3.02935	-3.2353	-2.1445	-1.67663	0.162532	0.227577	-2.94556	-2.67303	-3.3008	3.82099	-2.94873	-2.2612	-3.27359	-3.13556	-2.37422	-2.97915	-2.54358	-1.55521	-3.20836	-3.15617	-2.7322	-2.15561	-3.03999	-1.97611	-3.15525	-3.2212	-3.29581	-1.62836	-3.30976	-3.17845	-2.38503	-1.42343	-3.19491	-0.988138	-3.13319
1.95547e+17	-2.74979	-2.82132	-2.74906	-2.80272	-3.09979	-1.79431	-3.24835	-2.7343	-2.40992	3.08641	-2.97562	-2.46669	-2.47001	-2.69686	-2.93192	-3.08577	-2.19047	-1.11256	0.566724	0.729524	-3.00652	-2.4295	-3.31014	4.10239	-2.77178	-2.127	-3.23428	-2.86798	-2.53305	-2.92529	-2.37179	-0.925896	-3.10975	-2.95139	-2.54023	-2.65813	-2.98972	-1.78757	-3.09477	-3.09544	-3.28148	-1.65954	-3.30312	-3.11835	-2.45694	-1.74036	-3.13417	-1.10965	-3.10232
1.95547e+17	-2.94297	-3.07328	-3.0255	-2.94278	-3.23105	-2.6228	-3.30172	-3.13374	-2.97848	2.53585	-3.2013	-2.55221	-2.79243	-3.00775	-3.07452	-3.23755	-2.6991	-2.15874	0.00738026	-0.262747	-3.05283	-2.85552	-3.31571	3.39242	-3.00708	-2.48352	-3.30883	-3.14659	-2.51124	-3.08641	-2.53479	-1.88128	-3.26387	-3.18643	-2.86436	-2.9462	-3.11278	-2.14378	-3.23493	-3.19117	-3.31589	-1.85371	-3.31881	-3.19514	-2.57235	-2.32755	-3.27349	-1.30769	-3.18732
1.95547e+17	-2.61989	-2.82899	-2.69223	-2.45889	-3.02157	-1.74561	-3.24208	-2.80421	-2.67662	2.79962	-3.10781	-2.34332	-2.50858	-2.84802	-2.76563	-3.13019	-1.80325	-1.25498	0.526759	0.847594	-2.84524	-1.99306	-3.29211	4.04337	-2.64862	-2.01255	-3.25352	-2.95766	-2.12659	-2.99213	-2.33968	-1.14927	-2.99009	-2.94097	-2.34253	-2.04688	-3.00707	-1.50871	-3.1121	-2.96447	-3.25198	-1.34751	-3.28566	-3.11505	-2.24818	-1.1814	-2.89627	-0.607242	-2.98737
1.95547e+17	-2.91355	-3.02541	-2.95399	-2.88579	-3.19732	-2.52067	-3.28951	-3.06286	-3.07549	2.47307	-3.27658	-2.65427	-2.95787	-3.01474	-3.13889	-3.22903	-2.74934	-2.09749	-0.258517	0.224359	-3.04555	-2.60605	-3.31521	3.65323	-2.9749	-2.55025	-3.29446	-3.1483	-2.53134	-3.12573	-2.65519	-1.7859	-3.2275	-3.16166	-2.73018	-2.92093	-3.12804	-1.8985	-3.23569	-3.24745	-3.31179	-1.82134	-3.31631	-3.18538	-2.57587	-2.13798	-3.26342	-1.33456	-3.13749
1.95562e+17	-3.09395	-3.182	-3.16356	-2.98107	-3.26517	-2.7843	-3.30579	-3.17576	-3.14392	2.20169	-3.29725	-2.63652	-2.8864	-3.12833	-3.14512	-3.2471	-3.03451	-2.24088	-0.513222	0.0160367	-3.16948	-2.91719	-3.32083	3.57001	-3.14358	-2.61527	-3.31314	-3.26117	-2.63952	-3.15946	-2.78787	-1.81944	-3.29148	-3.20863	-2.77054	-3.15087	-3.18169	-2.28288	-3.27148	-3.29676	-3.32008	-1.79515	-3.32124	-3.25941	-2.69013	-2.31879	-3.30909	-1.52674	-3.24875
1.95606e+17	-3.01502	-3.05188	-3.17793	-2.92779	-3.22062	-2.78969	-3.29143	-3.05874	-3.2265	2.36389	-3.31402	-2.62973	-2.99066	-3.08339	-3.2642	-3.23087	-3.07695	-2.34809	-0.580329	0.197504	-3.07296	-2.73194	-3.32126	3.65567	-3.11439	-2.75118	-3.26247	-3.25268	-2.76098	-3.20017	-2.65769	-1.90127	-3.2869	-3.19309	-2.80801	-3.20729	-3.15985	-1.96385	-3.27831	-3.3086	-3.32141	-1.93543	-3.32088	-3.19762	-2.58137	-2.54596	-3.29718	-1.55054	-3.21287
1.95606e+17	-2.98956	-3.04463	-2.92389	-2.84814	-3.2052	-2.27384	-3.29304	-3.04352	-2.84716	2.78969	-3.18663	-2.62372	-2.84162	-2.94222	-3.03622	-3.24238	-2.69471	-1.75365	-0.00715061	0.337996	-3.02507	-2.76394	-3.31548	3.84331	-2.98977	-2.31872	-3.28365	-3.0628	-2.64006	-3.11094	-2.52614	-1.46686	-3.18661	-3.12412	-2.79667	-2.9406	-3.0485	-1.94898	-3.21651	-3.16991	-3.30635	-1.72341	-3.30776	-3.18588	-2.56334	-2.24578	-3.2415	-1.21759	-3.16407
1.95616e+17	-2.86028	-2.89085	-2.87955	-2.68428	-3.09594	-2.22795	-3.26598	-2.93489	-2.63404	2.65228	-3.12002	-2.39997	-2.64839	-2.83459	-2.88912	-3.16055	-2.51486	-1.41204	0.261994	0.657561	-2.90316	-2.31501	-3.30098	3.81508	-2.57063	-2.10312	-3.27354	-2.92115	-2.33097	-3.04446	-2.33156	-1.16813	-3.18469	-2.9896	-2.52528	-2.76486	-3.0295	-1.57198	-3.17613	-3.04368	-3.29341	-1.47524	-3.30028	-3.13755	-2.39315	-2.00367	-3.17027	-0.712839	-2.99306
1.95616e+17	-2.74017	-2.81835	-2.7602	-2.82156	-3.11044	-1.80765	-3.24718	-2.70862	-2.44372	3.05331	-2.99141	-2.46525	-2.46279	-2.71448	-2.93718	-3.08702	-2.10131	-1.10924	0.570402	0.676056	-3.02787	-2.45959	-3.31189	4.0856	-2.80542	-2.11976	-3.2392	-2.88789	-2.5472	-2.91125	-2.36499	-0.912988	-3.09651	-2.96078	-2.55438	-2.62928	-2.98727	-1.86015	-3.08209	-3.10971	-3.28462	-1.70758	-3.30333	-3.10964	-2.48064	-1.72753	-3.12334	-1.17294	-3.11136
1.95622e+17	-3.03017	-3.09007	-3.11516	-2.95878	-3.23145	-2.71365	-3.30588	-3.11857	-3.17037	2.36234	-3.30648	-2.64792	-2.95951	-3.07365	-3.21688	-3.23928	-3.04173	-2.3131	-0.411335	0.183614	-3.08658	-2.75293	-3.32025	3.64308	-3.11106	-2.68795	-3.29925	-3.23552	-2.62443	-3.16461	-2.69446	-1.85992	-3.27987	-3.19582	-2.81813	-3.18183	-3.16538	-2.06944	-3.2743	-3.29093	-3.32052	-1.79313	-3.32091	-3.22733	-2.61209	-2.42142	-3.30175	-1.44808	-3.21728
1.95623e+17	-2.88475	-2.93957	-3.02689	-2.57472	-3.16064	-2.22528	-3.25135	-3.00801	-2.98559	2.53803	-3.21764	-2.53469	-2.78201	-2.97115	-3.06102	-3.25479	-2.13884	-1.34753	-0.140784	0.184961	-2.86523	-2.79288	-3.30016	3.77693	-2.68209	-2.33385	-3.24449	-3.04665	-2.46557	-3.01331	-2.60091	-1.43562	-3.25221	-3.11632	-2.66769	-2.0138	-3.01797	-1.95787	-3.16228	-3.12945	-3.26741	-1.65903	-3.31794	-3.16657	-2.47934	-1.45976	-3.2575	-1.13581	-2.97184
1.95626e+17	-3.08147	-3.19685	-3.14153	-2.99327	-3.27617	-2.82974	-3.29752	-3.14503	-3.10839	2.07286	-3.27209	-2.68652	-2.93029	-3.11222	-3.10391	-3.24558	-2.95694	-2.24581	-0.705645	-0.203927	-3.14407	-3.00496	-3.31974	3.39237	-3.05768	-2.58563	-3.31012	-3.21263	-2.6977	-3.17825	-2.82074	-1.8095	-3.29379	-3.16044	-2.7779	-3.06746	-3.14998	-2.26217	-3.26697	-3.26676	-3.31518	-1.91699	-3.32131	-3.26097	-2.73554	-2.31616	-3.31494	-1.52439	-3.23366
1.95626e+17	-2.99692	-3.09463	-3.10869	-2.93331	-3.20987	-2.54072	-3.30574	-3.07994	-3.15229	2.41907	-3.29522	-2.60675	-2.88026	-3.06727	-3.16806	-3.23594	-2.9338	-2.04955	-0.2728	0.295896	-3.09032	-2.73174	-3.31958	3.73388	-3.11456	-2.61407	-3.29384	-3.2348	-2.58332	-3.15686	-2.68433	-1.79151	-3.25892	-3.1946	-2.73675	-3.06188	-3.15137	-2.09273	-3.26029	-3.28061	-3.31853	-1.75582	-3.31908	-3.22458	-2.6049	-2.24374	-3.28282	-1.37193	-3.19821
1.95626e+17	-2.578	-2.64047	-2.60763	-2.36966	-3.03567	-1.723	-3.24284	-2.78979	-2.40555	3.01536	-2.98093	-2.32789	-2.36598	-2.62051	-2.70854	-3.02704	-1.53529	-0.799229	0.729598	0.823992	-2.88967	-1.98144	-3.30234	4.13268	-2.47453	-2.07561	-3.24851	-2.91007	-2.23668	-2.90862	-2.14618	-1.04988	-2.99114	-2.87243	-2.38357	-2.16736	-3.00943	-1.48313	-3.14371	-2.90421	-3.2492	-1.47175	-3.30117	-3.03574	-2.29663	-1.36228	-2.92697	-0.713297	-2.90498
1.95626e+17	-2.87836	-2.9843	-2.95146	-2.81882	-3.16597	-2.432	-3.28716	-2.99364	-2.96079	2.52532	-3.23234	-2.56715	-2.87458	-2.98027	-3.06853	-3.21113	-2.76045	-1.85792	-0.0790609	0.33308	-3.02983	-2.50961	-3.30645	3.69397	-2.85364	-2.46	-3.29126	-3.08146	-2.47369	-3.11029	-2.57885	-1.64205	-3.20684	-3.09599	-2.64574	-2.88573	-3.10637	-1.81031	-3.22428	-3.1981	-3.31159	-1.73138	-3.31179	-3.18824	-2.51236	-2.0251	-3.22329	-1.18312	-3.10677
1.95626e+17	-2.77641	-2.81517	-2.79635	-2.61994	-3.05108	-2.09654	-3.25298	-2.85686	-2.57185	2.73655	-3.07514	-2.3683	-2.59807	-2.78289	-2.8271	-3.11922	-2.48132	-1.23533	0.432906	0.795079	-2.89413	-2.09043	-3.29209	3.92944	-2.42456	-2.08161	-3.25724	-2.88963	-2.28679	-3.01042	-2.31113	-1.07681	-3.14318	-2.9108	-2.38622	-2.65133	-2.99945	-1.44802	-3.18089	-2.9907	-3.28764	-1.436	-3.29312	-3.1156	-2.34471	-1.76814	-3.09987	-0.673821	-2.92927
1.95959e+17	-2.77453	-2.84038	-2.76444	-2.85492	-3.09331	-1.7829	-3.24442	-2.73156	-2.41298	3.07425	-2.97819	-2.47238	-2.48737	-2.70296	-2.95511	-3.10357	-2.25468	-1.13159	0.539622	0.735812	-3.01947	-2.49761	-3.31036	4.08827	-2.8014	-2.10834	-3.23096	-2.86111	-2.56729	-2.92455	-2.39535	-0.887883	-3.12105	-2.96825	-2.55451	-2.6978	-2.98313	-1.81309	-3.08141	-3.11121	-3.28349	-1.69346	-3.30056	-3.12418	-2.48667	-1.801	-3.15128	-1.15301	-3.11875
1.95959e+17	-2.80607	-2.8191	-2.83604	-2.68179	-3.0816	-2.18786	-3.26083	-2.87856	-2.61862	2.69203	-3.10142	-2.41729	-2.66833	-2.82635	-2.87535	-3.13085	-2.63959	-1.32485	0.344919	0.727623	-2.93253	-2.14603	-3.29383	3.88888	-2.44619	-2.17628	-3.26786	-2.90666	-2.35277	-3.02722	-2.36289	-1.17649	-3.16739	-2.91891	-2.39832	-2.79632	-3.02023	-1.49887	-3.20474	-3.04111	-3.30071	-1.50174	-3.29889	-3.13339	-2.36668	-1.83468	-3.14637	-0.820044	-2.95514
1.95959e+17	-2.92809	-3.08717	-3.00804	-2.96248	-3.21456	-2.39007	-3.30114	-3.13669	-3.05615	2.50501	-3.24838	-2.60673	-2.8717	-3.07012	-3.01785	-3.27672	-2.39791	-2.1853	-0.0287378	0.0225446	-3.0343	-2.83825	-3.31562	3.53802	-2.99163	-2.4187	-3.30159	-3.134	-2.57109	-3.10153	-2.57454	-1.70931	-3.222	-3.20957	-2.83601	-2.77356	-3.10375	-2.18957	-3.21529	-3.20404	-3.30437	-1.73789	-3.3155	-3.16222	-2.57838	-2.07723	-3.28423	-1.14718	-3.1652
1.95967e+17	-2.94444	-3.05802	-3.03914	-2.91865	-3.20788	-2.63593	-3.28698	-3.07892	-3.16782	2.42347	-3.29046	-2.64856	-2.90403	-3.0768	-3.21101	-3.23554	-2.85591	-2.21826	-0.336032	0.0895407	-3.06298	-2.7476	-3.31836	3.60978	-3.09607	-2.61311	-3.27652	-3.23415	-2.65292	-3.12952	-2.68048	-1.85728	-3.27174	-3.19521	-2.81537	-2.93928	-3.15894	-2.03232	-3.24023	-3.29312	-3.31921	-1.88901	-3.31636	-3.20254	-2.56525	-2.15796	-3.27442	-1.41551	-3.20226
1.9602e+17	-2.83164	-2.9904	-2.90169	-2.80002	-3.15089	-2.19528	-3.27812	-2.9919	-3.04926	2.53038	-3.25527	-2.56712	-2.7544	-2.99808	-3.07592	-3.21868	-2.18745	-1.57736	0.111604	0.228892	-2.96971	-2.66164	-3.31099	3.68292	-2.97527	-2.33826	-3.28476	-3.1432	-2.42833	-3.03025	-2.58606	-1.51297	-3.17629	-3.16556	-2.71577	-2.43414	-3.10009	-1.99561	-3.18154	-3.21717	-3.29985	-1.72332	-3.31028	-3.17955	-2.51885	-1.72316	-3.20341	-1.12699	-3.10362
1.9602e+17	-2.88397	-3.07178	-2.99956	-2.86843	-3.1693	-2.27129	-3.29535	-3.10915	-2.92247	2.5159	-3.21286	-2.53977	-2.89297	-2.99008	-2.93204	-3.2619	-2.33871	-2.17894	0.0530704	0.147467	-3.01713	-2.71532	-3.31124	3.57787	-2.88279	-2.2767	-3.29467	-3.04659	-2.46089	-3.10494	-2.46615	-1.44568	-3.17506	-3.17962	-2.77567	-2.75211	-3.07307	-2.00365	-3.20352	-3.11343	-3.2874	-1.70674	-3.31295	-3.13157	-2.5426	-2.0419	-3.23682	-0.966717	-3.12689
1.9602e+17	-2.74327	-2.96233	-2.81887	-2.69712	-3.09656	-2.02377	-3.27731	-2.98635	-2.85748	2.79449	-3.19866	-2.43287	-2.63687	-2.95517	-2.82083	-3.19388	-1.97895	-1.82034	0.349542	0.630962	-2.9174	-2.29893	-3.30056	3.96649	-2.82549	-2.14962	-3.26474	-3.03103	-2.19008	-3.00275	-2.37258	-1.40586	-3.12229	-3.11003	-2.50029	-2.21071	-3.03631	-1.70272	-3.1437	-3.13811	-3.27791	-1.37359	-3.3052	-3.12829	-2.32197	-1.37115	-3.0924	-0.655666	-3.1037
1.9602e+17	-2.72753	-2.97242	-2.85858	-2.69232	-3.09345	-1.989	-3.2733	-3.01906	-2.79972	2.63542	-3.17122	-2.43801	-2.77128	-2.90575	-2.82783	-3.21252	-1.89032	-1.77579	0.253897	0.477583	-2.95796	-2.42166	-3.30192	3.78719	-2.76364	-2.15416	-3.27679	-2.97387	-2.31535	-3.0598	-2.38241	-1.2699	-3.06147	-3.09488	-2.60248	-2.44141	-3.04803	-1.77189	-3.16543	-3.01935	-3.25331	-1.57782	-3.3039	-3.10385	-2.46074	-1.6911	-3.1089	-0.835322	-3.04891
1.96164e+17	-2.8528	-2.98686	-2.926	-2.6926	-3.12955	-2.13359	-3.27816	-2.93154	-2.97829	2.58583	-3.22188	-2.48111	-2.65099	-2.97942	-2.96952	-3.18086	-2.36602	-1.57085	0.138143	0.528826	-2.97069	-2.45451	-3.3089	3.90149	-2.92801	-2.27903	-3.26575	-3.117	-2.36176	-3.07404	-2.51797	-1.48854	-3.15485	-3.09789	-2.56549	-2.42877	-3.04977	-1.83769	-3.17779	-3.178	-3.29654	-1.55571	-3.30769	-3.18445	-2.3871	-1.60969	-3.10331	-0.978787	-3.08518
1.96164e+17	-2.98913	-3.06406	-3.1603	-2.94547	-3.2062	-2.65129	-3.28586	-3.07181	-3.23732	2.3553	-3.31343	-2.61628	-2.98632	-3.09475	-3.23989	-3.2499	-3.03241	-2.3284	-0.590007	0.21821	-3.07937	-2.73645	-3.32109	3.67228	-3.1197	-2.71166	-3.26177	-3.26666	-2.81058	-3.18593	-2.67942	-1.83865	-3.2568	-3.20828	-2.88305	-3.15078	-3.1538	-2.05745	-3.27371	-3.3027	-3.32073	-1.84801	-3.32086	-3.17224	-2.59397	-2.46598	-3.29641	-1.55921	-3.20456
1.96164e+17	-2.95755	-3.08748	-2.94694	-2.90407	-3.24122	-2.23709	-3.303	-3.1274	-3.02161	2.42973	-3.25319	-2.66516	-2.99813	-3.03901	-3.04618	-3.27288	-2.76065	-1.88252	-0.263308	0.140876	-3.0621	-2.78045	-3.31758	3.62778	-2.96175	-2.55189	-3.30284	-3.12451	-2.65454	-3.15804	-2.62821	-1.69674	-3.15958	-3.13667	-2.89355	-2.98003	-3.09015	-2.05266	-3.25107	-3.17891	-3.31295	-1.85281	-3.31642	-3.17578	-2.63355	-2.36286	-3.27649	-1.41026	-3.09565
1.96164e+17	-3.13016	-3.17991	-3.15029	-2.98284	-3.31093	-2.96743	-3.32021	-3.15335	-3.17606	2.31103	-3.28913	-2.86605	-3.01824	-3.14255	-3.23814	-3.30253	-3.18779	-2.85453	-0.312517	-0.363002	-3.13222	-2.92743	-3.32142	3.50469	-3.17867	-2.63036	-3.31297	-3.21653	-2.74594	-3.20406	-2.82244	-1.87405	-3.28592	-3.17118	-3.02397	-3.26383	-3.17989	-2.54181	-3.26989	-3.30452	-3.32166	-1.84427	-3.32161	-3.21154	-2.68108	-2.89637	-3.29527	-1.46686	-3.18454
1.96174e+17	-2.87541	-2.93801	-2.85041	-2.6816	-3.10836	-2.12267	-3.2849	-3.01758	-2.70941	2.80102	-3.12968	-2.47389	-2.66974	-2.8276	-2.91496	-3.19523	-2.35666	-1.57584	0.209752	0.493127	-2.8963	-2.46335	-3.30436	3.86906	-2.73828	-2.1118	-3.2615	-2.99192	-2.39375	-3.07384	-2.34029	-1.29844	-3.16695	-3.0797	-2.65845	-2.65194	-3.01682	-1.6626	-3.20577	-3.06235	-3.27789	-1.53267	-3.30506	-3.12282	-2.42968	-2.05123	-3.14283	-0.774707	-3.06336
1.96174e+17	-2.82255	-2.97398	-2.87129	-2.77447	-3.11889	-2.27664	-3.28023	-2.97445	-3.00723	2.63134	-3.24882	-2.52349	-2.74462	-2.97827	-3.05174	-3.17824	-2.47996	-1.6257	0.127162	0.435048	-2.98545	-2.43293	-3.31349	3.81748	-2.97308	-2.34235	-3.28217	-3.15829	-2.34423	-3.02535	-2.56629	-1.56116	-3.17208	-3.12845	-2.54963	-2.46796	-3.09652	-1.83636	-3.16546	-3.22499	-3.3086	-1.69198	-3.30763	-3.18753	-2.46877	-1.54281	-3.16142	-1.00515	-3.1217
1.96181e+17	-3.02212	-3.1247	-3.09419	-2.96645	-3.2337	-2.65335	-3.30582	-3.14785	-3.13848	2.37747	-3.29101	-2.66012	-2.93912	-3.09472	-3.17185	-3.25757	-2.943	-2.30045	-0.294549	0.0986577	-3.09	-2.82016	-3.3194	3.60489	-3.11594	-2.61923	-3.30604	-3.22747	-2.63045	-3.1507	-2.71989	-1.809	-3.26313	-3.2032	-2.83646	-3.0862	-3.1632	-2.23115	-3.25166	-3.27371	-3.31729	-1.78137	-3.31962	-3.22236	-2.64221	-2.34451	-3.2984	-1.41113	-3.20737
1.96181e+17	-2.98294	-3.18511	-3.12721	-3.00987	-3.25087	-2.60696	-3.30001	-3.17133	-3.06239	2.28608	-3.23352	-2.63408	-2.97289	-3.11022	-3.07712	-3.29203	-2.82919	-2.53869	-0.138003	-0.329113	-3.03783	-3.0053	-3.31834	3.22461	-3.03909	-2.50748	-3.30953	-3.16062	-2.6555	-3.13748	-2.63662	-1.79185	-3.28102	-3.24087	-2.90829	-2.94127	-3.06979	-2.39537	-3.20301	-3.19903	-3.31036	-1.95213	-3.31935	-3.21138	-2.73605	-2.4045	-3.2993	-1.31939	-3.216
1.96528e+17	-2.81995	-2.99388	-2.93945	-2.87743	-3.20997	-2.18142	-3.28342	-2.98723	-3.09885	2.44312	-3.26409	-2.64719	-2.72532	-3.06518	-3.11122	-3.25552	-1.9443	-1.62895	0.0881004	-0.183516	-3.04782	-2.82096	-3.31353	3.56145	-3.04748	-2.37791	-3.29636	-3.16491	-2.55851	-3.01319	-2.54778	-1.58512	-3.16886	-3.18224	-2.91991	-2.47296	-3.13797	-2.22189	-3.22141	-3.23932	-3.30618	-1.79836	-3.31457	-3.18981	-2.59646	-1.84278	-3.22886	-1.3154	-3.14208
1.96638e+17	-3.13632	-3.18032	-3.16995	-3.02062	-3.31302	-2.99698	-3.32076	-3.14742	-3.18476	2.29067	-3.2853	-2.86671	-2.98063	-3.14819	-3.26282	-3.3002	-3.20422	-2.95285	-0.2617	-0.390931	-3.13113	-2.91326	-3.32161	3.48944	-3.18489	-2.63333	-3.30891	-3.21246	-2.72799	-3.19593	-2.83076	-1.85146	-3.29429	-3.17574	-3.03407	-3.27764	-3.18413	-2.55977	-3.2721	-3.31262	-3.32169	-1.81043	-3.32164	-3.21101	-2.69578	-2.96777	-3.30075	-1.42747	-3.18743
1.96715e+17	-2.88857	-2.84822	-2.94918	-2.75333	-3.12627	-2.46282	-3.27576	-2.93519	-2.75444	2.59366	-3.16304	-2.486	-2.77471	-2.90799	-2.97549	-3.15061	-2.81049	-1.60646	0.12085	0.548042	-2.98477	-2.30276	-3.29935	3.77305	-2.56443	-2.32277	-3.28231	-2.9466	-2.4245	-3.0736	-2.45318	-1.38866	-3.21907	-2.96164	-2.44569	-2.97727	-3.06268	-1.60193	-3.2321	-3.12521	-3.3119	-1.59929	-3.30597	-3.17121	-2.38057	-2.03073	-3.19297	-1.01176	-3.03548
1.96715e+17	-3.02153	-3.10491	-3.13257	-2.95835	-3.22686	-2.64227	-3.30592	-3.11321	-3.16087	2.38973	-3.30069	-2.61839	-2.90394	-3.08782	-3.18832	-3.24204	-2.98191	-2.16342	-0.334133	0.222937	-3.09934	-2.77441	-3.32034	3.68559	-3.13053	-2.64268	-3.29864	-3.24458	-2.61859	-3.15969	-2.70318	-1.83216	-3.27441	-3.204	-2.76768	-3.12572	-3.16162	-2.13963	-3.267	-3.28992	-3.31981	-1.78282	-3.31993	-3.22756	-2.62953	-2.33497	-3.29617	-1.43087	-3.21734
1.96716e+17	-3.12816	-3.21469	-3.08188	-2.92126	-3.30699	-2.80187	-3.31812	-3.19171	-3.15901	2.36733	-3.28565	-2.84253	-3.06453	-3.16046	-3.18484	-3.30778	-3.12409	-2.60024	-0.39649	-0.280938	-3.13687	-2.9876	-3.32129	3.54854	-3.186	-2.65922	-3.31691	-3.23123	-2.79713	-3.20489	-2.77547	-1.90656	-3.23519	-3.16816	-3.02004	-3.1939	-3.17834	-2.52737	-3.25913	-3.28414	-3.32098	-1.91926	-3.32119	-3.21902	-2.66593	-2.72772	-3.29668	-1.54643	-3.19733
1.97069e+17	-2.84531	-3.01795	-2.90521	-2.77338	-3.13633	-2.22235	-3.27592	-2.99795	-3.0312	2.61436	-3.25288	-2.52877	-2.7081	-3.02111	-3.03012	-3.21638	-2.37114	-1.78395	0.135654	0.370314	-2.9801	-2.55374	-3.31074	3.83905	-2.98981	-2.29185	-3.2777	-3.15315	-2.39805	-3.02916	-2.53476	-1.59529	-3.19882	-3.16369	-2.65644	-2.33537	-3.07665	-1.89366	-3.16838	-3.23884	-3.308	-1.61654	-3.30916	-3.18428	-2.43636	-1.46688	-3.19126	-0.94382	-3.14536
1.97069e+17	-3.00704	-3.06449	-3.15565	-2.92136	-3.21623	-2.7776	-3.29522	-3.05019	-3.21668	2.36815	-3.3121	-2.62832	-2.97316	-3.07452	-3.25774	-3.22849	-3.0556	-2.32707	-0.522584	0.184883	-3.07603	-2.72988	-3.32074	3.64166	-3.11493	-2.73736	-3.2682	-3.24946	-2.7172	-3.18973	-2.66915	-1.90942	-3.28817	-3.19413	-2.78996	-3.18059	-3.15974	-1.96135	-3.27423	-3.30732	-3.32118	-1.9455	-3.3206	-3.21267	-2.57714	-2.47164	-3.29418	-1.51014	-3.21428
1.97069e+17	-2.82751	-2.99454	-2.92623	-2.79107	-3.15747	-2.17688	-3.26265	-2.94978	-3.07959	2.55938	-3.26338	-2.60101	-2.62763	-3.0475	-3.07342	-3.23034	-2.03972	-1.69693	0.154512	0.136225	-3.01846	-2.68907	-3.30694	3.77952	-3.04368	-2.27135	-3.27524	-3.17879	-2.47009	-2.9836	-2.50915	-1.55812	-3.17455	-3.18081	-2.79146	-2.23497	-3.08047	-2.06529	-3.18631	-3.26042	-3.31009	-1.70498	-3.30911	-3.19098	-2.4677	-1.39187	-3.17083	-1.0344	-3.16025
1.97135e+17	-2.73903	-2.7839	-2.81442	-2.51635	-3.14336	-2.12994	-3.27372	-3.02175	-2.6073	2.93994	-3.07267	-2.40138	-2.48168	-2.77689	-2.86153	-3.10021	-1.91294	-1.20712	0.502654	0.296314	-2.96086	-2.42312	-3.31312	3.88169	-2.71427	-2.27868	-3.29028	-3.01946	-2.32	-2.97998	-2.22976	-1.53	-3.1549	-3.03869	-2.65582	-2.415	-3.12681	-1.73705	-3.21612	-3.02904	-3.29569	-1.65911	-3.31449	-3.10753	-2.37856	-1.69635	-3.15334	-0.944936	-3.00665
1.97186e+17	-2.80367	-2.90121	-2.83901	-2.70251	-3.05308	-1.9632	-3.27562	-2.97449	-2.5988	2.82905	-3.08318	-2.40229	-2.58147	-2.74394	-2.87423	-3.17358	-2.1409	-1.35416	0.374731	0.553748	-2.89609	-2.47257	-3.30306	3.84799	-2.68473	-1.97813	-3.25562	-2.94212	-2.32003	-3.01398	-2.25986	-1.08637	-3.16547	-3.06549	-2.62224	-2.53719	-3.0257	-1.56268	-3.17715	-3.0146	-3.27154	-1.56105	-3.30339	-3.10052	-2.39457	-1.97999	-3.14134	-0.696096	-3.02589
1.97186e+17	-2.85936	-3.03445	-2.96116	-2.82198	-3.15092	-2.15899	-3.29035	-3.07335	-2.86174	2.55388	-3.19426	-2.54354	-2.85452	-2.93335	-2.89545	-3.24425	-2.19603	-1.88575	0.0635601	0.24347	-2.99245	-2.66805	-3.3107	3.63158	-2.80165	-2.2226	-3.28583	-3.01915	-2.45851	-3.09463	-2.41171	-1.32884	-3.14282	-3.14264	-2.76294	-2.71817	-3.06709	-1.88503	-3.20536	-3.07867	-3.28042	-1.69682	-3.30947	-3.11505	-2.49878	-2.05564	-3.21756	-0.943795	-3.08744
1.97188e+17	-2.899	-3.0257	-2.99538	-2.8152	-3.1625	-2.3378	-3.28736	-3.06429	-2.81696	2.53953	-3.18428	-2.52002	-2.84641	-2.93218	-2.95624	-3.23284	-2.52741	-1.86409	0.0431127	0.200138	-2.98993	-2.6557	-3.31138	3.60487	-2.80443	-2.26579	-3.29033	-3.02387	-2.46039	-3.10237	-2.43524	-1.39908	-3.20135	-3.1199	-2.74738	-2.81712	-3.0797	-1.85563	-3.21206	-3.09865	-3.29656	-1.6791	-3.31242	-3.14806	-2.5096	-2.18985	-3.23752	-0.993211	-3.08631
1.97206e+17	-3.02268	-3.08527	-3.18823	-2.89813	-3.21056	-2.83183	-3.30551	-3.00269	-3.2211	2.3835	-3.31308	-2.57718	-2.93092	-3.05379	-3.26617	-3.21443	-3.07853	-2.33129	-0.457809	0.192629	-3.09172	-2.72245	-3.32068	3.64852	-3.136	-2.74215	-3.26885	-3.24749	-2.66597	-3.18437	-2.6398	-1.93348	-3.30373	-3.18909	-2.74141	-3.19962	-3.15596	-1.89481	-3.28279	-3.31105	-3.32151	-1.98327	-3.32093	-3.24874	-2.53672	-2.45796	-3.2872	-1.43424	-3.23128
1.97214e+17	-3.13526	-3.18156	-3.16837	-3.00295	-3.31248	-2.98869	-3.32121	-3.1549	-3.19011	2.31652	-3.28859	-2.86361	-2.97539	-3.14356	-3.24748	-3.29873	-3.18464	-2.90346	-0.223219	-0.334152	-3.14379	-2.90702	-3.32152	3.49316	-3.19028	-2.60531	-3.30789	-3.21375	-2.70743	-3.19637	-2.84177	-1.85273	-3.29021	-3.17691	-3.02826	-3.26465	-3.16536	-2.54311	-3.27571	-3.30988	-3.32175	-1.82136	-3.32155	-3.20948	-2.69534	-2.94314	-3.29262	-1.39328	-3.19854
1.97214e+17	-2.91723	-3.06555	-3.01233	-2.88605	-3.21288	-2.34831	-3.29334	-3.08524	-3.09791	2.39946	-3.25556	-2.61075	-2.87059	-3.04999	-3.09267	-3.27188	-2.36984	-1.76247	-0.116111	0.00878292	-2.99681	-2.87612	-3.3128	3.49755	-2.96977	-2.45029	-3.29136	-3.13676	-2.60396	-3.0883	-2.6297	-1.64831	-3.21835	-3.18747	-2.86221	-2.65872	-3.10991	-2.18418	-3.20097	-3.20943	-3.29924	-1.7885	-3.31593	-3.18477	-2.57027	-2.06525	-3.27943	-1.34538	-3.11608
1.97214e+17	-3.02529	-3.00341	-3.06277	-2.9488	-3.23885	-2.70644	-3.30295	-3.09305	-3.13138	2.36828	-3.29621	-2.69484	-3.03218	-3.07352	-3.19857	-3.23246	-3.01293	-2.2181	-0.455136	0.153075	-3.06122	-2.69443	-3.31898	3.6221	-2.98879	-2.67234	-3.30156	-3.16183	-2.66579	-3.1997	-2.64271	-1.93619	-3.27399	-3.15635	-2.7952	-3.20882	-3.12287	-1.88333	-3.28586	-3.26873	-3.3209	-1.86105	-3.32073	-3.19633	-2.61536	-2.56789	-3.29193	-1.47658	-3.17971
1.97214e+17	-3.01473	-2.96105	-3.07498	-2.93008	-3.22845	-2.73764	-3.29914	-3.07504	-3.07945	2.4065	-3.27842	-2.67684	-3.003	-3.05281	-3.18491	-3.21256	-2.95288	-2.12946	-0.382402	0.16507	-3.06504	-2.68181	-3.31811	3.61984	-2.93818	-2.63417	-3.2961	-3.11847	-2.65551	-3.18016	-2.62869	-1.84299	-3.27067	-3.12781	-2.7183	-3.18998	-3.12064	-1.85219	-3.27401	-3.25639	-3.31933	-1.85551	-3.31944	-3.19979	-2.54388	-2.50702	-3.27909	-1.45169	-3.17512
1.97214e+17	-2.88391	-3.0621	-2.99872	-2.91018	-3.22015	-2.40466	-3.29326	-3.07095	-3.12185	2.42738	-3.25829	-2.63001	-2.78249	-3.08555	-3.11721	-3.26385	-2.31826	-1.839	-0.0111217	-0.111036	-3.02553	-2.8656	-3.31371	3.50564	-3.04604	-2.44415	-3.2975	-3.1791	-2.57416	-3.06421	-2.62753	-1.73305	-3.23679	-3.19141	-2.89754	-2.62835	-3.1313	-2.24663	-3.20815	-3.2434	-3.30428	-1.75551	-3.31688	-3.20808	-2.56598	-1.97904	-3.26472	-1.33402	-3.16481
1.97257e+17	-2.35112	-2.4975	-2.33161	-2.13727	-2.78678	-1.25508	-3.20616	-2.72353	-2.14914	3.07998	-2.8215	-2.11683	-1.97194	-2.40803	-2.5026	-2.92745	-1.09119	-0.901355	0.890101	1.22132	-2.59058	-1.36782	-3.26773	4.29383	-1.99749	-1.68634	-3.13419	-2.74002	-1.87358	-2.95708	-2.0555	-0.725183	-2.94009	-2.79861	-2.08938	-1.55281	-2.78336	-0.90401	-3.07361	-2.75809	-3.12782	-1.17205	-3.27327	-2.9135	-2.18395	-0.980624	-2.51146	0.0260016	-2.7883
1.97257e+17	-3.02467	-3.09619	-3.19141	-2.91636	-3.20485	-2.77288	-3.30631	-3.00605	-3.22235	2.38349	-3.31313	-2.57013	-2.92271	-3.06	-3.25788	-3.22292	-3.08341	-2.32894	-0.439407	0.223149	-3.09418	-2.73325	-3.32091	3.67267	-3.14769	-2.73245	-3.27435	-3.25822	-2.67583	-3.18078	-2.64595	-1.91638	-3.29749	-3.19462	-2.77231	-3.19916	-3.15338	-1.97255	-3.28452	-3.30994	-3.32154	-1.93474	-3.32103	-3.24477	-2.55692	-2.43431	-3.29148	-1.42819	-3.23445
1.97257e+17	-3.00894	-3.06867	-3.13609	-2.9182	-3.20303	-2.68767	-3.30158	-3.01256	-3.19096	2.41439	-3.30472	-2.58361	-2.92909	-3.04272	-3.22684	-3.22386	-3.02604	-2.26033	-0.411432	0.276503	-3.07695	-2.67618	-3.31956	3.69768	-3.09944	-2.68379	-3.27789	-3.22794	-2.6477	-3.17325	-2.62117	-1.85852	-3.27484	-3.18496	-2.78061	-3.15765	-3.14102	-1.93093	-3.28085	-3.29402	-3.31997	-1.8333	-3.32013	-3.21418	-2.54492	-2.43181	-3.28444	-1.37997	-3.21074
1.97257e+17	-2.31369	-2.55577	-2.32991	-2.1147	-2.82607	-1.23185	-3.19557	-2.70164	-2.22576	3.03299	-2.85197	-2.08219	-1.9564	-2.47935	-2.47558	-2.93253	-1.07517	-0.957034	0.880924	1.23257	-2.56999	-1.30519	-3.26671	4.26677	-2.00598	-1.6853	-3.14539	-2.74927	-1.82989	-2.94991	-2.07832	-0.729642	-2.89642	-2.76734	-2.09987	-1.49312	-2.77722	-0.91491	-3.03745	-2.7224	-3.12034	-1.11494	-3.25998	-2.92622	-2.16539	-0.91984	-2.41237	0.0183764	-2.81416
1.97264e+17	-2.95065	-3.10304	-2.99441	-2.92153	-3.22773	-2.21616	-3.30209	-3.1005	-3.10439	2.4151	-3.27301	-2.64998	-2.93274	-3.0619	-3.08628	-3.26397	-2.72413	-1.85571	-0.253991	0.203523	-3.08444	-2.77228	-3.31885	3.69736	-3.03985	-2.56002	-3.29281	-3.18315	-2.64408	-3.14583	-2.67515	-1.7166	-3.17448	-3.16148	-2.84971	-2.93732	-3.11568	-2.09595	-3.25538	-3.21823	-3.31409	-1.78155	-3.31771	-3.18368	-2.62959	-2.25998	-3.27446	-1.43588	-3.11906
1.97264e+17	-3.04893	-3.00305	-3.13786	-2.88931	-3.21319	-2.90568	-3.3093	-3.04697	-3.08932	2.3882	-3.28493	-2.64666	-2.9544	-3.03506	-3.19091	-3.19936	-2.99165	-2.19889	-0.317808	0.142296	-3.10088	-2.67502	-3.31608	3.51761	-2.94516	-2.62614	-3.29649	-3.10372	-2.53046	-3.15896	-2.61528	-1.79946	-3.29238	-3.10215	-2.62382	-3.18601	-3.11701	-1.82487	-3.2698	-3.27266	-3.32077	-1.88638	-3.31924	-3.24203	-2.43885	-2.50133	-3.26877	-1.34738	-3.18658
1.97264e+17	-3.11949	-3.16516	-3.07796	-2.87456	-3.29708	-2.77717	-3.31807	-3.18049	-3.11927	2.50258	-3.28815	-2.79874	-3.04001	-3.11341	-3.14519	-3.3025	-3.06467	-2.45593	-0.307916	-0.108646	-3.11492	-2.90795	-3.32037	3.63286	-3.15866	-2.55004	-3.31142	-3.19704	-2.73102	-3.21101	-2.74815	-1.83941	-3.23914	-3.17188	-2.95477	-3.16077	-3.1173	-2.3443	-3.2763	-3.26335	-3.31992	-1.83219	-3.31919	-3.21271	-2.64913	-2.61762	-3.27656	-1.38382	-3.21142
1.99866e+17	-2.80986	-2.9495	-2.91278	-2.77807	-3.16989	-2.15391	-3.26114	-2.93383	-3.05302	2.59162	-3.25832	-2.60485	-2.59067	-3.04194	-3.07398	-3.23678	-1.80919	-1.64518	0.230274	0.0111386	-3.02291	-2.71212	-3.30648	3.77202	-3.02177	-2.26286	-3.28172	-3.1634	-2.46271	-2.95486	-2.46451	-1.5087	-3.16524	-3.17127	-2.8239	-2.18471	-3.09431	-2.11337	-3.20597	-3.24482	-3.30422	-1.71446	-3.31101	-3.18368	-2.4791	-1.43781	-3.17039	-1.06555	-3.14035
1.99935e+17	-2.7332	-2.94169	-2.81415	-2.68101	-3.08619	-1.97905	-3.27846	-2.99414	-2.81558	2.7851	-3.1797	-2.43505	-2.66779	-2.94116	-2.82668	-3.1979	-1.91862	-1.82702	0.330109	0.637239	-2.91666	-2.31763	-3.30278	3.96773	-2.80408	-2.13641	-3.26415	-3.01548	-2.23671	-3.02406	-2.35813	-1.38641	-3.11478	-3.11135	-2.52054	-2.22333	-3.03903	-1.67705	-3.1527	-3.11532	-3.27192	-1.38646	-3.30441	-3.11252	-2.35097	-1.3785	-3.11239	-0.640628	-3.08209
1.99935e+17	-3.03109	-3.0459	-3.13883	-2.93839	-3.22582	-2.76462	-3.30653	-3.06061	-3.17568	2.39271	-3.30679	-2.65004	-2.96825	-3.06507	-3.23228	-3.22196	-3.03703	-2.24843	-0.429281	0.21897	-3.0796	-2.71177	-3.31972	3.66003	-3.07448	-2.69054	-3.29346	-3.20515	-2.63316	-3.19098	-2.64705	-1.92163	-3.29082	-3.17553	-2.73524	-3.2131	-3.13951	-1.92978	-3.28566	-3.29609	-3.32123	-1.86503	-3.32065	-3.22666	-2.5777	-2.50171	-3.29496	-1.43603	-3.21555
1.99944e+17	-3.0928	-3.20079	-3.05948	-2.94788	-3.28562	-2.71661	-3.31548	-3.17526	-3.18966	2.42072	-3.29522	-2.80224	-3.01916	-3.16595	-3.1957	-3.29698	-3.01708	-2.46614	-0.301952	-0.119957	-3.11694	-2.95999	-3.32043	3.56236	-3.17266	-2.66457	-3.31129	-3.24315	-2.77516	-3.19013	-2.80119	-1.90779	-3.23585	-3.18899	-2.99048	-3.12889	-3.16901	-2.47673	-3.25685	-3.28702	-3.31935	-1.89103	-3.32047	-3.22853	-2.69192	-2.62818	-3.2956	-1.53332	-3.21649
1.99962e+17	-2.81422	-3.01209	-2.8943	-2.7857	-3.13109	-2.16064	-3.28359	-3.05268	-2.91105	2.65936	-3.21329	-2.49132	-2.78945	-2.98303	-2.91463	-3.23147	-2.17323	-1.98337	0.184134	0.408154	-2.96875	-2.53234	-3.30522	3.78166	-2.88031	-2.24648	-3.28185	-3.05589	-2.34615	-3.05472	-2.4533	-1.48153	-3.16437	-3.15877	-2.62911	-2.44009	-3.05417	-1.86967	-3.16843	-3.14638	-3.28525	-1.54275	-3.30905	-3.13878	-2.44878	-1.66542	-3.18176	-0.861833	-3.11379
2.00348e+17	-2.972	-3.07956	-3.11744	-2.95842	-3.2144	-2.54412	-3.29117	-3.08664	-3.20012	2.36927	-3.30364	-2.62696	-2.95202	-3.09479	-3.20118	-3.25679	-2.91787	-2.20487	-0.461719	0.189237	-3.08656	-2.75802	-3.32035	3.67004	-3.11035	-2.64759	-3.27704	-3.24979	-2.75181	-3.16596	-2.68508	-1.80626	-3.24088	-3.20339	-2.8748	-3.08351	-3.15047	-2.11674	-3.2698	-3.2878	-3.31905	-1.79297	-3.32007	-3.18184	-2.61745	-2.37113	-3.29209	-1.50636	-3.19551
2.00348e+17	-2.31625	-2.4835	-2.29218	-2.09629	-2.79222	-1.22542	-3.20331	-2.6972	-2.14333	3.09543	-2.81775	-2.09508	-1.91671	-2.41188	-2.47743	-2.90977	-1.01731	-0.911649	0.925902	1.24236	-2.56781	-1.27952	-3.26654	4.31727	-1.96571	-1.67849	-3.13173	-2.74065	-1.83435	-2.95066	-2.03573	-0.725746	-2.91428	-2.77341	-2.05017	-1.50897	-2.77134	-0.877423	-3.06381	-2.74739	-3.11791	-1.13904	-3.26756	-2.90715	-2.15615	-0.904475	-2.44452	0.0664697	-2.80046
2.00364e+17	-2.89021	-2.95598	-3.05359	-2.58058	-3.12933	-2.27433	-3.23037	-3.05922	-2.86645	2.53369	-3.15627	-2.52276	-2.8726	-2.88324	-2.97344	-3.23932	-2.23586	-1.29428	-0.228936	0.3412	-2.85627	-2.68586	-3.30053	3.71414	-2.59477	-2.38736	-3.24255	-2.98829	-2.50024	-3.05915	-2.58546	-1.37202	-3.24719	-3.09673	-2.59387	-1.97355	-3.01994	-1.93071	-3.13865	-2.99239	-3.25832	-1.67798	-3.31876	-3.14317	-2.51857	-1.62379	-3.26388	-1.14921	-2.90213
2.00364e+17	-3.00721	-3.07591	-3.16712	-2.94281	-3.2203	-2.72696	-3.29407	-3.08575	-3.21536	2.35348	-3.31186	-2.63282	-2.96806	-3.09559	-3.24699	-3.23968	-3.04801	-2.30652	-0.510916	0.191286	-3.08008	-2.76081	-3.32104	3.64911	-3.13073	-2.72586	-3.27229	-3.26403	-2.73412	-3.18494	-2.69927	-1.88061	-3.28369	-3.20263	-2.81472	-3.17612	-3.17014	-2.06533	-3.27081	-3.30567	-3.32109	-1.89728	-3.32076	-3.2082	-2.60877	-2.43817	-3.30073	-1.53127	-3.21949
2.00364e+17	-3.13007	-3.20819	-3.12127	-2.99818	-3.29826	-2.90265	-3.3187	-3.16066	-3.19976	2.36962	-3.29816	-2.84002	-2.98542	-3.17671	-3.24639	-3.29755	-3.14507	-2.78275	-0.251511	-0.230444	-3.13199	-2.96157	-3.32112	3.51864	-3.19898	-2.66742	-3.31395	-3.25041	-2.76278	-3.19733	-2.85325	-1.89243	-3.26924	-3.18961	-3.02849	-3.23231	-3.18455	-2.56951	-3.27006	-3.30595	-3.32121	-1.84896	-3.3213	-3.23613	-2.71897	-2.81678	-3.29622	-1.50439	-3.22112
2.00364e+17	-3.03258	-3.09255	-3.14337	-2.95447	-3.22972	-2.70712	-3.30849	-3.09452	-3.16496	2.39388	-3.30498	-2.63262	-2.91548	-3.07494	-3.20755	-3.23153	-3.02246	-2.1975	-0.35763	0.244627	-3.09343	-2.74491	-3.32036	3.68549	-3.12071	-2.66343	-3.29937	-3.23314	-2.5985	-3.1712	-2.6847	-1.86039	-3.28654	-3.19621	-2.73814	-3.17695	-3.15492	-2.05776	-3.27407	-3.29606	-3.32079	-1.79333	-3.32033	-3.23714	-2.60824	-2.40157	-3.29779	-1.40363	-3.22196
2.00417e+17	-2.87108	-3.01784	-2.95924	-2.69858	-3.16267	-2.22894	-3.26975	-3.0109	-3.03088	2.57038	-3.24376	-2.51303	-2.67086	-3.0248	-3.02433	-3.23328	-2.24122	-1.64515	0.0792149	0.314388	-2.92048	-2.65887	-3.30101	3.82395	-2.87543	-2.26451	-3.26979	-3.10355	-2.37778	-3.01059	-2.55917	-1.5463	-3.22613	-3.14148	-2.68255	-2.18021	-3.01566	-1.94142	-3.13985	-3.20885	-3.2931	-1.60502	-3.31402	-3.17769	-2.3802	-1.42991	-3.21006	-0.997926	-3.09123
2.00441e+17	-3.01634	-3.06808	-3.08491	-2.92079	-3.19903	-2.81548	-3.30992	-3.06834	-3.10418	2.41756	-3.28718	-2.66251	-2.95612	-3.01678	-3.18638	-3.21064	-2.95989	-2.14525	-0.291099	0.13548	-3.09667	-2.66874	-3.31599	3.49112	-3.00235	-2.62593	-3.29905	-3.13564	-2.48684	-3.12337	-2.66741	-1.80038	-3.27974	-3.13762	-2.65618	-3.10543	-3.11175	-1.89275	-3.242	-3.28124	-3.32012	-1.91315	-3.31836	-3.24602	-2.49786	-2.36363	-3.26981	-1.33535	-3.16837
2.00511e+17	-2.96465	-3.00257	-2.98651	-2.93938	-3.23157	-2.38893	-3.30124	-3.1084	-3.00516	2.39276	-3.26038	-2.62693	-3.00503	-3.04264	-3.0814	-3.24438	-2.86476	-1.90625	-0.327182	0.210974	-3.04557	-2.69557	-3.31788	3.6423	-2.89913	-2.59146	-3.30354	-3.1107	-2.64272	-3.16761	-2.61826	-1.77741	-3.21788	-3.12213	-2.81306	-3.09274	-3.09215	-1.88342	-3.26954	-3.1962	-3.31769	-1.81877	-3.31878	-3.18709	-2.62501	-2.41784	-3.28614	-1.39189	-3.11086
2.00511e+17	-3.11042	-3.15357	-3.01224	-2.83503	-3.28488	-2.58223	-3.31592	-3.18273	-3.07247	2.64433	-3.2834	-2.74739	-3.04562	-3.09439	-3.10145	-3.30213	-2.9765	-2.19385	-0.309424	0.0694855	-3.077	-2.90066	-3.31997	3.74518	-3.14018	-2.50169	-3.30948	-3.17743	-2.7376	-3.21413	-2.67196	-1.80396	-3.20398	-3.18445	-2.92418	-3.10173	-3.08425	-2.17926	-3.27578	-3.23304	-3.3172	-1.80611	-3.31575	-3.21838	-2.6356	-2.45492	-3.27666	-1.36501	-3.21441
2.00511e+17	-2.79181	-2.81778	-2.75449	-2.61092	-3.07189	-2.03115	-3.2651	-2.87901	-2.57619	2.7061	-3.09475	-2.38516	-2.67751	-2.75799	-2.83516	-3.12436	-2.36523	-1.15785	0.363733	0.817377	-2.87998	-2.17661	-3.30177	3.94756	-2.45698	-2.15257	-3.2505	-2.909	-2.33884	-3.01788	-2.3102	-1.14428	-3.13761	-2.95322	-2.48644	-2.6474	-2.98757	-1.42061	-3.19058	-2.98727	-3.27788	-1.4507	-3.29938	-3.11089	-2.39805	-1.84511	-3.13939	-0.681866	-2.88309
2.00561e+17	-3.02721	-3.0979	-3.15564	-2.93706	-3.21879	-2.74365	-3.30889	-3.05201	-3.19166	2.39744	-3.30743	-2.63283	-2.9303	-3.07315	-3.23591	-3.23077	-3.04215	-2.27662	-0.376004	0.20072	-3.09291	-2.75141	-3.32008	3.66102	-3.13334	-2.70361	-3.28983	-3.24048	-2.63777	-3.18039	-2.68554	-1.91035	-3.2897	-3.18931	-2.75533	-3.1815	-3.15406	-2.05488	-3.27567	-3.30376	-3.321	-1.89581	-3.32046	-3.24312	-2.59855	-2.42246	-3.29591	-1.42496	-3.22447
2.00561e+17	-2.2408	-2.4833	-2.22016	-2.04057	-2.7761	-1.12779	-3.18573	-2.64541	-2.14958	3.09944	-2.81633	-2.0624	-1.85171	-2.4069	-2.39852	-2.88241	-0.819623	-0.858061	0.9714	1.32782	-2.54	-1.15383	-3.26022	4.35311	-1.91485	-1.6375	-3.11654	-2.73434	-1.77565	-2.94436	-2.03074	-0.660965	-2.85444	-2.73247	-1.99639	-1.35255	-2.74123	-0.810223	-3.03162	-2.69942	-3.08598	-1.094	-3.25889	-2.89595	-2.14043	-0.781945	-2.28693	0.107553	-2.78493
2.00562e+17	-2.86326	-3.02384	-2.92955	-2.82805	-3.14984	-2.37867	-3.28922	-3.03208	-2.98558	2.58902	-3.24068	-2.5483	-2.82942	-2.98157	-3.03731	-3.21198	-2.52616	-1.90995	0.0133377	0.338078	-3.01389	-2.5184	-3.30911	3.70671	-2.94375	-2.40744	-3.29078	-3.11256	-2.38426	-3.0689	-2.58292	-1.63984	-3.19799	-3.13924	-2.60244	-2.68273	-3.08767	-1.88213	-3.19202	-3.20477	-3.30238	-1.68479	-3.31051	-3.18499	-2.48025	-1.81551	-3.19986	-1.08527	-3.13087
2.00563e+17	-2.76837	-2.81155	-2.87146	-2.70819	-3.1777	-2.22118	-3.26682	-2.93803	-2.90513	2.76221	-3.20981	-2.54927	-2.42759	-2.97289	-2.99993	-3.17425	-1.64146	-1.50282	0.46363	-0.0058806	-3.04222	-2.56283	-3.31253	3.83085	-2.97353	-2.25558	-3.29622	-3.13656	-2.38499	-2.93246	-2.28828	-1.52701	-3.15985	-3.10646	-2.76471	-2.21228	-3.13738	-2.05164	-3.22139	-3.20014	-3.30423	-1.71935	-3.31259	-3.17166	-2.41549	-1.42789	-3.13094	-1.08586	-3.11737
2.00563e+17	-2.76082	-2.80086	-2.76814	-2.70088	-3.09926	-1.88195	-3.2619	-2.87605	-2.55823	2.90335	-3.04747	-2.4304	-2.56528	-2.72416	-2.89856	-3.12697	-2.12251	-0.98529	0.440852	0.63387	-2.99132	-2.47252	-3.31031	3.97298	-2.72121	-2.14532	-3.26022	-2.94194	-2.45659	-2.9522	-2.31525	-1.06543	-3.09634	-2.98607	-2.60919	-2.53955	-3.01438	-1.72539	-3.14862	-3.03126	-3.28954	-1.65327	-3.30594	-3.09115	-2.45891	-1.83406	-3.13798	-1.06856	-2.99077
2.00563e+17	-3.09961	-3.10701	-3.18035	-2.97759	-3.28921	-2.92183	-3.3185	-3.15921	-3.13369	2.36952	-3.24782	-2.75704	-2.82872	-3.07719	-3.21137	-3.25543	-3.0767	-2.78514	-0.0135207	-0.121893	-3.12499	-2.67308	-3.32003	3.57297	-3.1307	-2.51816	-3.27865	-3.1477	-2.526	-3.13388	-2.72524	-1.75899	-3.27635	-3.15502	-2.90631	-3.16741	-3.11035	-2.31422	-3.27312	-3.29976	-3.31771	-1.65693	-3.31858	-3.17025	-2.60303	-2.85925	-3.26572	-1.04059	-3.22073
2.00564e+17	-2.58837	-2.62902	-2.63641	-2.32562	-3.02685	-1.76965	-3.24223	-2.83339	-2.36452	3.07747	-2.96066	-2.32749	-2.32614	-2.60153	-2.70306	-3.0114	-1.47498	-0.85804	0.760632	0.782142	-2.87489	-1.97351	-3.3019	4.13803	-2.46803	-2.09203	-3.24892	-2.90407	-2.19926	-2.91615	-2.11132	-1.13765	-3.03558	-2.89325	-2.38285	-2.11494	-3.02909	-1.446	-3.16164	-2.91755	-3.2528	-1.46693	-3.30366	-3.03766	-2.26095	-1.30357	-2.9426	-0.658319	-2.91752
2.00564e+17	-2.50933	-2.72797	-2.53943	-2.31089	-2.9441	-1.53637	-3.20589	-2.72605	-2.44651	2.87514	-2.98667	-2.21254	-2.33945	-2.65572	-2.6187	-3.04648	-1.58081	-0.893183	0.733195	1.09677	-2.75764	-1.70146	-3.28241	4.12383	-2.29866	-1.88115	-3.21436	-2.84554	-2.05806	-2.94216	-2.21439	-0.841953	-2.93621	-2.82338	-2.25983	-1.92465	-2.91916	-1.21253	-3.08067	-2.77848	-3.20351	-1.26694	-3.26995	-3.0405	-2.26137	-1.1954	-2.72245	-0.378496	-2.84043
2.00564e+17	-2.95583	-3.11011	-3.07102	-2.87404	-3.20563	-2.52598	-3.28795	-3.09977	-2.88924	2.4053	-3.20193	-2.56023	-2.86143	-2.99817	-3.01187	-3.24543	-2.72738	-2.11113	-0.0373048	-0.0616217	-3.02231	-2.81238	-3.31431	3.43392	-2.91246	-2.35558	-3.30368	-3.09048	-2.51997	-3.10935	-2.5371	-1.54044	-3.25011	-3.16551	-2.81521	-2.90234	-3.095	-2.04539	-3.2146	-3.13431	-3.30775	-1.78271	-3.31744	-3.19174	-2.60611	-2.36816	-3.26925	-1.12594	-3.13649
2.00899e+17	-3.06927	-3.124	-2.96479	-2.82755	-3.26496	-2.43074	-3.3115	-3.15891	-3.02287	2.65405	-3.26479	-2.71122	-3.02553	-3.05512	-3.0642	-3.28856	-2.89182	-1.99373	-0.268855	0.162108	-3.06462	-2.85747	-3.31916	3.77178	-3.07259	-2.47998	-3.30429	-3.14715	-2.71243	-3.18874	-2.62024	-1.72921	-3.17963	-3.16487	-2.8988	-3.03573	-3.0676	-2.07786	-3.26594	-3.20208	-3.3154	-1.80421	-3.31436	-3.20551	-2.62192	-2.37404	-3.27199	-1.35802	-3.1695
2.00899e+17	-3.12856	-3.16687	-3.07681	-2.87258	-3.30128	-2.7836	-3.31874	-3.18823	-3.13178	2.48584	-3.29471	-2.81153	-3.06892	-3.12571	-3.14944	-3.30563	-3.08613	-2.45597	-0.363663	-0.134338	-3.12446	-2.92901	-3.32097	3.63002	-3.16524	-2.58096	-3.31454	-3.20421	-2.75858	-3.22059	-2.76135	-1.86715	-3.23656	-3.17339	-2.9599	-3.17783	-3.12635	-2.35906	-3.27889	-3.26721	-3.32084	-1.86662	-3.31989	-3.21778	-2.65324	-2.61794	-3.28178	-1.43998	-3.21201
2.00923e+17	-3.12301	-3.16609	-3.15183	-2.96316	-3.30627	-2.9451	-3.31975	-3.15751	-3.16014	2.34546	-3.28201	-2.84184	-2.98765	-3.12469	-3.21755	-3.29638	-3.15333	-2.79456	-0.246598	-0.300365	-3.13544	-2.88606	-3.32079	3.52643	-3.16982	-2.58468	-3.30725	-3.19906	-2.70416	-3.19341	-2.80522	-1.84112	-3.28066	-3.1679	-2.99549	-3.23247	-3.15564	-2.48544	-3.27234	-3.2972	-3.321	-1.81519	-3.32098	-3.20269	-2.66824	-2.85561	-3.28674	-1.36909	-3.19456
2.00923e+17	-3.13864	-3.18068	-3.17384	-3.03082	-3.31253	-3.00818	-3.32105	-3.14549	-3.19637	2.28935	-3.28945	-2.869	-2.97567	-3.15261	-3.26701	-3.29853	-3.19958	-2.95797	-0.240541	-0.376127	-3.14056	-2.91526	-3.32163	3.47348	-3.18567	-2.62862	-3.30844	-3.21463	-2.71769	-3.19802	-2.84919	-1.85232	-3.2964	-3.18056	-3.03232	-3.28076	-3.1791	-2.55519	-3.27538	-3.3143	-3.32184	-1.83097	-3.32174	-3.21386	-2.69993	-2.98013	-3.30033	-1.42094	-3.19342
2.00923e+17	-3.04166	-3.018	-3.14078	-2.90309	-3.22178	-2.85945	-3.31144	-3.0211	-3.16037	2.39817	-3.3018	-2.64405	-2.9562	-3.04489	-3.23132	-3.19983	-3.02948	-2.26006	-0.38675	0.179835	-3.08789	-2.67941	-3.31822	3.62906	-3.02809	-2.67069	-3.2954	-3.15824	-2.57976	-3.19	-2.61378	-1.929	-3.29991	-3.14954	-2.66419	-3.21687	-3.1207	-1.8153	-3.28978	-3.29329	-3.32109	-1.8934	-3.32045	-3.24211	-2.50724	-2.5237	-3.28092	-1.38395	-3.21106
2.00923e+17	-2.78758	-2.85528	-2.83178	-2.77735	-3.15306	-2.10835	-3.27558	-2.95125	-2.82541	2.69622	-3.16523	-2.48958	-2.71337	-2.88311	-3.00961	-3.16707	-2.23864	-1.34091	0.217104	0.423594	-3.01157	-2.5209	-3.31446	3.84107	-2.85697	-2.30703	-3.28156	-3.07087	-2.49915	-2.98849	-2.42986	-1.36923	-3.11735	-3.05476	-2.67666	-2.5722	-3.06452	-1.90262	-3.18457	-3.13079	-3.29949	-1.71768	-3.31023	-3.11235	-2.51116	-1.84223	-3.16963	-1.20335	-3.03481
2.00968e+17	-2.86259	-2.99119	-2.94729	-2.92327	-3.2395	-2.47481	-3.29711	-3.09906	-3.02274	2.55024	-3.20846	-2.56698	-2.67658	-3.05586	-3.0749	-3.23734	-2.39769	-1.9321	0.10371	-0.25059	-3.07281	-2.82538	-3.31849	3.47496	-3.03322	-2.45489	-3.30927	-3.16698	-2.5193	-3.06902	-2.49949	-1.89001	-3.23484	-3.16407	-2.91015	-2.7656	-3.14951	-2.21311	-3.22977	-3.22161	-3.31355	-1.82504	-3.31752	-3.19374	-2.5852	-2.06191	-3.25597	-1.36091	-3.17133
2.00968e+17	-3.05271	-2.99694	-3.1371	-2.91257	-3.22565	-2.89977	-3.3096	-3.05764	-3.1323	2.40011	-3.29601	-2.66253	-2.97221	-3.04531	-3.21901	-3.1965	-2.9965	-2.23832	-0.381121	0.156136	-3.08759	-2.6881	-3.3178	3.57566	-2.99391	-2.65333	-3.29775	-3.13599	-2.56706	-3.1783	-2.61719	-1.89621	-3.30043	-3.13789	-2.63922	-3.21481	-3.11131	-1.78784	-3.28543	-3.28292	-3.32084	-1.89389	-3.32026	-3.24072	-2.47019	-2.54642	-3.28119	-1.38992	-3.20278
2.00974e+17	-3.12424	-3.13973	-3.19769	-3.00858	-3.29885	-2.96151	-3.3192	-3.16299	-3.1755	2.33907	-3.26849	-2.78183	-2.86672	-3.10776	-3.24011	-3.26802	-3.1363	-2.84598	-0.0833327	-0.174179	-3.1419	-2.75283	-3.32131	3.55305	-3.17438	-2.57257	-3.28564	-3.17896	-2.58642	-3.15337	-2.76266	-1.80074	-3.28805	-3.17733	-2.94389	-3.22164	-3.13504	-2.37002	-3.28058	-3.31218	-3.32091	-1.70936	-3.32052	-3.19179	-2.63961	-2.90096	-3.2898	-1.14857	-3.22942
2.00974e+17	-2.45916	-2.70759	-2.53097	-2.22885	-2.90984	-1.45554	-3.18751	-2.76122	-2.36361	2.89895	-2.93411	-2.17552	-2.28957	-2.62951	-2.56203	-3.01421	-1.40622	-0.959081	0.675541	1.15195	-2.69906	-1.60776	-3.27623	4.15343	-2.21228	-1.82996	-3.19694	-2.78932	-2.01133	-2.96601	-2.23119	-0.828012	-2.93967	-2.80659	-2.22177	-1.6933	-2.88301	-1.12368	-3.04482	-2.71692	-3.17203	-1.22606	-3.26752	-3.01746	-2.26118	-1.06254	-2.64549	-0.333564	-2.80407
2.00983e+17	-2.92584	-3.09624	-3.00697	-2.92577	-3.20261	-2.46286	-3.29614	-3.12073	-3.07261	2.47861	-3.25427	-2.6093	-2.83156	-3.06635	-3.078	-3.26672	-2.53691	-2.13663	0.020166	-0.0554442	-3.00993	-2.84203	-3.31268	3.52412	-3.02199	-2.4276	-3.29801	-3.16079	-2.54397	-3.08585	-2.62931	-1.72267	-3.25456	-3.20857	-2.83265	-2.68281	-3.08806	-2.17325	-3.2047	-3.21952	-3.30518	-1.75113	-3.31561	-3.19653	-2.56002	-2.04516	-3.27475	-1.19158	-3.16572
2.00984e+17	-2.93642	-3.12695	-3.07601	-2.90517	-3.19396	-2.43953	-3.29661	-3.10678	-2.92958	2.4109	-3.213	-2.5514	-2.90391	-2.99922	-3.00454	-3.26113	-2.69714	-2.17326	0.0198736	-0.127668	-3.02035	-2.84995	-3.31369	3.38171	-2.91495	-2.34655	-3.30141	-3.09033	-2.5337	-3.1079	-2.52686	-1.52401	-3.23996	-3.18788	-2.84731	-2.87809	-3.07921	-2.08118	-3.21206	-3.12522	-3.30617	-1.82725	-3.3167	-3.17533	-2.60353	-2.38071	-3.2649	-1.14892	-3.1465
2.00994e+17	-3.12704	-3.16947	-3.16331	-2.96823	-3.30985	-2.95415	-3.32053	-3.16574	-3.16793	2.3432	-3.2797	-2.83986	-2.97016	-3.12533	-3.22294	-3.29466	-3.15814	-2.82694	-0.208171	-0.292094	-3.1401	-2.87231	-3.32124	3.53046	-3.18235	-2.57666	-3.30368	-3.20016	-2.68589	-3.18851	-2.80212	-1.83893	-3.28133	-3.16984	-3.00229	-3.23434	-3.15248	-2.49484	-3.27245	-3.30232	-3.3211	-1.79835	-3.32101	-3.19774	-2.66663	-2.88678	-3.28606	-1.32393	-3.202
2.00994e+17	-3.07685	-3.14602	-3.17228	-2.9624	-3.24131	-2.7239	-3.30613	-3.16774	-3.16159	2.31321	-3.30482	-2.59902	-2.8551	-3.11326	-3.16807	-3.24227	-3.03497	-2.19975	-0.339561	0.190766	-3.14836	-2.83587	-3.32075	3.67932	-3.16897	-2.62499	-3.3087	-3.26999	-2.58758	-3.14185	-2.73162	-1.79653	-3.29073	-3.23048	-2.76308	-3.13943	-3.1806	-2.23868	-3.266	-3.29991	-3.32053	-1.71778	-3.32091	-3.24999	-2.63892	-2.28027	-3.30145	-1.45604	-3.24231
2.00994e+17	-2.81997	-2.95019	-2.78589	-2.81252	-3.17865	-1.79004	-3.29059	-3.02158	-2.82871	2.52499	-3.17925	-2.54551	-2.88181	-2.86546	-2.91711	-3.2137	-2.49412	-1.27417	-0.00664397	0.490346	-3.01742	-2.51325	-3.31434	3.80721	-2.736	-2.40831	-3.28356	-3.034	-2.54168	-3.0671	-2.4804	-1.43383	-3.08251	-3.02574	-2.77266	-2.73224	-2.99844	-1.73022	-3.2282	-3.04543	-3.30106	-1.72167	-3.31167	-3.12116	-2.55594	-2.08578	-3.20518	-1.26951	-2.91939
2.00994e+17	-2.86579	-3.06658	-2.91005	-2.92036	-3.21863	-1.89078	-3.2951	-3.07479	-3.04841	2.39268	-3.2505	-2.61479	-2.93938	-3.00182	-3.01443	-3.26548	-2.45491	-1.5526	-0.198174	0.19616	-3.05505	-2.73792	-3.31868	3.64348	-2.94831	-2.49155	-3.2897	-3.11404	-2.63328	-3.116	-2.60271	-1.59652	-3.09097	-3.1233	-2.89659	-2.82219	-3.0716	-1.97188	-3.24708	-3.14737	-3.30713	-1.81098	-3.31459	-3.13376	-2.61566	-2.23729	-3.26055	-1.44084	-3.03387
2.00994e+17	-2.82758	-2.96558	-2.90248	-2.70977	-3.14204	-2.1205	-3.25926	-2.93341	-3.02708	2.61547	-3.24741	-2.56865	-2.54481	-3.01839	-2.99784	-3.21652	-1.92056	-1.55533	0.248298	0.206516	-2.95189	-2.63764	-3.30153	3.87815	-2.95366	-2.20031	-3.26176	-3.13488	-2.37724	-2.96132	-2.47697	-1.46551	-3.16175	-3.15306	-2.71082	-2.02656	-3.0254	-1.94324	-3.16813	-3.23563	-3.30217	-1.63037	-3.30549	-3.18397	-2.41652	-1.25137	-3.139	-0.908749	-3.112
2.01114e+17	-2.53093	-2.81935	-2.64617	-2.42796	-2.99482	-1.63146	-3.24412	-2.82292	-2.60616	2.93618	-3.08841	-2.29428	-2.34256	-2.80247	-2.6051	-3.08125	-1.40122	-1.35122	0.658474	0.975233	-2.80152	-1.77627	-3.28871	4.15076	-2.54991	-1.92157	-3.22085	-2.90195	-1.95155	-2.9567	-2.19738	-1.07226	-2.94899	-2.92113	-2.26064	-1.90903	-2.97146	-1.36039	-3.08984	-2.96062	-3.21836	-1.19677	-3.28778	-3.07399	-2.18496	-1.09234	-2.75184	-0.37641	-2.99984
2.01466e+17	-3.13484	-3.16667	-3.17709	-3.01535	-3.30913	-2.98899	-3.32086	-3.15303	-3.18973	2.32068	-3.28355	-2.84412	-2.9426	-3.13611	-3.25455	-3.28959	-3.17566	-2.90993	-0.18419	-0.298543	-3.14108	-2.86393	-3.32151	3.50661	-3.1836	-2.60472	-3.30146	-3.20217	-2.67714	-3.18566	-2.82571	-1.83592	-3.29177	-3.17882	-3.00529	-3.26057	-3.15936	-2.4917	-3.27895	-3.31218	-3.32155	-1.78814	-3.32127	-3.20686	-2.68397	-2.95122	-3.29483	-1.32866	-3.20818
2.01466e+17	-2.83307	-2.92839	-2.93659	-2.62899	-3.12923	-2.18181	-3.2505	-3.00833	-2.9224	2.60358	-3.19801	-2.54106	-2.71921	-2.93854	-3.01317	-3.22675	-2.02712	-1.32541	0.107128	0.242707	-2.9222	-2.66851	-3.30473	3.77043	-2.76145	-2.28742	-3.27072	-3.05299	-2.40693	-3.01643	-2.55307	-1.40284	-3.20032	-3.11006	-2.65994	-2.10829	-3.05724	-1.8998	-3.16501	-3.11902	-3.27971	-1.67666	-3.31561	-3.15893	-2.49412	-1.5832	-3.22835	-1.09922	-2.98826
2.01524e+17	-3.11774	-3.13172	-3.18644	-2.99332	-3.29976	-2.96752	-3.32012	-3.15575	-3.16502	2.3391	-3.26851	-2.79964	-2.89217	-3.10007	-3.23165	-3.27107	-3.13239	-2.82922	-0.105717	-0.202651	-3.13985	-2.76216	-3.32086	3.53724	-3.15572	-2.5557	-3.29018	-3.1687	-2.59458	-3.15968	-2.7759	-1.79879	-3.28802	-3.1666	-2.94288	-3.22233	-3.12999	-2.37757	-3.27844	-3.30719	-3.32059	-1.73117	-3.32027	-3.18781	-2.63853	-2.9075	-3.28406	-1.17747	-3.21469
2.01524e+17	-2.88873	-3.02996	-3.01438	-2.78707	-3.13033	-2.30033	-3.27523	-3.07079	-2.80084	2.56628	-3.14632	-2.52723	-2.79059	-2.85446	-2.92759	-3.21354	-2.44542	-1.61558	0.0651881	0.191399	-2.98029	-2.70824	-3.31184	3.59772	-2.7808	-2.24526	-3.28566	-3.02425	-2.43553	-3.08064	-2.46171	-1.34953	-3.22496	-3.13091	-2.7769	-2.57785	-3.05878	-1.8529	-3.19544	-3.0593	-3.29734	-1.72726	-3.31649	-3.14789	-2.54114	-2.16974	-3.22293	-1.03201	-3.02677
2.01586e+17	-2.7089	-2.89543	-2.8049	-2.58536	-3.07057	-2.02387	-3.26566	-2.88735	-2.7697	2.8121	-3.142	-2.3834	-2.50831	-2.8819	-2.83214	-3.12284	-2.11236	-1.52541	0.414366	0.726712	-2.89331	-2.02696	-3.29784	3.97166	-2.70946	-2.1391	-3.25327	-2.99702	-2.08236	-2.98133	-2.36843	-1.33246	-3.09631	-2.98045	-2.35198	-2.25128	-3.02071	-1.5621	-3.13035	-3.10125	-3.27351	-1.36327	-3.2954	-3.13571	-2.26506	-1.38494	-2.9517	-0.626248	-3.05846
2.01586e+17	-2.82075	-2.96078	-2.99167	-2.61067	-3.12379	-2.25985	-3.23677	-3.08448	-2.788	2.59949	-3.11746	-2.53926	-2.82248	-2.85201	-2.90277	-3.2139	-2.10037	-1.33429	-0.0290906	0.329821	-2.8969	-2.56981	-3.30681	3.73014	-2.65156	-2.37824	-3.26369	-2.97747	-2.44964	-3.07134	-2.51441	-1.44318	-3.19933	-3.08759	-2.64133	-2.09034	-3.05483	-1.89957	-3.14395	-2.98887	-3.25952	-1.68547	-3.31643	-3.14102	-2.53397	-1.71637	-3.22443	-1.10771	-2.96055
2.01586e+17	-3.00939	-3.04675	-3.15424	-2.95355	-3.225	-2.7159	-3.28924	-3.08896	-3.21212	2.35998	-3.31114	-2.65697	-3.00935	-3.09622	-3.24438	-3.24262	-3.05262	-2.31333	-0.58305	0.202419	-3.06814	-2.73014	-3.32124	3.6584	-3.0951	-2.73405	-3.27088	-3.24545	-2.77306	-3.20069	-2.6737	-1.89306	-3.27161	-3.19122	-2.84087	-3.2026	-3.15604	-2.01446	-3.27661	-3.29985	-3.32108	-1.88092	-3.32098	-3.17671	-2.61898	-2.55259	-3.30083	-1.56947	-3.20104
2.01596e+17	-3.01917	-3.05763	-3.15824	-2.92117	-3.22637	-2.84409	-3.29631	-3.05482	-3.21568	2.36274	-3.31283	-2.6506	-2.98158	-3.06771	-3.26581	-3.22082	-3.05066	-2.35622	-0.533371	0.149448	-3.07694	-2.72906	-3.3207	3.60884	-3.10446	-2.74696	-3.26658	-3.23762	-2.69617	-3.19253	-2.66752	-1.92351	-3.29573	-3.18667	-2.75845	-3.20131	-3.16039	-1.90937	-3.27645	-3.30747	-3.32101	-1.97899	-3.32071	-3.22208	-2.55138	-2.53241	-3.29566	-1.50682	-3.21544
2.01671e+17	-3.08644	-3.13157	-2.99915	-2.83753	-3.26903	-2.53664	-3.31295	-3.15868	-3.03391	2.65647	-3.27091	-2.7168	-3.00679	-3.06303	-3.08239	-3.29275	-2.91818	-2.1152	-0.243127	0.134774	-3.05609	-2.85861	-3.31879	3.7486	-3.09186	-2.44988	-3.30572	-3.15536	-2.70062	-3.19556	-2.63573	-1.73813	-3.20867	-3.17447	-2.89775	-3.07374	-3.07305	-2.10931	-3.26887	-3.21383	-3.3153	-1.76399	-3.31397	-3.21134	-2.61689	-2.42682	-3.27105	-1.2919	-3.1968
2.04213e+17	-3.12993	-3.17255	-3.10526	-2.91564	-3.30546	-2.84707	-3.31946	-3.17496	-3.14459	2.4572	-3.29074	-2.82676	-3.02587	-3.12372	-3.17624	-3.30348	-3.10895	-2.60068	-0.287068	-0.174346	-3.1244	-2.91408	-3.32101	3.60346	-3.17875	-2.57139	-3.31148	-3.20767	-2.73816	-3.20905	-2.79098	-1.84965	-3.25778	-3.1758	-2.98355	-3.20479	-3.13036	-2.41668	-3.27793	-3.27887	-3.32065	-1.82013	-3.31973	-3.21587	-2.66546	-2.71832	-3.28153	-1.39421	-3.2115
2.04213e+17	-2.96214	-3.09786	-2.98576	-2.94351	-3.24399	-2.3022	-3.30267	-3.13748	-3.0481	2.38886	-3.26575	-2.66771	-2.98814	-3.05535	-3.07588	-3.26442	-2.82479	-1.97747	-0.313635	0.162086	-3.06818	-2.77763	-3.31906	3.63461	-2.99163	-2.58502	-3.30415	-3.1553	-2.65396	-3.1525	-2.65337	-1.72697	-3.19152	-3.15496	-2.88503	-3.0356	-3.11487	-2.0663	-3.25543	-3.20577	-3.31627	-1.80619	-3.31836	-3.1867	-2.64294	-2.37602	-3.29391	-1.42076	-3.11732
2.04224e+17	-2.63832	-2.65901	-2.69375	-2.28717	-2.88545	-1.6708	-3.16603	-2.88513	-2.29005	2.85611	-2.8671	-2.32907	-2.56572	-2.57854	-2.67457	-3.05267	-1.61124	-0.72875	0.42223	1.03475	-2.77199	-1.97711	-3.29009	4.09911	-2.17432	-1.98204	-3.17371	-2.76198	-2.20695	-3.0045	-2.35323	-0.85404	-3.09711	-2.85495	-2.29971	-1.61249	-2.90216	-1.28255	-3.11025	-2.76701	-3.20771	-1.40542	-3.29765	-3.01868	-2.42129	-1.19209	-2.97239	-0.620717	-2.65942
2.04224e+17	-2.68003	-2.75997	-2.65421	-2.4914	-2.99542	-1.7784	-3.23904	-2.79726	-2.48859	2.78636	-3.02587	-2.31623	-2.54463	-2.6557	-2.72374	-3.09118	-2.07795	-0.855165	0.573705	0.973481	-2.86179	-2.00529	-3.29359	4.02357	-2.33836	-1.99075	-3.22699	-2.8656	-2.25003	-2.96748	-2.24043	-0.884786	-3.05105	-2.88476	-2.40388	-2.33637	-2.93441	-1.33501	-3.14171	-2.87402	-3.25274	-1.40021	-3.28764	-3.06404	-2.36334	-1.60771	-2.99932	-0.570253	-2.80305
2.04224e+17	-3.13935	-3.18687	-3.15358	-3.00542	-3.31279	-2.98749	-3.32071	-3.14885	-3.18542	2.31205	-3.29152	-2.87772	-3.00918	-3.15349	-3.25058	-3.30477	-3.19567	-2.89907	-0.297407	-0.371549	-3.13241	-2.94263	-3.32154	3.49403	-3.18691	-2.63934	-3.31375	-3.22413	-2.75357	-3.20787	-2.84789	-1.87168	-3.28903	-3.17577	-3.03896	-3.2739	-3.18243	-2.57529	-3.27192	-3.30851	-3.32179	-1.839	-3.32162	-3.21796	-2.69772	-2.92796	-3.29655	-1.48069	-3.18745
2.04224e+17	-2.89869	-3.05392	-2.98461	-2.91281	-3.2228	-2.20752	-3.29786	-3.10505	-3.0293	2.51597	-3.25182	-2.6474	-2.86957	-3.04125	-2.93736	-3.2723	-2.05508	-1.98476	-0.0426383	0.00899762	-3.04568	-2.83349	-3.31733	3.59195	-2.90956	-2.39527	-3.30114	-3.09483	-2.58324	-3.06621	-2.51902	-1.53914	-3.14581	-3.1899	-2.85389	-2.73486	-3.1116	-2.15766	-3.22393	-3.16399	-3.29885	-1.78331	-3.31484	-3.12839	-2.58338	-2.06812	-3.27292	-1.15879	-3.12301
2.04358e+17	-2.57804	-2.84556	-2.68	-2.52726	-3.04957	-1.75299	-3.24747	-2.85433	-2.719	2.71513	-3.13954	-2.36544	-2.60989	-2.82511	-2.73824	-3.14545	-1.47363	-1.29844	0.485515	0.716263	-2.89646	-2.10732	-3.29782	3.95855	-2.63395	-2.06774	-3.26468	-2.96104	-2.21001	-2.98377	-2.30939	-1.1281	-2.92015	-2.97227	-2.44189	-2.18632	-3.03751	-1.64365	-3.13155	-2.93014	-3.22307	-1.50973	-3.29289	-3.07436	-2.38061	-1.42637	-2.9342	-0.769542	-2.98671
2.04358e+17	-2.6529	-2.74719	-2.66491	-2.53082	-2.92446	-1.66124	-3.24352	-2.85781	-2.40667	2.93309	-2.97046	-2.31038	-2.35484	-2.57652	-2.74821	-3.09425	-1.85016	-1.00898	0.60681	0.889255	-2.81781	-2.1072	-3.28817	4.04194	-2.44086	-1.84883	-3.20838	-2.84654	-2.19327	-2.97814	-2.19109	-0.820411	-3.09171	-2.96364	-2.43796	-2.17175	-2.92208	-1.3216	-3.13394	-2.91908	-3.23231	-1.42443	-3.29689	-3.0366	-2.34855	-1.66638	-2.95097	-0.454973	-2.90486
2.04358e+17	-2.84795	-2.92592	-2.93841	-2.52474	-3.13688	-2.07089	-3.25217	-2.89661	-2.96406	2.61391	-3.22032	-2.49934	-2.6059	-2.97272	-2.99977	-3.20761	-1.9994	-1.29839	0.187696	0.391966	-2.84702	-2.605	-3.30022	3.91378	-2.75279	-2.15705	-3.25182	-3.04633	-2.33695	-3.00055	-2.53017	-1.40235	-3.19946	-3.09993	-2.58814	-1.87927	-2.95432	-1.84563	-3.12905	-3.18912	-3.28815	-1.56408	-3.31394	-3.17172	-2.3601	-1.16243	-3.15711	-0.942115	-2.98615
2.04358e+17	-2.61008	-2.8593	-2.66293	-2.49748	-3.02539	-1.64183	-3.24274	-2.86082	-2.64315	2.7133	-3.08923	-2.35079	-2.58259	-2.78874	-2.73681	-3.12418	-1.76628	-1.173	0.453283	0.832052	-2.85329	-2.06415	-3.2917	3.97664	-2.55176	-2.05137	-3.24736	-2.92015	-2.21523	-3.00997	-2.34825	-1.07134	-2.97329	-2.93593	-2.46379	-2.15518	-2.984	-1.44932	-3.12998	-2.89321	-3.23076	-1.44761	-3.28727	-3.08129	-2.35264	-1.47288	-2.9071	-0.703075	-2.9085
2.04361e+17	-2.82777	-2.95805	-2.86816	-2.71872	-3.11655	-2.20931	-3.26946	-2.97228	-2.99595	2.61204	-3.23949	-2.5481	-2.7431	-2.97679	-3.05798	-3.20446	-2.31036	-1.52471	0.121842	0.361963	-2.95432	-2.54836	-3.30984	3.81105	-2.91003	-2.317	-3.27841	-3.12828	-2.37331	-3.03379	-2.58863	-1.5081	-3.19333	-3.14072	-2.58784	-2.30573	-3.07541	-1.85355	-3.16455	-3.21792	-3.30313	-1.65966	-3.3109	-3.18016	-2.48465	-1.47799	-3.19447	-1.02823	-3.07254
2.04427e+17	-2.94598	-3.02009	-3.01828	-2.91215	-3.20748	-2.4604	-3.29237	-3.0353	-3.11272	2.44119	-3.28284	-2.6211	-2.95009	-3.02552	-3.15959	-3.22963	-2.82037	-2.05695	-0.333859	0.289148	-3.05326	-2.62838	-3.31875	3.71377	-3.00643	-2.60409	-3.28565	-3.17807	-2.64012	-3.1528	-2.60265	-1.77626	-3.2153	-3.15664	-2.79578	-3.02622	-3.11543	-1.90148	-3.2685	-3.24549	-3.31427	-1.78928	-3.3181	-3.16394	-2.58091	-2.35332	-3.26624	-1.38703	-3.14483
2.04757e+17	-3.04074	-3.042	-3.1417	-2.93362	-3.22703	-2.8019	-3.30886	-3.04931	-3.18012	2.39321	-3.30697	-2.66007	-2.97163	-3.06999	-3.23849	-3.21926	-3.04154	-2.26618	-0.42281	0.190476	-3.08337	-2.72422	-3.31955	3.65159	-3.07207	-2.68819	-3.2959	-3.19707	-2.63904	-3.19872	-2.6457	-1.95563	-3.29497	-3.17054	-2.72135	-3.22274	-3.13477	-1.92173	-3.28869	-3.29864	-3.32141	-1.89702	-3.32067	-3.23332	-2.57694	-2.528	-3.29335	-1.44243	-3.22093
2.04757e+17	-2.96901	-3.07747	-3.04762	-2.97698	-3.23763	-2.42675	-3.29931	-3.12312	-3.1095	2.37585	-3.28489	-2.63813	-2.97835	-3.07621	-3.13526	-3.25842	-2.90018	-2.03614	-0.41133	0.196486	-3.07576	-2.75228	-3.32027	3.66072	-3.04083	-2.61715	-3.29621	-3.19628	-2.69186	-3.16849	-2.6787	-1.79779	-3.21777	-3.17184	-2.85808	-3.10615	-3.13269	-2.05742	-3.27115	-3.24572	-3.31884	-1.78977	-3.31932	-3.18133	-2.65492	-2.41734	-3.29539	-1.48336	-3.1479
2.04757e+17	-3.02621	-3.0893	-3.19435	-2.92287	-3.22303	-2.81297	-3.3001	-3.04189	-3.22841	2.34895	-3.31447	-2.61198	-2.94687	-3.08311	-3.2672	-3.23147	-3.07729	-2.38796	-0.502311	0.153931	-3.09123	-2.76935	-3.32125	3.63497	-3.14842	-2.75777	-3.26658	-3.26432	-2.72732	-3.19477	-2.67086	-1.9168	-3.29737	-3.19816	-2.80096	-3.20973	-3.16336	-2.00435	-3.28267	-3.31284	-3.32143	-1.96957	-3.32106	-3.23274	-2.57816	-2.50557	-3.29712	-1.50068	-3.22874
2.04757e+17	-2.79263	-2.8391	-2.73819	-2.68829	-3.10771	-1.92736	-3.27379	-2.91793	-2.65305	2.6824	-3.11539	-2.4519	-2.76778	-2.77442	-2.86118	-3.14979	-2.47895	-1.13578	0.272641	0.744518	-2.94373	-2.27131	-3.30516	3.93706	-2.52678	-2.24428	-3.25922	-2.94987	-2.43771	-3.01775	-2.37064	-1.22072	-3.11358	-2.96249	-2.57343	-2.67579	-2.97503	-1.52869	-3.19935	-2.99907	-3.28978	-1.54645	-3.30273	-3.11426	-2.45724	-1.88579	-3.16668	-0.928396	-2.86898
2.04757e+17	-2.90897	-2.86799	-2.97372	-2.80009	-3.15462	-2.51317	-3.28135	-2.97943	-2.82572	2.53982	-3.19946	-2.52558	-2.85664	-2.94239	-3.02116	-3.16835	-2.82628	-1.67655	-0.00734089	0.473447	-3.00923	-2.42885	-3.30426	3.7125	-2.64139	-2.40797	-3.28618	-2.98236	-2.4875	-3.09375	-2.49552	-1.47848	-3.22782	-3.00315	-2.52854	-3.03634	-3.08414	-1.65655	-3.23798	-3.15022	-3.31463	-1.66756	-3.31017	-3.18059	-2.4169	-2.13169	-3.22763	-1.13193	-3.05776
2.04762e+17	-2.9975	-3.19568	-3.13225	-2.99924	-3.23601	-2.55672	-3.30531	-3.15774	-3.0279	2.31495	-3.23672	-2.59543	-2.97291	-3.07347	-3.04986	-3.28135	-2.82057	-2.47354	-0.0726483	-0.31677	-3.03383	-2.99573	-3.31781	3.22646	-3.00853	-2.44731	-3.30895	-3.14678	-2.61311	-3.12242	-2.60023	-1.69724	-3.27202	-3.24291	-2.93377	-2.98269	-3.07399	-2.32114	-3.20686	-3.17296	-3.31195	-1.93671	-3.31898	-3.1967	-2.68717	-2.51219	-3.29246	-1.26351	-3.20653
2.04762e+17	-2.89914	-2.97767	-3.05788	-2.61616	-3.16396	-2.29929	-3.25277	-3.04816	-2.9764	2.5012	-3.21318	-2.53467	-2.83877	-2.96312	-3.04006	-3.25773	-2.24045	-1.42224	-0.199278	0.214238	-2.87777	-2.78667	-3.29954	3.70254	-2.6944	-2.38099	-3.25189	-3.04552	-2.5036	-3.04394	-2.60323	-1.46135	-3.25705	-3.12808	-2.65857	-2.09757	-3.03134	-1.99434	-3.14973	-3.09431	-3.26583	-1.68798	-3.31889	-3.16362	-2.48811	-1.60212	-3.2734	-1.17668	-2.97492
2.04762e+17	-2.34649	-2.60458	-2.39777	-2.19753	-2.89509	-1.34986	-3.21951	-2.7323	-2.33616	3.05175	-2.92478	-2.14158	-1.95003	-2.58982	-2.52062	-2.96362	-1.14756	-1.16841	0.86788	1.14505	-2.61558	-1.32826	-3.27649	4.2716	-2.15184	-1.75705	-3.16033	-2.80205	-1.78151	-2.94762	-2.0536	-0.854949	-2.89641	-2.78407	-2.08824	-1.64206	-2.82153	-1.04469	-3.06411	-2.85163	-3.15258	-1.07978	-3.26572	-2.9625	-2.10925	-0.933571	-2.45461	-0.00578973	-2.92326
2.04763e+17	-2.62127	-2.80347	-2.6992	-2.43354	-3.01218	-1.75042	-3.23771	-2.79249	-2.64782	2.84673	-3.07423	-2.31876	-2.40028	-2.81275	-2.72175	-3.08096	-1.86037	-1.20098	0.568452	0.925072	-2.82994	-1.86239	-3.29266	4.104	-2.57429	-1.98654	-3.23033	-2.93786	-2.05989	-2.98374	-2.31387	-1.13107	-3.01425	-2.89116	-2.26724	-1.99034	-2.98111	-1.40692	-3.10261	-2.9858	-3.25075	-1.27807	-3.28218	-3.10489	-2.21323	-1.15772	-2.82203	-0.521291	-2.96336
2.04763e+17	-2.9033	-3.05886	-2.99713	-2.93663	-3.24023	-2.49508	-3.29953	-3.13883	-3.02764	2.47742	-3.22456	-2.58199	-2.82524	-3.04997	-3.05642	-3.2576	-2.57075	-1.98948	-0.0889582	-0.176034	-3.05149	-2.86951	-3.31824	3.46386	-2.99752	-2.4954	-3.30917	-3.14423	-2.57266	-3.12265	-2.59224	-1.86226	-3.23099	-3.18073	-2.90102	-2.86363	-3.13401	-2.19739	-3.23023	-3.19766	-3.31165	-1.85856	-3.31827	-3.18845	-2.64295	-2.2284	-3.28585	-1.36081	-3.15429
2.04763e+17	-2.83059	-2.98671	-2.88091	-2.79833	-3.14788	-2.12559	-3.28235	-3.04306	-2.96349	2.66626	-3.23415	-2.54303	-2.78952	-3.01714	-2.96503	-3.24572	-2.11238	-1.9257	0.143421	0.369713	-2.97528	-2.61248	-3.31103	3.83083	-2.92885	-2.27496	-3.28113	-3.09831	-2.44936	-3.05966	-2.46847	-1.58905	-3.18079	-3.18411	-2.68101	-2.32976	-3.0728	-1.9223	-3.17548	-3.20538	-3.29478	-1.5645	-3.30741	-3.14543	-2.47938	-1.51325	-3.2217	-0.917472	-3.11704
2.04765e+17	-2.74965	-2.96232	-2.84307	-2.71731	-3.09947	-2.08081	-3.27915	-3.01304	-2.82719	2.75389	-3.19289	-2.44321	-2.73879	-2.93186	-2.84308	-3.20587	-1.98654	-1.89579	0.276315	0.584931	-2.95551	-2.34598	-3.30144	3.89696	-2.80892	-2.18317	-3.2762	-3.01122	-2.22388	-3.02036	-2.37726	-1.39153	-3.115	-3.10993	-2.52991	-2.37843	-3.05575	-1.72852	-3.17096	-3.10351	-3.27241	-1.44809	-3.30588	-3.11523	-2.37276	-1.50792	-3.1173	-0.750441	-3.09516
2.04817e+17	-3.04154	-3.04118	-3.13679	-2.89772	-3.21795	-2.85833	-3.31146	-3.03743	-3.12495	2.41997	-3.28908	-2.63479	-2.91353	-3.02758	-3.20675	-3.1978	-2.99306	-2.25031	-0.307176	0.188069	-3.08914	-2.64122	-3.3175	3.58415	-3.01987	-2.6384	-3.29174	-3.14739	-2.50518	-3.15271	-2.61118	-1.8412	-3.29339	-3.13525	-2.65067	-3.16373	-3.11494	-1.83044	-3.26967	-3.28772	-3.31991	-1.84959	-3.31911	-3.24259	-2.47437	-2.48759	-3.26709	-1.2861	-3.1974
2.04817e+17	-2.59396	-2.74355	-2.66889	-2.37732	-2.98355	-1.78508	-3.21888	-2.76022	-2.46262	2.79744	-2.99721	-2.25122	-2.43414	-2.73161	-2.71983	-3.06655	-2.02789	-1.1078	0.536551	0.977227	-2.7968	-1.79977	-3.28453	4.02234	-2.313	-1.98844	-3.23607	-2.83064	-2.15446	-2.99936	-2.28348	-0.999783	-3.01537	-2.82127	-2.28295	-2.193	-2.94982	-1.28224	-3.10477	-2.85413	-3.23858	-1.33179	-3.26935	-3.07854	-2.27934	-1.3362	-2.85696	-0.537138	-2.88718
2.04817e+17	-3.05336	-3.12445	-3.12695	-2.91249	-3.23782	-2.7057	-3.2863	-3.1301	-3.04555	2.25533	-3.25916	-2.6107	-2.82543	-3.05813	-3.08916	-3.221	-2.89751	-2.12943	-0.331139	0.128729	-3.12082	-2.81526	-3.31812	3.58459	-3.05062	-2.47165	-3.30706	-3.19399	-2.56827	-3.12283	-2.64645	-1.6798	-3.26864	-3.18328	-2.74972	-3.0319	-3.14215	-2.10603	-3.24169	-3.25192	-3.31463	-1.71959	-3.31851	-3.23546	-2.61089	-2.26894	-3.27418	-1.31174	-3.19501
2.04882e+17	-2.78468	-2.91198	-2.86532	-2.51792	-3.10682	-1.94684	-3.25668	-2.8384	-2.90188	2.65967	-3.20528	-2.45182	-2.54391	-2.96205	-2.9255	-3.17728	-1.90809	-1.28927	0.343887	0.51883	-2.84015	-2.4455	-3.29684	3.94256	-2.77933	-2.08725	-3.25076	-3.02274	-2.27138	-3.00955	-2.47147	-1.32056	-3.12643	-3.07047	-2.53313	-1.88752	-2.95694	-1.78399	-3.12507	-3.13414	-3.28479	-1.53081	-3.30876	-3.1662	-2.30612	-1.14558	-3.07925	-0.805161	-2.99546
2.04882e+17	-3.07948	-3.11838	-3.10375	-2.95916	-3.27142	-2.8446	-3.31414	-3.11352	-3.16534	2.37701	-3.29739	-2.77455	-3.00282	-3.10706	-3.22451	-3.26362	-3.08135	-2.53088	-0.338219	-0.0520075	-3.10099	-2.82133	-3.31977	3.55906	-3.10621	-2.65534	-3.30751	-3.20219	-2.6866	-3.19796	-2.74915	-1.89717	-3.27828	-3.17136	-2.88867	-3.22123	-3.14773	-2.22224	-3.27935	-3.29117	-3.32084	-1.85761	-3.32064	-3.22523	-2.63847	-2.7002	-3.29052	-1.44883	-3.19973
2.04882e+17	-2.56745	-2.64504	-2.62783	-2.28546	-3.00364	-1.75656	-3.23455	-2.85337	-2.36814	3.06137	-2.94843	-2.28515	-2.28603	-2.58982	-2.67706	-3.0095	-1.46518	-0.999839	0.769389	0.812312	-2.80882	-1.82713	-3.29668	4.12202	-2.37723	-2.05564	-3.23756	-2.88971	-2.07875	-2.93134	-2.06805	-1.15561	-3.03401	-2.887	-2.31504	-2.05916	-2.99764	-1.33118	-3.16131	-2.89554	-3.24209	-1.36161	-3.29841	-3.02377	-2.20628	-1.26596	-2.87002	-0.460247	-2.93049
2.04911e+17	-2.62802	-2.85152	-2.75541	-2.57611	-2.90653	-1.60637	-3.24805	-2.88919	-2.55571	2.74219	-3.02877	-2.32187	-2.47555	-2.56479	-2.72098	-3.13529	-1.79464	-0.980376	0.496652	0.8492	-2.85111	-2.22789	-3.28894	3.87732	-2.47391	-1.81254	-3.22647	-2.87327	-2.17301	-3.00957	-2.22636	-0.760342	-3.07331	-2.99387	-2.59188	-2.07612	-2.90499	-1.31591	-3.13387	-2.89479	-3.23129	-1.43757	-3.30108	-3.02035	-2.42317	-1.81103	-2.88349	-0.506786	-2.85074
2.04954e+17	-2.81134	-2.94583	-2.89967	-2.73758	-3.15327	-2.0506	-3.26252	-2.89472	-3.03819	2.58879	-3.25604	-2.60378	-2.60442	-3.03765	-3.05417	-3.23297	-1.68496	-1.52558	0.25723	0.105667	-2.9914	-2.70691	-3.30402	3.8009	-2.99345	-2.22587	-3.27474	-3.14078	-2.45056	-2.96778	-2.46702	-1.44768	-3.14402	-3.17782	-2.78625	-2.10711	-3.06079	-2.06821	-3.18834	-3.24059	-3.3008	-1.68691	-3.31041	-3.17868	-2.49104	-1.34915	-3.16073	-1.01112	-3.10417
2.0496e+17	-2.76602	-2.97592	-2.85585	-2.75867	-3.15584	-1.9488	-3.27522	-3.01946	-2.92054	2.5611	-3.21254	-2.52895	-2.81635	-2.93924	-2.91688	-3.23046	-1.94786	-1.59347	0.119372	0.330026	-2.99595	-2.56632	-3.31126	3.74514	-2.84074	-2.30069	-3.28673	-3.03751	-2.4676	-3.06696	-2.46587	-1.40699	-3.06657	-3.11292	-2.71888	-2.50703	-3.08289	-1.8971	-3.20025	-3.09331	-3.27423	-1.69918	-3.30799	-3.10751	-2.53382	-1.83711	-3.18631	-1.10923	-3.03864
2.0496e+17	-3.01297	-3.06347	-3.17554	-2.93639	-3.22211	-2.76533	-3.2919	-3.07123	-3.22695	2.34912	-3.31458	-2.64031	-2.98817	-3.09298	-3.26007	-3.23774	-3.07109	-2.35253	-0.571043	0.188056	-3.07516	-2.74888	-3.3213	3.64719	-3.12258	-2.75336	-3.26628	-3.26148	-2.7617	-3.19835	-2.67916	-1.90533	-3.28576	-3.19832	-2.82393	-3.20498	-3.16493	-2.01702	-3.27661	-3.30887	-3.32137	-1.92738	-3.32105	-3.19954	-2.59951	-2.51712	-3.30149	-1.55747	-3.21578
2.0496e+17	-3.0648	-3.14296	-3.15156	-2.94702	-3.23376	-2.6853	-3.30234	-3.15963	-3.15311	2.30362	-3.29856	-2.58199	-2.82365	-3.10381	-3.13514	-3.23618	-2.95821	-2.13881	-0.306748	0.180219	-3.13599	-2.82944	-3.31931	3.67857	-3.1415	-2.55463	-3.30734	-3.25631	-2.57151	-3.12321	-2.71133	-1.76063	-3.28372	-3.22531	-2.75721	-3.04581	-3.16016	-2.21344	-3.25417	-3.29002	-3.3184	-1.70365	-3.32002	-3.24434	-2.61433	-2.18805	-3.28899	-1.40852	-3.22931
2.05392e+17	-3.03514	-3.07669	-3.19572	-2.91613	-3.22574	-2.8693	-3.30455	-3.03028	-3.21604	2.3513	-3.31425	-2.63302	-2.95471	-3.06816	-3.27116	-3.21801	-3.06685	-2.36328	-0.499894	0.150737	-3.09099	-2.75633	-3.32098	3.61224	-3.13066	-2.76928	-3.27105	-3.24406	-2.68357	-3.20127	-2.65988	-1.95678	-3.30662	-3.18656	-2.73174	-3.2334	-3.15256	-1.92936	-3.28629	-3.31215	-3.32155	-2.01468	-3.32121	-3.24817	-2.55084	-2.53256	-3.29885	-1.48531	-3.22678
2.05392e+17	-2.9918	-3.06986	-3.10724	-2.79789	-3.23078	-2.55428	-3.27805	-3.08346	-3.08108	2.28427	-3.24493	-2.62104	-2.89724	-3.04601	-3.08681	-3.26252	-2.55618	-1.80145	-0.498267	-0.0972318	-2.99383	-2.96547	-3.31126	3.53083	-2.86118	-2.49277	-3.26909	-3.1159	-2.61899	-3.1006	-2.70797	-1.67303	-3.28341	-3.14381	-2.77554	-2.52486	-3.08416	-2.16822	-3.21132	-3.18673	-3.28516	-1.80991	-3.32025	-3.21278	-2.6387	-1.9144	-3.29953	-1.36644	-3.10663
2.05449e+17	-3.12896	-3.16299	-3.14524	-2.99688	-3.30571	-2.97613	-3.31746	-3.14048	-3.17085	2.2988	-3.29038	-2.87049	-3.03719	-3.1436	-3.24712	-3.29933	-3.19221	-2.83408	-0.382618	-0.361072	-3.11501	-2.92489	-3.32141	3.50776	-3.15972	-2.66651	-3.31416	-3.21935	-2.76858	-3.21134	-2.8155	-1.89191	-3.29011	-3.16825	-3.01586	-3.27449	-3.19048	-2.5189	-3.2652	-3.30507	-3.32174	-1.84514	-3.32162	-3.21207	-2.67239	-2.88702	-3.29832	-1.53074	-3.17098
2.05519e+17	-3.05788	-2.97511	-3.1098	-2.92541	-3.24118	-2.84809	-3.30756	-3.09698	-3.11801	2.35443	-3.29589	-2.70682	-3.03455	-3.08263	-3.20374	-3.22261	-3.02624	-2.27171	-0.416225	0.0623888	-3.0863	-2.72577	-3.31877	3.57588	-2.96206	-2.65261	-3.30528	-3.12891	-2.65834	-3.20219	-2.65341	-1.90763	-3.29049	-3.13624	-2.73446	-3.23909	-3.12737	-1.89369	-3.28923	-3.26982	-3.32143	-1.86849	-3.32099	-3.21512	-2.54843	-2.5996	-3.2854	-1.46343	-3.19198
2.05519e+17	-2.62164	-2.78035	-2.7076	-2.46436	-3.02635	-1.85298	-3.25641	-2.85281	-2.61777	2.89492	-3.05191	-2.31559	-2.28465	-2.77923	-2.73682	-3.06309	-1.87564	-1.47079	0.573367	0.834768	-2.8108	-1.77562	-3.29446	4.07563	-2.51446	-2.01315	-3.21572	-2.92132	-1.96845	-2.97308	-2.2364	-1.18624	-3.04916	-2.89443	-2.2671	-2.09386	-2.95421	-1.38308	-3.12762	-3.04525	-3.24343	-1.23456	-3.28597	-3.07013	-2.19948	-1.32166	-2.79353	-0.38269	-3.01676
2.05528e+17	-3.12555	-3.19507	-3.10532	-2.93077	-3.3068	-2.86853	-3.3193	-3.17589	-3.16192	2.38253	-3.28864	-2.85022	-3.03626	-3.14555	-3.19771	-3.3063	-3.13945	-2.68979	-0.311981	-0.269466	-3.13442	-2.94554	-3.32101	3.54867	-3.18264	-2.618	-3.3144	-3.22315	-2.76438	-3.20582	-2.80167	-1.88245	-3.25671	-3.17224	-3.01828	-3.21088	-3.16505	-2.518	-3.26827	-3.28917	-3.32093	-1.86874	-3.32098	-3.21285	-2.68008	-2.77436	-3.28605	-1.46854	-3.19788
2.05528e+17	-2.97191	-3.11203	-3.04484	-2.97302	-3.20759	-2.67528	-3.30432	-3.11687	-3.09922	2.43638	-3.2641	-2.62255	-2.89579	-3.05982	-3.15631	-3.24621	-2.8378	-2.24567	-0.193196	-0.00847644	-3.0675	-2.79151	-3.31478	3.45673	-3.07935	-2.57687	-3.30007	-3.19087	-2.5562	-3.1092	-2.70691	-1.84783	-3.27632	-3.19648	-2.75817	-2.96425	-3.11422	-2.12775	-3.22743	-3.26775	-3.31687	-1.8512	-3.31725	-3.22366	-2.55689	-2.19195	-3.27496	-1.34744	-3.20129
2.0587e+17	-2.46611	-2.755	-2.53909	-2.30675	-2.94581	-1.51178	-3.21282	-2.76464	-2.50809	2.90569	-3.03226	-2.26669	-2.33118	-2.71203	-2.55733	-3.03918	-1.14141	-1.00056	0.698027	1.02676	-2.7642	-1.72216	-3.28256	4.16249	-2.40619	-1.89135	-3.21297	-2.86219	-2.01679	-2.95087	-2.19349	-0.937598	-2.88139	-2.85147	-2.24025	-1.71661	-2.94632	-1.28936	-3.06894	-2.8254	-3.18151	-1.2874	-3.28415	-3.04332	-2.22032	-1.05437	-2.65861	-0.445135	-2.89978
2.0587e+17	-3.07663	-3.13945	-3.16665	-2.9435	-3.23759	-2.74383	-3.30008	-3.13048	-3.16002	2.31092	-3.29546	-2.59205	-2.80409	-3.09977	-3.13224	-3.22815	-2.97788	-2.26462	-0.311285	0.145111	-3.13977	-2.77989	-3.31977	3.67983	-3.13438	-2.55793	-3.29596	-3.24248	-2.57634	-3.1331	-2.6717	-1.79362	-3.28348	-3.20852	-2.75065	-3.06833	-3.14702	-2.138	-3.26681	-3.29509	-3.31803	-1.74354	-3.31971	-3.24175	-2.59507	-2.27927	-3.26804	-1.36447	-3.2305
2.0587e+17	-2.88653	-3.05212	-2.96696	-2.88477	-3.18647	-2.47282	-3.28334	-3.05845	-3.13035	2.45645	-3.27608	-2.64012	-2.83246	-3.05991	-3.16744	-3.23282	-2.63938	-1.98053	-0.164957	0.090372	-3.04512	-2.73589	-3.31497	3.60966	-3.06444	-2.4951	-3.28455	-3.20937	-2.56084	-3.07487	-2.67661	-1.7706	-3.24524	-3.1909	-2.79372	-2.70576	-3.13941	-2.05547	-3.20243	-3.27754	-3.31561	-1.84197	-3.31425	-3.20681	-2.55406	-1.84047	-3.2483	-1.30234	-3.18355
2.26206e+17	-2.91742	-3.09965	-3.00915	-2.89842	-3.19482	-2.3443	-3.29408	-3.1081	-2.97895	2.42387	-3.21502	-2.58443	-2.90755	-3.02251	-2.93953	-3.26252	-2.44927	-2.2684	0.0180875	0.0164118	-3.01385	-2.78251	-3.31345	3.49644	-2.909	-2.32775	-3.29443	-3.08524	-2.52187	-3.1091	-2.53246	-1.52332	-3.20268	-3.19025	-2.8039	-2.7618	-3.07224	-2.11193	-3.19036	-3.14367	-3.29021	-1.78315	-3.31552	-3.15555	-2.61725	-2.10955	-3.23983	-1.04147	-3.15179
2.26206e+17	-2.58324	-2.83947	-2.63912	-2.43952	-3.00572	-1.65707	-3.2318	-2.78924	-2.7212	2.83781	-3.12105	-2.34015	-2.30183	-2.80768	-2.63731	-3.06266	-1.43277	-1.14666	0.616486	0.85506	-2.80199	-1.93172	-3.29068	4.12327	-2.60031	-1.9191	-3.20915	-2.95658	-2.05623	-2.96285	-2.26105	-1.06878	-2.95706	-2.93012	-2.34268	-1.744	-2.94503	-1.4007	-3.0918	-2.98824	-3.21852	-1.31574	-3.29024	-3.09157	-2.21283	-1.13753	-2.70223	-0.51648	-2.96167
2.26266e+17	-3.0883	-3.14334	-3.18386	-2.95559	-3.23456	-2.74987	-3.3014	-3.16206	-3.16739	2.27547	-3.30319	-2.57982	-2.83757	-3.10309	-3.15595	-3.2307	-3.0341	-2.2225	-0.350421	0.172809	-3.15084	-2.83843	-3.32076	3.67144	-3.16244	-2.58151	-3.3081	-3.27007	-2.59169	-3.1268	-2.70384	-1.77418	-3.29236	-3.22945	-2.77233	-3.11602	-3.16905	-2.2111	-3.26428	-3.29813	-3.32024	-1.7158	-3.32089	-3.24908	-2.61641	-2.24739	-3.29389	-1.429	-3.2433
2.26266e+17	-3.12404	-3.15567	-3.17866	-2.98672	-3.30864	-2.97456	-3.32069	-3.15902	-3.16852	2.32054	-3.27583	-2.83282	-2.9443	-3.1175	-3.23377	-3.28846	-3.16296	-2.86799	-0.179322	-0.298834	-3.1401	-2.8404	-3.32124	3.51964	-3.17241	-2.57066	-3.29957	-3.18636	-2.66049	-3.17918	-2.80043	-1.82013	-3.28876	-3.1692	-2.98937	-3.24231	-3.14908	-2.47178	-3.27495	-3.30572	-3.32101	-1.77546	-3.32099	-3.19255	-2.66572	-2.92389	-3.28952	-1.28237	-3.20094
2.26266e+17	-2.98155	-3.07465	-3.13258	-2.9151	-3.20178	-2.68989	-3.29205	-3.05754	-3.20817	2.39321	-3.30659	-2.58935	-2.93186	-3.07568	-3.23505	-3.23062	-3.00764	-2.27631	-0.439729	0.206503	-3.07373	-2.7189	-3.32011	3.66122	-3.12466	-2.67285	-3.26736	-3.25683	-2.69431	-3.1552	-2.67503	-1.84724	-3.2768	-3.19835	-2.80037	-3.07733	-3.16297	-1.997	-3.25822	-3.30039	-3.32057	-1.88464	-3.31948	-3.20989	-2.55589	-2.30793	-3.28172	-1.44536	-3.21948
2.26273e+17	-2.86442	-2.99136	-2.96477	-2.74177	-3.18204	-2.22288	-3.26487	-3.03518	-2.93291	2.54501	-3.17237	-2.5941	-2.80151	-2.94326	-2.98081	-3.23534	-2.19549	-1.49962	-0.0684579	0.142444	-2.94927	-2.75979	-3.31198	3.71385	-2.80646	-2.38381	-3.26854	-3.04377	-2.53125	-3.04928	-2.56043	-1.48084	-3.19083	-3.09394	-2.76329	-2.34763	-3.05561	-2.00854	-3.19599	-3.12707	-3.28532	-1.72674	-3.31585	-3.15926	-2.56799	-1.80827	-3.23568	-1.19852	-3.03821
2.26273e+17	-2.75519	-2.94649	-2.83023	-2.70691	-3.1067	-1.98253	-3.27179	-2.98917	-2.87085	2.70373	-3.20023	-2.482	-2.73749	-2.95238	-2.89159	-3.21187	-1.87804	-1.72086	0.259444	0.527766	-2.95042	-2.44117	-3.30541	3.89784	-2.8484	-2.18967	-3.27512	-3.04564	-2.34176	-3.03713	-2.40847	-1.40638	-3.10534	-3.12381	-2.58761	-2.28554	-3.05791	-1.79255	-3.16754	-3.12233	-3.27522	-1.50675	-3.30484	-3.11841	-2.42004	-1.47226	-3.1414	-0.82862	-3.07507
2.26273e+17	-2.81545	-2.97377	-2.94928	-2.85321	-3.20309	-2.22172	-3.27636	-2.95551	-3.09968	2.48873	-3.26337	-2.65059	-2.64497	-3.07763	-3.1258	-3.25012	-1.85384	-1.65899	0.145844	-0.19704	-3.06459	-2.81818	-3.31105	3.61803	-3.06723	-2.33284	-3.29225	-3.1802	-2.54974	-2.98298	-2.50596	-1.57372	-3.18657	-3.18564	-2.92141	-2.35803	-3.13282	-2.24968	-3.2208	-3.26009	-3.30745	-1.7763	-3.31501	-3.20281	-2.55595	-1.64955	-3.20651	-1.24379	-3.15996
2.26283e+17	-2.63054	-2.85825	-2.75497	-2.52088	-3.01837	-1.79251	-3.25744	-2.95072	-2.59667	2.80208	-3.08104	-2.35283	-2.60422	-2.80912	-2.73102	-3.13707	-1.60566	-1.47741	0.461842	0.763303	-2.8702	-2.11953	-3.29383	3.98224	-2.59189	-2.02403	-3.25053	-2.90518	-2.17337	-3.02194	-2.28584	-1.13658	-3.03387	-2.99998	-2.43119	-2.17765	-3.00948	-1.49467	-3.14017	-2.94493	-3.23309	-1.41042	-3.29828	-3.06746	-2.33643	-1.39358	-2.99196	-0.58243	-2.96984
2.26283e+17	-2.67896	-2.90132	-2.80285	-2.69813	-3.14273	-2.04418	-3.26367	-2.92382	-2.87927	2.60413	-3.20506	-2.48089	-2.7329	-2.91933	-2.84964	-3.19731	-1.67846	-1.61777	0.264722	0.3717	-2.96624	-2.38514	-3.30964	3.81249	-2.75973	-2.23086	-3.28699	-3.04515	-2.38149	-3.01577	-2.39348	-1.3538	-3.01484	-3.05942	-2.59959	-2.42401	-3.09093	-1.9291	-3.17934	-3.04343	-3.25565	-1.69665	-3.3043	-3.0983	-2.48339	-1.69928	-3.08542	-0.998824	-3.07093
2.26343e+17	-2.82166	-2.94783	-2.87351	-2.74848	-3.13634	-2.13639	-3.26974	-2.97903	-2.98045	2.66023	-3.23433	-2.57277	-2.64747	-3.00008	-2.99811	-3.21732	-2.07764	-1.67261	0.208674	0.279646	-2.96864	-2.60492	-3.30905	3.87019	-2.95369	-2.25701	-3.26802	-3.13111	-2.42995	-3.01177	-2.46975	-1.54784	-3.17445	-3.1581	-2.68866	-2.16785	-3.06078	-1.91478	-3.17033	-3.23498	-3.30279	-1.62108	-3.30254	-3.17317	-2.45946	-1.33017	-3.16857	-0.945946	-3.11352
2.26343e+17	-3.08691	-3.17566	-3.1647	-2.99625	-3.25577	-2.74839	-3.30643	-3.18791	-3.1618	2.22149	-3.30073	-2.60415	-2.8895	-3.13399	-3.14124	-3.25295	-3.02649	-2.2386	-0.486777	0.0198962	-3.15731	-2.91312	-3.32103	3.59535	-3.1447	-2.58946	-3.31199	-3.26481	-2.65604	-3.15305	-2.77819	-1.82492	-3.29318	-3.226	-2.79697	-3.1388	-3.17451	-2.29481	-3.27511	-3.29557	-3.32007	-1.76674	-3.32099	-3.24663	-2.69187	-2.28776	-3.30961	-1.53353	-3.2402
2.26395e+17	-3.06048	-3.09476	-3.12581	-2.94895	-3.23898	-2.89707	-3.31346	-3.09939	-3.10772	2.39088	-3.27924	-2.71471	-2.95692	-3.0624	-3.19287	-3.23914	-3.01861	-2.41994	-0.270126	-0.063165	-3.11465	-2.76283	-3.31697	3.45228	-3.04601	-2.61064	-3.30228	-3.1526	-2.55923	-3.14122	-2.70935	-1.83031	-3.28961	-3.14447	-2.77023	-3.16208	-3.12241	-2.09889	-3.26056	-3.27773	-3.32049	-1.88524	-3.31969	-3.2341	-2.5389	-2.5704	-3.2745	-1.36574	-3.18462
2.26395e+17	-2.44175	-2.62379	-2.46932	-2.1721	-2.87951	-1.42158	-3.1795	-2.71954	-2.27249	2.95989	-2.88084	-2.14188	-2.19284	-2.57525	-2.54987	-2.9832	-1.4276	-0.874836	0.756224	1.2137	-2.65804	-1.47524	-3.27597	4.21584	-2.09812	-1.80488	-3.18258	-2.76284	-1.97233	-2.95174	-2.18931	-0.790642	-2.94345	-2.76248	-2.14126	-1.65241	-2.84935	-1.04732	-3.04752	-2.7047	-3.17089	-1.18068	-3.26129	-2.99805	-2.23119	-0.975211	-2.61964	-0.23278	-2.77992
2.26806e+17	-3.00248	-2.95035	-3.05513	-2.8836	-3.21119	-2.6929	-3.30027	-3.05662	-2.99667	2.43285	-3.26202	-2.60547	-2.95366	-3.02379	-3.12573	-3.20604	-2.91938	-2.00434	-0.249909	0.244404	-3.03877	-2.64409	-3.31467	3.63193	-2.86085	-2.55168	-3.29943	-3.08004	-2.58083	-3.16034	-2.57171	-1.75493	-3.2679	-3.09933	-2.67566	-3.15647	-3.10271	-1.78951	-3.27087	-3.22439	-3.3185	-1.76229	-3.31769	-3.20847	-2.51094	-2.42998	-3.26982	-1.28623	-3.14861
2.26806e+17	-3.13684	-3.18517	-3.16903	-3.03221	-3.3078	-2.99224	-3.32059	-3.14305	-3.20323	2.31252	-3.29171	-2.8536	-2.95363	-3.15752	-3.27069	-3.29475	-3.18957	-2.94305	-0.211935	-0.324223	-3.13852	-2.90964	-3.32155	3.48345	-3.19138	-2.63608	-3.30664	-3.22203	-2.71069	-3.1935	-2.85242	-1.85148	-3.2929	-3.18459	-3.0302	-3.27251	-3.17582	-2.5384	-3.27869	-3.31501	-3.32177	-1.81946	-3.32162	-3.2212	-2.7079	-2.95524	-3.29816	-1.41381	-3.2062
2.26822e+17	-3.00473	-3.03395	-3.08998	-2.90756	-3.21723	-2.77046	-3.29891	-3.03549	-3.16979	2.40306	-3.30282	-2.65253	-2.97976	-3.04386	-3.23101	-3.21655	-3.0265	-2.24776	-0.456816	0.210759	-3.06767	-2.65231	-3.31834	3.64505	-3.04255	-2.69655	-3.28329	-3.19236	-2.6265	-3.18297	-2.6409	-1.91439	-3.28166	-3.17216	-2.74398	-3.16869	-3.14144	-1.84183	-3.27314	-3.29235	-3.32046	-1.89953	-3.32	-3.20928	-2.56242	-2.45943	-3.28348	-1.43657	-3.19166
2.26875e+17	-3.12107	-3.20396	-3.02273	-2.88599	-3.29849	-2.66125	-3.31771	-3.20753	-3.15664	2.50364	-3.29505	-2.81454	-3.07986	-3.15519	-3.14975	-3.30968	-3.04808	-2.37335	-0.363864	-0.081086	-3.12553	-2.9727	-3.32117	3.62465	-3.17673	-2.63317	-3.31505	-3.22377	-2.79269	-3.21857	-2.76214	-1.90658	-3.20224	-3.18783	-2.99334	-3.1332	-3.13639	-2.40482	-3.26824	-3.26668	-3.32058	-1.93218	-3.31973	-3.22091	-2.69667	-2.59595	-3.2882	-1.52461	-3.21769
2.26875e+17	-2.39039	-2.54083	-2.37517	-2.2051	-2.8308	-1.33789	-3.23055	-2.77917	-2.2429	3.04131	-2.87161	-2.11819	-1.94823	-2.46105	-2.56003	-2.96074	-1.20357	-1.13319	0.829232	1.08647	-2.57389	-1.43979	-3.27009	4.22207	-2.05972	-1.68425	-3.1415	-2.77	-1.85169	-2.96547	-2.02773	-0.802499	-2.96217	-2.85216	-2.16066	-1.66876	-2.78806	-0.989861	-3.08657	-2.82661	-3.14022	-1.14722	-3.27512	-2.90886	-2.15577	-1.13238	-2.54607	0.0686043	-2.86913
2.26883e+17	-2.94399	-3.05035	-3.03233	-2.91003	-3.20023	-2.63885	-3.28558	-3.07015	-3.17149	2.41749	-3.29718	-2.64328	-2.94039	-3.06242	-3.21403	-3.22436	-2.90994	-2.17917	-0.390896	0.180651	-3.05439	-2.68372	-3.3189	3.63401	-3.07504	-2.62307	-3.27568	-3.22972	-2.63466	-3.13481	-2.69406	-1.83598	-3.26157	-3.18937	-2.78009	-2.97973	-3.15954	-1.96622	-3.23556	-3.28956	-3.31923	-1.889	-3.31778	-3.19528	-2.57226	-2.192	-3.26984	-1.42794	-3.19028
2.26883e+17	-3.08394	-3.08905	-3.16704	-2.95434	-3.28271	-2.8869	-3.31742	-3.16087	-3.10607	2.39018	-3.23492	-2.73365	-2.80254	-3.05988	-3.19409	-3.24901	-3.0363	-2.7484	0.0183658	-0.0835398	-3.10925	-2.63256	-3.31922	3.60233	-3.10883	-2.48834	-3.27324	-3.13456	-2.5042	-3.12535	-2.69851	-1.73725	-3.26671	-3.14627	-2.89043	-3.13298	-3.09791	-2.28549	-3.26985	-3.29044	-3.31479	-1.61988	-3.31762	-3.15653	-2.58037	-2.8217	-3.25273	-0.980592	-3.21919
2.26883e+17	-3.03608	-3.12279	-3.1381	-2.96279	-3.22785	-2.64236	-3.30481	-3.14504	-3.16144	2.3483	-3.30026	-2.6095	-2.88951	-3.10246	-3.17008	-3.24781	-2.9831	-2.16521	-0.33398	0.18585	-3.11566	-2.81418	-3.3202	3.67307	-3.13785	-2.61778	-3.30238	-3.25346	-2.6224	-3.14895	-2.72748	-1.80141	-3.27725	-3.21716	-2.7871	-3.09712	-3.1676	-2.20677	-3.26229	-3.28895	-3.31937	-1.74638	-3.32023	-3.23221	-2.6369	-2.26578	-3.29916	-1.44746	-3.22046
2.26901e+17	-2.91075	-3.08305	-2.96367	-2.88596	-3.22257	-2.10094	-3.30029	-3.13424	-2.97508	2.47771	-3.23904	-2.64998	-2.95799	-3.00404	-2.94925	-3.27168	-2.43536	-1.88984	-0.178815	0.0991853	-3.05125	-2.80385	-3.31712	3.62441	-2.89772	-2.45011	-3.30139	-3.08159	-2.60079	-3.12367	-2.53676	-1.53959	-3.14607	-3.16054	-2.87773	-2.82797	-3.08053	-2.01491	-3.23798	-3.13509	-3.30349	-1.82197	-3.31618	-3.13871	-2.59202	-2.21136	-3.28437	-1.26417	-3.08739
2.2695e+17	-2.86268	-2.91148	-2.89226	-2.76399	-3.11433	-2.29	-3.27481	-2.9613	-2.70947	2.67888	-3.12587	-2.46944	-2.71781	-2.85682	-2.90704	-3.16588	-2.64681	-1.57313	0.258798	0.459701	-2.9372	-2.34308	-3.29432	3.78854	-2.60726	-2.20568	-3.27194	-2.97362	-2.36398	-3.04344	-2.37252	-1.3204	-3.20629	-3.01205	-2.54441	-2.80254	-3.05054	-1.62921	-3.21689	-3.07388	-3.30344	-1.54148	-3.30735	-3.14404	-2.41138	-2.04588	-3.19091	-0.85833	-3.01647
2.2695e+17	-2.68317	-2.92813	-2.8034	-2.59784	-3.06266	-1.94583	-3.27087	-2.88302	-2.78657	2.82303	-3.17106	-2.3791	-2.53552	-2.9065	-2.77301	-3.13498	-1.9425	-1.56483	0.428387	0.788672	-2.8936	-2.03275	-3.29853	4.00344	-2.7507	-2.10611	-3.25327	-2.9934	-2.06313	-2.98364	-2.34648	-1.30608	-3.06149	-3.01085	-2.35796	-2.22297	-3.02958	-1.56942	-3.11535	-3.09386	-3.26454	-1.32673	-3.29755	-3.13923	-2.2702	-1.30568	-2.94998	-0.595261	-3.06819
2.2695e+17	-3.13276	-3.17576	-3.17696	-3.00725	-3.31394	-3.00091	-3.32102	-3.14847	-3.18519	2.28205	-3.28667	-2.86635	-2.98985	-3.14063	-3.25301	-3.29996	-3.19904	-2.92916	-0.259171	-0.394369	-3.14172	-2.91006	-3.32162	3.48238	-3.1807	-2.61151	-3.30874	-3.20647	-2.71791	-3.19921	-2.83431	-1.85032	-3.29616	-3.1748	-3.02494	-3.27507	-3.17591	-2.54906	-3.27209	-3.3106	-3.32181	-1.83618	-3.32173	-3.20503	-2.68964	-2.96263	-3.2983	-1.40996	-3.18473
2.26953e+17	-2.39107	-2.70518	-2.43444	-2.23628	-2.86658	-1.31534	-3.19621	-2.70664	-2.39788	2.90474	-2.93489	-2.15619	-2.18071	-2.53013	-2.47251	-2.98229	-1.12628	-0.837651	0.759159	1.16982	-2.67852	-1.58806	-3.26777	4.14119	-2.18058	-1.73002	-3.16791	-2.80328	-1.96074	-2.95336	-2.17427	-0.697244	-2.89092	-2.81759	-2.26734	-1.58664	-2.83318	-1.0407	-3.03885	-2.70604	-3.12982	-1.22889	-3.26838	-2.96615	-2.25749	-1.15733	-2.4536	-0.23585	-2.79193
2.26953e+17	-2.65249	-2.81423	-2.72476	-2.49102	-3.00449	-1.78403	-3.24966	-2.89051	-2.50989	2.79401	-3.04196	-2.32714	-2.55481	-2.72818	-2.73924	-3.11093	-1.8403	-1.20405	0.515295	0.833292	-2.84755	-2.05636	-3.29416	3.98446	-2.46404	-1.98171	-3.24167	-2.87732	-2.19251	-3.01169	-2.25348	-1.01444	-3.05732	-2.94203	-2.42085	-2.27613	-2.98312	-1.38069	-3.14801	-2.9115	-3.24079	-1.40758	-3.29293	-3.06283	-2.34032	-1.54081	-2.98869	-0.542939	-2.90212
2.26953e+17	-2.54981	-2.79033	-2.62762	-2.40784	-2.99298	-1.67036	-3.22871	-2.78656	-2.58314	2.84201	-3.06509	-2.29307	-2.44222	-2.77062	-2.68587	-3.09089	-1.59394	-1.16775	0.617159	0.939924	-2.82126	-1.84105	-3.2884	4.07361	-2.50875	-1.97552	-3.24055	-2.9102	-2.07119	-2.96332	-2.26674	-1.04511	-2.94212	-2.89091	-2.29106	-2.02688	-2.98612	-1.40163	-3.09869	-2.89174	-3.22436	-1.31754	-3.28009	-3.07867	-2.25525	-1.19421	-2.80297	-0.531013	-2.95117
2.26959e+17	-2.89025	-3.05047	-2.93502	-2.83582	-3.16443	-2.26708	-3.28747	-3.07272	-3.01864	2.56563	-3.24491	-2.5471	-2.74809	-3.04433	-2.96201	-3.24145	-2.3535	-2.04366	0.115269	0.264522	-2.97759	-2.65725	-3.30874	3.75666	-2.95553	-2.27791	-3.28274	-3.12139	-2.4235	-3.05843	-2.5298	-1.58042	-3.21324	-3.18863	-2.69332	-2.42162	-3.05357	-1.96405	-3.16839	-3.21541	-3.30107	-1.60713	-3.31121	-3.17207	-2.48177	-1.66543	-3.22119	-0.933046	-3.14963
2.26959e+17	-2.85393	-3.02143	-2.93665	-2.77901	-3.12206	-2.33648	-3.28458	-2.98501	-3.03226	2.63515	-3.25372	-2.49577	-2.71735	-2.99619	-3.046	-3.17982	-2.60958	-1.74709	0.112047	0.463539	-2.99292	-2.39352	-3.3125	3.83631	-2.9973	-2.35043	-3.27785	-3.16419	-2.30997	-3.02645	-2.56314	-1.60713	-3.20271	-3.12639	-2.53347	-2.51355	-3.10081	-1.81445	-3.16639	-3.2407	-3.3119	-1.62878	-3.30891	-3.20434	-2.41511	-1.56563	-3.16013	-0.940733	-3.1587
2.26959e+17	-2.94624	-2.90102	-2.9814	-2.80453	-3.17095	-2.53177	-3.28444	-2.9978	-2.80162	2.50084	-3.2054	-2.49158	-2.84601	-2.94498	-3.01393	-3.18475	-2.78072	-1.66973	-0.0456736	0.448973	-2.97535	-2.53202	-3.31027	3.68386	-2.68213	-2.39771	-3.28893	-2.98911	-2.49468	-3.10213	-2.47019	-1.49091	-3.24077	-3.03288	-2.60905	-3.04966	-3.08756	-1.69067	-3.23549	-3.15073	-3.31291	-1.61663	-3.31304	-3.18652	-2.45749	-2.2311	-3.25091	-1.03975	-3.06702
2.26959e+17	-2.52627	-2.7823	-2.60559	-2.37838	-2.98042	-1.62167	-3.22927	-2.76242	-2.58959	2.88524	-3.06943	-2.28536	-2.36886	-2.77129	-2.6429	-3.06863	-1.47347	-1.12303	0.669749	0.98475	-2.80375	-1.76741	-3.28783	4.13377	-2.5112	-1.93096	-3.22873	-2.91077	-2.01214	-2.95216	-2.24085	-1.026	-2.92387	-2.87474	-2.23896	-1.89761	-2.9757	-1.36021	-3.08375	-2.91031	-3.21699	-1.27027	-3.28195	-3.07756	-2.21226	-1.08357	-2.73496	-0.463469	-2.95429
2.2697e+17	-2.78828	-2.80299	-2.81879	-2.64013	-3.05378	-2.21114	-3.25876	-2.84585	-2.57505	2.73119	-3.06768	-2.37553	-2.54052	-2.80482	-2.8549	-3.11092	-2.58638	-1.39839	0.401562	0.730829	-2.88642	-2.03203	-3.28945	3.9102	-2.40653	-2.10672	-3.26141	-2.88741	-2.26901	-3.02466	-2.33237	-1.15645	-3.16345	-2.88378	-2.31555	-2.72987	-2.9957	-1.46558	-3.20126	-3.0469	-3.29061	-1.45305	-3.29309	-3.12371	-2.31509	-1.77351	-3.06782	-0.706758	-2.98825
2.2697e+17	-2.85848	-3.02224	-2.94371	-2.85567	-3.18114	-2.36666	-3.2758	-3.04176	-3.09053	2.55771	-3.26033	-2.5901	-2.70035	-3.06038	-3.11038	-3.23459	-2.42289	-1.95061	0.0542151	0.0886179	-3.04289	-2.70229	-3.31134	3.69403	-3.06739	-2.37831	-3.28556	-3.19912	-2.4971	-3.02291	-2.56896	-1.71101	-3.22971	-3.17634	-2.80168	-2.5125	-3.12715	-2.0782	-3.20162	-3.26048	-3.31335	-1.73271	-3.31207	-3.19668	-2.46022	-1.65581	-3.2208	-1.15529	-3.19146
2.27285e+17	-2.99047	-3.07832	-3.15927	-2.9558	-3.20132	-2.60634	-3.29047	-3.06731	-3.237	2.35117	-3.31325	-2.60328	-2.9718	-3.09204	-3.22811	-3.25605	-3.01878	-2.31842	-0.556376	0.22471	-3.09252	-2.74728	-3.3211	3.68103	-3.12795	-2.69039	-3.26718	-3.26764	-2.80796	-3.17984	-2.68238	-1.8175	-3.24895	-3.2148	-2.89582	-3.14751	-3.14592	-2.09385	-3.27998	-3.30087	-3.32045	-1.80592	-3.32109	-3.17877	-2.59321	-2.44315	-3.29751	-1.53298	-3.20826
2.27285e+17	-3.06569	-3.16553	-3.10107	-2.94185	-3.28083	-2.77664	-3.31327	-3.15029	-3.09201	2.35222	-3.26697	-2.78202	-3.01947	-3.10376	-3.15895	-3.29573	-3.04645	-2.64229	-0.290849	-0.271676	-3.09356	-2.89089	-3.31957	3.52135	-3.11138	-2.57176	-3.31224	-3.18188	-2.71116	-3.17843	-2.71726	-1.80533	-3.25682	-3.17021	-2.97266	-3.15131	-3.16303	-2.40454	-3.25544	-3.24992	-3.31557	-1.82226	-3.32013	-3.19953	-2.652	-2.67845	-3.29023	-1.41385	-3.16429
2.27285e+17	-2.9242	-3.0585	-2.99624	-2.87173	-3.16488	-2.58025	-3.30177	-3.0233	-3.07045	2.53355	-3.27081	-2.57876	-2.86532	-2.99401	-3.13278	-3.19613	-2.8466	-1.94367	-0.123154	0.289304	-3.05237	-2.53116	-3.31446	3.66478	-3.006	-2.53263	-3.29519	-3.15537	-2.40419	-3.09253	-2.63944	-1.75991	-3.24922	-3.14409	-2.60739	-2.90551	-3.11306	-1.8601	-3.21485	-3.26413	-3.31686	-1.79297	-3.31469	-3.2278	-2.52029	-2.0058	-3.23182	-1.17588	-3.15841
2.27305e+17	-2.74303	-2.96683	-2.89381	-2.66945	-3.12049	-2.07856	-3.25757	-3.03939	-2.84943	2.60218	-3.18159	-2.4733	-2.7884	-2.91075	-2.88927	-3.22483	-1.89116	-1.5756	0.17332	0.406723	-2.93061	-2.49668	-3.30401	3.76778	-2.76693	-2.25112	-3.2764	-3.00644	-2.37216	-3.04837	-2.45247	-1.35703	-3.10696	-3.10457	-2.62805	-2.29245	-3.06889	-1.86924	-3.16042	-3.03011	-3.251	-1.63395	-3.30794	-3.12039	-2.48254	-1.69778	-3.17175	-0.981433	-3.03493
2.27305e+17	-2.98098	-3.03498	-3.0008	-2.96704	-3.24638	-2.3839	-3.30356	-3.12884	-3.07095	2.36609	-3.27491	-2.66702	-3.03248	-3.06786	-3.10549	-3.25707	-2.88665	-1.97342	-0.411601	0.143842	-3.06408	-2.73637	-3.31985	3.62504	-2.96429	-2.63566	-3.30435	-3.14301	-2.67552	-3.18312	-2.65641	-1.85146	-3.21083	-3.13721	-2.85614	-3.11199	-3.10052	-1.94917	-3.277	-3.21143	-3.31893	-1.87024	-3.31999	-3.18375	-2.65241	-2.47936	-3.29401	-1.49042	-3.12575
2.27355e+17	-2.56598	-2.78523	-2.63654	-2.37539	-2.98879	-1.6413	-3.22519	-2.77978	-2.57766	2.81224	-3.05002	-2.29798	-2.44211	-2.7815	-2.70734	-3.08899	-1.6771	-1.10127	0.575595	0.932652	-2.79995	-1.88974	-3.28561	4.07112	-2.49976	-1.95557	-3.23609	-2.89412	-2.11266	-2.99028	-2.31437	-1.02626	-2.96405	-2.87751	-2.31299	-1.93187	-2.97295	-1.37575	-3.09675	-2.88265	-3.2281	-1.33021	-3.2793	-3.08452	-2.24554	-1.16543	-2.81626	-0.55031	-2.91231
2.27355e+17	-2.94907	-3.01604	-3.03998	-2.89346	-3.195	-2.38908	-3.29983	-3.05524	-3.07597	2.42901	-3.25846	-2.59792	-2.86797	-3.02578	-3.08989	-3.25625	-2.51392	-1.88822	-0.134287	0.177383	-3.03679	-2.79417	-3.31198	3.5833	-2.99092	-2.48734	-3.29266	-3.128	-2.57423	-3.14418	-2.59013	-1.65209	-3.20578	-3.18376	-2.78762	-2.86728	-3.12022	-2.06875	-3.20637	-3.23621	-3.3069	-1.80577	-3.31435	-3.18236	-2.58117	-2.05347	-3.28125	-1.25003	-3.12769
2.27357e+17	-2.88721	-2.86653	-2.95134	-2.77448	-3.14726	-2.46099	-3.27974	-2.95684	-2.80278	2.58575	-3.18578	-2.51381	-2.81261	-2.92622	-3.00224	-3.16358	-2.78777	-1.64944	0.0671904	0.500726	-3.00127	-2.37551	-3.30165	3.7568	-2.63173	-2.36277	-3.28503	-2.97527	-2.45312	-3.08081	-2.47031	-1.43895	-3.21534	-2.99615	-2.5075	-2.98434	-3.07464	-1.64023	-3.23377	-3.13534	-3.31183	-1.63585	-3.30874	-3.174	-2.40156	-2.07124	-3.20837	-1.07046	-3.05327
2.27364e+17	-3.13143	-3.16978	-3.15789	-3.00588	-3.30142	-2.98608	-3.32023	-3.14437	-3.19101	2.33027	-3.29339	-2.85055	-2.97519	-3.1415	-3.24611	-3.28943	-3.15921	-2.83719	-0.231083	-0.272941	-3.14329	-2.89888	-3.32104	3.47916	-3.17023	-2.62116	-3.30819	-3.21146	-2.69672	-3.19428	-2.8492	-1.85861	-3.29034	-3.1772	-2.99512	-3.25885	-3.15818	-2.48617	-3.27832	-3.30699	-3.32166	-1.84676	-3.32144	-3.22122	-2.68345	-2.89693	-3.29155	-1.41692	-3.20321
2.27364e+17	-2.85471	-3.00914	-2.90909	-2.74786	-3.14243	-2.20424	-3.27582	-3.00713	-3.0061	2.61832	-3.23984	-2.51663	-2.57039	-3.02288	-2.94326	-3.20528	-2.21007	-1.73942	0.218277	0.355645	-2.94461	-2.5535	-3.30488	3.8871	-2.93883	-2.22076	-3.26933	-3.12372	-2.34199	-3.00546	-2.4897	-1.53178	-3.18438	-3.14055	-2.65342	-2.20839	-3.03315	-1.88173	-3.15521	-3.21649	-3.30124	-1.56471	-3.30749	-3.18213	-2.38719	-1.40713	-3.1575	-0.872194	-3.12899
2.27364e+17	-2.8151	-2.92315	-2.9001	-2.60483	-3.13254	-2.06893	-3.24924	-2.9236	-2.9693	2.62532	-3.21885	-2.5385	-2.62292	-2.97372	-3.00891	-3.2185	-1.87527	-1.37593	0.188843	0.258016	-2.89584	-2.6393	-3.30171	3.88128	-2.80894	-2.19737	-3.2553	-3.07724	-2.37898	-2.97323	-2.50824	-1.37476	-3.17473	-3.11474	-2.65268	-1.95041	-3.01231	-1.88179	-3.16519	-3.17841	-3.2853	-1.60009	-3.31016	-3.16179	-2.4211	-1.30265	-3.15725	-0.950752	-3.02487
2.27364e+17	-3.06553	-3.1611	-3.1398	-2.96044	-3.24399	-2.65946	-3.3029	-3.16436	-3.15987	2.2708	-3.29823	-2.58611	-2.85218	-3.11992	-3.11842	-3.24886	-2.95128	-2.1365	-0.396232	0.111048	-3.14851	-2.86534	-3.3201	3.66619	-3.12834	-2.54386	-3.30552	-3.25387	-2.62839	-3.13597	-2.72937	-1.77367	-3.27655	-3.22713	-2.78958	-3.06286	-3.15754	-2.2379	-3.2654	-3.2913	-3.31895	-1.7202	-3.32033	-3.23805	-2.64449	-2.20949	-3.29259	-1.47153	-3.22003
2.27425e+17	-3.05145	-3.11567	-3.15687	-2.9556	-3.22668	-2.72764	-3.30694	-3.12863	-3.17173	2.34682	-3.30666	-2.60745	-2.89512	-3.0821	-3.20225	-3.2328	-3.03767	-2.24724	-0.356634	0.21329	-3.11456	-2.78734	-3.32027	3.6652	-3.14911	-2.65973	-3.30261	-3.25651	-2.59142	-3.14835	-2.70872	-1.81837	-3.28941	-3.21257	-2.77213	-3.15567	-3.17041	-2.13563	-3.26712	-3.29743	-3.32048	-1.7623	-3.32075	-3.24515	-2.60881	-2.31529	-3.29924	-1.42441	-3.23653
2.27425e+17	-3.09164	-3.20699	-3.03372	-2.92683	-3.29453	-2.61432	-3.31644	-3.18949	-3.16088	2.39352	-3.28481	-2.8131	-3.06223	-3.15724	-3.15885	-3.30488	-3.02988	-2.40237	-0.371811	-0.172235	-3.12789	-2.96961	-3.32113	3.57045	-3.15605	-2.67267	-3.31344	-3.224	-2.7953	-3.1949	-2.7671	-1.89531	-3.20361	-3.16512	-3.0155	-3.13807	-3.16527	-2.46928	-3.25515	-3.26455	-3.32008	-1.93176	-3.32048	-3.21484	-2.6732	-2.64965	-3.2984	-1.57672	-3.18374
2.27425e+17	-2.99977	-3.05103	-3.115	-2.95838	-3.2221	-2.67458	-3.28682	-3.0977	-3.20832	2.35116	-3.30775	-2.67346	-3.01551	-3.09368	-3.22428	-3.24774	-3.00493	-2.30028	-0.581497	0.16848	-3.06604	-2.72877	-3.32084	3.63284	-3.07551	-2.71876	-3.2746	-3.23498	-2.77364	-3.19608	-2.68795	-1.88709	-3.25498	-3.19231	-2.86976	-3.16247	-3.15109	-2.0335	-3.26838	-3.29015	-3.31978	-1.86775	-3.3207	-3.16508	-2.62619	-2.51397	-3.29875	-1.56664	-3.18795
2.27425e+17	-3.14607	-3.19967	-3.1538	-3.01822	-3.31255	-2.9863	-3.32107	-3.15139	-3.2048	2.33376	-3.29646	-2.87523	-2.98283	-3.16964	-3.26192	-3.30375	-3.19351	-2.93089	-0.243717	-0.332523	-3.13757	-2.95103	-3.32167	3.49284	-3.20255	-2.65013	-3.31248	-3.23644	-2.75101	-3.20525	-2.87521	-1.87241	-3.28688	-3.18495	-3.05526	-3.27477	-3.1803	-2.59435	-3.27764	-3.31255	-3.32183	-1.83117	-3.32168	-3.2281	-2.72011	-2.94164	-3.29609	-1.47683	-3.20612
2.27493e+17	-2.78727	-2.85029	-2.76678	-2.82481	-3.05724	-1.76226	-3.244	-2.76798	-2.41266	3.04581	-2.98286	-2.45156	-2.48406	-2.68365	-2.92472	-3.12638	-2.20765	-1.11949	0.528284	0.745542	-2.99027	-2.51716	-3.30637	4.05024	-2.76998	-2.02908	-3.22829	-2.85477	-2.51753	-2.93675	-2.36459	-0.86057	-3.13201	-2.99438	-2.55919	-2.64139	-2.98094	-1.72328	-3.08851	-3.08168	-3.27688	-1.67508	-3.29727	-3.12319	-2.47725	-1.84202	-3.14048	-1.04246	-3.09887
2.27493e+17	-2.7702	-2.93403	-2.77497	-2.75324	-3.09701	-1.71319	-3.28193	-2.97942	-2.74728	2.56949	-3.14013	-2.50941	-2.80769	-2.77338	-2.84824	-3.19091	-2.28176	-1.15229	0.137972	0.625231	-2.97682	-2.44721	-3.30773	3.83152	-2.65036	-2.25221	-3.26574	-2.98512	-2.43612	-3.05619	-2.42261	-1.22632	-3.08848	-3.02055	-2.73113	-2.52896	-2.96922	-1.57016	-3.20651	-2.99512	-3.28245	-1.64149	-3.30949	-3.098	-2.52758	-1.99324	-3.12789	-1.06636	-2.88
2.27493e+17	-3.09445	-3.1282	-3.06062	-2.88334	-3.27534	-2.74974	-3.31222	-3.13968	-3.07414	2.52796	-3.27333	-2.75648	-2.98241	-3.08459	-3.12225	-3.28269	-3.02723	-2.35281	-0.201186	0.0102813	-3.09182	-2.82816	-3.31722	3.6504	-3.0836	-2.49622	-3.30767	-3.1688	-2.67942	-3.19349	-2.72494	-1.7599	-3.2475	-3.15117	-2.89449	-3.15611	-3.10035	-2.24721	-3.27451	-3.24356	-3.31929	-1.77204	-3.31705	-3.21141	-2.62543	-2.57254	-3.26654	-1.29602	-3.19405
2.27493e+17	-2.94227	-2.99434	-3.01325	-2.85267	-3.18642	-2.54701	-3.29382	-3.02103	-2.9551	2.45749	-3.23618	-2.56647	-2.89249	-2.98724	-3.07862	-3.21601	-2.83379	-1.9131	-0.124427	0.270516	-3.03001	-2.60305	-3.31064	3.60288	-2.84026	-2.48918	-3.29269	-3.07373	-2.51668	-3.13266	-2.53942	-1.6316	-3.227	-3.08167	-2.69416	-3.0235	-3.09596	-1.8299	-3.24059	-3.19385	-3.31368	-1.74078	-3.31299	-3.19372	-2.50675	-2.30669	-3.23494	-1.19817	-3.12442
2.2751e+17	-3.02218	-3.06555	-2.9788	-2.82437	-3.22877	-2.47308	-3.30422	-3.1012	-2.93876	2.68373	-3.23382	-2.64586	-2.92469	-3.00297	-3.04963	-3.25858	-2.8223	-1.96938	-0.103833	0.235607	-3.01915	-2.73224	-3.31454	3.77466	-2.97531	-2.38598	-3.29578	-3.10172	-2.61822	-3.15952	-2.57068	-1.62018	-3.21516	-3.13271	-2.80069	-3.01197	-3.05955	-1.96507	-3.25747	-3.18118	-3.31017	-1.68866	-3.31229	-3.19563	-2.55577	-2.32456	-3.25087	-1.17633	-3.16079
2.27847e+17	-2.7802	-2.858	-2.87143	-2.65696	-3.10412	-2.23061	-3.2647	-2.88681	-2.75856	2.61684	-3.14988	-2.44716	-2.72591	-2.8968	-2.94196	-3.15446	-2.55294	-1.49769	0.170166	0.61866	-2.96051	-2.23292	-3.29582	3.79719	-2.60971	-2.28931	-3.27651	-2.96222	-2.36247	-3.06756	-2.44149	-1.36312	-3.13284	-2.96033	-2.46417	-2.7158	-3.06203	-1.57806	-3.18752	-3.07908	-3.29502	-1.58495	-3.2968	-3.15651	-2.37787	-1.78766	-3.10364	-0.962061	-3.02371
2.27847e+17	-2.79487	-3.04658	-2.92453	-2.75212	-3.11385	-2.10998	-3.27004	-3.03677	-2.83646	2.5137	-3.1626	-2.42572	-2.76425	-2.9164	-2.86662	-3.2135	-2.26595	-1.97968	0.203442	0.303275	-2.94146	-2.51722	-3.30249	3.57763	-2.74913	-2.18896	-3.275	-2.99888	-2.33595	-3.06722	-2.43299	-1.30577	-3.13324	-3.11705	-2.69698	-2.5594	-3.01131	-1.88202	-3.1465	-3.02166	-3.26661	-1.65639	-3.30018	-3.12929	-2.54371	-1.95629	-3.07542	-0.879589	-3.0773
2.27854e+17	-2.99911	-3.05112	-3.06588	-2.96741	-3.2287	-2.5856	-3.30199	-3.08625	-3.07326	2.46107	-3.27175	-2.62886	-2.92875	-3.04143	-3.16565	-3.23611	-2.91368	-2.07277	-0.299753	0.223879	-3.05459	-2.74454	-3.31941	3.66563	-3.03867	-2.57729	-3.29772	-3.17217	-2.64479	-3.15814	-2.63269	-1.79717	-3.25766	-3.16522	-2.77395	-3.1271	-3.11638	-1.99939	-3.2609	-3.25608	-3.31826	-1.80148	-3.31688	-3.20226	-2.61899	-2.44886	-3.28697	-1.38725	-3.18042
2.27903e+17	-2.98071	-3.17099	-3.13206	-2.95862	-3.22756	-2.55503	-3.29459	-3.14935	-3.01834	2.28994	-3.22458	-2.60759	-2.98235	-3.05684	-3.03282	-3.28245	-2.74223	-2.2786	-0.182113	-0.244331	-3.00191	-2.95723	-3.316	3.26296	-2.96297	-2.47489	-3.30032	-3.1151	-2.63351	-3.13664	-2.61254	-1.67399	-3.26321	-3.21692	-2.87545	-2.85904	-3.06528	-2.29074	-3.1955	-3.145	-3.30316	-1.89719	-3.31886	-3.19303	-2.67813	-2.39604	-3.29192	-1.31923	-3.17236
2.27903e+17	-2.85316	-2.91908	-2.88489	-2.76846	-3.12803	-2.13642	-3.27824	-2.99209	-2.66571	2.85476	-3.10193	-2.45124	-2.60886	-2.79068	-2.94625	-3.17077	-2.34508	-1.35069	0.311095	0.389842	-2.97528	-2.6268	-3.3102	3.8162	-2.81297	-2.17059	-3.27744	-2.99462	-2.41689	-3.01091	-2.33439	-1.27619	-3.1895	-3.07907	-2.69005	-2.70266	-3.06333	-1.73753	-3.19662	-3.07497	-3.30212	-1.6605	-3.30854	-3.13669	-2.44632	-2.06407	-3.20176	-1.00747	-3.07745
2.27903e+17	-2.76682	-2.95975	-2.84182	-2.72043	-3.10775	-2.04564	-3.27451	-3.00933	-2.87805	2.73252	-3.20369	-2.46662	-2.71655	-2.96384	-2.88127	-3.21109	-1.92466	-1.77788	0.280676	0.534003	-2.93713	-2.43708	-3.3028	3.89733	-2.85086	-2.18975	-3.27445	-3.04649	-2.29615	-3.02451	-2.41079	-1.42705	-3.1312	-3.1321	-2.56676	-2.26683	-3.04847	-1.79355	-3.15666	-3.13228	-3.27617	-1.47444	-3.30662	-3.12448	-2.38604	-1.46766	-3.14383	-0.785067	-3.09241
2.27922e+17	-2.74923	-2.79285	-2.82824	-2.55253	-3.15774	-2.16157	-3.27517	-3.01396	-2.64268	2.91461	-3.0896	-2.41308	-2.51392	-2.79731	-2.86597	-3.10551	-1.88308	-1.30625	0.462165	0.274594	-2.97047	-2.42029	-3.31422	3.86539	-2.7368	-2.30277	-3.29521	-3.02677	-2.34283	-2.97929	-2.22458	-1.54915	-3.14636	-3.04679	-2.66038	-2.453	-3.11876	-1.7843	-3.22062	-3.05304	-3.2971	-1.687	-3.31464	-3.10371	-2.38694	-1.70709	-3.1478	-0.994134	-3.03141
2.27973e+17	-2.32384	-2.52678	-2.31844	-2.12586	-2.81566	-1.24233	-3.21511	-2.73132	-2.1968	3.0641	-2.85069	-2.09847	-1.95129	-2.44977	-2.48519	-2.93028	-0.999441	-1.01454	0.889046	1.19693	-2.56903	-1.32752	-3.2672	4.28209	-2.00646	-1.67623	-3.13754	-2.75104	-1.82585	-2.96039	-2.03693	-0.757028	-2.91729	-2.80632	-2.09476	-1.5386	-2.78249	-0.906648	-3.06623	-2.76303	-3.11618	-1.13693	-3.27011	-2.90781	-2.15471	-0.958267	-2.4603	0.0666721	-2.82555
2.27973e+17	-2.61117	-2.79609	-2.68463	-2.48128	-2.95262	-1.60033	-3.24805	-2.89248	-2.47952	2.78276	-3.01539	-2.3566	-2.58564	-2.62991	-2.6942	-3.10712	-1.66769	-0.902309	0.528491	0.911457	-2.86296	-2.132	-3.29371	3.98995	-2.41319	-1.95069	-3.22515	-2.86084	-2.21595	-3.00994	-2.26414	-0.871455	-3.05206	-2.94322	-2.4988	-2.0925	-2.94901	-1.30974	-3.15135	-2.8631	-3.22571	-1.46536	-3.29986	-3.02912	-2.40392	-1.58848	-2.98249	-0.590001	-2.79417
2.27973e+17	-2.96761	-3.05971	-3.13829	-2.94837	-3.2011	-2.56521	-3.28216	-3.06629	-3.22899	2.36585	-3.30804	-2.61437	-2.97493	-3.09215	-3.21918	-3.25634	-2.94339	-2.27582	-0.573294	0.216993	-3.08277	-2.7361	-3.32042	3.68518	-3.11063	-2.66629	-3.26227	-3.25687	-2.82524	-3.17106	-2.66816	-1.79433	-3.23297	-3.20758	-2.9068	-3.08638	-3.1349	-2.0775	-3.27094	-3.29545	-3.31972	-1.80868	-3.32025	-3.15482	-2.59284	-2.42305	-3.28795	-1.54307	-3.19133
2.27975e+17	-2.75112	-2.76778	-2.79883	-2.49804	-3.13338	-2.04951	-3.274	-3.00699	-2.54969	3.01218	-3.05258	-2.38682	-2.47071	-2.72425	-2.84947	-3.09115	-1.91983	-1.05837	0.524352	0.425557	-2.95855	-2.42121	-3.3132	3.94698	-2.70141	-2.24324	-3.28715	-2.99173	-2.32835	-2.95998	-2.19839	-1.41396	-3.1442	-3.02317	-2.63388	-2.43823	-3.11306	-1.67118	-3.21685	-3.00715	-3.29896	-1.63698	-3.31372	-3.0958	-2.35453	-1.71338	-3.15548	-0.933931	-2.98927
2.27975e+17	-2.607	-2.79355	-2.66046	-2.42034	-3.00989	-1.702	-3.22805	-2.79706	-2.66644	2.80807	-3.09762	-2.34038	-2.4935	-2.82486	-2.7781	-3.12532	-1.63648	-1.10541	0.553979	0.826434	-2.82252	-2.02274	-3.29231	4.05868	-2.59613	-1.99609	-3.24806	-2.95147	-2.1411	-2.96623	-2.33606	-1.08061	-2.98738	-2.93533	-2.35304	-1.88988	-2.99979	-1.49038	-3.10983	-2.94995	-3.24361	-1.36747	-3.28761	-3.09873	-2.28176	-1.13517	-2.89863	-0.622406	-2.94882
2.27975e+17	-3.03922	-3.07733	-3.07207	-2.95956	-3.26164	-2.78	-3.30655	-3.11353	-3.13564	2.34889	-3.291	-2.75431	-3.027	-3.0824	-3.21117	-3.2578	-3.06168	-2.47528	-0.417471	-0.0436929	-3.07662	-2.76086	-3.31916	3.57087	-3.05301	-2.66378	-3.30494	-3.18321	-2.67171	-3.1861	-2.70147	-1.90347	-3.27539	-3.16537	-2.88187	-3.20502	-3.156	-2.11512	-3.27363	-3.27761	-3.32012	-1.84412	-3.32077	-3.20194	-2.63048	-2.63086	-3.29525	-1.48119	-3.17045
2.27975e+17	-3.04301	-3.05777	-3.15347	-2.92832	-3.23016	-2.85137	-3.30897	-3.05345	-3.18094	2.39043	-3.30846	-2.65982	-2.95876	-3.05303	-3.24752	-3.21146	-3.03124	-2.29967	-0.428159	0.18385	-3.08452	-2.71617	-3.31989	3.61596	-3.08668	-2.70428	-3.28987	-3.20233	-2.60546	-3.18738	-2.64955	-1.92456	-3.30121	-3.17355	-2.6987	-3.21944	-3.13534	-1.89136	-3.2838	-3.30237	-3.32117	-1.91109	-3.32063	-3.24528	-2.53682	-2.53602	-3.29434	-1.41231	-3.2179
2.27982e+17	-2.87251	-2.99945	-2.94138	-2.67247	-3.15019	-2.19393	-3.26717	-2.97791	-3.00236	2.57292	-3.2347	-2.50332	-2.59496	-3.00857	-2.96287	-3.20368	-2.19977	-1.60215	0.143395	0.360322	-2.91952	-2.58585	-3.30287	3.87488	-2.86806	-2.19877	-3.26269	-3.09607	-2.3488	-3.01293	-2.52391	-1.48284	-3.19651	-3.12572	-2.62113	-2.1354	-3.00127	-1.8741	-3.14953	-3.20476	-3.2951	-1.56701	-3.3117	-3.18171	-2.38348	-1.40403	-3.15225	-0.936804	-3.07658
2.27982e+17	-2.90083	-2.95325	-2.99167	-2.75565	-3.1638	-2.49007	-3.29398	-2.99176	-2.92533	2.6067	-3.18036	-2.5272	-2.6247	-2.93508	-3.02375	-3.15776	-2.6455	-2.08958	0.147089	0.391281	-2.9978	-2.25889	-3.30933	3.79655	-2.83907	-2.35168	-3.25733	-3.04747	-2.27649	-3.06771	-2.48406	-1.55576	-3.19905	-3.03759	-2.55725	-2.7783	-3.04955	-1.75944	-3.22051	-3.20256	-3.29423	-1.5141	-3.30509	-3.15205	-2.39579	-2.1273	-3.09107	-0.818835	-3.13321
2.27983e+17	-2.69975	-2.75586	-2.7282	-2.64006	-3.0738	-1.84553	-3.25712	-2.84308	-2.57444	2.84162	-3.05742	-2.40106	-2.55271	-2.70712	-2.85472	-3.11092	-1.97258	-0.95835	0.49607	0.697505	-2.97162	-2.32091	-3.30639	3.98114	-2.64772	-2.10999	-3.25861	-2.95084	-2.39789	-2.93974	-2.28496	-1.04351	-3.05628	-2.95798	-2.55353	-2.41427	-2.99302	-1.67198	-3.14327	-2.99988	-3.27705	-1.60559	-3.3044	-3.06761	-2.44034	-1.70956	-3.06457	-0.983872	-2.94384
2.28042e+17	-2.476	-2.71269	-2.56376	-2.30355	-2.95195	-1.56029	-3.21684	-2.77881	-2.42428	2.94979	-2.98512	-2.22991	-2.25791	-2.64401	-2.6058	-3.03375	-1.35381	-1.08486	0.759276	1.01595	-2.75563	-1.65411	-3.28657	4.14307	-2.33295	-1.89903	-3.215	-2.85479	-1.97381	-2.94675	-2.11909	-0.937896	-2.93354	-2.84837	-2.22886	-1.92396	-2.93201	-1.24238	-3.09784	-2.83981	-3.20255	-1.23854	-3.27942	-3.02443	-2.20716	-1.14405	-2.69177	-0.315357	-2.92507
2.28042e+17	-2.73435	-2.75835	-2.7571	-2.5393	-3.07018	-1.90231	-3.26019	-2.93201	-2.486	2.98814	-3.02138	-2.38218	-2.48082	-2.67901	-2.83626	-3.09894	-1.96597	-0.915806	0.556568	0.637133	-2.94722	-2.37451	-3.30777	4.00251	-2.63426	-2.12625	-3.26081	-2.93332	-2.33809	-2.95556	-2.23146	-1.14151	-3.12262	-2.98664	-2.56687	-2.3929	-3.05059	-1.58369	-3.18122	-2.97824	-3.28514	-1.58986	-3.30833	-3.08599	-2.37971	-1.70394	-3.12936	-0.860235	-2.94881
2.30592e+17	-3.12021	-3.15123	-3.10081	-2.89702	-3.29945	-2.82013	-3.3188	-3.1727	-3.12499	2.49535	-3.28758	-2.79367	-3.00958	-3.10663	-3.15529	-3.29655	-3.0763	-2.51427	-0.253763	-0.091759	-3.11543	-2.87189	-3.32042	3.63216	-3.15649	-2.534	-3.30812	-3.18935	-2.70629	-3.2057	-2.76795	-1.82455	-3.25562	-3.17173	-2.94369	-3.189	-3.1041	-2.33129	-3.28216	-3.26792	-3.32007	-1.78729	-3.31889	-3.2119	-2.64795	-2.66309	-3.27606	-1.32317	-3.21769
2.30592e+17	-2.91921	-3.03591	-2.99779	-2.91017	-3.20358	-2.49898	-3.29467	-3.09808	-2.97149	2.52238	-3.21431	-2.54467	-2.82733	-2.99214	-3.05169	-3.23561	-2.60598	-1.97354	-0.0252477	0.0133327	-3.03473	-2.73967	-3.31445	3.5221	-2.94694	-2.45126	-3.30036	-3.1118	-2.50925	-3.09805	-2.54286	-1.73279	-3.22214	-3.15622	-2.78532	-2.88968	-3.08958	-2.02615	-3.2328	-3.18127	-3.30929	-1.81127	-3.31577	-3.17257	-2.56179	-2.22011	-3.25186	-1.25345	-3.14558
2.30592e+17	-3.1385	-3.1997	-3.1427	-2.99054	-3.3137	-2.96326	-3.32046	-3.15762	-3.16972	2.29989	-3.28537	-2.881	-3.03959	-3.15667	-3.24238	-3.31051	-3.20511	-2.88381	-0.358753	-0.424565	-3.12359	-2.96854	-3.3216	3.50202	-3.19065	-2.66128	-3.31693	-3.23009	-2.7886	-3.20517	-2.81561	-1.88777	-3.28033	-3.16738	-3.05143	-3.26672	-3.20153	-2.61547	-3.26155	-3.30478	-3.32155	-1.84609	-3.32166	-3.21604	-2.6797	-2.90566	-3.29981	-1.5331	-3.17403
2.30612e+17	-2.87889	-3.04263	-2.97865	-2.95899	-3.2524	-2.45304	-3.29826	-3.11896	-3.06953	2.45196	-3.22966	-2.60382	-2.79461	-3.08414	-3.07724	-3.26565	-2.47404	-1.99322	-0.0601325	-0.281693	-3.06239	-2.90108	-3.31933	3.42507	-3.02906	-2.4973	-3.30915	-3.16372	-2.58224	-3.10945	-2.57483	-1.89788	-3.22486	-3.18484	-2.94615	-2.81995	-3.14975	-2.26754	-3.22885	-3.21994	-3.31185	-1.86249	-3.31727	-3.19476	-2.66211	-2.18028	-3.28053	-1.41852	-3.17089
2.30612e+17	-2.77916	-2.9042	-2.93345	-2.51537	-3.05508	-2.11497	-3.20593	-3.06103	-2.63248	2.66346	-3.0511	-2.45172	-2.7915	-2.78374	-2.84404	-3.18849	-2.00168	-1.23618	0.0683449	0.585336	-2.85062	-2.36257	-3.30015	3.82111	-2.50308	-2.26553	-3.24452	-2.90945	-2.37053	-3.05201	-2.48051	-1.2405	-3.17786	-3.03563	-2.50937	-1.91261	-3.00113	-1.73114	-3.11704	-2.88851	-3.24306	-1.5797	-3.3128	-3.11063	-2.50094	-1.57179	-3.17191	-0.962438	-2.86955
2.30612e+17	-2.85694	-3.00652	-2.98269	-2.77371	-3.18492	-2.24933	-3.27257	-2.99287	-3.0921	2.48688	-3.25806	-2.60784	-2.6989	-3.06352	-3.11511	-3.2511	-2.08584	-1.65191	0.0104545	0.00952734	-3.00054	-2.81542	-3.30728	3.69615	-2.97776	-2.33581	-3.27746	-3.15274	-2.50236	-2.99927	-2.58143	-1.59069	-3.22255	-3.17923	-2.84173	-2.28677	-3.07872	-2.13326	-3.18627	-3.24561	-3.29801	-1.73728	-3.31496	-3.19752	-2.50507	-1.5238	-3.22445	-1.17597	-3.1354
2.30652e+17	-2.97676	-3.02178	-3.01577	-2.93462	-3.23517	-2.52967	-3.29834	-3.1038	-3.00473	2.41599	-3.25991	-2.62333	-2.97293	-3.03716	-3.10152	-3.23902	-2.87151	-1.97547	-0.317045	0.211585	-3.03311	-2.71578	-3.31804	3.6239	-2.92798	-2.56923	-3.30224	-3.11819	-2.62904	-3.16233	-2.61466	-1.77067	-3.23717	-3.13663	-2.8054	-3.11527	-3.11115	-1.92414	-3.2603	-3.21839	-3.31822	-1.78867	-3.31806	-3.19789	-2.60943	-2.43534	-3.28915	-1.3364	-3.12987
2.30652e+17	-2.87875	-3.01851	-2.94832	-2.79122	-3.16984	-2.15498	-3.28373	-3.00405	-3.04229	2.54559	-3.25009	-2.59054	-2.77096	-3.05504	-3.04057	-3.25405	-1.96357	-1.71701	0.0995799	0.2359	-2.96121	-2.74622	-3.30935	3.74056	-2.94724	-2.28078	-3.2792	-3.11318	-2.52528	-3.05469	-2.49887	-1.5666	-3.20343	-3.19925	-2.76368	-2.34484	-3.05041	-2.06114	-3.16058	-3.23552	-3.294	-1.61293	-3.31302	-3.17258	-2.48315	-1.55324	-3.23395	-1.01285	-3.09928
2.30733e+17	-3.14269	-3.22462	-3.08902	-2.95932	-3.30747	-2.86511	-3.32009	-3.18391	-3.20442	2.39557	-3.29936	-2.86777	-3.0416	-3.19008	-3.22732	-3.30826	-3.14809	-2.72322	-0.30851	-0.247303	-3.14201	-2.99578	-3.32147	3.53367	-3.20757	-2.68724	-3.31661	-3.25415	-2.81108	-3.21079	-2.85475	-1.93316	-3.24909	-3.18562	-3.04952	-3.22107	-3.1838	-2.60143	-3.26625	-3.30211	-3.32156	-1.9103	-3.32138	-3.23354	-2.71809	-2.80576	-3.29595	-1.55942	-3.22226
2.30733e+17	-2.66225	-2.68879	-2.72232	-2.37749	-3.09223	-1.94403	-3.25893	-2.93745	-2.48067	3.03122	-3.01554	-2.36306	-2.40672	-2.67525	-2.76602	-3.05123	-1.62468	-0.94452	0.636706	0.568096	-2.91307	-2.18134	-3.30892	4.03598	-2.57888	-2.19989	-3.27537	-2.96054	-2.25718	-2.93798	-2.14093	-1.32981	-3.08371	-2.95637	-2.51205	-2.23037	-3.08764	-1.58022	-3.19737	-2.95992	-3.2771	-1.55752	-3.3103	-3.06385	-2.29812	-1.4741	-3.0515	-0.797258	-2.94655
2.30733e+17	-2.8894	-3.01816	-3.05174	-2.6659	-3.15582	-2.33308	-3.24691	-3.07975	-2.94412	2.47999	-3.19045	-2.57417	-2.87508	-2.92118	-2.98528	-3.24917	-2.23545	-1.4092	-0.193174	0.209776	-2.9041	-2.74043	-3.30425	3.62143	-2.71212	-2.41817	-3.26248	-3.02663	-2.53284	-3.07591	-2.58045	-1.46888	-3.23567	-3.12657	-2.66579	-2.11486	-3.04977	-2.01114	-3.1383	-3.02834	-3.26649	-1.74696	-3.31888	-3.15536	-2.5278	-1.77755	-3.27491	-1.19676	-2.98528
2.3075e+17	-2.78177	-2.95179	-2.86147	-2.60654	-3.10699	-2.01065	-3.26923	-2.87385	-2.91415	2.70314	-3.21332	-2.43738	-2.53396	-2.97879	-2.8954	-3.16984	-2.08326	-1.50418	0.363145	0.571705	-2.88277	-2.33926	-3.30138	3.95173	-2.85115	-2.11938	-3.25696	-3.0557	-2.21452	-3.00507	-2.44453	-1.39733	-3.12983	-3.07818	-2.50378	-2.04145	-2.99139	-1.75532	-3.12842	-3.1662	-3.29309	-1.47795	-3.30607	-3.171	-2.29023	-1.22349	-3.05923	-0.723708	-3.07067
2.30799e+17	-2.99599	-3.07351	-3.1445	-2.94827	-3.21089	-2.65893	-3.2952	-3.06272	-3.2189	2.37224	-3.31278	-2.61186	-2.97772	-3.07524	-3.24121	-3.24637	-3.04296	-2.3388	-0.522262	0.218571	-3.08024	-2.72519	-3.32101	3.66782	-3.12074	-2.71542	-3.26844	-3.25726	-2.75174	-3.1846	-2.67127	-1.84864	-3.2622	-3.2022	-2.8594	-3.17523	-3.15479	-2.01857	-3.28288	-3.29945	-3.3206	-1.84038	-3.32101	-3.1951	-2.58368	-2.48748	-3.29765	-1.49792	-3.20937
2.30799e+17	-2.70264	-2.79774	-2.80853	-2.66093	-3.13959	-2.07804	-3.26068	-2.86305	-2.83108	2.76457	-3.18175	-2.50059	-2.49251	-2.90499	-2.92074	-3.14289	-1.6065	-1.35321	0.462571	0.279182	-2.99372	-2.39254	-3.30975	3.91872	-2.87203	-2.19723	-3.28091	-3.08929	-2.35953	-2.94006	-2.30264	-1.3528	-3.08349	-3.05689	-2.64086	-2.19801	-3.08618	-1.91909	-3.1913	-3.14172	-3.28842	-1.6854	-3.30734	-3.13186	-2.4126	-1.38804	-3.06436	-0.997966	-3.07019
2.30799e+17	-3.09632	-3.16368	-3.17474	-2.95587	-3.24	-2.7272	-3.30125	-3.17351	-3.18176	2.22905	-3.30365	-2.55191	-2.82976	-3.12494	-3.11953	-3.24147	-2.97827	-2.18823	-0.417918	0.0853113	-3.15886	-2.88596	-3.32007	3.66686	-3.13866	-2.51372	-3.30695	-3.26616	-2.62899	-3.11794	-2.71657	-1.77819	-3.29267	-3.24247	-2.79895	-3.05367	-3.14539	-2.24633	-3.26597	-3.29975	-3.31908	-1.72599	-3.32071	-3.24194	-2.63007	-2.17421	-3.29201	-1.47237	-3.23015
2.30808e+17	-3.12533	-3.16434	-3.16282	-2.99962	-3.30198	-2.9643	-3.31997	-3.14652	-3.17872	2.34373	-3.28276	-2.83191	-2.93729	-3.13098	-3.24065	-3.2863	-3.15042	-2.851	-0.17648	-0.258183	-3.13586	-2.8572	-3.32093	3.51246	-3.17033	-2.59502	-3.30263	-3.20074	-2.66953	-3.1833	-2.82094	-1.83263	-3.28624	-3.17392	-2.99112	-3.23854	-3.15252	-2.47117	-3.27668	-3.30589	-3.32092	-1.78671	-3.32082	-3.20872	-2.68095	-2.89815	-3.28677	-1.33178	-3.2068
2.30809e+17	-2.81356	-2.93351	-2.9288	-2.85385	-3.2103	-2.22317	-3.2746	-2.93897	-3.07994	2.55307	-3.26443	-2.67186	-2.52981	-3.07837	-3.11752	-3.24765	-1.72994	-1.64572	0.274197	-0.335139	-3.09622	-2.80018	-3.31049	3.64679	-3.08973	-2.31531	-3.29552	-3.18659	-2.52556	-2.94596	-2.43168	-1.56044	-3.17624	-3.17675	-2.92695	-2.29173	-3.14637	-2.27739	-3.23472	-3.26941	-3.31323	-1.78113	-3.31358	-3.21831	-2.54984	-1.54985	-3.18623	-1.19988	-3.16062
2.30809e+17	-2.90616	-3.06413	-3.03198	-2.90547	-3.2421	-2.542	-3.28416	-3.10703	-3.06721	2.37373	-3.22034	-2.65728	-2.87215	-3.0498	-3.02465	-3.25613	-2.40335	-1.83825	-0.239551	-0.159097	-3.01572	-2.88375	-3.3182	3.47009	-2.95164	-2.53001	-3.29975	-3.11878	-2.63023	-3.13381	-2.61229	-1.80363	-3.22338	-3.1517	-2.87547	-2.69975	-3.1429	-2.24229	-3.20464	-3.18322	-3.3003	-1.88001	-3.31866	-3.20341	-2.65748	-2.12406	-3.26802	-1.42142	-3.15554
2.30809e+17	-3.12844	-3.16066	-3.18509	-3.00739	-3.30924	-2.98792	-3.32092	-3.15621	-3.17979	2.31104	-3.27756	-2.8375	-2.93345	-3.12594	-3.24816	-3.28789	-3.17123	-2.90986	-0.161703	-0.30551	-3.14277	-2.8436	-3.32136	3.5042	-3.17835	-2.5806	-3.29893	-3.19088	-2.65518	-3.17858	-2.81086	-1.82085	-3.29222	-3.17393	-2.99855	-3.25119	-3.15323	-2.48383	-3.27628	-3.31083	-3.32129	-1.77768	-3.32115	-3.19618	-2.67594	-2.95693	-3.2926	-1.28379	-3.20382
2.30817e+17	-2.8771	-2.96473	-3.03195	-2.61073	-3.15992	-2.26566	-3.25155	-3.04051	-2.96746	2.51917	-3.21045	-2.53508	-2.80661	-2.96473	-3.03743	-3.25251	-2.15301	-1.40736	-0.131065	0.199083	-2.88167	-2.76291	-3.30155	3.71805	-2.71793	-2.36145	-3.25494	-3.04651	-2.47667	-3.02898	-2.59675	-1.466	-3.24201	-3.12427	-2.67486	-2.07616	-3.03681	-1.98321	-3.15256	-3.09899	-3.26349	-1.68972	-3.31735	-3.16332	-2.49846	-1.58822	-3.25866	-1.16844	-2.99235
2.31271e+17	-3.01519	-2.9928	-3.06705	-2.94064	-3.22904	-2.64772	-3.30599	-3.08058	-3.09774	2.39147	-3.28599	-2.65374	-2.99889	-3.0604	-3.17237	-3.22534	-2.96971	-2.1015	-0.376292	0.189334	-3.06439	-2.69881	-3.31868	3.64315	-2.96817	-2.63285	-3.30327	-3.14449	-2.63823	-3.18695	-2.62379	-1.88717	-3.26784	-3.1428	-2.74512	-3.17807	-3.10824	-1.86219	-3.28473	-3.25237	-3.32023	-1.84741	-3.31984	-3.20731	-2.59216	-2.50734	-3.28691	-1.42388	-3.17273
2.3128e+17	-3.01933	-3.10517	-3.14661	-2.91144	-3.19969	-2.65871	-3.30461	-3.05185	-3.17316	2.39951	-3.30033	-2.55079	-2.84686	-3.06544	-3.18364	-3.21981	-2.98842	-2.16645	-0.27451	0.28189	-3.09538	-2.71547	-3.31956	3.7196	-3.13585	-2.61577	-3.29026	-3.24717	-2.57173	-3.13817	-2.65293	-1.80691	-3.2791	-3.19709	-2.73546	-3.05983	-3.14734	-2.05435	-3.25782	-3.29136	-3.31954	-1.78514	-3.31948	-3.241	-2.55059	-2.21505	-3.27204	-1.32335	-3.22542
2.31291e+17	-3.13712	-3.1948	-3.14665	-3.01883	-3.30382	-2.96972	-3.31997	-3.14339	-3.21042	2.341	-3.2993	-2.85923	-2.97537	-3.16853	-3.26262	-3.29667	-3.17256	-2.88144	-0.237772	-0.281061	-3.13907	-2.94182	-3.3214	3.49072	-3.19537	-2.65564	-3.31082	-3.23866	-2.74141	-3.2025	-2.87593	-1.88041	-3.2848	-3.18804	-3.03395	-3.26297	-3.17684	-2.55659	-3.27889	-3.31182	-3.32166	-1.85385	-3.32162	-3.2326	-2.71752	-2.90151	-3.29583	-1.47745	-3.21253
2.31291e+17	-2.61386	-2.75401	-2.69705	-2.438	-2.87847	-1.60788	-3.21098	-2.88329	-2.41459	2.82446	-2.94208	-2.29322	-2.43155	-2.54916	-2.67542	-3.09018	-1.67133	-0.889488	0.500394	0.969288	-2.78632	-2.02523	-3.28548	3.99102	-2.30998	-1.83695	-3.19894	-2.80935	-2.15004	-3.00538	-2.2466	-0.754058	-3.07246	-2.93464	-2.44583	-1.83663	-2.88687	-1.264	-3.10676	-2.8205	-3.21	-1.37296	-3.29718	-3.00765	-2.39332	-1.5509	-2.86925	-0.466308	-2.77669
2.31291e+17	-2.64172	-2.69398	-2.72214	-2.40673	-3.09352	-1.95082	-3.25653	-2.91054	-2.53752	2.98009	-3.04793	-2.38463	-2.40484	-2.71455	-2.76395	-3.05974	-1.49975	-1.02642	0.636739	0.532247	-2.91972	-2.16218	-3.30823	4.02697	-2.61399	-2.18704	-3.27649	-2.97837	-2.25491	-2.93432	-2.14975	-1.32606	-3.0673	-2.96415	-2.51841	-2.17194	-3.08689	-1.63127	-3.19187	-2.98427	-3.27052	-1.56896	-3.3091	-3.06854	-2.30486	-1.41157	-3.02403	-0.819732	-2.96509
2.31291e+17	-2.83356	-2.9103	-2.91998	-2.57098	-3.12449	-2.08179	-3.2497	-2.92765	-2.95278	2.61199	-3.21185	-2.52721	-2.66535	-2.95878	-3.0214	-3.21458	-1.9481	-1.25565	0.162978	0.330243	-2.87553	-2.63653	-3.30157	3.85445	-2.7574	-2.21193	-3.25662	-3.05808	-2.37446	-3.0001	-2.54399	-1.34671	-3.1913	-3.10424	-2.60443	-1.97719	-3.00781	-1.86768	-3.15284	-3.16075	-3.28319	-1.60159	-3.31429	-3.16395	-2.42138	-1.338	-3.18789	-1.00802	-2.97318
2.31366e+17	-2.71793	-2.77997	-2.70213	-2.72438	-3.05398	-1.7176	-3.24201	-2.72251	-2.35445	3.09892	-2.95363	-2.43228	-2.42645	-2.65511	-2.88027	-3.0748	-2.09086	-1.03318	0.637341	0.822602	-2.96985	-2.32158	-3.30489	4.13408	-2.68299	-2.058	-3.22271	-2.843	-2.46993	-2.91963	-2.33085	-0.864115	-3.09495	-2.93288	-2.48488	-2.54961	-2.97518	-1.67222	-3.09265	-3.04929	-3.26731	-1.60222	-3.29999	-3.10616	-2.42267	-1.65666	-3.09123	-0.961582	-3.0566
2.31366e+17	-2.86435	-2.94331	-2.99264	-2.62109	-3.06959	-2.15829	-3.22356	-3.05907	-2.74587	2.57754	-3.08764	-2.50842	-2.835	-2.79468	-2.88925	-3.21197	-2.16465	-1.16857	-0.0929706	0.497525	-2.87417	-2.56243	-3.30372	3.72289	-2.55846	-2.28991	-3.24205	-2.93534	-2.44784	-3.07331	-2.52969	-1.19767	-3.2124	-3.06539	-2.61708	-1.98085	-3.00185	-1.82674	-3.14361	-2.92206	-3.26179	-1.64437	-3.31627	-3.11235	-2.53299	-1.76005	-3.21119	-1.05373	-2.84754
2.31366e+17	-3.01094	-3.08969	-3.14951	-2.94244	-3.21373	-2.70071	-3.30011	-3.0776	-3.19827	2.38152	-3.30853	-2.61117	-2.9323	-3.07981	-3.23075	-3.23443	-3.03505	-2.26468	-0.419568	0.222473	-3.08526	-2.74697	-3.32057	3.67158	-3.13514	-2.69038	-3.2822	-3.25675	-2.66903	-3.1681	-2.68873	-1.85628	-3.2831	-3.20172	-2.79082	-3.14676	-3.16324	-2.06537	-3.26849	-3.30142	-3.32085	-1.84781	-3.32026	-3.22197	-2.59886	-2.37386	-3.29497	-1.45151	-3.22301
2.31693e+17	-2.78801	-2.90225	-2.9264	-2.82483	-3.20305	-2.21463	-3.26641	-2.91355	-3.05326	2.57869	-3.25736	-2.63355	-2.51644	-3.06101	-3.0906	-3.23169	-1.6493	-1.6368	0.306949	-0.233329	-3.07858	-2.74495	-3.30908	3.68233	-3.07095	-2.27465	-3.29548	-3.17297	-2.49226	-2.94847	-2.3967	-1.5352	-3.16223	-3.1641	-2.89169	-2.25875	-3.14003	-2.25107	-3.22956	-3.25363	-3.30944	-1.79395	-3.31367	-3.20461	-2.52265	-1.50368	-3.16073	-1.17844	-3.1605
2.31712e+17	-2.38827	-2.53307	-2.37504	-2.21338	-2.86643	-1.42855	-3.23171	-2.7554	-2.26924	3.05053	-2.8773	-2.12852	-1.91276	-2.51285	-2.58432	-2.94744	-1.33386	-1.2294	0.840621	1.07959	-2.58596	-1.34553	-3.27328	4.24992	-2.06171	-1.74861	-3.14955	-2.79046	-1.81785	-2.96577	-2.05033	-0.878567	-2.95816	-2.79683	-2.08506	-1.75169	-2.79098	-1.01555	-3.10041	-2.87437	-3.15292	-1.12312	-3.26752	-2.92524	-2.12987	-1.06839	-2.51346	0.0392474	-2.90978
2.31712e+17	-2.99414	-3.08322	-3.0455	-2.95715	-3.19777	-2.76952	-3.30524	-3.09785	-3.11039	2.39206	-3.28316	-2.67216	-2.9765	-3.01872	-3.18592	-3.22858	-2.92183	-2.13878	-0.334757	0.0558458	-3.08404	-2.73507	-3.31625	3.41017	-3.0186	-2.63494	-3.29886	-3.15497	-2.52113	-3.10979	-2.70614	-1.82981	-3.27138	-3.16601	-2.70936	-3.07636	-3.12073	-1.94988	-3.22824	-3.27974	-3.31965	-1.94988	-3.31774	-3.23661	-2.53862	-2.30562	-3.27959	-1.40929	-3.1706
2.31712e+17	-3.00494	-3.08543	-3.11618	-2.93969	-3.21563	-2.5718	-3.30645	-3.07666	-3.14951	2.4099	-3.29572	-2.60636	-2.89731	-3.06889	-3.17507	-3.23696	-2.97055	-2.09439	-0.306734	0.286166	-3.09008	-2.73086	-3.3194	3.72392	-3.10257	-2.63079	-3.29625	-3.22686	-2.60203	-3.16448	-2.67212	-1.82228	-3.26434	-3.18963	-2.74974	-3.11147	-3.14889	-2.06947	-3.26788	-3.2795	-3.31902	-1.77541	-3.31941	-3.22368	-2.60987	-2.31227	-3.28803	-1.38924	-3.20314
2.31755e+17	-3.00295	-3.04865	-3.1529	-2.94604	-3.21556	-2.71355	-3.28446	-3.07505	-3.23036	2.35889	-3.3136	-2.64052	-3.00853	-3.0908	-3.2498	-3.2427	-3.06165	-2.34092	-0.625815	0.219151	-3.067	-2.71692	-3.32121	3.66394	-3.10175	-2.74012	-3.26317	-3.25475	-2.79727	-3.19879	-2.66708	-1.87658	-3.26577	-3.19875	-2.86631	-3.18884	-3.1554	-2.00322	-3.27333	-3.30322	-3.32101	-1.87612	-3.32103	-3.16382	-2.60556	-2.54765	-3.29854	-1.57959	-3.19759
2.31755e+17	-2.78015	-2.86049	-2.77662	-2.88822	-3.09929	-1.78334	-3.24216	-2.7126	-2.40732	3.07895	-2.9707	-2.47561	-2.48146	-2.70727	-2.96126	-3.10543	-2.26154	-1.14303	0.539426	0.708554	-3.03135	-2.5393	-3.31152	4.08055	-2.82398	-2.10563	-3.23008	-2.85386	-2.58484	-2.92094	-2.41105	-0.861427	-3.12472	-2.97326	-2.56273	-2.71946	-2.97877	-1.85548	-3.0678	-3.12448	-3.28579	-1.72654	-3.30062	-3.12717	-2.50902	-1.82219	-3.15879	-1.19847	-3.13952
2.31755e+17	-3.06051	-3.13176	-3.16928	-2.96211	-3.22654	-2.70286	-3.30561	-3.15574	-3.17438	2.32849	-3.30674	-2.58453	-2.86453	-3.10732	-3.18015	-3.23988	-3.03336	-2.20672	-0.326985	0.210808	-3.13033	-2.8172	-3.32062	3.68706	-3.16631	-2.6242	-3.30534	-3.27151	-2.59888	-3.13685	-2.72906	-1.79459	-3.29066	-3.22796	-2.77796	-3.12228	-3.17587	-2.22176	-3.26396	-3.29768	-3.3206	-1.72658	-3.32074	-3.24389	-2.62332	-2.2457	-3.30049	-1.43767	-3.24148
2.31755e+17	-3.13902	-3.18018	-3.16897	-3.02076	-3.31415	-3.01103	-3.32085	-3.14236	-3.18411	2.27797	-3.28729	-2.87956	-2.99925	-3.14911	-3.26347	-3.30327	-3.21239	-2.95502	-0.297698	-0.422844	-3.13109	-2.93051	-3.32166	3.48007	-3.18099	-2.641	-3.31199	-3.21448	-2.74661	-3.20323	-2.84203	-1.8606	-3.29699	-3.17374	-3.03762	-3.28517	-3.18947	-2.57998	-3.26968	-3.31292	-3.32183	-1.82943	-3.32175	-3.21187	-2.69499	-2.97169	-3.30134	-1.46696	-3.17824
2.31761e+17	-2.79174	-2.97259	-2.84937	-2.68419	-3.11153	-2.00764	-3.27581	-2.96929	-2.93098	2.69527	-3.21904	-2.49934	-2.70933	-2.99657	-2.92365	-3.22258	-2.01288	-1.71201	0.231935	0.504392	-2.91888	-2.49784	-3.30797	3.93495	-2.88667	-2.17353	-3.2661	-3.07097	-2.37483	-3.04359	-2.43004	-1.49148	-3.15805	-3.15712	-2.60667	-2.10542	-3.02816	-1.79104	-3.14057	-3.19078	-3.28922	-1.47217	-3.30708	-3.15213	-2.39579	-1.28979	-3.1701	-0.77737	-3.08027
2.31761e+17	-2.82071	-2.92056	-2.9018	-2.7612	-3.16723	-2.22419	-3.28323	-3.04109	-2.87015	2.69372	-3.18815	-2.49427	-2.68694	-2.93949	-2.96685	-3.19996	-2.08637	-1.63841	0.242064	0.205199	-3.0098	-2.60198	-3.31262	3.73592	-2.88093	-2.31615	-3.29567	-3.07488	-2.42738	-3.02466	-2.41197	-1.52638	-3.16255	-3.12585	-2.71891	-2.55108	-3.09123	-1.93742	-3.21267	-3.13585	-3.29731	-1.71481	-3.31315	-3.12731	-2.48933	-1.83418	-3.20687	-1.09237	-3.08181
2.3177e+17	-3.14182	-3.18819	-3.16435	-3.02541	-3.31242	-3.00315	-3.32102	-3.1452	-3.19872	2.30137	-3.29214	-2.87518	-2.98201	-3.16053	-3.26639	-3.30131	-3.20068	-2.95057	-0.252072	-0.371328	-3.13846	-2.93515	-3.32164	3.4783	-3.19036	-2.64049	-3.31122	-3.22345	-2.73921	-3.20283	-2.8624	-1.86244	-3.29286	-3.18077	-3.04343	-3.28037	-3.18237	-2.58143	-3.27518	-3.31392	-3.32182	-1.83442	-3.32174	-3.2194	-2.71069	-2.96578	-3.29895	-1.45815	-3.19524
2.31823e+17	-3.01093	-3.0718	-3.19022	-2.92405	-3.21606	-2.76507	-3.29463	-3.04874	-3.23238	2.34623	-3.31514	-2.61302	-2.97293	-3.08852	-3.26166	-3.23715	-3.07962	-2.35632	-0.55668	0.194808	-3.08144	-2.75419	-3.32128	3.65428	-3.13393	-2.75617	-3.26402	-3.26722	-2.76428	-3.19733	-2.67085	-1.90641	-3.28737	-3.20102	-2.82103	-3.20355	-3.1611	-2.01789	-3.27899	-3.31054	-3.3214	-1.94731	-3.32117	-3.20969	-2.5854	-2.49015	-3.29841	-1.54455	-3.21958
2.31823e+17	-3.11736	-3.18142	-3.0126	-2.84609	-3.29645	-2.57149	-3.31757	-3.20609	-3.11639	2.53744	-3.29005	-2.78612	-3.08941	-3.12404	-3.1067	-3.30903	-3.00957	-2.22923	-0.406624	-0.0448616	-3.11627	-2.94932	-3.32121	3.68209	-3.15742	-2.58513	-3.3139	-3.19706	-2.76761	-3.21915	-2.70145	-1.86083	-3.18381	-3.17709	-2.96775	-3.11056	-3.11154	-2.28344	-3.27393	-3.24302	-3.31983	-1.91411	-3.31875	-3.21423	-2.65056	-2.51294	-3.28738	-1.48976	-3.2006
2.3189e+17	-2.90795	-3.00578	-3.05301	-2.67144	-3.14793	-2.33512	-3.24698	-3.07052	-2.92031	2.46586	-3.18037	-2.54375	-2.88323	-2.92059	-2.98645	-3.24609	-2.31112	-1.43381	-0.233748	0.267248	-2.90142	-2.73054	-3.30267	3.62003	-2.69041	-2.40336	-3.25772	-3.02242	-2.539	-3.0829	-2.58867	-1.42051	-3.23948	-3.11722	-2.64627	-2.18003	-3.04374	-1.99631	-3.14612	-3.03144	-3.27048	-1.72061	-3.31828	-3.15578	-2.53192	-1.79104	-3.26666	-1.19589	-2.95765
2.3189e+17	-2.35543	-2.67458	-2.41871	-2.17596	-2.88211	-1.27961	-3.19082	-2.72289	-2.34267	2.953	-2.91799	-2.12976	-2.13623	-2.58695	-2.48691	-2.97836	-1.13056	-0.935406	0.804329	1.20955	-2.642	-1.46094	-3.27035	4.20628	-2.15769	-1.74542	-3.17387	-2.77864	-1.90007	-2.94981	-2.1657	-0.753588	-2.87756	-2.77771	-2.18582	-1.55004	-2.841	-1.02055	-3.02886	-2.70347	-3.13805	-1.1647	-3.26196	-2.98047	-2.20488	-0.974585	-2.47264	-0.177674	-2.81756
2.31891e+17	-2.98672	-3.1299	-3.09954	-2.91455	-3.22204	-2.51956	-3.28509	-3.11668	-3.09194	2.28005	-3.23093	-2.64723	-2.97661	-3.01289	-3.01411	-3.27066	-2.56092	-1.78136	-0.391868	-0.0773058	-2.96784	-2.96517	-3.31314	3.36538	-2.89919	-2.5412	-3.27982	-3.10112	-2.68052	-3.14622	-2.65704	-1.63915	-3.25213	-3.17349	-2.83398	-2.61721	-3.08044	-2.22533	-3.17964	-3.13115	-3.29654	-1.85427	-3.31921	-3.18662	-2.61737	-2.20318	-3.29722	-1.40796	-3.09578
2.31898e+17	-2.87635	-3.05459	-2.93755	-2.90642	-3.23733	-2.0475	-3.29569	-3.0883	-3.02457	2.43144	-3.24658	-2.63287	-2.93576	-3.01894	-2.95652	-3.27434	-2.27484	-1.79974	-0.161352	0.0671747	-3.0465	-2.78109	-3.31901	3.60261	-2.90472	-2.4562	-3.30269	-3.08727	-2.60556	-3.10557	-2.56563	-1.60425	-3.10593	-3.13606	-2.87498	-2.79521	-3.09633	-2.10536	-3.23819	-3.13501	-3.30009	-1.85261	-3.31513	-3.13334	-2.61495	-2.16985	-3.26723	-1.33632	-3.08119
2.31898e+17	-3.05715	-3.07025	-3.14137	-2.93001	-3.26505	-2.82653	-3.31455	-3.14153	-3.07871	2.42332	-3.22503	-2.70437	-2.76947	-3.04271	-3.16723	-3.23667	-2.96429	-2.67558	0.0509491	-0.0254913	-3.09252	-2.57995	-3.31791	3.62333	-3.06974	-2.46696	-3.27023	-3.12182	-2.46036	-3.11332	-2.66306	-1.70505	-3.25642	-3.13327	-2.84581	-3.07121	-3.09131	-2.21962	-3.26144	-3.27816	-3.31114	-1.59777	-3.31598	-3.15358	-2.55464	-2.72182	-3.22781	-0.944181	-3.20838
2.319e+17	-2.8209	-2.91	-2.91401	-2.78589	-3.22284	-2.39185	-3.29017	-3.07765	-2.90005	2.70482	-3.17693	-2.51754	-2.55486	-2.98085	-3.01635	-3.19084	-2.17737	-1.71043	0.282489	-0.171341	-3.05133	-2.72569	-3.31741	3.61646	-2.96261	-2.39911	-3.30874	-3.13663	-2.44256	-3.02645	-2.37814	-1.82025	-3.21928	-3.13485	-2.86194	-2.61155	-3.16212	-2.09878	-3.2269	-3.17295	-3.31075	-1.78858	-3.3174	-3.17776	-2.50432	-1.90213	-3.22357	-1.24763	-3.13477
2.31908e+17	-3.09087	-3.1543	-3.18184	-2.9686	-3.24345	-2.75801	-3.30544	-3.17215	-3.17117	2.26927	-3.30591	-2.58911	-2.85823	-3.1184	-3.16156	-3.24072	-3.04161	-2.23626	-0.395544	0.132076	-3.15538	-2.86123	-3.32088	3.65571	-3.16382	-2.60353	-3.309	-3.27186	-2.60963	-3.13969	-2.73552	-1.80275	-3.29686	-3.23351	-2.77605	-3.1403	-3.17274	-2.24155	-3.27028	-3.30234	-3.32069	-1.73926	-3.32104	-3.25059	-2.64521	-2.27544	-3.30284	-1.47608	-3.24432
2.31908e+17	-2.66736	-2.8357	-2.78618	-2.68423	-3.15563	-2.0298	-3.26462	-2.88528	-2.85795	2.63906	-3.18927	-2.46854	-2.66438	-2.90601	-2.88021	-3.17496	-1.67152	-1.40122	0.32449	0.322469	-2.98673	-2.38278	-3.3123	3.83885	-2.79167	-2.23332	-3.29041	-3.06573	-2.39971	-2.98686	-2.3553	-1.35296	-3.01758	-3.03311	-2.63561	-2.38708	-3.0906	-1.95059	-3.19025	-3.06435	-3.2715	-1.73322	-3.30697	-3.09912	-2.48319	-1.66366	-3.07747	-1.09141	-3.04627
2.31917e+17	-2.80221	-2.96288	-2.90541	-2.78012	-3.16644	-2.08763	-3.26173	-2.92068	-3.05575	2.56761	-3.26025	-2.609	-2.63709	-3.03789	-3.0659	-3.23964	-1.77108	-1.62653	0.196107	0.0659732	-3.02063	-2.71463	-3.3066	3.77387	-3.01533	-2.25549	-3.27916	-3.15501	-2.48559	-2.97049	-2.4754	-1.491	-3.14487	-3.17992	-2.81967	-2.19322	-3.08223	-2.10145	-3.20445	-3.24179	-3.30264	-1.71516	-3.31032	-3.17363	-2.50535	-1.44261	-3.16879	-1.06378	-3.13111
2.31917e+17	-3.05287	-3.0369	-3.15217	-2.94106	-3.23646	-2.86118	-3.31055	-3.06267	-3.17321	2.39489	-3.30727	-2.67248	-2.97143	-3.06335	-3.24325	-3.21125	-3.02703	-2.29342	-0.425597	0.173232	-3.08383	-2.72204	-3.32006	3.61991	-3.06862	-2.68408	-3.29728	-3.18568	-2.61417	-3.19534	-2.64434	-1.94246	-3.30231	-3.16851	-2.68778	-3.23493	-3.12285	-1.87508	-3.29126	-3.29834	-3.32148	-1.88609	-3.32053	-3.24101	-2.53575	-2.57388	-3.29347	-1.41641	-3.2199
2.32262e+17	-2.55054	-2.67828	-2.57975	-2.39519	-2.88901	-1.57009	-3.24886	-2.87203	-2.38637	2.93174	-2.94943	-2.21799	-2.17529	-2.54212	-2.68096	-3.05142	-1.58936	-1.23267	0.650919	0.884654	-2.68019	-1.82012	-3.28029	4.0575	-2.27367	-1.76677	-3.18029	-2.821	-2.00258	-2.98416	-2.09364	-0.883834	-3.04899	-2.95023	-2.36204	-1.9631	-2.86526	-1.19901	-3.12301	-2.90162	-3.19446	-1.25571	-3.29127	-2.96789	-2.24283	-1.50709	-2.78038	-0.152646	-2.91313
2.32262e+17	-3.10931	-3.17258	-3.17899	-2.96452	-3.24491	-2.76181	-3.30018	-3.18452	-3.17249	2.20475	-3.30239	-2.56309	-2.81819	-3.1219	-3.10987	-3.23408	-3.00311	-2.21615	-0.421655	0.0671665	-3.17042	-2.88701	-3.32038	3.65085	-3.14434	-2.50123	-3.31095	-3.26905	-2.61239	-3.11697	-2.7178	-1.77938	-3.29529	-3.23828	-2.7782	-3.06711	-3.15155	-2.24006	-3.26738	-3.29997	-3.31975	-1.72521	-3.32059	-3.24769	-2.63926	-2.18953	-3.29043	-1.4631	-3.23923
2.32262e+17	-2.73982	-2.96908	-2.85698	-2.68929	-3.09296	-2.05802	-3.27997	-3.03149	-2.77375	2.67799	-3.15649	-2.41805	-2.72638	-2.899	-2.80962	-3.20351	-1.98842	-1.96766	0.288725	0.47631	-2.94236	-2.36516	-3.30198	3.80786	-2.7449	-2.14379	-3.27116	-2.97819	-2.23593	-3.04811	-2.3511	-1.2964	-3.0956	-3.10381	-2.57979	-2.44929	-3.03512	-1.75745	-3.16984	-3.03535	-3.25494	-1.50761	-3.30606	-3.09936	-2.43084	-1.65362	-3.09288	-0.707088	-3.07699
2.32303e+17	-2.35906	-2.56434	-2.3778	-2.16011	-2.865	-1.36336	-3.2076	-2.69839	-2.25243	3.02836	-2.87917	-2.11816	-1.98616	-2.54067	-2.52853	-2.94703	-1.26606	-1.04219	0.86241	1.19143	-2.60765	-1.31181	-3.27283	4.26886	-2.05182	-1.75046	-3.16322	-2.76777	-1.84996	-2.95524	-2.08314	-0.806128	-2.91129	-2.75289	-2.06636	-1.68249	-2.80604	-0.989984	-3.06467	-2.79015	-3.15074	-1.12386	-3.25956	-2.95663	-2.14668	-0.93762	-2.49201	-0.0403559	-2.85969
2.32319e+17	-2.5669	-2.70323	-2.60302	-2.36423	-2.92362	-1.60311	-3.24785	-2.86583	-2.38025	2.88464	-2.95086	-2.24082	-2.30671	-2.60551	-2.65131	-3.0536	-1.54383	-1.22306	0.598884	0.890282	-2.71004	-1.8316	-3.28319	4.04007	-2.27882	-1.79997	-3.19231	-2.80905	-2.03891	-2.9939	-2.13577	-0.917313	-3.03853	-2.92639	-2.36106	-1.969	-2.89461	-1.21276	-3.11577	-2.8688	-3.18983	-1.28027	-3.28945	-2.98723	-2.26598	-1.43336	-2.80304	-0.255217	-2.8874
2.32321e+17	-3.00739	-3.07959	-3.13993	-2.92239	-3.22191	-2.69422	-3.29974	-3.07837	-3.19072	2.3349	-3.29984	-2.62211	-2.92064	-3.08818	-3.20771	-3.24032	-2.89422	-2.22296	-0.401046	0.131015	-3.07204	-2.80923	-3.31919	3.60597	-3.10755	-2.65901	-3.27901	-3.23013	-2.68296	-3.16482	-2.68126	-1.86086	-3.2842	-3.20558	-2.80243	-3.06666	-3.15062	-2.07666	-3.24691	-3.29609	-3.31655	-1.91243	-3.31949	-3.22045	-2.59106	-2.28623	-3.29638	-1.44043	-3.20689
2.32327e+17	-3.00803	-3.10264	-3.08404	-2.90273	-3.20615	-2.5789	-3.2946	-3.13049	-3.1177	2.37087	-3.28534	-2.57968	-2.82715	-3.07232	-3.1152	-3.23107	-2.82424	-2.08405	-0.222531	0.208916	-3.08398	-2.76937	-3.31698	3.69925	-3.08187	-2.49359	-3.3011	-3.22273	-2.53811	-3.10117	-2.67688	-1.71116	-3.26518	-3.2049	-2.74514	-2.87437	-3.13635	-2.11695	-3.23261	-3.26799	-3.3138	-1.68974	-3.31779	-3.22554	-2.57602	-2.0293	-3.27399	-1.30003	-3.20014
2.32327e+17	-2.85519	-2.97688	-2.85876	-2.86353	-3.18653	-1.98169	-3.29207	-3.05094	-2.88457	2.47496	-3.2093	-2.56442	-2.92024	-2.93765	-2.97738	-3.22498	-2.63737	-1.54982	-0.110351	0.421552	-3.01708	-2.56333	-3.31435	3.75758	-2.78929	-2.48106	-3.29103	-3.06411	-2.54732	-3.10984	-2.53843	-1.54412	-3.1491	-3.08319	-2.78662	-2.84017	-3.04058	-1.75647	-3.24311	-3.10696	-3.30622	-1.7407	-3.3145	-3.14716	-2.60033	-2.15791	-3.24287	-1.25479	-2.99913
2.32328e+17	-2.71653	-2.84202	-2.77772	-2.46935	-3.05822	-1.87358	-3.22901	-2.83874	-2.81183	2.77559	-3.15082	-2.42656	-2.44065	-2.88343	-2.84893	-3.13362	-1.72865	-1.14738	0.462605	0.611514	-2.81822	-2.26717	-3.29762	4.05458	-2.67701	-2.0339	-3.23301	-3.01456	-2.18939	-2.95246	-2.39614	-1.19962	-3.0964	-3.0045	-2.43825	-1.71179	-2.96887	-1.58708	-3.12207	-3.09548	-3.26807	-1.41069	-3.30043	-3.12879	-2.27491	-1.09108	-2.96859	-0.69204	-2.96149
2.32328e+17	-2.936	-2.99673	-2.94699	-2.92493	-3.22231	-2.28072	-3.29858	-3.09281	-2.97439	2.42299	-3.24718	-2.61662	-2.98817	-3.00674	-3.05946	-3.23796	-2.82939	-1.80883	-0.277561	0.284553	-3.03516	-2.65003	-3.31727	3.68172	-2.86831	-2.56326	-3.29941	-3.10018	-2.62416	-3.14855	-2.59836	-1.71963	-3.20155	-3.11072	-2.81044	-3.03737	-3.07761	-1.85032	-3.26177	-3.17425	-3.31596	-1.791	-3.31742	-3.17467	-2.61842	-2.35373	-3.27952	-1.36538	-3.07156
2.32328e+17	-3.03513	-3.04651	-3.15552	-2.90065	-3.21998	-2.86816	-3.30742	-3.02424	-3.1895	2.39722	-3.30874	-2.63744	-2.95729	-3.04175	-3.25279	-3.20289	-3.04747	-2.30352	-0.440074	0.191668	-3.09039	-2.68028	-3.31921	3.62447	-3.0749	-2.71234	-3.28172	-3.19617	-2.60259	-3.18428	-2.63162	-1.92594	-3.30186	-3.16767	-2.68618	-3.20955	-3.13651	-1.82409	-3.28429	-3.30364	-3.32118	-1.93999	-3.32056	-3.2444	-2.5045	-2.51061	-3.28515	-1.41426	-3.21477
2.3233e+17	-3.02141	-3.02808	-3.09527	-2.90455	-3.22129	-2.78014	-3.30659	-3.03574	-3.13872	2.42046	-3.29623	-2.6501	-2.95931	-3.02668	-3.21563	-3.20698	-3.00642	-2.23714	-0.372786	0.223343	-3.0735	-2.63957	-3.31746	3.63988	-3.01705	-2.65838	-3.29326	-3.16159	-2.56485	-3.17241	-2.61711	-1.87929	-3.28466	-3.15263	-2.70498	-3.18244	-3.12522	-1.81868	-3.28045	-3.28326	-3.32003	-1.84265	-3.31957	-3.22704	-2.51885	-2.48181	-3.27966	-1.35683	-3.19114
2.3233e+17	-2.81252	-2.92327	-2.92359	-2.78944	-3.18452	-2.18373	-3.26642	-2.93875	-3.04762	2.59358	-3.25806	-2.62677	-2.55387	-3.05568	-3.09586	-3.23874	-1.7191	-1.61807	0.265549	-0.13011	-3.04776	-2.76151	-3.30872	3.73315	-3.04052	-2.28246	-3.28892	-3.16927	-2.47898	-2.94183	-2.44336	-1.5209	-3.17864	-3.17234	-2.86453	-2.18358	-3.11812	-2.18169	-3.21745	-3.2511	-3.3048	-1.74835	-3.3129	-3.19597	-2.5105	-1.46507	-3.18018	-1.13223	-3.1443
2.3233e+17	-2.65451	-2.7724	-2.70812	-2.47273	-2.99566	-1.79903	-3.25831	-2.91548	-2.4527	2.85475	-3.01097	-2.33062	-2.5261	-2.70003	-2.74347	-3.09498	-1.81094	-1.28105	0.510606	0.785576	-2.81743	-2.02811	-3.29474	4.0105	-2.42976	-1.9902	-3.23175	-2.86825	-2.17387	-3.01704	-2.21701	-1.08817	-3.08145	-2.95333	-2.40825	-2.25812	-2.97615	-1.34514	-3.16394	-2.92753	-3.23642	-1.39662	-3.2976	-3.04757	-2.32122	-1.52971	-2.99517	-0.498655	-2.91724
2.32439e+17	-2.81112	-2.87176	-2.84269	-2.68203	-3.12509	-2.011	-3.27987	-3.01301	-2.69204	2.79122	-3.10749	-2.44866	-2.64537	-2.78511	-2.89543	-3.17016	-2.13699	-1.05973	0.258935	0.400837	-2.98639	-2.6265	-3.31295	3.82029	-2.76191	-2.21877	-3.28379	-3.00452	-2.41357	-3.00369	-2.31028	-1.26118	-3.13118	-3.06012	-2.7469	-2.51528	-3.05812	-1.73818	-3.20417	-3.02922	-3.29973	-1.6964	-3.31203	-3.10432	-2.50223	-2.00655	-3.17723	-1.08803	-2.97656
2.32439e+17	-2.95367	-3.06572	-3.04239	-2.95921	-3.22705	-2.30348	-3.29683	-3.11087	-3.11425	2.42207	-3.2785	-2.63483	-2.9751	-3.06719	-3.13024	-3.26137	-2.85986	-1.99083	-0.38016	0.233383	-3.07798	-2.73975	-3.32049	3.70158	-3.04482	-2.62676	-3.29004	-3.19616	-2.70666	-3.16302	-2.66589	-1.77642	-3.19585	-3.15982	-2.86854	-3.04731	-3.11677	-2.06637	-3.2669	-3.23115	-3.31749	-1.80104	-3.31914	-3.1564	-2.66011	-2.39549	-3.29077	-1.50126	-3.1298
2.32439e+17	-3.09628	-3.20674	-3.16759	-2.9885	-3.28046	-2.88861	-3.29358	-3.13062	-3.0932	1.99287	-3.27037	-2.69907	-2.90583	-3.10583	-3.11436	-3.2291	-2.98918	-2.28493	-0.761321	-0.228811	-3.16916	-3.00637	-3.31947	3.34412	-3.05935	-2.55337	-3.31396	-3.2232	-2.69006	-3.17076	-2.81466	-1.80093	-3.30349	-3.15365	-2.75848	-3.09597	-3.14452	-2.21589	-3.2704	-3.27416	-3.31652	-1.93946	-3.32144	-3.2704	-2.7245	-2.35538	-3.31402	-1.51144	-3.24747
2.32439e+17	-2.89965	-2.96716	-3.04526	-2.62412	-3.18334	-2.26591	-3.26459	-3.021	-3.03175	2.4981	-3.23483	-2.55965	-2.78063	-3.0155	-3.08821	-3.2654	-2.16307	-1.47604	-0.162783	0.0977277	-2.9026	-2.85061	-3.3021	3.74079	-2.75579	-2.35462	-3.25378	-3.07151	-2.49078	-3.01908	-2.61172	-1.53598	-3.25947	-3.14037	-2.74459	-2.12911	-3.02775	-2.03015	-3.16504	-3.17651	-3.27289	-1.68669	-3.31801	-3.18056	-2.49324	-1.47426	-3.26349	-1.18069	-3.02172
2.32439e+17	-3.05538	-3.15791	-3.10129	-2.92934	-3.2627	-2.70346	-3.30243	-3.15832	-3.09198	2.33824	-3.27025	-2.71292	-2.96463	-3.1056	-3.14116	-3.27453	-2.92883	-2.33755	-0.317985	-0.0477848	-3.09981	-2.90339	-3.31762	3.53373	-3.08121	-2.57204	-3.30863	-3.19777	-2.68086	-3.16187	-2.69821	-1.76235	-3.25393	-3.18382	-2.88117	-3.05466	-3.1521	-2.3165	-3.23733	-3.25185	-3.31449	-1.81276	-3.32013	-3.21526	-2.63624	-2.4627	-3.29547	-1.39654	-3.17958
2.32439e+17	-2.62678	-2.74907	-2.67833	-2.51066	-3.0164	-1.71568	-3.25063	-2.82225	-2.53626	2.83241	-3.03594	-2.37234	-2.48076	-2.62181	-2.72156	-3.08754	-1.66897	-0.87564	0.542186	0.786334	-2.91167	-2.17667	-3.2989	3.98942	-2.53408	-2.01638	-3.24734	-2.92644	-2.27856	-2.95168	-2.21835	-0.980218	-3.01118	-2.93472	-2.51983	-2.20371	-2.96969	-1.49781	-3.14115	-2.91595	-3.24785	-1.51773	-3.3022	-3.03907	-2.40087	-1.62408	-2.91722	-0.788712	-2.89363
2.3245e+17	-2.88398	-2.94471	-3.03243	-2.59527	-3.17684	-2.2289	-3.25937	-3.01515	-3.0145	2.53327	-3.23039	-2.55728	-2.7482	-3.00846	-3.0852	-3.2627	-2.09325	-1.44525	-0.118643	0.0719509	-2.89004	-2.84442	-3.30199	3.78115	-2.74668	-2.33836	-3.2497	-3.06695	-2.45425	-2.99253	-2.60542	-1.51325	-3.25455	-3.13303	-2.7447	-2.0378	-3.01816	-2.00171	-3.1708	-3.17232	-3.26938	-1.68411	-3.31685	-3.17624	-2.48897	-1.41324	-3.25371	-1.14569	-3.02328
2.32451e+17	-2.76245	-2.83889	-2.75828	-2.84979	-3.09268	-1.76067	-3.24199	-2.70239	-2.38403	3.10146	-2.96274	-2.46515	-2.45488	-2.69318	-2.94405	-3.09237	-2.20367	-1.11361	0.582174	0.729849	-3.02271	-2.49125	-3.31069	4.10139	-2.80171	-2.09516	-3.22827	-2.85089	-2.56555	-2.91355	-2.38991	-0.858951	-3.11575	-2.96285	-2.54517	-2.68122	-2.98019	-1.82835	-3.06939	-3.11128	-3.28203	-1.70698	-3.30088	-3.12227	-2.48765	-1.76863	-3.14411	-1.15541	-3.12799
2.34992e+17	-2.87577	-3.01102	-2.9581	-2.79429	-3.19016	-2.17548	-3.28227	-3.04561	-3.03888	2.54045	-3.25004	-2.61447	-2.80231	-3.05625	-3.03144	-3.27043	-2.09233	-1.8947	-0.0144083	0.126777	-2.98526	-2.8031	-3.31131	3.73646	-2.91942	-2.32853	-3.27899	-3.11167	-2.5644	-3.05809	-2.53551	-1.61967	-3.20359	-3.19627	-2.81468	-2.35114	-3.07221	-2.07516	-3.18529	-3.22246	-3.29228	-1.68152	-3.31158	-3.16294	-2.54993	-1.58116	-3.25233	-1.07337	-3.10975
2.34992e+17	-3.01395	-3.08107	-3.07488	-2.96223	-3.24056	-2.67877	-3.303	-3.1001	-3.14608	2.41295	-3.29506	-2.68953	-2.97705	-3.07791	-3.20583	-3.24855	-2.97312	-2.30599	-0.357501	0.131036	-3.06409	-2.74846	-3.31966	3.63453	-3.08301	-2.63745	-3.29814	-3.20846	-2.66374	-3.17678	-2.68539	-1.86563	-3.26704	-3.18157	-2.82597	-3.13286	-3.14395	-2.0788	-3.26966	-3.2814	-3.31868	-1.8149	-3.31904	-3.20462	-2.633	-2.50517	-3.29105	-1.4221	-3.19167
2.34992e+17	-3.06781	-3.11848	-2.98105	-2.83494	-3.25338	-2.47752	-3.30968	-3.14388	-3.01095	2.66056	-3.25985	-2.70152	-2.98455	-3.03669	-3.0648	-3.28725	-2.87521	-2.02551	-0.213779	0.17857	-3.04917	-2.84029	-3.31784	3.75707	-3.06209	-2.42669	-3.30133	-3.13968	-2.68727	-3.18267	-2.61257	-1.68395	-3.2	-3.16869	-2.88921	-3.03227	-3.06267	-2.06652	-3.2609	-3.20094	-3.31392	-1.75482	-3.31321	-3.20392	-2.61272	-2.40047	-3.26262	-1.27845	-3.17551
2.34992e+17	-3.07924	-3.08738	-3.16248	-2.95143	-3.28153	-2.8838	-3.31666	-3.15479	-3.10454	2.38745	-3.23432	-2.73677	-2.80462	-3.0626	-3.19483	-3.24834	-3.03217	-2.75057	0.0112849	-0.0941107	-3.10818	-2.63346	-3.31921	3.59938	-3.10252	-2.49199	-3.27469	-3.13514	-2.50718	-3.12864	-2.70032	-1.73714	-3.2664	-3.14269	-2.88632	-3.12831	-3.10171	-2.28728	-3.26859	-3.28974	-3.31427	-1.63093	-3.31718	-3.1586	-2.58102	-2.81242	-3.24745	-0.997845	-3.21485
2.34992e+17	-2.40166	-2.59189	-2.42868	-2.23066	-2.89632	-1.42465	-3.22903	-2.78156	-2.3282	3.01376	-2.90488	-2.13253	-1.96716	-2.56383	-2.58502	-2.97515	-1.33379	-1.26168	0.805613	1.05085	-2.59739	-1.42361	-3.27627	4.20551	-2.12724	-1.75683	-3.1576	-2.79662	-1.82804	-2.95517	-2.06514	-0.887848	-2.9504	-2.81998	-2.1668	-1.72769	-2.80804	-1.07833	-3.0783	-2.86012	-3.15958	-1.10268	-3.26776	-2.9393	-2.14038	-1.1101	-2.52999	0.00933706	-2.92109
2.35007e+17	-2.89187	-2.97379	-3.03345	-2.66229	-3.18982	-2.25894	-3.26728	-3.0184	-3.05609	2.4903	-3.24363	-2.57428	-2.75176	-3.03636	-3.10108	-3.26748	-2.09665	-1.51801	-0.148847	-0.0159477	-2.92732	-2.88404	-3.30392	3.73398	-2.8109	-2.35838	-3.25419	-3.09153	-2.48753	-2.99576	-2.60605	-1.54812	-3.2531	-3.1518	-2.80161	-2.13625	-3.03779	-2.0654	-3.18326	-3.19343	-3.27438	-1.71487	-3.31736	-3.18568	-2.51319	-1.50019	-3.25525	-1.17733	-3.06344
2.35007e+17	-2.77668	-2.9979	-2.90449	-2.72789	-3.11526	-2.09409	-3.28368	-3.05775	-2.80699	2.62071	-3.1751	-2.47053	-2.81607	-2.93916	-2.85642	-3.22906	-2.10639	-1.9792	0.181407	0.397974	-2.97447	-2.48593	-3.3051	3.76675	-2.80165	-2.18686	-3.28317	-2.99217	-2.35304	-3.07943	-2.41004	-1.34659	-3.1129	-3.12066	-2.63909	-2.53068	-3.05898	-1.8076	-3.18022	-3.04905	-3.26631	-1.57233	-3.30755	-3.11605	-2.47479	-1.74035	-3.16806	-0.834579	-3.07164
2.3507e+17	-3.12395	-3.18945	-3.00993	-2.84759	-3.2993	-2.59262	-3.31811	-3.21119	-3.12563	2.55358	-3.29298	-2.79014	-3.09202	-3.13319	-3.11446	-3.31148	-3.02577	-2.24933	-0.399486	-0.0336938	-3.11588	-2.95838	-3.32126	3.68344	-3.17001	-2.58924	-3.31472	-3.20435	-2.77443	-3.22451	-2.71046	-1.87609	-3.18553	-3.18457	-2.97196	-3.11618	-3.11204	-2.30008	-3.27457	-3.24876	-3.32023	-1.91472	-3.31874	-3.21837	-2.66427	-2.51854	-3.28699	-1.49142	-3.2116
2.3507e+17	-2.97646	-3.16491	-3.11745	-2.92221	-3.21086	-2.52831	-3.30095	-3.1259	-2.93708	2.38442	-3.21119	-2.55884	-2.9187	-3.03734	-3.0103	-3.26885	-2.81025	-2.42884	0.0307099	-0.289991	-3.0189	-2.90199	-3.31439	3.30393	-2.95696	-2.34841	-3.30544	-3.10752	-2.5334	-3.09904	-2.53287	-1.58985	-3.26587	-3.21617	-2.87268	-2.92992	-3.08054	-2.19226	-3.20372	-3.13068	-3.30902	-1.82773	-3.31874	-3.19332	-2.64369	-2.4538	-3.27253	-1.15637	-3.18368
2.3507e+17	-2.9305	-3.02615	-2.9878	-2.93099	-3.22378	-2.61689	-3.2883	-3.0776	-3.13605	2.41616	-3.28628	-2.6874	-2.9408	-3.05586	-3.18279	-3.23745	-2.75889	-2.17894	-0.326303	0.042055	-3.05496	-2.70487	-3.31891	3.57999	-3.02076	-2.6116	-3.28804	-3.19316	-2.62042	-3.13685	-2.67064	-1.86728	-3.247	-3.17616	-2.80526	-2.96401	-3.15688	-2.00714	-3.24407	-3.27053	-3.31487	-1.89142	-3.31697	-3.19288	-2.60761	-2.24663	-3.27444	-1.43015	-3.17412
2.35071e+17	-2.84413	-2.97852	-2.92175	-2.73884	-3.13327	-2.37946	-3.28392	-2.9429	-2.93522	2.61566	-3.21224	-2.50862	-2.75932	-2.94985	-3.03369	-3.17446	-2.64829	-1.81999	0.0689301	0.477713	-3.00561	-2.3056	-3.30559	3.80271	-2.85851	-2.37787	-3.28183	-3.07526	-2.3295	-3.07047	-2.54375	-1.58043	-3.18099	-3.06019	-2.52659	-2.73736	-3.09038	-1.71624	-3.19861	-3.18004	-3.3013	-1.61881	-3.30528	-3.18851	-2.42941	-1.84636	-3.13737	-0.989353	-3.1079
2.35071e+17	-2.85821	-3.03503	-2.91527	-2.8083	-3.15452	-2.2902	-3.27972	-3.05707	-3.00502	2.65171	-3.24208	-2.49997	-2.68478	-3.01661	-2.98996	-3.22145	-2.31211	-1.85982	0.179359	0.385119	-2.95598	-2.55879	-3.29847	3.8029	-2.94414	-2.30249	-3.28402	-3.11627	-2.31585	-3.00894	-2.5539	-1.57651	-3.21553	-3.15127	-2.62051	-2.3715	-3.04882	-1.94106	-3.1565	-3.20385	-3.29759	-1.55117	-3.31225	-3.17053	-2.36072	-1.61863	-3.19782	-0.945939	-3.15012
2.35071e+17	-3.04479	-3.12337	-3.12115	-2.90974	-3.22932	-2.60736	-3.30038	-3.12511	-3.11969	2.32652	-3.28609	-2.57567	-2.80938	-3.08576	-3.10691	-3.23307	-2.89415	-2.04132	-0.282335	0.224613	-3.12602	-2.79905	-3.31857	3.70415	-3.11183	-2.53469	-3.30215	-3.23308	-2.55794	-3.13116	-2.6888	-1.72333	-3.26351	-3.2053	-2.73405	-3.00479	-3.15065	-2.16533	-3.24874	-3.27581	-3.3161	-1.6945	-3.3188	-3.23943	-2.58841	-2.14873	-3.27101	-1.37184	-3.20533
2.35071e+17	-2.65851	-2.75468	-2.69543	-2.44174	-2.97738	-1.74007	-3.23051	-2.90073	-2.45732	2.82045	-2.99707	-2.36437	-2.59889	-2.66576	-2.72429	-3.09667	-1.78558	-0.859675	0.514418	0.882217	-2.86654	-2.11819	-3.29781	4.02227	-2.38444	-2.03914	-3.2252	-2.86512	-2.24339	-2.99674	-2.28286	-0.954208	-3.08221	-2.91995	-2.44275	-2.06838	-2.9724	-1.3819	-3.15821	-2.86518	-3.24364	-1.46368	-3.3004	-3.04946	-2.39612	-1.49676	-3.0501	-0.638462	-2.79076
2.35071e+17	-3.05098	-3.14874	-2.97213	-2.8711	-3.27191	-2.38872	-3.31157	-3.17559	-3.06464	2.50806	-3.26377	-2.73834	-3.04121	-3.0785	-3.06362	-3.29291	-2.88068	-2.02604	-0.346095	0.0316831	-3.0968	-2.89815	-3.32033	3.66722	-3.07573	-2.56686	-3.30819	-3.16028	-2.72258	-3.18508	-2.6612	-1.78016	-3.16598	-3.1528	-2.95442	-3.02572	-3.09513	-2.19394	-3.26003	-3.20663	-3.31745	-1.90545	-3.31834	-3.195	-2.6518	-2.45502	-3.27888	-1.484	-3.14755
2.35071e+17	-2.82449	-2.93887	-2.88656	-2.70017	-3.11953	-2.14455	-3.27668	-2.94726	-2.98908	2.6037	-3.24015	-2.52249	-2.71958	-2.98738	-3.03072	-3.19737	-2.19825	-1.47338	0.170012	0.421716	-2.94483	-2.52633	-3.30983	3.82265	-2.91812	-2.28514	-3.27911	-3.11903	-2.3613	-3.045	-2.54792	-1.49083	-3.16478	-3.13246	-2.55958	-2.27314	-3.05276	-1.90816	-3.14385	-3.21047	-3.29975	-1.65069	-3.31089	-3.17601	-2.46184	-1.38671	-3.18196	-1.01626	-3.07074
2.3512e+17	-2.79199	-2.85999	-2.89478	-2.77231	-3.18718	-2.19735	-3.2677	-2.90457	-2.9813	2.68799	-3.23894	-2.61575	-2.43555	-3.02214	-3.0538	-3.20483	-1.621	-1.5358	0.404747	-0.14516	-3.07387	-2.66491	-3.30965	3.79045	-3.03735	-2.26119	-3.29131	-3.16065	-2.44507	-2.91794	-2.34772	-1.4798	-3.15512	-3.13537	-2.83187	-2.1924	-3.12908	-2.14817	-3.22738	-3.23951	-3.30955	-1.74653	-3.3119	-3.19774	-2.46969	-1.39591	-3.14044	-1.1038	-3.13297
2.3512e+17	-2.78228	-2.93101	-2.88458	-2.75228	-3.15473	-2.09333	-3.27011	-2.94234	-3.01937	2.55767	-3.24926	-2.55594	-2.68014	-3.01341	-3.05757	-3.22485	-1.79367	-1.47641	0.239762	0.134098	-2.97738	-2.67616	-3.30827	3.71473	-2.96966	-2.26726	-3.28817	-3.1304	-2.4244	-2.98473	-2.50944	-1.43619	-3.1406	-3.15561	-2.76568	-2.26477	-3.10262	-2.05703	-3.19014	-3.1944	-3.29043	-1.73285	-3.31136	-3.16199	-2.52357	-1.62502	-3.18471	-1.13272	-3.09782
2.35189e+17	-3.08788	-3.15514	-3.1531	-2.94183	-3.23321	-2.71448	-3.29642	-3.1636	-3.1554	2.23299	-3.29411	-2.56056	-2.80009	-3.10381	-3.08782	-3.22634	-2.93803	-2.17384	-0.377996	0.0910456	-3.15056	-2.84888	-3.31932	3.66847	-3.11866	-2.46773	-3.30545	-3.25213	-2.59315	-3.11182	-2.694	-1.75053	-3.28305	-3.22371	-2.75824	-2.99115	-3.1355	-2.18777	-3.25848	-3.29033	-3.31745	-1.71682	-3.31945	-3.24027	-2.6137	-2.13093	-3.26891	-1.41289	-3.22344
2.35199e+17	-2.53707	-2.72883	-2.59221	-2.31833	-2.96073	-1.60083	-3.20867	-2.74986	-2.47776	2.86102	-2.98869	-2.24556	-2.358	-2.71178	-2.67652	-3.05935	-1.70567	-1.00817	0.660839	1.00353	-2.76043	-1.76333	-3.28448	4.10198	-2.36619	-1.91506	-3.22311	-2.8643	-2.07277	-2.9655	-2.26526	-0.942037	-2.97284	-2.82959	-2.26478	-1.88257	-2.93943	-1.26121	-3.0876	-2.83444	-3.22272	-1.26782	-3.27198	-3.05893	-2.24041	-1.14346	-2.75944	-0.435973	-2.87707
2.35199e+17	-3.13895	-3.20197	-3.13428	-2.98125	-3.31251	-2.9447	-3.3205	-3.16383	-3.18528	2.33114	-3.29225	-2.87363	-3.02951	-3.16217	-3.23522	-3.30821	-3.18067	-2.83165	-0.317938	-0.352839	-3.13684	-2.96796	-3.32154	3.50526	-3.19542	-2.64756	-3.31569	-3.23377	-2.7735	-3.20948	-2.83728	-1.89003	-3.27355	-3.17641	-3.04498	-3.25382	-3.18526	-2.59067	-3.26764	-3.30406	-3.32165	-1.86991	-3.32159	-3.21996	-2.69321	-2.87854	-3.29559	-1.51135	-3.19289
2.35199e+17	-2.93375	-3.00379	-3.02613	-2.94292	-3.21203	-2.39997	-3.28701	-3.04987	-3.0439	2.51746	-3.24938	-2.60504	-2.91551	-3.02287	-3.15095	-3.22319	-2.81551	-1.94198	-0.297157	0.306397	-3.05689	-2.67291	-3.32005	3.75771	-3.02477	-2.57498	-3.27945	-3.17017	-2.69674	-3.12847	-2.60496	-1.69588	-3.20959	-3.13427	-2.79812	-3.01796	-3.10819	-2.00048	-3.24398	-3.24093	-3.31537	-1.79879	-3.31678	-3.149	-2.61981	-2.3458	-3.26343	-1.45832	-3.14292
2.35199e+17	-2.89434	-3.02788	-2.94355	-2.87939	-3.17528	-2.48302	-3.29033	-3.04406	-3.08427	2.48633	-3.27144	-2.6227	-2.89208	-3.01329	-3.13863	-3.21972	-2.6814	-1.91385	-0.16253	0.195868	-3.03305	-2.6306	-3.31561	3.62982	-3.00393	-2.52193	-3.29265	-3.17031	-2.49545	-3.10313	-2.66467	-1.74614	-3.22543	-3.16896	-2.70285	-2.81163	-3.12569	-1.95049	-3.21075	-3.2564	-3.31328	-1.82549	-3.3152	-3.19791	-2.57932	-1.97238	-3.24925	-1.2909	-3.14124
2.35199e+17	-2.52985	-2.83634	-2.65416	-2.43975	-2.99781	-1.64418	-3.24574	-2.84452	-2.6052	2.91079	-3.0907	-2.2927	-2.39242	-2.80314	-2.60912	-3.09362	-1.40069	-1.40769	0.626302	0.946985	-2.81107	-1.82279	-3.28823	4.11674	-2.55107	-1.93351	-3.22652	-2.89347	-1.97283	-2.96587	-2.2082	-1.06868	-2.9481	-2.93762	-2.29703	-1.95796	-2.9758	-1.38513	-3.09358	-2.93962	-3.2137	-1.22731	-3.28876	-3.07135	-2.2177	-1.14267	-2.77741	-0.406346	-2.9972
2.35199e+17	-2.97408	-2.91924	-3.04688	-2.85645	-3.17626	-2.67981	-3.29182	-3.0198	-2.88768	2.5096	-3.21854	-2.55742	-2.87113	-2.98065	-3.06779	-3.19037	-2.84465	-1.86883	-0.0954206	0.266918	-3.02993	-2.59956	-3.30904	3.61412	-2.7648	-2.45545	-3.29086	-3.02183	-2.51811	-3.11869	-2.53052	-1.57476	-3.26	-3.04098	-2.58086	-3.08943	-3.10165	-1.77692	-3.25352	-3.18591	-3.31683	-1.72569	-3.31488	-3.19845	-2.42504	-2.28655	-3.24543	-1.20435	-3.13314
2.35199e+17	-2.25964	-2.46925	-2.22858	-2.0516	-2.77099	-1.14281	-3.19537	-2.66221	-2.13606	3.10455	-2.811	-2.06663	-1.85874	-2.3834	-2.42047	-2.8865	-0.864026	-0.858233	0.966085	1.30469	-2.54352	-1.19335	-3.26043	4.34433	-1.91807	-1.63742	-3.11885	-2.73518	-1.79484	-2.94705	-2.02484	-0.670932	-2.87768	-2.75456	-2.01609	-1.3952	-2.74354	-0.81191	-3.04513	-2.71106	-3.09143	-1.11618	-3.26287	-2.88985	-2.14848	-0.832677	-2.33653	0.115669	-2.78074
2.35199e+17	-2.9942	-3.16777	-3.12131	-2.98949	-3.2422	-2.58521	-3.30042	-3.15647	-3.079	2.28245	-3.24705	-2.63959	-2.96854	-3.09091	-3.07684	-3.28709	-2.75764	-2.33036	-0.21762	-0.236766	-3.02716	-2.99227	-3.31655	3.2834	-3.01136	-2.5081	-3.30328	-3.15521	-2.67108	-3.13754	-2.65728	-1.74683	-3.27269	-3.2239	-2.88145	-2.89823	-3.08139	-2.33923	-3.20734	-3.19859	-3.30808	-1.9049	-3.31896	-3.205	-2.68298	-2.34776	-3.30429	-1.3472	-3.18714
2.35214e+17	-2.65534	-2.81822	-2.70182	-2.55463	-3.05204	-1.91801	-3.25079	-2.83926	-2.73851	2.73775	-3.14279	-2.38981	-2.60841	-2.84705	-2.84991	-3.12874	-1.98268	-1.23335	0.442727	0.754344	-2.90365	-2.09406	-3.29923	3.96677	-2.64703	-2.12467	-3.26597	-2.9982	-2.22207	-2.97813	-2.39163	-1.19696	-3.01682	-2.96455	-2.38193	-2.27258	-3.04009	-1.59577	-3.13196	-3.0107	-3.26258	-1.51016	-3.2928	-3.11619	-2.36681	-1.3793	-2.99381	-0.779145	-2.98622
2.35214e+17	-2.50077	-2.64699	-2.52236	-2.32616	-2.89456	-1.48285	-3.23835	-2.81343	-2.29195	2.99082	-2.92238	-2.24717	-2.27721	-2.55699	-2.62336	-3.01974	-1.37519	-1.04212	0.725015	1.02815	-2.73023	-1.75528	-3.28296	4.17125	-2.26397	-1.82537	-3.18721	-2.80367	-2.05522	-2.97661	-2.14522	-0.866185	-3.00615	-2.887	-2.26849	-1.92633	-2.89987	-1.14932	-3.11816	-2.8474	-3.18255	-1.31945	-3.28837	-2.98887	-2.25964	-1.25082	-2.79583	-0.275186	-2.85563
2.35214e+17	-3.12274	-3.18831	-3.01963	-2.85359	-3.30117	-2.60161	-3.31829	-3.21033	-3.12845	2.52539	-3.29301	-2.79319	-3.09434	-3.13309	-3.116	-3.31129	-3.03556	-2.26836	-0.415893	-0.06234	-3.12194	-2.95748	-3.32139	3.67085	-3.17088	-2.59853	-3.3154	-3.20541	-2.76912	-3.22482	-2.71758	-1.87586	-3.18691	-3.1793	-2.9759	-3.12608	-3.11603	-2.31513	-3.27524	-3.24967	-3.32052	-1.92224	-3.31935	-3.21735	-2.65926	-2.53649	-3.2887	-1.5032	-3.20558
2.35533e+17	-2.87973	-3.09087	-2.90132	-2.9222	-3.23256	-1.81319	-3.29827	-3.10326	-3.02976	2.38048	-3.2459	-2.6343	-2.97373	-3.00153	-2.97797	-3.27409	-2.47215	-1.54925	-0.23851	0.180382	-3.05749	-2.76187	-3.31925	3.63648	-2.93363	-2.51303	-3.29528	-3.0907	-2.63082	-3.12825	-2.60478	-1.60728	-3.08265	-3.11167	-2.90653	-2.82986	-3.05805	-1.96901	-3.24954	-3.12235	-3.30607	-1.84309	-3.31532	-3.13624	-2.6254	-2.25481	-3.27378	-1.46017	-3.02303
2.35533e+17	-2.99122	-3.10903	-3.10666	-2.84705	-3.22136	-2.58952	-3.2766	-3.10252	-3.05253	2.24299	-3.23654	-2.63408	-2.92603	-3.01389	-3.05794	-3.25117	-2.60783	-1.82762	-0.485094	-0.0257006	-3.0097	-2.9148	-3.31198	3.44169	-2.8947	-2.51518	-3.28341	-3.1154	-2.63958	-3.13252	-2.70354	-1.64533	-3.26685	-3.14938	-2.74334	-2.61583	-3.09185	-2.16209	-3.20089	-3.15236	-3.29206	-1.8543	-3.31954	-3.2081	-2.6287	-2.08245	-3.29856	-1.38566	-3.10579
2.35533e+17	-2.78885	-2.92483	-2.90548	-2.76477	-3.16926	-2.14541	-3.27	-2.94425	-3.02751	2.5578	-3.24734	-2.57991	-2.63871	-3.0263	-3.0737	-3.22597	-1.77618	-1.48775	0.23726	0.017156	-3.00146	-2.71221	-3.30864	3.70285	-2.98766	-2.28057	-3.28881	-3.14199	-2.44718	-2.96987	-2.49034	-1.46274	-3.16006	-3.15504	-2.80757	-2.25007	-3.11075	-2.10816	-3.19855	-3.20915	-3.29443	-1.74653	-3.31303	-3.17503	-2.51846	-1.59812	-3.18499	-1.16474	-3.11063
2.35533e+17	-2.86955	-2.99667	-2.95646	-2.82366	-3.21026	-2.44119	-3.29584	-3.10988	-2.88762	2.64723	-3.17875	-2.50963	-2.69504	-2.9581	-3.0133	-3.20993	-2.4735	-1.81845	0.157793	-0.12802	-3.03215	-2.76989	-3.31608	3.5544	-2.93456	-2.40418	-3.30628	-3.11863	-2.46387	-3.07099	-2.45021	-1.76183	-3.23109	-3.15415	-2.8478	-2.76306	-3.12999	-2.02917	-3.2284	-3.14307	-3.3114	-1.81094	-3.31786	-3.17324	-2.54923	-2.14678	-3.25406	-1.19733	-3.12119
2.35533e+17	-2.79406	-2.81115	-2.82825	-2.66556	-3.07514	-2.17087	-3.25775	-2.86061	-2.60351	2.69586	-3.09291	-2.40645	-2.65762	-2.82499	-2.86623	-3.12817	-2.64703	-1.3013	0.362197	0.754951	-2.92702	-2.11021	-3.29143	3.89669	-2.41864	-2.16674	-3.26628	-2.89656	-2.34826	-3.02674	-2.36002	-1.1551	-3.16013	-2.90787	-2.3782	-2.7851	-3.0191	-1.47886	-3.20203	-3.03319	-3.30033	-1.49411	-3.2973	-3.13075	-2.36245	-1.79191	-3.13805	-0.804648	-2.94675
2.35551e+17	-3.12241	-3.17545	-3.12621	-2.93141	-3.30473	-2.90197	-3.31927	-3.16606	-3.15261	2.38679	-3.28678	-2.8399	-3.01578	-3.12637	-3.19387	-3.30164	-3.13392	-2.69748	-0.277919	-0.256947	-3.13387	-2.91198	-3.32065	3.54785	-3.17293	-2.58137	-3.31129	-3.20808	-2.72649	-3.20264	-2.79907	-1.85394	-3.26851	-3.16795	-2.9958	-3.21463	-3.14932	-2.47399	-3.2726	-3.28795	-3.32099	-1.83752	-3.32082	-3.20805	-2.66978	-2.78335	-3.28145	-1.40165	-3.19858
2.35551e+17	-2.84635	-2.96041	-2.85655	-2.84598	-3.19998	-1.91177	-3.29115	-3.04098	-2.86202	2.57095	-3.17717	-2.54623	-2.84693	-2.9137	-2.96333	-3.21803	-2.46667	-1.34369	-0.0532042	0.327868	-3.04054	-2.64234	-3.31774	3.77272	-2.85327	-2.43604	-3.29065	-3.05985	-2.56665	-3.07074	-2.49047	-1.5019	-3.10145	-3.05015	-2.81824	-2.76801	-3.04016	-1.86932	-3.22993	-3.0923	-3.30753	-1.78196	-3.31496	-3.12318	-2.58892	-2.16068	-3.22509	-1.36895	-2.99752
2.35551e+17	-3.07795	-3.19105	-3.07525	-2.95812	-3.27771	-2.73648	-3.31358	-3.17383	-3.16171	2.38225	-3.28741	-2.76156	-2.99128	-3.15218	-3.18473	-3.28864	-3.00947	-2.47081	-0.291167	-0.129762	-3.11561	-2.94042	-3.31952	3.53762	-3.15841	-2.64767	-3.31296	-3.2359	-2.73104	-3.17568	-2.78062	-1.87641	-3.24443	-3.18926	-2.95635	-3.12702	-3.17513	-2.45759	-3.25049	-3.28143	-3.31847	-1.86426	-3.32027	-3.22793	-2.66713	-2.58038	-3.29581	-1.50091	-3.21049
2.35559e+17	-2.61221	-2.88928	-2.75006	-2.58615	-2.93566	-1.57092	-3.25121	-2.87453	-2.62455	2.67567	-3.05995	-2.35773	-2.56513	-2.59889	-2.70728	-3.13391	-1.73569	-0.945195	0.459919	0.821222	-2.88404	-2.26931	-3.29274	3.84759	-2.51469	-1.88995	-3.23783	-2.89921	-2.2011	-3.01342	-2.28881	-0.823698	-3.03568	-2.97024	-2.62562	-2.05941	-2.92118	-1.35085	-3.13664	-2.88422	-3.23186	-1.48979	-3.29979	-3.02748	-2.45095	-1.77764	-2.84627	-0.647794	-2.83574
2.35559e+17	-2.72487	-2.78286	-2.7055	-2.54379	-3.01775	-1.92785	-3.24453	-2.79874	-2.4967	2.78611	-3.03769	-2.32216	-2.52951	-2.71582	-2.76385	-3.09582	-2.32996	-1.04192	0.568019	0.926684	-2.85624	-1.96915	-3.28982	4.01249	-2.33947	-2.00654	-3.24125	-2.86488	-2.24121	-2.97979	-2.26124	-0.952343	-3.10007	-2.8788	-2.34371	-2.51805	-2.9591	-1.35183	-3.16375	-2.9295	-3.27212	-1.38418	-3.28728	-3.09098	-2.33365	-1.64585	-3.04417	-0.546354	-2.86221
2.35602e+17	-2.65177	-2.74403	-2.74051	-2.31113	-2.92098	-1.72411	-3.16215	-2.93266	-2.37395	2.81306	-2.92424	-2.28503	-2.56658	-2.64288	-2.69792	-3.09783	-1.66191	-0.880173	0.335205	1.01649	-2.74913	-1.95499	-3.28843	4.03455	-2.21163	-1.98289	-3.20096	-2.78984	-2.20321	-3.00588	-2.35315	-0.854906	-3.09523	-2.8976	-2.31638	-1.57996	-2.90989	-1.32493	-3.07042	-2.7335	-3.20771	-1.37224	-3.29777	-3.039	-2.41209	-1.25867	-2.96691	-0.625216	-2.70324
2.35602e+17	-2.84947	-2.93625	-2.96386	-2.64497	-3.06705	-2.14089	-3.23189	-3.05181	-2.71812	2.6028	-3.07406	-2.51244	-2.80489	-2.78047	-2.87365	-3.20172	-2.16329	-1.19115	-0.0237748	0.495356	-2.89333	-2.54212	-3.30558	3.73702	-2.58615	-2.26236	-3.24678	-2.93375	-2.43427	-3.07435	-2.50146	-1.20728	-3.19643	-3.0572	-2.64864	-2.09537	-3.00461	-1.78707	-3.15413	-2.947	-3.26604	-1.64358	-3.31486	-3.11182	-2.54087	-1.82697	-3.18807	-1.04053	-2.87374
2.35627e+17	-3.00531	-3.07631	-3.13151	-2.91493	-3.20412	-2.71316	-3.30686	-3.02516	-3.17105	2.4289	-3.30175	-2.59548	-2.90708	-3.04361	-3.21828	-3.21354	-3.00719	-2.18346	-0.341805	0.263889	-3.07912	-2.67777	-3.31947	3.6867	-3.1024	-2.66456	-3.28646	-3.22047	-2.58032	-3.16347	-2.64068	-1.872	-3.28441	-3.17786	-2.70224	-3.1295	-3.14087	-1.93274	-3.26808	-3.29605	-3.32035	-1.86211	-3.31929	-3.23781	-2.55516	-2.35039	-3.27915	-1.34832	-3.21339
2.35627e+17	-2.39851	-2.61714	-2.45681	-2.21202	-2.90479	-1.43397	-3.22162	-2.77223	-2.3207	3.05096	-2.92823	-2.18052	-2.09201	-2.57531	-2.54297	-2.98066	-1.11923	-1.13787	0.842775	1.08575	-2.67147	-1.45941	-3.28158	4.24389	-2.20075	-1.82998	-3.18185	-2.81306	-1.85759	-2.94721	-2.04473	-0.913598	-2.92143	-2.82825	-2.12799	-1.73857	-2.87652	-1.10056	-3.09245	-2.84182	-3.17184	-1.15532	-3.27825	-2.97393	-2.14192	-0.975818	-2.5871	-0.109646	-2.91669
2.35678e+17	-2.85922	-3.02769	-2.98021	-2.84248	-3.189	-2.27377	-3.27095	-2.99368	-3.12857	2.47222	-3.27148	-2.63434	-2.72067	-3.07485	-3.11696	-3.25443	-2.19854	-1.85983	-0.0521095	0.0224853	-3.0553	-2.79107	-3.31012	3.70933	-3.04971	-2.35377	-3.27652	-3.19068	-2.59631	-3.02397	-2.56662	-1.63695	-3.19963	-3.19795	-2.88713	-2.43559	-3.09672	-2.14941	-3.2128	-3.27328	-3.31053	-1.73989	-3.31227	-3.19174	-2.5232	-1.62678	-3.21478	-1.19633	-3.1702
2.35679e+17	-2.98086	-3.19113	-3.12656	-2.96693	-3.22877	-2.52807	-3.3002	-3.15704	-3.00937	2.28656	-3.22797	-2.60204	-2.98508	-3.08762	-3.02732	-3.28655	-2.82876	-2.54645	-0.0791891	-0.290745	-3.0254	-2.95813	-3.31618	3.25189	-2.98967	-2.42302	-3.30719	-3.12826	-2.61786	-3.12774	-2.61775	-1.65836	-3.26995	-3.23713	-2.8784	-2.92616	-3.05878	-2.30681	-3.1948	-3.15719	-3.30757	-1.91302	-3.31847	-3.20146	-2.71616	-2.41084	-3.28332	-1.24485	-3.19893
2.35696e+17	-3.03596	-2.99634	-3.10152	-2.95317	-3.23724	-2.77449	-3.30067	-3.10479	-3.14176	2.35416	-3.29914	-2.69532	-3.03486	-3.08827	-3.20508	-3.23171	-2.99637	-2.2268	-0.476767	0.113483	-3.06808	-2.7279	-3.31956	3.58844	-2.99411	-2.68311	-3.29818	-3.16411	-2.68636	-3.2038	-2.65693	-1.93605	-3.27777	-3.15743	-2.77168	-3.22081	-3.13264	-1.90822	-3.28268	-3.27396	-3.32082	-1.88733	-3.32082	-3.20045	-2.59765	-2.57694	-3.29344	-1.50023	-3.19414
2.35698e+17	-3.08894	-3.19051	-3.16382	-2.96543	-3.27174	-2.85878	-3.29015	-3.13024	-3.08715	2.03286	-3.26648	-2.68652	-2.9007	-3.09236	-3.10679	-3.23085	-2.95604	-2.24066	-0.712763	-0.186939	-3.15445	-2.98526	-3.31838	3.37505	-3.04122	-2.53655	-3.31093	-3.21359	-2.67924	-3.16195	-2.79439	-1.77729	-3.301	-3.15565	-2.74447	-3.03969	-3.13781	-2.19919	-3.2625	-3.26481	-3.3144	-1.91735	-3.32129	-3.26349	-2.70794	-2.30788	-3.31071	-1.48806	-3.23004
2.35698e+17	-3.08354	-3.16971	-3.14506	-2.93975	-3.2455	-2.73504	-3.29407	-3.15268	-3.14089	2.1606	-3.28639	-2.59649	-2.82214	-3.1008	-3.08056	-3.23168	-2.89641	-2.20164	-0.474489	-0.0491713	-3.1416	-2.91243	-3.3177	3.57382	-3.07625	-2.43805	-3.307	-3.23621	-2.61887	-3.11402	-2.72455	-1.75376	-3.29051	-3.20687	-2.76204	-2.94067	-3.12201	-2.18515	-3.2537	-3.28224	-3.31563	-1.78211	-3.31958	-3.24477	-2.64367	-2.12757	-3.28685	-1.41333	-3.22478
2.35738e+17	-2.84118	-2.96086	-2.94386	-2.6909	-3.1649	-2.16972	-3.26341	-2.98961	-3.03093	2.5884	-3.24636	-2.58571	-2.64585	-3.02923	-3.06211	-3.25117	-1.95119	-1.57995	0.121288	0.058332	-2.93892	-2.78188	-3.30247	3.8058	-2.90638	-2.28537	-3.26508	-3.12101	-2.43593	-2.9653	-2.54434	-1.51695	-3.20797	-3.16304	-2.78267	-2.05214	-3.03911	-2.0185	-3.17978	-3.21982	-3.28867	-1.68308	-3.30964	-3.17747	-2.46277	-1.38798	-3.20672	-1.04874	-3.09419
2.35763e+17	-3.05037	-2.98972	-3.12187	-2.90772	-3.23289	-2.89182	-3.30679	-3.05684	-3.14839	2.39311	-3.30085	-2.69071	-2.99696	-3.04719	-3.23216	-3.20158	-3.02818	-2.28759	-0.424449	0.146783	-3.08384	-2.66884	-3.31823	3.60492	-2.99159	-2.67641	-3.29525	-3.14043	-2.60297	-3.19127	-2.6296	-1.91469	-3.29929	-3.14658	-2.67876	-3.23121	-3.12591	-1.79619	-3.29021	-3.28707	-3.32108	-1.88397	-3.32057	-3.22824	-2.49267	-2.56563	-3.28275	-1.4279	-3.20038
2.36082e+17	-2.83473	-3.00212	-2.91521	-2.72604	-3.10834	-2.21837	-3.28225	-2.95538	-2.99052	2.64381	-3.23868	-2.46592	-2.6584	-2.98632	-2.98562	-3.16972	-2.46142	-1.60879	0.201807	0.552461	-2.96404	-2.36201	-3.31079	3.8902	-2.95554	-2.284	-3.27568	-3.13713	-2.27157	-3.02916	-2.5281	-1.53078	-3.17598	-3.10919	-2.48637	-2.38384	-3.06966	-1.81025	-3.14594	-3.21291	-3.30487	-1.56361	-3.30774	-3.19677	-2.39063	-1.43499	-3.12588	-0.866794	-3.13266
2.36167e+17	-3.01599	-3.09107	-3.18509	-2.90699	-3.20311	-2.77464	-3.30416	-3.00896	-3.22113	2.38363	-3.31288	-2.56442	-2.92682	-3.05959	-3.25647	-3.22064	-3.07959	-2.30725	-0.446573	0.224647	-3.08938	-2.72596	-3.32082	3.66944	-3.14173	-2.72753	-3.27173	-3.25811	-2.67516	-3.17704	-2.64498	-1.91022	-3.29756	-3.19494	-2.7652	-3.18262	-3.15599	-1.95109	-3.27911	-3.30901	-3.32151	-1.94461	-3.32091	-3.24191	-2.55148	-2.40754	-3.28813	-1.43076	-3.2318
2.36167e+17	-2.72194	-2.81984	-2.84604	-2.71964	-3.17495	-2.12985	-3.26807	-2.89746	-2.86625	2.72575	-3.19355	-2.51479	-2.54228	-2.9366	-2.95571	-3.16729	-1.62977	-1.4454	0.407839	0.147105	-3.02784	-2.50757	-3.31331	3.84179	-2.91095	-2.23353	-3.29345	-3.09811	-2.42422	-2.94913	-2.31603	-1.40916	-3.10358	-3.08029	-2.7223	-2.31504	-3.11243	-2.04166	-3.20705	-3.1521	-3.29365	-1.74703	-3.3114	-3.13397	-2.45956	-1.54937	-3.11745	-1.11629	-3.09405
2.36176e+17	-3.0157	-3.12584	-3.08055	-2.89823	-3.2195	-2.5535	-3.29232	-3.12453	-3.13535	2.31383	-3.27982	-2.56962	-2.78698	-3.09844	-3.07165	-3.24575	-2.68588	-2.07887	-0.263953	0.0477107	-3.08514	-2.85298	-3.31523	3.6703	-3.05138	-2.39911	-3.29576	-3.20711	-2.57962	-3.08404	-2.66538	-1.72187	-3.26789	-3.21642	-2.79181	-2.74287	-3.09537	-2.1593	-3.22656	-3.27372	-3.31174	-1.72797	-3.31701	-3.22007	-2.58579	-1.91985	-3.26499	-1.30196	-3.19295
2.36176e+17	-3.00915	-3.08452	-3.1559	-2.8963	-3.19515	-2.7	-3.30735	-2.98341	-3.18414	2.42534	-3.30059	-2.55169	-2.88065	-3.03606	-3.22015	-3.21089	-3.0168	-2.21921	-0.340512	0.289156	-3.08044	-2.67194	-3.31958	3.70864	-3.11341	-2.67315	-3.27907	-3.23049	-2.59671	-3.16383	-2.61103	-1.87893	-3.28614	-3.17637	-2.72628	-3.13347	-3.13743	-1.92032	-3.27548	-3.29544	-3.31977	-1.8698	-3.31949	-3.2412	-2.52621	-2.34626	-3.27073	-1.32472	-3.2193
2.36177e+17	-2.6479	-2.89444	-2.72021	-2.55773	-3.04279	-1.76423	-3.25288	-2.89711	-2.76959	2.70271	-3.15029	-2.39946	-2.63201	-2.86183	-2.77621	-3.15548	-1.59941	-1.33994	0.40605	0.691775	-2.88612	-2.22421	-3.29606	3.93386	-2.7025	-2.06852	-3.25673	-2.96397	-2.2336	-3.01604	-2.36046	-1.16624	-2.97883	-3.01479	-2.48217	-2.10744	-3.02132	-1.62271	-3.12642	-2.98127	-3.23496	-1.49185	-3.29679	-3.09638	-2.37124	-1.4098	-2.96531	-0.771456	-2.98181
2.36177e+17	-3.1174	-3.19396	-3.17797	-2.98273	-3.25473	-2.79322	-3.30188	-3.1891	-3.17771	2.14653	-3.30239	-2.57348	-2.85114	-3.1329	-3.10678	-3.24096	-3.01718	-2.25388	-0.537659	-0.0387358	-3.17989	-2.93773	-3.32063	3.59741	-3.13382	-2.49847	-3.31241	-3.2693	-2.65902	-3.12933	-2.75394	-1.80532	-3.29966	-3.23584	-2.7932	-3.0915	-3.15132	-2.27168	-3.27474	-3.30257	-3.32	-1.76881	-3.3209	-3.25051	-2.67693	-2.21397	-3.30036	-1.52313	-3.24301
2.36177e+17	-2.90215	-3.06659	-2.97862	-2.90439	-3.2075	-2.21845	-3.29627	-3.12424	-3.0223	2.52101	-3.24809	-2.63694	-2.90028	-3.04528	-2.96455	-3.27997	-2.23068	-2.14811	-0.0507596	0.100877	-3.02753	-2.81834	-3.31601	3.6211	-2.9288	-2.36874	-3.29658	-3.09987	-2.59549	-3.09859	-2.53367	-1.5932	-3.18046	-3.20493	-2.82926	-2.67405	-3.10005	-2.10657	-3.21114	-3.18107	-3.29631	-1.72588	-3.31312	-3.13781	-2.57909	-1.95977	-3.28157	-1.08597	-3.133
2.36177e+17	-2.60796	-2.7661	-2.66624	-2.40149	-2.98913	-1.68955	-3.2246	-2.81161	-2.59225	2.84215	-3.03581	-2.33745	-2.4385	-2.76361	-2.72315	-3.07298	-1.66006	-1.06882	0.589511	0.872843	-2.81721	-1.96112	-3.29246	4.09891	-2.50368	-1.96892	-3.21958	-2.91806	-2.11237	-2.98202	-2.31332	-1.05453	-3.02322	-2.8924	-2.30899	-1.85842	-2.96791	-1.37042	-3.11649	-2.95943	-3.24258	-1.31351	-3.28633	-3.07098	-2.25161	-1.14966	-2.84985	-0.543212	-2.89608
2.36177e+17	-3.03879	-3.05022	-3.17246	-2.91237	-3.22687	-2.88215	-3.30314	-3.03954	-3.21355	2.37128	-3.31479	-2.6483	-2.97718	-3.0606	-3.27128	-3.21151	-3.07101	-2.35213	-0.511523	0.170225	-3.08519	-2.72109	-3.32046	3.62162	-3.10043	-2.74889	-3.27517	-3.22264	-2.66493	-3.19981	-2.64398	-1.94557	-3.30501	-3.18108	-2.72806	-3.23437	-3.14975	-1.86752	-3.2866	-3.31028	-3.32166	-1.9673	-3.32114	-3.2356	-2.53589	-2.55958	-3.29538	-1.48129	-3.22264
2.36177e+17	-3.1355	-3.19672	-3.14158	-3.01859	-3.3063	-2.96115	-3.32006	-3.1487	-3.20108	2.33684	-3.29561	-2.86361	-2.98259	-3.16773	-3.26107	-3.29998	-3.17766	-2.88955	-0.247928	-0.306692	-3.13164	-2.94279	-3.32142	3.49431	-3.19395	-2.65475	-3.31232	-3.23591	-2.74816	-3.20149	-2.86326	-1.87662	-3.28361	-3.18499	-3.04151	-3.26143	-3.181	-2.5715	-3.27467	-3.31134	-3.32162	-1.83498	-3.3215	-3.22804	-2.71981	-2.9105	-3.29708	-1.47946	-3.20568
2.36178e+17	-3.10133	-3.16875	-3.18054	-2.97508	-3.24983	-2.78793	-3.30163	-3.17807	-3.15841	2.20056	-3.29994	-2.60386	-2.85666	-3.11415	-3.1418	-3.23512	-3.03544	-2.25647	-0.45368	0.054163	-3.16834	-2.89457	-3.32072	3.60092	-3.14874	-2.5599	-3.3129	-3.26847	-2.62096	-3.13426	-2.74151	-1.7914	-3.29663	-3.22548	-2.77561	-3.12412	-3.16898	-2.24766	-3.26821	-3.29806	-3.32008	-1.75136	-3.32103	-3.254	-2.6572	-2.26639	-3.30224	-1.47924	-3.24774
2.36178e+17	-2.4757	-2.53957	-2.48232	-2.18069	-2.78655	-1.40099	-3.16337	-2.78519	-2.13196	2.9979	-2.7895	-2.20035	-2.24755	-2.4406	-2.54772	-2.96802	-1.29715	-0.702248	0.691925	1.2388	-2.6767	-1.59819	-3.27467	4.23619	-2.02327	-1.78921	-3.13848	-2.71265	-2.03258	-2.97746	-2.2032	-0.69869	-3.007	-2.79324	-2.14815	-1.48958	-2.82036	-1.01642	-3.07463	-2.70912	-3.15684	-1.27113	-3.28327	-2.95486	-2.31706	-1.03099	-2.70172	-0.271207	-2.67176
2.36222e+17	-2.5906	-2.74852	-2.67401	-2.41129	-3.03158	-1.82045	-3.23717	-2.85312	-2.59474	2.91078	-3.0697	-2.39207	-2.36975	-2.76039	-2.71285	-3.06788	-1.38661	-1.09877	0.625444	0.666329	-2.85121	-2.0405	-3.29788	4.08641	-2.59007	-2.07905	-3.24583	-2.96334	-2.17567	-2.94563	-2.20347	-1.21866	-3.01291	-2.94261	-2.42472	-1.9046	-3.02975	-1.53645	-3.13886	-2.98369	-3.24247	-1.44788	-3.29757	-3.08337	-2.26609	-1.15973	-2.88845	-0.64801	-2.97314
2.36222e+17	-2.85503	-3.00634	-2.97899	-2.69045	-3.13309	-2.27527	-3.268	-3.00771	-2.7708	2.55064	-3.14278	-2.47138	-2.76038	-2.94353	-2.92656	-3.21052	-2.46881	-1.87531	0.160332	0.203035	-2.93599	-2.54484	-3.303	3.60964	-2.75407	-2.21499	-3.27961	-3.00827	-2.39247	-3.06123	-2.45129	-1.36507	-3.18641	-3.07611	-2.64778	-2.55305	-3.05493	-1.85758	-3.16792	-3.0358	-3.28627	-1.62335	-3.3078	-3.15618	-2.48463	-1.98919	-3.1624	-0.936873	-3.05766
2.36288e+17	-2.85152	-2.98036	-2.95358	-2.7043	-3.16496	-2.22737	-3.26582	-3.02152	-3.01577	2.59712	-3.23748	-2.54183	-2.68275	-3.01963	-3.04476	-3.24263	-2.08266	-1.61398	0.106272	0.178741	-2.93407	-2.71853	-3.30313	3.78973	-2.88057	-2.29583	-3.27307	-3.10894	-2.40197	-2.99151	-2.55601	-1.53437	-3.22477	-3.15071	-2.72454	-2.1593	-3.04762	-1.9932	-3.16958	-3.19455	-3.28559	-1.62971	-3.314	-3.17187	-2.42429	-1.50473	-3.21953	-1.05554	-3.08896
2.36288e+17	-2.84838	-2.97272	-2.96344	-2.75394	-3.18227	-2.21501	-3.27263	-3.00744	-3.05307	2.52767	-3.24957	-2.59393	-2.70832	-3.04262	-3.09911	-3.25621	-1.97473	-1.58568	0.0552295	-0.0316753	-2.97545	-2.82665	-3.30729	3.70262	-2.94185	-2.34027	-3.27739	-3.13404	-2.49496	-2.98045	-2.56153	-1.538	-3.2149	-3.17228	-2.83495	-2.21632	-3.08125	-2.11555	-3.196	-3.2172	-3.28993	-1.72995	-3.31437	-3.1807	-2.51432	-1.59577	-3.23179	-1.18031	-3.10615
2.36288e+17	-3.04577	-3.05289	-3.18351	-2.90936	-3.22524	-2.89143	-3.30837	-3.02441	-3.20866	2.37376	-3.31408	-2.64131	-2.96181	-3.05619	-3.26858	-3.20659	-3.06445	-2.34218	-0.475427	0.175443	-3.09268	-2.72263	-3.32028	3.62322	-3.09991	-2.742	-3.28056	-3.21394	-2.64009	-3.20017	-2.63572	-1.95931	-3.30855	-3.17524	-2.69882	-3.24099	-3.13982	-1.85943	-3.2914	-3.31004	-3.32166	-1.97221	-3.32122	-3.24974	-2.52054	-2.55238	-3.29406	-1.45191	-3.22713
2.36634e+17	-2.89184	-2.98092	-2.90058	-2.831	-3.07715	-2.0719	-3.27734	-2.98216	-2.73014	2.75828	-3.13521	-2.47555	-2.62615	-2.76607	-2.93518	-3.22435	-2.39828	-1.27885	0.253193	0.520214	-2.9546	-2.66033	-3.30499	3.78054	-2.78955	-2.00877	-3.2686	-2.98929	-2.40023	-3.03453	-2.29536	-1.01383	-3.191	-3.10294	-2.7225	-2.66181	-3.01332	-1.65473	-3.18494	-3.06284	-3.29933	-1.59088	-3.30376	-3.12935	-2.45052	-2.24129	-3.18758	-0.845426	-3.06006
2.3664e+17	-2.8155	-2.87885	-2.87689	-2.74665	-3.1981	-2.33689	-3.28415	-3.04778	-2.86744	2.7906	-3.16581	-2.5098	-2.50781	-2.94855	-3.00734	-3.1714	-2.11447	-1.70348	0.377935	-0.019414	-3.04212	-2.61275	-3.31429	3.71978	-2.947	-2.36646	-3.30163	-3.12934	-2.4055	-2.98909	-2.34803	-1.73581	-3.21336	-3.11435	-2.77643	-2.52678	-3.14322	-2.02067	-3.22766	-3.17199	-3.31016	-1.72022	-3.31548	-3.16549	-2.41564	-1.72742	-3.19835	-1.12534	-3.12896
2.3664e+17	-3.01136	-3.08078	-3.16989	-2.94641	-3.21065	-2.6665	-3.29826	-3.06328	-3.21242	2.37148	-3.31081	-2.59857	-2.94902	-3.0836	-3.23149	-3.24157	-3.05528	-2.27669	-0.477577	0.248511	-3.08869	-2.74538	-3.32107	3.69477	-3.13269	-2.70327	-3.27731	-3.26137	-2.724	-3.18026	-2.67175	-1.85793	-3.27461	-3.20331	-2.82453	-3.1768	-3.15632	-2.06769	-3.27906	-3.30124	-3.32098	-1.83973	-3.32087	-3.20668	-2.59897	-2.42981	-3.29796	-1.48968	-3.21857
2.3664e+17	-2.82305	-2.98216	-2.90201	-2.71712	-3.14431	-2.08152	-3.2614	-2.92224	-3.03998	2.58489	-3.25012	-2.57861	-2.6143	-3.0186	-3.01935	-3.22541	-1.92582	-1.56615	0.187805	0.227616	-2.96941	-2.65993	-3.30438	3.85767	-2.96666	-2.20994	-3.26335	-3.13497	-2.43858	-2.99019	-2.48566	-1.50021	-3.15772	-3.16786	-2.73647	-2.08071	-3.02129	-1.97814	-3.16801	-3.24377	-3.30354	-1.64029	-3.30705	-3.17861	-2.43941	-1.27852	-3.14868	-0.953829	-3.10831
2.3665e+17	-3.11878	-3.17919	-3.1624	-3.01127	-3.28699	-2.93307	-3.31704	-3.12757	-3.20802	2.34583	-3.29802	-2.79287	-2.93193	-3.15187	-3.26384	-3.28089	-3.15405	-2.80716	-0.234513	-0.189002	-3.1299	-2.89206	-3.32118	3.53059	-3.19281	-2.6645	-3.30251	-3.2403	-2.70773	-3.18865	-2.82547	-1.85997	-3.28864	-3.19252	-2.98287	-3.24421	-3.17455	-2.45138	-3.27977	-3.31293	-3.32146	-1.82633	-3.32135	-3.23512	-2.69214	-2.81315	-3.29639	-1.4314	-3.22219
2.36768e+17	-2.90847	-3.06335	-2.99871	-2.9259	-3.2103	-2.26858	-3.29808	-3.11749	-3.0176	2.50302	-3.24053	-2.60613	-2.88882	-3.0299	-2.97601	-3.27329	-2.25979	-2.03492	-0.0532731	0.0345006	-3.04087	-2.82593	-3.31602	3.5523	-2.93208	-2.39328	-3.29942	-3.08836	-2.57867	-3.10419	-2.5225	-1.58642	-3.1748	-3.19523	-2.84309	-2.78003	-3.09968	-2.12029	-3.21939	-3.16772	-3.29935	-1.77766	-3.31429	-3.13489	-2.58601	-2.10343	-3.27898	-1.16456	-3.12801
2.36785e+17	-2.88899	-3.04161	-2.87706	-2.88917	-3.2259	-1.84304	-3.29966	-3.09651	-2.95444	2.45454	-3.21434	-2.60536	-2.95044	-2.96119	-2.96508	-3.2561	-2.56643	-1.44853	-0.223571	0.250964	-3.05973	-2.718	-3.31914	3.71193	-2.89599	-2.5106	-3.29527	-3.07965	-2.60914	-3.11394	-2.57125	-1.6039	-3.09257	-3.06769	-2.88974	-2.81479	-3.03604	-1.92121	-3.2506	-3.09894	-3.31012	-1.83914	-3.31705	-3.13774	-2.62186	-2.24924	-3.25421	-1.46855	-2.99079
2.36847e+17	-2.75318	-2.77173	-2.80983	-2.52334	-3.15923	-2.11896	-3.27858	-3.01302	-2.60785	2.9845	-3.0781	-2.39336	-2.44677	-2.77652	-2.8789	-3.0933	-1.92143	-1.18013	0.544577	0.292264	-2.98097	-2.44479	-3.31471	3.90541	-2.75008	-2.28282	-3.2945	-3.02775	-2.34324	-2.95684	-2.21485	-1.51788	-3.15234	-3.03898	-2.66761	-2.45203	-3.13418	-1.76341	-3.22295	-3.03859	-3.30228	-1.67852	-3.31541	-3.10801	-2.35855	-1.68997	-3.16689	-0.970072	-3.01458
2.36847e+17	-2.698	-2.90844	-2.79594	-2.57281	-3.06832	-1.93676	-3.26063	-2.88857	-2.78776	2.77518	-3.1482	-2.37994	-2.41901	-2.88278	-2.75018	-3.1071	-1.94753	-1.52648	0.418392	0.769492	-2.88834	-2.01573	-3.2989	4.03484	-2.71564	-2.07559	-3.23508	-2.99666	-2.09104	-3.00178	-2.33207	-1.27021	-3.05489	-2.97832	-2.37884	-2.18442	-3.00704	-1.54136	-3.13182	-3.07867	-3.25519	-1.32321	-3.29547	-3.12788	-2.26653	-1.40981	-2.87354	-0.612428	-3.05113
2.36847e+17	-2.92445	-3.02779	-2.93569	-2.94202	-3.22584	-2.14147	-3.30031	-3.09918	-3.02016	2.40233	-3.25525	-2.62916	-2.99611	-3.0236	-3.05631	-3.25378	-2.79715	-1.78668	-0.31068	0.249735	-3.05399	-2.68031	-3.31793	3.67942	-2.91114	-2.59087	-3.29909	-3.1225	-2.63643	-3.1532	-2.61878	-1.73896	-3.17595	-3.12256	-2.8546	-2.99943	-3.07295	-1.88908	-3.2668	-3.17291	-3.316	-1.8283	-3.31836	-3.16278	-2.64731	-2.34203	-3.28438	-1.43651	-3.07088
2.36847e+17	-3.03967	-2.97522	-3.08772	-2.94599	-3.23824	-2.77313	-3.30292	-3.10763	-3.12045	2.35025	-3.29606	-2.69825	-3.04504	-3.08682	-3.19332	-3.2287	-2.98867	-2.20182	-0.452112	0.0958854	-3.07093	-2.7211	-3.31934	3.58181	-2.9583	-2.66705	-3.30313	-3.14022	-2.67757	-3.20311	-2.65216	-1.92366	-3.27777	-3.14484	-2.75742	-3.22152	-3.1275	-1.88012	-3.28524	-3.26332	-3.32072	-1.88053	-3.32082	-3.2039	-2.58154	-2.57451	-3.28946	-1.48811	-3.18742
2.39383e+17	-2.99012	-3.09311	-3.07718	-2.95375	-3.21584	-2.71859	-3.30478	-3.11402	-3.00526	2.4624	-3.2393	-2.61492	-2.90975	-3.02276	-3.1039	-3.24909	-2.84771	-2.26723	-0.137942	-0.152618	-3.06177	-2.82044	-3.31465	3.41168	-2.99759	-2.50524	-3.30355	-3.13194	-2.5392	-3.11756	-2.60338	-1.77963	-3.27342	-3.17184	-2.79659	-3.02323	-3.10164	-2.09039	-3.24206	-3.21151	-3.31639	-1.8376	-3.3184	-3.20727	-2.56216	-2.39321	-3.27695	-1.29195	-3.18191
2.39383e+17	-2.9454	-3.06871	-3.0311	-2.92348	-3.22429	-2.57488	-3.2988	-3.12397	-2.94625	2.53774	-3.2048	-2.53653	-2.81218	-2.99425	-3.0515	-3.23314	-2.68211	-2.08219	0.00107042	-0.149799	-3.04268	-2.82793	-3.31708	3.46407	-2.97757	-2.45582	-3.30753	-3.12786	-2.5275	-3.10151	-2.53171	-1.78824	-3.24967	-3.18027	-2.84992	-2.94005	-3.10525	-2.09012	-3.23662	-3.17669	-3.31435	-1.84266	-3.31833	-3.18393	-2.59569	-2.33056	-3.27337	-1.2591	-3.16423
2.39392e+17	-2.8836	-3.05773	-2.89189	-2.92286	-3.22224	-1.88917	-3.29842	-3.08715	-3.01334	2.40158	-3.2467	-2.62017	-2.97326	-2.99265	-3.00777	-3.26068	-2.61719	-1.58201	-0.241591	0.275322	-3.05516	-2.68941	-3.31845	3.6865	-2.91066	-2.53041	-3.29256	-3.10594	-2.63257	-3.13008	-2.6021	-1.62679	-3.10549	-3.10597	-2.87997	-2.89092	-3.05523	-1.89785	-3.25758	-3.13485	-3.31036	-1.81342	-3.31582	-3.14107	-2.6165	-2.2794	-3.2671	-1.44167	-3.02055
[truncated: 754 more rows]
[truncated: 154 more columns]

## Sheet: ED_5B_fib_factor_14
	CD55	DPP4	PTGS1	MUSTN1	1700019D03RIK	LRRN4CL	MGLL	FEZ1	NOV	GPR1	AS3MT	ISLR	ACKR2	TPPP3	DBN1	PCSK6	BMP1	SULF1	OPCML	EFHD1	SMIM14	EBF1	ANXA3	BASP1	EMILIN2	LRRC8C	TMEM100	FYN	STXBP6	PDLIM4	ITIH5	NOVA1	CD248	ATP6V0E2	AXL	GAP43	LIMCH1	CHRD	STMN4	ADGRV1	NID1	LSP1	GNPNAT1	TGFBR1	CADM3	TNXB	SYNRG	TRAIP	SEMA3C
[truncated: 1,623 more rows]
[truncated: 154 more columns]

## Sheet: ED_fib_factor_22
	MID1	UTP15	ALKBH1	WDR43	DUSP10	CXCL2	MPHOSPH10	CCL2	CCDC86	DDX21	TWISTNB	NHP2	CCL7	MAPK6	AFF1	PPAN	RAB8B	EIF2S2	BACH1	RNF149	GTPBP4	SDAD1	BAZ1A	PTX3	GNL3	TMEM251	TBK1	GRWD1	LAX1	RHEB	EIF4E	RRP9	GNG4	TSR1	NIP7	RCL1	MSL2	TGIF1	HAS2	UGDH	SLC7A1	HIF1A	MARS2	SPSB1	SUB1	CDV3	JAK2	CXCL1	RASA2
[truncated: 1,623 more rows]
[truncated: 154 more columns]

[truncated: 7 more sheets: ED_5C, ED_5D_mye_factor_5, ED_5D_mye_factor_15, ED_5D_mye_factor_17, ED_5D_mye_factor_21, ED_5D_mye_factor_23, Sheet1]
