# Supplementary material for: Conserved transcriptional connectivity of regulatory T cells in the tumor microenvironment informs new combination cancer therapy strategies
Source: Nat Immunol. 2023 May 1;24(6):1020–35. doi: 10.1038/s41590-023-01504-2 (PMC10232368; doi:10.1038/s41590-023-01504-2)
Supplement: Source Data Extended Data Fig. 6 — Statistical source data. [file 41590_2023_1504_MOESM36_ESM.xlsx]

## Sheet: ED_6B
Extended Data Figure 6B
Foxp3 number
	No BL			BL
PBS	2.53079e+06	1.78391e+06	2.06498e+06	1.68212e+07	1.99686e+07	2.76638e+07
DT	509709	638592	607843	1.09686e+06	3.3444e+06	949408
Foxp3neg CD4 number
	No BL			BL
PBS	1.0324e+07	1.10732e+07	1.35945e+07	4.00658e+07	60000000	113173242
DT	7.19831e+06	4.14115e+06	5.69048e+06	2.68364e+07	4.14184e+07	6.36534e+07
CD8 number
	No BL			BL
PBS	8.80792e+06	9.10924e+06	12171540	2.70644e+07	49417103	68102916
DT	22092827	1.09093e+07	1.43247e+07	2.87192e+07	6.30567e+07	5.01781e+07

## Sheet: ED_6C
	tsne_1	tsne_2	condition	celltype
1.20703e+17	1.58075	-2.26755	DT	COL13A1 Matrix
1.2134e+17	2.5534	-4.81687	DT	COL13A1 Matrix
1.2139e+17	-0.8829	3.8079	DT	COL14A1 Matrix
1.21735e+17	-0.411277	0.679363	DT	COL14A1 Matrix
1.21812e+17	-2.46587	0.336975	DT	COL14A1 Matrix
1.2183e+17	-3.3946	2.88565	DT	COL14A1 Matrix
1.22284e+17	-0.21986	2.99418	DT	COL14A1 Matrix
1.2235e+17	-0.317184	3.45305	DT	COL14A1 Matrix
1.22445e+17	-1.38399	-3.17185	DT	COL13A1 Matrix
1.22507e+17	-1.81874	4.79917	DT	COL14A1 Matrix
1.25247e+17	-2.60685	-0.567257	DT	COL14A1 Matrix
1.25257e+17	-3.73328	0.970715	DT	COL14A1 Matrix
1.25262e+17	-0.770954	4.64115	DT	COL14A1 Matrix
1.25721e+17	-3.90819	1.94523	DT	COL14A1 Matrix
1.25805e+17	-0.131729	3.21848	DT	COL14A1 Matrix
1.26228e+17	-2.20423	-1.05147	DT	COL14A1 Matrix
1.29508e+17	-2.30104	-0.357366	DT	COL14A1 Matrix
1.29524e+17	-0.909625	2.88213	DT	COL14A1 Matrix
1.29586e+17	-0.682233	2.75869	DT	COL14A1 Matrix
1.29662e+17	0.565001	-5.11827	DT	COL13A1 Matrix
1.30004e+17	-2.47787	1.52745	DT	COL14A1 Matrix
1.30546e+17	-1.98855	3.99971	DT	COL14A1 Matrix
1.30665e+17	0.241108	2.46404	DT	COL14A1 Matrix
1.30691e+17	-0.941367	3.37145	DT	COL14A1 Matrix
1.3108e+17	1.48553	-3.94173	DT	COL13A1 Matrix
1.31081e+17	-3.14482	3.1203	DT	COL14A1 Matrix
1.33847e+17	-2.54775	-0.259463	DT	COL14A1 Matrix
1.33907e+17	-2.69182	0.351952	DT	COL14A1 Matrix
1.33924e+17	0.384926	2.51068	DT	COL14A1 Matrix
1.33924e+17	-1.7375	2.28906	DT	COL14A1 Matrix
1.34061e+17	0.677828	2.54857	DT	COL14A1 Matrix
1.34385e+17	-2.72284	-0.597237	DT	COL14A1 Matrix
1.34403e+17	-1.34905	-2.05338	DT	COL13A1 Matrix
1.34516e+17	-1.45972	2.30979	DT	COL14A1 Matrix
1.34602e+17	-1.07916	3.11491	DT	COL14A1 Matrix
1.5604e+17	-2.85779	1.38432	DT	COL14A1 Matrix
1.5604e+17	-0.724127	2.25778	DT	COL14A1 Matrix
1.5605e+17	-2.84911	1.3377	DT	COL14A1 Matrix
1.56515e+17	-2.74266	1.46687	DT	COL14A1 Matrix
1.56573e+17	-0.858184	2.64873	DT	COL14A1 Matrix
1.56942e+17	0.415361	2.23633	DT	COL14A1 Matrix
1.57065e+17	-0.142007	2.3919	DT	COL14A1 Matrix
1.57562e+17	-1.57303	3.58425	DT	COL14A1 Matrix
1.60372e+17	2.50737	3.39397	DT	COL13A1 Matrix
1.60904e+17	-0.635177	4.38963	DT	COL14A1 Matrix
1.61326e+17	-1.4686	3.20792	DT	COL14A1 Matrix
1.61384e+17	-0.143407	-5.85274	DT	COL13A1 Matrix
1.6141e+17	-1.39906	1.66627	DT	COL14A1 Matrix
1.61529e+17	0.503825	1.71162	DT	COL14A1 Matrix
1.62079e+17	0.0599614	3.47541	DT	COL14A1 Matrix
1.64694e+17	-1.30314	-0.329231	DT	COL13A1 Matrix
1.64702e+17	0.183421	2.95588	DT	COL14A1 Matrix
1.64707e+17	1.93796	2.54038	DT	COL14A1 Matrix
1.64779e+17	0.0374888	1.46717	DT	COL14A1 Matrix
1.64822e+17	0.104217	2.70216	DT	COL14A1 Matrix
1.64831e+17	-2.42568	-0.0946666	DT	COL14A1 Matrix
1.6524e+17	-1.2882	3.04796	DT	COL14A1 Matrix
1.65327e+17	-0.705458	1.60052	DT	COL14A1 Matrix
1.66408e+17	-1.90908	-0.793898	DT	COL14A1 Matrix
1.6908e+17	-0.91543	3.95515	DT	COL14A1 Matrix
1.69246e+17	0.36895	2.85488	DT	COL14A1 Matrix
1.69561e+17	2.25841	-4.16152	DT	COL13A1 Matrix
1.70114e+17	-2.24425	-0.0973461	DT	COL14A1 Matrix
1.7012e+17	-1.02766	3.081	DT	COL14A1 Matrix
1.70866e+17	1.29802	-3.72222	DT	COL13A1 Matrix
1.70869e+17	-2.23514	-1.22794	DT	COL14A1 Matrix
1.92111e+17	-2.58868	2.30699	DT	COL14A1 Matrix
1.9219e+17	-0.940367	3.82372	DT	COL14A1 Matrix
1.9265e+17	-1.5941	2.75312	DT	COL14A1 Matrix
1.92668e+17	-3.22723	1.3461	DT	COL14A1 Matrix
1.92797e+17	-2.63067	-0.753567	DT	COL14A1 Matrix
1.95488e+17	-0.481122	-4.89992	DT	COL13A1 Matrix
1.95614e+17	-0.725493	-0.875509	DT	COL13A1 Matrix
1.95616e+17	-0.179906	2.18643	DT	COL14A1 Matrix
1.95634e+17	-0.737269	-0.816672	DT	COL13A1 Matrix
1.9596e+17	-1.19546	1.79837	DT	COL14A1 Matrix
1.97145e+17	-0.800699	0.653202	DT	COL13A1 Matrix
1.97145e+17	-1.01164	-0.670245	DT	COL13A1 Matrix
1.97212e+17	-3.08341	1.33469	DT	COL14A1 Matrix
2.00983e+17	-2.35774	4.19544	DT	COL14A1 Matrix
2.05295e+17	0.35849	3.13533	DT	COL14A1 Matrix
2.05442e+17	-3.56107	1.17011	DT	COL14A1 Matrix
2.26411e+17	-0.816392	1.34335	DT	COL14A1 Matrix
2.2695e+17	1.18389	4.34902	DT	COL14A1 Matrix
2.27854e+17	1.31824	-0.884685	DT	COL13A1 Matrix
2.27907e+17	-1.23783	2.03678	DT	COL14A1 Matrix
2.27907e+17	-3.32158	3.51	DT	COL14A1 Matrix
2.30817e+17	-1.14991	1.9291	DT	COL14A1 Matrix
2.30819e+17	-0.189981	2.30043	DT	COL14A1 Matrix
2.31134e+17	-0.32887	2.35165	DT	COL14A1 Matrix
2.3129e+17	-3.03005	-1.18517	DT	COL14A1 Matrix
2.31703e+17	1.1223	-5.3727	DT	COL13A1 Matrix
2.31901e+17	-1.68077	1.85307	DT	COL14A1 Matrix
2.3232e+17	-1.2302	0.333959	DT	COL13A1 Matrix
2.32389e+17	1.78677	-3.97424	DT	COL13A1 Matrix
2.40695e+17	-1.65433	4.20973	DT	COL14A1 Matrix
2.4103e+17	-0.659168	3.7378	DT	COL14A1 Matrix
1.20727e+17	-2.73105	1.56407	DT	COL14A1 Matrix
1.2073e+17	-1.17917	4.56763	DT	COL14A1 Matrix
1.22507e+17	-1.553	-3.19842	DT	COL13A1 Matrix
1.25262e+17	-3.85046	-1.66543	DT	COL13A1 Matrix
1.25813e+17	-4.4849	0.507955	DT	COL14A1 Matrix
1.29575e+17	-1.75256	0.875298	DT	COL14A1 Matrix
1.33837e+17	1.64404	3.16627	DT	COL14A1 Matrix
1.57131e+17	-1.68491	-3.18117	DT	COL14A1 Matrix
1.70678e+17	-4.6773	0.447231	DT	COL14A1 Matrix
1.96096e+17	-1.72128	0.7529	DT	COL14A1 Matrix
2.04411e+17	-0.661708	-4.26862	DT	COL13A1 Matrix
2.05932e+17	-3.94595	-1.73667	DT	COL13A1 Matrix
2.41098e+17	-0.377206	-4.42542	DT	COL13A1 Matrix
1.20703e+17	-0.288165	1.11599	CTRL	COL14A1 Matrix
1.20718e+17	0.308762	0.667463	CTRL	COL14A1 Matrix
1.20729e+17	2.58647	0.493327	CTRL	COL13A1 Matrix
1.2073e+17	-1.09409	1.58656	CTRL	COL14A1 Matrix
1.2077e+17	-4.30159	-0.433421	CTRL	COL13A1 Matrix
1.20849e+17	-1.54336	2.49526	CTRL	COL14A1 Matrix
1.2085e+17	1.49855	-2.17923	CTRL	COL13A1 Matrix
1.21409e+17	1.00579	2.71004	CTRL	COL14A1 Matrix
1.21732e+17	1.62745	-0.557618	CTRL	COL13A1 Matrix
1.21732e+17	1.26391	1.61108	CTRL	COL13A1 Matrix
1.21749e+17	-1.59573	-1.15745	CTRL	COL14A1 Matrix
1.21818e+17	0.18711	-1.23902	CTRL	COL13A1 Matrix
1.2183e+17	-0.665995	1.1476	CTRL	COL14A1 Matrix
1.2183e+17	-0.60844	-2.69208	CTRL	COL13A1 Matrix
1.2194e+17	1.38978	1.17068	CTRL	COL13A1 Matrix
1.21946e+17	0.429515	3.02819	CTRL	COL14A1 Matrix
1.21946e+17	-0.403234	-1.56291	CTRL	COL13A1 Matrix
1.22285e+17	-2.00336	1.95717	CTRL	COL14A1 Matrix
1.22291e+17	1.296	-1.02053	CTRL	COL13A1 Matrix
1.22427e+17	1.08746	1.78823	CTRL	COL14A1 Matrix
1.225e+17	-2.15521	2.33853	CTRL	COL14A1 Matrix
1.25051e+17	2.14572	-3.89583	CTRL	COL13A1 Matrix
1.25059e+17	1.6625	0.288781	CTRL	COL13A1 Matrix
1.25237e+17	0.118574	-0.260652	CTRL	COL13A1 Matrix
1.25239e+17	-2.52901	2.07485	CTRL	COL14A1 Matrix
1.25606e+17	-3.00431	-0.592634	CTRL	COL14A1 Matrix
1.25813e+17	2.92891	-4.45885	CTRL	COL13A1 Matrix
1.25813e+17	1.66221	-3.75962	CTRL	COL13A1 Matrix
1.26228e+17	1.72264	-3.84031	CTRL	COL13A1 Matrix
1.26278e+17	-1.0375	-1.90788	CTRL	COL13A1 Matrix
1.26683e+17	1.59325	0.670642	CTRL	COL13A1 Matrix
1.26888e+17	1.0269	1.38316	CTRL	COL13A1 Matrix
1.26905e+17	1.10518	-0.206615	CTRL	COL13A1 Matrix
1.29447e+17	0.139276	1.86452	CTRL	COL14A1 Matrix
1.29524e+17	0.734495	-1.76198	CTRL	COL13A1 Matrix
1.29978e+17	2.83843	-4.31042	CTRL	COL13A1 Matrix
1.29999e+17	-1.40027	0.0452119	CTRL	COL13A1 Matrix
1.29999e+17	-2.57245	-3.03217	CTRL	COL13A1 Matrix
1.30075e+17	0.612178	-0.872056	CTRL	COL13A1 Matrix
1.30213e+17	0.408441	-0.855217	CTRL	COL13A1 Matrix
1.30599e+17	-0.0816229	4.70928	CTRL	COL14A1 Matrix
1.30615e+17	1.64748	-3.92622	CTRL	COL13A1 Matrix
1.30674e+17	1.97022	-2.16269	CTRL	COL13A1 Matrix
1.30691e+17	2.00508	0.358209	CTRL	COL13A1 Matrix
1.3115e+17	-1.77717	2.32876	CTRL	COL14A1 Matrix
1.33837e+17	0.80089	-0.492929	CTRL	COL13A1 Matrix
1.33924e+17	1.67025	0.182128	CTRL	COL13A1 Matrix
1.34376e+17	-2.57973	-3.05346	CTRL	COL13A1 Matrix
1.34445e+17	-0.438434	0.03202	CTRL	COL13A1 Matrix
1.34462e+17	1.71258	0.119757	CTRL	COL13A1 Matrix
1.34465e+17	1.77157	-1.36272	CTRL	COL13A1 Matrix
1.3454e+17	1.96727	0.531523	CTRL	COL13A1 Matrix
1.34542e+17	2.84286	-4.30288	CTRL	COL13A1 Matrix
1.34586e+17	-0.911728	2.31028	CTRL	COL14A1 Matrix
1.34955e+17	0.375622	-0.902219	CTRL	COL13A1 Matrix
1.35132e+17	0.052516	0.398352	CTRL	COL13A1 Matrix
1.35622e+17	2.44063	-4.15109	CTRL	COL13A1 Matrix
1.55844e+17	-2.02554	0.385797	CTRL	COL14A1 Matrix
1.55914e+17	0.617115	0.808306	CTRL	COL13A1 Matrix
1.56024e+17	3.39499	0.187313	CTRL	COL13A1 Matrix
1.56516e+17	2.7618	-4.3121	CTRL	COL13A1 Matrix
1.56995e+17	-1.59049	-2.22771	CTRL	COL13A1 Matrix
1.57002e+17	2.28788	-3.91298	CTRL	COL13A1 Matrix
1.57002e+17	0.0462754	-0.510174	CTRL	COL13A1 Matrix
1.57014e+17	-2.78874	-0.186305	CTRL	COL14A1 Matrix
1.57014e+17	-0.315007	-0.133712	CTRL	COL13A1 Matrix
1.57014e+17	-0.836259	1.67545	CTRL	COL14A1 Matrix
1.57071e+17	0.531476	-4.94899	CTRL	COL13A1 Matrix
1.57072e+17	-0.321184	3.23445	CTRL	COL14A1 Matrix
1.57148e+17	1.42966	0.401967	CTRL	COL13A1 Matrix
1.57535e+17	-0.626941	1.40467	CTRL	COL14A1 Matrix
1.57563e+17	2.269	2.77001	CTRL	COL14A1 Matrix
1.57607e+17	1.07942	-0.354384	CTRL	COL13A1 Matrix
1.57632e+17	-1.17212	2.58163	CTRL	COL14A1 Matrix
1.57632e+17	-0.387769	-4.50315	CTRL	COL13A1 Matrix
1.60218e+17	-0.464803	-4.52775	CTRL	COL13A1 Matrix
1.60364e+17	0.497614	-0.358351	CTRL	COL13A1 Matrix
1.6037e+17	-2.15398	2.19671	CTRL	COL14A1 Matrix
1.60991e+17	1.78329	4.0677	CTRL	COL14A1 Matrix
1.60991e+17	0.207314	-4.14378	CTRL	COL13A1 Matrix
1.60991e+17	0.58133	-2.78738	CTRL	COL13A1 Matrix
1.61342e+17	1.34183	1.80983	CTRL	COL14A1 Matrix
1.61461e+17	-0.644519	3.30851	CTRL	COL14A1 Matrix
1.61461e+17	1.38397	2.16871	CTRL	COL14A1 Matrix
1.61537e+17	0.355175	3.60986	CTRL	COL14A1 Matrix
1.61867e+17	-2.88381	3.92442	CTRL	COL14A1 Matrix
1.61942e+17	-0.204181	-0.228619	CTRL	COL13A1 Matrix
1.61943e+17	3.28273	-3.82776	CTRL	COL13A1 Matrix
1.61943e+17	0.205775	-0.279943	CTRL	COL13A1 Matrix
1.61952e+17	0.411016	3.47134	CTRL	COL14A1 Matrix
1.61952e+17	1.67198	1.23765	CTRL	COL13A1 Matrix
1.6196e+17	-2.28375	-1.01223	CTRL	COL14A1 Matrix
1.62021e+17	-2.77735	3.82442	CTRL	COL14A1 Matrix
1.64707e+17	3.60499	1.39002	CTRL	COL13A1 Matrix
1.6471e+17	1.55759	-0.123083	CTRL	COL13A1 Matrix
1.64822e+17	2.66682	1.87002	CTRL	COL13A1 Matrix
1.64828e+17	-0.343589	0.0676161	CTRL	COL13A1 Matrix
1.64828e+17	-0.312708	-1.28644	CTRL	COL13A1 Matrix
1.64829e+17	-0.0269883	1.4079	CTRL	COL14A1 Matrix
1.65183e+17	0.415141	1.63345	CTRL	COL14A1 Matrix
1.65258e+17	2.65916	-4.54822	CTRL	COL13A1 Matrix
1.65327e+17	2.64005	-4.03173	CTRL	COL13A1 Matrix
1.6538e+17	-2.26821	0.92003	CTRL	COL14A1 Matrix
1.65398e+17	-1.44027	2.50782	CTRL	COL14A1 Matrix
1.65723e+17	-3.86465	2.17539	CTRL	COL14A1 Matrix
1.65876e+17	-0.0811557	-2.58508	CTRL	COL13A1 Matrix
1.69014e+17	-0.521202	2.17804	CTRL	COL14A1 Matrix
1.69152e+17	2.11313	-0.615017	CTRL	COL13A1 Matrix
1.69152e+17	0.620567	-2.90344	CTRL	COL13A1 Matrix
1.69152e+17	-1.29011	2.04498	CTRL	COL14A1 Matrix
1.69157e+17	2.25472	-3.89797	CTRL	COL13A1 Matrix
1.6922e+17	-1.0816	2.34635	CTRL	COL14A1 Matrix
1.6922e+17	1.03339	-1.10911	CTRL	COL13A1 Matrix
1.69727e+17	0.203235	-0.448608	CTRL	COL13A1 Matrix
1.69769e+17	1.80754	-4.81244	CTRL	COL13A1 Matrix
1.69769e+17	1.02373	-3.77968	CTRL	COL13A1 Matrix
1.69777e+17	-0.603385	1.26026	CTRL	COL14A1 Matrix
1.69787e+17	-1.55412	1.66562	CTRL	COL14A1 Matrix
1.70182e+17	0.305117	3.05785	CTRL	COL14A1 Matrix
1.70739e+17	-2.39471	0.275795	CTRL	COL14A1 Matrix
1.70741e+17	1.29457	-4.0139	CTRL	COL13A1 Matrix
1.70869e+17	0.551178	-2.0279	CTRL	COL13A1 Matrix
1.70876e+17	0.247311	-1.07472	CTRL	COL13A1 Matrix
1.91087e+17	0.511612	1.29429	CTRL	COL13A1 Matrix
1.91087e+17	0.101383	-0.953306	CTRL	COL13A1 Matrix
1.91098e+17	-1.6872	0.399687	CTRL	COL14A1 Matrix
1.91142e+17	1.42061	2.46031	CTRL	COL14A1 Matrix
1.91216e+17	2.36033	-4.09927	CTRL	COL13A1 Matrix
1.91235e+17	1.54648	0.976895	CTRL	COL13A1 Matrix
1.91637e+17	-2.45727	2.8666	CTRL	COL14A1 Matrix
1.91647e+17	-0.525842	0.783295	CTRL	COL13A1 Matrix
1.91767e+17	-1.64795	1.73325	CTRL	COL14A1 Matrix
1.9212e+17	0.564172	-2.73513	CTRL	COL13A1 Matrix
1.92197e+17	0.880604	-1.67941	CTRL	COL13A1 Matrix
1.92238e+17	0.1365	-0.489315	CTRL	COL13A1 Matrix
1.9273e+17	1.53611	0.256766	CTRL	COL13A1 Matrix
1.92788e+17	2.29057	1.35839	CTRL	COL13A1 Matrix
1.95427e+17	1.09339	0.350123	CTRL	COL13A1 Matrix
1.95537e+17	0.71782	-1.10543	CTRL	COL13A1 Matrix
1.95634e+17	-1.39535	2.17276	CTRL	COL14A1 Matrix
1.96105e+17	3.43114	-4.21219	CTRL	COL13A1 Matrix
1.96157e+17	2.55054	-4.98802	CTRL	COL13A1 Matrix
1.96172e+17	0.324049	0.64123	CTRL	COL13A1 Matrix
1.96501e+17	1.04626	-1.00316	CTRL	COL13A1 Matrix
1.9657e+17	0.866361	3.77802	CTRL	COL14A1 Matrix
1.96593e+17	1.02932	0.63999	CTRL	COL13A1 Matrix
1.97074e+17	2.64767	-4.00598	CTRL	COL13A1 Matrix
1.97075e+17	-0.42308	-0.802701	CTRL	COL13A1 Matrix
1.97145e+17	1.40715	1.29245	CTRL	COL13A1 Matrix
1.97272e+17	-0.2726	-1.97304	CTRL	COL13A1 Matrix
1.99955e+17	1.37142	1.5742	CTRL	COL13A1 Matrix
2.01533e+17	-2.75518	-1.85365	CTRL	COL14A1 Matrix
2.04291e+17	-1.54808	0.170882	CTRL	COL14A1 Matrix
2.04342e+17	1.56287	-3.9132	CTRL	COL13A1 Matrix
2.05382e+17	1.42098	0.0465011	CTRL	COL13A1 Matrix
2.2689e+17	2.29706	-4.3196	CTRL	COL13A1 Matrix
2.26961e+17	0.034302	-5.83755	CTRL	COL13A1 Matrix
2.27297e+17	-0.688979	2.55819	CTRL	COL14A1 Matrix
2.27303e+17	0.178757	0.514666	CTRL	COL13A1 Matrix
2.27362e+17	0.183523	1.49701	CTRL	COL14A1 Matrix
2.27449e+17	1.4906	-3.93923	CTRL	COL13A1 Matrix
2.27915e+17	0.948385	-0.526189	CTRL	COL13A1 Matrix
2.28041e+17	-2.15176	2.50281	CTRL	COL14A1 Matrix
2.28041e+17	1.10284	0.538036	CTRL	COL13A1 Matrix
2.28044e+17	-1.10436	1.13321	CTRL	COL14A1 Matrix
2.28067e+17	1.89761	0.240059	CTRL	COL13A1 Matrix
2.30587e+17	-0.505439	-0.0109832	CTRL	COL13A1 Matrix
2.30678e+17	-0.401556	-4.4009	CTRL	COL13A1 Matrix
2.30678e+17	0.04215	-5.55061	CTRL	COL13A1 Matrix
2.30679e+17	1.68045	1.23031	CTRL	COL13A1 Matrix
2.30799e+17	1.99647	-3.7298	CTRL	COL13A1 Matrix
2.30817e+17	1.86957	0.849254	CTRL	COL13A1 Matrix
2.31145e+17	2.29651	-4.10025	CTRL	COL13A1 Matrix
2.31282e+17	1.99414	-3.79803	CTRL	COL13A1 Matrix
2.31349e+17	0.0747249	0.762948	CTRL	COL13A1 Matrix
2.31359e+17	0.723308	-2.1263	CTRL	COL13A1 Matrix
2.31684e+17	0.0295181	-5.59844	CTRL	COL13A1 Matrix
2.31753e+17	2.19554	-3.88411	CTRL	COL13A1 Matrix
2.32251e+17	1.20119	-0.414325	CTRL	COL13A1 Matrix
2.32328e+17	-1.80435	-0.728504	CTRL	COL14A1 Matrix
2.32328e+17	-0.691583	3.61417	CTRL	COL14A1 Matrix
2.3237e+17	0.0510914	5.06844	CTRL	COL14A1 Matrix
2.32372e+17	0.287581	-5.21295	CTRL	COL13A1 Matrix
2.34992e+17	1.08998	0.470666	CTRL	COL13A1 Matrix
2.34992e+17	-0.140149	1.00274	CTRL	COL14A1 Matrix
2.35001e+17	0.304828	-3.76478	CTRL	COL13A1 Matrix
2.35214e+17	0.055763	0.181136	CTRL	COL13A1 Matrix
2.356e+17	3.72472	-1.13378	CTRL	COL13A1 Matrix
2.35617e+17	-1.58987	1.9562	CTRL	COL14A1 Matrix
2.3622e+17	0.429406	3.91366	CTRL	COL14A1 Matrix
2.36245e+17	0.602311	1.32437	CTRL	COL13A1 Matrix
2.36719e+17	1.89276	-3.89064	CTRL	COL13A1 Matrix
2.39382e+17	-0.341542	1.85651	CTRL	COL14A1 Matrix
2.3946e+17	-0.108219	1.72648	CTRL	COL14A1 Matrix
2.40145e+17	-1.55374	1.95034	CTRL	COL14A1 Matrix
2.40153e+17	0.305585	-0.673504	CTRL	COL13A1 Matrix
2.4055e+17	-0.497401	-1.35305	CTRL	COL13A1 Matrix
2.40551e+17	3.05148	0.170828	CTRL	COL13A1 Matrix
2.40628e+17	2.75486	-3.97502	CTRL	COL13A1 Matrix
2.41056e+17	1.75443	-3.78635	CTRL	COL13A1 Matrix
1.21339e+17	3.70432	-1.24674	CTRL	COL13A1 Matrix
1.26834e+17	-0.0673429	0.0589382	CTRL	COL13A1 Matrix
1.26837e+17	-2.05864	-1.24326	CTRL	COL14A1 Matrix
1.30134e+17	3.40842	2.3236	CTRL	COL13A1 Matrix
1.30195e+17	2.43033	0.817792	CTRL	COL13A1 Matrix
1.30675e+17	-0.356141	-4.32244	CTRL	COL13A1 Matrix
1.33897e+17	-0.851815	-1.43844	CTRL	COL13A1 Matrix
1.34603e+17	1.37375	-5.47932	CTRL	COL13A1 Matrix
1.34603e+17	0.0354947	-1.29885	CTRL	COL13A1 Matrix
1.35143e+17	4.32184	0.297041	CTRL	COL13A1 Matrix
1.56988e+17	2.46188	2.31494	CTRL	COL13A1 Matrix
1.62072e+17	3.29834	0.803046	CTRL	COL13A1 Matrix
1.66478e+17	-0.915207	-1.53435	CTRL	COL13A1 Matrix
1.69022e+17	-0.370067	-4.38985	CTRL	COL13A1 Matrix
1.69157e+17	-0.144647	-1.15061	CTRL	COL13A1 Matrix
1.6959e+17	2.36056	-0.132864	CTRL	COL13A1 Matrix
1.69787e+17	3.06841	-1.78604	CTRL	COL13A1 Matrix
1.70114e+17	3.52833	-1.31973	CTRL	COL13A1 Matrix
1.91098e+17	3.87929	-1.29542	CTRL	COL13A1 Matrix
1.95545e+17	3.24664	-1.0571	CTRL	COL13A1 Matrix
1.95634e+17	3.29118	-2.17809	CTRL	COL13A1 Matrix
1.97186e+17	0.127123	0.527237	CTRL	COL13A1 Matrix
1.97272e+17	2.95362	-1.82574	CTRL	COL13A1 Matrix
1.99814e+17	-1.11543	0.727689	CTRL	COL14A1 Matrix
2.0057e+17	-1.93519	2.0075	CTRL	COL14A1 Matrix
2.01587e+17	3.21177	-1.67178	CTRL	COL13A1 Matrix
2.31772e+17	3.3727	-1.44949	CTRL	COL13A1 Matrix
2.31899e+17	-0.326485	-4.38145	CTRL	COL13A1 Matrix
2.35669e+17	3.66225	-1.26697	CTRL	COL13A1 Matrix

## Sheet: ED_6D
	tsne_1	tsne_2	condition	celltype
2.05295e+17	21.8191	22.8491	DT	Monocyte
1.20703e+17	11.6636	26.5878	DT	Monocyte
1.20718e+17	12.9193	25.8675	DT	Monocyte
1.20718e+17	-9.12198	11.1501	DT	cDC2
1.20718e+17	26.9393	15.5671	DT	Monocyte
1.20718e+17	26.4356	26.6984	DT	Monocyte
1.20727e+17	22.5803	11.9996	DT	Monocyte
1.20779e+17	29.6275	18.0652	DT	Monocyte
1.20779e+17	21.0656	10.126	DT	Monocyte
1.20788e+17	21.0565	9.25421	DT	Monocyte
1.20788e+17	21.1327	8.8475	DT	Monocyte
1.20788e+17	14.8109	27.7485	DT	Monocyte
1.20847e+17	23.1814	12.7675	DT	Monocyte
1.2085e+17	24.0636	8.56106	DT	Monocyte
1.20857e+17	25.106	14.7684	DT	Monocyte
1.20864e+17	30.4549	16.5604	DT	Monocyte
1.20864e+17	26.2863	32.1363	DT	CSF3R Monocyte
1.21184e+17	19.652	9.00305	DT	Monocyte
1.21339e+17	27.4587	32.2199	DT	CSF3R Monocyte
1.21339e+17	6.25971	-3.63664	DT	C1QA Macrophage
1.21399e+17	16.7756	8.88304	DT	Monocyte
1.21405e+17	20.6103	10.4185	DT	Monocyte
1.21409e+17	27.7815	30.3081	DT	CSF3R Monocyte
1.21415e+17	24.2117	8.73702	DT	Monocyte
1.21734e+17	-3.97731	-6.36021	DT	C1QA Macrophage
1.21735e+17	11.9947	25.4109	DT	Monocyte
1.21735e+17	24.7472	13.1572	DT	Monocyte
1.21749e+17	-1.47814	-19.6718	DT	C1QA Macrophage
1.21803e+17	11.4343	24.1498	DT	Monocyte
1.21812e+17	20.3552	8.56395	DT	Monocyte
1.2183e+17	10.7807	25.2709	DT	Monocyte
1.21878e+17	28.7413	20.7775	DT	Monocyte
1.21887e+17	12.7048	26.4251	DT	Monocyte
1.2189e+17	21.1101	9.40753	DT	Monocyte
1.2194e+17	20.3774	9.86427	DT	Monocyte
1.2194e+17	20.7371	8.76909	DT	Monocyte
1.21946e+17	12.2104	11.2037	DT	Monocyte
1.21955e+17	22.1679	10.1431	DT	Monocyte
1.21964e+17	18.8156	26.7245	DT	Monocyte
1.22284e+17	19.9821	8.25318	DT	Monocyte
1.22284e+17	25.9518	15.2237	DT	Monocyte
1.22291e+17	18.787	9.41945	DT	Monocyte
1.22292e+17	37.6713	-11.9193	DT	Alveolar Macrophage
1.22299e+17	26.2674	14.5167	DT	Monocyte
1.22308e+17	13.4846	27.5717	DT	Monocyte
1.2235e+17	13.8996	27.0752	DT	Monocyte
1.22378e+17	12.0206	26.9864	DT	Monocyte
1.22488e+17	11.1423	26.5275	DT	Monocyte
1.22488e+17	11.3455	26.6932	DT	Monocyte
1.22489e+17	23.6751	26.7408	DT	Monocyte
1.22491e+17	27.1435	32.5576	DT	CSF3R Monocyte
1.22491e+17	21.9858	7.56271	DT	Monocyte
1.22497e+17	21.1467	9.00821	DT	Monocyte
1.22505e+17	13.1066	28.5028	DT	Monocyte
1.22505e+17	13.1899	26.3593	DT	Monocyte
1.22505e+17	24.0132	8.54192	DT	Monocyte
1.22507e+17	0.989432	-5.71877	DT	C1QA Macrophage
1.2505e+17	10.7451	23.4353	DT	Monocyte
1.25051e+17	28.2548	21.734	DT	Monocyte
1.25103e+17	19.8107	8.47918	DT	Monocyte
1.25128e+17	11.4895	27.392	DT	Monocyte
1.25128e+17	24.7427	14.4288	DT	Monocyte
1.25262e+17	12.8534	27.7907	DT	Monocyte
1.25606e+17	28.1543	17.3318	DT	Monocyte
1.25721e+17	-21.7481	-19.9435	DT	pDC
1.25745e+17	-10.7697	6.2134	DT	cDC2
1.25805e+17	19.9813	8.61656	DT	Monocyte
1.25805e+17	23.5105	8.47838	DT	Monocyte
1.25805e+17	11.5946	24.2732	DT	Monocyte
1.26216e+17	13.1999	25.5437	DT	Monocyte
1.26224e+17	9.7211	-31.3176	DT	Alveolar Macrophage
1.26225e+17	-34.9401	-4.65443	DT	cDC1
1.26228e+17	20.9745	9.96292	DT	Monocyte
1.26267e+17	25.0651	13.7432	DT	Monocyte
1.26278e+17	21.3224	9.14765	DT	Monocyte
1.2676e+17	20.3828	10.8283	DT	Monocyte
1.26768e+17	27.7169	31.728	DT	CSF3R Monocyte
1.26834e+17	28.6659	17.6999	DT	Monocyte
1.26837e+17	8.87815	14.6363	DT	cDC2
1.26843e+17	29.7462	18.5938	DT	Monocyte
1.26843e+17	28.3526	20.5786	DT	Monocyte
1.26888e+17	12.8963	25.1366	DT	Monocyte
1.26888e+17	27.056	16.2803	DT	Monocyte
1.26888e+17	16.9267	28.2911	DT	Monocyte
1.26904e+17	24.6274	12.5939	DT	Monocyte
1.26904e+17	0.913624	14.4817	DT	cDC2
1.26904e+17	19.6172	9.77244	DT	Monocyte
1.26904e+17	29.0607	19.857	DT	Monocyte
1.26904e+17	17.3607	21.8161	DT	Monocyte
1.26905e+17	26.1495	12.8692	DT	Monocyte
1.26913e+17	10.7103	-30.1607	DT	Alveolar Macrophage
1.26913e+17	21.2818	10.4029	DT	Monocyte
1.2944e+17	25.495	27.8104	DT	Monocyte
1.29448e+17	29.7704	19.6553	DT	Monocyte
1.29448e+17	7.53555	-29.076	DT	Alveolar Macrophage
1.29457e+17	-8.71857	10.0112	DT	cDC2
1.29458e+17	15.2281	20.1652	DT	Monocyte
1.29458e+17	11.1874	27.0517	DT	Monocyte
1.29509e+17	-27.4794	0.374077	DT	cDC1
1.29516e+17	21.5236	10.2048	DT	Monocyte
1.29516e+17	23.6219	27.1583	DT	Monocyte
1.29516e+17	22.0072	7.92474	DT	Monocyte
1.29524e+17	27.8208	17.065	DT	Monocyte
1.29524e+17	13.6324	27.0675	DT	Monocyte
1.29568e+17	22.2045	12.0602	DT	Monocyte
1.29576e+17	19.7516	8.92358	DT	Monocyte
1.29594e+17	20.7218	10.0469	DT	Monocyte
1.29594e+17	21.5026	9.57965	DT	Monocyte
1.29594e+17	23.9002	13.1081	DT	Monocyte
1.29662e+17	27.4293	29.9057	DT	CSF3R Monocyte
1.29662e+17	28.1322	25.0064	DT	Monocyte
1.30005e+17	14.6339	21.2967	DT	Monocyte
1.30005e+17	28.9289	21.1576	DT	Monocyte
1.30049e+17	22.7764	8.34147	DT	Monocyte
1.30127e+17	23.9567	13.0157	DT	Monocyte
1.30133e+17	13.5002	25.2621	DT	Monocyte
1.30133e+17	7.77028	-33.0512	DT	Alveolar Macrophage
1.30134e+17	12.9127	27.8206	DT	Monocyte
1.30135e+17	19.7254	9.90441	DT	Monocyte
1.30142e+17	19.8453	8.39602	DT	Monocyte
1.30144e+17	29.0823	21.7252	DT	Monocyte
1.30188e+17	9.00038	-29.7594	DT	Alveolar Macrophage
1.30195e+17	11.8618	26.1257	DT	Monocyte
1.30205e+17	9.91885	-26.2505	DT	Alveolar Macrophage
1.30529e+17	19.9097	9.50293	DT	Monocyte
1.30538e+17	17.8991	27.5561	DT	Monocyte
1.306e+17	9.2966	13.9548	DT	cDC2
1.306e+17	28.5833	16.5413	DT	Monocyte
1.30616e+17	28.0988	31.6146	DT	CSF3R Monocyte
1.30674e+17	23.1979	11.7079	DT	Monocyte
1.30675e+17	0.451755	-2.12245	DT	C1QA Macrophage
1.30691e+17	23.8572	13.2591	DT	Monocyte
1.30693e+17	24.1586	12.2531	DT	Monocyte
1.30751e+17	25.5995	27.063	DT	Monocyte
1.3108e+17	22.4561	10.8628	DT	Monocyte
1.3115e+17	21.4355	8.41472	DT	Monocyte
1.3115e+17	21.7114	9.43855	DT	Monocyte
1.31165e+17	27.6083	32.0433	DT	CSF3R Monocyte
1.31166e+17	10.4993	6.3959	DT	Monocyte
1.31224e+17	11.3534	26.4987	DT	Monocyte
1.31235e+17	9.78384	26.7208	DT	Monocyte
1.31236e+17	21.1751	9.76623	DT	Monocyte
1.31302e+17	22.0056	11.1852	DT	Monocyte
1.31302e+17	26.0987	26.7545	DT	Monocyte
1.33837e+17	29.3001	17.635	DT	Monocyte
1.33847e+17	-5.10125	-6.46699	DT	C1QA Macrophage
1.33855e+17	28.7045	31.1095	DT	CSF3R Monocyte
1.33922e+17	20.4318	10.9946	DT	Monocyte
1.33922e+17	26.8816	15.994	DT	Monocyte
1.33967e+17	13.0415	27.5676	DT	Monocyte
1.33993e+17	29.5355	31.8664	DT	CSF3R Monocyte
1.33993e+17	1.20458	-4.42105	DT	C1QA Macrophage
1.34044e+17	20.1019	10.0398	DT	Monocyte
1.34378e+17	11.9968	25.733	DT	Monocyte
1.34378e+17	22.8128	7.12654	DT	Monocyte
1.34378e+17	11.8049	27.0276	DT	Monocyte
1.34378e+17	-8.59388	0.273718	DT	RETNLA Macrophage
1.34385e+17	21.083	10.4471	DT	Monocyte
1.34393e+17	11.4005	5.55108	DT	C1QA Macrophage
1.34397e+17	28.6762	30.8479	DT	CSF3R Monocyte
1.34405e+17	24.0897	8.5126	DT	Monocyte
1.34445e+17	19.3064	8.57598	DT	Monocyte
1.34448e+17	21.9342	8.87282	DT	Monocyte
1.34448e+17	-0.180369	-0.772149	DT	C1QA Macrophage
1.34462e+17	28.5419	17.0473	DT	Monocyte
1.34465e+17	-13.1033	21.641	DT	cDC2
1.34516e+17	29.4047	19.5267	DT	Monocyte
1.34517e+17	27.2496	25.208	DT	Monocyte
1.34517e+17	29.0281	22.1039	DT	Monocyte
1.34517e+17	20.4224	9.4358	DT	Monocyte
1.34531e+17	24.4575	27.1832	DT	Monocyte
1.34533e+17	24.8412	14.2333	DT	Monocyte
1.34591e+17	26.6551	26.2254	DT	Monocyte
1.34592e+17	27.5703	24.7015	DT	Monocyte
1.34602e+17	28.2421	17.4261	DT	Monocyte
1.34602e+17	29.292	18.1558	DT	Monocyte
1.34603e+17	28.9406	19.6833	DT	Monocyte
1.34937e+17	20.3556	10.5407	DT	Monocyte
1.34945e+17	27.1502	24.7437	DT	Monocyte
1.34946e+17	27.9103	20.7225	DT	Monocyte
1.34995e+17	26.6414	13.0406	DT	Monocyte
1.35072e+17	21.8289	7.86397	DT	Monocyte
1.35072e+17	27.2621	16.3879	DT	Monocyte
1.35132e+17	13.2948	24.1308	DT	Monocyte
1.35143e+17	22.7315	10.9627	DT	Monocyte
1.35476e+17	29.091	20.6275	DT	Monocyte
1.35479e+17	11.8051	25.9107	DT	Monocyte
1.35485e+17	27.8629	32.1688	DT	CSF3R Monocyte
1.35505e+17	30.7726	17.7999	DT	Monocyte
1.35547e+17	12.4015	24.5198	DT	Monocyte
1.35548e+17	28.0106	17.4418	DT	Monocyte
1.35623e+17	11.8256	26.2719	DT	Monocyte
1.35623e+17	25.9798	26.7118	DT	Monocyte
1.35632e+17	28.7678	21.3395	DT	Monocyte
1.35632e+17	30.4233	19.056	DT	Monocyte
1.35691e+17	23.8091	26.96	DT	Monocyte
1.35692e+17	29.9759	18.1808	DT	Monocyte
1.35694e+17	22.2172	10.6523	DT	Monocyte
1.55829e+17	-8.42239	1.39295	DT	RETNLA Macrophage
1.55829e+17	-35.1435	-7.45602	DT	cDC1
1.55843e+17	-8.83402	6.90462	DT	cDC2
1.55911e+17	11.3497	26.3686	DT	Monocyte
1.55954e+17	13.2344	24.2868	DT	Monocyte
1.55954e+17	20.3235	9.74576	DT	Monocyte
1.56023e+17	26.0239	12.9597	DT	Monocyte
1.56023e+17	-9.03285	0.483449	DT	RETNLA Macrophage
1.56034e+17	-23.4812	17.8326	DT	CCR7 cDC2
1.56035e+17	27.2104	15.2094	DT	Monocyte
1.56049e+17	11.2667	6.00598	DT	Monocyte
1.56049e+17	10.8365	27.2419	DT	Monocyte
1.5605e+17	15.7627	27.6792	DT	Monocyte
1.56395e+17	21.8991	8.00157	DT	Monocyte
1.56395e+17	-13.7607	20.4083	DT	cDC2
1.56515e+17	26.7087	12.8621	DT	Monocyte
1.56516e+17	27.5697	25.6939	DT	Monocyte
1.56516e+17	24.6302	27.0051	DT	Monocyte
1.56598e+17	21.0602	9.42629	DT	Monocyte
1.566e+17	12.7204	24.0548	DT	Monocyte
1.56601e+17	-7.86735	1.76655	DT	RETNLA Macrophage
1.56601e+17	24.4455	12.8276	DT	Monocyte
1.56942e+17	25.4512	14.5104	DT	Monocyte
1.56988e+17	29.6444	17.8512	DT	Monocyte
1.56995e+17	9.10955	-30.7072	DT	Alveolar Macrophage
1.57002e+17	28.1186	31.6228	DT	CSF3R Monocyte
1.57014e+17	20.1425	8.34864	DT	Monocyte
1.57054e+17	11.9922	27.162	DT	Monocyte
1.57064e+17	13.1385	27.5332	DT	Monocyte
1.57064e+17	26.5175	26.3206	DT	Monocyte
1.57071e+17	20.1106	9.92536	DT	Monocyte
1.57072e+17	6.23525	-3.51504	DT	C1QA Macrophage
1.57072e+17	20.01	8.5553	DT	Monocyte
1.57072e+17	-22.3907	-20.5315	DT	pDC
1.57131e+17	27.0791	32.3537	DT	CSF3R Monocyte
1.57148e+17	22.0782	9.8386	DT	Monocyte
1.57148e+17	30.5688	25.1005	DT	Monocyte
1.57492e+17	22.9806	8.19451	DT	Monocyte
1.57492e+17	26.5983	13.2137	DT	Monocyte
1.5756e+17	24.6524	26.9227	DT	Monocyte
1.57562e+17	27.7917	31.8178	DT	CSF3R Monocyte
1.57562e+17	19.5808	8.56395	DT	Monocyte
1.57563e+17	14.5072	22.7008	DT	Monocyte
1.57605e+17	29.2651	21.4268	DT	Monocyte
1.57607e+17	21.9357	8.90415	DT	Monocyte
1.57621e+17	14.1386	22.8785	DT	Monocyte
1.57632e+17	29.947	17.8236	DT	Monocyte
1.5769e+17	13.6454	25.9115	DT	Monocyte
1.5769e+17	22.6763	11.4304	DT	Monocyte
1.57698e+17	-8.96052	6.75909	DT	cDC2
1.60218e+17	-12.677	21.4597	DT	cDC2
1.60218e+17	29.9079	18.7718	DT	Monocyte
1.60244e+17	26.7266	26.8661	DT	Monocyte
1.60302e+17	20.6578	9.57948	DT	Monocyte
1.60302e+17	25.1898	25.0625	DT	Monocyte
1.60302e+17	24.2775	13.7752	DT	Monocyte
1.60362e+17	23.397	12.3584	DT	Monocyte
1.60362e+17	21.4991	10.2083	DT	Monocyte
1.60364e+17	11.8697	26.1315	DT	Monocyte
1.60381e+17	21.6855	10.2764	DT	Monocyte
1.60433e+17	29.3996	18.8919	DT	Monocyte
1.60433e+17	27.8166	31.7036	DT	CSF3R Monocyte
1.60433e+17	26.5272	26.397	DT	Monocyte
1.60438e+17	20.6013	10.7819	DT	Monocyte
1.60439e+17	-4.16899	1.23272	DT	RETNLA Macrophage
1.60784e+17	21.0714	10.7164	DT	Monocyte
1.60921e+17	23.9954	12.3413	DT	Monocyte
1.60991e+17	28.738	18.8087	DT	Monocyte
1.60991e+17	12.3737	26.5246	DT	Monocyte
1.61318e+17	21.7021	10.9876	DT	Monocyte
1.61342e+17	14.4678	21.1194	DT	Monocyte
1.61342e+17	28.8448	22.0081	DT	Monocyte
1.61342e+17	27.4508	32.0702	DT	CSF3R Monocyte
1.61384e+17	19.0652	9.28331	DT	Monocyte
1.61384e+17	32.5939	21.1095	DT	Monocyte
1.6141e+17	-21.8076	-19.9791	DT	pDC
1.61537e+17	20.883	10.7728	DT	Monocyte
1.61537e+17	24.4225	27.0758	DT	Monocyte
1.61539e+17	25.7505	26.7597	DT	Monocyte
1.61539e+17	26.0213	14.5961	DT	Monocyte
1.61539e+17	29.785	18.7788	DT	Monocyte
1.61547e+17	20.6436	8.19506	DT	Monocyte
1.61945e+17	28.397	24.5206	DT	Monocyte
1.6196e+17	-11.0005	1.00814	DT	RETNLA Macrophage
1.62005e+17	29.8138	17.6516	DT	Monocyte
1.62005e+17	-8.81409	9.74154	DT	cDC2
1.62005e+17	21.7413	9.30115	DT	Monocyte
1.6207e+17	26.7299	14.6672	DT	Monocyte
1.6207e+17	13.7427	22.3475	DT	Monocyte
1.6207e+17	28.4424	27.6509	DT	Monocyte
1.62079e+17	11.8391	26.5223	DT	Monocyte
1.62082e+17	22.3085	10.7873	DT	Monocyte
1.62082e+17	22.2306	10.0961	DT	Monocyte
1.64624e+17	13.0748	27.7399	DT	Monocyte
1.64641e+17	20.7377	9.95639	DT	Monocyte
1.64641e+17	14.9984	21.3863	DT	Monocyte
1.64641e+17	27.509	32.1729	DT	CSF3R Monocyte
1.64699e+17	22.1168	11.3537	DT	Monocyte
1.64702e+17	28.6642	18.8096	DT	Monocyte
1.64707e+17	19.935	9.69108	DT	Monocyte
1.64759e+17	19.1544	9.71835	DT	Monocyte
1.64779e+17	11.407	27.1856	DT	Monocyte
1.64828e+17	-22.3713	-20.4876	DT	pDC
1.64828e+17	21.2611	12.8221	DT	Monocyte
1.64829e+17	20.5257	10.7745	DT	Monocyte
1.64831e+17	0.892194	13.8236	DT	cDC2
1.64831e+17	6.64008	14.4878	DT	cDC2
1.64831e+17	15.0176	28.05	DT	Monocyte
1.65173e+17	24.739	26.268	DT	Monocyte
1.65181e+17	26.207	14.5039	DT	Monocyte
1.65183e+17	-29.5765	27.3357	DT	CCR7 cDC2
1.6519e+17	11.5883	26.3536	DT	Monocyte
1.6524e+17	24.6538	13.852	DT	Monocyte
1.65248e+17	25.601	14.0259	DT	Monocyte
1.65258e+17	12.393	25.7237	DT	Monocyte
1.65309e+17	19.6165	8.63124	DT	Monocyte
1.65309e+17	21.5453	10.9825	DT	Monocyte
1.65309e+17	25.4751	-10.064	DT	Alveolar Macrophage
1.65329e+17	28.4415	22.523	DT	Monocyte
1.65372e+17	12.8999	27.7256	DT	Monocyte
1.6538e+17	14.4413	20.2987	DT	Monocyte
1.65395e+17	14.7085	20.7353	DT	Monocyte
1.65398e+17	26.6867	12.7695	DT	Monocyte
1.65398e+17	20.4455	10.4552	DT	Monocyte
1.65714e+17	29.7886	19.0414	DT	Monocyte
1.65714e+17	25.6425	12.0529	DT	Monocyte
1.65714e+17	12.5123	25.0568	DT	Monocyte
1.65723e+17	20.312	9.97461	DT	Monocyte
1.65738e+17	12.3879	27.0585	DT	Monocyte
1.65738e+17	27.3755	32.3394	DT	CSF3R Monocyte
1.65807e+17	25.4461	24.944	DT	Monocyte
1.65807e+17	28.3617	19.446	DT	Monocyte
1.65807e+17	7.47596	14.9966	DT	cDC2
1.6585e+17	14.5736	20.6884	DT	Monocyte
1.65852e+17	-7.92771	-3.4692	DT	RETNLA Macrophage
1.65853e+17	25.7815	14.6986	DT	Monocyte
1.6586e+17	11.431	25.6512	DT	Monocyte
1.65927e+17	10.0463	-31.2541	DT	Alveolar Macrophage
1.65927e+17	13.4029	23.1565	DT	Monocyte
1.66266e+17	-7.84908	-3.39867	DT	RETNLA Macrophage
1.66274e+17	18.8995	9.23501	DT	Monocyte
1.66274e+17	22.5816	10.9481	DT	Monocyte
1.66425e+17	-26.1556	23.6652	DT	CCR7 cDC2
1.66479e+17	26.5762	32.4049	DT	CSF3R Monocyte
1.6648e+17	29.49	24.082	DT	Monocyte
1.69013e+17	26.7451	15.4837	DT	Monocyte
1.69022e+17	27.2727	32.1314	DT	CSF3R Monocyte
1.69022e+17	-10.6319	5.22982	DT	cDC2
1.69082e+17	19.746	8.42962	DT	Monocyte
1.69083e+17	28.8803	18.1901	DT	Monocyte
1.6915e+17	7.966	4.95999	DT	Monocyte
1.69175e+17	21.7167	7.94051	DT	Monocyte
1.69175e+17	22.3082	12.1538	DT	Monocyte
1.69175e+17	-3.62587	13.719	DT	cDC2
1.69561e+17	12.8956	27.1762	DT	Monocyte
1.69561e+17	25.5582	14.1566	DT	Monocyte
1.69588e+17	27.3931	19.9731	DT	Monocyte
1.6964e+17	22.6131	12.023	DT	Monocyte
1.69658e+17	13.3515	27.4789	DT	Monocyte
1.69658e+17	21.48	12.3189	DT	Monocyte
1.69708e+17	9.13799	-29.325	DT	Alveolar Macrophage
1.69777e+17	21.6654	8.25817	DT	Monocyte
1.7012e+17	13.9195	24.7135	DT	Monocyte
1.70122e+17	12.6593	27.6699	DT	Monocyte
1.70139e+17	21.5649	11.7919	DT	Monocyte
1.70181e+17	13.4727	23.4391	DT	Monocyte
1.70181e+17	20.8416	8.84982	DT	Monocyte
1.70248e+17	12.0388	26.6293	DT	Monocyte
1.70251e+17	9.39707	13.9961	DT	Monocyte
1.70258e+17	11.3358	26.7421	DT	Monocyte
1.70678e+17	30.9393	16.8074	DT	Monocyte
1.70729e+17	20.9274	9.89002	DT	Monocyte
1.70741e+17	29.4176	18.2592	DT	Monocyte
1.70756e+17	8.99508	14.6999	DT	cDC2
1.70756e+17	20.8566	8.06934	DT	Monocyte
1.70798e+17	12.9538	27.6613	DT	Monocyte
1.70798e+17	1.15016	14.503	DT	cDC2
1.70869e+17	27.6774	25.3029	DT	Monocyte
1.70869e+17	29.434	20.9488	DT	Monocyte
1.70869e+17	24.6314	27.1496	DT	Monocyte
1.70876e+17	14.0859	24.2011	DT	Monocyte
1.70876e+17	12.7896	27.2779	DT	Monocyte
1.91013e+17	27.9911	32.8295	DT	CSF3R Monocyte
1.9102e+17	-5.29681	26.4103	DT	cDC2
1.91088e+17	26.6334	26.4525	DT	Monocyte
1.91098e+17	23.3117	12.2184	DT	Monocyte
1.91099e+17	4.44322	16.3742	DT	cDC2
1.9114e+17	1.50524	-4.99149	DT	C1QA Macrophage
1.91142e+17	11.5855	25.6715	DT	Monocyte
1.91148e+17	17.6577	9.99044	DT	Monocyte
1.91167e+17	7.41163	-28.7241	DT	Alveolar Macrophage
1.91235e+17	18.709	16.8546	DT	Monocyte
1.91551e+17	-26.98	21.3785	DT	CCR7 cDC2
1.91623e+17	13.0039	26.9478	DT	Monocyte
1.91637e+17	27.1648	25.5636	DT	Monocyte
1.91647e+17	27.8147	19.0447	DT	Monocyte
1.91648e+17	11.2327	26.7838	DT	Monocyte
1.91649e+17	29.0976	21.7786	DT	Monocyte
1.9169e+17	29.2271	20.7891	DT	Monocyte
1.9169e+17	0.228377	-2.68428	DT	C1QA Macrophage
1.91705e+17	21.7371	10.5627	DT	Monocyte
1.91707e+17	25.8885	14.3116	DT	Monocyte
1.91707e+17	27.5333	29.4793	DT	CSF3R Monocyte
1.91768e+17	26.0361	14.2703	DT	Monocyte
1.92104e+17	27.1636	19.9696	DT	Monocyte
1.9211e+17	28.5312	16.0608	DT	Monocyte
1.92129e+17	28.5458	21.5147	DT	Monocyte
1.92129e+17	6.79049	15.4482	DT	cDC2
1.92171e+17	25.1175	25.0138	DT	Monocyte
1.92171e+17	26.9719	25.3469	DT	Monocyte
1.92186e+17	13.0995	26.3043	DT	Monocyte
1.92189e+17	14.2595	22.7591	DT	Monocyte
1.92189e+17	23.3911	11.4009	DT	Monocyte
1.9219e+17	12.1076	24.4281	DT	Monocyte
1.92197e+17	21.3141	10.0936	DT	Monocyte
1.92256e+17	21.4064	9.63904	DT	Monocyte
1.92266e+17	26.8481	13.5586	DT	Monocyte
1.92266e+17	25.9571	12.9574	DT	Monocyte
1.92309e+17	9.9351	-26.166	DT	Alveolar Macrophage
1.92318e+17	25.5454	14.0531	DT	Monocyte
1.92318e+17	28.1052	24.2269	DT	Monocyte
1.92324e+17	18.5262	26.8547	DT	Monocyte
1.9265e+17	22.6037	9.68284	DT	Monocyte
1.92662e+17	23.239	11.0831	DT	Monocyte
1.92662e+17	16.7927	28.3036	DT	Monocyte
1.92721e+17	6.35899	-3.67438	DT	C1QA Macrophage
1.92721e+17	22.9002	8.14111	DT	Monocyte
1.92723e+17	22.2927	9.1848	DT	Monocyte
1.92729e+17	23.3936	12.7871	DT	Monocyte
1.9273e+17	19.5794	8.98494	DT	Monocyte
1.92745e+17	19.3476	9.13908	DT	Monocyte
1.92745e+17	24.718	25.0038	DT	Monocyte
1.92788e+17	-0.693188	2.48719	DT	RETNLA Macrophage
1.92789e+17	21.3232	10.1339	DT	Monocyte
1.92789e+17	27.4137	16.5251	DT	Monocyte
1.92797e+17	21.3779	10.6554	DT	Monocyte
1.92797e+17	12.7336	27.896	DT	Monocyte
1.92816e+17	18.9357	10.0288	DT	Monocyte
1.9286e+17	28.2504	21.6464	DT	Monocyte
1.92868e+17	22.4018	11.3619	DT	Monocyte
1.95402e+17	-8.79137	3.7021	DT	cDC2
1.95402e+17	26.11	12.7048	DT	Monocyte
1.95402e+17	6.27739	-3.72097	DT	C1QA Macrophage
1.95418e+17	-23.4613	17.8523	DT	CCR7 cDC2
1.95425e+17	15.4676	27.7156	DT	Monocyte
1.95486e+17	23.2424	12.532	DT	Monocyte
1.95537e+17	23.5819	12.7564	DT	Monocyte
1.95548e+17	24.0026	11.704	DT	Monocyte
1.95548e+17	29.9233	19.7415	DT	Monocyte
1.95562e+17	29.792	18.8837	DT	Monocyte
1.95616e+17	27.5718	31.1074	DT	CSF3R Monocyte
1.95617e+17	11.9759	25.7846	DT	Monocyte
1.95622e+17	3.22671	-11.1076	DT	C1QA Macrophage
1.95634e+17	24.2509	27.2154	DT	Monocyte
1.95634e+17	21.2418	7.9989	DT	Monocyte
1.95634e+17	24.6512	12.1074	DT	Monocyte
1.95976e+17	21.4709	9.8289	DT	Monocyte
1.95977e+17	12.1094	20.1566	DT	Monocyte
1.95977e+17	29.1627	19.7193	DT	Monocyte
1.96046e+17	12.0482	26.9843	DT	Monocyte
1.96096e+17	23.4316	8.24484	DT	Monocyte
1.96105e+17	20.7437	11.1175	DT	Monocyte
1.96516e+17	23.3498	12.3467	DT	Monocyte
1.96516e+17	14.5414	20.265	DT	Monocyte
1.96517e+17	13.2258	27.6733	DT	Monocyte
1.96524e+17	26.6073	14.4572	DT	Monocyte
1.9657e+17	28.7567	17.8985	DT	Monocyte
1.96577e+17	25.3922	27.052	DT	Monocyte
1.96653e+17	26.9898	13.2769	DT	Monocyte
1.96663e+17	26.4175	13.781	DT	Monocyte
1.96665e+17	25.9314	25.3166	DT	Monocyte
1.96665e+17	27.6842	17.1627	DT	Monocyte
1.96731e+17	22.8896	15.6972	DT	Monocyte
1.96731e+17	-22.3262	-20.4704	DT	pDC
1.97052e+17	20.3635	7.16592	DT	Monocyte
1.97066e+17	21.8656	12.7419	DT	Monocyte
1.97074e+17	25.5668	13.0669	DT	Monocyte
1.97264e+17	13.0009	25.3671	DT	Monocyte
1.97272e+17	14.7554	20.7397	DT	Monocyte
1.9728e+17	19.3726	8.95004	DT	Monocyte
1.9728e+17	26.8573	12.471	DT	Monocyte
1.99807e+17	24.9256	14.2556	DT	Monocyte
1.99823e+17	27.4189	15.9509	DT	Monocyte
1.99878e+17	29.5892	15.7229	DT	Monocyte
1.99878e+17	25.0639	26.8031	DT	Monocyte
1.99884e+17	13.1868	21.9498	DT	Monocyte
1.99943e+17	24.5249	27.0241	DT	Monocyte
1.99944e+17	29.1647	19.653	DT	Monocyte
1.99955e+17	13.4382	22.0183	DT	Monocyte
1.99955e+17	19.6237	9.46523	DT	Monocyte
2.00006e+17	14.7495	20.8336	DT	Monocyte
2.00015e+17	20.3042	10.0313	DT	Monocyte
2.00364e+17	14.0526	25.0764	DT	Monocyte
2.00364e+17	18.9584	16.174	DT	Monocyte
2.00373e+17	29.0015	18.1141	DT	Monocyte
2.00445e+17	32.7365	21.4902	DT	Monocyte
2.00501e+17	12.8672	23.1944	DT	Monocyte
2.00897e+17	20.0215	8.57384	DT	Monocyte
2.00898e+17	20.6228	10.0713	DT	Monocyte
2.00898e+17	23.3911	10.5069	DT	Monocyte
2.00907e+17	20.7816	8.60062	DT	Monocyte
2.00914e+17	20.1273	11.1093	DT	Monocyte
2.00914e+17	24.174	13.2904	DT	Monocyte
2.00914e+17	28.9323	17.6006	DT	Monocyte
2.00924e+17	13.1697	27.6344	DT	Monocyte
2.00976e+17	23.899	13.2493	DT	Monocyte
2.00976e+17	29.2209	18.9813	DT	Monocyte
2.00983e+17	11.7698	27.2319	DT	Monocyte
2.00983e+17	7.01945	13.7666	DT	cDC2
2.00983e+17	-11.0667	2.81894	DT	cDC2
2.00994e+17	11.4106	24.7634	DT	Monocyte
2.01106e+17	20.645	9.50042	DT	Monocyte
2.0112e+17	19.5416	9.8457	DT	Monocyte
2.0112e+17	20.9858	7.66198	DT	Monocyte
2.0112e+17	27.734	29.8125	DT	CSF3R Monocyte
2.01464e+17	22.9089	12.1236	DT	Monocyte
2.01464e+17	29.1217	19.907	DT	Monocyte
2.01464e+17	29.2329	21.3413	DT	Monocyte
2.01464e+17	28.0391	16.4536	DT	Monocyte
2.01464e+17	22.3666	10.9917	DT	Monocyte
2.01533e+17	20.4823	9.05706	DT	Monocyte
2.01533e+17	-22.1706	-20.5839	DT	pDC
2.01533e+17	15.3272	27.7034	DT	Monocyte
2.01533e+17	20.883	9.34663	DT	Monocyte
2.01543e+17	22.1978	9.90415	DT	Monocyte
2.04199e+17	11.7184	25.232	DT	Monocyte
2.04199e+17	21.1388	11.5537	DT	Monocyte
2.04215e+17	11.7128	-32.842	DT	Alveolar Macrophage
2.04215e+17	12.1057	20.1214	DT	cDC2
2.04352e+17	13.9693	27.8179	DT	Monocyte
2.04352e+17	-8.53503	9.45066	DT	cDC2
2.04352e+17	25.6227	12.8702	DT	Monocyte
2.04352e+17	15.0289	21.2349	DT	Monocyte
2.04411e+17	28.3458	31.3122	DT	CSF3R Monocyte
2.04763e+17	21.9068	10.6552	DT	Monocyte
2.04771e+17	-3.89017	-7.28756	DT	C1QA Macrophage
2.04771e+17	24.0567	11.8766	DT	Monocyte
2.04773e+17	23.6701	8.15849	DT	Monocyte
2.04843e+17	29.5985	17.7168	DT	Monocyte
2.04882e+17	14.4796	27.8314	DT	Monocyte
2.04911e+17	25.5939	11.5812	DT	Monocyte
2.04952e+17	11.3475	25.5905	DT	Monocyte
2.0496e+17	27.3014	30.3128	DT	CSF3R Monocyte
2.0496e+17	29.5287	20.9903	DT	Monocyte
2.0496e+17	22.6793	11.2226	DT	Monocyte
2.04968e+17	21.3177	11.4697	DT	Monocyte
2.04968e+17	3.23253	-11.1404	DT	C1QA Macrophage
2.04968e+17	29.3028	17.4635	DT	Monocyte
2.05295e+17	23.9603	12.4106	DT	Monocyte
2.05295e+17	20.9613	11.1404	DT	Monocyte
2.05367e+17	29.1969	22.2551	DT	Monocyte
2.05382e+17	11.9554	26.6204	DT	Monocyte
2.05441e+17	12.6832	27.3883	DT	Monocyte
2.05913e+17	12.5894	27.0413	DT	Monocyte
2.0593e+17	22.4195	11.0035	DT	Monocyte
2.05934e+17	28.952	21.8418	DT	Monocyte
2.05984e+17	25.0049	27.0088	DT	Monocyte
2.26212e+17	21.0115	9.69016	DT	Monocyte
2.26334e+17	29.8153	17.9763	DT	Monocyte
2.26395e+17	21.6934	9.09721	DT	Monocyte
2.26395e+17	15.4966	27.992	DT	Monocyte
2.26401e+17	25.7679	15.5873	DT	Monocyte
2.26411e+17	22.9495	12.0803	DT	Monocyte
2.26417e+17	23.1648	6.9784	DT	Monocyte
2.26417e+17	28.5581	27.7419	DT	Monocyte
2.26746e+17	17.8722	27.5598	DT	Monocyte
2.2683e+17	-21.4049	-19.5742	DT	cDC2
2.26884e+17	21.0213	9.69433	DT	Monocyte
2.26884e+17	25.7282	16.1428	DT	CSF3R Monocyte
2.2689e+17	29.5964	18.0089	DT	Monocyte
2.26942e+17	12.426	20.9033	DT	Monocyte
2.2695e+17	9.0808	14.4993	DT	cDC2
2.26961e+17	28.4257	15.5731	DT	Monocyte
2.26967e+17	29.7535	19.9792	DT	Monocyte
2.2697e+17	13.9979	27.5329	DT	Monocyte
2.2697e+17	21.3483	8.89931	DT	Monocyte
2.27293e+17	18.3048	20.3362	DT	Monocyte
2.27293e+17	21.983	9.50267	DT	Monocyte
2.27293e+17	29.7308	18.9921	DT	Monocyte
2.27293e+17	20.1113	9.7364	DT	Monocyte
2.27296e+17	26.068	28.9042	DT	Monocyte
2.27297e+17	26.582	31.7153	DT	CSF3R Monocyte
2.27303e+17	24.3261	27.2356	DT	Monocyte
2.27313e+17	14.0516	23.0178	DT	Monocyte
2.27357e+17	28.9818	19.6822	DT	Monocyte
2.27362e+17	28.4375	21.7261	DT	Monocyte
2.27373e+17	12.0358	26.8811	DT	Monocyte
2.27374e+17	6.72436	-28.0024	DT	Alveolar Macrophage
2.27374e+17	12.906	27.813	DT	Monocyte
2.27434e+17	20.2788	9.80584	DT	Monocyte
2.27502e+17	11.4641	26.9325	DT	Monocyte
2.27509e+17	11.5061	25.5905	DT	Monocyte
2.27509e+17	-35.0772	-7.02455	DT	cDC1
2.27518e+17	-22.3524	-20.4872	DT	pDC
2.27518e+17	15.3289	27.5146	DT	Monocyte
2.27854e+17	26.5707	32.4587	DT	CSF3R Monocyte
2.27854e+17	19.7494	8.63098	DT	Monocyte
2.27854e+17	26.986	26.4664	DT	Monocyte
2.27854e+17	29.4522	17.8963	DT	Monocyte
2.27863e+17	23.8615	10.0679	DT	Monocyte
2.27863e+17	25.5625	25.3048	DT	Monocyte
2.27863e+17	13.3092	23.623	DT	Monocyte
2.27907e+17	26.6308	13.2075	DT	Monocyte
2.27923e+17	6.43451	-3.75824	DT	C1QA Macrophage
2.27923e+17	26.9312	26.3038	DT	Monocyte
2.28041e+17	22.8838	10.8321	DT	Monocyte
2.28041e+17	23.2336	11.057	DT	Monocyte
2.2805e+17	22.3599	11.0379	DT	Monocyte
2.28053e+17	12.664	-30.5951	DT	Alveolar Macrophage
2.30587e+17	28.6088	16.8091	DT	Monocyte
2.30587e+17	24.7815	26.7545	DT	Monocyte
2.30587e+17	23.2575	11.7577	DT	Monocyte
2.30587e+17	7.86035	14.4691	DT	cDC2
2.30587e+17	21.5429	10.5449	DT	Monocyte
2.30587e+17	-9.21906	8.8822	DT	cDC2
2.306e+17	20.0766	9.63024	DT	Monocyte
2.306e+17	20.1158	8.68567	DT	Monocyte
2.306e+17	-3.45047	-2.2899	DT	RETNLA Macrophage
2.3061e+17	26.9042	12.5851	DT	Monocyte
2.30663e+17	26.6584	31.9358	DT	CSF3R Monocyte
2.30663e+17	27.422	13.7585	DT	Monocyte
2.30671e+17	23.4591	8.2371	DT	Monocyte
2.30671e+17	5.87491	9.80907	DT	ARG1 Macrophage
2.30678e+17	21.2011	9.71752	DT	Monocyte
2.30678e+17	10.6729	23.8607	DT	Monocyte
2.30681e+17	21.2267	11.0459	DT	Monocyte
2.30732e+17	22.1102	11.3364	DT	Monocyte
2.30738e+17	10.9734	25.5691	DT	Monocyte
2.30739e+17	24.7568	26.8439	DT	Monocyte
2.30739e+17	13.7319	27.9425	DT	Monocyte
2.30748e+17	-5.3148	26.4088	DT	cDC2
2.30748e+17	12.9237	24.2115	DT	Monocyte
2.30748e+17	28.7169	21.8776	DT	Monocyte
2.30807e+17	26.6574	13.9551	DT	Monocyte
2.3081e+17	-9.08537	-1.27916	DT	RETNLA Macrophage
2.30817e+17	12.7517	27.6519	DT	Monocyte
2.30817e+17	20.8048	12.4252	DT	Monocyte
2.30817e+17	33.0366	20.958	DT	Monocyte
2.31133e+17	13.263	27.627	DT	Monocyte
2.31133e+17	21.3319	10.3347	DT	Monocyte
2.3122e+17	29.058	21.0161	DT	Monocyte
2.31349e+17	26.9752	25.9565	DT	Monocyte
2.3135e+17	20.4983	8.41734	DT	Monocyte
2.3135e+17	25.34	11.3905	DT	Monocyte
2.31365e+17	27.6003	30.0761	DT	CSF3R Monocyte
2.31365e+17	-9.9403	-0.834793	DT	RETNLA Macrophage
2.31366e+17	26.8898	12.6388	DT	Monocyte
2.31684e+17	11.1358	26.0196	DT	Monocyte
2.31684e+17	29.0136	20.9622	DT	Monocyte
2.31684e+17	28.9581	18.4206	DT	Monocyte
2.31686e+17	22.7674	11.4807	DT	Monocyte
2.31752e+17	12.0832	26.1236	DT	Monocyte
2.31752e+17	1.41404	-2.20914	DT	C1QA Macrophage
2.31753e+17	30.2323	20.5005	DT	Monocyte
2.31753e+17	12.0922	26.7515	DT	Monocyte
2.31841e+17	27.7823	30.3729	DT	CSF3R Monocyte
2.31901e+17	28.0185	19.839	DT	Monocyte
2.32236e+17	18.8617	16.3709	DT	Monocyte
2.32236e+17	29.0388	17.3343	DT	Monocyte
2.3225e+17	14.7861	24.8184	DT	Monocyte
2.32251e+17	-8.80093	6.52459	DT	cDC2
2.32251e+17	20.0233	9.08549	DT	Monocyte
2.32252e+17	12.4023	-28.2287	DT	Alveolar Macrophage
2.32313e+17	26.1788	28.5614	DT	Monocyte
2.3232e+17	22.0858	7.62798	DT	Monocyte
2.3232e+17	26.868	13.0718	DT	Monocyte
2.3232e+17	14.9236	21.7753	DT	Monocyte
2.32321e+17	26.1862	26.5523	DT	Monocyte
2.32372e+17	19.9916	8.95345	DT	Monocyte
2.32372e+17	11.8053	26.6949	DT	Monocyte
2.3238e+17	22.2711	10.5275	DT	Monocyte
2.3238e+17	23.9187	11.9923	DT	Monocyte
2.32389e+17	28.5582	15.9741	DT	Monocyte
2.34992e+17	24.6257	13.1636	DT	Monocyte
2.35007e+17	29.5857	19.023	DT	Monocyte
2.35059e+17	27.8523	31.4013	DT	CSF3R Monocyte
2.35128e+17	29.6658	18.5851	DT	Monocyte
2.35214e+17	7.16614	15.0636	DT	cDC2
2.35551e+17	12.1836	26.92	DT	Monocyte
2.356e+17	-34.903	-6.75821	DT	cDC1
2.35617e+17	26.6315	16.0423	DT	Monocyte
2.35678e+17	33.1862	20.4405	DT	Monocyte
2.35679e+17	26.9762	25.5438	DT	Monocyte
2.35748e+17	13.537	27.402	DT	Monocyte
2.35748e+17	13.2476	27.7681	DT	Monocyte
2.36158e+17	19.5953	10.966	DT	Monocyte
2.36168e+17	13.2094	27.402	DT	Monocyte
2.36168e+17	10.4799	22.2048	DT	Monocyte
2.36168e+17	29.5445	18.0996	DT	Monocyte
2.36177e+17	13.1246	25.4216	DT	Monocyte
2.3622e+17	28.8778	19.337	DT	Monocyte
2.3623e+17	11.9235	26.5115	DT	Monocyte
2.36298e+17	29.3457	18.682	DT	Monocyte
2.36719e+17	22.1576	10.1598	DT	Monocyte
2.3677e+17	1.72183	-3.5678	DT	C1QA Macrophage
2.36848e+17	21.6404	11.0397	DT	Monocyte
2.36848e+17	23.8785	8.60466	DT	Monocyte
2.39382e+17	13.6722	25.4627	DT	Monocyte
2.39452e+17	11.6284	24.472	DT	Monocyte
2.39517e+17	22.3952	7.37851	DT	Monocyte
2.39544e+17	13.6294	22.501	DT	Monocyte
2.39587e+17	24.5557	12.9805	DT	Monocyte
2.39594e+17	12.9245	26.4154	DT	Monocyte
2.39594e+17	20.1332	8.33246	DT	Monocyte
2.39596e+17	22.6925	8.94152	DT	Monocyte
2.39598e+17	26.588	26.7785	DT	Monocyte
2.39612e+17	24.3314	27.1365	DT	Monocyte
2.39613e+17	19.261	12.3897	DT	Monocyte
2.39613e+17	26.0086	25.9334	DT	Monocyte
2.4e+17	29.5928	18.5038	DT	Monocyte
2.40136e+17	21.3007	7.77078	DT	Monocyte
2.40147e+17	11.9704	26.7365	DT	Monocyte
2.40147e+17	8.91325	14.1169	DT	cDC2
2.40497e+17	-1.44814	-19.6704	DT	C1QA Macrophage
2.40551e+17	29.8701	19.8677	DT	Monocyte
2.40628e+17	12.8819	28.232	DT	Monocyte
2.40634e+17	22.0757	9.29989	DT	Monocyte
2.40695e+17	21.0956	9.92108	DT	Monocyte
2.40695e+17	25.8743	12.7061	DT	Monocyte
2.4103e+17	14.772	27.5271	DT	Monocyte
2.41039e+17	14.8624	21.0011	DT	Monocyte
2.41039e+17	22.7351	14.3507	DT	Monocyte
2.41055e+17	8.24577	15.1711	DT	cDC2
2.41098e+17	28.0623	30.8755	DT	CSF3R Monocyte
2.41109e+17	22.146	10.4519	DT	Monocyte
1.20703e+17	3.50927	7.42432	DT	ARG1 Macrophage
1.20703e+17	17.1025	11.0608	DT	Monocyte
1.20718e+17	-6.03507	1.40064	DT	RETNLA Macrophage
1.20718e+17	0.590717	-10.1373	DT	C1QA Macrophage
1.20718e+17	-25.7773	20.8468	DT	CCR7 cDC2
1.20727e+17	-3.59041	-2.28511	DT	RETNLA Macrophage
1.20727e+17	12.938	22.2111	DT	Monocyte
1.20727e+17	-33.8334	-6.11068	DT	cDC1
1.20729e+17	-14.7417	9.01573	DT	cDC2
1.20729e+17	-1.92699	-3.95195	DT	C1QA Macrophage
1.20729e+17	-10.1367	-1.76045	DT	RETNLA Macrophage
1.20729e+17	10.5123	-28.9204	DT	Alveolar Macrophage
1.20729e+17	-1.77971	-6.00866	DT	C1QA Macrophage
1.2073e+17	5.02991	5.28589	DT	ARG1 Macrophage
1.2073e+17	-4.85555	14.4323	DT	cDC2
1.2073e+17	0.413124	-3.79047	DT	C1QA Macrophage
1.2073e+17	29.1703	32.3959	DT	CSF3R Monocyte
1.2073e+17	-32.0434	-0.677335	DT	cDC1
1.2073e+17	-9.17928	-1.4997	DT	RETNLA Macrophage
1.2073e+17	13.0099	-33.9983	DT	Alveolar Macrophage
1.2073e+17	-5.77293	-5.62092	DT	C1QA Macrophage
1.2077e+17	-25.5276	18.4174	DT	CCR7 cDC2
1.2077e+17	-31.8678	-6.167	DT	cDC1
1.2077e+17	-9.30548	11.2803	DT	cDC2
1.20779e+17	-34.9645	4.2069	DT	cDC1
1.20779e+17	-3.37157	15.34	DT	cDC2
1.20781e+17	-25.7675	22.3259	DT	CCR7 cDC2
1.20781e+17	-22.5451	22.3409	DT	CCR7 cDC2
1.20781e+17	-34.9316	-6.56466	DT	cDC1
1.20781e+17	-39.4649	8.79028	DT	cDC1
1.20781e+17	-30.2573	21.3609	DT	CCR7 cDC2
1.20781e+17	-32.2407	17.7952	DT	CCR7 cDC2
1.20787e+17	-32.1637	-3.00991	DT	cDC1
1.20787e+17	-8.15155	8.9917	DT	cDC2
1.20788e+17	-2.13882	-6.88027	DT	C1QA Macrophage
1.20788e+17	-7.46336	1.1076	DT	RETNLA Macrophage
1.20847e+17	8.75505	-31.5742	DT	Alveolar Macrophage
1.20847e+17	0.928478	-3.87631	DT	C1QA Macrophage
1.20847e+17	-32.7096	-2.81082	DT	cDC1
1.20849e+17	-36.0347	-13.1909	DT	cDC1
1.20849e+17	5.62684	13.1799	DT	cDC2
1.20849e+17	-1.2719	-1.73531	DT	C1QA Macrophage
1.20849e+17	26.7581	12.6156	DT	Monocyte
1.2085e+17	-10.6266	-0.506354	DT	RETNLA Macrophage
1.2085e+17	6.0577	-8.80147	DT	C1QA Macrophage
1.2085e+17	-1.84999	11.7733	DT	cDC2
1.2085e+17	-35.3076	-10.0933	DT	cDC1
1.20857e+17	-32.3853	-9.11495	DT	cDC1
1.20864e+17	-5.01613	12.9207	DT	cDC2
1.20865e+17	8.68569	-31.5648	DT	Alveolar Macrophage
1.21184e+17	-30.9906	20.3901	DT	CCR7 cDC2
1.21184e+17	-3.74386	14.2392	DT	cDC2
1.21254e+17	-29.6463	-4.17843	DT	cDC1
1.21323e+17	28.7078	22.7882	DT	Monocyte
1.21323e+17	26.2861	12.0652	DT	Monocyte
1.21323e+17	-2.87128	-8.06617	DT	C1QA Macrophage
1.21339e+17	-12.0011	2.10184	DT	cDC2
1.21339e+17	-31.1671	1.59935	DT	cDC1
1.2134e+17	8.96844	-27.9021	DT	Alveolar Macrophage
1.2134e+17	6.21778	-27.7234	DT	Alveolar Macrophage
1.2134e+17	-26.2973	20.0434	DT	CCR7 cDC2
1.2134e+17	-27.8307	-1.81788	DT	cDC1
1.2134e+17	-34.5018	3.12653	DT	cDC1
1.2139e+17	-31.1906	2.77619	DT	cDC1
1.2139e+17	-33.5532	-3.17811	DT	cDC1
1.2139e+17	-7.27968	10.4448	DT	cDC2
1.21399e+17	-12.2014	22.7114	DT	cDC2
1.21399e+17	-27.5229	21.0269	DT	CCR7 cDC2
1.21399e+17	-25.7864	21.1529	DT	CCR7 cDC2
1.21399e+17	-30.4145	23.4608	DT	CCR7 cDC2
1.21405e+17	-29.5678	28.346	DT	CCR7 cDC2
1.21405e+17	-27.2254	20.6317	DT	CCR7 cDC2
1.21409e+17	-25.4089	18.7843	DT	CCR7 cDC2
1.21409e+17	-35.6278	-11.8963	DT	cDC1
1.21409e+17	0.773468	-6.02498	DT	C1QA Macrophage
1.21415e+17	-33.3687	-8.33887	DT	cDC1
1.21415e+17	7.11325	-25.4637	DT	Alveolar Macrophage
1.21415e+17	7.02006	6.60052	DT	ARG1 Macrophage
1.21415e+17	9.62494	-32.0662	DT	Alveolar Macrophage
1.21415e+17	-11.2548	22.599	DT	cDC2
1.21415e+17	-2.29065	10.39	DT	cDC2
1.21416e+17	-33.1965	-7.77212	DT	cDC1
1.21416e+17	-33.4819	-6.82536	DT	cDC1
1.21416e+17	23.1116	28.026	DT	Monocyte
1.21732e+17	-12.6052	24.7751	DT	cDC2
1.21732e+17	-4.87207	10.6116	DT	cDC2
1.21732e+17	-6.34768	14.5229	DT	cDC2
1.21734e+17	-35.5057	-9.34395	DT	cDC1
1.21734e+17	-35.8369	-10.6993	DT	cDC1
1.21735e+17	-35.1628	-10.1143	DT	cDC1
1.21749e+17	-11.2601	2.3701	DT	cDC2
1.21749e+17	2.7399	7.14429	DT	ARG1 Macrophage
1.21749e+17	-4.60851	12.8792	DT	cDC2
1.21751e+17	2.94973	-6.6015	DT	C1QA Macrophage
1.21751e+17	-39.5783	7.58451	DT	cDC1
1.21751e+17	26.0583	32.0291	DT	CSF3R Monocyte
1.21803e+17	-7.58137	0.337945	DT	RETNLA Macrophage
1.21803e+17	-1.58625	10.7732	DT	cDC2
1.21803e+17	0.296162	-9.60587	DT	C1QA Macrophage
1.21812e+17	-32.3141	-7.21029	DT	cDC1
1.21812e+17	-36.3466	-4.33296	DT	cDC1
1.21812e+17	-32.7449	25.8548	DT	CCR7 cDC2
1.21812e+17	-29.4436	-3.44143	DT	cDC1
1.21818e+17	6.15198	-7.60292	DT	C1QA Macrophage
1.21818e+17	-31.8853	22.0743	DT	CCR7 cDC2
1.21818e+17	14.1018	-31.957	DT	Alveolar Macrophage
1.21818e+17	-33.5198	-2.13044	DT	cDC1
1.21818e+17	18.05	10.0417	DT	Monocyte
1.2183e+17	-33.2175	0.175854	DT	cDC1
1.21869e+17	-0.964644	-4.96239	DT	C1QA Macrophage
1.21869e+17	0.110966	4.05063	DT	C1QA Macrophage
1.21878e+17	-32.0285	-9.27769	DT	cDC1
1.21878e+17	13.7084	-29.0556	DT	Alveolar Macrophage
1.21878e+17	-34.721	-13.3042	DT	cDC1
1.21878e+17	-29.6457	21.8731	DT	CCR7 cDC2
1.21878e+17	6.55642	6.42272	DT	ARG1 Macrophage
1.21886e+17	-40.8201	-12.215	DT	cDC1
1.21886e+17	8.94232	-29.4944	DT	Alveolar Macrophage
1.21886e+17	1.21088	6.46304	DT	cDC2
1.21886e+17	-36.7823	-10.5577	DT	cDC1
1.21886e+17	-2.01479	-7.6121	DT	C1QA Macrophage
1.21887e+17	-21.0101	22.7774	DT	CCR7 cDC2
1.21887e+17	7.41093	-29.4065	DT	Alveolar Macrophage
1.21887e+17	-32.895	15.3929	DT	CCR7 cDC2
1.21887e+17	29.0318	31.6563	DT	CSF3R Monocyte
1.21887e+17	3.85784	-7.35401	DT	C1QA Macrophage
1.2189e+17	-34.7076	-12.1977	DT	cDC1
1.2189e+17	5.39759	13.0651	DT	cDC2
1.2189e+17	-29.8748	2.35114	DT	cDC1
1.2189e+17	-35.9718	-11.3524	DT	cDC1
1.2189e+17	-36.2736	-13.3356	DT	cDC1
1.2189e+17	-1.56482	8.32795	DT	cDC2
1.2194e+17	28.1337	24.0239	DT	Monocyte
1.2194e+17	-34.0448	-8.19684	DT	cDC1
1.2194e+17	-31.0058	-0.979972	DT	cDC1
1.21946e+17	-0.653085	-9.48475	DT	C1QA Macrophage
1.21946e+17	9.29552	-27.2775	DT	Alveolar Macrophage
1.21955e+17	-39.932	8.57995	DT	cDC1
1.21955e+17	-7.48434	12.4437	DT	cDC2
1.21955e+17	-33.4459	-1.69257	DT	cDC1
1.21955e+17	-0.348263	5.37986	DT	cDC2
1.21955e+17	-36.8182	-11.0344	DT	cDC1
1.21964e+17	-38.8333	-13.9167	DT	cDC1
1.21964e+17	-7.51744	0.511877	DT	RETNLA Macrophage
1.21964e+17	-3.62071	10.7327	DT	cDC2
1.22284e+17	-30.1447	20.0846	DT	CCR7 cDC2
1.22285e+17	-33.8683	-8.3982	DT	cDC1
1.22285e+17	-10.5828	23.082	DT	cDC2
1.22285e+17	10.4868	-29.9884	DT	Alveolar Macrophage
1.22285e+17	-34.5478	3.82908	DT	cDC1
1.22285e+17	-36.9702	4.54507	DT	cDC1
1.22285e+17	-4.51504	2.45755	DT	RETNLA Macrophage
1.22285e+17	-7.16175	10.4788	DT	cDC2
1.22285e+17	-34.0358	-5.94331	DT	cDC1
1.22291e+17	7.9806	-31.3554	DT	Alveolar Macrophage
1.22291e+17	-31.8533	-5.38174	DT	cDC1
1.22292e+17	-32.0208	-1.25717	DT	cDC1
1.22292e+17	-9.7341	-0.144788	DT	RETNLA Macrophage
1.22299e+17	-8.85048	4.87457	DT	cDC2
1.22308e+17	0.511605	-13.47	DT	C1QA Macrophage
1.22308e+17	1.19998	-6.58251	DT	C1QA Macrophage
1.22308e+17	24.3598	22.2958	DT	Monocyte
1.2235e+17	-25.9366	21.7707	DT	CCR7 cDC2
1.2235e+17	-33.4536	-1.64532	DT	cDC1
1.2235e+17	-11.2623	16.8025	DT	cDC2
1.2235e+17	-30.0906	-3.36169	DT	cDC1
1.2235e+17	-10.2356	-1.36093	DT	RETNLA Macrophage
1.22352e+17	-8.72747	-16.9496	DT	C1QA Macrophage
1.22352e+17	-0.727751	4.88625	DT	cDC2
1.22352e+17	-40.1249	7.82574	DT	cDC1
1.22352e+17	-3.50316	13.319	DT	cDC2
1.22352e+17	-27.2487	21.2988	DT	CCR7 cDC2
1.22359e+17	-26.4157	19.3964	DT	CCR7 cDC2
1.22359e+17	-13.4255	3.2595	DT	cDC2
1.2237e+17	0.356945	-8.33414	DT	C1QA Macrophage
1.2237e+17	3.17113	-12.2572	DT	C1QA Macrophage
1.2237e+17	-42.0718	6.06732	DT	cDC1
1.2237e+17	-22.3484	-20.5078	DT	pDC
1.22378e+17	-4.0182	10.0769	DT	cDC2
1.22378e+17	-8.13057	0.0169568	DT	RETNLA Macrophage
1.22378e+17	10.1166	-30.3757	DT	Alveolar Macrophage
1.22378e+17	16.3856	11.1495	DT	Monocyte
1.22378e+17	-7.12011	11.6702	DT	cDC2
1.22378e+17	-22.5	22.2739	DT	CCR7 cDC2
1.22379e+17	1.5908	-6.28155	DT	C1QA Macrophage
1.22379e+17	-4.459	12.9951	DT	cDC2
1.22379e+17	-10.914	22.0929	DT	cDC2
1.22379e+17	-40.9192	3.43306	DT	cDC1
1.22427e+17	5.71036	-28.2952	DT	Alveolar Macrophage
1.22427e+17	-24.3152	20.7714	DT	CCR7 cDC2
1.22427e+17	-33.8986	-7.8264	DT	cDC1
1.22436e+17	-33.1589	-6.37839	DT	cDC1
1.22436e+17	0.789631	2.68511	DT	C1QA Macrophage
1.22445e+17	8.49141	-27.9209	DT	Alveolar Macrophage
1.22445e+17	-24.2412	22.4252	DT	CCR7 cDC2
1.22488e+17	-9.60198	2.74469	DT	cDC2
1.22489e+17	-28.8579	-3.22325	DT	cDC1
1.22491e+17	12.1189	-33.0018	DT	Alveolar Macrophage
1.22491e+17	0.946112	6.27939	DT	cDC2
1.22491e+17	-1.52021	-7.26415	DT	C1QA Macrophage
1.22491e+17	10.2549	-30.7314	DT	Alveolar Macrophage
1.22491e+17	-32.0674	20.8582	DT	CCR7 cDC2
1.22497e+17	-31.221	2.54494	DT	cDC1
1.22497e+17	-31.0867	3.11869	DT	cDC1
1.22497e+17	-36.7801	-6.64064	DT	cDC1
1.22497e+17	6.62059	5.86803	DT	ARG1 Macrophage
1.22497e+17	14.0283	20.371	DT	Monocyte
1.225e+17	-34.181	-5.21354	DT	cDC1
1.225e+17	7.81791	-29.823	DT	Alveolar Macrophage
1.225e+17	26.9288	22.4695	DT	Monocyte
1.22505e+17	-28.6535	20.6411	DT	CCR7 cDC2
1.22507e+17	4.16255	6.29889	DT	ARG1 Macrophage
1.22507e+17	-33.4548	-9.32309	DT	cDC1
1.25034e+17	-36.5913	-11.6348	DT	cDC1
1.25034e+17	-32.2491	14.9534	DT	CCR7 cDC2
1.25034e+17	-31.9005	-9.8035	DT	cDC1
1.2505e+17	-1.99567	-6.17039	DT	C1QA Macrophage
1.2505e+17	29.777	31.2589	DT	CSF3R Monocyte
1.2505e+17	-30.5913	-0.231711	DT	cDC1
1.2505e+17	-5.70654	10.8643	DT	cDC2
1.25051e+17	-2.32894	-7.38205	DT	C1QA Macrophage
1.25051e+17	-1.28693	12.6038	DT	cDC2
1.25059e+17	-36.7828	-14.1524	DT	cDC1
1.25059e+17	-24.1272	18.5323	DT	CCR7 cDC2
1.25059e+17	-10.2071	11.174	DT	cDC2
1.25103e+17	-9.20731	-11.2145	DT	C1QA Macrophage
1.25103e+17	-32.1116	-4.03752	DT	cDC1
1.25103e+17	-29.0434	21.1464	DT	CCR7 cDC2
1.25103e+17	8.32934	-29.1964	DT	Alveolar Macrophage
1.25128e+17	-37.2899	8.62561	DT	cDC1
1.25128e+17	-6.74467	9.58008	DT	cDC2
1.25128e+17	2.09389	6.54147	DT	ARG1 Macrophage
1.25168e+17	0.333473	-7.02138	DT	C1QA Macrophage
1.25237e+17	-12.6115	3.13263	DT	cDC2
1.25237e+17	-33.6487	-6.16353	DT	cDC1
1.25237e+17	-31.3882	-3.50022	DT	cDC1
1.25237e+17	4.07992	4.36111	DT	ARG1 Macrophage
1.25237e+17	-32.8617	-5.64759	DT	cDC1
1.25239e+17	6.48615	13.6707	DT	cDC2
1.25247e+17	10.5129	26.3936	DT	Monocyte
1.25257e+17	27.791	32.1864	DT	CSF3R Monocyte
1.25257e+17	28.5257	23.0073	DT	Monocyte
1.25257e+17	-0.230008	-4.07294	DT	C1QA Macrophage
1.25257e+17	11.5207	-30.1736	DT	Alveolar Macrophage
1.25257e+17	35.0736	-17.4925	DT	Alveolar Macrophage
1.25262e+17	-6.93871	7.25381	DT	cDC2
1.25584e+17	-12.6568	1.78903	DT	cDC2
1.25606e+17	-30.1622	21.3402	DT	CCR7 cDC2
1.25606e+17	-29.7653	19.5534	DT	CCR7 cDC2
1.25721e+17	-31.9217	-6.67406	DT	cDC1
1.25721e+17	-27.4829	22.7604	DT	CCR7 cDC2
1.25721e+17	-32.5522	-6.06496	DT	cDC1
1.25745e+17	25.4452	20.7218	DT	Monocyte
1.25745e+17	-3.58995	10.4834	DT	cDC2
1.25745e+17	8.77859	7.52026	DT	ARG1 Macrophage
1.25745e+17	7.22514	-26.9891	DT	Alveolar Macrophage
1.25747e+17	-31.824	-5.85549	DT	cDC1
1.25747e+17	-22.2043	22.7029	DT	CCR7 cDC2
1.25747e+17	2.58856	10.9641	DT	C1QA Macrophage
1.25747e+17	-3.86616	12.9137	DT	cDC2
1.25747e+17	-31.1551	14.2448	DT	CCR7 cDC2
1.25747e+17	-28.6853	21.2024	DT	CCR7 cDC2
1.25747e+17	-40.0426	8.40461	DT	cDC1
1.25787e+17	1.76831	12.5351	DT	cDC2
1.25787e+17	-33.7263	14.0995	DT	CCR7 cDC2
1.25798e+17	11.6328	-32.9944	DT	Alveolar Macrophage
1.25805e+17	-1.9955	9.63091	DT	cDC2
1.25805e+17	15.3485	-23.1233	DT	Alveolar Macrophage
1.25813e+17	11.5352	-29.1724	DT	Alveolar Macrophage
1.25813e+17	-0.266985	-10.849	DT	C1QA Macrophage
1.25813e+17	1.18223	-7.19142	DT	C1QA Macrophage
1.2615e+17	9.61765	-29.469	DT	Alveolar Macrophage
1.2615e+17	17.223	10.5805	DT	Monocyte
1.2615e+17	-29.9878	18.3924	DT	CCR7 cDC2
1.26202e+17	-28.1168	19.3412	DT	CCR7 cDC2
1.26202e+17	2.94815	7.20675	DT	ARG1 Macrophage
1.26202e+17	4.92404	7.66741	DT	ARG1 Macrophage
1.26202e+17	26.8572	22.4539	DT	Monocyte
1.26216e+17	-35.2919	-10.6902	DT	cDC1
1.26224e+17	-5.11424	13.4833	DT	cDC2
1.26224e+17	-36.3178	-4.34399	DT	cDC1
1.26224e+17	-14.6557	-0.310182	DT	C1QA Macrophage
1.26224e+17	-21.2664	23.6024	DT	CCR7 cDC2
1.26225e+17	-27.2614	21.972	DT	CCR7 cDC2
1.26225e+17	-8.76086	0.512521	DT	RETNLA Macrophage
1.26228e+17	-0.874485	-6.46022	DT	C1QA Macrophage
1.26228e+17	-0.391707	-7.87639	DT	C1QA Macrophage
1.26228e+17	-8.41846	0.270173	DT	RETNLA Macrophage
1.26267e+17	-3.94832	12.5968	DT	cDC2
1.26267e+17	0.140743	-6.7458	DT	C1QA Macrophage
1.26269e+17	-34.9976	-11.3695	DT	cDC1
1.26269e+17	0.496546	-7.6532	DT	C1QA Macrophage
1.26269e+17	26.5579	23.2659	DT	Monocyte
1.26269e+17	-22.5573	-20.4884	DT	pDC
1.26278e+17	25.9181	12.8529	DT	Monocyte
1.26284e+17	5.96127	-30.1616	DT	Alveolar Macrophage
1.26284e+17	1.32937	-9.72412	DT	C1QA Macrophage
1.26284e+17	9.66638	-29.7056	DT	Alveolar Macrophage
1.26284e+17	6.34385	7.22959	DT	ARG1 Macrophage
1.26284e+17	-27.2079	18.2356	DT	CCR7 cDC2
1.26348e+17	-32.5751	-3.31839	DT	cDC1
1.26348e+17	12.4965	-28.5264	DT	Alveolar Macrophage
1.26681e+17	-12.1371	-1.24123	DT	C1QA Macrophage
1.26681e+17	-31.2133	20.201	DT	CCR7 cDC2
1.26682e+17	-36.638	-11.9008	DT	cDC1
1.26682e+17	25.7691	-8.77006	DT	Alveolar Macrophage
1.26682e+17	-1.42497	-9.56891	DT	C1QA Macrophage
1.26683e+17	-36.4874	-12.2918	DT	cDC1
1.267e+17	9.50125	7.59848	DT	Monocyte
1.26749e+17	-5.73624	-7.29714	DT	C1QA Macrophage
1.26749e+17	0.174604	-8.88553	DT	C1QA Macrophage
1.26749e+17	7.93295	8.22929	DT	ARG1 Macrophage
1.2676e+17	-7.62022	6.95048	DT	cDC2
1.2676e+17	-30.359	0.455205	DT	cDC1
1.2676e+17	13.2602	-33.6095	DT	Alveolar Macrophage
1.26768e+17	-33.7907	-1.45979	DT	cDC1
1.26768e+17	8.77729	-23.2971	DT	Alveolar Macrophage
1.26821e+17	12.8614	21.8283	DT	Monocyte
1.26821e+17	-4.56144	14.1994	DT	cDC2
1.26821e+17	5.49101	6.76631	DT	ARG1 Macrophage
1.26834e+17	-1.00445	8.14149	DT	cDC2
1.26837e+17	26.6306	22.3718	DT	Monocyte
1.26837e+17	25.8768	20.111	DT	Monocyte
1.26843e+17	7.5255	-29.1923	DT	Alveolar Macrophage
1.26888e+17	-13.7879	7.64141	DT	cDC2
1.26888e+17	-4.39621	11.7518	DT	cDC2
1.26888e+17	6.02492	-28.3235	DT	Alveolar Macrophage
1.26888e+17	28.0654	15.0807	DT	Monocyte
1.26888e+17	-23.8448	21.8111	DT	CCR7 cDC2
1.26889e+17	0.834317	2.327	DT	C1QA Macrophage
1.26889e+17	11.2085	-32.7422	DT	Alveolar Macrophage
1.26904e+17	-35.1459	-10.5032	DT	cDC1
1.26904e+17	27.0439	11.7267	DT	Monocyte
1.26913e+17	-34.8037	4.10318	DT	cDC1
1.26913e+17	5.01917	7.14262	DT	ARG1 Macrophage
1.26913e+17	-27.5793	22.5234	DT	CCR7 cDC2
1.26913e+17	27.9696	16.0731	DT	Monocyte
1.26914e+17	-10.0703	-1.0168	DT	RETNLA Macrophage
1.26914e+17	-32.4933	-3.13991	DT	cDC1
1.2943e+17	12.4039	-28.3725	DT	Alveolar Macrophage
1.2943e+17	6.00641	-7.56531	DT	C1QA Macrophage
1.2944e+17	-2.69656	-0.610667	DT	RETNLA Macrophage
1.2944e+17	-32.2527	-4.79196	DT	cDC1
1.29448e+17	-36.7513	-13.6717	DT	cDC1
1.29454e+17	-31.4501	-4.13895	DT	cDC1
1.29454e+17	3.24494	-10.0815	DT	C1QA Macrophage
1.29454e+17	-4.20854	11.1144	DT	cDC2
1.29454e+17	6.91785	-28.621	DT	Alveolar Macrophage
1.29455e+17	-33.1598	-3.12095	DT	cDC1
1.29455e+17	11.4047	-30.887	DT	Alveolar Macrophage
1.29455e+17	6.09235	-27.3363	DT	Alveolar Macrophage
1.29455e+17	-31.9231	-8.33376	DT	cDC1
1.29455e+17	-32.686	3.75231	DT	cDC1
1.29455e+17	-34.703	-12.1488	DT	cDC1
1.29457e+17	8.56269	9.4937	DT	ARG1 Macrophage
1.29458e+17	-0.694876	-9.29395	DT	C1QA Macrophage
1.29458e+17	10.7344	-24.7486	DT	Alveolar Macrophage
1.29458e+17	-29.4222	20.5962	DT	CCR7 cDC2
1.29508e+17	-29.7043	27.8467	DT	CCR7 cDC2
1.29508e+17	-33.5918	-3.30185	DT	cDC1
1.29508e+17	6.09603	-32.2644	DT	Alveolar Macrophage
1.29508e+17	-13.4422	8.60028	DT	cDC2
1.29516e+17	-33.9869	-2.88393	DT	cDC1
1.29516e+17	-30.1477	22.5439	DT	CCR7 cDC2
1.29516e+17	-32.3876	-4.53598	DT	cDC1
1.29516e+17	-27.3368	21.5094	DT	CCR7 cDC2
1.29524e+17	-34.4447	-8.30884	DT	cDC1
1.29524e+17	-22.1225	20.3528	DT	CCR7 cDC2
1.29568e+17	5.11606	4.73423	DT	ARG1 Macrophage
1.29568e+17	-5.9249	1.48515	DT	RETNLA Macrophage
1.29568e+17	-20.0792	20.6782	DT	CCR7 cDC2
1.29568e+17	-8.71251	5.26344	DT	cDC2
1.29568e+17	7.70305	-33.3757	DT	Alveolar Macrophage
1.29568e+17	-33.3766	-1.6606	DT	cDC1
1.29568e+17	-31.9815	-7.81104	DT	cDC1
1.29575e+17	2.37524	1.25053	DT	C1QA Macrophage
1.29576e+17	-5.25619	15.117	DT	cDC2
1.29576e+17	3.58471	7.38904	DT	ARG1 Macrophage
1.29586e+17	16.7346	10.8157	DT	Monocyte
1.29586e+17	-26.3402	19.5952	DT	CCR7 cDC2
1.29594e+17	12.3396	-32.3558	DT	Alveolar Macrophage
1.29594e+17	-3.29832	-7.02388	DT	C1QA Macrophage
1.29594e+17	3.28558	5.55774	DT	ARG1 Macrophage
1.29594e+17	-27.2914	20.6596	DT	CCR7 cDC2
1.29594e+17	-9.42566	0.511861	DT	RETNLA Macrophage
1.2966e+17	-33.8049	-2.62179	DT	cDC1
1.2966e+17	-39.2007	-4.11333	DT	cDC1
1.2966e+17	29.0879	31.5472	DT	CSF3R Monocyte
1.29662e+17	-34.4166	-5.1717	DT	cDC1
1.29662e+17	-31.1145	21.6674	DT	CCR7 cDC2
1.29662e+17	8.53921	-28.7739	DT	Alveolar Macrophage
1.29662e+17	-0.401631	8.49894	DT	cDC2
1.29662e+17	-21.189	23.5341	DT	CCR7 cDC2
1.29664e+17	-0.182825	-0.207325	DT	C1QA Macrophage
1.29664e+17	-34.4571	-5.73705	DT	cDC1
1.29664e+17	-32.0367	2.26934	DT	cDC1
1.29978e+17	-8.10563	0.188147	DT	RETNLA Macrophage
1.29978e+17	-0.741362	-10.5852	DT	C1QA Macrophage
1.29978e+17	-15.1306	10.2292	DT	cDC2
1.29978e+17	26.8873	23.633	DT	Monocyte
1.29981e+17	-7.29486	2.05274	DT	RETNLA Macrophage
1.29981e+17	-2.95634	12.7426	DT	cDC2
1.29981e+17	-36.2294	-13.1956	DT	cDC1
1.29999e+17	-36.0316	-12.3334	DT	cDC1
1.29999e+17	-4.55893	10.197	DT	cDC2
1.30005e+17	-25.1644	19.7838	DT	CCR7 cDC2
1.30005e+17	-5.22812	11.972	DT	cDC2
1.30005e+17	-26.3724	26.4537	DT	CCR7 cDC2
1.30005e+17	-0.113745	-6.37032	DT	C1QA Macrophage
1.30049e+17	-30.1793	21.4559	DT	CCR7 cDC2
1.3005e+17	-5.51247	10.519	DT	cDC2
1.3005e+17	-21.3825	21.2357	DT	CCR7 cDC2
1.3005e+17	6.96791	-30.3267	DT	Alveolar Macrophage
1.30075e+17	27.4757	13.0816	DT	Monocyte
1.30075e+17	-33.0881	23.1811	DT	CCR7 cDC2
1.30075e+17	7.30386	-27.5046	DT	Alveolar Macrophage
1.30119e+17	-27.1144	21.5776	DT	CCR7 cDC2
1.30127e+17	-31.0081	-3.69183	DT	cDC1
1.30133e+17	-1.00602	15.6182	DT	cDC2
1.30133e+17	-32.3397	-4.08334	DT	cDC1
1.30133e+17	-29.8154	-4.90172	DT	cDC1
1.30133e+17	19.0603	9.53815	DT	Monocyte
1.30134e+17	-29.2315	28.1398	DT	CCR7 cDC2
1.30134e+17	-34.517	-0.938933	DT	cDC1
1.30134e+17	-33.9335	0.90611	DT	cDC1
1.30134e+17	-30.4391	2.9227	DT	cDC1
1.30135e+17	-30.0599	21.5524	DT	CCR7 cDC2
1.30142e+17	-2.70712	12.1239	DT	cDC2
1.30142e+17	-4.9829	13.4308	DT	cDC2
1.30142e+17	6.4196	-30.2876	DT	Alveolar Macrophage
1.30144e+17	1.06859	7.73302	DT	cDC2
1.30144e+17	-35.4962	-10.4563	DT	cDC1
1.30144e+17	13.9021	-34.9714	DT	Alveolar Macrophage
1.30144e+17	22.5449	13.3756	DT	Monocyte
1.30144e+17	19.1832	11.7989	DT	Monocyte
1.30144e+17	-5.1675	12.25	DT	cDC2
1.30188e+17	17.3735	10.9662	DT	Monocyte
1.30188e+17	-30.1567	21.7996	DT	CCR7 cDC2
1.30188e+17	6.58381	-28.1762	DT	Alveolar Macrophage
1.30195e+17	-41.7955	6.15756	DT	cDC1
1.30205e+17	-1.00496	-5.30855	DT	C1QA Macrophage
1.30205e+17	-34.3833	-5.49262	DT	cDC1
1.30213e+17	-26.0554	20.9582	DT	CCR7 cDC2
1.30213e+17	-6.02708	10.8927	DT	cDC2
1.30213e+17	7.92019	-25.0765	DT	Alveolar Macrophage
1.30529e+17	-32.8409	-5.22804	DT	cDC1
1.30529e+17	-9.14538	27.481	DT	cDC2
1.30529e+17	3.17218	-8.7877	DT	C1QA Macrophage
1.30529e+17	-34.1667	1.33944	DT	cDC1
1.30529e+17	-6.15985	-7.26207	DT	C1QA Macrophage
1.30529e+17	-29.3544	-1.30671	DT	cDC1
1.30538e+17	-3.71136	8.67505	DT	cDC2
1.30539e+17	-33.9222	-1.01813	DT	cDC1
1.3054e+17	-6.71977	5.42095	DT	cDC2
1.3054e+17	-5.79084	3.03198	DT	RETNLA Macrophage
1.30599e+17	24.9679	12.4344	DT	Monocyte
1.30599e+17	-0.204284	-6.64879	DT	C1QA Macrophage
1.30599e+17	4.99302	7.31975	DT	ARG1 Macrophage
1.306e+17	-26.8058	22.5919	DT	CCR7 cDC2
1.30608e+17	-4.10715	-5.65152	DT	C1QA Macrophage
1.30608e+17	-2.24666	-7.43032	DT	C1QA Macrophage
1.30608e+17	26.8523	20.9226	DT	Monocyte
1.30615e+17	22.7293	8.14393	DT	Monocyte
1.30615e+17	-35.8926	-6.29471	DT	cDC1
1.30615e+17	5.13766	7.20663	DT	ARG1 Macrophage
1.30616e+17	-30.0949	19.6017	DT	CCR7 cDC2
1.30616e+17	-33.2954	-2.21597	DT	cDC1
1.30616e+17	-27.6791	22.845	DT	CCR7 cDC2
1.30665e+17	-30.3994	22.5502	DT	CCR7 cDC2
1.30665e+17	-4.51381	-6.72263	DT	C1QA Macrophage
1.30665e+17	-4.71663	12.3111	DT	cDC2
1.30665e+17	-3.04397	-2.35165	DT	RETNLA Macrophage
1.30665e+17	-36.251	-8.28886	DT	cDC1
1.30674e+17	-36.9445	-10.6554	DT	cDC1
1.30674e+17	-35.0353	1.11401	DT	cDC1
1.30674e+17	9.22657	-29.499	DT	Alveolar Macrophage
1.30674e+17	-4.68449	13.4385	DT	cDC2
1.30675e+17	-0.396862	-10.2286	DT	C1QA Macrophage
1.30675e+17	-31.2534	-6.71426	DT	cDC1
1.30675e+17	3.4601	4.30906	DT	ARG1 Macrophage
1.30676e+17	-2.38871	14.1173	DT	cDC2
1.30691e+17	-8.77544	11.9299	DT	CCR7 cDC2
1.30691e+17	-7.18439	-5.30174	DT	C1QA Macrophage
1.30691e+17	-5.65299	-4.77005	DT	RETNLA Macrophage
1.30691e+17	-5.82717	6.23134	DT	cDC2
1.30693e+17	-25.1326	21.0437	DT	CCR7 cDC2
1.30693e+17	-29.397	18.9176	DT	CCR7 cDC2
1.30693e+17	38.104	-12.4564	DT	Alveolar Macrophage
1.30693e+17	-27.8605	18.5909	DT	CCR7 cDC2
1.30693e+17	-6.27621	1.76999	DT	RETNLA Macrophage
1.30693e+17	-30.9179	-8.1986	DT	cDC1
1.30751e+17	-29.5024	20.6386	DT	CCR7 cDC2
1.30751e+17	-6.35422	-6.71949	DT	C1QA Macrophage
1.30751e+17	-33.2745	20.8488	DT	CCR7 cDC2
1.3108e+17	-9.67761	1.73902	DT	RETNLA Macrophage
1.31081e+17	-31.3085	-1.95151	DT	cDC1
1.31081e+17	-13.9266	4.21004	DT	cDC2
1.31096e+17	-0.930036	-11.5459	DT	C1QA Macrophage
1.31096e+17	-27.6493	27.4796	DT	CCR7 cDC2
1.31105e+17	-4.99456	9.53887	DT	cDC2
1.31107e+17	-6.86446	10.4056	DT	cDC2
1.31149e+17	-35.0799	4.8436	DT	cDC1
1.31149e+17	-30.7465	21.4661	DT	CCR7 cDC2
1.31149e+17	24.2036	11.1848	DT	Monocyte
1.31149e+17	-3.35086	6.05552	DT	cDC2
1.31149e+17	-35.0154	-13.243	DT	cDC1
1.3115e+17	9.55445	-25.6989	DT	Alveolar Macrophage
1.3115e+17	-24.5998	22.9792	DT	CCR7 cDC2
1.3115e+17	9.63878	-25.9363	DT	Alveolar Macrophage
1.3115e+17	8.70316	7.16836	DT	ARG1 Macrophage
1.31164e+17	-32.5863	-8.42608	DT	cDC1
1.31164e+17	10.659	-24.9095	DT	Alveolar Macrophage
1.31164e+17	-0.0187292	-9.58996	DT	C1QA Macrophage
1.31164e+17	-34.333	-0.87661	DT	cDC1
1.31164e+17	13.1648	23.2424	DT	Monocyte
1.31165e+17	-34.5029	-9.63903	DT	cDC1
1.31165e+17	-8.14005	26.4102	DT	cDC2
1.31166e+17	-3.60202	-7.0563	DT	C1QA Macrophage
1.31166e+17	-5.15128	-6.26228	DT	C1QA Macrophage
1.31166e+17	16.6831	10.6746	DT	Monocyte
1.31174e+17	-24.6701	20.1281	DT	CCR7 cDC2
1.31174e+17	-33.4402	3.33999	DT	cDC1
1.31174e+17	-6.68367	0.834954	DT	RETNLA Macrophage
1.31174e+17	1.71492	6.82747	DT	ARG1 Macrophage
1.31224e+17	-30.5134	3.1687	DT	cDC1
1.31224e+17	-4.05084	15.0054	DT	cDC2
1.31224e+17	-30.2286	-1.68173	DT	cDC1
1.31224e+17	-24.6929	18.2406	DT	CCR7 cDC2
1.31227e+17	-33.5865	-4.13453	DT	cDC1
1.31227e+17	-8.24439	10.9284	DT	cDC2
1.31227e+17	-12.4832	1.89631	DT	cDC2
1.31234e+17	7.48551	-29.524	DT	Alveolar Macrophage
1.31236e+17	-32.5934	-3.36294	DT	cDC1
1.31302e+17	9.42566	-27.4225	DT	Alveolar Macrophage
1.31302e+17	-5.16519	6.85178	DT	C1QA Macrophage
1.31302e+17	-1.79144	9.19324	DT	cDC2
1.33847e+17	5.59205	-8.81795	DT	C1QA Macrophage
1.33847e+17	-14.8048	9.20606	DT	cDC2
1.33847e+17	-33.1794	-6.90292	DT	cDC1
1.33855e+17	-9.2415	4.46633	DT	cDC2
1.33855e+17	24.2328	11.2142	DT	Monocyte
1.33898e+17	13.1596	-33.6205	DT	Alveolar Macrophage
1.33898e+17	-33.1328	20.8426	DT	CCR7 cDC2
1.33898e+17	8.99009	6.11253	DT	ARG1 Macrophage
1.33907e+17	-31.7015	22.5793	DT	CCR7 cDC2
1.33907e+17	-35.9156	-6.64543	DT	cDC1
1.33907e+17	9.00942	-28.9931	DT	Alveolar Macrophage
1.33922e+17	-35.6149	-11.9377	DT	cDC1
1.33922e+17	-4.61106	9.87955	DT	cDC2
1.33922e+17	-7.52567	12.331	DT	cDC2
1.33924e+17	-26.9886	24.2084	DT	CCR7 cDC2
1.33924e+17	-22.0881	21.3175	DT	CCR7 cDC2
1.33924e+17	-44.1598	5.18715	DT	cDC1
1.33924e+17	-20.1645	22.1308	DT	CCR7 cDC2
1.33924e+17	-25.3837	23.5234	DT	CCR7 cDC2
1.33924e+17	-32.6573	22.9352	DT	CCR7 cDC2
1.33924e+17	17.1096	10.8827	DT	Monocyte
1.33967e+17	-29.1353	16.3255	DT	CCR7 cDC2
1.33967e+17	-0.503765	-6.47722	DT	C1QA Macrophage
1.33967e+17	-35.9535	-13.2655	DT	cDC1
1.33967e+17	-34.8287	-13.2129	DT	cDC1
1.33967e+17	-27.4531	22.2574	DT	CCR7 cDC2
1.33967e+17	-10.288	17.6424	DT	cDC2
1.33993e+17	-30.2807	-1.51032	DT	cDC1
1.33993e+17	-27.6502	25.0721	DT	CCR7 cDC2
1.33993e+17	7.18481	-30.1497	DT	Alveolar Macrophage
1.33993e+17	-34.0146	1.19354	DT	cDC1
1.33993e+17	-0.796959	14.444	DT	cDC2
1.33993e+17	27.7371	22.3356	DT	Monocyte
1.33993e+17	-5.26129	7.08498	DT	cDC2
1.33993e+17	-30.739	-0.210816	DT	cDC1
1.34035e+17	-26.148	22.0362	DT	CCR7 cDC2
1.34044e+17	10.4585	-28.9512	DT	Alveolar Macrophage
1.34044e+17	24.9903	23.1054	DT	Monocyte
1.34045e+17	-3.2406	-3.73813	DT	RETNLA Macrophage
1.3406e+17	-29.7351	20.6849	DT	CCR7 cDC2
1.3406e+17	6.74896	-9.71284	DT	C1QA Macrophage
1.34061e+17	6.19926	-29.5427	DT	Alveolar Macrophage
1.34061e+17	-34.6376	1.94864	DT	cDC1
1.34376e+17	-0.0414731	10.6924	DT	cDC2
1.34376e+17	-33.244	-3.95448	DT	cDC1
1.34376e+17	-1.29162	-5.29384	DT	C1QA Macrophage
1.34376e+17	9.93646	-29.1437	DT	Alveolar Macrophage
1.34376e+17	6.04358	-31.1152	DT	Alveolar Macrophage
1.34378e+17	-30.4178	-1.59342	DT	cDC1
1.34378e+17	-1.8655	-8.85875	DT	C1QA Macrophage
1.34378e+17	-29.858	28.2715	DT	CCR7 cDC2
1.34378e+17	-34.7302	0.928139	DT	cDC1
1.34378e+17	3.71492	6.20721	DT	ARG1 Macrophage
1.34378e+17	12.4409	-33.8572	DT	Alveolar Macrophage
1.34385e+17	-33.4522	-4.22472	DT	cDC1
1.34385e+17	10.8634	-33.7723	DT	Alveolar Macrophage
1.34385e+17	-38.1158	0.930178	DT	cDC1
1.34385e+17	-29.3649	20.972	DT	CCR7 cDC2
1.34385e+17	28.7235	16.5356	DT	Monocyte
1.34388e+17	-32.1228	14.9375	DT	CCR7 cDC2
1.34388e+17	-31.355	-7.64744	DT	cDC1
1.34388e+17	3.12355	4.45387	DT	ARG1 Macrophage
1.34393e+17	-9.75199	20.6786	DT	cDC2
1.34393e+17	-24.7451	20.664	DT	CCR7 cDC2
1.34393e+17	-32.1111	15.1544	DT	CCR7 cDC2
1.34393e+17	5.77969	5.26684	DT	ARG1 Macrophage
1.34395e+17	-24.0187	18.0361	DT	CCR7 cDC2
1.34396e+17	-8.03294	-5.11447	DT	RETNLA Macrophage
1.34397e+17	-9.96665	24.0756	DT	cDC2
1.34397e+17	11.1779	-32.9741	DT	Alveolar Macrophage
1.34397e+17	-6.7709	7.87402	DT	cDC2
1.34397e+17	-4.46706	9.90303	DT	cDC2
1.34397e+17	-31.8453	22.0955	DT	CCR7 cDC2
1.34403e+17	-33.1871	20.7716	DT	CCR7 cDC2
1.34403e+17	-7.59541	10.649	DT	cDC2
1.34403e+17	-31.7173	22.3144	DT	CCR7 cDC2
1.34403e+17	-31.1975	-7.27504	DT	cDC1
1.34403e+17	-28.1186	20.2994	DT	CCR7 cDC2
1.34405e+17	1.46456	-6.74765	DT	C1QA Macrophage
1.34405e+17	-29.7507	18.8876	DT	CCR7 cDC2
1.34405e+17	-7.78314	1.15758	DT	RETNLA Macrophage
1.34405e+17	-8.12235	9.87232	DT	cDC2
1.34445e+17	-28.6587	25.694	DT	CCR7 cDC2
1.34445e+17	5.4473	6.54763	DT	ARG1 Macrophage
1.34445e+17	1.70303	-5.6749	DT	C1QA Macrophage
1.34445e+17	-30.2924	28.5328	DT	CCR7 cDC2
1.34448e+17	-32.8915	15.9009	DT	CCR7 cDC2
1.34448e+17	9.49564	-26.0645	DT	Alveolar Macrophage
1.34462e+17	-8.31225	1.26023	DT	RETNLA Macrophage
1.34462e+17	-3.11515	-5.58717	DT	C1QA Macrophage
1.34462e+17	-31.9835	2.40204	DT	cDC1
1.34462e+17	3.26117	-11.2887	DT	C1QA Macrophage
1.34462e+17	12.4742	22.716	DT	Monocyte
1.34463e+17	36.1914	-13.4683	DT	Alveolar Macrophage
1.34463e+17	12.5072	28.3399	DT	Monocyte
1.34463e+17	3.37082	5.24885	DT	ARG1 Macrophage
1.34465e+17	-2.82158	-6.15148	DT	C1QA Macrophage
1.34465e+17	-31.0428	0.340184	DT	cDC1
1.34465e+17	27.6419	32.6216	DT	CSF3R Monocyte
1.34465e+17	-34.2149	-0.101826	DT	cDC1
1.34465e+17	-4.14632	8.40091	DT	cDC2
1.34513e+17	-34.0593	-9.94853	DT	cDC1
1.34513e+17	12.1261	22.5198	DT	Monocyte
1.34513e+17	-32.863	-4.78653	DT	cDC1
1.34516e+17	-10.1925	-1.29874	DT	RETNLA Macrophage
1.34517e+17	-5.01538	10.4616	DT	cDC2
1.34517e+17	-9.43225	5.39079	DT	cDC2
1.34517e+17	-45.0383	-4.17384	DT	cDC1
1.34517e+17	1.15175	-7.12601	DT	C1QA Macrophage
1.34517e+17	-31.8876	-7.97627	DT	cDC1
1.34531e+17	8.51239	7.60965	DT	ARG1 Macrophage
1.34531e+17	10.1361	-29.7812	DT	Alveolar Macrophage
1.34531e+17	5.08569	4.98943	DT	ARG1 Macrophage
1.34531e+17	-3.80771	-6.75938	DT	C1QA Macrophage
1.34531e+17	6.11723	7.73538	DT	ARG1 Macrophage
1.34533e+17	-5.50268	9.93015	DT	cDC2
1.34533e+17	-40.9184	-13.4039	DT	cDC1
1.34533e+17	-2.7906	-5.6222	DT	C1QA Macrophage
1.3454e+17	6.7428	7.23295	DT	ARG1 Macrophage
1.3454e+17	-9.18764	-10.9989	DT	C1QA Macrophage
1.3454e+17	5.34925	7.40516	DT	ARG1 Macrophage
1.3454e+17	-8.22179	0.237616	DT	RETNLA Macrophage
1.3454e+17	-31.2437	18.7671	DT	CCR7 cDC2
1.34542e+17	-1.68303	-17.0035	DT	C1QA Macrophage
1.34542e+17	-23.0068	21.0422	DT	CCR7 cDC2
1.34583e+17	3.17601	6.94727	DT	ARG1 Macrophage
1.34583e+17	11.0405	6.30912	DT	Monocyte
1.34583e+17	26.3512	22.193	DT	Monocyte
1.34583e+17	-36.4369	-12.5361	DT	cDC1
1.34586e+17	-4.90126	12.1295	DT	cDC2
1.34586e+17	-29.9153	2.20773	DT	cDC1
1.34586e+17	-21.568	21.287	DT	CCR7 cDC2
1.34591e+17	-37.8395	-10.1707	DT	cDC1
1.34591e+17	-5.12426	-5.41956	DT	RETNLA Macrophage
1.34591e+17	-8.34116	-0.79105	DT	RETNLA Macrophage
1.34591e+17	-26.9299	18.2454	DT	CCR7 cDC2
1.34594e+17	-10.0682	12.5995	DT	cDC2
1.34594e+17	-23.6323	23.2282	DT	CCR7 cDC2
1.34594e+17	-32.0151	-4.2806	DT	cDC1
1.34594e+17	7.31795	-32.7521	DT	Alveolar Macrophage
1.34603e+17	-30.8071	0.497967	DT	cDC1
1.34603e+17	-35.8749	-11.7534	DT	cDC1
1.34937e+17	-0.193033	-5.19463	DT	C1QA Macrophage
1.34937e+17	-32.9765	-6.62005	DT	cDC1
1.34937e+17	-5.79923	13.0518	DT	cDC2
1.34937e+17	-3.31021	6.94096	DT	cDC2
1.34937e+17	-31.3781	-7.05219	DT	cDC1
1.34945e+17	5.9272	-29.0392	DT	Alveolar Macrophage
1.34945e+17	-34.4735	-1.1305	DT	cDC1
1.34945e+17	-7.88267	11.0446	DT	cDC2
1.34945e+17	-1.01954	-7.06892	DT	C1QA Macrophage
1.34946e+17	6.26741	-8.83002	DT	C1QA Macrophage
1.34946e+17	-31.9561	-9.64611	DT	cDC1
1.34946e+17	5.25029	7.27987	DT	ARG1 Macrophage
1.34955e+17	-30.836	-0.297887	DT	cDC1
1.34955e+17	-32.0838	18.4705	DT	CCR7 cDC2
1.34955e+17	27.9445	23.9395	DT	Monocyte
1.34995e+17	-4.48738	15.2738	DT	cDC2
1.34995e+17	-6.75098	10.843	DT	cDC2
1.34995e+17	-35.3373	-13.3994	DT	cDC1
1.35005e+17	-14.4121	8.88622	DT	cDC2
1.35005e+17	-36.0857	-9.59105	DT	cDC1
1.35005e+17	-3.07988	13.16	DT	cDC2
1.35005e+17	5.12725	-3.63787	DT	C1QA Macrophage
1.35023e+17	2.93294	-10.9337	DT	C1QA Macrophage
1.35023e+17	-5.99313	9.87911	DT	cDC2
1.35024e+17	-0.873441	-9.43711	DT	C1QA Macrophage
1.35024e+17	11.0376	23.3179	DT	Monocyte
1.35024e+17	-23.8236	21.6071	DT	CCR7 cDC2
1.35024e+17	28.9419	31.3684	DT	CSF3R Monocyte
1.35024e+17	-26.455	19.0875	DT	CCR7 cDC2
1.35066e+17	-9.82717	1.76	DT	RETNLA Macrophage
1.35066e+17	-31.9975	-10.4499	DT	cDC1
1.35066e+17	-29.6905	19.5241	DT	CCR7 cDC2
1.35066e+17	0.214202	-7.19536	DT	C1QA Macrophage
1.35066e+17	3.19911	-9.64439	DT	C1QA Macrophage
1.35072e+17	29.6151	31.4396	DT	CSF3R Monocyte
1.35072e+17	-31.9008	-0.880022	DT	cDC1
1.35081e+17	-31.9415	-6.86203	DT	cDC1
1.35082e+17	5.75967	-28.6272	DT	Alveolar Macrophage
1.35082e+17	-5.30643	13.3365	DT	cDC2
1.35082e+17	-29.7231	19.1995	DT	CCR7 cDC2
1.35082e+17	-32.3818	22.1133	DT	CCR7 cDC2
1.35082e+17	-33.7574	20.6663	DT	CCR7 cDC2
1.35082e+17	-30.0924	0.924448	DT	cDC1
1.35082e+17	-32.073	-2.97897	DT	cDC1
1.35082e+17	-31.9373	22.0918	DT	CCR7 cDC2
1.35082e+17	-26.78	22.2492	DT	CCR7 cDC2
1.35084e+17	2.5705	8.56104	DT	cDC2
1.35084e+17	-31.7382	-8.27118	DT	cDC1
1.35084e+17	9.49772	-29.825	DT	Alveolar Macrophage
1.35084e+17	3.70702	6.71255	DT	ARG1 Macrophage
1.35132e+17	-33.4178	-6.60853	DT	cDC1
1.35135e+17	25.3217	23.1692	DT	Monocyte
1.35135e+17	14.0198	-32.0398	DT	Alveolar Macrophage
1.35135e+17	5.8417	7.34131	DT	ARG1 Macrophage
1.35135e+17	-31.5923	-6.06172	DT	cDC1
1.35135e+17	-32.576	-7.98083	DT	cDC1
1.35143e+17	-35.3499	-13.492	DT	cDC1
1.35143e+17	-25.4524	21.5538	DT	CCR7 cDC2
1.35143e+17	-31.7064	-7.75931	DT	cDC1
1.35476e+17	-5.92251	13.6847	DT	cDC2
1.35476e+17	10.064	-28.5394	DT	Alveolar Macrophage
1.35476e+17	-23.394	19.1925	DT	CCR7 cDC2
1.35479e+17	-20.6865	22.717	DT	CCR7 cDC2
1.35479e+17	-1.10317	-6.98178	DT	C1QA Macrophage
1.35479e+17	-36.512	-7.48682	DT	cDC1
1.35479e+17	28.0911	22.4125	DT	Monocyte
1.35485e+17	11.2985	-31.6776	DT	Alveolar Macrophage
1.35485e+17	-36.2959	-9.37393	DT	cDC1
1.35496e+17	-29.7722	-4.53031	DT	cDC1
1.35501e+17	-33.1486	-3.8377	DT	cDC1
1.35501e+17	8.85603	-29.6827	DT	Alveolar Macrophage
1.35501e+17	-0.717781	-6.22561	DT	C1QA Macrophage
1.35501e+17	-24.2764	20.5825	DT	CCR7 cDC2
1.35504e+17	-39.1487	8.339	DT	cDC1
1.35504e+17	13.6236	-34.7846	DT	Alveolar Macrophage
1.35504e+17	6.87305	6.57704	DT	ARG1 Macrophage
1.35504e+17	-33.7608	20.7823	DT	CCR7 cDC2
1.35504e+17	10.4064	-33.9087	DT	Alveolar Macrophage
1.35504e+17	-3.60854	6.409	DT	cDC2
1.35505e+17	10.8698	-27.8877	DT	Alveolar Macrophage
1.35505e+17	-8.59996	-0.00293342	DT	RETNLA Macrophage
1.35547e+17	12.0464	-31.7991	DT	Alveolar Macrophage
1.35547e+17	6.76051	-25.5708	DT	Alveolar Macrophage
1.35547e+17	11.0167	-34.3201	DT	Alveolar Macrophage
1.35547e+17	-4.6274	9.8436	DT	cDC2
1.35547e+17	26.2921	24.335	DT	Monocyte
1.35547e+17	-33.896	4.23453	DT	cDC1
1.35548e+17	0.972654	-7.61642	DT	C1QA Macrophage
1.35572e+17	-35.2905	-8.33809	DT	cDC1
1.35572e+17	-37.1141	-11.3611	DT	cDC1
1.35573e+17	-4.73826	11.8144	DT	cDC2
1.35573e+17	8.70379	-25.6152	DT	Alveolar Macrophage
1.35573e+17	-0.362398	-6.23864	DT	C1QA Macrophage
1.35573e+17	-3.15693	13.0408	DT	cDC2
1.35573e+17	0.465588	-13.5616	DT	C1QA Macrophage
1.35615e+17	-5.16933	-6.44244	DT	C1QA Macrophage
1.35615e+17	-33.7811	-2.68493	DT	cDC1
1.35615e+17	9.72531	-29.6219	DT	Alveolar Macrophage
1.35615e+17	11.5619	21.2269	DT	Monocyte
1.35622e+17	-35.7661	-13.7022	DT	cDC1
1.35622e+17	-23.2556	23.2528	DT	CCR7 cDC2
1.35622e+17	10.4042	-33.2847	DT	Alveolar Macrophage
1.35622e+17	6.85094	-9.41158	DT	C1QA Macrophage
1.35623e+17	27.8091	22.2375	DT	Monocyte
1.35623e+17	13.7054	20.4189	DT	Monocyte
1.35632e+17	-23.0415	22.557	DT	CCR7 cDC2
1.35632e+17	-34.7098	1.49008	DT	cDC1
1.35632e+17	-0.116736	5.12462	DT	cDC2
1.35691e+17	10.8554	-25.214	DT	Alveolar Macrophage
1.35691e+17	6.73795	-28.4687	DT	Alveolar Macrophage
1.35692e+17	-26.5508	24.4463	DT	CCR7 cDC2
1.35694e+17	-36.3738	-14.1734	DT	cDC1
1.55829e+17	-9.62044	20.5532	DT	cDC2
1.55829e+17	-7.75785	10.2263	DT	cDC2
1.55829e+17	2.17914	7.03519	DT	ARG1 Macrophage
1.55829e+17	-8.57112	9.68869	DT	cDC2
1.55843e+17	-26.5494	19.519	DT	CCR7 cDC2
1.55844e+17	-33.3815	-9.7663	DT	cDC1
1.55844e+17	12.3542	-28.3993	DT	Alveolar Macrophage
1.55844e+17	-38.052	-5.16089	DT	cDC1
1.55889e+17	10.6418	-33.9566	DT	Alveolar Macrophage
1.55889e+17	-8.88226	4.02983	DT	cDC2
1.55889e+17	-10.0452	-0.0040134	DT	RETNLA Macrophage
1.55911e+17	5.50956	-28.7832	DT	Alveolar Macrophage
1.55911e+17	-34.3906	-13.6	DT	cDC1
1.55911e+17	-6.67933	13.3014	DT	cDC2
1.55914e+17	8.88941	8.28795	DT	ARG1 Macrophage
1.55914e+17	-33.7297	-9.95543	DT	cDC1
1.55914e+17	-9.30286	2.5165	DT	RETNLA Macrophage
1.55914e+17	-9.56862	-0.131789	DT	RETNLA Macrophage
1.55954e+17	7.52595	-28.1317	DT	Alveolar Macrophage
1.55954e+17	1.35092	-2.7949	DT	C1QA Macrophage
1.55973e+17	-7.05769	8.18985	DT	cDC2
1.55973e+17	-21.4256	21.8441	DT	CCR7 cDC2
1.55973e+17	-6.07635	13.0239	DT	cDC2
1.55973e+17	-27.6792	19.0374	DT	CCR7 cDC2
1.55973e+17	-34.6074	-10.7543	DT	cDC1
1.56023e+17	34.1599	-11.849	DT	Alveolar Macrophage
1.56023e+17	-6.62011	9.15816	DT	cDC2
1.56023e+17	6.68092	7.26182	DT	ARG1 Macrophage
1.56023e+17	30.3415	-27.8909	DT	Alveolar Macrophage
1.56023e+17	0.697349	-5.60857	DT	C1QA Macrophage
1.56023e+17	-33.9428	-5.55276	DT	cDC1
1.56032e+17	-31.0284	15.2552	DT	CCR7 cDC2
1.56032e+17	-0.0708053	0.229429	DT	C1QA Macrophage
1.56032e+17	0.771627	4.37533	DT	cDC2
1.56034e+17	-6.20716	1.71642	DT	RETNLA Macrophage
1.56034e+17	-7.03479	11.8928	DT	cDC2
1.56034e+17	-31.9234	-3.41004	DT	cDC1
1.56034e+17	-35.911	-6.40561	DT	cDC1
1.56035e+17	-29.5046	22.0535	DT	CCR7 cDC2
1.56035e+17	8.9951	6.12862	DT	ARG1 Macrophage
1.56035e+17	-37.6409	3.95292	DT	cDC1
1.56035e+17	36.7939	-13.6151	DT	Alveolar Macrophage
1.5604e+17	-29.1795	21.8548	DT	CCR7 cDC2
1.5604e+17	4.79452	7.11834	DT	ARG1 Macrophage
1.5604e+17	0.684897	-5.46063	DT	C1QA Macrophage
1.56049e+17	-9.15663	0.0656907	DT	RETNLA Macrophage
1.56049e+17	12.5147	23.7656	DT	Monocyte
1.5605e+17	-34.7526	-5.71764	DT	cDC1
1.56052e+17	-9.98403	-1.39174	DT	RETNLA Macrophage
1.56052e+17	-6.03646	11.2819	DT	cDC2
1.56395e+17	-35.9507	-13.2171	DT	cDC1
1.56395e+17	-30.9423	20.565	DT	CCR7 cDC2
1.56395e+17	0.804718	-7.79716	DT	C1QA Macrophage
1.56395e+17	3.10942	7.23384	DT	ARG1 Macrophage
1.56515e+17	-29.7267	22.8267	DT	CCR7 cDC2
1.56515e+17	-3.42146	6.05916	DT	cDC2
1.56515e+17	-5.48027	1.58481	DT	RETNLA Macrophage
1.56515e+17	-33.8732	-6.00547	DT	cDC1
1.56516e+17	-5.74911	-8.11257	DT	C1QA Macrophage
1.56516e+17	24.44	11.8616	DT	Monocyte
1.56516e+17	5.75568	-25.4598	DT	Alveolar Macrophage
1.56524e+17	26.6123	12.4632	DT	Monocyte
1.56524e+17	7.4554	-28.3107	DT	Alveolar Macrophage
1.56573e+17	-2.55927	10.34	DT	cDC2
1.56573e+17	-35.2268	-6.84132	DT	cDC1
1.56573e+17	10.8719	-34.0579	DT	Alveolar Macrophage
1.56598e+17	-2.13514	-18.955	DT	C1QA Macrophage
1.56598e+17	-2.61844	14.6216	DT	cDC2
1.56598e+17	-34.3335	1.80182	DT	cDC1
1.56598e+17	2.6806	7.24005	DT	ARG1 Macrophage
1.56598e+17	8.48636	-30.1687	DT	Alveolar Macrophage
1.56598e+17	9.30701	-29.7155	DT	Alveolar Macrophage
1.566e+17	4.18367	5.209	DT	ARG1 Macrophage
1.56601e+17	-32.738	20.7886	DT	CCR7 cDC2
1.56601e+17	-45.387	-4.2727	DT	cDC1
1.56942e+17	6.27756	-29.5675	DT	Alveolar Macrophage
1.56942e+17	0.226365	1.40273	DT	C1QA Macrophage
1.56942e+17	-2.05032	-7.76493	DT	C1QA Macrophage
1.56942e+17	-33.6258	-9.00124	DT	cDC1
1.56945e+17	-2.53475	11.228	DT	cDC2
1.56988e+17	9.96925	-33.9083	DT	Alveolar Macrophage
1.56988e+17	-3.08776	11.3407	DT	cDC2
1.56995e+17	7.79743	7.15035	DT	ARG1 Macrophage
1.56995e+17	-33.5342	20.6449	DT	CCR7 cDC2
1.56995e+17	32.4428	-26.6315	DT	Alveolar Macrophage
1.56995e+17	29.1904	31.618	DT	CSF3R Monocyte
1.57002e+17	-5.52782	1.8029	DT	RETNLA Macrophage
1.57004e+17	-27.1725	20.6343	DT	CCR7 cDC2
1.57004e+17	-0.0771091	-7.01708	DT	C1QA Macrophage
1.57004e+17	0.940934	4.85445	DT	cDC2
1.57004e+17	4.74477	5.71857	DT	ARG1 Macrophage
1.57014e+17	7.67749	-30.6025	DT	Alveolar Macrophage
1.57014e+17	7.70805	-30.9153	DT	Alveolar Macrophage
1.57014e+17	-24.612	18.3943	DT	CCR7 cDC2
1.57014e+17	-45.3519	-2.85057	DT	cDC1
1.57014e+17	-33.188	-3.44578	DT	cDC1
1.57054e+17	-0.578144	-10.1548	DT	C1QA Macrophage
1.57054e+17	-4.77806	1.38568	DT	RETNLA Macrophage
1.57054e+17	8.61008	-28.9561	DT	Alveolar Macrophage
1.57054e+17	-26.0813	20.009	DT	CCR7 cDC2
1.57062e+17	-28.832	-3.05687	DT	cDC1
1.57063e+17	-33.457	-6.33684	DT	cDC1
1.57064e+17	-22.7286	21.222	DT	CCR7 cDC2
1.57065e+17	-4.53451	2.44649	DT	RETNLA Macrophage
1.57071e+17	-8.39298	5.29815	DT	cDC2
1.57071e+17	-21.1869	-19.2197	DT	cDC2
1.57072e+17	-1.27645	-1.62038	DT	cDC2
1.57072e+17	-22.8118	21.3249	DT	CCR7 cDC2
1.57072e+17	-44.3517	3.27018	DT	cDC1
1.57072e+17	-6.10435	15.3073	DT	cDC2
1.57072e+17	-5.55129	14.6306	DT	cDC2
1.57131e+17	27.6695	32.7871	DT	CSF3R Monocyte
1.57131e+17	27.1698	13.1731	DT	Monocyte
1.57131e+17	1.89308	7.5282	DT	ARG1 Macrophage
1.5714e+17	2.64318	-7.0926	DT	C1QA Macrophage
1.57148e+17	-32.2937	20.796	DT	CCR7 cDC2
1.57148e+17	-10.027	-0.0651224	DT	RETNLA Macrophage
1.57469e+17	-4.10231	10.0575	DT	cDC2
1.57469e+17	11.3457	21.1941	DT	Monocyte
1.57469e+17	-0.825382	-7.17476	DT	C1QA Macrophage
1.57469e+17	9.70994	-28.838	DT	Alveolar Macrophage
1.57469e+17	-3.72005	9.89131	DT	cDC2
1.57469e+17	-25.1259	23.7314	DT	CCR7 cDC2
1.57492e+17	-24.0509	21.4267	DT	CCR7 cDC2
1.57492e+17	-34.4431	-1.62672	DT	cDC1
1.57492e+17	0.914046	-6.55216	DT	C1QA Macrophage
1.57535e+17	-32.4683	22.4111	DT	CCR7 cDC2
1.57535e+17	-11.7776	0.380604	DT	cDC2
1.57535e+17	-26.3374	20.0678	DT	CCR7 cDC2
1.57554e+17	9.84277	-31.8314	DT	Alveolar Macrophage
1.57554e+17	-10.3202	-0.67704	DT	RETNLA Macrophage
1.57554e+17	-13.7988	3.25102	DT	cDC2
1.5756e+17	-4.09632	15.8435	DT	cDC2
1.57562e+17	-2.76754	11.0635	DT	cDC2
1.57562e+17	-30.9304	-4.09892	DT	cDC1
1.57562e+17	-29.9787	27.8354	DT	CCR7 cDC2
1.57563e+17	-1.03736	-8.73124	DT	C1QA Macrophage
1.57605e+17	-33.3469	-0.248627	DT	cDC1
1.57605e+17	-7.04717	10.4442	DT	cDC2
1.57605e+17	6.93971	-10.2594	DT	C1QA Macrophage
1.57606e+17	-23.5352	21.7467	DT	CCR7 cDC2
1.57606e+17	25.037	20.3614	DT	Monocyte
1.57606e+17	5.54303	-8.82784	DT	C1QA Macrophage
1.57607e+17	-33.6478	1.09556	DT	cDC1
1.57607e+17	-34.4688	-5.47716	DT	cDC1
1.57607e+17	6.709	7.48487	DT	ARG1 Macrophage
1.57607e+17	-33.838	13.9447	DT	CCR7 cDC2
1.57612e+17	7.38029	-30.6834	DT	Alveolar Macrophage
1.57621e+17	-2.17778	11.8343	DT	cDC2
1.57621e+17	7.02215	-27.0268	DT	Alveolar Macrophage
1.57621e+17	-36.2968	-12.7199	DT	cDC1
1.57622e+17	-26.6892	19.9224	DT	CCR7 cDC2
1.57624e+17	6.52909	13.6869	DT	cDC2
1.57624e+17	1.84976	8.44034	DT	cDC2
1.57624e+17	-25.1626	20.9231	DT	CCR7 cDC2
1.57624e+17	-35.7781	-12.1021	DT	cDC1
1.57624e+17	-29.997	27.9052	DT	CCR7 cDC2
1.57673e+17	0.398033	-7.31103	DT	C1QA Macrophage
1.57673e+17	0.0357176	0.236926	DT	C1QA Macrophage
1.57673e+17	-1.01556	7.47487	DT	cDC2
1.57673e+17	-8.07528	0.417032	DT	RETNLA Macrophage
1.57673e+17	-0.915353	-6.16849	DT	C1QA Macrophage
1.57681e+17	0.912588	-5.62364	DT	C1QA Macrophage
1.57681e+17	-1.94004	9.37061	DT	cDC2
1.57684e+17	-0.640277	-6.46932	DT	C1QA Macrophage
1.57684e+17	0.911096	-9.60783	DT	C1QA Macrophage
1.57684e+17	-25.4624	21.8748	DT	CCR7 cDC2
1.5769e+17	21.5475	11.5731	DT	Monocyte
1.5769e+17	-3.05871	12.7551	DT	cDC2
1.5769e+17	-2.95595	-12.4049	DT	C1QA Macrophage
1.57698e+17	-34.6962	-12.828	DT	cDC1
1.57698e+17	2.24741	8.05978	DT	ARG1 Macrophage
1.57698e+17	11.7426	-33.0619	DT	Alveolar Macrophage
1.57698e+17	0.50831	12.017	DT	cDC2
1.60218e+17	-31.5137	20.0369	DT	CCR7 cDC2
1.60218e+17	-20.8865	21.8555	DT	CCR7 cDC2
1.60218e+17	8.2848	7.06115	DT	ARG1 Macrophage
1.60244e+17	-33.9865	2.84065	DT	cDC1
1.60244e+17	12.1829	-33.4883	DT	Alveolar Macrophage
1.60244e+17	-13.1066	16.408	DT	cDC2
1.60244e+17	-4.90589	14.8928	DT	cDC2
1.60302e+17	-24.128	22.8137	DT	CCR7 cDC2
1.60362e+17	1.31693	-5.02049	DT	C1QA Macrophage
1.60362e+17	-1.3444	-5.97345	DT	C1QA Macrophage
1.60362e+17	-34.9133	-5.74285	DT	cDC1
1.60364e+17	9.87099	-26.542	DT	Alveolar Macrophage
1.60364e+17	-33.5569	-1.33132	DT	cDC1
1.60364e+17	-2.57593	14.3952	DT	cDC2
1.60364e+17	17.9026	9.86469	DT	Monocyte
1.60364e+17	-0.662568	-10.6145	DT	C1QA Macrophage
1.6037e+17	-7.73069	0.232364	DT	RETNLA Macrophage
1.60381e+17	-36.2024	4.6541	DT	cDC1
1.60381e+17	-23.9045	21.8224	DT	CCR7 cDC2
1.60433e+17	8.08549	8.93906	DT	ARG1 Macrophage
1.60438e+17	-36.6324	-11.1505	DT	cDC1
1.60439e+17	7.16608	-27.1707	DT	Alveolar Macrophage
1.60439e+17	-33.9698	-3.81768	DT	cDC1
1.60784e+17	-2.03322	11.3878	DT	cDC2
1.60904e+17	-24.6276	24.7472	DT	CCR7 cDC2
1.60904e+17	-24.3883	22.7195	DT	CCR7 cDC2
1.60904e+17	-32.4151	-3.33611	DT	cDC1
1.60905e+17	-30.6631	0.345661	DT	cDC1
1.60905e+17	-9.29064	5.37419	DT	cDC2
1.60905e+17	-0.748219	-7.72141	DT	C1QA Macrophage
1.60905e+17	-34.8603	-9.36001	DT	cDC1
1.60912e+17	7.66598	-32.5345	DT	Alveolar Macrophage
1.60912e+17	-35.0004	3.20556	DT	cDC1
1.60912e+17	-34.5489	-3.67431	DT	cDC1
1.60919e+17	-36.2017	-5.2401	DT	cDC1
1.60919e+17	-4.04286	14.771	DT	cDC2
1.60919e+17	5.27414	7.16034	DT	ARG1 Macrophage
1.6092e+17	-33.0066	-7.34205	DT	cDC1
1.6092e+17	4.50176	8.13263	DT	ARG1 Macrophage
1.60921e+17	-31.5459	22.2287	DT	CCR7 cDC2
1.60922e+17	-38.1275	-0.886478	DT	cDC1
1.60989e+17	-30.0813	-1.11355	DT	cDC1
1.60989e+17	-9.48766	-0.156164	DT	RETNLA Macrophage
1.60991e+17	-30.8559	19.6804	DT	CCR7 cDC2
1.60991e+17	-30.1746	22.814	DT	CCR7 cDC2
1.61e+17	-7.71167	7.01406	DT	cDC2
1.61e+17	-11.8365	2.64388	DT	cDC2
1.61318e+17	-26.5307	20.2779	DT	CCR7 cDC2
1.61318e+17	0.0235303	6.13817	DT	cDC2
1.61326e+17	-23.981	21.5649	DT	CCR7 cDC2
1.61333e+17	-29.2294	20.2332	DT	CCR7 cDC2
1.61333e+17	-5.12661	13.3824	DT	cDC2
1.61333e+17	-10.7866	24.7908	DT	cDC2
1.61342e+17	9.50391	-26.354	DT	Alveolar Macrophage
1.61342e+17	-3.74911	10.9484	DT	cDC2
1.61384e+17	-31.8953	-5.51863	DT	cDC1
1.61384e+17	-31.8399	-7.99667	DT	cDC1
1.61384e+17	7.39155	9.33544	DT	ARG1 Macrophage
1.61395e+17	-31.7303	2.32213	DT	cDC1
1.61395e+17	-31.869	-9.48453	DT	cDC1
1.61395e+17	12.2693	20.2383	DT	Monocyte
1.61409e+17	-33.3086	-5.43709	DT	cDC1
1.61409e+17	-25.6426	23.0746	DT	CCR7 cDC2
1.61409e+17	-10.078	-1.18992	DT	RETNLA Macrophage
1.61409e+17	-32.1527	-6.74176	DT	cDC1
1.6141e+17	-31.5143	-6.22754	DT	cDC1
1.61453e+17	22.9146	9.92881	DT	Monocyte
1.61461e+17	-6.89397	1.42785	DT	RETNLA Macrophage
1.61461e+17	-6.21686	8.13548	DT	cDC2
1.61461e+17	6.20201	5.69165	DT	ARG1 Macrophage
1.61461e+17	-6.09445	1.51607	DT	RETNLA Macrophage
1.61537e+17	-5.45591	1.3492	DT	RETNLA Macrophage
1.61539e+17	-0.00112078	-9.86977	DT	C1QA Macrophage
1.61539e+17	-4.79989	10.5948	DT	cDC2
1.61539e+17	-33.3024	-0.293845	DT	cDC1
1.61547e+17	1.24623	-4.17705	DT	C1QA Macrophage
1.61867e+17	-24.5696	22.9339	DT	CCR7 cDC2
1.61867e+17	-32.3783	-3.67968	DT	cDC1
1.61867e+17	9.8292	-26.7546	DT	Alveolar Macrophage
1.61942e+17	7.75969	-33.1034	DT	Alveolar Macrophage
1.61942e+17	1.30326	-5.40842	DT	C1QA Macrophage
1.61943e+17	-28.9914	28.8606	DT	CCR7 cDC2
1.61943e+17	-0.834038	-6.82319	DT	C1QA Macrophage
1.61943e+17	-7.06127	-5.61773	DT	C1QA Macrophage
1.61943e+17	-30.124	28.2935	DT	CCR7 cDC2
1.61943e+17	-10.8205	21.2585	DT	cDC2
1.61943e+17	9.21147	-31.8026	DT	Alveolar Macrophage
1.61943e+17	-3.37389	13.2434	DT	cDC2
1.61945e+17	28.9819	31.4457	DT	CSF3R Monocyte
1.61952e+17	-29.0779	19.1689	DT	CCR7 cDC2
1.61952e+17	11.8469	-32.2861	DT	Alveolar Macrophage
1.61952e+17	27.8681	22.2003	DT	Monocyte
1.61952e+17	6.60937	-26.8099	DT	Alveolar Macrophage
1.61952e+17	8.51745	-29.4095	DT	Alveolar Macrophage
1.6196e+17	6.6014	7.92887	DT	ARG1 Macrophage
1.6196e+17	0.763467	-5.38464	DT	C1QA Macrophage
1.62005e+17	-1.53346	-4.13906	DT	C1QA Macrophage
1.62005e+17	-28.5382	25.44	DT	CCR7 cDC2
1.62011e+17	-27.8172	20.4152	DT	CCR7 cDC2
1.62011e+17	14.3879	20.4094	DT	Monocyte
1.62011e+17	9.54854	-29.6046	DT	Alveolar Macrophage
1.62021e+17	5.75671	6.38106	DT	ARG1 Macrophage
1.62021e+17	0.454635	-9.53136	DT	C1QA Macrophage
1.62021e+17	-6.1567	-7.44744	DT	C1QA Macrophage
1.62021e+17	26.7523	22.3932	DT	Monocyte
1.6207e+17	-22.2964	-20.6139	DT	pDC
1.6207e+17	-27.8851	22.117	DT	CCR7 cDC2
1.6207e+17	-6.95435	-0.0634996	DT	RETNLA Macrophage
1.62072e+17	-36.3148	-13.2361	DT	cDC1
1.62072e+17	-28.9253	27.8251	DT	CCR7 cDC2
1.62072e+17	11.2764	26.0521	DT	Monocyte
1.62079e+17	-3.32218	10.2559	DT	cDC2
1.62079e+17	6.6089	7.63418	DT	ARG1 Macrophage
1.6208e+17	-5.41571	14.1034	DT	cDC2
1.6208e+17	-2.43125	9.27317	DT	cDC2
1.6208e+17	-0.930122	-6.93535	DT	C1QA Macrophage
1.62082e+17	-29.0739	28.249	DT	CCR7 cDC2
1.62082e+17	-32.852	-0.697588	DT	cDC1
1.62082e+17	-4.67099	11.9547	DT	cDC2
1.62082e+17	-25.1641	23.2157	DT	CCR7 cDC2
1.62097e+17	9.18846	-26.5153	DT	Alveolar Macrophage
1.64624e+17	-3.93138	12.895	DT	cDC2
1.64641e+17	15.4897	11.2588	DT	Monocyte
1.64641e+17	-5.06166	9.89251	DT	cDC2
1.64641e+17	-14.7393	9.12613	DT	cDC2
1.64641e+17	-6.20817	-5.77654	DT	C1QA Macrophage
1.64642e+17	-2.11222	-5.38406	DT	C1QA Macrophage
1.64642e+17	-6.14855	21.2942	DT	cDC2
1.64642e+17	8.48373	-27.5979	DT	Alveolar Macrophage
1.64694e+17	13.0508	23.1193	DT	Monocyte
1.64699e+17	0.739455	-7.37539	DT	C1QA Macrophage
1.64702e+17	-14.8523	-0.467707	DT	C1QA Macrophage
1.64702e+17	-26.4344	20.8432	DT	CCR7 cDC2
1.64702e+17	2.25004	-3.36265	DT	C1QA Macrophage
1.64702e+17	-31.6404	-7.85836	DT	cDC1
1.64702e+17	-22.5132	-20.4829	DT	pDC
1.64702e+17	-6.48084	1.7847	DT	RETNLA Macrophage
1.64707e+17	-33.645	-0.921749	DT	cDC1
1.64707e+17	-33.0473	1.17267	DT	cDC1
1.6471e+17	-8.43117	-0.690645	DT	RETNLA Macrophage
1.6471e+17	-28.0205	22.3439	DT	CCR7 cDC2
1.6475e+17	-33.1441	14.8679	DT	CCR7 cDC2
1.6475e+17	-31.0967	-7.59496	DT	cDC1
1.6475e+17	-35.266	-13.3669	DT	cDC1
1.6475e+17	0.927535	1.95725	DT	C1QA Macrophage
1.6475e+17	-30.0561	-4.15604	DT	cDC1
1.6475e+17	-9.03889	0.131277	DT	RETNLA Macrophage
1.64759e+17	-31.7127	2.11165	DT	cDC1
1.64762e+17	-31.6966	-8.79773	DT	cDC1
1.64762e+17	-33.3446	0.813828	DT	cDC1
1.64779e+17	-21.3756	-20.1124	DT	pDC
1.64779e+17	13.7085	19.6167	DT	Monocyte
1.64779e+17	0.139652	-9.59216	DT	C1QA Macrophage
1.64779e+17	-30.9375	19.1676	DT	CCR7 cDC2
1.64779e+17	-6.01723	11.8039	DT	cDC2
1.64822e+17	25.7626	23.4151	DT	Monocyte
1.64822e+17	-32.0935	-4.88074	DT	cDC1
1.64822e+17	-34.9011	2.19783	DT	cDC1
1.64828e+17	5.5753	-28.0508	DT	Alveolar Macrophage
1.64828e+17	-6.45354	12.4038	DT	cDC2
1.64829e+17	13.7547	20.1592	DT	Monocyte
1.64829e+17	-32.904	-4.81126	DT	cDC1
1.64831e+17	-37.7268	-1.02818	DT	cDC1
1.64831e+17	0.116621	-7.0836	DT	C1QA Macrophage
1.65173e+17	-26.3826	26.4987	DT	CCR7 cDC2
1.65173e+17	-33.6631	-1.79043	DT	cDC1
1.65181e+17	-32.3166	14.7999	DT	CCR7 cDC2
1.65181e+17	-0.0913137	-4.99052	DT	C1QA Macrophage
1.65181e+17	-27.4596	20.2709	DT	CCR7 cDC2
1.65181e+17	-7.62923	8.55529	DT	cDC2
1.65181e+17	-26.0651	21.794	DT	CCR7 cDC2
1.65181e+17	-5.64803	-5.78055	DT	C1QA Macrophage
1.65183e+17	5.56624	-8.80372	DT	C1QA Macrophage
1.6519e+17	-11.6379	22.6304	DT	cDC2
1.65191e+17	1.31701	4.08733	DT	cDC2
1.65191e+17	-9.92685	16.219	DT	cDC2
1.65192e+17	-29.7399	21.0058	DT	CCR7 cDC2
1.6524e+17	-33.5646	-8.83611	DT	cDC1
1.6524e+17	-3.78175	-7.02524	DT	C1QA Macrophage
1.6524e+17	7.9497	-27.658	DT	Alveolar Macrophage
1.6524e+17	-37.064	-10.3871	DT	cDC1
1.65252e+17	2.51715	7.12449	DT	ARG1 Macrophage
1.65252e+17	1.46324	-3.1046	DT	C1QA Macrophage
1.65252e+17	-27.4016	18.1451	DT	CCR7 cDC2
1.65252e+17	-2.73801	-0.023116	DT	RETNLA Macrophage
1.65258e+17	10.8734	-24.7584	DT	Alveolar Macrophage
1.65258e+17	6.77711	-29.3345	DT	Alveolar Macrophage
1.6526e+17	10.3077	-32.0512	DT	Alveolar Macrophage
1.6531e+17	12.3269	-28.4052	DT	Alveolar Macrophage
1.6531e+17	27.0483	21.3801	DT	Monocyte
1.6531e+17	-4.96434	-6.64081	DT	C1QA Macrophage
1.65311e+17	9.42009	-29.9425	DT	Alveolar Macrophage
1.65311e+17	16.2341	11.2096	DT	Monocyte
1.65327e+17	10.098	6.81364	DT	Monocyte
1.65327e+17	1.16961	-7.3492	DT	C1QA Macrophage
1.65329e+17	0.177702	4.31691	DT	C1QA Macrophage
1.65372e+17	-29.8614	16.4812	DT	CCR7 cDC2
1.65372e+17	-32.3349	-7.04923	DT	cDC1
1.65372e+17	-36.2585	-9.83437	DT	cDC1
1.65372e+17	13.5544	20.3106	DT	Monocyte
1.65372e+17	-5.61064	-8.16649	DT	C1QA Macrophage
1.65378e+17	-7.40142	10.9332	DT	cDC2
1.65378e+17	26.8702	22.3581	DT	Monocyte
1.65378e+17	-27.1012	20.3847	DT	CCR7 cDC2
1.6538e+17	-33.6205	-9.67681	DT	cDC1
1.6538e+17	-32.1569	0.690654	DT	cDC1
1.6538e+17	-19.7186	20.2813	DT	CCR7 cDC2
1.6538e+17	-2.82531	8.82565	DT	cDC2
1.65395e+17	3.99504	0.99502	DT	ARG1 Macrophage
1.65395e+17	-5.54661	2.26362	DT	RETNLA Macrophage
1.65395e+17	-36.3126	-11.1756	DT	cDC1
1.65395e+17	-36.1551	-13.2911	DT	cDC1
1.65395e+17	26.2343	23.6556	DT	Monocyte
1.65395e+17	-24.7607	19.5438	DT	CCR7 cDC2
1.65398e+17	-4.36405	15.1497	DT	cDC2
1.65398e+17	7.36643	8.66147	DT	ARG1 Macrophage
1.65398e+17	-32.243	21.02	DT	CCR7 cDC2
1.65398e+17	-5.87481	11.755	DT	cDC2
1.65398e+17	-29.8643	21.2609	DT	CCR7 cDC2
1.65398e+17	-12.7776	22.6681	DT	cDC2
1.65714e+17	29.0801	31.7012	DT	CSF3R Monocyte
1.65714e+17	-22.7666	20.8967	DT	CCR7 cDC2
1.65714e+17	6.70216	-3.88651	DT	C1QA Macrophage
1.65714e+17	-5.58276	2.42453	DT	RETNLA Macrophage
1.65714e+17	-4.52701	12.4081	DT	cDC2
1.65723e+17	-0.04857	-7.53742	DT	C1QA Macrophage
1.65729e+17	-1.01893	9.23026	DT	cDC2
1.65729e+17	-34.9804	-10.9222	DT	cDC1
1.65729e+17	-31.5273	-6.09534	DT	cDC1
1.65729e+17	0.619928	-13.6333	DT	C1QA Macrophage
1.65729e+17	-5.17136	-7.72438	DT	C1QA Macrophage
1.65738e+17	-10.4345	1.0714	DT	cDC2
1.65738e+17	-30.4846	2.86278	DT	cDC1
1.65739e+17	-10.6604	18.3868	DT	cDC2
1.65782e+17	-26.6004	21.5621	DT	CCR7 cDC2
1.65782e+17	5.21983	5.94797	DT	ARG1 Macrophage
1.65782e+17	28.3904	19.804	DT	Monocyte
1.6579e+17	-1.86615	-1.15504	DT	C1QA Macrophage
1.6579e+17	-11.505	17.5454	DT	cDC2
1.6579e+17	-6.79667	1.65149	DT	RETNLA Macrophage
1.6579e+17	27.204	31.7367	DT	CSF3R Monocyte
1.6579e+17	-6.95403	10.7599	DT	cDC2
1.6579e+17	-3.41767	14.0871	DT	cDC2
1.65791e+17	-7.83772	7.68527	DT	cDC2
1.65791e+17	3.13761	-11.8981	DT	C1QA Macrophage
1.658e+17	-2.49245	-5.47295	DT	C1QA Macrophage
1.658e+17	-29.3055	20.7878	DT	CCR7 cDC2
1.658e+17	-8.05017	0.09362	DT	RETNLA Macrophage
1.658e+17	-2.80882	-9.03013	DT	C1QA Macrophage
1.658e+17	26.734	22.4988	DT	Monocyte
1.65807e+17	-13.6413	-0.0269125	DT	cDC1
1.65809e+17	25.7812	-8.84401	DT	Alveolar Macrophage
1.65809e+17	-32.2496	4.07321	DT	cDC1
1.65809e+17	-33.6395	-10.4924	DT	cDC1
1.6585e+17	-2.00643	5.37286	DT	cDC2
1.6585e+17	-32.0011	0.199964	DT	cDC1
1.6585e+17	13.2301	-33.787	DT	Alveolar Macrophage
1.65852e+17	-5.51409	1.30266	DT	RETNLA Macrophage
1.65852e+17	-36.5526	-4.14139	DT	cDC1
1.65853e+17	7.71688	8.44658	DT	ARG1 Macrophage
1.65853e+17	-28.9838	20.671	DT	CCR7 cDC2
1.65853e+17	-32.4255	-6.12217	DT	cDC1
1.65853e+17	-32.2646	-5.94451	DT	cDC1
1.65853e+17	-0.852271	7.21424	DT	C1QA Macrophage
1.6586e+17	11.4947	21.265	DT	Monocyte
1.6586e+17	-33.5586	2.19412	DT	cDC1
1.65876e+17	-33.9556	-8.4465	DT	cDC1
1.65876e+17	1.03798	-4.15422	DT	C1QA Macrophage
1.65876e+17	-2.44664	15.0541	DT	cDC2
1.65876e+17	-0.186082	-7.6706	DT	C1QA Macrophage
1.65876e+17	-8.46792	12.1779	DT	cDC2
1.65876e+17	7.99016	-25.3511	DT	Alveolar Macrophage
1.65879e+17	-33.78	-1.25527	DT	cDC1
1.65879e+17	4.48099	6.48724	DT	ARG1 Macrophage
1.65879e+17	-13.9748	12.4543	DT	cDC2
1.65879e+17	-5.0585	13.301	DT	cDC2
1.65879e+17	10.1878	-29.4818	DT	Alveolar Macrophage
1.65921e+17	-34.1312	-3.36988	DT	cDC1
1.65921e+17	8.92885	-31.037	DT	Alveolar Macrophage
1.65927e+17	10.1602	-30.5483	DT	Alveolar Macrophage
1.65927e+17	8.94765	-25.8765	DT	Alveolar Macrophage
1.65927e+17	18.1906	9.3732	DT	Monocyte
1.65927e+17	15.7865	19.3488	DT	Monocyte
1.65946e+17	-33.2868	0.562661	DT	cDC1
1.65946e+17	-0.680565	-6.49792	DT	C1QA Macrophage
1.66266e+17	26.5438	12.615	DT	Monocyte
1.66266e+17	0.967318	-5.72705	DT	C1QA Macrophage
1.66266e+17	9.76219	-27.1402	DT	Alveolar Macrophage
1.66274e+17	-36.9334	2.90665	DT	cDC1
1.66274e+17	-3.04395	11.146	DT	cDC2
1.66274e+17	-4.73313	1.59961	DT	RETNLA Macrophage
1.66289e+17	7.50186	-32.8202	DT	Alveolar Macrophage
1.66334e+17	-33.1586	1.06694	DT	cDC1
1.66334e+17	-32.0623	18.3016	DT	CCR7 cDC2
1.66334e+17	-33.653	-8.04851	DT	cDC1
1.66334e+17	-11.3995	21.9179	DT	cDC2
1.66403e+17	-35.9032	1.87719	DT	cDC1
1.66403e+17	16.5626	19.4815	DT	Monocyte
1.66408e+17	1.2044	-5.15589	DT	C1QA Macrophage
1.66408e+17	-3.11783	-7.62511	DT	C1QA Macrophage
1.66408e+17	4.52364	6.63114	DT	ARG1 Macrophage
1.66425e+17	-8.55386	0.272578	DT	RETNLA Macrophage
1.66425e+17	0.340392	-6.2701	DT	C1QA Macrophage
1.66425e+17	3.13263	-9.02989	DT	C1QA Macrophage
1.66425e+17	7.92347	8.56567	DT	ARG1 Macrophage
1.66425e+17	6.32373	6.92778	DT	ARG1 Macrophage
1.66428e+17	1.51133	3.93602	DT	C1QA Macrophage
1.66478e+17	-34.5209	-5.59176	DT	cDC1
1.66478e+17	-31.523	-6.63697	DT	cDC1
1.66478e+17	27.2627	11.0308	DT	Monocyte
1.66479e+17	4.44616	5.81899	DT	ARG1 Macrophage
1.66479e+17	-13.7023	13.0728	DT	cDC2
[truncated: 6,300 more rows]

## Sheet: ED_6E_endo_factor_12
	DNAJC30	COMMD4	SRP19	UCP2	POLR2E	LIMD2	MRPL41	OAS1A	TATDN1	DGCR6	PSMB9	BAG5	MRPS34	SDHB	UBE2L6	DGUOK	TIMM13	MR1	TKT	1110038F14RIK	GM9949	PCYT2	2310011J03RIK	PDRG1	GM4950	COMMD5	KLHDC1	OCEL1	S100A1	TSC22D3	AP2S1	POLD4	GMFG	JOSD2	KRT10	MTFR1	MGST2	ZFP524	TMOD1	LAMP3	CUEDC2	BC031181	MFNG	PIN1	MED6	UCHL4	FBXL6	TMEM256	NKAP
1.20727e+17	-3.104	-3.07637	-2.67147	-2.49676	-2.82454	-3.14206	-3.1738	-3.23735	-3.27278	-3.10377	-2.24516	-2.62208	-3.05323	-2.95567	-3.0838	-2.9611	-2.71307	-3.23233	-2.56018	-2.39494	-3.30996	-3.07564	-3.05319	-2.928	-3.17052	-3.20655	-3.27103	-3.13169	-2.90757	-2.17586	-2.97342	-3.10715	-2.8741	-3.06652	-3.25354	-3.21088	-3.29907	-3.24034	-3.31435	-3.29781	-2.85976	-2.4896	-2.78123	-3.02188	-3.08219	-3.32036	-3.10809	-2.39135	-3.11252
1.2077e+17	-2.86564	-2.65035	-1.89371	-1.36997	-1.99638	-2.6934	-2.74782	-3.06344	-3.18543	-2.2209	-0.701011	-1.86275	-2.70009	-1.71675	-2.75796	-2.18798	-1.8934	-3.07239	-1.91229	-1.60171	-3.20058	-2.83716	-2.64806	-2.18009	-2.59943	-2.97234	-3.21321	-2.78478	-1.55147	-1.49064	-2.33913	-2.45584	-2.15076	-2.81069	-3.02403	-3.04994	-3.14047	-2.94705	-3.2675	-3.18483	-2.29445	-1.35589	-2.00111	-2.22972	-2.92603	-3.21952	-2.9912	-1.02942	-2.62493
1.20847e+17	-3.13459	-3.01271	-2.622	-2.43191	-2.71111	-3.0913	-3.11447	-3.24774	-3.26528	-2.92712	-2.04853	-2.5927	-3.00155	-2.74476	-3.05446	-2.7656	-2.53693	-3.23532	-2.48669	-2.32752	-3.30918	-3.08124	-3.03157	-2.74891	-3.07104	-3.20854	-3.27133	-3.08327	-2.53106	-2.09161	-2.82257	-2.97716	-2.84143	-2.99841	-3.24299	-3.13972	-3.29324	-3.20623	-3.31436	-3.3052	-2.74062	-2.20838	-2.60046	-2.81751	-3.08351	-3.30753	-3.14088	-1.91848	-2.9647
1.20849e+17	-2.93042	-2.73752	-2.22701	-1.60555	-2.26089	-2.84945	-2.86628	-3.12468	-3.199	-2.56245	-1.17252	-2.08525	-2.75115	-2.11585	-2.94524	-2.48179	-2.09978	-3.07201	-2.15489	-1.85539	-3.25821	-2.96274	-2.7817	-2.36436	-2.83242	-3.06198	-3.21455	-2.87162	-2.06036	-1.71874	-2.49748	-2.69199	-2.40553	-2.84276	-3.11281	-3.07922	-3.21029	-3.06663	-3.26963	-3.21594	-2.4982	-1.74641	-2.30849	-2.55377	-2.99244	-3.25384	-3.01032	-1.39442	-2.75974
1.20849e+17	-3.03386	-2.93428	-2.41763	-1.87826	-2.53597	-2.92146	-3.04518	-3.18888	-3.23328	-2.75404	-1.41702	-2.38044	-2.86855	-2.46626	-3.01775	-2.66308	-2.3259	-3.17602	-2.33656	-1.98708	-3.28384	-3.02492	-2.85982	-2.52122	-2.96177	-3.11338	-3.25713	-2.97042	-2.35492	-1.75314	-2.62493	-2.8377	-2.51537	-2.92605	-3.19056	-3.13163	-3.24635	-3.15952	-3.29656	-3.26798	-2.61637	-2.07093	-2.47344	-2.74195	-3.04209	-3.29212	-3.07169	-1.69591	-2.86694
1.2134e+17	-3.11269	-3.02893	-2.61116	-2.3292	-2.7855	-3.04271	-3.15243	-3.22526	-3.25911	-2.99034	-1.99573	-2.57415	-2.99168	-2.8803	-3.09103	-2.87287	-2.63481	-3.21312	-2.48748	-2.24891	-3.30538	-3.0893	-3.00037	-2.85062	-3.08582	-3.17654	-3.25377	-3.08667	-2.78789	-1.95057	-2.86537	-3.02036	-2.72049	-2.98095	-3.23424	-3.18132	-3.29113	-3.20431	-3.31036	-3.29113	-2.79107	-2.31989	-2.72018	-2.92931	-3.08835	-3.31944	-3.14438	-2.15034	-3.03537
1.2139e+17	-3.19079	-3.19945	-2.72822	-2.76665	-2.9173	-3.23465	-3.26883	-3.28048	-3.29803	-3.241	-2.57844	-2.9157	-3.18724	-3.20393	-3.16257	-3.04465	-2.89128	-3.27533	-2.7721	-2.56031	-3.32126	-3.15484	-3.12963	-3.03214	-3.28202	-3.21995	-3.29856	-3.21723	-3.05142	-2.34927	-3.12534	-3.23827	-3.05744	-3.1255	-3.30366	-3.27001	-3.3054	-3.27546	-3.32156	-3.31988	-2.94376	-2.75308	-2.97804	-3.11678	-3.11587	-3.32168	-3.21159	-2.62926	-3.20967
1.21803e+17	-2.8717	-2.62189	-1.81928	-1.19376	-1.92829	-2.64233	-2.64814	-3.04498	-3.17581	-2.12354	-0.539469	-1.79677	-2.62399	-1.69158	-2.72401	-2.12537	-1.80451	-3.07392	-1.75783	-1.58704	-3.2101	-2.7957	-2.62464	-2.11567	-2.53848	-2.9572	-3.20238	-2.73973	-1.45761	-1.38895	-2.29605	-2.44453	-2.1013	-2.72477	-2.9805	-3.0083	-3.15227	-2.89584	-3.25746	-3.18431	-2.23859	-1.25776	-1.96964	-2.14003	-2.91754	-3.20555	-2.99355	-0.856617	-2.51325
1.21803e+17	-2.98983	-2.80109	-2.25614	-2.0068	-2.1663	-2.88507	-2.79487	-3.13974	-3.23003	-2.42401	-1.24133	-2.16383	-2.84646	-2.08388	-2.84914	-2.32753	-2.00774	-3.18867	-1.99908	-1.98804	-3.2677	-2.87567	-2.89029	-2.27636	-2.73242	-3.11116	-3.25045	-2.89572	-1.76631	-1.73464	-2.49522	-2.63549	-2.4945	-2.8054	-3.10486	-3.05187	-3.24127	-3.03868	-3.2861	-3.26718	-2.36506	-1.50981	-2.20474	-2.40206	-2.98953	-3.25441	-3.06043	-1.16005	-2.66696
1.21812e+17	-3.08162	-3.0166	-2.5638	-2.2051	-2.73245	-2.99941	-3.14569	-3.22639	-3.26236	-2.89752	-1.8253	-2.53054	-2.93681	-2.73414	-3.06328	-2.79898	-2.56225	-3.21121	-2.51043	-2.17476	-3.30069	-3.08072	-2.95569	-2.72588	-3.0472	-3.16777	-3.25671	-3.05701	-2.65231	-1.90311	-2.79277	-2.97218	-2.66713	-2.96776	-3.23499	-3.15852	-3.27085	-3.2021	-3.30916	-3.28901	-2.74212	-2.28809	-2.606	-2.86293	-3.066	-3.3138	-3.11416	-1.98405	-3.00331
1.21878e+17	-3.22521	-3.20132	-2.82967	-2.79651	-2.96793	-3.22014	-3.29288	-3.29415	-3.3098	-3.26191	-2.77887	-2.96192	-3.20395	-3.22185	-3.17362	-3.09412	-2.94773	-3.29412	-2.89933	-2.72203	-3.32161	-3.20148	-3.17872	-3.10021	-3.2895	-3.24756	-3.28426	-3.22517	-3.02011	-2.40799	-3.10195	-3.26335	-3.10127	-3.11886	-3.31278	-3.26208	-3.29194	-3.28006	-3.32185	-3.32125	-2.96537	-2.81189	-2.99087	-3.10874	-3.14724	-3.32182	-3.20829	-2.67336	-3.23338
1.22378e+17	-3.04812	-2.98809	-2.62291	-2.31319	-2.72351	-3.07257	-3.12988	-3.21557	-3.26174	-3.01494	-2.02669	-2.45019	-2.96488	-2.75069	-3.06598	-2.87375	-2.58169	-3.18508	-2.46625	-2.25549	-3.3	-3.0601	-3.01053	-2.79579	-3.10084	-3.1976	-3.24742	-3.07346	-2.7572	-2.07613	-2.87682	-3.02196	-2.74599	-3.00881	-3.21983	-3.18614	-3.29266	-3.21881	-3.30793	-3.28285	-2.78935	-2.30899	-2.65302	-2.9423	-3.08025	-3.3156	-3.06018	-2.14095	-3.03345
1.225e+17	-3.18678	-3.15939	-2.69946	-2.47919	-2.89757	-3.09461	-3.23144	-3.2633	-3.29734	-3.07999	-2.4056	-2.73944	-3.06647	-2.94478	-3.12184	-2.93284	-2.81142	-3.28131	-2.73944	-2.54077	-3.31074	-3.18563	-3.06862	-2.90954	-3.15822	-3.22657	-3.26378	-3.15876	-2.82469	-2.24437	-2.95214	-3.11745	-2.89755	-3.04426	-3.28223	-3.1976	-3.28728	-3.25618	-3.31861	-3.31557	-2.90661	-2.5345	-2.72668	-2.97374	-3.11145	-3.31763	-3.15652	-2.22765	-3.1518
1.2505e+17	-3.03484	-2.85726	-2.26074	-1.61664	-2.29943	-2.96451	-2.93309	-3.12028	-3.24049	-2.41623	-1.00593	-1.96947	-2.8669	-1.89367	-2.98417	-2.46263	-2.13525	-3.18059	-2.3953	-1.96546	-3.21691	-2.98019	-2.85031	-2.52538	-2.62065	-3.06209	-3.25059	-2.99238	-1.73374	-1.67454	-2.58678	-2.55637	-2.26912	-2.99868	-3.06179	-3.11304	-3.23431	-3.01627	-3.28489	-3.29056	-2.42685	-1.67961	-2.28262	-2.38626	-2.97505	-3.25022	-3.0188	-1.33818	-2.78393
1.25257e+17	-3.09071	-3.03209	-2.63394	-2.40018	-2.80453	-3.0878	-3.14162	-3.22838	-3.25996	-3.03385	-2.0813	-2.54616	-3.00714	-2.88788	-3.07161	-2.92922	-2.65179	-3.21088	-2.50192	-2.30709	-3.30946	-3.07462	-3.02269	-2.89284	-3.13327	-3.19606	-3.25534	-3.10686	-2.84316	-2.04306	-2.90665	-3.06256	-2.7727	-3.02361	-3.23986	-3.19001	-3.29906	-3.21726	-3.31222	-3.28879	-2.82214	-2.38007	-2.73006	-2.95262	-3.08846	-3.31986	-3.12356	-2.23868	-3.06848
1.25721e+17	-2.90334	-2.74378	-2.25184	-1.55583	-2.28523	-2.83785	-2.88859	-3.10346	-3.19263	-2.5653	-1.12158	-2.10288	-2.7489	-2.13952	-2.93507	-2.48979	-2.14522	-3.07295	-2.14617	-1.89006	-3.24367	-2.96022	-2.81542	-2.44923	-2.75314	-3.04991	-3.21333	-2.8788	-2.07495	-1.68171	-2.53549	-2.62635	-2.42144	-2.83908	-3.1313	-3.09934	-3.20053	-3.06567	-3.27311	-3.19413	-2.52734	-1.82571	-2.30181	-2.51141	-2.94314	-3.26394	-2.99705	-1.45416	-2.76665
1.26224e+17	-3.07869	-2.9853	-2.46666	-2.0655	-2.62026	-2.93645	-3.10116	-3.21423	-3.24619	-2.84611	-1.62213	-2.47186	-2.9253	-2.64764	-3.05926	-2.71335	-2.42372	-3.195	-2.37222	-2.07288	-3.29001	-3.03591	-2.92408	-2.64153	-3.0089	-3.11722	-3.25388	-2.98656	-2.50667	-1.83637	-2.68735	-2.93384	-2.56885	-2.93863	-3.20055	-3.15006	-3.26972	-3.18547	-3.30326	-3.28275	-2.67116	-2.14693	-2.5759	-2.83571	-3.08281	-3.30344	-3.10616	-1.82408	-2.92649
1.26749e+17	-2.99205	-2.76422	-2.14474	-1.42268	-2.14925	-2.88827	-2.82851	-3.10481	-3.22065	-2.33361	-0.871592	-1.85375	-2.77365	-1.81586	-2.90683	-2.36942	-1.97445	-3.14463	-2.18269	-1.81205	-3.21849	-2.91588	-2.75275	-2.37938	-2.632	-3.03247	-3.23422	-2.90144	-1.64286	-1.58932	-2.48122	-2.52328	-2.19864	-2.90879	-3.02301	-3.0641	-3.22143	-2.98078	-3.26272	-3.26774	-2.36788	-1.55146	-2.19181	-2.29878	-2.9625	-3.24031	-3.02402	-1.16464	-2.67752
1.29454e+17	-3.06872	-2.98736	-2.6388	-2.30637	-2.79724	-3.0763	-3.11187	-3.20688	-3.24203	-3.00107	-2.02756	-2.47301	-2.98403	-2.8343	-3.06526	-2.87079	-2.58964	-3.21405	-2.4377	-2.29264	-3.29812	-3.06764	-3.01735	-2.849	-3.06714	-3.18846	-3.24948	-3.08124	-2.7539	-2.06217	-2.87774	-2.97901	-2.79013	-3.00542	-3.2244	-3.18079	-3.29583	-3.21581	-3.30618	-3.27505	-2.82656	-2.33532	-2.66312	-2.91203	-3.07152	-3.31826	-3.09642	-2.19302	-3.00887
1.29516e+17	-3.16873	-3.17238	-2.70804	-2.66311	-2.89008	-3.21516	-3.22735	-3.26458	-3.28337	-3.21015	-2.45115	-2.8353	-3.14333	-3.15491	-3.14065	-3.02128	-2.85647	-3.2578	-2.67676	-2.52807	-3.31932	-3.1151	-3.0988	-3.00493	-3.25333	-3.20258	-3.2918	-3.19563	-3.0219	-2.26082	-3.09112	-3.19834	-3.00856	-3.11992	-3.28973	-3.25732	-3.30518	-3.25915	-3.31987	-3.31467	-2.9178	-2.67883	-2.93327	-3.09531	-3.08897	-3.32168	-3.17135	-2.61091	-3.19557
1.29524e+17	-2.91775	-2.7092	-2.07662	-1.70184	-2.07921	-2.76845	-2.74988	-3.11206	-3.20325	-2.32213	-1.00657	-2.03536	-2.75011	-1.93047	-2.81889	-2.24719	-1.97166	-3.11656	-1.90377	-1.84807	-3.24512	-2.85485	-2.766	-2.23604	-2.66157	-3.0434	-3.22052	-2.82858	-1.66714	-1.62064	-2.39994	-2.59205	-2.36063	-2.80031	-3.06761	-3.02096	-3.18868	-3.00016	-3.27376	-3.22899	-2.30644	-1.42407	-2.10508	-2.30635	-2.96041	-3.22647	-3.02228	-1.07279	-2.6416
1.29575e+17	-3.18354	-3.20435	-2.73792	-2.79548	-2.91744	-3.2537	-3.27354	-3.28586	-3.30068	-3.2591	-2.59147	-2.93535	-3.20595	-3.23226	-3.16269	-3.04519	-2.88488	-3.27706	-2.78907	-2.56352	-3.32159	-3.14465	-3.13357	-3.04669	-3.293	-3.21052	-3.30135	-3.22055	-3.05953	-2.37627	-3.14781	-3.24887	-3.08547	-3.13632	-3.30699	-3.27983	-3.30512	-3.278	-3.32167	-3.32002	-2.93726	-2.79302	-2.99584	-3.13645	-3.11361	-3.32186	-3.20636	-2.68276	-3.21963
1.30049e+17	-3.22774	-3.20516	-2.82975	-2.7636	-2.98241	-3.19401	-3.29144	-3.29413	-3.3105	-3.24649	-2.7681	-2.92576	-3.19619	-3.18455	-3.16487	-3.07711	-2.94297	-3.29881	-2.89428	-2.71034	-3.32114	-3.21031	-3.16886	-3.07057	-3.27768	-3.25279	-3.27705	-3.22225	-3.00192	-2.42874	-3.08941	-3.25072	-3.08165	-3.10907	-3.31279	-3.24919	-3.29508	-3.28634	-3.32177	-3.32099	-2.98651	-2.79455	-2.94402	-3.09315	-3.1451	-3.3215	-3.2095	-2.60703	-3.22251
1.30049e+17	-3.05499	-2.88713	-2.41208	-2.10238	-2.30159	-3.0183	-2.90453	-3.16539	-3.25179	-2.55108	-1.36857	-2.17547	-2.933	-2.14445	-2.95393	-2.46735	-2.11111	-3.22583	-2.27944	-2.09457	-3.27024	-2.95914	-2.95767	-2.42932	-2.78622	-3.14752	-3.27173	-2.99341	-1.88253	-1.83352	-2.60928	-2.65298	-2.5253	-2.90365	-3.12946	-3.0886	-3.27432	-3.07318	-3.29667	-3.30197	-2.45051	-1.66301	-2.33766	-2.50372	-3.01677	-3.27194	-3.06716	-1.35589	-2.7484
1.30127e+17	-2.9583	-2.87828	-2.30864	-1.68071	-2.35506	-2.91891	-2.97732	-3.17844	-3.22505	-2.59654	-1.22756	-2.1795	-2.81168	-2.18135	-2.95772	-2.51476	-2.23252	-3.1566	-2.27143	-1.91113	-3.24353	-3.00904	-2.81891	-2.49676	-2.78703	-3.0891	-3.25455	-2.96527	-2.04384	-1.66716	-2.57553	-2.66667	-2.43006	-2.92604	-3.16776	-3.11171	-3.2016	-3.10841	-3.28686	-3.25878	-2.52994	-1.92464	-2.26461	-2.51452	-2.93298	-3.27209	-3.04518	-1.51106	-2.81854
1.30188e+17	-3.16123	-3.13828	-2.66904	-2.62155	-2.85776	-3.1704	-3.2182	-3.25767	-3.28848	-3.14705	-2.37941	-2.78076	-3.10212	-3.05565	-3.12267	-3.01755	-2.81029	-3.24528	-2.62936	-2.45911	-3.31812	-3.13639	-3.09013	-2.98539	-3.22691	-3.21636	-3.2848	-3.16662	-2.97615	-2.19661	-3.01761	-3.17995	-2.92796	-3.08826	-3.2777	-3.23302	-3.30306	-3.24904	-3.31905	-3.31198	-2.87534	-2.56234	-2.89071	-3.05463	-3.11918	-3.32082	-3.17512	-2.43918	-3.16693
1.30529e+17	-3.03185	-2.96787	-2.4205	-1.98723	-2.55942	-2.92783	-3.06033	-3.20359	-3.23486	-2.7764	-1.41408	-2.39711	-2.88425	-2.54474	-3.04274	-2.63559	-2.36379	-3.19781	-2.37287	-1.96111	-3.28819	-3.03767	-2.84891	-2.54375	-2.99191	-3.09912	-3.26284	-2.98892	-2.36322	-1.78587	-2.61779	-2.88305	-2.53759	-2.95178	-3.19671	-3.13582	-3.23816	-3.1587	-3.29642	-3.27809	-2.60952	-2.12051	-2.48328	-2.75272	-3.04824	-3.29553	-3.08234	-1.73661	-2.85423
1.30615e+17	-2.92583	-2.67244	-1.96709	-1.27456	-2.01272	-2.76976	-2.73119	-3.08151	-3.19355	-2.25559	-0.713681	-1.75467	-2.68639	-1.70878	-2.80149	-2.25874	-1.82529	-3.10386	-1.95272	-1.60951	-3.21916	-2.83242	-2.64282	-2.19564	-2.66431	-2.99133	-3.21981	-2.79933	-1.57557	-1.50761	-2.35584	-2.44544	-2.09943	-2.8007	-2.99512	-3.02635	-3.19084	-2.93536	-3.2528	-3.22639	-2.31361	-1.36943	-2.07474	-2.20887	-2.9545	-3.22736	-3.00835	-0.967764	-2.57295
1.30665e+17	-3.18874	-3.19842	-2.7302	-2.76444	-2.91644	-3.25411	-3.25406	-3.2797	-3.28567	-3.25172	-2.542	-2.9135	-3.18785	-3.22971	-3.17125	-3.01993	-2.89384	-3.27076	-2.73272	-2.56474	-3.32082	-3.13278	-3.12352	-3.01872	-3.28051	-3.2027	-3.30384	-3.2225	-3.044	-2.33083	-3.14338	-3.22043	-3.07838	-3.14205	-3.30367	-3.28174	-3.3084	-3.27508	-3.32119	-3.3189	-2.94333	-2.76581	-2.9722	-3.12764	-3.08684	-3.32186	-3.20156	-2.69726	-3.21124
1.30674e+17	-3.15199	-3.15612	-2.70548	-2.81411	-2.91046	-3.24205	-3.26377	-3.2821	-3.30082	-3.21994	-2.49732	-2.84792	-3.18533	-3.15995	-3.12648	-3.03522	-2.81861	-3.27439	-2.72233	-2.45201	-3.32087	-3.12639	-3.11133	-3.01541	-3.28377	-3.21724	-3.30321	-3.21311	-3.05896	-2.37333	-3.11125	-3.23585	-3.02981	-3.13403	-3.30072	-3.26875	-3.30628	-3.28001	-3.32111	-3.317	-2.92722	-2.7447	-2.93388	-3.12489	-3.10968	-3.3215	-3.20137	-2.59718	-3.18535
1.31164e+17	-3.01784	-2.93032	-2.46028	-2.05297	-2.59114	-2.98412	-3.07119	-3.21185	-3.23265	-2.81583	-1.64631	-2.36253	-2.87773	-2.52653	-3.0125	-2.70709	-2.41594	-3.17266	-2.38035	-2.04179	-3.27553	-3.04973	-2.92597	-2.65575	-2.95143	-3.14361	-3.25623	-3.01109	-2.41671	-1.88664	-2.71814	-2.84319	-2.62927	-2.96176	-3.20514	-3.14738	-3.25293	-3.17175	-3.30094	-3.26965	-2.6624	-2.13319	-2.44041	-2.72658	-3.00586	-3.3008	-3.08126	-1.84719	-2.92286
1.31234e+17	-3.10176	-3.03114	-2.6421	-2.40184	-2.82589	-3.08699	-3.13339	-3.23055	-3.24989	-3.02908	-2.11025	-2.55707	-3.00958	-2.91253	-3.08585	-2.91566	-2.66114	-3.21922	-2.48796	-2.31442	-3.30798	-3.08583	-3.02628	-2.89944	-3.12245	-3.192	-3.25774	-3.11598	-2.83162	-2.04911	-2.90089	-3.0497	-2.78404	-3.02096	-3.24477	-3.19508	-3.29802	-3.21556	-3.31212	-3.29049	-2.82994	-2.3953	-2.73408	-2.94098	-3.07682	-3.31969	-3.13727	-2.25668	-3.0565
1.31235e+17	-2.86797	-2.69307	-1.96457	-1.35906	-2.08698	-2.71342	-2.8049	-3.08472	-3.18219	-2.35183	-0.715154	-1.89777	-2.70721	-1.77513	-2.77722	-2.2652	-1.89653	-3.06386	-1.98859	-1.53985	-3.22306	-2.85971	-2.62901	-2.18641	-2.73114	-2.96331	-3.22806	-2.82345	-1.6944	-1.47652	-2.34575	-2.4747	-2.12756	-2.81357	-3.06221	-3.0664	-3.14809	-2.98745	-3.27285	-3.17421	-2.38095	-1.47868	-2.05222	-2.30886	-2.938	-3.22779	-3.00355	-1.11098	-2.63123
1.33837e+17	-3.15804	-2.90272	-2.65485	-2.17507	-2.61949	-3.11231	-3.10448	-3.26399	-3.25861	-2.88392	-1.96309	-2.54081	-2.93675	-2.57388	-2.97473	-2.87345	-2.54485	-3.19258	-2.42513	-2.21409	-3.30235	-3.12304	-2.95937	-2.69102	-3.06068	-3.16013	-3.28222	-3.07681	-2.54738	-2.01666	-2.73063	-3.01003	-2.75844	-3.04315	-3.22109	-3.19778	-3.28818	-3.20999	-3.30863	-3.29996	-2.66522	-2.22027	-2.422	-2.72871	-3.07516	-3.29777	-3.14521	-1.78237	-2.92079
1.33907e+17	-2.91008	-2.65656	-1.94753	-1.2122	-1.98787	-2.72506	-2.72352	-3.0747	-3.19353	-2.16137	-0.653026	-1.78563	-2.67396	-1.68572	-2.79815	-2.19595	-1.87971	-3.08863	-1.92089	-1.6673	-3.20261	-2.84204	-2.65695	-2.24959	-2.53405	-2.9743	-3.20221	-2.78908	-1.4513	-1.40494	-2.35283	-2.48473	-2.13406	-2.81882	-2.98349	-3.01638	-3.17169	-2.94445	-3.25439	-3.22459	-2.25482	-1.38341	-2.04063	-2.17338	-2.91176	-3.20746	-3.00638	-0.954354	-2.57155
1.34035e+17	-3.05161	-2.98362	-2.60191	-2.28058	-2.73856	-3.07129	-3.11588	-3.20295	-3.2496	-2.99148	-1.97144	-2.49196	-2.96381	-2.77816	-3.04187	-2.87136	-2.58747	-3.20071	-2.46992	-2.24453	-3.29651	-3.04875	-2.99827	-2.81495	-3.07533	-3.17017	-3.24959	-3.0706	-2.75303	-2.06477	-2.87967	-2.98319	-2.76459	-2.99727	-3.22971	-3.18874	-3.28338	-3.20226	-3.30422	-3.27377	-2.80791	-2.36545	-2.65914	-2.89547	-3.05321	-3.31489	-3.07184	-2.16571	-3.03476
1.34378e+17	-3.06683	-2.96657	-2.57155	-2.21096	-2.69448	-3.00934	-3.12427	-3.21411	-3.2545	-2.93667	-1.86529	-2.46035	-2.93701	-2.71039	-3.06414	-2.825	-2.52262	-3.17801	-2.44994	-2.17138	-3.29838	-3.06183	-2.97594	-2.73537	-3.05841	-3.16857	-3.24101	-3.02573	-2.67884	-1.94312	-2.80157	-2.97557	-2.65853	-2.96939	-3.21287	-3.16601	-3.28688	-3.19846	-3.30637	-3.27752	-2.73768	-2.22785	-2.63118	-2.89139	-3.08073	-3.31377	-3.09898	-1.9871	-2.9957
1.34462e+17	-3.04644	-2.90415	-2.33143	-1.7019	-2.35962	-3.01041	-2.90787	-3.11207	-3.23657	-2.55069	-1.17765	-2.03834	-2.8851	-2.05783	-3.00256	-2.56365	-2.15363	-3.19558	-2.37156	-1.98439	-3.25062	-2.99874	-2.85895	-2.49912	-2.77648	-3.10629	-3.2578	-2.98928	-2.00716	-1.85581	-2.58556	-2.62842	-2.34415	-2.95688	-3.09356	-3.10526	-3.25793	-3.05011	-3.26822	-3.29189	-2.52993	-1.78021	-2.39872	-2.53301	-3.02933	-3.27444	-3.03847	-1.47335	-2.79772
1.34517e+17	-3.03674	-2.97528	-2.44074	-1.97614	-2.53281	-3.00963	-3.04227	-3.18262	-3.25767	-2.7523	-1.61576	-2.32929	-2.92002	-2.35587	-3.00559	-2.71604	-2.42515	-3.19674	-2.4005	-2.17561	-3.27316	-3.06701	-2.94611	-2.64773	-2.92227	-3.14255	-3.26157	-3.04297	-2.37407	-1.96969	-2.70824	-2.8484	-2.56643	-2.98018	-3.19143	-3.14924	-3.25362	-3.16715	-3.29839	-3.27828	-2.68692	-2.13876	-2.47131	-2.69151	-3.02106	-3.28228	-3.07431	-1.73674	-2.95162
1.34531e+17	-2.83094	-2.57276	-1.74138	-1.06662	-1.86482	-2.57839	-2.63604	-3.00578	-3.16178	-2.05533	-0.399135	-1.78729	-2.59436	-1.64279	-2.70583	-2.06099	-1.84003	-3.02017	-1.75903	-1.59923	-3.18897	-2.81512	-2.59197	-2.1237	-2.42745	-2.92388	-3.18349	-2.72407	-1.37705	-1.29984	-2.264	-2.47373	-2.11484	-2.73415	-2.96529	-3.01358	-3.11093	-2.89634	-3.25644	-3.14794	-2.19147	-1.28021	-1.94045	-2.1319	-2.87151	-3.18323	-2.98132	-0.897984	-2.51424
1.34542e+17	-3.04153	-2.91398	-2.55057	-2.17627	-2.69639	-3.00876	-3.09706	-3.19079	-3.23703	-2.9254	-1.83639	-2.39165	-2.91832	-2.68026	-3.04306	-2.79481	-2.47236	-3.17779	-2.37406	-2.15073	-3.2853	-3.04648	-2.98054	-2.7145	-2.9921	-3.16001	-3.23657	-3.01008	-2.60812	-1.97431	-2.8194	-2.89723	-2.70015	-2.94592	-3.19572	-3.1576	-3.28296	-3.18854	-3.30057	-3.26035	-2.74768	-2.15789	-2.57972	-2.85413	-3.07091	-3.31424	-3.0826	-1.95926	-2.94078
1.34583e+17	-2.85437	-2.61167	-1.8992	-1.20908	-1.97061	-2.66088	-2.69723	-3.04452	-3.16817	-2.21072	-0.611948	-1.86817	-2.62887	-1.78002	-2.78888	-2.18315	-1.90017	-3.0332	-1.86287	-1.69984	-3.21565	-2.85828	-2.64802	-2.18564	-2.55989	-2.96737	-3.1948	-2.76661	-1.56815	-1.42864	-2.32261	-2.52139	-2.20439	-2.75683	-3.01845	-3.01767	-3.1405	-2.94508	-3.26067	-3.16904	-2.27026	-1.39945	-2.04054	-2.24052	-2.90552	-3.20253	-2.98404	-1.00689	-2.57916
1.34946e+17	-2.88852	-2.61932	-1.87444	-1.20608	-1.94753	-2.67125	-2.68311	-3.06207	-3.18578	-2.12236	-0.601551	-1.76638	-2.65277	-1.65462	-2.75813	-2.14388	-1.83055	-3.07604	-1.83302	-1.61097	-3.20445	-2.80654	-2.62759	-2.17728	-2.53555	-2.96203	-3.19754	-2.75075	-1.42083	-1.38373	-2.30756	-2.46341	-2.10846	-2.77344	-2.9722	-3.00535	-3.16073	-2.92208	-3.25519	-3.20689	-2.22699	-1.29575	-1.99759	-2.14985	-2.91638	-3.20164	-2.99512	-0.879972	-2.53479
1.35066e+17	-3.19746	-3.21354	-2.75468	-2.78886	-2.91911	-3.26234	-3.27673	-3.28912	-3.29523	-3.27161	-2.61688	-2.96203	-3.21099	-3.2554	-3.18416	-3.04029	-2.9126	-3.27661	-2.8151	-2.60733	-3.3217	-3.14493	-3.13934	-3.04517	-3.29624	-3.20701	-3.30525	-3.22524	-3.05642	-2.38568	-3.16175	-3.24094	-3.10793	-3.1429	-3.30992	-3.2842	-3.30493	-3.27611	-3.32175	-3.32063	-2.94699	-2.81938	-3.00017	-3.14134	-3.09145	-3.32191	-3.21146	-2.72569	-3.22392
1.35081e+17	-3.11061	-3.00451	-2.63695	-2.41709	-2.84548	-3.09446	-3.13207	-3.23613	-3.24928	-3.01685	-2.187	-2.52663	-3.03222	-2.87967	-3.09663	-2.87618	-2.57335	-3.21844	-2.43554	-2.32633	-3.30312	-3.11523	-3.05002	-2.87164	-3.08962	-3.20476	-3.26298	-3.08757	-2.71788	-2.1306	-2.86083	-3.01141	-2.86751	-3.02985	-3.226	-3.18995	-3.30609	-3.23108	-3.3143	-3.28993	-2.80508	-2.25594	-2.66498	-2.92068	-3.10403	-3.31761	-3.14368	-2.18016	-2.98051
1.35143e+17	-2.98204	-2.84171	-2.39784	-1.94054	-2.49132	-2.92291	-3.01917	-3.15668	-3.22803	-2.76271	-1.45517	-2.29553	-2.83475	-2.42735	-2.99015	-2.66773	-2.3379	-3.11371	-2.3513	-2.04348	-3.28207	-2.99763	-2.88284	-2.55816	-2.9605	-3.12509	-3.23681	-2.9619	-2.41341	-1.78608	-2.64383	-2.85419	-2.55134	-2.90862	-3.18724	-3.12638	-3.24475	-3.14509	-3.29337	-3.23618	-2.63658	-2.03454	-2.48117	-2.73339	-3.01669	-3.29094	-3.05979	-1.7176	-2.90374
1.35496e+17	-2.83189	-2.60274	-1.75415	-1.14167	-1.92134	-2.60171	-2.67654	-3.02419	-3.1697	-2.13007	-0.481659	-1.78769	-2.61417	-1.6357	-2.69128	-2.10084	-1.79734	-3.0362	-1.7827	-1.48678	-3.19808	-2.80177	-2.58495	-2.09583	-2.55404	-2.93694	-3.20331	-2.72724	-1.45217	-1.36166	-2.26272	-2.41212	-2.06645	-2.7295	-2.99605	-3.03438	-3.12163	-2.91103	-3.26607	-3.14338	-2.25735	-1.26953	-1.92858	-2.17846	-2.90436	-3.2009	-2.98618	-0.906129	-2.54292
1.35694e+17	-2.97778	-2.87024	-2.25506	-1.78264	-2.41184	-2.85753	-2.97925	-3.17341	-3.20899	-2.65433	-1.19736	-2.22836	-2.838	-2.26977	-2.94908	-2.5291	-2.19939	-3.14004	-2.26206	-1.83021	-3.26572	-2.97587	-2.76734	-2.42397	-2.90759	-3.04106	-3.25724	-2.94426	-2.12778	-1.68222	-2.52866	-2.73646	-2.40804	-2.91794	-3.15732	-3.12274	-3.2098	-3.1083	-3.28832	-3.2432	-2.54984	-1.92363	-2.33438	-2.61376	-3.01277	-3.27056	-3.05362	-1.53984	-2.77162
1.55954e+17	-3.11081	-3.03515	-2.58308	-2.3082	-2.76139	-3.02076	-3.16393	-3.24341	-3.26473	-2.94222	-1.91159	-2.56628	-2.96549	-2.801	-3.08216	-2.82263	-2.59308	-3.20837	-2.51804	-2.20633	-3.30597	-3.08861	-2.99676	-2.78253	-3.08013	-3.18665	-3.26312	-3.04707	-2.68067	-1.95687	-2.81379	-3.01622	-2.72873	-3.00766	-3.22623	-3.15997	-3.28716	-3.21224	-3.3135	-3.29376	-2.74447	-2.27582	-2.63625	-2.90602	-3.09379	-3.31677	-3.13707	-2.067	-3.01469
1.5605e+17	-3.08288	-2.99965	-2.49635	-2.08943	-2.64121	-2.94848	-3.11606	-3.21935	-3.25157	-2.85993	-1.64053	-2.50395	-2.92731	-2.66291	-3.06661	-2.74398	-2.45413	-3.1984	-2.40386	-2.07815	-3.29441	-3.04983	-2.9261	-2.64187	-3.02639	-3.13242	-3.25654	-2.99759	-2.5486	-1.83379	-2.69145	-2.95689	-2.58018	-2.94945	-3.20936	-3.15166	-3.27133	-3.19564	-3.30498	-3.28797	-2.6706	-2.1825	-2.59597	-2.8481	-3.08346	-3.30532	-3.10755	-1.8523	-2.9448
1.57064e+17	-2.93587	-2.81705	-2.23163	-1.50396	-2.23124	-2.88078	-2.90081	-3.1401	-3.21421	-2.49218	-1.08916	-2.06591	-2.76575	-2.01546	-2.92327	-2.4476	-2.12963	-3.12902	-2.16424	-1.87933	-3.22935	-2.97907	-2.79904	-2.44758	-2.69956	-3.06005	-3.23717	-2.91447	-1.89524	-1.63934	-2.52825	-2.59717	-2.36703	-2.8999	-3.1203	-3.08608	-3.19331	-3.07515	-3.27406	-3.24054	-2.47636	-1.80117	-2.21832	-2.4272	-2.91291	-3.25398	-3.02821	-1.36769	-2.76196
1.57492e+17	-3.10212	-3.04152	-2.56352	-2.2089	-2.73284	-3.00233	-3.15448	-3.2278	-3.26593	-2.92354	-1.8426	-2.58086	-2.94786	-2.75814	-3.07405	-2.81699	-2.57957	-3.2201	-2.49417	-2.18653	-3.30367	-3.09062	-2.96478	-2.73522	-3.07521	-3.17291	-3.261	-3.03973	-2.68087	-1.90856	-2.78202	-2.99282	-2.66524	-2.97865	-3.23242	-3.16375	-3.27812	-3.2113	-3.31118	-3.29493	-2.73499	-2.29842	-2.64059	-2.89766	-3.08011	-3.31394	-3.12591	-2.01578	-3.01546
1.57562e+17	-3.16244	-3.17957	-2.7042	-2.79685	-2.90619	-3.24715	-3.26467	-3.28184	-3.29911	-3.23551	-2.51266	-2.88237	-3.19079	-3.19432	-3.14379	-3.03422	-2.8441	-3.27247	-2.74046	-2.4876	-3.3212	-3.12844	-3.11375	-3.0213	-3.28739	-3.21156	-3.30377	-3.21581	-3.06405	-2.36237	-3.13146	-3.23833	-3.05001	-3.13299	-3.3022	-3.27472	-3.30766	-3.27574	-3.32124	-3.31799	-2.93095	-2.75947	-2.96501	-3.12604	-3.10972	-3.32164	-3.20807	-2.6238	-3.19738
1.60989e+17	-3.05787	-2.99034	-2.52242	-2.11448	-2.66794	-2.97726	-3.11531	-3.21986	-3.25455	-2.86091	-1.70111	-2.47751	-2.91117	-2.63868	-3.0552	-2.76471	-2.49382	-3.19242	-2.45974	-2.11442	-3.29685	-3.07113	-2.93949	-2.67786	-3.03271	-3.15674	-3.25645	-3.02491	-2.57622	-1.86493	-2.72679	-2.94555	-2.60539	-2.95593	-3.22509	-3.15368	-3.26788	-3.19432	-3.30648	-3.28401	-2.69791	-2.23031	-2.56811	-2.82516	-3.05596	-3.30857	-3.10163	-1.89551	-2.97483
1.6141e+17	-2.93025	-2.78239	-2.33497	-1.64763	-2.37375	-2.894	-2.94254	-3.11506	-3.20583	-2.65892	-1.28859	-2.17104	-2.77685	-2.2263	-2.95644	-2.58322	-2.1972	-3.10239	-2.19558	-1.95314	-3.25471	-2.98345	-2.8629	-2.47165	-2.83074	-3.08476	-3.21555	-2.89386	-2.20296	-1.78569	-2.61688	-2.67871	-2.49275	-2.86793	-3.14113	-3.09785	-3.22385	-3.10244	-3.27662	-3.20629	-2.59818	-1.92245	-2.35624	-2.6134	-2.97755	-3.279	-3.00375	-1.55711	-2.81187
1.61537e+17	-2.89849	-2.75996	-2.17445	-1.42612	-2.19918	-2.82613	-2.87645	-3.10615	-3.19361	-2.47037	-0.978224	-2.03712	-2.73643	-2.00002	-2.89841	-2.4156	-2.0768	-3.09567	-2.11265	-1.79712	-3.22218	-2.94348	-2.76696	-2.39505	-2.68384	-3.03961	-3.227	-2.87448	-1.8789	-1.59374	-2.49619	-2.53518	-2.34241	-2.85159	-3.12196	-3.08846	-3.17738	-3.05255	-3.27136	-3.20623	-2.4691	-1.74025	-2.20438	-2.42011	-2.89883	-3.25491	-3.00962	-1.34233	-2.73455
1.61539e+17	-3.03861	-2.86154	-2.25972	-1.62563	-2.3085	-2.96545	-2.93472	-3.11635	-3.24198	-2.41323	-1.00696	-1.9763	-2.87115	-1.89974	-2.98591	-2.46408	-2.14242	-3.18308	-2.4024	-1.97646	-3.21754	-2.98217	-2.85728	-2.52886	-2.61677	-3.06392	-3.25063	-2.99504	-1.73685	-1.68277	-2.59139	-2.5607	-2.27619	-2.99996	-3.0611	-3.11486	-3.23621	-3.01638	-3.28577	-3.29107	-2.42931	-1.68252	-2.28896	-2.39321	-2.97953	-3.25048	-3.019	-1.34358	-2.78758
1.61547e+17	-3.08585	-3.01318	-2.60372	-2.31705	-2.75725	-3.04423	-3.13844	-3.23154	-3.25862	-2.97001	-1.95294	-2.52279	-2.96222	-2.79322	-3.07462	-2.87602	-2.60769	-3.19583	-2.49868	-2.21411	-3.30787	-3.08739	-2.99885	-2.8214	-3.10762	-3.18464	-3.25113	-3.077	-2.75427	-1.97297	-2.83684	-3.03061	-2.6882	-2.99418	-3.23449	-3.1753	-3.29141	-3.20774	-3.31147	-3.29061	-2.76595	-2.31904	-2.6723	-2.90529	-3.07995	-3.31757	-3.11915	-2.10793	-3.04132
1.62005e+17	-3.14144	-3.01506	-2.70958	-2.47453	-2.81654	-3.15966	-3.19506	-3.26529	-3.2837	-3.04943	-2.2531	-2.66893	-3.044	-2.7739	-3.02583	-3.01437	-2.69692	-3.2248	-2.56223	-2.35305	-3.31356	-3.13387	-3.06728	-2.86139	-3.18863	-3.20192	-3.28749	-3.141	-2.84071	-2.20691	-2.88094	-3.15	-2.87147	-3.0904	-3.26275	-3.23057	-3.30432	-3.25953	-3.31558	-3.30407	-2.82405	-2.50988	-2.66186	-2.92927	-3.10896	-3.31365	-3.16502	-2.1946	-3.07122
1.62011e+17	-2.85254	-2.59653	-1.75945	-1.10443	-1.90335	-2.60982	-2.65605	-3.02952	-3.17536	-2.09108	-0.46597	-1.73752	-2.61004	-1.60239	-2.69579	-2.09349	-1.77857	-3.05205	-1.76691	-1.50597	-3.19771	-2.78654	-2.59076	-2.10047	-2.52625	-2.93666	-3.1991	-2.7228	-1.39846	-1.33536	-2.26556	-2.4179	-2.04353	-2.72747	-2.96621	-3.02066	-3.13874	-2.89415	-3.25998	-3.16636	-2.23062	-1.23985	-1.93532	-2.12749	-2.90629	-3.19951	-2.9878	-0.843569	-2.50922
1.62072e+17	-2.95664	-2.81912	-2.18819	-1.51157	-2.20617	-2.88209	-2.89722	-3.13321	-3.21366	-2.42256	-0.976927	-1.99283	-2.79884	-1.89644	-2.92186	-2.42067	-2.11631	-3.13651	-2.21973	-1.85402	-3.21669	-2.95778	-2.78921	-2.45203	-2.64393	-3.04644	-3.24429	-2.93089	-1.77898	-1.60995	-2.52006	-2.52314	-2.26445	-2.93333	-3.10135	-3.09849	-3.18826	-3.035	-3.27929	-3.25302	-2.42134	-1.68552	-2.20416	-2.3464	-2.91737	-3.24536	-3.01466	-1.29919	-2.74589
1.62079e+17	-3.12813	-3.09936	-2.61076	-2.32662	-2.79693	-3.06129	-3.18278	-3.24829	-3.28545	-2.96865	-2.12062	-2.60856	-3.00203	-2.76541	-3.08389	-2.85161	-2.67397	-3.25701	-2.64071	-2.38749	-3.29936	-3.14445	-3.01947	-2.81648	-3.08381	-3.20478	-3.2671	-3.11938	-2.67906	-2.12636	-2.86301	-3.02315	-2.78574	-3.0123	-3.26365	-3.18078	-3.27344	-3.2345	-3.31445	-3.30583	-2.82516	-2.41082	-2.61638	-2.87673	-3.07568	-3.31071	-3.1278	-2.03338	-3.08886
1.6208e+17	-2.85653	-2.59169	-1.86245	-1.22046	-1.93838	-2.64358	-2.67293	-3.05182	-3.17014	-2.15269	-0.623434	-1.83691	-2.63522	-1.72468	-2.77539	-2.13707	-1.87266	-3.03747	-1.82673	-1.66836	-3.21062	-2.84051	-2.61874	-2.16613	-2.53111	-2.95415	-3.18695	-2.74126	-1.49301	-1.42726	-2.29308	-2.51221	-2.18609	-2.76335	-2.98964	-2.99901	-3.13492	-2.9413	-3.25518	-3.17884	-2.21852	-1.3305	-2.00679	-2.20719	-2.91209	-3.18947	-2.97994	-0.945114	-2.55958
1.64624e+17	-2.9431	-2.71275	-2.05234	-1.30056	-2.05892	-2.81831	-2.72182	-3.08283	-3.18629	-2.34811	-0.814667	-1.8088	-2.70214	-1.84006	-2.85772	-2.34082	-1.85613	-3.10914	-2.00912	-1.66594	-3.23989	-2.88011	-2.66375	-2.22206	-2.73915	-3.0142	-3.22337	-2.81536	-1.74258	-1.62059	-2.37826	-2.49532	-2.15823	-2.79485	-3.02437	-3.02167	-3.20411	-2.96032	-3.23786	-3.232	-2.38937	-1.47059	-2.17579	-2.31612	-2.98261	-3.23955	-3.01712	-1.09314	-2.59926
1.64699e+17	-2.83269	-2.58873	-1.78702	-1.15248	-1.89567	-2.59648	-2.647	-3.0252	-3.16275	-2.10102	-0.490401	-1.83603	-2.61273	-1.69728	-2.73547	-2.08874	-1.86959	-3.0248	-1.77498	-1.65103	-3.19953	-2.83484	-2.60866	-2.14541	-2.46297	-2.93588	-3.18591	-2.7363	-1.44612	-1.36641	-2.27892	-2.49537	-2.15395	-2.74425	-2.98596	-3.00657	-3.11225	-2.91322	-3.25893	-3.15364	-2.19761	-1.29992	-1.96675	-2.16651	-2.88916	-3.18404	-2.97959	-0.940522	-2.53715
1.64822e+17	-3.00458	-2.8918	-2.44772	-1.91421	-2.4866	-3.01937	-2.94297	-3.14876	-3.23126	-2.77692	-1.58875	-2.24847	-2.88362	-2.33552	-3.01877	-2.69433	-2.30006	-3.1466	-2.30842	-2.0195	-3.28078	-3.0385	-2.9164	-2.5579	-2.96135	-3.13757	-3.23736	-2.97067	-2.42778	-2.03073	-2.65973	-2.80338	-2.53414	-2.92112	-3.14129	-3.11223	-3.26699	-3.13113	-3.26763	-3.26171	-2.67238	-1.96872	-2.52358	-2.74903	-3.06895	-3.29387	-3.02356	-1.75799	-2.86788
1.65192e+17	-2.82132	-2.58344	-1.73539	-1.16645	-1.90442	-2.59404	-2.67466	-3.02652	-3.17107	-2.10232	-0.508633	-1.77947	-2.62068	-1.61185	-2.68262	-2.08007	-1.79565	-3.03442	-1.77177	-1.48015	-3.18894	-2.79055	-2.5728	-2.0905	-2.54409	-2.9341	-3.19774	-2.71418	-1.41848	-1.36854	-2.25134	-2.41484	-2.07366	-2.74204	-2.98632	-3.02795	-3.11654	-2.91193	-3.26295	-3.14775	-2.23864	-1.24268	-1.90598	-2.16831	-2.90902	-3.19792	-2.98085	-0.891224	-2.55603
1.65327e+17	-2.83851	-2.59188	-1.74673	-1.06527	-1.88462	-2.59438	-2.64065	-3.01259	-3.16435	-2.08045	-0.409779	-1.7762	-2.59389	-1.65103	-2.69953	-2.08517	-1.80707	-3.03677	-1.75192	-1.5567	-3.19485	-2.80461	-2.59444	-2.1018	-2.47848	-2.93059	-3.19319	-2.72505	-1.40521	-1.32422	-2.27118	-2.43798	-2.0856	-2.71664	-2.97303	-3.01811	-3.12415	-2.88609	-3.2588	-3.15228	-2.22145	-1.26463	-1.93955	-2.13221	-2.88802	-3.19469	-2.98455	-0.876774	-2.50909
1.65714e+17	-2.87824	-2.68471	-1.95555	-1.25816	-2.07637	-2.69561	-2.78463	-3.06866	-3.18	-2.32476	-0.671034	-1.89718	-2.67563	-1.79061	-2.78891	-2.26573	-1.88535	-3.06023	-1.95216	-1.56051	-3.22751	-2.85783	-2.6428	-2.1876	-2.71275	-2.96844	-3.22317	-2.79823	-1.68917	-1.44206	-2.3415	-2.47483	-2.1321	-2.7766	-3.06123	-3.06345	-3.15341	-2.98296	-3.27333	-3.16837	-2.38494	-1.48546	-2.07376	-2.32574	-2.93075	-3.22701	-3.00352	-1.09108	-2.61724
1.65809e+17	-3.05825	-2.8723	-2.32821	-1.76129	-2.3317	-3.00012	-2.95306	-3.14586	-3.24818	-2.47617	-1.14596	-2.0335	-2.89386	-1.9818	-2.99717	-2.50424	-2.16917	-3.1956	-2.41353	-2.02248	-3.23312	-2.99943	-2.88479	-2.5352	-2.68263	-3.08563	-3.25947	-3.00858	-1.81886	-1.74156	-2.61483	-2.60626	-2.34087	-3.00376	-3.0816	-3.11785	-3.24958	-3.0409	-3.28956	-3.29911	-2.45943	-1.72119	-2.30868	-2.43756	-2.99653	-3.25822	-3.02926	-1.37692	-2.7994
1.6586e+17	-2.94435	-2.79413	-2.32958	-1.80949	-2.38375	-2.87993	-2.94842	-3.14721	-3.216	-2.67289	-1.31912	-2.20449	-2.79651	-2.26868	-2.98165	-2.56643	-2.25158	-3.07134	-2.27166	-1.97654	-3.2742	-2.99289	-2.84389	-2.49254	-2.89399	-3.09108	-3.2273	-2.93095	-2.26065	-1.74496	-2.5455	-2.7954	-2.46971	-2.88091	-3.16232	-3.11416	-3.22653	-3.10895	-3.2869	-3.22494	-2.55801	-1.91471	-2.3997	-2.62079	-2.99677	-3.27194	-3.02581	-1.56249	-2.84644
1.65879e+17	-3.18502	-3.14974	-2.68707	-2.52777	-2.89818	-3.10301	-3.2376	-3.28014	-3.29582	-3.07355	-2.40084	-2.75297	-3.03147	-2.98448	-3.13918	-2.90346	-2.8091	-3.28064	-2.75198	-2.51362	-3.3135	-3.18965	-3.06027	-2.91374	-3.17571	-3.22606	-3.2683	-3.15676	-2.80958	-2.21438	-2.93414	-3.12916	-2.91042	-3.0386	-3.28556	-3.19454	-3.2845	-3.25293	-3.31958	-3.31681	-2.87801	-2.52355	-2.69602	-2.96651	-3.11397	-3.31933	-3.16248	-2.2257	-3.14032
1.66266e+17	-3.10463	-3.03622	-2.62993	-2.43392	-2.79877	-3.08655	-3.15723	-3.23861	-3.26801	-3.02028	-2.12428	-2.58741	-3.01052	-2.86626	-3.07984	-2.92259	-2.66371	-3.21488	-2.54147	-2.29925	-3.31105	-3.08258	-3.02211	-2.86803	-3.14868	-3.19409	-3.26009	-3.09755	-2.84291	-2.087	-2.89424	-3.07967	-2.77927	-3.0254	-3.24728	-3.19119	-3.29599	-3.21854	-3.31306	-3.2948	-2.80962	-2.40229	-2.74946	-2.96802	-3.0881	-3.31837	-3.13123	-2.21726	-3.0775
1.66274e+17	-3.01981	-2.87972	-2.42991	-1.93505	-2.52686	-2.93814	-3.05108	-3.17106	-3.22656	-2.82163	-1.58277	-2.32904	-2.85752	-2.47449	-3.02269	-2.68364	-2.31795	-3.14745	-2.30763	-2.03315	-3.27267	-3.02111	-2.91855	-2.54532	-2.93462	-3.12194	-3.23356	-2.93545	-2.39241	-1.86275	-2.71053	-2.82862	-2.59805	-2.92306	-3.16627	-3.13788	-3.2586	-3.16307	-3.29493	-3.24983	-2.64925	-2.01341	-2.49129	-2.77313	-3.04655	-3.29663	-3.05959	-1.73853	-2.87625
1.66289e+17	-2.9516	-2.82172	-2.17562	-1.47332	-2.20812	-2.87726	-2.89153	-3.11394	-3.21277	-2.41214	-0.94234	-1.99852	-2.79535	-1.9012	-2.91531	-2.41209	-2.11098	-3.13745	-2.21732	-1.86356	-3.21131	-2.95701	-2.79161	-2.44857	-2.61975	-3.04272	-3.24178	-2.93293	-1.7719	-1.60535	-2.51923	-2.51743	-2.26867	-2.92386	-3.09618	-3.10259	-3.18798	-3.03014	-3.27848	-3.24757	-2.42108	-1.6961	-2.2081	-2.35006	-2.91171	-3.24641	-3.01627	-1.31012	-2.75226
1.66289e+17	-2.90209	-2.71008	-2.03729	-1.35637	-2.14127	-2.7405	-2.81454	-3.09473	-3.18876	-2.37733	-0.822438	-1.95091	-2.70901	-1.88578	-2.84124	-2.32718	-1.92752	-3.07516	-2.01221	-1.62871	-3.23485	-2.87022	-2.66504	-2.23737	-2.76158	-3.00086	-3.22493	-2.81707	-1.76275	-1.5075	-2.3784	-2.52106	-2.19679	-2.78966	-3.08153	-3.05896	-3.17324	-3.01321	-3.27189	-3.19347	-2.41143	-1.54821	-2.13939	-2.39915	-2.95792	-3.23307	-3.00539	-1.15482	-2.67001
1.664e+17	-2.97728	-2.83949	-2.4444	-1.91039	-2.54749	-2.93957	-3.01708	-3.14589	-3.21446	-2.7834	-1.5196	-2.27607	-2.8385	-2.48346	-2.9887	-2.68893	-2.35197	-3.14611	-2.28752	-2.02759	-3.26795	-3.00214	-2.91025	-2.6169	-2.89586	-3.11469	-3.22429	-2.96103	-2.42428	-1.84482	-2.72521	-2.77021	-2.58587	-2.89295	-3.17877	-3.13492	-3.24872	-3.13669	-3.28735	-3.22872	-2.68567	-2.06669	-2.47451	-2.72204	-3.00821	-3.29997	-3.04186	-1.78291	-2.87799
1.66403e+17	-2.83286	-2.59702	-1.74644	-1.16028	-1.88773	-2.58716	-2.64693	-3.01414	-3.16723	-2.07414	-0.462037	-1.82111	-2.61921	-1.66145	-2.69629	-2.06853	-1.83989	-3.03951	-1.75362	-1.58316	-3.19072	-2.80906	-2.60829	-2.11415	-2.45316	-2.93381	-3.19199	-2.72914	-1.4034	-1.34968	-2.27441	-2.45641	-2.11669	-2.7365	-2.98144	-3.02371	-3.11294	-2.8972	-3.26095	-3.15245	-2.2089	-1.26459	-1.93134	-2.14344	-2.88645	-3.1924	-2.98547	-0.915177	-2.53466
1.69658e+17	-3.06887	-2.95052	-2.56531	-2.20777	-2.73178	-2.99908	-3.10207	-3.21192	-3.24213	-2.91733	-1.86336	-2.47335	-2.93557	-2.74921	-3.05945	-2.81778	-2.5213	-3.19167	-2.40363	-2.16229	-3.29753	-3.06	-2.98083	-2.7645	-3.03747	-3.14543	-3.23715	-3.03361	-2.66631	-1.94178	-2.8045	-2.95447	-2.65382	-2.95035	-3.21777	-3.16188	-3.28784	-3.18495	-3.30537	-3.27735	-2.754	-2.24297	-2.65087	-2.87098	-3.08139	-3.3151	-3.11127	-1.99674	-2.97468
1.70672e+17	-3.09734	-2.9759	-2.47221	-2.13023	-2.66093	-2.95636	-3.10258	-3.2266	-3.24691	-2.86836	-1.75373	-2.48334	-2.91709	-2.67328	-3.06333	-2.75287	-2.45455	-3.18711	-2.41149	-2.1304	-3.29436	-3.04804	-2.94173	-2.68018	-3.0282	-3.1289	-3.25148	-2.98136	-2.54654	-1.87687	-2.71585	-2.94307	-2.60788	-2.94826	-3.2062	-3.16224	-3.28325	-3.1909	-3.30781	-3.28645	-2.69042	-2.18969	-2.60356	-2.87021	-3.09927	-3.30581	-3.111	-1.87924	-2.96225
1.70678e+17	-3.09857	-3.02329	-2.62078	-2.36143	-2.78244	-3.07131	-3.14761	-3.22522	-3.2572	-3.02379	-2.07655	-2.51001	-3.01407	-2.84777	-3.08195	-2.87221	-2.58901	-3.20779	-2.46285	-2.29528	-3.29935	-3.08595	-3.03785	-2.84995	-3.07449	-3.2002	-3.26137	-3.06968	-2.74824	-2.07305	-2.88363	-3.00943	-2.8068	-3.02339	-3.21345	-3.18023	-3.29894	-3.22466	-3.31087	-3.2841	-2.79586	-2.25596	-2.66626	-2.94325	-3.09652	-3.31897	-3.12481	-2.1804	-3.00961
1.70869e+17	-2.87115	-2.61235	-1.85504	-1.24116	-1.9731	-2.67708	-2.71041	-3.06944	-3.18617	-2.17676	-0.667939	-1.75654	-2.65629	-1.63489	-2.74371	-2.16696	-1.79339	-3.06827	-1.85427	-1.52662	-3.20931	-2.79692	-2.59462	-2.13342	-2.64359	-2.96409	-3.2063	-2.73652	-1.4881	-1.44666	-2.28535	-2.42021	-2.09086	-2.77107	-2.9876	-3.0133	-3.15576	-2.94039	-3.25924	-3.19062	-2.26607	-1.2829	-1.98442	-2.20109	-2.94157	-3.2079	-2.98548	-0.887021	-2.56495
1.70869e+17	-2.85924	-2.61939	-1.85844	-1.1603	-1.94191	-2.64754	-2.69014	-3.03994	-3.17309	-2.14077	-0.548151	-1.8271	-2.6355	-1.70489	-2.75952	-2.14659	-1.88267	-3.04684	-1.84228	-1.64865	-3.19933	-2.84027	-2.63472	-2.19465	-2.49637	-2.95382	-3.19505	-2.76086	-1.46757	-1.37461	-2.31451	-2.48054	-2.14708	-2.76992	-2.99813	-3.02355	-3.13565	-2.92892	-3.25953	-3.17548	-2.24126	-1.35925	-2.00057	-2.17967	-2.88861	-3.19897	-2.99022	-0.965401	-2.55985
1.91098e+17	-3.13634	-3.14115	-2.65206	-2.67205	-2.86457	-3.19743	-3.22741	-3.25757	-3.29358	-3.16028	-2.33816	-2.77513	-3.13031	-3.07036	-3.10727	-3.01613	-2.77777	-3.25363	-2.65032	-2.40488	-3.31898	-3.11138	-3.07588	-2.9629	-3.2495	-3.2113	-3.29128	-3.18298	-3.01968	-2.25716	-3.05212	-3.1999	-2.9352	-3.09745	-3.28115	-3.2473	-3.30597	-3.25895	-3.31914	-3.31074	-2.90028	-2.6239	-2.91044	-3.07414	-3.11462	-3.32044	-3.18367	-2.47211	-3.16202
1.91098e+17	-3.19294	-3.20286	-2.73695	-2.80054	-2.91806	-3.2506	-3.27425	-3.28558	-3.29931	-3.25945	-2.61954	-2.94605	-3.20035	-3.23224	-3.17093	-3.05913	-2.90573	-3.27357	-2.78259	-2.58998	-3.32158	-3.15816	-3.14524	-3.05872	-3.29108	-3.21693	-3.30287	-3.22165	-3.05768	-2.36132	-3.14166	-3.24629	-3.08995	-3.13626	-3.30771	-3.27797	-3.30407	-3.27418	-3.32172	-3.32046	-2.93739	-2.77836	-2.99633	-3.13193	-3.11518	-3.32185	-3.2128	-2.67057	-3.22072
1.91148e+17	-3.03832	-2.94763	-2.58064	-2.15931	-2.69191	-3.02197	-3.08895	-3.18756	-3.24646	-2.92908	-1.82589	-2.42544	-2.92614	-2.68311	-3.04561	-2.82992	-2.52461	-3.17472	-2.41955	-2.16585	-3.29488	-3.04922	-2.97118	-2.7515	-3.03916	-3.16104	-3.23275	-3.03854	-2.69814	-1.95936	-2.81947	-2.93691	-2.6515	-2.94834	-3.20851	-3.15986	-3.28187	-3.18194	-3.29852	-3.26591	-2.76796	-2.23701	-2.63055	-2.86804	-3.06725	-3.31384	-3.06629	-2.01795	-2.98791
1.91167e+17	-3.09183	-3.04972	-2.57177	-2.36803	-2.75274	-3.08161	-3.14727	-3.22367	-3.27638	-3.00427	-2.01112	-2.5795	-3.0158	-2.79515	-3.06495	-2.90615	-2.62758	-3.20635	-2.56035	-2.27913	-3.3095	-3.08747	-2.99902	-2.81721	-3.14076	-3.18181	-3.26479	-3.10377	-2.82593	-2.07701	-2.87243	-3.08187	-2.74573	-3.0149	-3.2455	-3.19729	-3.2888	-3.21864	-3.31232	-3.29099	-2.81263	-2.39395	-2.74163	-2.93248	-3.08692	-3.31182	-3.13142	-2.13596	-3.07523
1.91553e+17	-3.05266	-2.95807	-2.57187	-2.24335	-2.7211	-3.02367	-3.11367	-3.20498	-3.25292	-2.93971	-1.86001	-2.44862	-2.93652	-2.7293	-3.04138	-2.84216	-2.53661	-3.18187	-2.45439	-2.18045	-3.29974	-3.04281	-2.97326	-2.76346	-3.06214	-3.17016	-3.24056	-3.03807	-2.72062	-1.96019	-2.82443	-2.97418	-2.67195	-2.96631	-3.21692	-3.15802	-3.28654	-3.19325	-3.30538	-3.2715	-2.76045	-2.25074	-2.64179	-2.8884	-3.0767	-3.31578	-3.09392	-2.02941	-3.00492
1.91623e+17	-2.82251	-2.57445	-1.72148	-1.07151	-1.88157	-2.56366	-2.63865	-3.0032	-3.16235	-2.06476	-0.393173	-1.78462	-2.59143	-1.64298	-2.69759	-2.06423	-1.81793	-3.02223	-1.74361	-1.54284	-3.19136	-2.80123	-2.58583	-2.10348	-2.45729	-2.92753	-3.19019	-2.71197	-1.39818	-1.3081	-2.25853	-2.44134	-2.08887	-2.71227	-2.98014	-3.02328	-3.11021	-2.88746	-3.26055	-3.13687	-2.21597	-1.2586	-1.93187	-2.14943	-2.87933	-3.19095	-2.97802	-0.896804	-2.51501
1.91647e+17	-3.16833	-3.17625	-2.69671	-2.73939	-2.89448	-3.22032	-3.25095	-3.2724	-3.29863	-3.20925	-2.50087	-2.86528	-3.16383	-3.15446	-3.13703	-3.04853	-2.84983	-3.26596	-2.7167	-2.51302	-3.32053	-3.14058	-3.11473	-3.02593	-3.27027	-3.21828	-3.29539	-3.19982	-3.03822	-2.30499	-3.09211	-3.22976	-3.01457	-3.117	-3.29449	-3.25967	-3.30299	-3.26494	-3.32079	-3.31663	-2.91429	-2.69431	-2.95805	-3.10804	-3.12231	-3.32148	-3.19381	-2.57224	-3.19859
1.92186e+17	-3.22112	-3.20198	-2.78304	-2.67924	-2.96272	-3.16686	-3.27154	-3.28527	-3.30357	-3.20472	-2.67186	-2.88452	-3.14697	-3.14293	-3.15478	-3.03734	-2.92282	-3.2921	-2.83675	-2.6656	-3.32006	-3.19772	-3.13451	-3.02875	-3.25388	-3.24415	-3.27341	-3.2031	-2.97405	-2.35962	-3.05842	-3.22592	-3.0349	-3.09309	-3.30452	-3.23479	-3.29547	-3.27594	-3.32146	-3.32009	-2.96993	-2.71131	-2.89842	-3.06739	-3.13636	-3.32143	-3.19366	-2.5141	-3.21387
1.92256e+17	-3.05632	-2.95619	-2.36267	-1.77093	-2.45521	-3.01178	-3.00403	-3.12941	-3.25425	-2.57089	-1.25681	-2.1431	-2.92219	-2.10135	-3.02425	-2.59596	-2.29767	-3.21333	-2.47368	-2.10539	-3.23843	-3.03612	-2.92264	-2.61013	-2.72095	-3.11012	-3.26305	-3.04294	-2.02959	-1.84326	-2.66389	-2.64753	-2.40432	-3.00793	-3.1269	-3.14608	-3.25081	-3.08723	-3.29428	-3.29576	-2.56207	-1.90968	-2.39745	-2.54333	-3.00254	-3.27249	-3.04034	-1.54234	-2.88684
1.92307e+17	-3.04479	-2.99225	-2.61308	-2.25016	-2.71148	-3.0902	-3.08851	-3.1975	-3.25967	-2.98044	-2.00353	-2.4938	-2.97039	-2.66806	-3.06351	-2.86837	-2.57961	-3.18052	-2.43601	-2.23841	-3.30049	-3.08373	-3.02358	-2.77447	-3.09723	-3.18867	-3.24553	-3.06731	-2.75546	-2.1235	-2.84953	-2.98887	-2.72641	-2.99976	-3.21186	-3.16544	-3.29057	-3.20591	-3.29874	-3.2779	-2.80259	-2.2833	-2.68509	-2.93385	-3.09187	-3.31224	-3.0531	-2.13686	-3.02305
1.92319e+17	-2.9471	-2.71459	-2.05059	-1.33703	-2.06459	-2.79777	-2.78057	-3.09576	-3.2078	-2.23167	-0.769682	-1.84595	-2.72767	-1.75211	-2.85241	-2.27052	-1.95598	-3.11407	-2.05037	-1.76337	-3.20736	-2.88796	-2.71955	-2.33666	-2.55275	-3.00096	-3.21606	-2.84758	-1.52442	-1.47416	-2.42359	-2.51761	-2.18728	-2.87465	-3.00869	-3.04157	-3.18918	-2.97112	-3.26114	-3.24538	-2.30317	-1.47877	-2.10763	-2.23084	-2.92335	-3.2182	-3.01458	-1.06704	-2.62846
1.92661e+17	-3.17299	-3.16621	-2.70865	-2.68493	-2.90338	-3.21462	-3.22977	-3.26873	-3.278	-3.20448	-2.46052	-2.83601	-3.14489	-3.16185	-3.14924	-3.00632	-2.85547	-3.2627	-2.69137	-2.51482	-3.31925	-3.12069	-3.09783	-2.99325	-3.25406	-3.20547	-3.2927	-3.2027	-3.01791	-2.27023	-3.08909	-3.19622	-3.00704	-3.11424	-3.29208	-3.26113	-3.30595	-3.26039	-3.31977	-3.31437	-2.92863	-2.69564	-2.92974	-3.08575	-3.08327	-3.32162	-3.19029	-2.60167	-3.18404
1.92729e+17	-2.8518	-2.64046	-1.95091	-1.26154	-2.05119	-2.68862	-2.76302	-3.05503	-3.17369	-2.28375	-0.71811	-1.90638	-2.65419	-1.83733	-2.80766	-2.25084	-1.92199	-3.04748	-1.92319	-1.63429	-3.21043	-2.86422	-2.66369	-2.23508	-2.61204	-2.988	-3.20514	-2.77169	-1.65344	-1.46942	-2.37183	-2.48038	-2.23602	-2.76809	-3.05971	-3.05119	-3.14603	-2.97595	-3.26597	-3.16085	-2.35933	-1.48389	-2.07488	-2.32878	-2.90137	-3.22475	-2.98762	-1.12403	-2.63098
1.92745e+17	-3.17163	-3.18399	-2.69234	-2.7744	-2.90104	-3.2392	-3.25718	-3.27415	-3.29837	-3.22749	-2.4775	-2.88471	-3.18071	-3.18803	-3.14706	-3.03232	-2.85054	-3.2699	-2.72386	-2.47292	-3.32116	-3.13814	-3.10563	-3.00979	-3.28156	-3.21131	-3.30159	-3.21738	-3.06318	-2.31242	-3.12056	-3.23688	-3.02662	-3.122	-3.29762	-3.27634	-3.30793	-3.27297	-3.32116	-3.31818	-2.93334	-2.72383	-2.97372	-3.1153	-3.12444	-3.32138	-3.21202	-2.60134	-3.19773
1.95548e+17	-2.89136	-2.69295	-2.14129	-1.45029	-2.18162	-2.78566	-2.84885	-3.08405	-3.18269	-2.48018	-0.948636	-2.03451	-2.69876	-2.02424	-2.894	-2.404	-2.05056	-3.05632	-2.08348	-1.80289	-3.23891	-2.92604	-2.7486	-2.31063	-2.74219	-3.03467	-3.21425	-2.84371	-1.9243	-1.58675	-2.46094	-2.60849	-2.36413	-2.81646	-3.11138	-3.07687	-3.17844	-3.04314	-3.27155	-3.1851	-2.46425	-1.69489	-2.22421	-2.47564	-2.93156	-3.24828	-3.00258	-1.31122	-2.71867
1.95562e+17	-2.87881	-2.63576	-1.91018	-1.20559	-1.9446	-2.68258	-2.68663	-3.06363	-3.17844	-2.15538	-0.620491	-1.83108	-2.64605	-1.71664	-2.78124	-2.16232	-1.88974	-3.06238	-1.854	-1.7063	-3.20746	-2.85189	-2.65107	-2.21644	-2.50969	-2.96095	-3.19459	-2.77726	-1.47601	-1.40148	-2.32697	-2.51618	-2.17222	-2.79043	-2.98832	-3.00502	-3.15131	-2.94229	-3.25359	-3.19898	-2.23208	-1.37089	-2.02367	-2.1683	-2.89934	-3.19626	-2.9986	-0.95492	-2.55673
1.95616e+17	-3.21627	-3.18971	-2.78715	-2.6412	-2.96209	-3.13927	-3.25865	-3.27941	-3.30766	-3.16056	-2.63722	-2.83598	-3.13041	-3.04157	-3.13255	-3.03039	-2.8962	-3.2937	-2.7996	-2.6508	-3.31869	-3.21267	-3.13192	-2.99886	-3.23477	-3.25549	-3.2648	-3.1799	-2.93434	-2.39168	-3.00896	-3.19999	-2.99075	-3.08583	-3.29875	-3.21367	-3.29465	-3.27772	-3.31994	-3.31897	-2.9606	-2.64591	-2.83592	-3.05753	-3.14857	-3.32034	-3.16219	-2.40764	-3.19883
1.95634e+17	-3.18271	-3.20287	-2.72499	-2.77767	-2.90929	-3.2598	-3.26155	-3.28358	-3.29134	-3.26304	-2.57299	-2.93337	-3.19495	-3.24191	-3.17179	-3.03454	-2.89488	-3.26768	-2.74714	-2.5827	-3.32113	-3.13153	-3.13268	-3.04418	-3.28582	-3.19927	-3.30617	-3.21807	-3.05059	-2.34561	-3.15303	-3.23217	-3.09428	-3.14401	-3.30604	-3.28281	-3.30593	-3.27356	-3.32146	-3.31962	-2.92754	-2.77653	-2.98312	-3.13716	-3.08478	-3.3219	-3.1956	-2.70235	-3.22425
1.96105e+17	-3.07175	-3.02597	-2.55157	-2.4027	-2.75141	-3.07734	-3.14795	-3.22698	-3.27459	-2.98989	-2.00728	-2.541	-3.01039	-2.7785	-3.04649	-2.91843	-2.59832	-3.19839	-2.56122	-2.26489	-3.3109	-3.05717	-2.99942	-2.8184	-3.15559	-3.19343	-3.26726	-3.09077	-2.81118	-2.07285	-2.85961	-3.09485	-2.74737	-3.02397	-3.2437	-3.18797	-3.29262	-3.22452	-3.31375	-3.28637	-2.78728	-2.37094	-2.73333	-2.95548	-3.08014	-3.31404	-3.13309	-2.14651	-3.07615
1.96501e+17	-3.15602	-3.12337	-2.64214	-2.53197	-2.82654	-3.13714	-3.19492	-3.24522	-3.28225	-3.1197	-2.25198	-2.7358	-3.07959	-3.04329	-3.11832	-3.00209	-2.77493	-3.22813	-2.56689	-2.39346	-3.31666	-3.12383	-3.06208	-2.97557	-3.19348	-3.20266	-3.2776	-3.14889	-2.96374	-2.0736	-2.99258	-3.14781	-2.85953	-3.06385	-3.26233	-3.22026	-3.30344	-3.23091	-3.31771	-3.30841	-2.84394	-2.47495	-2.88846	-3.02803	-3.12236	-3.32127	-3.17703	-2.38737	-3.14121
1.96597e+17	-2.86192	-2.59166	-1.84893	-1.217	-1.9303	-2.64051	-2.67199	-3.05662	-3.17716	-2.11507	-0.615687	-1.79012	-2.64119	-1.66852	-2.75706	-2.12117	-1.84483	-3.0552	-1.8115	-1.6163	-3.20536	-2.81215	-2.60966	-2.15824	-2.53328	-2.95256	-3.18801	-2.72925	-1.42789	-1.39903	-2.28161	-2.48257	-2.14412	-2.77084	-2.97691	-2.99229	-3.14088	-2.93278	-3.25192	-3.19182	-2.21762	-1.28831	-1.98203	-2.1743	-2.91238	-3.19379	-2.98306	-0.893192	-2.55004
1.96653e+17	-2.86946	-2.64982	-2.02012	-1.33628	-2.04964	-2.72583	-2.75781	-3.068	-3.17675	-2.32876	-0.787556	-1.94616	-2.66657	-1.87489	-2.84618	-2.27599	-1.99076	-3.03354	-1.97695	-1.79999	-3.22716	-2.90577	-2.69794	-2.26955	-2.62498	-2.99492	-3.20106	-2.81644	-1.73006	-1.51395	-2.37738	-2.59337	-2.28633	-2.80214	-3.05369	-3.04262	-3.15673	-2.99627	-3.26472	-3.18089	-2.33395	-1.54343	-2.13046	-2.33096	-2.91337	-3.21469	-2.99084	-1.14654	-2.64633
1.96654e+17	-3.16243	-2.95985	-2.70542	-2.34611	-2.75319	-3.1337	-3.16311	-3.26811	-3.27218	-2.99747	-2.18736	-2.62775	-2.99122	-2.69721	-3.00626	-2.97677	-2.65483	-3.20395	-2.51099	-2.30412	-3.30906	-3.13973	-3.03297	-2.80507	-3.14029	-3.18093	-3.28193	-3.1048	-2.73619	-2.11019	-2.81452	-3.1044	-2.84364	-3.07299	-3.24454	-3.22353	-3.30152	-3.2421	-3.31329	-3.30201	-2.75666	-2.38563	-2.56207	-2.84935	-3.10402	-3.30946	-3.16389	-2.03535	-3.01313
1.96663e+17	-3.17941	-3.19952	-2.72608	-2.71785	-2.89928	-3.23706	-3.25211	-3.27362	-3.29441	-3.24078	-2.53728	-2.90316	-3.17648	-3.19986	-3.15545	-3.0361	-2.88014	-3.26721	-2.73897	-2.55813	-3.32031	-3.1333	-3.12249	-3.03193	-3.27352	-3.20394	-3.29645	-3.20619	-3.04293	-2.32209	-3.12714	-3.22715	-3.05521	-3.12841	-3.29857	-3.27092	-3.30547	-3.27061	-3.32079	-3.31806	-2.92357	-2.7367	-2.97799	-3.11729	-3.111	-3.32178	-3.18144	-2.65635	-3.21631
1.96707e+17	-3.10744	-3.05991	-2.6192	-2.40451	-2.79181	-3.08547	-3.16126	-3.23034	-3.27331	-3.03385	-2.06209	-2.61092	-3.01668	-2.8938	-3.07868	-2.93943	-2.67682	-3.2106	-2.54669	-2.2832	-3.31325	-3.08519	-3.00985	-2.87414	-3.15699	-3.18928	-3.25897	-3.10835	-2.8825	-2.02002	-2.90737	-3.09452	-2.74842	-3.0189	-3.24613	-3.19552	-3.29649	-3.2167	-3.31356	-3.29601	-2.81379	-2.40287	-2.78521	-2.96864	-3.09831	-3.31921	-3.13651	-2.23091	-3.08821
1.97057e+17	-3.17613	-3.20445	-2.68738	-2.78034	-2.89966	-3.25497	-3.25787	-3.27616	-3.29639	-3.25096	-2.52271	-2.9265	-3.18795	-3.23018	-3.1606	-3.04215	-2.88049	-3.26665	-2.70919	-2.52472	-3.32149	-3.13797	-3.12403	-3.03666	-3.28753	-3.2048	-3.30612	-3.22104	-3.06645	-2.31043	-3.14936	-3.24472	-3.06768	-3.13462	-3.30204	-3.28406	-3.30891	-3.27081	-3.32156	-3.31999	-2.92497	-2.74119	-3.00686	-3.12861	-3.12014	-3.32186	-3.20749	-2.65327	-3.22178
1.97075e+17	-3.00524	-2.88012	-2.45674	-2.07289	-2.54943	-2.96532	-3.04773	-3.19005	-3.24111	-2.82573	-1.65682	-2.33719	-2.87483	-2.48926	-3.0293	-2.72228	-2.40038	-3.12284	-2.40735	-2.09103	-3.29157	-3.03209	-2.91883	-2.61413	-3.01784	-3.14406	-3.23753	-2.98971	-2.50315	-1.89959	-2.68835	-2.93274	-2.59398	-2.94541	-3.19596	-3.14791	-3.25913	-3.16659	-3.29903	-3.25542	-2.65497	-2.10366	-2.53854	-2.79302	-3.04278	-3.29284	-3.06507	-1.80521	-2.94434
1.97075e+17	-2.8963	-2.70652	-2.18495	-1.54875	-2.20533	-2.80723	-2.83944	-3.096	-3.18917	-2.50041	-1.05556	-2.06929	-2.73115	-2.05757	-2.91234	-2.40978	-2.08556	-3.05087	-2.08204	-1.89352	-3.24679	-2.93481	-2.78479	-2.37095	-2.73549	-3.03876	-3.21043	-2.86006	-1.96284	-1.66134	-2.47128	-2.63941	-2.40479	-2.82164	-3.10614	-3.07252	-3.19246	-3.04306	-3.27116	-3.19339	-2.45614	-1.70472	-2.25631	-2.45095	-2.94703	-3.24779	-2.99261	-1.32414	-2.72679
1.97075e+17	-2.95325	-2.86932	-2.25197	-1.56462	-2.27148	-2.90325	-2.92993	-3.15034	-3.22296	-2.51474	-1.14257	-2.1064	-2.80282	-2.0465	-2.93454	-2.483	-2.19215	-3.14937	-2.22346	-1.93249	-3.22952	-2.99541	-2.82444	-2.49714	-2.70224	-3.07294	-3.24754	-2.95354	-1.93571	-1.66527	-2.55525	-2.6027	-2.37197	-2.91934	-3.143	-3.10569	-3.19637	-3.08938	-3.28214	-3.25322	-2.49936	-1.85218	-2.24872	-2.43504	-2.91452	-3.25567	-3.04066	-1.41506	-2.80127
1.97138e+17	-3.04956	-2.94503	-2.37019	-1.7831	-2.46813	-2.99658	-3.01483	-3.13891	-3.25049	-2.58804	-1.23396	-2.16313	-2.91347	-2.15174	-3.02829	-2.57166	-2.288	-3.21189	-2.47597	-2.07063	-3.24139	-3.02603	-2.89375	-2.58177	-2.73922	-3.10396	-3.2626	-3.03922	-2.03422	-1.78325	-2.6525	-2.66465	-2.40902	-3.00176	-3.12913	-3.14038	-3.24549	-3.08396	-3.29436	-3.29543	-2.53945	-1.89867	-2.38331	-2.55453	-3.00341	-3.27713	-3.03964	-1.55164	-2.86871
1.97145e+17	-3.22174	-3.19089	-2.78558	-2.6327	-2.96716	-3.13023	-3.26901	-3.28635	-3.30736	-3.16798	-2.65557	-2.84279	-3.12399	-3.06979	-3.1387	-3.01342	-2.90116	-3.29728	-2.83955	-2.67353	-3.31784	-3.21681	-3.12246	-3.00139	-3.22573	-3.2504	-3.26331	-3.1894	-2.91021	-2.36368	-3.01441	-3.19769	-3.00542	-3.07431	-3.30341	-3.21482	-3.28952	-3.27679	-3.32099	-3.31969	-2.96526	-2.66426	-2.81584	-3.03257	-3.13918	-3.32028	-3.17552	-2.38485	-3.20271
1.97272e+17	-3.00886	-2.89758	-2.51093	-2.07082	-2.59669	-3.00065	-3.04243	-3.18276	-3.24105	-2.85307	-1.71163	-2.36897	-2.89254	-2.51549	-3.0233	-2.76892	-2.43581	-3.14047	-2.38562	-2.11779	-3.29081	-3.04325	-2.94461	-2.66567	-3.01201	-3.14262	-3.23379	-3.00779	-2.57187	-1.96389	-2.72454	-2.90843	-2.6139	-2.94102	-3.19861	-3.1528	-3.2681	-3.16398	-3.29475	-3.25545	-2.70972	-2.16231	-2.554	-2.79051	-3.04797	-3.29977	-3.05203	-1.86283	-2.95253
1.99938e+17	-3.04364	-2.96145	-2.56446	-2.2093	-2.67133	-3.01608	-3.11079	-3.21633	-3.2565	-2.922	-1.85184	-2.43195	-2.92684	-2.64743	-3.064	-2.81782	-2.51673	-3.16288	-2.46511	-2.16712	-3.30101	-3.06443	-2.97123	-2.71981	-3.07809	-3.17715	-3.24451	-3.04085	-2.66174	-1.9691	-2.77526	-2.99327	-2.64347	-2.97142	-3.21932	-3.16891	-3.28169	-3.19952	-3.30575	-3.27767	-2.72772	-2.23544	-2.6144	-2.87544	-3.07	-3.30906	-3.07672	-1.96971	-3.00583
1.99944e+17	-2.92747	-2.78739	-2.28645	-1.73128	-2.32365	-2.88909	-2.88076	-3.12788	-3.21011	-2.60931	-1.29561	-2.16033	-2.79414	-2.16408	-2.94717	-2.53612	-2.20647	-3.08282	-2.17857	-1.98691	-3.26499	-2.98882	-2.83863	-2.47102	-2.83548	-3.07483	-3.21924	-2.92629	-2.18901	-1.81803	-2.53927	-2.75832	-2.4524	-2.87137	-3.12394	-3.09208	-3.22096	-3.08309	-3.27364	-3.22033	-2.53853	-1.84227	-2.36698	-2.56839	-2.99404	-3.26036	-3.00866	-1.51532	-2.80848
2.00015e+17	-3.18934	-3.17501	-2.70448	-2.71347	-2.88544	-3.20039	-3.24748	-3.27157	-3.29757	-3.19631	-2.54698	-2.87468	-3.14265	-3.13394	-3.15084	-3.05755	-2.88165	-3.26229	-2.72554	-2.55903	-3.32016	-3.16194	-3.12049	-3.03742	-3.26048	-3.22881	-3.29058	-3.18687	-3.01541	-2.28339	-3.0639	-3.21929	-3.01532	-3.11061	-3.29149	-3.24526	-3.29821	-3.2485	-3.32054	-3.31691	-2.91305	-2.64845	-2.94522	-3.10318	-3.13107	-3.32159	-3.18931	-2.53961	-3.20079
2.00373e+17	-2.92113	-2.72569	-2.1505	-1.4259	-2.21542	-2.80532	-2.86789	-3.10933	-3.19226	-2.4795	-0.973366	-2.03954	-2.71686	-2.03184	-2.89949	-2.4253	-2.01454	-3.08499	-2.08379	-1.75314	-3.24381	-2.92208	-2.73386	-2.29797	-2.7909	-3.04343	-3.22282	-2.8444	-1.89072	-1.58693	-2.46202	-2.58017	-2.33183	-2.81346	-3.11042	-3.06508	-3.19322	-3.04575	-3.27429	-3.20498	-2.46719	-1.67417	-2.20657	-2.48144	-2.96079	-3.25055	-3.00565	-1.27319	-2.71925
2.00373e+17	-2.82132	-2.5845	-1.74614	-1.15898	-1.91336	-2.58657	-2.66803	-3.02867	-3.17116	-2.10274	-0.512105	-1.78822	-2.6177	-1.63055	-2.69839	-2.08143	-1.79836	-3.0344	-1.76271	-1.49261	-3.19441	-2.79335	-2.57823	-2.10046	-2.54324	-2.9375	-3.1967	-2.70647	-1.42605	-1.36832	-2.25018	-2.41581	-2.08191	-2.73118	-2.99169	-3.02142	-3.11788	-2.91605	-3.26358	-3.14641	-2.23628	-1.24667	-1.91999	-2.18332	-2.90819	-3.19627	-2.97953	-0.891137	-2.54921
2.00493e+17	-2.87775	-2.70433	-2.04992	-1.34603	-2.08661	-2.7599	-2.79428	-3.08643	-3.18377	-2.34273	-0.832194	-1.9599	-2.69689	-1.87905	-2.84485	-2.31035	-2.00514	-3.07191	-1.99998	-1.74907	-3.21528	-2.90724	-2.71202	-2.30983	-2.62193	-3.00705	-3.21302	-2.82862	-1.72877	-1.5269	-2.41533	-2.52713	-2.27223	-2.82546	-3.07572	-3.05829	-3.15801	-3.00555	-3.26457	-3.1961	-2.3765	-1.58538	-2.12648	-2.32527	-2.89707	-3.23087	-3.00168	-1.19096	-2.67265
2.00502e+17	-2.89101	-2.60699	-1.88581	-1.20317	-1.93117	-2.68091	-2.68151	-3.06352	-3.18786	-2.09882	-0.62829	-1.7648	-2.65692	-1.64763	-2.76854	-2.13342	-1.83702	-3.07346	-1.84705	-1.64227	-3.20038	-2.81338	-2.62718	-2.18948	-2.5151	-2.95781	-3.18943	-2.74509	-1.38585	-1.38773	-2.30152	-2.4899	-2.14435	-2.79623	-2.95355	-2.98978	-3.16086	-2.9379	-3.24638	-3.21431	-2.20931	-1.31182	-2.00068	-2.15361	-2.91254	-3.19558	-2.99478	-0.88304	-2.54697
2.00914e+17	-3.05795	-2.86936	-2.43151	-2.15197	-2.28346	-3.0132	-2.89072	-3.18132	-3.24727	-2.5689	-1.45763	-2.24686	-2.91351	-2.21941	-2.9272	-2.47272	-2.11758	-3.22153	-2.18862	-2.10893	-3.28291	-2.95122	-2.95546	-2.3986	-2.82401	-3.15664	-3.27227	-2.97347	-1.94014	-1.86337	-2.59443	-2.69694	-2.58299	-2.87962	-3.14312	-3.08322	-3.27722	-3.09263	-3.29503	-3.29768	-2.4481	-1.67521	-2.31363	-2.5095	-3.02078	-3.27382	-3.08195	-1.32449	-2.73522
2.00914e+17	-3.02694	-2.90958	-2.54389	-2.12892	-2.67162	-2.99673	-3.06969	-3.18897	-3.23793	-2.8824	-1.75662	-2.40092	-2.89468	-2.64005	-3.03398	-2.79556	-2.47653	-3.16754	-2.38959	-2.11726	-3.29293	-3.0413	-2.95524	-2.71277	-3.01646	-3.14438	-3.22746	-3.01267	-2.63237	-1.93173	-2.78085	-2.90828	-2.622	-2.93144	-3.2073	-3.15	-3.27727	-3.1667	-3.29848	-3.26129	-2.73873	-2.20605	-2.59685	-2.82965	-3.05812	-3.31116	-3.0739	-1.93294	-2.96485
2.00983e+17	-3.02574	-2.85452	-2.36302	-2.11696	-2.22823	-2.95872	-2.8376	-3.16362	-3.24317	-2.49931	-1.3563	-2.20539	-2.89038	-2.1557	-2.89266	-2.38977	-2.04756	-3.21729	-2.10083	-2.06916	-3.2786	-2.91064	-2.94996	-2.34155	-2.7798	-3.1443	-3.26485	-2.94409	-1.83039	-1.78733	-2.55965	-2.65983	-2.55259	-2.83005	-3.13018	-3.06224	-3.26738	-3.06609	-3.29326	-3.28894	-2.40667	-1.58235	-2.27627	-2.45732	-3.00506	-3.26551	-3.07729	-1.23922	-2.68915
2.0113e+17	-3.11908	-2.88	-2.55948	-2.1153	-2.5299	-3.07021	-3.04284	-3.23899	-3.2422	-2.80772	-1.76602	-2.46852	-2.90336	-2.51167	-2.96778	-2.73705	-2.39825	-3.18837	-2.32105	-2.13528	-3.29971	-3.06595	-2.9132	-2.57009	-3.0028	-3.15807	-3.27122	-3.02591	-2.38498	-1.97656	-2.6892	-2.90762	-2.7106	-2.98156	-3.20039	-3.14856	-3.27984	-3.18109	-3.30604	-3.29003	-2.60592	-2.04558	-2.3946	-2.68007	-3.06145	-3.28914	-3.11541	-1.62377	-2.84138
2.04291e+17	-3.08751	-3.00387	-2.57957	-2.28091	-2.73883	-3.01728	-3.14307	-3.23011	-3.26097	-2.95013	-1.90155	-2.52211	-2.95912	-2.78078	-3.07362	-2.85662	-2.5788	-3.18849	-2.50344	-2.1877	-3.30746	-3.07273	-2.97566	-2.78175	-3.098	-3.17228	-3.24961	-3.05665	-2.74696	-1.92681	-2.81042	-3.03044	-2.65725	-2.98182	-3.23063	-3.17374	-3.28989	-3.20622	-3.31161	-3.28887	-2.7505	-2.2928	-2.68683	-2.91247	-3.08609	-3.31595	-3.12599	-2.04945	-3.03002
2.04882e+17	-3.08616	-2.98036	-2.56817	-2.37924	-2.66004	-3.0734	-3.09828	-3.22695	-3.26114	-2.93163	-1.99323	-2.52948	-2.98624	-2.68086	-3.03652	-2.78722	-2.51941	-3.19933	-2.45356	-2.29131	-3.30513	-3.0457	-3.01136	-2.73436	-3.07216	-3.18946	-3.26271	-3.07031	-2.58122	-2.11371	-2.81877	-2.99344	-2.78577	-2.98865	-3.23093	-3.15424	-3.28504	-3.19483	-3.30955	-3.28903	-2.73789	-2.22773	-2.62158	-2.81276	-3.06996	-3.30179	-3.11247	-1.92648	-2.99144
2.04882e+17	-3.22395	-3.20147	-2.79769	-2.64312	-2.96745	-3.14514	-3.27122	-3.28267	-3.30862	-3.1896	-2.68309	-2.86394	-3.14296	-3.09259	-3.14431	-3.03968	-2.91811	-3.2974	-2.84932	-2.69193	-3.31876	-3.21607	-3.13822	-3.01654	-3.23882	-3.25316	-3.26454	-3.19575	-2.94618	-2.37951	-3.03036	-3.21187	-3.01797	-3.08178	-3.30433	-3.22126	-3.2905	-3.27797	-3.32086	-3.31949	-2.97871	-2.69604	-2.86419	-3.05187	-3.14447	-3.32067	-3.18298	-2.45882	-3.2113
2.04908e+17	-3.20514	-3.18607	-2.7679	-2.63047	-2.94495	-3.14754	-3.25874	-3.27633	-3.30427	-3.17302	-2.59568	-2.83763	-3.12975	-3.06866	-3.12488	-3.02799	-2.87957	-3.28762	-2.7909	-2.63033	-3.31864	-3.18927	-3.12151	-2.99944	-3.23426	-3.2443	-3.26697	-3.1815	-2.94344	-2.34946	-3.02459	-3.20133	-2.9946	-3.08866	-3.29844	-3.219	-3.29211	-3.27444	-3.32081	-3.31799	-2.95227	-2.66123	-2.85231	-3.05462	-3.13434	-3.32046	-3.16721	-2.4339	-3.20211
2.04911e+17	-3.15753	-3.12883	-2.66477	-2.50117	-2.86188	-3.11196	-3.21202	-3.2584	-3.29449	-3.08014	-2.33275	-2.68968	-3.07892	-2.9028	-3.10216	-2.9501	-2.75533	-3.26444	-2.69576	-2.47084	-3.31243	-3.14942	-3.06245	-2.88837	-3.1769	-3.22013	-3.27159	-3.1566	-2.85327	-2.27187	-2.95519	-3.12725	-2.88148	-3.04496	-3.27751	-3.20502	-3.29267	-3.25523	-3.31756	-3.30937	-2.907	-2.54109	-2.74642	-2.97443	-3.1084	-3.31547	-3.15788	-2.21482	-3.13854
2.04952e+17	-2.91279	-2.80327	-2.1871	-1.46365	-2.21579	-2.85054	-2.89541	-3.12549	-3.20205	-2.46754	-0.977019	-2.04479	-2.76373	-1.98937	-2.90289	-2.41889	-2.10884	-3.11857	-2.15828	-1.81011	-3.2197	-2.95196	-2.76615	-2.41752	-2.68153	-3.04612	-3.23934	-2.90854	-1.86404	-1.57542	-2.50098	-2.53962	-2.31412	-2.88281	-3.12941	-3.0951	-3.1759	-3.05582	-3.27522	-3.22802	-2.45851	-1.76114	-2.19823	-2.4004	-2.89639	-3.25478	-3.02011	-1.35382	-2.74784
2.0496e+17	-2.87411	-2.63288	-1.90437	-1.24228	-1.99378	-2.66931	-2.6995	-3.0564	-3.1784	-2.19898	-0.635095	-1.84776	-2.65415	-1.76208	-2.78049	-2.18434	-1.86162	-3.06004	-1.84867	-1.64562	-3.21844	-2.82884	-2.64771	-2.1768	-2.58952	-2.9735	-3.2027	-2.76116	-1.54231	-1.43171	-2.32036	-2.47836	-2.16121	-2.74494	-3.01551	-3.01654	-3.15581	-2.93685	-3.26262	-3.18499	-2.27654	-1.35835	-2.03354	-2.22629	-2.92593	-3.20954	-2.99024	-0.959583	-2.56782
2.04968e+17	-2.92774	-2.77069	-2.3302	-1.75542	-2.34644	-2.90663	-2.92063	-3.13558	-3.20927	-2.67967	-1.37993	-2.15763	-2.78479	-2.20636	-2.97936	-2.54947	-2.21017	-3.07149	-2.22311	-1.96084	-3.26364	-2.98822	-2.84905	-2.45443	-2.86823	-3.09134	-3.21648	-2.92017	-2.20266	-1.82131	-2.57894	-2.75366	-2.51215	-2.87733	-3.13309	-3.10208	-3.22498	-3.1059	-3.2742	-3.22295	-2.57361	-1.85682	-2.38443	-2.62634	-2.99308	-3.27147	-3.00309	-1.54831	-2.82095
2.0497e+17	-2.92577	-2.77917	-2.17953	-1.61869	-2.25771	-2.84196	-2.91277	-3.15812	-3.20485	-2.50958	-0.985501	-2.02651	-2.78686	-1.98516	-2.89845	-2.4005	-2.07153	-3.10737	-2.19754	-1.71436	-3.24292	-2.93122	-2.70915	-2.33173	-2.80991	-3.03001	-3.24736	-2.91702	-1.87831	-1.56651	-2.47493	-2.61132	-2.28452	-2.90096	-3.11547	-3.08885	-3.17885	-3.04388	-3.28038	-3.22853	-2.46374	-1.69468	-2.16938	-2.43637	-2.95847	-3.25343	-3.00596	-1.32982	-2.71972
2.05441e+17	-3.08907	-3.00309	-2.5692	-2.27519	-2.72737	-3.01414	-3.13685	-3.22343	-3.26109	-2.94531	-1.87	-2.5368	-2.95714	-2.78186	-3.0686	-2.85221	-2.58223	-3.18772	-2.48889	-2.18631	-3.30713	-3.06944	-2.97452	-2.78997	-3.09279	-3.16821	-3.25113	-3.05233	-2.74509	-1.90173	-2.80068	-3.02348	-2.65155	-2.97256	-3.23116	-3.16978	-3.28829	-3.20019	-3.31062	-3.28645	-2.74731	-2.28146	-2.69624	-2.90287	-3.08572	-3.31534	-3.1275	-2.05139	-3.03226
2.05442e+17	-3.11816	-3.05242	-2.65798	-2.4332	-2.82431	-3.10034	-3.14544	-3.23693	-3.25984	-3.03986	-2.15862	-2.59322	-3.0237	-2.91129	-3.09478	-2.92468	-2.67889	-3.22302	-2.50214	-2.33526	-3.31032	-3.10817	-3.04321	-2.90518	-3.13696	-3.19941	-3.26081	-3.11775	-2.84237	-2.07668	-2.90428	-3.06391	-2.79498	-3.03598	-3.24609	-3.19223	-3.30051	-3.22439	-3.31348	-3.29719	-2.82346	-2.39226	-2.74496	-2.96154	-3.08883	-3.31998	-3.13853	-2.27607	-3.06519
2.05913e+17	-2.87623	-2.63581	-1.87511	-1.18993	-1.97224	-2.6791	-2.71266	-3.05958	-3.18249	-2.17819	-0.595436	-1.7736	-2.65378	-1.66293	-2.75551	-2.17746	-1.83041	-3.06737	-1.87388	-1.55845	-3.20512	-2.81873	-2.61801	-2.17205	-2.58892	-2.96096	-3.20815	-2.76364	-1.49252	-1.40606	-2.31323	-2.43606	-2.08409	-2.77617	-2.99719	-3.02844	-3.15347	-2.92966	-3.25963	-3.18967	-2.27843	-1.3346	-2.00253	-2.18443	-2.9177	-3.2116	-2.99481	-0.938374	-2.55936
2.26273e+17	-3.06356	-2.96628	-2.48736	-2.01958	-2.61718	-2.94073	-3.10179	-3.20836	-3.24866	-2.83619	-1.6263	-2.45352	-2.90102	-2.60666	-3.05731	-2.73154	-2.42237	-3.18338	-2.37852	-2.06815	-3.28986	-3.0438	-2.92635	-2.63745	-3.00815	-3.13216	-3.24707	-2.98957	-2.52406	-1.81549	-2.68829	-2.91757	-2.55023	-2.9267	-3.20385	-3.1456	-3.27007	-3.18451	-3.30265	-3.27636	-2.67077	-2.13747	-2.55917	-2.82028	-3.0696	-3.30308	-3.0926	-1.81502	-2.94302
2.26331e+17	-2.94623	-2.8009	-2.35896	-1.6767	-2.41457	-2.88458	-2.97088	-3.11666	-3.20596	-2.67995	-1.27691	-2.20188	-2.79393	-2.30004	-2.96728	-2.60308	-2.2329	-3.11336	-2.22937	-1.9575	-3.25765	-2.9798	-2.86266	-2.49173	-2.84578	-3.08826	-3.22201	-2.91457	-2.25392	-1.73483	-2.62732	-2.69303	-2.49178	-2.86432	-3.15846	-3.11012	-3.22488	-3.11279	-3.2778	-3.20947	-2.61806	-1.94918	-2.39303	-2.64632	-2.98049	-3.2864	-3.02165	-1.60017	-2.8214
2.26764e+17	-3.22563	-3.20464	-2.82479	-2.73767	-2.98394	-3.18025	-3.28547	-3.29036	-3.31115	-3.23215	-2.75179	-2.90609	-3.18692	-3.15667	-3.15169	-3.07543	-2.93404	-3.29922	-2.87592	-2.70958	-3.3209	-3.21106	-3.16299	-3.06025	-3.27008	-3.25427	-3.2707	-3.21358	-2.9938	-2.42607	-3.07225	-3.24718	-3.06328	-3.10342	-3.31015	-3.24148	-3.2941	-3.28539	-3.32151	-3.32061	-2.98695	-2.76774	-2.93001	-3.09034	-3.14953	-3.32135	-3.19617	-2.57116	-3.22371
2.27303e+17	-3.12199	-2.85864	-2.57876	-2.09395	-2.5361	-3.07723	-3.0543	-3.24307	-3.24623	-2.81651	-1.82093	-2.46448	-2.89355	-2.48022	-2.9529	-2.79596	-2.44249	-3.17472	-2.33305	-2.14456	-3.29853	-3.08146	-2.92105	-2.60233	-3.01793	-3.15073	-3.2712	-3.03106	-2.44212	-1.98756	-2.6795	-2.94713	-2.70072	-3.00215	-3.19881	-3.17044	-3.27981	-3.18576	-3.30458	-3.28693	-2.60978	-2.09156	-2.37342	-2.67352	-3.06224	-3.28849	-3.12098	-1.6538	-2.8686
2.27357e+17	-2.93064	-2.78105	-2.12958	-1.3809	-2.12422	-2.83368	-2.83954	-3.11793	-3.20333	-2.35202	-0.885424	-1.96022	-2.7423	-1.8574	-2.88655	-2.3577	-2.05827	-3.11416	-2.10824	-1.82777	-3.21346	-2.94284	-2.75946	-2.41359	-2.5967	-3.02363	-3.22996	-2.89071	-1.69614	-1.53131	-2.46871	-2.52416	-2.24921	-2.89393	-3.07958	-3.07292	-3.17737	-3.02445	-3.27079	-3.23665	-2.3774	-1.63946	-2.15757	-2.30016	-2.89767	-3.22949	-3.01944	-1.2167	-2.69597
2.27362e+17	-2.85897	-2.6157	-1.88344	-1.16389	-1.95096	-2.65995	-2.68224	-3.04483	-3.16769	-2.18293	-0.575731	-1.84019	-2.62488	-1.75125	-2.77797	-2.17332	-1.88089	-3.03962	-1.84821	-1.67909	-3.21163	-2.85503	-2.63794	-2.1807	-2.53955	-2.95726	-3.19377	-2.76233	-1.53595	-1.41234	-2.31816	-2.50573	-2.1773	-2.75692	-3.00194	-3.01325	-3.14183	-2.93272	-3.25676	-3.17281	-2.25737	-1.3799	-2.02903	-2.20638	-2.90339	-3.1997	-2.9876	-0.977861	-2.55526
2.27373e+17	-3.08931	-3.01646	-2.63609	-2.32363	-2.77737	-3.05996	-3.14188	-3.22278	-3.25503	-3.02001	-2.04023	-2.46166	-2.99126	-2.8428	-3.08108	-2.86805	-2.57915	-3.20557	-2.46091	-2.28722	-3.30047	-3.08163	-3.02451	-2.84614	-3.07447	-3.20033	-3.24999	-3.06488	-2.75783	-2.04585	-2.8819	-3.01064	-2.76428	-3.0172	-3.20929	-3.17813	-3.30232	-3.22179	-3.31083	-3.28459	-2.79273	-2.2656	-2.64691	-2.926	-3.10145	-3.31977	-3.10794	-2.1368	-3.0064
2.27374e+17	-3.15774	-2.90804	-2.66579	-2.19994	-2.64283	-3.11776	-3.11073	-3.26464	-3.25981	-2.90015	-1.99452	-2.56079	-2.94039	-2.59424	-2.97484	-2.89143	-2.55763	-3.19385	-2.43093	-2.22979	-3.30639	-3.12415	-2.96827	-2.69842	-3.07959	-3.16764	-3.28069	-3.07897	-2.5814	-2.04089	-2.73903	-3.0307	-2.77341	-3.04164	-3.22642	-3.1991	-3.29272	-3.21765	-3.30969	-3.29938	-2.68036	-2.24503	-2.44034	-2.74742	-3.08171	-3.29966	-3.14697	-1.80509	-2.92936
2.27434e+17	-3.02725	-2.93011	-2.58447	-2.15315	-2.69118	-3.03554	-3.07874	-3.18597	-3.24306	-2.92628	-1.8491	-2.40881	-2.92195	-2.64521	-3.03868	-2.83252	-2.50708	-3.1728	-2.39859	-2.17657	-3.29297	-3.05554	-2.98699	-2.73673	-3.03778	-3.1661	-3.23154	-3.03078	-2.67247	-2.01113	-2.81746	-2.92087	-2.67419	-2.96028	-3.20635	-3.15734	-3.28415	-3.18593	-3.29746	-3.26151	-2.77471	-2.24029	-2.60413	-2.86577	-3.06797	-3.31288	-3.06027	-2.00988	-2.97864
2.27434e+17	-2.99113	-2.80584	-2.23462	-1.90525	-2.15745	-2.88962	-2.78999	-3.131	-3.2289	-2.41479	-1.15703	-2.09967	-2.82979	-2.04165	-2.84611	-2.32912	-1.96997	-3.18927	-2.01785	-1.94324	-3.26404	-2.87564	-2.87793	-2.27126	-2.73252	-3.10376	-3.2533	-2.89783	-1.73948	-1.69496	-2.4965	-2.59528	-2.43756	-2.79325	-3.09538	-3.05411	-3.24546	-3.02026	-3.28586	-3.26585	-2.37281	-1.49747	-2.20448	-2.38405	-2.98648	-3.25555	-3.05921	-1.14021	-2.64407
2.27912e+17	-2.9158	-2.69315	-2.085	-1.465	-2.17696	-2.78472	-2.84174	-3.10328	-3.18636	-2.46086	-0.969444	-2.01566	-2.69718	-1.97886	-2.88504	-2.37258	-1.98961	-3.0629	-2.06279	-1.7308	-3.24182	-2.90133	-2.7028	-2.24745	-2.79479	-3.03624	-3.22049	-2.81789	-1.84294	-1.58688	-2.42687	-2.59437	-2.33869	-2.80985	-3.10131	-3.06634	-3.17969	-3.04569	-3.27528	-3.19791	-2.44128	-1.61796	-2.18522	-2.49598	-2.96648	-3.23681	-3.0036	-1.2336	-2.7229
2.27921e+17	-3.08058	-3.02896	-2.62301	-2.41087	-2.78713	-3.09622	-3.15355	-3.22878	-3.2677	-3.03403	-2.07797	-2.55761	-3.01384	-2.85531	-3.06689	-2.92522	-2.64128	-3.20846	-2.54876	-2.28875	-3.30985	-3.06353	-3.01133	-2.85082	-3.15315	-3.18926	-3.25695	-3.10562	-2.86186	-2.10604	-2.91325	-3.07752	-2.77619	-3.02361	-3.24619	-3.19773	-3.29564	-3.2189	-3.31076	-3.28859	-2.82931	-2.43094	-2.74095	-2.9668	-3.07904	-3.31762	-3.11653	-2.22077	-3.07668
2.2805e+17	-2.96302	-2.85366	-2.26713	-1.58443	-2.36829	-2.83992	-2.95978	-3.13479	-3.21037	-2.60562	-1.09886	-2.20926	-2.79846	-2.22162	-2.94208	-2.53112	-2.17236	-3.13556	-2.20635	-1.84297	-3.2583	-2.96907	-2.79217	-2.41528	-2.85268	-3.05599	-3.2453	-2.91662	-2.12061	-1.61404	-2.53076	-2.68043	-2.36888	-2.86594	-3.15483	-3.11107	-3.20937	-3.1003	-3.28555	-3.22877	-2.55386	-1.90251	-2.33785	-2.59061	-2.97915	-3.27399	-3.04625	-1.50326	-2.78684
2.28059e+17	-2.97928	-2.91588	-2.3427	-1.75687	-2.41034	-2.96106	-3.00467	-3.18066	-3.23454	-2.64264	-1.30137	-2.20117	-2.855	-2.20498	-2.98397	-2.56008	-2.28184	-3.17755	-2.34988	-1.98494	-3.24212	-3.0272	-2.86322	-2.55133	-2.78926	-3.10542	-3.26136	-3.00238	-2.09539	-1.74196	-2.62879	-2.66002	-2.45394	-2.94763	-3.17527	-3.13134	-3.21677	-3.11889	-3.29282	-3.27115	-2.56261	-1.96781	-2.30517	-2.53145	-2.94457	-3.2797	-3.04405	-1.56654	-2.86426
2.28067e+17	-3.22356	-3.19562	-2.78671	-2.61974	-2.974	-3.12549	-3.26483	-3.28323	-3.30679	-3.16544	-2.65273	-2.834	-3.12358	-3.05675	-3.13775	-3.01793	-2.9052	-3.2979	-2.81934	-2.66564	-3.31871	-3.21441	-3.12359	-2.99028	-3.23138	-3.25422	-3.26352	-3.18314	-2.92538	-2.38702	-3.0179	-3.19908	-2.99728	-3.07981	-3.30178	-3.21064	-3.29578	-3.28106	-3.32108	-3.31948	-2.9724	-2.66044	-2.81432	-3.04575	-3.14033	-3.32057	-3.17111	-2.38832	-3.20054
2.30587e+17	-3.16236	-3.13077	-2.66262	-2.57943	-2.8722	-3.15768	-3.19186	-3.25263	-3.27252	-3.14097	-2.33119	-2.75162	-3.0922	-3.08703	-3.13056	-3.00062	-2.80687	-3.24348	-2.58131	-2.44194	-3.31704	-3.12606	-3.07618	-2.99237	-3.20523	-3.20902	-3.28216	-3.17524	-2.96508	-2.12438	-3.01171	-3.1592	-2.90835	-3.07396	-3.27258	-3.23192	-3.30423	-3.23572	-3.3183	-3.30964	-2.88223	-2.5375	-2.89272	-3.03299	-3.1087	-3.32161	-3.18742	-2.45166	-3.14954
2.306e+17	-2.82995	-2.59792	-1.81522	-1.18663	-1.94215	-2.6195	-2.69018	-3.03371	-3.16792	-2.15545	-0.559982	-1.838	-2.62513	-1.70651	-2.74186	-2.13064	-1.85432	-3.03322	-1.81229	-1.56849	-3.19905	-2.82258	-2.6072	-2.14232	-2.54775	-2.95316	-3.19641	-2.72942	-1.4967	-1.39406	-2.2878	-2.45401	-2.14896	-2.74737	-3.01571	-3.02704	-3.12061	-2.93337	-3.26189	-3.15264	-2.26788	-1.331	-1.97628	-2.22754	-2.8962	-3.20314	-2.9813	-0.969672	-2.57691
2.30602e+17	-3.00657	-2.97097	-2.40384	-1.84581	-2.49497	-2.9817	-3.03963	-3.19273	-3.24742	-2.70758	-1.46308	-2.30511	-2.87629	-2.33058	-3.00405	-2.62702	-2.37123	-3.20015	-2.38911	-2.07172	-3.25641	-3.06066	-2.89535	-2.60577	-2.85431	-3.1315	-3.26474	-3.02239	-2.23827	-1.81431	-2.66854	-2.7423	-2.5252	-2.95565	-3.20123	-3.14122	-3.22707	-3.15311	-3.29694	-3.27829	-2.62132	-2.08744	-2.37273	-2.61576	-2.96836	-3.28598	-3.06795	-1.65992	-2.9119
2.30609e+17	-2.90375	-2.71207	-2.15037	-1.41295	-2.20215	-2.79698	-2.85418	-3.09011	-3.186	-2.48058	-0.967079	-2.0358	-2.70694	-2.02968	-2.89225	-2.42329	-2.03203	-3.07607	-2.06508	-1.77116	-3.239	-2.92582	-2.75175	-2.31511	-2.75888	-3.03287	-3.21379	-2.83409	-1.91685	-1.60349	-2.47709	-2.58315	-2.34602	-2.8137	-3.10576	-3.07129	-3.1883	-3.039	-3.27036	-3.19171	-2.48144	-1.69367	-2.2224	-2.47604	-2.94477	-3.25383	-3.00508	-1.30189	-2.71357
2.30609e+17	-3.1217	-2.86204	-2.53822	-2.07015	-2.46998	-3.06978	-3.02573	-3.23384	-3.24276	-2.76602	-1.6978	-2.40917	-2.8938	-2.43175	-2.95641	-2.72029	-2.36474	-3.18729	-2.29658	-2.09636	-3.29423	-3.05906	-2.89521	-2.54704	-2.97268	-3.15047	-3.27368	-3.01336	-2.34023	-1.95992	-2.66023	-2.8663	-2.64898	-2.98185	-3.18295	-3.14869	-3.27766	-3.164	-3.30436	-3.29085	-2.55705	-1.97697	-2.35769	-2.63082	-3.05404	-3.28387	-3.10458	-1.55889	-2.82378
2.30679e+17	-2.84705	-2.64881	-1.86985	-1.28218	-2.0258	-2.66381	-2.75228	-3.07506	-3.18301	-2.26501	-0.65929	-1.8161	-2.66857	-1.65666	-2.72938	-2.19367	-1.81485	-3.04612	-1.90562	-1.47261	-3.21858	-2.8214	-2.59154	-2.13777	-2.70526	-2.94973	-3.21917	-2.77745	-1.58458	-1.42685	-2.2923	-2.42205	-2.06911	-2.77333	-3.03569	-3.04822	-3.13859	-2.97083	-3.27224	-3.15822	-2.3291	-1.35186	-1.98924	-2.25024	-2.93355	-3.20728	-2.99732	-0.974236	-2.58946
2.30738e+17	-2.97531	-2.81108	-2.2338	-1.63586	-2.28409	-2.87552	-2.86792	-3.13893	-3.20311	-2.56845	-1.14849	-2.08714	-2.79394	-2.14554	-2.95266	-2.49324	-2.07207	-3.13082	-2.17748	-1.7874	-3.26466	-2.95709	-2.74179	-2.35248	-2.88239	-3.06336	-3.24069	-2.88434	-2.06288	-1.73523	-2.47732	-2.67359	-2.3457	-2.86094	-3.11611	-3.07664	-3.21834	-3.06779	-3.26106	-3.24606	-2.51337	-1.76249	-2.33473	-2.56557	-3.02052	-3.26363	-3.03325	-1.40844	-2.73891
2.30739e+17	-2.91486	-2.68907	-1.99537	-1.30351	-2.01147	-2.74302	-2.74084	-3.08678	-3.19395	-2.20274	-0.725737	-1.86933	-2.6918	-1.75287	-2.82116	-2.2234	-1.95106	-3.09075	-1.95407	-1.76471	-3.20985	-2.88187	-2.70109	-2.29489	-2.52831	-2.98457	-3.20569	-2.82099	-1.51412	-1.43904	-2.38407	-2.53537	-2.2039	-2.83984	-3.00804	-3.02457	-3.16859	-2.96947	-3.26019	-3.22324	-2.27234	-1.44747	-2.07005	-2.2089	-2.90884	-3.20403	-3.01022	-1.02792	-2.60101
2.30749e+17	-3.15439	-3.12926	-2.6563	-2.39893	-2.85117	-3.07347	-3.20923	-3.26378	-3.29189	-3.02509	-2.2723	-2.66932	-3.02724	-2.85595	-3.10362	-2.88054	-2.74177	-3.272	-2.69659	-2.46359	-3.30543	-3.17055	-3.03756	-2.84723	-3.1245	-3.21778	-3.26667	-3.14205	-2.74328	-2.18535	-2.90367	-3.07066	-2.84656	-3.01827	-3.27773	-3.18485	-3.27784	-3.24829	-3.3164	-3.3107	-2.87333	-2.47702	-2.64368	-2.91464	-3.09244	-3.31493	-3.1421	-2.10495	-3.1176
2.31282e+17	-3.22847	-3.21004	-2.82835	-2.75902	-2.98257	-3.1932	-3.2896	-3.29241	-3.31091	-3.24734	-2.76988	-2.9323	-3.19481	-3.19016	-3.15804	-3.08229	-2.94401	-3.2982	-2.88565	-2.71854	-3.32132	-3.21007	-3.16833	-3.07747	-3.27763	-3.25042	-3.27323	-3.21746	-3.00609	-2.41856	-3.08848	-3.25588	-3.08312	-3.11052	-3.31214	-3.24898	-3.29369	-3.28485	-3.32178	-3.32117	-2.98166	-2.7858	-2.95464	-3.10167	-3.15039	-3.32168	-3.20071	-2.61117	-3.23241
2.3225e+17	-2.97808	-2.85688	-2.44738	-1.89269	-2.52785	-2.96024	-3.01397	-3.13617	-3.22434	-2.77671	-1.5054	-2.28026	-2.84143	-2.41811	-2.98357	-2.70404	-2.35332	-3.14492	-2.30921	-2.06709	-3.27254	-3.00841	-2.9156	-2.58212	-2.92188	-3.12877	-3.22839	-2.96538	-2.43817	-1.8863	-2.70968	-2.79191	-2.57124	-2.90672	-3.17664	-3.12352	-3.25017	-3.14298	-3.28618	-3.23421	-2.68696	-2.07985	-2.47941	-2.73154	-3.01485	-3.29737	-3.03215	-1.75937	-2.89584
2.32251e+17	-2.99778	-2.94276	-2.39322	-1.82937	-2.47679	-2.96575	-3.03636	-3.19691	-3.24231	-2.68286	-1.39512	-2.28948	-2.85855	-2.34082	-3.00221	-2.58068	-2.33688	-3.19036	-2.37976	-2.02118	-3.25641	-3.04285	-2.86899	-2.56655	-2.84119	-3.11673	-3.26157	-3.01728	-2.19469	-1.73084	-2.65082	-2.73358	-2.50943	-2.94149	-3.19518	-3.12963	-3.2193	-3.13907	-3.29478	-3.27531	-2.59587	-2.04767	-2.34504	-2.60316	-2.96552	-3.28555	-3.06113	-1.63857	-2.87963
2.32372e+17	-2.99865	-2.88854	-2.51415	-2.08604	-2.62317	-2.99754	-3.05842	-3.17479	-3.23514	-2.87138	-1.71355	-2.35417	-2.88889	-2.57703	-3.01587	-2.78353	-2.43642	-3.15405	-2.38458	-2.12458	-3.28766	-3.02146	-2.94828	-2.68474	-3.00877	-3.14791	-3.23006	-3.00938	-2.58494	-1.94662	-2.77448	-2.89134	-2.64538	-2.93859	-3.20326	-3.15372	-3.26934	-3.16739	-3.29572	-3.2486	-2.73654	-2.19374	-2.55586	-2.81267	-3.03905	-3.3065	-3.0562	-1.91084	-2.95562
2.3238e+17	-3.13153	-3.06962	-2.62967	-2.45729	-2.80679	-3.09549	-3.17337	-3.24295	-3.27584	-3.04376	-2.14421	-2.65263	-3.02897	-2.90939	-3.09137	-2.9517	-2.70801	-3.2177	-2.56324	-2.31489	-3.31474	-3.10841	-3.02993	-2.89487	-3.16842	-3.19506	-3.26533	-3.1111	-2.87917	-2.0523	-2.90713	-3.1132	-2.78497	-3.03475	-3.25273	-3.20142	-3.29835	-3.22235	-3.31589	-3.3015	-2.81261	-2.41816	-2.79344	-2.98087	-3.10212	-3.31934	-3.15478	-2.24769	-3.09942
2.35145e+17	-2.9643	-2.85177	-2.43024	-1.86721	-2.47511	-2.97262	-2.96983	-3.15411	-3.22626	-2.76191	-1.54697	-2.25118	-2.84378	-2.32596	-3.00293	-2.68197	-2.30664	-3.11962	-2.28779	-2.02835	-3.27712	-3.02693	-2.91244	-2.53952	-2.95187	-3.1275	-3.22397	-2.95527	-2.38771	-1.94163	-2.6595	-2.80557	-2.5452	-2.90856	-3.15896	-3.11415	-3.25397	-3.13619	-3.27871	-3.24062	-2.66365	-2.00438	-2.47327	-2.73104	-3.0366	-3.28959	-3.02266	-1.70795	-2.88479
2.35214e+17	-2.99485	-2.85159	-2.4717	-1.99188	-2.55897	-2.98217	-3.03469	-3.16322	-3.22408	-2.84005	-1.67237	-2.3025	-2.85678	-2.48226	-3.00907	-2.70784	-2.34503	-3.1497	-2.30516	-2.06166	-3.27172	-3.0204	-2.94125	-2.60226	-2.93176	-3.13267	-3.22527	-2.9527	-2.43584	-1.96014	-2.75334	-2.80362	-2.65102	-2.92585	-3.17063	-3.13627	-3.26291	-3.15724	-3.292	-3.24254	-2.69371	-2.06202	-2.4881	-2.75715	-3.03313	-3.30156	-3.03546	-1.79797	-2.88874
2.35552e+17	-2.87463	-2.6507	-1.944	-1.2237	-1.98938	-2.70255	-2.73531	-3.07185	-3.18258	-2.2001	-0.673312	-1.84754	-2.66446	-1.73411	-2.79902	-2.20077	-1.916	-3.06546	-1.91375	-1.66991	-3.20268	-2.86105	-2.65202	-2.24952	-2.54135	-2.97548	-3.20248	-2.78326	-1.51814	-1.42075	-2.34409	-2.4897	-2.18261	-2.81069	-3.01941	-3.02598	-3.14664	-2.96604	-3.25817	-3.19895	-2.27632	-1.43402	-2.03724	-2.21999	-2.88727	-3.2076	-2.99844	-1.02416	-2.59759
2.35617e+17	-2.98872	-2.84966	-2.47131	-1.97775	-2.55666	-2.95889	-3.04131	-3.14924	-3.22538	-2.81571	-1.5924	-2.29637	-2.84452	-2.49486	-2.99462	-2.71182	-2.37421	-3.14512	-2.31912	-2.07512	-3.27505	-3.00191	-2.91973	-2.60003	-2.93174	-3.13046	-3.22602	-2.96662	-2.46919	-1.8827	-2.74106	-2.81757	-2.61597	-2.90753	-3.18049	-3.13325	-3.25508	-3.1527	-3.29061	-3.23726	-2.6958	-2.09391	-2.4951	-2.75836	-3.02072	-3.30212	-3.03591	-1.80041	-2.90264
2.35689e+17	-3.08668	-2.98689	-2.46449	-2.05568	-2.61664	-2.93392	-3.11205	-3.21191	-3.25017	-2.84661	-1.6331	-2.49217	-2.91674	-2.6466	-3.0601	-2.72402	-2.43659	-3.18981	-2.39235	-2.10702	-3.29161	-3.03591	-2.92584	-2.65502	-3.01106	-3.12552	-3.25537	-2.97995	-2.53461	-1.79054	-2.68443	-2.92696	-2.56229	-2.93127	-3.20469	-3.15863	-3.27389	-3.19082	-3.30645	-3.28222	-2.67966	-2.15662	-2.59269	-2.85342	-3.07818	-3.30473	-3.10889	-1.84485	-2.95369
2.35748e+17	-2.9811	-2.75176	-2.12933	-1.37758	-2.09172	-2.88875	-2.74628	-3.09744	-3.19824	-2.39017	-0.906317	-1.8216	-2.73563	-1.87502	-2.88676	-2.39343	-1.87677	-3.14	-2.07768	-1.72891	-3.24488	-2.89697	-2.70242	-2.26463	-2.76198	-3.03843	-3.23418	-2.85147	-1.77867	-1.68292	-2.42213	-2.51574	-2.18838	-2.82968	-3.02585	-3.02939	-3.22964	-2.97317	-3.23436	-3.25866	-2.41818	-1.51862	-2.22498	-2.33642	-2.996	-3.25187	-3.03184	-1.13843	-2.624
2.36158e+17	-2.91282	-2.75489	-2.0968	-1.46067	-2.20687	-2.76228	-2.86656	-3.11287	-3.19148	-2.45968	-0.893303	-2.04038	-2.74275	-1.98193	-2.8666	-2.36923	-2.00512	-3.0859	-2.08338	-1.66725	-3.24229	-2.90521	-2.694	-2.27887	-2.79952	-3.00192	-3.23645	-2.85192	-1.86381	-1.5324	-2.41566	-2.58952	-2.25178	-2.83181	-3.10773	-3.08617	-3.17421	-3.04398	-3.278	-3.19675	-2.46271	-1.66752	-2.18269	-2.46889	-2.96185	-3.24524	-3.01621	-1.28669	-2.69977
2.36177e+17	-3.07232	-2.9855	-2.53419	-2.16729	-2.71029	-2.99225	-3.12322	-3.20797	-3.24405	-2.92264	-1.791	-2.46629	-2.96068	-2.72905	-3.05971	-2.7831	-2.48982	-3.19873	-2.40258	-2.17553	-3.29044	-3.05823	-2.988	-2.72814	-3.00983	-3.15561	-3.25561	-3.02259	-2.59313	-1.94848	-2.79749	-2.93417	-2.70278	-2.97663	-3.19748	-3.1605	-3.28287	-3.20269	-3.30335	-3.272	-2.73375	-2.17011	-2.58931	-2.87086	-3.08437	-3.31332	-3.1117	-1.98249	-2.93655
2.36719e+17	-3.07931	-3.00799	-2.53009	-2.07444	-2.66278	-2.98864	-3.12982	-3.19756	-3.25191	-2.91623	-1.74286	-2.46763	-2.94424	-2.66032	-3.05826	-2.78379	-2.4602	-3.20184	-2.39521	-2.17589	-3.28688	-3.05469	-2.98498	-2.67008	-3.00499	-3.16723	-3.25437	-2.99461	-2.57013	-1.93078	-2.7882	-2.92931	-2.65739	-2.98191	-3.18768	-3.14708	-3.2837	-3.20809	-3.30387	-3.27696	-2.70881	-2.15823	-2.5795	-2.87554	-3.08531	-3.31161	-3.09827	-1.9264	-2.94663
2.39459e+17	-2.86826	-2.60043	-1.80718	-1.08023	-1.898	-2.63501	-2.65291	-3.03802	-3.17451	-2.07584	-0.475207	-1.7478	-2.61255	-1.63071	-2.72719	-2.10667	-1.81281	-3.05649	-1.78432	-1.59009	-3.19605	-2.80545	-2.60539	-2.14444	-2.48501	-2.93811	-3.18999	-2.73651	-1.3735	-1.32308	-2.28592	-2.45894	-2.08812	-2.75058	-2.95433	-3.00168	-3.14679	-2.9004	-3.25225	-3.18719	-2.20809	-1.27734	-1.96201	-2.11047	-2.89676	-3.19319	-2.99167	-0.848276	-2.50879
2.39587e+17	-3.10485	-3.02066	-2.60963	-2.30765	-2.761	-3.03549	-3.1452	-3.21971	-3.2619	-2.97877	-1.95857	-2.56547	-2.97915	-2.84921	-3.07756	-2.88108	-2.62531	-3.20596	-2.48269	-2.22826	-3.30616	-3.08099	-2.99128	-2.83488	-3.08682	-3.17236	-3.24907	-3.07404	-2.79442	-1.9312	-2.86169	-3.01819	-2.69204	-2.97832	-3.23199	-3.17425	-3.28983	-3.19935	-3.3099	-3.2895	-2.78095	-2.31425	-2.72603	-2.92445	-3.09014	-3.31906	-3.13351	-2.12942	-3.03871
2.39612e+17	-2.94827	-2.75117	-2.08022	-1.35158	-2.13277	-2.82992	-2.81524	-3.08508	-3.20479	-2.33601	-0.786391	-1.84932	-2.74955	-1.78858	-2.86918	-2.34292	-1.95513	-3.11951	-2.11933	-1.72286	-3.21613	-2.89066	-2.70623	-2.32892	-2.64323	-3.01469	-3.23002	-2.87664	-1.65844	-1.54811	-2.43607	-2.47849	-2.15751	-2.86797	-3.04024	-3.0643	-3.19524	-2.97398	-3.26614	-3.23976	-2.36721	-1.52694	-2.15993	-2.29053	-2.94158	-3.23654	-3.01603	-1.14612	-2.65896
2.40136e+17	-3.10661	-2.8185	-2.50551	-1.98962	-2.39377	-3.04916	-2.98707	-3.22728	-3.23854	-2.68608	-1.59686	-2.34374	-2.86497	-2.33443	-2.92595	-2.67451	-2.32108	-3.17534	-2.25421	-2.06877	-3.28725	-3.04338	-2.87158	-2.50575	-2.92506	-3.13029	-3.27257	-3.00216	-2.23372	-1.89774	-2.61004	-2.83912	-2.59151	-2.97128	-3.1632	-3.14479	-3.26705	-3.13918	-3.29884	-3.28802	-2.50979	-1.90029	-2.27224	-2.55594	-3.03592	-3.27633	-3.09677	-1.44527	-2.78863
2.4055e+17	-3.01496	-2.92674	-2.51182	-2.08708	-2.58507	-3.04052	-3.00238	-3.17391	-3.24457	-2.85004	-1.7596	-2.35962	-2.91757	-2.46016	-3.03725	-2.76982	-2.41944	-3.15358	-2.36537	-2.10464	-3.29142	-3.06127	-2.96265	-2.64287	-3.02383	-3.16053	-3.23962	-3.00592	-2.58546	-2.08528	-2.71433	-2.89611	-2.60588	-2.94636	-3.17597	-3.13367	-3.27524	-3.16431	-3.28126	-3.26541	-2.72291	-2.09211	-2.59524	-2.83398	-3.08008	-3.30096	-3.03893	-1.89616	-2.94089
2.41055e+17	-3.10011	-3.08817	-2.62797	-2.58296	-2.83921	-3.1465	-3.20125	-3.25162	-3.28624	-3.08425	-2.23984	-2.64976	-3.07965	-2.94387	-3.06845	-2.98576	-2.69729	-3.23781	-2.61603	-2.35524	-3.31603	-3.07099	-3.04925	-2.91593	-3.21382	-3.21433	-3.28127	-3.13876	-2.9393	-2.21818	-2.96915	-3.16195	-2.86266	-3.07448	-3.26599	-3.21341	-3.30185	-3.25129	-3.31784	-3.30111	-2.85224	-2.52713	-2.81892	-3.04242	-3.0919	-3.31992	-3.14975	-2.36161	-3.12916
2.41056e+17	-2.88064	-2.66185	-2.09624	-1.4131	-2.13426	-2.76627	-2.82422	-3.06159	-3.17679	-2.43125	-0.883964	-1.98969	-2.67137	-1.98071	-2.85973	-2.36298	-2.04028	-3.04963	-2.04485	-1.81402	-3.23057	-2.90573	-2.73165	-2.28552	-2.69189	-3.0286	-3.2076	-2.8342	-1.86184	-1.55668	-2.45221	-2.60274	-2.35908	-2.80625	-3.0884	-3.06505	-3.16958	-3.02443	-3.26668	-3.17952	-2.43297	-1.64757	-2.19096	-2.4285	-2.91288	-3.24248	-2.99638	-1.25419	-2.6946
2.41056e+17	-3.11885	-3.08434	-2.60316	-2.45511	-2.79698	-3.10115	-3.17959	-3.23776	-3.28168	-3.05001	-2.0957	-2.65224	-3.04348	-2.91341	-3.08513	-2.95405	-2.68742	-3.21792	-2.58031	-2.29597	-3.3153	-3.09429	-3.01513	-2.87367	-3.18182	-3.19216	-3.26962	-3.11911	-2.90722	-2.05616	-2.91637	-3.13484	-2.76896	-3.0323	-3.25262	-3.20949	-3.29857	-3.2309	-3.31611	-3.30139	-2.81926	-2.43525	-2.82316	-2.98845	-3.10495	-3.31811	-3.15736	-2.24431	-3.1039
1.95425e+17	-2.90165	-2.72882	-2.06013	-1.51426	-2.14596	-2.79736	-2.83965	-3.11942	-3.19591	-2.44638	-0.843276	-1.8666	-2.75987	-1.77151	-2.82708	-2.34452	-1.9284	-3.08794	-2.11783	-1.60128	-3.23353	-2.87996	-2.64578	-2.23863	-2.78579	-2.98786	-3.23499	-2.8862	-1.75865	-1.55732	-2.3967	-2.48254	-2.13887	-2.86086	-3.06563	-3.06627	-3.17306	-2.99793	-3.27389	-3.20894	-2.39657	-1.49283	-2.12256	-2.30736	-2.95705	-3.22896	-3.01111	-1.13995	-2.65218
2.30663e+17	-2.96015	-2.73387	-2.04924	-1.2697	-2.12305	-2.85446	-2.80374	-3.09796	-3.18977	-2.42231	-0.789396	-1.84972	-2.68364	-1.85014	-2.81986	-2.40487	-1.88356	-3.11139	-2.01027	-1.64809	-3.24313	-2.87376	-2.65064	-2.196	-2.80137	-3.02221	-3.23195	-2.83972	-1.77523	-1.57713	-2.4189	-2.46899	-2.17329	-2.80855	-3.03309	-3.03946	-3.21058	-2.96442	-3.268	-3.22978	-2.4021	-1.51771	-2.1379	-2.30109	-2.97407	-3.24267	-3.01617	-1.05809	-2.60876
1.20787e+17	-3.11384	-3.15536	-2.69086	-2.30468	-2.84251	-3.14552	-3.17596	-3.20249	-3.29323	-3.04182	-2.12369	-2.69312	-3.03965	-2.76855	-3.05472	-3.02569	-2.73407	-3.26617	-2.49762	-2.38735	-3.31362	-3.1358	-3.10073	-2.81514	-3.20423	-3.25385	-3.27678	-3.09446	-2.93182	-2.27143	-2.92259	-3.0908	-2.75136	-3.09008	-3.25347	-3.16169	-3.30441	-3.26876	-3.31373	-3.30566	-2.87766	-2.50359	-2.7883	-3.04985	-3.13808	-3.31899	-3.08775	-2.34998	-3.11082
1.20849e+17	-3.06817	-3.04216	-2.55118	-2.23996	-2.72711	-3.03835	-3.14767	-3.24136	-3.26708	-2.91517	-1.92063	-2.50034	-2.93976	-2.6572	-3.0634	-2.81812	-2.56612	-3.22452	-2.50817	-2.24375	-3.29954	-3.09985	-2.98439	-2.74179	-3.08464	-3.20243	-3.26987	-3.0709	-2.60675	-2.02742	-2.78517	-3.00606	-2.69527	-2.98996	-3.23871	-3.16468	-3.2787	-3.22724	-3.31156	-3.29814	-2.7438	-2.3098	-2.55898	-2.85985	-3.05824	-3.3112	-3.10828	-1.95505	-3.03345
1.21415e+17	-3.08416	-3.08662	-2.6491	-2.42142	-2.78928	-3.1481	-3.18053	-3.22119	-3.28644	-3.019	-2.11908	-2.6157	-3.04033	-2.72299	-3.03277	-2.98913	-2.66522	-3.24382	-2.4953	-2.3475	-3.31044	-3.10343	-3.07554	-2.81932	-3.18701	-3.22989	-3.28582	-3.1167	-2.85695	-2.26642	-2.90327	-3.11337	-2.77259	-3.08344	-3.24537	-3.18444	-3.30163	-3.26126	-3.31436	-3.30045	-2.84751	-2.48159	-2.74322	-2.99499	-3.10402	-3.31445	-3.11371	-2.26488	-3.09872
1.21803e+17	-2.9414	-2.7026	-2.02894	-1.18195	-2.01818	-2.81554	-2.73305	-3.09661	-3.19055	-2.28444	-0.716848	-1.7641	-2.65572	-1.76576	-2.81852	-2.30672	-1.83928	-3.11575	-1.96899	-1.67649	-3.22899	-2.86633	-2.66868	-2.21132	-2.68419	-2.99372	-3.22075	-2.82739	-1.59518	-1.50838	-2.39486	-2.48639	-2.12989	-2.80478	-2.99566	-3.01102	-3.21392	-2.93968	-3.24605	-3.245	-2.348	-1.42877	-2.09645	-2.19832	-2.95372	-3.2335	-3.02246	-0.95888	-2.57005
1.22488e+17	-3.001	-2.87163	-2.25934	-1.53522	-2.38133	-2.90657	-2.94246	-3.13947	-3.21352	-2.63786	-1.11639	-2.16317	-2.77418	-2.20639	-2.9253	-2.60145	-2.15387	-3.15582	-2.19074	-1.85298	-3.26957	-2.97609	-2.77105	-2.3815	-2.92593	-3.08775	-3.24715	-2.90741	-2.13782	-1.68018	-2.55077	-2.69052	-2.37493	-2.87642	-3.12593	-3.09204	-3.23612	-3.08317	-3.28624	-3.25223	-2.54439	-1.89319	-2.34173	-2.57111	-3.01388	-3.27317	-3.05049	-1.44425	-2.76688
1.25034e+17	-2.9255	-2.73382	-2.1177	-1.28496	-2.14421	-2.82804	-2.8266	-3.09767	-3.18778	-2.44297	-0.860104	-1.95066	-2.66731	-1.95892	-2.8457	-2.42396	-1.97473	-3.1037	-2.02617	-1.7947	-3.2475	-2.90978	-2.72339	-2.24556	-2.80608	-3.0405	-3.228	-2.85475	-1.82752	-1.57835	-2.44803	-2.57886	-2.26949	-2.80907	-3.07036	-3.03209	-3.21205	-3.00929	-3.26796	-3.22641	-2.42742	-1.62482	-2.16885	-2.36593	-2.96119	-3.25055	-3.0193	-1.13423	-2.66981
1.29448e+17	-3.06618	-3.03851	-2.53827	-2.07945	-2.72289	-3.02692	-3.12327	-3.21828	-3.26237	-2.89735	-1.74025	-2.51544	-2.91456	-2.6278	-3.04447	-2.84062	-2.52845	-3.22532	-2.44279	-2.14884	-3.30127	-3.09748	-2.95953	-2.67605	-3.08412	-3.19334	-3.26751	-3.01532	-2.6155	-1.94748	-2.76104	-2.96157	-2.65036	-2.99535	-3.22256	-3.15074	-3.27846	-3.21622	-3.30941	-3.29256	-2.71093	-2.30075	-2.56637	-2.85966	-3.07374	-3.31128	-3.09905	-1.95105	-2.98597
1.29455e+17	-3.08847	-3.11636	-2.65869	-2.46184	-2.81333	-3.16566	-3.18176	-3.22282	-3.29168	-3.02867	-2.15788	-2.63837	-3.07076	-2.74727	-3.05368	-2.9977	-2.69299	-3.25347	-2.51091	-2.35866	-3.31251	-3.11431	-3.09665	-2.8389	-3.19795	-3.24022	-3.28846	-3.1343	-2.90048	-2.31968	-2.91776	-3.11814	-2.77164	-3.08437	-3.253	-3.18952	-3.30492	-3.26787	-3.3139	-3.30467	-2.87485	-2.49246	-2.77813	-3.03006	-3.1191	-3.31586	-3.11255	-2.30845	-3.10849
1.29524e+17	-2.90622	-2.71905	-2.06245	-1.34627	-2.05594	-2.78845	-2.77995	-3.10855	-3.18526	-2.33981	-0.858916	-1.9237	-2.67789	-1.84281	-2.82661	-2.31996	-1.9788	-3.08999	-1.9679	-1.81579	-3.23406	-2.90839	-2.71211	-2.28038	-2.67143	-3.01018	-3.22032	-2.85387	-1.70945	-1.56624	-2.41491	-2.58332	-2.23669	-2.83238	-3.04446	-3.02669	-3.18608	-2.99905	-3.26449	-3.21891	-2.33861	-1.52585	-2.1142	-2.27088	-2.93389	-3.22433	-3.01296	-1.09682	-2.64434
1.29568e+17	-2.95932	-2.81804	-2.18964	-1.59104	-2.24678	-2.87347	-2.87954	-3.12861	-3.20342	-2.5527	-0.962118	-1.97835	-2.7981	-2.00332	-2.90962	-2.45931	-2.03245	-3.13733	-2.20394	-1.71834	-3.25229	-2.9329	-2.70129	-2.32147	-2.84022	-3.02729	-3.24601	-2.92502	-1.93784	-1.65434	-2.46795	-2.59019	-2.23722	-2.88727	-3.09185	-3.08039	-3.20567	-3.02628	-3.26997	-3.2465	-2.46677	-1.68859	-2.266	-2.42866	-2.98714	-3.25641	-3.03552	-1.31498	-2.69027
1.29997e+17	-3.02989	-2.97358	-2.42874	-1.69013	-2.53466	-3.0109	-3.01245	-3.13851	-3.239	-2.77954	-1.42629	-2.31403	-2.84587	-2.36386	-2.95233	-2.77748	-2.34163	-3.19896	-2.2641	-2.05444	-3.28373	-3.03114	-2.90823	-2.51402	-3.02263	-3.155	-3.25174	-2.96437	-2.43324	-1.90955	-2.70499	-2.79622	-2.47643	-2.94602	-3.15308	-3.08589	-3.27145	-3.13972	-3.28972	-3.26738	-2.68576	-2.1113	-2.4858	-2.7317	-3.06231	-3.29524	-3.05478	-1.74651	-2.87565
1.30133e+17	-2.99158	-2.92141	-2.36546	-1.69762	-2.41336	-2.97206	-2.97106	-3.15074	-3.23066	-2.67317	-1.36506	-2.20945	-2.82419	-2.20314	-2.92448	-2.67573	-2.27487	-3.17715	-2.21019	-2.03798	-3.27379	-3.01455	-2.88752	-2.48689	-2.95379	-3.125	-3.25257	-2.96751	-2.26365	-1.87944	-2.64442	-2.78132	-2.42527	-2.93623	-3.1325	-3.0787	-3.25522	-3.12292	-3.28512	-3.26038	-2.62472	-1.98961	-2.395	-2.62165	-3.03105	-3.27836	-3.05305	-1.58608	-2.85119
1.30134e+17	-2.96178	-2.7507	-2.05638	-1.22016	-2.11553	-2.85802	-2.79182	-3.08627	-3.18751	-2.42291	-0.740264	-1.83623	-2.67805	-1.86165	-2.8186	-2.41216	-1.86967	-3.11909	-2.01159	-1.64725	-3.24354	-2.87609	-2.65828	-2.19584	-2.7951	-3.0196	-3.23338	-2.84888	-1.77578	-1.56591	-2.4234	-2.45628	-2.15099	-2.79543	-3.03189	-3.03718	-3.21704	-2.95317	-3.2641	-3.23175	-2.41636	-1.52984	-2.15189	-2.2908	-2.9703	-3.24854	-3.02466	-1.06168	-2.59458
1.30213e+17	-2.97399	-2.72812	-2.04296	-1.19266	-2.02682	-2.86057	-2.70713	-3.09106	-3.18531	-2.34561	-0.726879	-1.75469	-2.65597	-1.82648	-2.82249	-2.36522	-1.78949	-3.13685	-1.95071	-1.64497	-3.24495	-2.85464	-2.65741	-2.17812	-2.75938	-3.01282	-3.23414	-2.82899	-1.71821	-1.58895	-2.39832	-2.43715	-2.10244	-2.77063	-3.00053	-3.01011	-3.23084	-2.91951	-3.23908	-3.24877	-2.38768	-1.42387	-2.13762	-2.21561	-2.9822	-3.24795	-3.03319	-0.960314	-2.54055
1.34385e+17	-3.0927	-3.10573	-2.67325	-2.2937	-2.79857	-3.12492	-3.16381	-3.2063	-3.2823	-3.04128	-2.14159	-2.62265	-3.02194	-2.75579	-3.07895	-2.94259	-2.68646	-3.2368	-2.47753	-2.33996	-3.30597	-3.12458	-3.07912	-2.81167	-3.15044	-3.23382	-3.26554	-3.08414	-2.86036	-2.20923	-2.91356	-3.04842	-2.76684	-3.05012	-3.22963	-3.15878	-3.30271	-3.25065	-3.31074	-3.29769	-2.85545	-2.39971	-2.74064	-3.03072	-3.12348	-3.31912	-3.08169	-2.29216	-3.07532
1.34397e+17	-3.04696	-2.86995	-2.43623	-2.19847	-2.33915	-3.00377	-2.91461	-3.19177	-3.24165	-2.63555	-1.55753	-2.32494	-2.9043	-2.30393	-2.92709	-2.50039	-2.17185	-3.20409	-2.16428	-2.13838	-3.29223	-2.94993	-2.95179	-2.4178	-2.87744	-3.16606	-3.26404	-2.97147	-2.03513	-1.91663	-2.61417	-2.7506	-2.64996	-2.87856	-3.16662	-3.07471	-3.27422	-3.11264	-3.29969	-3.28837	-2.48392	-1.73324	-2.34227	-2.53985	-3.02761	-3.27633	-3.08627	-1.38125	-2.76316
1.34448e+17	-3.08466	-3.1142	-2.69328	-2.36787	-2.81446	-3.16088	-3.16404	-3.20337	-3.28777	-3.05059	-2.1821	-2.63543	-3.04165	-2.74875	-3.0659	-2.98512	-2.7122	-3.24266	-2.47587	-2.35987	-3.30902	-3.12054	-3.10368	-2.82444	-3.18184	-3.24569	-3.27281	-3.10902	-2.91571	-2.30002	-2.93481	-3.07846	-2.77249	-3.07621	-3.23898	-3.16799	-3.30687	-3.2633	-3.3108	-3.30074	-2.88337	-2.44379	-2.78095	-3.06111	-3.13054	-3.31912	-3.06452	-2.36872	-3.09471
1.34542e+17	-3.10595	-2.92935	-2.55404	-2.30131	-2.48569	-3.06718	-3.00335	-3.22198	-3.2551	-2.7664	-1.77166	-2.44615	-2.95833	-2.47842	-2.97562	-2.63127	-2.32957	-3.22423	-2.32459	-2.23076	-3.30179	-3.01611	-2.99534	-2.55633	-2.96072	-3.18865	-3.27498	-3.03311	-2.24123	-1.99725	-2.70995	-2.84647	-2.73796	-2.93472	-3.20411	-3.10953	-3.28906	-3.15679	-3.30813	-3.30236	-2.59321	-1.94097	-2.4445	-2.65107	-3.05445	-3.29004	-3.1144	-1.57522	-2.83762
1.34592e+17	-2.95472	-2.73451	-2.05753	-1.12918	-2.03409	-2.85519	-2.72034	-3.0894	-3.1815	-2.35823	-0.717832	-1.76847	-2.6415	-1.84256	-2.82361	-2.37989	-1.81286	-3.12652	-1.96992	-1.6717	-3.24418	-2.87732	-2.67243	-2.1836	-2.77399	-3.00847	-3.22997	-2.83527	-1.72547	-1.57575	-2.41046	-2.46664	-2.12512	-2.77098	-3.00855	-3.00632	-3.23077	-2.93295	-3.23886	-3.24302	-2.41507	-1.47435	-2.14694	-2.23727	-2.97726	-3.24899	-3.03428	-0.985169	-2.55966
1.34603e+17	-2.94117	-2.8237	-2.3238	-1.81646	-2.3514	-2.91936	-2.97884	-3.15765	-3.21934	-2.65742	-1.4035	-2.16862	-2.7951	-2.20579	-2.93177	-2.57597	-2.23702	-3.12022	-2.21785	-2.03522	-3.26566	-2.97903	-2.85927	-2.47218	-2.88991	-3.11514	-3.24417	-2.96142	-2.15504	-1.84097	-2.59158	-2.79875	-2.50211	-2.907	-3.15229	-3.09291	-3.23555	-3.1307	-3.2894	-3.24425	-2.55269	-1.91834	-2.33352	-2.59343	-2.97359	-3.2746	-3.03912	-1.53355	-2.86501
1.34995e+17	-3.13999	-3.1437	-2.71187	-2.61034	-2.88077	-3.20044	-3.20737	-3.24723	-3.28319	-3.15555	-2.39511	-2.7432	-3.1121	-3.0233	-3.10952	-3.02341	-2.80511	-3.25979	-2.5789	-2.48807	-3.31543	-3.12297	-3.11035	-2.96355	-3.22389	-3.23357	-3.29064	-3.17115	-2.98596	-2.28593	-3.02723	-3.15772	-2.93979	-3.12177	-3.27348	-3.22147	-3.30725	-3.26942	-3.3189	-3.31102	-2.9109	-2.58828	-2.86437	-3.09721	-3.09601	-3.32144	-3.14229	-2.54633	-3.15154
1.56598e+17	-2.95272	-2.71438	-1.98595	-1.09221	-2.0197	-2.82621	-2.71604	-3.07379	-3.18004	-2.31844	-0.617131	-1.7457	-2.62705	-1.79158	-2.78554	-2.3398	-1.78162	-3.11848	-1.91823	-1.60954	-3.23588	-2.8435	-2.6407	-2.14924	-2.73442	-2.99731	-3.22855	-2.81855	-1.65906	-1.5098	-2.38647	-2.41245	-2.0869	-2.75114	-2.99463	-3.01389	-3.21935	-2.9063	-3.25071	-3.23156	-2.3717	-1.41269	-2.09459	-2.18706	-2.9614	-3.24198	-3.02536	-0.917012	-2.52443
1.57563e+17	-2.96845	-2.75728	-2.07077	-1.21791	-2.07445	-2.87307	-2.74486	-3.08302	-3.1879	-2.3988	-0.736115	-1.76847	-2.68526	-1.84273	-2.84219	-2.39698	-1.82441	-3.1337	-2.03509	-1.64118	-3.24322	-2.87688	-2.65789	-2.20725	-2.78024	-3.01449	-3.23574	-2.8528	-1.75533	-1.60146	-2.41121	-2.44822	-2.11211	-2.79386	-3.01826	-3.02647	-3.22647	-2.93909	-3.24288	-3.2467	-2.41976	-1.49641	-2.18065	-2.26827	-2.98013	-3.25185	-3.03589	-1.05865	-2.57433
1.57607e+17	-2.96438	-2.75394	-2.08456	-1.18512	-2.07845	-2.86822	-2.74736	-3.08978	-3.18582	-2.39496	-0.752895	-1.7979	-2.67075	-1.87492	-2.84344	-2.40438	-1.84268	-3.13216	-2.0183	-1.67176	-3.24613	-2.88668	-2.67291	-2.2034	-2.78887	-3.01756	-3.2326	-2.84633	-1.76196	-1.5912	-2.41959	-2.4824	-2.14268	-2.78986	-3.02053	-3.01972	-3.23078	-2.94844	-3.24255	-3.24834	-2.42706	-1.52086	-2.18203	-2.28161	-2.98166	-3.25318	-3.03431	-1.05245	-2.58148
1.57621e+17	-3.06092	-3.04187	-2.51687	-2.06508	-2.68053	-3.03669	-3.09205	-3.211	-3.26435	-2.86226	-1.72166	-2.45612	-2.92698	-2.53007	-3.04011	-2.82639	-2.50856	-3.22932	-2.43256	-2.17216	-3.29758	-3.0953	-2.95928	-2.6658	-3.06809	-3.19713	-3.2703	-3.02389	-2.56967	-1.99256	-2.73964	-2.94273	-2.61057	-2.99236	-3.21772	-3.14871	-3.27532	-3.20881	-3.30444	-3.29545	-2.71531	-2.25489	-2.55136	-2.82783	-3.07242	-3.3057	-3.08818	-1.8775	-2.98425
1.57621e+17	-3.11021	-3.11834	-2.6849	-2.62128	-2.86189	-3.19247	-3.22099	-3.25204	-3.2947	-3.0964	-2.32162	-2.70685	-3.10411	-2.90474	-3.0702	-3.02663	-2.74131	-3.25835	-2.5791	-2.40918	-3.31637	-3.10918	-3.109	-2.92279	-3.23286	-3.23923	-3.2961	-3.15879	-2.95264	-2.33328	-2.97877	-3.18067	-2.87478	-3.10851	-3.27027	-3.21824	-3.30788	-3.27896	-3.31871	-3.31024	-2.87739	-2.57772	-2.83162	-3.06269	-3.10808	-3.31947	-3.14649	-2.42884	-3.13733
1.5769e+17	-3.08611	-3.08425	-2.57905	-2.17666	-2.75466	-3.05536	-3.14638	-3.23024	-3.2763	-2.92557	-1.89728	-2.56121	-2.95085	-2.66682	-3.0612	-2.84655	-2.60266	-3.24919	-2.51848	-2.26469	-3.3007	-3.12712	-2.99108	-2.73345	-3.09166	-3.20814	-3.27121	-3.06659	-2.6514	-2.03589	-2.8051	-2.98932	-2.69512	-3.00765	-3.24368	-3.15844	-3.27547	-3.23	-3.311	-3.30172	-2.76733	-2.35974	-2.57969	-2.87313	-3.0746	-3.31162	-3.10587	-1.99083	-3.03679
1.60362e+17	-2.92171	-2.7414	-2.18251	-1.45905	-2.19393	-2.86235	-2.85564	-3.12967	-3.19484	-2.51434	-1.05772	-1.9944	-2.70796	-2.03063	-2.89629	-2.4539	-2.02914	-3.09112	-2.10639	-1.79866	-3.25207	-2.94225	-2.74627	-2.2778	-2.84267	-3.05442	-3.22063	-2.86526	-1.90334	-1.67641	-2.48565	-2.63167	-2.3586	-2.843	-3.09136	-3.05083	-3.21631	-3.0379	-3.26769	-3.23131	-2.47385	-1.67679	-2.22449	-2.45901	-2.98254	-3.25666	-3.01978	-1.24808	-2.72148
1.61318e+17	-3.07488	-3.07744	-2.5609	-2.15301	-2.753	-3.04076	-3.14281	-3.23106	-3.27251	-2.91815	-1.81014	-2.56331	-2.9255	-2.6892	-3.06937	-2.82158	-2.58274	-3.2501	-2.50336	-2.21319	-3.30276	-3.12095	-2.96202	-2.70595	-3.09603	-3.1998	-3.27276	-3.05123	-2.63673	-1.96943	-2.78293	-2.98843	-2.67987	-3.00122	-3.24178	-3.15686	-3.27244	-3.22545	-3.31105	-3.3029	-2.73055	-2.34744	-2.5611	-2.8723	-3.07484	-3.31359	-3.10201	-1.96401	-3.00859
1.61461e+17	-3.11215	-3.07842	-2.69261	-2.48575	-2.8532	-3.1402	-3.15161	-3.2401	-3.26198	-3.08956	-2.28959	-2.57339	-3.06176	-2.93911	-3.09481	-2.94758	-2.68776	-3.24039	-2.49842	-2.41862	-3.30692	-3.09835	-3.07426	-2.94846	-3.13937	-3.23127	-3.27585	-3.13184	-2.86249	-2.19083	-2.92845	-3.08316	-2.89074	-3.07745	-3.2415	-3.19433	-3.30787	-3.25441	-3.31617	-3.29828	-2.86497	-2.41724	-2.74795	-3.01712	-3.08818	-3.32091	-3.12701	-2.39074	-3.07395
1.61943e+17	-3.08151	-3.11994	-2.6656	-2.23257	-2.79627	-3.13795	-3.15738	-3.188	-3.28545	-3.01412	-2.02749	-2.62515	-3.01125	-2.69092	-3.03842	-2.99147	-2.67896	-3.25172	-2.44738	-2.33468	-3.3091	-3.12077	-3.08088	-2.772	-3.1783	-3.24121	-3.27292	-3.08192	-2.88044	-2.23016	-2.90856	-3.04757	-2.70952	-3.07414	-3.23492	-3.14669	-3.30279	-3.2561	-3.31032	-3.29676	-2.865	-2.45461	-2.73974	-3.02377	-3.12843	-3.3172	-3.07321	-2.28346	-3.08332
1.6196e+17	-3.22397	-3.19974	-2.82672	-2.79772	-2.97144	-3.21513	-3.29276	-3.29472	-3.30918	-3.25591	-2.77662	-2.95201	-3.1998	-3.2139	-3.16995	-3.08872	-2.94541	-3.29501	-2.89628	-2.71335	-3.32158	-3.2016	-3.17688	-3.09542	-3.28684	-3.25085	-3.28398	-3.22358	-3.0182	-2.41252	-3.09699	-3.25905	-3.09464	-3.11831	-3.31275	-3.25717	-3.29228	-3.28047	-3.32186	-3.32114	-2.97111	-2.80271	-2.97843	-3.10376	-3.14378	-3.32179	-3.2112	-2.6527	-3.22547
1.62097e+17	-3.09941	-3.14319	-2.68858	-2.29147	-2.82424	-3.15556	-3.16489	-3.19577	-3.29108	-3.0378	-2.11649	-2.67212	-3.03804	-2.73959	-3.05859	-3.01142	-2.72273	-3.25639	-2.4691	-2.36699	-3.31185	-3.13331	-3.10508	-2.80742	-3.1947	-3.25059	-3.27572	-3.09694	-2.9291	-2.27448	-2.92795	-3.07169	-2.74166	-3.0854	-3.24458	-3.15678	-3.30675	-3.26467	-3.31155	-3.30231	-2.88028	-2.47063	-2.78565	-3.05674	-3.14164	-3.31888	-3.07452	-2.35489	-3.10011
1.65181e+17	-2.88775	-2.69972	-2.17799	-1.55757	-2.1849	-2.82606	-2.87597	-3.10354	-3.19244	-2.5127	-1.07764	-2.03352	-2.70694	-2.04571	-2.8829	-2.43404	-2.08161	-3.06296	-2.108	-1.91747	-3.25055	-2.92629	-2.7692	-2.32212	-2.8058	-3.06375	-3.22055	-2.88843	-1.93299	-1.67596	-2.47914	-2.69359	-2.40664	-2.84127	-3.11026	-3.06084	-3.2039	-3.06266	-3.27741	-3.20993	-2.44685	-1.70552	-2.22396	-2.47622	-2.94526	-3.25226	-3.01064	-1.29616	-2.76054
1.65183e+17	-3.10777	-2.99832	-2.60295	-2.31065	-2.72427	-3.08717	-3.12186	-3.23051	-3.26178	-2.96417	-2.05066	-2.54186	-2.98336	-2.71092	-3.05359	-2.84904	-2.53309	-3.21318	-2.42194	-2.2717	-3.30266	-3.09364	-3.02518	-2.74756	-3.08315	-3.20625	-3.25977	-3.03187	-2.64028	-2.12848	-2.83072	-2.98966	-2.8098	-3.03442	-3.21497	-3.1592	-3.29866	-3.22446	-3.31268	-3.29039	-2.73493	-2.21311	-2.62078	-2.88398	-3.10106	-3.31009	-3.11447	-2.02492	-2.97885
1.65258e+17	-2.92005	-2.68896	-1.96272	-1.06824	-1.99726	-2.78186	-2.71267	-3.07211	-3.17669	-2.28084	-0.604763	-1.75649	-2.61465	-1.77299	-2.77645	-2.29884	-1.7983	-3.10103	-1.90216	-1.61782	-3.22977	-2.84739	-2.63818	-2.13981	-2.71016	-2.98305	-3.21903	-2.80158	-1.60793	-1.47572	-2.36867	-2.44123	-2.10271	-2.75104	-2.99369	-3.00583	-3.20447	-2.91762	-3.2507	-3.22077	-2.34937	-1.40377	-2.06763	-2.18726	-2.95105	-3.23365	-3.01518	-0.909376	-2.53833
1.65329e+17	-2.92033	-2.6713	-1.93411	-1.14384	-1.97046	-2.74855	-2.68284	-3.07891	-3.17913	-2.21713	-0.611147	-1.75719	-2.62341	-1.72862	-2.76573	-2.23719	-1.7907	-3.10771	-1.84233	-1.62368	-3.2265	-2.82318	-2.63992	-2.14527	-2.64695	-2.97392	-3.21435	-2.78555	-1.54336	-1.44417	-2.34563	-2.44418	-2.09193	-2.75176	-2.97768	-2.99735	-3.19606	-2.90909	-3.24987	-3.22438	-2.29646	-1.32906	-2.03484	-2.13944	-2.94372	-3.22222	-3.0104	-0.855253	-2.51308
1.6538e+17	-3.05595	-3.04528	-2.55028	-2.12191	-2.6522	-3.07783	-3.07631	-3.1902	-3.26955	-2.86051	-1.82406	-2.43948	-2.97406	-2.46541	-3.0369	-2.84478	-2.52782	-3.22004	-2.42473	-2.24538	-3.29295	-3.10315	-3.01388	-2.70042	-3.04846	-3.19766	-3.26905	-3.06482	-2.60438	-2.14791	-2.76179	-2.941	-2.62011	-3.00777	-3.21023	-3.15119	-3.28097	-3.2089	-3.2989	-3.28959	-2.77655	-2.2512	-2.60276	-2.85222	-3.08004	-3.30141	-3.07272	-1.9495	-3.0128
1.6538e+17	-3.11291	-3.15159	-2.70496	-2.3668	-2.84266	-3.16173	-3.18281	-3.2093	-3.29259	-3.07352	-2.18834	-2.69895	-3.05067	-2.82363	-3.0639	-3.02638	-2.75178	-3.26277	-2.5005	-2.40722	-3.31403	-3.13115	-3.10433	-2.84968	-3.20927	-3.251	-3.2793	-3.11064	-2.95834	-2.26851	-2.95878	-3.10511	-2.79092	-3.10485	-3.25517	-3.16811	-3.30654	-3.27072	-3.31569	-3.30698	-2.88161	-2.51863	-2.80765	-3.07248	-3.13163	-3.3202	-3.08863	-2.41839	-3.12146
1.65714e+17	-3.13067	-3.17423	-2.71441	-2.66461	-2.88224	-3.23067	-3.2312	-3.24386	-3.30418	-3.14372	-2.39883	-2.81347	-3.14004	-2.9806	-3.10055	-3.06071	-2.81395	-3.26921	-2.58753	-2.46387	-3.31912	-3.14915	-3.15206	-2.95453	-3.26093	-3.24838	-3.29914	-3.18082	-3.03646	-2.38386	-3.03768	-3.19139	-2.90489	-3.13164	-3.28269	-3.22708	-3.30972	-3.28462	-3.31841	-3.31601	-2.91308	-2.61204	-2.91442	-3.12474	-3.1448	-3.32114	-3.13025	-2.54985	-3.16829
1.65738e+17	-3.13268	-3.12505	-2.67168	-2.38125	-2.83234	-3.11147	-3.17017	-3.23227	-3.28017	-3.05092	-2.1618	-2.6659	-3.04468	-2.88322	-3.08517	-2.97349	-2.70261	-3.24915	-2.51027	-2.37104	-3.31203	-3.11675	-3.07195	-2.87489	-3.16486	-3.23057	-3.27651	-3.09812	-2.8926	-2.14595	-2.91819	-3.09505	-2.80214	-3.07955	-3.24845	-3.17767	-3.30266	-3.25389	-3.3164	-3.30527	-2.82694	-2.4348	-2.77727	-3.01439	-3.11508	-3.32028	-3.13235	-2.3233	-3.08738
1.658e+17	-2.95002	-2.74387	-2.06314	-1.13257	-2.09468	-2.84291	-2.76691	-3.08153	-3.18207	-2.38741	-0.709037	-1.83903	-2.64583	-1.88818	-2.81929	-2.41129	-1.87542	-3.12014	-1.97852	-1.69752	-3.24186	-2.88457	-2.69133	-2.20474	-2.77739	-3.0179	-3.228	-2.83698	-1.76603	-1.54304	-2.43901	-2.48165	-2.16182	-2.7792	-3.02539	-3.0172	-3.22227	-2.94721	-3.25552	-3.23115	-2.42926	-1.54045	-2.14999	-2.28143	-2.96812	-3.25019	-3.02554	-1.03695	-2.58495
1.69561e+17	-3.06759	-3.08939	-2.63914	-2.17218	-2.75144	-3.12688	-3.12627	-3.17773	-3.27783	-2.97733	-1.96217	-2.562	-2.99244	-2.62177	-3.03171	-2.95628	-2.62616	-3.23629	-2.42065	-2.2949	-3.30494	-3.10854	-3.06313	-2.73827	-3.1496	-3.22882	-3.2665	-3.06944	-2.81994	-2.2164	-2.87577	-3.0062	-2.67626	-3.04997	-3.21945	-3.13644	-3.29977	-3.23683	-3.30408	-3.29035	-2.85154	-2.38672	-2.71076	-2.98839	-3.12072	-3.31444	-3.06215	-2.20886	-3.05373
1.6964e+17	-2.98662	-2.80286	-2.15815	-1.28241	-2.16516	-2.92147	-2.79104	-3.09488	-3.19482	-2.48552	-0.894538	-1.8783	-2.70702	-1.96356	-2.87056	-2.49228	-1.92554	-3.14662	-2.07097	-1.742	-3.2549	-2.91678	-2.72002	-2.26476	-2.84051	-3.05134	-3.23745	-2.87268	-1.91357	-1.6944	-2.48419	-2.52103	-2.20288	-2.8177	-3.04309	-3.02873	-3.24351	-2.9777	-3.24826	-3.25368	-2.49465	-1.62728	-2.25203	-2.37585	-3.00357	-3.26465	-3.03833	-1.19069	-2.63429
1.69794e+17	-2.99672	-2.84231	-2.39984	-2.06841	-2.41372	-2.97615	-2.97448	-3.18177	-3.22885	-2.708	-1.5863	-2.29792	-2.85481	-2.32209	-2.94923	-2.59842	-2.25275	-3.14598	-2.21066	-2.11911	-3.28424	-2.96821	-2.91632	-2.49402	-2.91944	-3.14644	-3.24572	-2.96861	-2.20149	-1.95645	-2.63308	-2.82611	-2.62795	-2.91453	-3.16625	-3.09335	-3.25917	-3.13463	-3.29748	-3.26029	-2.54804	-1.88702	-2.39279	-2.60832	-3.01178	-3.27908	-3.06085	-1.54601	-2.84461
1.70672e+17	-2.9375	-2.69355	-1.96439	-1.11958	-1.98057	-2.78328	-2.68316	-3.07965	-3.18121	-2.24683	-0.609831	-1.74213	-2.62437	-1.7542	-2.77696	-2.2737	-1.77319	-3.12027	-1.8677	-1.62306	-3.23075	-2.82802	-2.64995	-2.15008	-2.67649	-2.9828	-3.22154	-2.80091	-1.57771	-1.46379	-2.36515	-2.4323	-2.08098	-2.74685	-2.98082	-2.99994	-3.21208	-2.90262	-3.2458	-3.2337	-2.32889	-1.35393	-2.06286	-2.14451	-2.95309	-3.23169	-3.02253	-0.866379	-2.50767
1.70678e+17	-2.92473	-2.68535	-1.94799	-1.05917	-1.97507	-2.77709	-2.69431	-3.07599	-3.17698	-2.24955	-0.580898	-1.72982	-2.60723	-1.74149	-2.76717	-2.27893	-1.7755	-3.10932	-1.87487	-1.6052	-3.22781	-2.83469	-2.63611	-2.13661	-2.69072	-2.97475	-3.22009	-2.79783	-1.57674	-1.45611	-2.36208	-2.42984	-2.07414	-2.74812	-2.97884	-3.00034	-3.20687	-2.90452	-3.2469	-3.22586	-2.33497	-1.3647	-2.04937	-2.14429	-2.94987	-3.23128	-3.01719	-0.863196	-2.51395
1.70741e+17	-3.11562	-3.13514	-2.70296	-2.46081	-2.83519	-3.1715	-3.17222	-3.22077	-3.29343	-3.04997	-2.25517	-2.68692	-3.07479	-2.78191	-3.08115	-3.00572	-2.74441	-3.25242	-2.52607	-2.40003	-3.31385	-3.14469	-3.11948	-2.85989	-3.20454	-3.25097	-3.27901	-3.12732	-2.93216	-2.34801	-2.92374	-3.11294	-2.79996	-3.08608	-3.254	-3.18341	-3.30654	-3.26449	-3.31044	-3.30754	-2.88625	-2.46184	-2.8163	-3.06493	-3.14321	-3.31844	-3.09002	-2.37674	-3.1124
1.91141e+17	-2.90471	-2.70305	-2.05338	-1.34795	-2.03349	-2.77886	-2.75787	-3.11222	-3.1891	-2.31501	-0.850498	-1.88843	-2.67378	-1.81686	-2.82478	-2.29395	-1.94981	-3.09295	-1.95293	-1.79323	-3.23594	-2.89559	-2.70538	-2.25714	-2.66991	-3.00117	-3.21628	-2.84479	-1.65978	-1.54152	-2.39433	-2.58482	-2.22447	-2.8273	-3.03297	-3.01656	-3.19294	-2.98948	-3.25905	-3.22785	-2.33237	-1.4818	-2.09596	-2.24587	-2.94042	-3.22178	-3.0148	-1.04203	-2.629
1.91235e+17	-3.11375	-3.15186	-2.70373	-2.41864	-2.84606	-3.16628	-3.18892	-3.21378	-3.29618	-3.06115	-2.1947	-2.70736	-3.06208	-2.8086	-3.06647	-3.03663	-2.7554	-3.26054	-2.50449	-2.39758	-3.31598	-3.13549	-3.11744	-2.85394	-3.22021	-3.25594	-3.28316	-3.11948	-2.96815	-2.29469	-2.94451	-3.12607	-2.77564	-3.10362	-3.25885	-3.17897	-3.3085	-3.27511	-3.31564	-3.3088	-2.88023	-2.50724	-2.82322	-3.07279	-3.14185	-3.32016	-3.09346	-2.4076	-3.12732
1.91623e+17	-3.1243	-3.1444	-2.67246	-2.41115	-2.84546	-3.14217	-3.19004	-3.22589	-3.29054	-3.06257	-2.15938	-2.71348	-3.04959	-2.86127	-3.0731	-3.01822	-2.74447	-3.25691	-2.52262	-2.37474	-3.31606	-3.12529	-3.08172	-2.86351	-3.20538	-3.23985	-3.28234	-3.1085	-2.94362	-2.19926	-2.94177	-3.12785	-2.79564	-3.09027	-3.25889	-3.18732	-3.30494	-3.26523	-3.31793	-3.30935	-2.84876	-2.51058	-2.81749	-3.03984	-3.1196	-3.32026	-3.12498	-2.36587	-3.12368
1.91714e+17	-3.00952	-2.96353	-2.41683	-1.90413	-2.53007	-2.97498	-3.04754	-3.21341	-3.24544	-2.74858	-1.48003	-2.31514	-2.86958	-2.37167	-3.01212	-2.6562	-2.37863	-3.20041	-2.38718	-2.04215	-3.27405	-3.06195	-2.86988	-2.57647	-2.94066	-3.14094	-3.26689	-3.0014	-2.28836	-1.79999	-2.65682	-2.81612	-2.52752	-2.96309	-3.20106	-3.1348	-3.23848	-3.16133	-3.29796	-3.28617	-2.61819	-2.08998	-2.38388	-2.66143	-3.00315	-3.29199	-3.06734	-1.66433	-2.90244
1.92318e+17	-3.12272	-3.15695	-2.71781	-2.59985	-2.87412	-3.211	-3.22246	-3.23309	-3.3004	-3.13052	-2.32966	-2.76359	-3.11233	-2.94093	-3.07933	-3.05684	-2.7935	-3.27012	-2.56851	-2.44416	-3.31829	-3.1372	-3.12752	-2.92282	-3.25209	-3.24857	-3.29281	-3.16287	-3.02578	-2.35485	-3.02396	-3.17082	-2.87812	-3.13465	-3.27625	-3.20833	-3.30811	-3.28156	-3.31874	-3.31235	-2.91637	-2.60996	-2.87561	-3.11535	-3.13019	-3.32101	-3.11989	-2.52513	-3.16047
1.92788e+17	-3.14319	-3.17838	-2.74893	-2.63908	-2.89203	-3.22804	-3.22964	-3.24247	-3.30349	-3.15604	-2.42294	-2.81514	-3.13775	-2.99274	-3.10543	-3.06284	-2.83367	-3.27435	-2.59789	-2.48859	-3.31908	-3.15669	-3.15555	-2.95096	-3.26215	-3.25239	-3.29494	-3.17506	-3.04494	-2.39325	-3.04928	-3.17405	-2.91717	-3.14563	-3.2844	-3.21731	-3.30956	-3.28772	-3.31918	-3.31586	-2.92662	-2.62627	-2.90371	-3.1399	-3.14243	-3.32159	-3.12174	-2.58972	-3.16672
1.95614e+17	-2.93556	-2.69796	-1.98674	-1.14462	-2.02044	-2.7924	-2.73497	-3.08713	-3.18326	-2.28969	-0.649818	-1.75786	-2.64076	-1.75452	-2.79274	-2.3087	-1.82285	-3.10909	-1.93046	-1.61774	-3.23019	-2.84723	-2.64566	-2.17847	-2.70722	-2.98854	-3.22352	-2.81196	-1.61933	-1.47685	-2.37957	-2.4471	-2.09202	-2.78013	-2.99838	-3.01711	-3.20348	-2.92704	-3.25364	-3.23032	-2.34815	-1.41207	-2.07895	-2.18791	-2.95124	-3.23405	-3.01629	-0.932548	-2.54495
1.95614e+17	-2.92887	-2.68302	-1.94357	-1.08063	-1.98784	-2.77872	-2.69784	-3.06906	-3.17861	-2.26057	-0.58892	-1.73022	-2.61933	-1.74541	-2.77036	-2.28269	-1.76882	-3.1066	-1.8824	-1.5907	-3.22821	-2.82856	-2.62919	-2.13249	-2.69717	-2.98208	-3.21984	-2.79272	-1.58482	-1.46761	-2.35638	-2.41404	-2.07759	-2.74279	-2.98379	-3.00591	-3.20581	-2.90466	-3.24925	-3.22338	-2.33625	-1.36594	-2.05928	-2.16634	-2.95295	-3.23231	-3.01516	-0.878085	-2.51849
1.96116e+17	-3.15629	-3.02005	-2.71815	-2.47824	-2.82008	-3.15633	-3.20057	-3.27264	-3.28332	-3.04913	-2.30235	-2.67999	-3.0412	-2.77683	-3.02808	-3.02853	-2.71742	-3.22114	-2.55639	-2.38108	-3.3141	-3.1419	-3.08001	-2.8793	-3.19212	-3.20686	-3.29187	-3.1414	-2.82828	-2.17916	-2.86696	-3.16569	-2.87986	-3.09479	-3.26242	-3.23292	-3.30733	-3.26557	-3.31714	-3.30766	-2.80495	-2.48797	-2.66091	-2.92771	-3.11543	-3.31488	-3.17501	-2.19747	-3.07876
1.96654e+17	-3.08417	-3.09271	-2.62298	-2.24326	-2.74406	-3.12046	-3.10673	-3.19168	-3.2791	-2.94558	-1.97062	-2.5539	-3.01228	-2.60873	-3.05946	-2.93334	-2.61262	-3.23643	-2.45276	-2.28075	-3.30669	-3.11755	-3.0597	-2.74849	-3.13641	-3.23211	-3.2728	-3.07343	-2.78645	-2.23538	-2.81975	-3.01844	-2.67231	-3.03973	-3.22551	-3.15507	-3.29814	-3.2342	-3.29989	-3.29938	-2.81884	-2.33126	-2.72104	-2.97498	-3.12686	-3.3133	-3.07581	-2.15335	-3.04716
2.00364e+17	-3.01833	-2.88434	-2.32298	-1.64671	-2.3244	-2.99495	-2.85023	-3.12477	-3.21816	-2.61925	-1.24147	-2.05081	-2.82968	-2.14065	-2.97053	-2.60912	-2.11177	-3.17142	-2.23504	-1.8991	-3.27344	-2.9912	-2.81695	-2.42521	-2.91426	-3.10816	-3.25069	-2.94094	-2.17824	-1.90327	-2.54805	-2.67658	-2.34363	-2.88819	-3.10034	-3.07559	-3.25969	-3.05654	-3.24849	-3.27483	-2.58819	-1.80507	-2.42423	-2.57639	-3.04948	-3.28178	-3.04604	-1.48827	-2.75762
2.00419e+17	-3.05639	-3.06015	-2.59118	-2.23134	-2.73794	-3.08654	-3.1337	-3.21141	-3.2719	-2.93781	-1.94236	-2.51947	-2.9776	-2.61255	-3.03995	-2.91354	-2.5821	-3.22348	-2.43884	-2.25864	-3.3047	-3.08822	-3.03574	-2.74144	-3.13188	-3.22626	-3.27307	-3.06584	-2.72525	-2.14516	-2.81053	-3.0341	-2.67754	-3.02217	-3.22619	-3.15701	-3.29444	-3.24197	-3.3083	-3.29364	-2.7814	-2.34691	-2.65705	-2.93724	-3.09044	-3.31319	-3.0918	-2.08894	-3.04642
2.00897e+17	-2.88628	-2.6724	-2.03274	-1.21308	-2.04882	-2.78181	-2.7861	-3.08275	-3.17889	-2.35556	-0.763707	-1.86768	-2.64211	-1.86228	-2.81103	-2.32772	-1.89466	-3.06971	-1.97226	-1.72258	-3.23249	-2.87786	-2.67331	-2.17983	-2.75381	-3.01413	-3.21672	-2.83132	-1.66912	-1.53054	-2.39756	-2.51462	-2.22132	-2.77177	-3.05225	-3.0224	-3.195	-2.97703	-3.26586	-3.21002	-2.36755	-1.49527	-2.09127	-2.30351	-2.94583	-3.23702	-2.99731	-1.01687	-2.64742
2.00915e+17	-3.07508	-3.0817	-2.63474	-2.32664	-2.78111	-3.12943	-3.1586	-3.19459	-3.28114	-3.01778	-2.03431	-2.59904	-3.01602	-2.74622	-3.03093	-2.97438	-2.65669	-3.23734	-2.48721	-2.32941	-3.30801	-3.08737	-3.05078	-2.80485	-3.16369	-3.21647	-3.27354	-3.08949	-2.87538	-2.21042	-2.90712	-3.06779	-2.75634	-3.06585	-3.24228	-3.17268	-3.29631	-3.2441	-3.31087	-3.29149	-2.85239	-2.4679	-2.74915	-2.99815	-3.09487	-3.31558	-3.08281	-2.28218	-3.0908
2.00983e+17	-3.10792	-3.1069	-2.69019	-2.54741	-2.8546	-3.17938	-3.19865	-3.2361	-3.28663	-3.10149	-2.28251	-2.68227	-3.07618	-2.90269	-3.06836	-3.02546	-2.74507	-3.25092	-2.54271	-2.42355	-3.31533	-3.11228	-3.09481	-2.90899	-3.22036	-3.23643	-3.28142	-3.1465	-2.95637	-2.2792	-2.98623	-3.14402	-2.87109	-3.10915	-3.26465	-3.19987	-3.30779	-3.26561	-3.31722	-3.30477	-2.88972	-2.55311	-2.81877	-3.06697	-3.10829	-3.32031	-3.12579	-2.42903	-3.13365
2.04222e+17	-3.04587	-3.03565	-2.51377	-2.06359	-2.66834	-3.00695	-3.10615	-3.22135	-3.25965	-2.86223	-1.6297	-2.48668	-2.90761	-2.61248	-3.06073	-2.76084	-2.48972	-3.2284	-2.43226	-2.09557	-3.29638	-3.09092	-2.91956	-2.62728	-3.05389	-3.17315	-3.26941	-3.01544	-2.52689	-1.89124	-2.71087	-2.9452	-2.63132	-2.98691	-3.22342	-3.14924	-3.25837	-3.20128	-3.30624	-3.29583	-2.6745	-2.26707	-2.53427	-2.82708	-3.06073	-3.3078	-3.09095	-1.86506	-2.95059
2.0436e+17	-3.15826	-3.1736	-2.64959	-2.66895	-2.86383	-3.20492	-3.23021	-3.25515	-3.29713	-3.17424	-2.39719	-2.83039	-3.13025	-3.10052	-3.12498	-3.05426	-2.83258	-3.25226	-2.61064	-2.46631	-3.31993	-3.1381	-3.10782	-3.00571	-3.25465	-3.22327	-3.2964	-3.18468	-3.03228	-2.2229	-3.06301	-3.21655	-2.95322	-3.10862	-3.28115	-3.24766	-3.30856	-3.25944	-3.32057	-3.31613	-2.88624	-2.59594	-2.9606	-3.08817	-3.13751	-3.32146	-3.18637	-2.50862	-3.18999
2.04952e+17	-3.03673	-3.0013	-2.47241	-1.83738	-2.61904	-2.99732	-3.06577	-3.17136	-3.24916	-2.83376	-1.55028	-2.4192	-2.88013	-2.48077	-3.00101	-2.80983	-2.41946	-3.20881	-2.3299	-2.09934	-3.28834	-3.05824	-2.94167	-2.58778	-3.03874	-3.1738	-3.25839	-2.97576	-2.51546	-1.90523	-2.72344	-2.87428	-2.55328	-2.96196	-3.19166	-3.12137	-3.27028	-3.18692	-3.29931	-3.27335	-2.69409	-2.20002	-2.5265	-2.7984	-3.06117	-3.30304	-3.0717	-1.83234	-2.93225
2.04968e+17	-3.0351	-2.96111	-2.51305	-1.94143	-2.61347	-3.01242	-3.08402	-3.16216	-3.24451	-2.88789	-1.69893	-2.39631	-2.90112	-2.51777	-3.01566	-2.7909	-2.41308	-3.18693	-2.33702	-2.13446	-3.2809	-3.05169	-2.98178	-2.60497	-3.00187	-3.17121	-3.24269	-2.96438	-2.534	-1.99701	-2.79618	-2.85819	-2.63554	-2.9749	-3.17052	-3.11947	-3.27806	-3.19037	-3.29649	-3.25781	-2.72924	-2.14592	-2.53258	-2.84353	-3.0733	-3.30724	-3.05504	-1.89588	-2.92579
2.05932e+17	-3.01438	-2.93985	-2.36101	-1.76268	-2.47082	-2.91322	-2.9951	-3.16682	-3.22432	-2.72122	-1.2613	-2.2909	-2.85134	-2.39296	-2.99206	-2.63254	-2.25981	-3.18455	-2.28668	-1.90391	-3.28131	-3.00791	-2.81193	-2.46459	-2.96314	-3.09029	-3.2577	-2.95482	-2.28849	-1.73862	-2.58237	-2.79473	-2.43396	-2.91189	-3.16597	-3.11411	-3.23867	-3.12672	-3.28533	-3.26954	-2.59709	-2.03025	-2.4513	-2.68221	-3.03735	-3.28818	-3.07112	-1.6208	-2.81105
2.27293e+17	-3.06631	-2.8059	-2.40319	-1.84999	-2.34727	-3.00983	-2.95071	-3.19643	-3.22166	-2.6634	-1.44551	-2.27982	-2.81267	-2.27492	-2.90698	-2.61651	-2.21783	-3.15631	-2.16747	-1.9934	-3.28484	-3.00132	-2.82039	-2.42046	-2.91742	-3.12429	-3.25975	-2.95872	-2.16483	-1.86812	-2.57781	-2.76904	-2.54628	-2.91735	-3.14767	-3.10645	-3.25802	-3.11461	-3.2953	-3.26986	-2.49195	-1.82805	-2.26543	-2.52249	-3.02318	-3.26872	-3.07782	-1.37007	-2.75057
2.27362e+17	-2.96163	-2.73256	-2.05629	-1.16469	-2.01558	-2.85989	-2.69916	-3.09081	-3.18303	-2.34461	-0.738995	-1.74762	-2.65291	-1.8214	-2.83282	-2.36192	-1.79375	-3.13133	-1.9711	-1.66681	-3.24445	-2.87238	-2.6633	-2.18958	-2.75749	-3.00842	-3.22986	-2.83234	-1.70941	-1.59463	-2.39577	-2.46292	-2.11142	-2.77792	-3.00133	-3.00253	-3.23029	-2.93023	-3.23068	-3.24929	-2.39875	-1.44315	-2.15462	-2.22822	-2.98058	-3.24658	-3.03552	-0.988522	-2.55356
2.28044e+17	-2.92376	-2.70076	-2.01247	-1.14958	-2.05252	-2.8036	-2.75839	-3.08263	-3.18099	-2.33745	-0.703314	-1.80906	-2.64219	-1.81845	-2.80032	-2.33964	-1.83954	-3.0997	-1.95668	-1.64537	-3.23353	-2.86004	-2.64969	-2.16509	-2.75691	-3.00253	-3.22088	-2.81662	-1.66147	-1.5124	-2.38973	-2.46727	-2.15216	-2.77053	-3.01953	-3.01587	-3.20637	-2.95163	-3.25653	-3.22463	-2.37742	-1.46739	-2.1005	-2.25982	-2.95843	-3.23797	-3.01116	-0.978624	-2.59247
2.30587e+17	-3.13881	-3.16035	-2.70391	-2.57356	-2.86217	-3.19548	-3.20986	-3.24148	-3.29414	-3.14823	-2.36435	-2.76149	-3.1078	-3.00158	-3.09894	-3.04273	-2.80315	-3.25833	-2.58247	-2.47264	-3.31738	-3.12613	-3.11199	-2.96229	-3.23498	-3.23371	-3.28911	-3.16007	-3.01025	-2.28131	-3.02751	-3.17311	-2.90991	-3.12098	-3.27272	-3.21645	-3.30791	-3.26896	-3.31906	-3.31258	-2.89372	-2.58011	-2.89002	-3.09502	-3.12395	-3.32133	-3.13036	-2.52302	-3.16544
2.30748e+17	-3.06623	-3.07384	-2.57979	-2.06001	-2.73594	-3.04698	-3.12396	-3.19105	-3.26725	-2.92778	-1.77652	-2.5491	-2.94991	-2.63262	-3.03465	-2.89569	-2.56476	-3.23568	-2.41367	-2.21077	-3.30207	-3.0918	-3.00521	-2.68904	-3.10184	-3.20632	-3.2671	-3.03197	-2.71159	-2.02359	-2.80486	-2.97586	-2.63423	-3.01212	-3.22317	-3.13804	-3.28513	-3.22894	-3.30629	-3.28919	-2.76788	-2.3458	-2.63527	-2.91394	-3.09184	-3.31388	-3.08783	-2.05141	-3.00952
2.30817e+17	-3.11661	-3.11479	-2.64014	-2.26251	-2.81698	-3.10229	-3.16305	-3.21994	-3.28338	-2.99902	-2.0409	-2.6478	-2.99587	-2.74601	-3.05779	-2.96884	-2.67523	-3.25468	-2.48348	-2.30944	-3.31141	-3.12372	-3.05159	-2.79107	-3.1707	-3.23798	-3.27287	-3.05417	-2.83518	-2.16248	-2.86813	-3.06186	-2.74151	-3.06348	-3.24344	-3.16264	-3.30049	-3.25534	-3.315	-3.30377	-2.8027	-2.43394	-2.72131	-2.9872	-3.11785	-3.31701	-3.10663	-2.20993	-3.07556
2.35061e+17	-3.1152	-3.15719	-2.70071	-2.51073	-2.85262	-3.19685	-3.20592	-3.2204	-3.298	-3.11001	-2.27081	-2.74159	-3.08812	-2.89185	-3.07232	-3.05293	-2.78155	-3.26336	-2.52909	-2.43626	-3.31668	-3.1341	-3.1203	-2.89739	-3.23807	-3.24816	-3.28901	-3.14828	-3.00642	-2.31661	-3.00545	-3.15192	-2.84349	-3.12293	-3.26573	-3.19541	-3.30916	-3.2743	-3.31757	-3.3099	-2.90741	-2.56816	-2.86529	-3.09468	-3.13678	-3.32017	-3.10968	-2.48033	-3.15145
2.35122e+17	-3.07723	-3.07274	-2.64811	-2.48379	-2.799	-3.14756	-3.18229	-3.22425	-3.28286	-3.03125	-2.15427	-2.61077	-3.04161	-2.78364	-3.04093	-2.98241	-2.66643	-3.23874	-2.51197	-2.3678	-3.31061	-3.08561	-3.07126	-2.85119	-3.18213	-3.22893	-3.28152	-3.11681	-2.86109	-2.26569	-2.91667	-3.11665	-2.81056	-3.08111	-3.25198	-3.18787	-3.29902	-3.25723	-3.31474	-3.2976	-2.84178	-2.48915	-2.75973	-3.00897	-3.0838	-3.31628	-3.10633	-2.30833	-3.11026
2.35197e+17	-3.05909	-3.03858	-2.52064	-2.08767	-2.64139	-3.06179	-3.08	-3.19285	-3.26571	-2.84893	-1.77638	-2.40356	-2.96044	-2.45714	-3.02489	-2.83481	-2.49878	-3.22602	-2.42422	-2.22901	-3.29394	-3.08686	-2.99519	-2.67325	-3.05307	-3.19255	-3.2722	-3.06102	-2.56758	-2.1175	-2.76167	-2.93556	-2.60199	-2.99579	-3.20482	-3.14433	-3.28363	-3.20309	-3.29979	-3.29056	-2.76937	-2.24337	-2.56842	-2.82414	-3.07748	-3.30175	-3.08794	-1.87766	-3.00104
2.35689e+17	-3.06813	-3.04624	-2.59144	-2.3663	-2.76914	-3.07558	-3.16273	-3.23873	-3.27011	-2.95348	-2.03905	-2.52235	-2.98476	-2.6996	-3.04894	-2.90105	-2.59896	-3.22471	-2.50798	-2.29324	-3.30653	-3.07964	-3.03337	-2.79763	-3.13452	-3.22615	-3.27361	-3.08556	-2.71362	-2.14102	-2.83236	-3.06471	-2.7406	-3.02429	-3.24263	-3.16807	-3.29238	-3.24493	-3.31463	-3.29544	-2.77934	-2.37607	-2.64438	-2.9327	-3.06876	-3.31508	-3.11384	-2.09841	-3.07023
2.3622e+17	-3.03167	-2.99682	-2.57425	-2.02014	-2.68019	-3.05875	-3.08685	-3.16666	-3.25622	-2.91948	-1.80407	-2.45377	-2.92747	-2.54631	-3.02416	-2.85871	-2.50578	-3.19793	-2.3693	-2.18089	-3.29218	-3.07359	-3.01089	-2.66787	-3.06196	-3.19036	-3.246	-3.00931	-2.66764	-2.07798	-2.8199	-2.91005	-2.6415	-2.98667	-3.19133	-3.12378	-3.28694	-3.20565	-3.29656	-3.26799	-2.78252	-2.24946	-2.60892	-2.90016	-3.09082	-3.31139	-3.04675	-2.02462	-2.97927
2.40145e+17	-3.09473	-3.0991	-2.68545	-2.31724	-2.80377	-3.14701	-3.15259	-3.2064	-3.28066	-3.04885	-2.1735	-2.61443	-3.02953	-2.76059	-3.06865	-2.96683	-2.68477	-3.23955	-2.46517	-2.35976	-3.30705	-3.12134	-3.08921	-2.82816	-3.16311	-3.23935	-3.26705	-3.08914	-2.87401	-2.25245	-2.9268	-3.04988	-2.78927	-3.07417	-3.23023	-3.15649	-3.30697	-3.25498	-3.31058	-3.2973	-2.86337	-2.41385	-2.75559	-3.04022	-3.12719	-3.3187	-3.07805	-2.32994	-3.07543
2.40628e+17	-2.92624	-2.70083	-2.04127	-1.34349	-2.02931	-2.7876	-2.74264	-3.11939	-3.18811	-2.30251	-0.81796	-1.86158	-2.66334	-1.80777	-2.812	-2.28693	-1.896	-3.1127	-1.91424	-1.7443	-3.24054	-2.86816	-2.69763	-2.2184	-2.69522	-3.00652	-3.22338	-2.82875	-1.64216	-1.52986	-2.3907	-2.53427	-2.18867	-2.80527	-3.0236	-3.00593	-3.20012	-2.96683	-3.25797	-3.2365	-2.31998	-1.41307	-2.07488	-2.20881	-2.95609	-3.22704	-3.01667	-0.963294	-2.585
1.20703e+17	-2.91023	-2.75968	-2.09022	-1.60198	-2.2344	-2.7948	-2.88301	-3.1469	-3.19409	-2.49575	-0.977238	-2.00835	-2.7761	-1.93156	-2.85057	-2.3852	-2.01709	-3.08259	-2.14356	-1.6699	-3.23975	-2.89671	-2.66608	-2.28876	-2.82979	-3.00067	-3.24157	-2.88978	-1.85733	-1.56959	-2.42867	-2.58083	-2.24665	-2.87358	-3.10574	-3.0874	-3.17328	-3.04414	-3.27834	-3.21048	-2.45054	-1.64056	-2.16223	-2.43283	-2.97394	-3.23579	-3.01602	-1.26068	-2.70494
1.20727e+17	-3.04239	-2.87201	-2.40218	-2.14705	-2.26766	-2.99024	-2.87673	-3.17647	-3.2486	-2.53554	-1.40109	-2.2119	-2.9141	-2.17213	-2.92522	-2.43164	-2.09406	-3.22094	-2.18384	-2.09512	-3.27853	-2.93886	-2.96351	-2.39338	-2.79452	-3.15052	-3.26962	-2.96834	-1.86643	-1.81391	-2.59222	-2.66926	-2.55951	-2.86831	-3.13992	-3.07457	-3.2705	-3.07924	-3.29712	-3.29644	-2.43244	-1.63107	-2.30436	-2.48657	-3.01189	-3.26847	-3.07487	-1.3011	-2.72041
1.20729e+17	-3.08459	-2.95772	-2.45169	-2.17281	-2.57189	-3.01639	-3.10995	-3.1978	-3.24621	-2.95704	-1.8818	-2.39158	-2.92843	-2.5868	-3.0564	-2.71439	-2.35847	-3.18016	-2.35435	-2.1398	-3.27138	-3.04647	-2.96995	-2.59665	-2.97877	-3.16459	-3.24951	-2.93336	-2.44787	-2.03728	-2.80982	-2.90505	-2.7542	-2.99868	-3.14769	-3.16712	-3.28099	-3.20184	-3.30882	-3.27866	-2.66429	-2.00348	-2.53528	-2.87165	-3.0895	-3.30181	-3.08804	-1.8733	-2.91459
1.2077e+17	-3.07352	-3	-2.48458	-2.21655	-2.67452	-3.02748	-3.12665	-3.25765	-3.2605	-2.8199	-1.66312	-2.46096	-2.87925	-2.64985	-3.09068	-2.64623	-2.49126	-3.22911	-2.54133	-2.12729	-3.29276	-3.09534	-2.89089	-2.64831	-3.02568	-3.15197	-3.27256	-3.0523	-2.40896	-1.8558	-2.718	-2.93482	-2.68188	-3.00193	-3.21971	-3.15247	-3.24862	-3.17726	-3.30892	-3.30024	-2.62988	-2.18899	-2.42272	-2.78608	-3.05185	-3.3042	-3.07613	-1.82086	-2.93112
1.2077e+17	-3.13706	-3.07606	-2.65409	-2.56058	-2.78608	-3.11516	-3.20537	-3.26002	-3.28613	-3.05476	-2.27008	-2.6351	-3.04245	-2.89306	-3.10434	-2.94323	-2.70122	-3.22417	-2.56893	-2.36749	-3.31293	-3.12117	-3.07666	-2.91322	-3.18256	-3.22846	-3.27977	-3.08498	-2.8427	-2.18154	-2.91075	-3.1302	-2.8527	-3.08341	-3.25195	-3.2021	-3.30284	-3.25119	-3.31876	-3.30521	-2.77914	-2.39779	-2.77105	-3.01905	-3.11852	-3.31845	-3.13991	-2.28164	-3.11611
1.2077e+17	-2.97482	-2.77094	-2.18979	-1.64959	-2.23259	-2.88865	-2.90473	-3.14324	-3.21952	-2.45128	-0.974798	-1.90876	-2.83921	-1.8241	-2.9283	-2.41488	-2.06031	-3.13297	-2.28645	-1.79047	-3.22541	-2.92381	-2.74499	-2.38561	-2.7232	-3.03114	-3.24392	-2.94489	-1.76424	-1.62742	-2.5035	-2.54548	-2.20695	-2.95347	-3.06196	-3.08952	-3.20288	-2.99691	-3.28048	-3.26138	-2.41028	-1.56732	-2.20568	-2.3444	-2.97228	-3.24451	-2.99659	-1.24933	-2.7272
1.20779e+17	-3.18849	-3.10158	-2.70401	-2.60619	-2.84161	-3.14205	-3.19686	-3.26489	-3.28162	-3.10533	-2.40353	-2.6789	-3.08823	-2.98362	-3.12809	-2.94266	-2.7195	-3.23856	-2.54001	-2.41102	-3.31253	-3.16014	-3.11077	-2.9764	-3.17396	-3.22066	-3.28489	-3.09565	-2.89285	-2.23998	-2.93524	-3.11195	-2.93714	-3.10984	-3.24915	-3.21131	-3.31172	-3.25878	-3.31975	-3.30933	-2.798	-2.37746	-2.79672	-3.0353	-3.13168	-3.31993	-3.15508	-2.39481	-3.0921
1.20779e+17	-2.87037	-2.61233	-1.90572	-1.39186	-2.02149	-2.67999	-2.74689	-3.10706	-3.19042	-2.21385	-0.784638	-1.78407	-2.69476	-1.65052	-2.77653	-2.18911	-1.8521	-3.06855	-1.89724	-1.53472	-3.21628	-2.79993	-2.59993	-2.17162	-2.68534	-2.97779	-3.20922	-2.74574	-1.54106	-1.47867	-2.30224	-2.44734	-2.10866	-2.80878	-3.01385	-3.01268	-3.14865	-2.96133	-3.26394	-3.20229	-2.28059	-1.28909	-1.99962	-2.23402	-2.95493	-3.20943	-2.97551	-0.920517	-2.59147
1.20781e+17	-3.10152	-3.04011	-2.63855	-2.53597	-2.82979	-3.11139	-3.18274	-3.25889	-3.26716	-3.04249	-2.27344	-2.56762	-3.04086	-2.86325	-3.08386	-2.94196	-2.65756	-3.22476	-2.53692	-2.36352	-3.30856	-3.08359	-3.06944	-2.88412	-3.16261	-3.2285	-3.27641	-3.10578	-2.80578	-2.20356	-2.90921	-3.10753	-2.86535	-3.06801	-3.24656	-3.19641	-3.3046	-3.25369	-3.31798	-3.297	-2.81012	-2.39617	-2.71583	-3.00893	-3.08221	-3.31949	-3.1476	-2.2632	-3.07773
1.20787e+17	-3.08882	-3.01847	-2.48716	-2.2834	-2.70627	-3.03413	-3.14588	-3.26513	-3.26451	-2.84408	-1.7061	-2.50861	-2.88126	-2.73856	-3.1123	-2.65064	-2.52166	-3.23708	-2.55306	-2.14935	-3.29781	-3.0974	-2.90772	-2.67652	-3.05202	-3.15074	-3.27226	-3.05624	-2.45987	-1.87751	-2.72638	-2.97485	-2.71778	-3.00666	-3.22619	-3.15814	-3.2551	-3.18838	-3.31177	-3.30438	-2.63644	-2.22627	-2.4573	-2.83059	-3.06796	-3.30824	-3.08989	-1.87123	-2.93959
1.20788e+17	-3.02718	-2.94138	-2.49821	-2.34051	-2.67649	-3.04249	-3.12344	-3.24199	-3.25782	-2.8995	-2.00118	-2.4122	-2.95317	-2.58124	-3.03667	-2.83559	-2.46404	-3.16862	-2.47565	-2.2008	-3.29787	-3.01865	-3.00582	-2.69478	-3.10085	-3.20733	-3.26087	-3.02505	-2.54783	-2.12521	-2.78679	-3.02254	-2.75439	-3.01774	-3.21481	-3.1578	-3.28933	-3.2255	-3.3119	-3.27714	-2.70176	-2.19959	-2.59446	-2.92689	-3.06868	-3.30735	-3.11059	-1.97426	-3.02161
1.2085e+17	-2.92776	-2.67909	-2.12949	-1.49436	-2.11007	-2.82133	-2.83022	-3.14729	-3.19949	-2.3834	-1.03196	-1.9126	-2.69943	-1.8633	-2.88688	-2.32496	-1.99661	-3.09529	-2.06872	-1.75594	-3.23934	-2.92046	-2.71137	-2.27776	-2.72195	-3.02458	-3.21506	-2.83055	-1.68981	-1.6004	-2.42869	-2.62205	-2.33153	-2.88206	-3.05957	-3.02228	-3.18414	-3.02942	-3.25617	-3.24597	-2.39619	-1.54538	-2.10951	-2.36364	-2.93704	-3.23173	-3.00454	-1.13513	-2.68246
1.20857e+17	-3.17997	-3.19638	-2.69683	-2.79456	-2.89492	-3.25387	-3.25895	-3.28208	-3.29497	-3.25574	-2.58437	-2.91928	-3.18945	-3.22887	-3.16705	-3.0582	-2.88691	-3.2617	-2.70234	-2.57454	-3.32089	-3.14839	-3.1439	-3.07005	-3.27893	-3.21374	-3.30889	-3.21067	-3.05991	-2.33186	-3.13697	-3.23312	-3.08782	-3.14729	-3.30306	-3.27385	-3.30654	-3.2683	-3.32171	-3.31953	-2.91148	-2.7275	-2.98865	-3.13837	-3.10607	-3.32188	-3.20534	-2.65284	-3.21752
1.20857e+17	-2.88761	-2.64412	-2.02782	-1.47827	-2.10867	-2.77485	-2.8021	-3.10779	-3.18218	-2.39755	-0.993258	-1.9278	-2.68336	-1.87641	-2.85322	-2.30716	-1.92434	-3.05876	-1.97114	-1.64065	-3.22877	-2.86842	-2.66739	-2.20161	-2.75846	-3.02991	-3.20485	-2.77161	-1.73647	-1.62445	-2.40968	-2.52978	-2.31351	-2.80583	-3.07317	-3.03046	-3.16739	-3.01754	-3.26521	-3.20173	-2.39438	-1.46783	-2.11465	-2.41942	-2.96169	-3.23026	-2.98804	-1.11457	-2.69204
1.20864e+17	-3.14109	-3.02659	-2.47222	-2.28011	-2.68866	-3.00803	-3.13947	-3.2502	-3.26005	-2.91041	-1.89186	-2.52577	-2.95047	-2.74438	-3.09238	-2.72992	-2.50197	-3.20507	-2.48823	-2.21817	-3.29474	-3.07127	-2.97751	-2.72723	-3.0588	-3.16161	-3.27077	-2.98685	-2.52557	-1.9912	-2.75706	-2.98072	-2.75381	-3.01284	-3.197	-3.17412	-3.286	-3.20679	-3.31418	-3.29773	-2.69496	-2.20505	-2.57172	-2.91068	-3.11583	-3.30541	-3.12587	-1.96368	-2.9818
1.21323e+17	-2.87819	-2.6348	-1.94658	-1.47177	-2.08146	-2.70626	-2.77224	-3.1191	-3.18869	-2.29268	-0.887829	-1.85593	-2.7004	-1.74685	-2.80943	-2.23314	-1.87633	-3.0573	-1.92535	-1.5486	-3.2292	-2.81876	-2.6059	-2.18878	-2.74554	-3.00768	-3.21239	-2.7605	-1.62511	-1.53642	-2.32451	-2.46524	-2.16629	-2.79231	-3.05887	-3.01723	-3.15145	-2.99667	-3.27195	-3.19942	-2.31866	-1.34487	-2.031	-2.32777	-2.97347	-3.20842	-2.97744	-0.987098	-2.65042
1.2134e+17	-3.15314	-3.07206	-2.65508	-2.53968	-2.80306	-3.11931	-3.18523	-3.25615	-3.27432	-3.0809	-2.28004	-2.63507	-3.05641	-2.95841	-3.11953	-2.91712	-2.68897	-3.22902	-2.53821	-2.37538	-3.30851	-3.12557	-3.06999	-2.93698	-3.14427	-3.21116	-3.27482	-3.10206	-2.84947	-2.14108	-2.91037	-3.07887	-2.84793	-3.06521	-3.2408	-3.19914	-3.30233	-3.2431	-3.31782	-3.30514	-2.79433	-2.35911	-2.74595	-3.01095	-3.09956	-3.32041	-3.15505	-2.32098	-3.09033
1.21399e+17	-3.0803	-3.05057	-2.64329	-2.57344	-2.81049	-3.15744	-3.1923	-3.24613	-3.28503	-3.0933	-2.26252	-2.6324	-3.05572	-2.88448	-3.07011	-2.97922	-2.68273	-3.22954	-2.54705	-2.37016	-3.31061	-3.08882	-3.07759	-2.89761	-3.19739	-3.22238	-3.27869	-3.13731	-2.8812	-2.24037	-2.97477	-3.13112	-2.88819	-3.08221	-3.26058	-3.21532	-3.29942	-3.25208	-3.31541	-3.29841	-2.85095	-2.50337	-2.77004	-3.02835	-3.10294	-3.3179	-3.1197	-2.33383	-3.11769
1.21405e+17	-3.00159	-2.8034	-2.22902	-1.60625	-2.21971	-2.90808	-2.89284	-3.15538	-3.22634	-2.40414	-1.05121	-1.96986	-2.80428	-1.90146	-2.94102	-2.42014	-2.10994	-3.15116	-2.24775	-1.90294	-3.23259	-2.97018	-2.80891	-2.45681	-2.66747	-3.0452	-3.24051	-2.93502	-1.72848	-1.61785	-2.52974	-2.60566	-2.29377	-2.95987	-3.07093	-3.07826	-3.21504	-3.03063	-3.27601	-3.27678	-2.42431	-1.64482	-2.20228	-2.36147	-2.96085	-3.23834	-3.02013	-1.25007	-2.73374
1.21409e+17	-3.19342	-3.19941	-2.68395	-2.80527	-2.87618	-3.24409	-3.2565	-3.27768	-3.30043	-3.25004	-2.60974	-2.93197	-3.18497	-3.22237	-3.17179	-3.08774	-2.89868	-3.25589	-2.68009	-2.58068	-3.32094	-3.18009	-3.15624	-3.09588	-3.27606	-3.22395	-3.30789	-3.20983	-3.06751	-2.30853	-3.12472	-3.23614	-3.08838	-3.14698	-3.3017	-3.26839	-3.30608	-3.26202	-3.32176	-3.31996	-2.90196	-2.68228	-3.00487	-3.14162	-3.14526	-3.32187	-3.2147	-2.60681	-3.22157
1.21415e+17	-3.04668	-2.9473	-2.29582	-1.9585	-2.50092	-2.90939	-3.02003	-3.20355	-3.2278	-2.7616	-1.4422	-2.34259	-2.89611	-2.45504	-3.01345	-2.60887	-2.295	-3.16938	-2.31915	-1.98263	-3.27791	-2.9935	-2.81682	-2.51382	-2.98545	-3.07301	-3.2629	-2.9436	-2.27955	-1.81006	-2.59429	-2.85254	-2.53007	-2.939	-3.17093	-3.14695	-3.23932	-3.14835	-3.29496	-3.27318	-2.61476	-2.05106	-2.45874	-2.76725	-3.07107	-3.27995	-3.07517	-1.65951	-2.844
1.21416e+17	-2.90126	-2.69664	-2.03941	-1.5188	-2.14151	-2.76077	-2.82916	-3.13688	-3.197	-2.36737	-0.890508	-1.87756	-2.7484	-1.76864	-2.8338	-2.30546	-1.94579	-3.07871	-2.05868	-1.60762	-3.23236	-2.85553	-2.6445	-2.25385	-2.75962	-3.00459	-3.22922	-2.83848	-1.70053	-1.52251	-2.38506	-2.50768	-2.16366	-2.85345	-3.07029	-3.05258	-3.16362	-3.00141	-3.27547	-3.21505	-2.37321	-1.45732	-2.09154	-2.3259	-2.96004	-3.22312	-2.9926	-1.09422	-2.65378
1.21869e+17	-3.1185	-3.0248	-2.44568	-2.23699	-2.6242	-3.01736	-3.13969	-3.213	-3.2572	-2.96171	-1.87613	-2.46182	-2.96736	-2.6924	-3.0771	-2.70823	-2.43274	-3.2017	-2.41197	-2.226	-3.2781	-3.04114	-2.98119	-2.66779	-3.01589	-3.16702	-3.26213	-2.96318	-2.50372	-2.01506	-2.80166	-2.9598	-2.756	-2.99939	-3.15789	-3.18312	-3.28888	-3.2114	-3.31269	-3.29179	-2.69984	-2.10052	-2.56079	-2.92415	-3.10211	-3.30789	-3.10808	-1.92601	-2.94848
1.2189e+17	-2.84469	-2.60007	-1.84586	-1.37935	-1.98904	-2.65466	-2.7145	-3.08121	-3.18261	-2.19757	-0.76832	-1.83554	-2.67023	-1.69856	-2.74456	-2.15399	-1.82666	-3.06069	-1.81725	-1.51767	-3.21023	-2.79629	-2.58442	-2.123	-2.67687	-2.97691	-3.2058	-2.71754	-1.54562	-1.51258	-2.27362	-2.4333	-2.14642	-2.77052	-3.01834	-3.00832	-3.13925	-2.96269	-3.26341	-3.17914	-2.2644	-1.26455	-1.95869	-2.25628	-2.96186	-3.20637	-2.97872	-0.915073	-2.60575
1.22285e+17	-3.16762	-3.12192	-2.62723	-2.61618	-2.81991	-3.15279	-3.21859	-3.26026	-3.28682	-3.12623	-2.33256	-2.75593	-3.09028	-3.05923	-3.13739	-2.98704	-2.77526	-3.23323	-2.56945	-2.42765	-3.31515	-3.13231	-3.08449	-2.99682	-3.19945	-3.21691	-3.28934	-3.13411	-2.94216	-2.12693	-2.97452	-3.15247	-2.90945	-3.07733	-3.26588	-3.22835	-3.30573	-3.24099	-3.31996	-3.31198	-2.82842	-2.47164	-2.87757	-3.05938	-3.11987	-3.32087	-3.18988	-2.39126	-3.15487
1.22359e+17	-3.11621	-2.98435	-2.53849	-2.40233	-2.74721	-3.04998	-3.15133	-3.25395	-3.2614	-2.97762	-2.05248	-2.51927	-2.97984	-2.77794	-3.08346	-2.79152	-2.52849	-3.20689	-2.44554	-2.18286	-3.29254	-3.08844	-3.02714	-2.76571	-3.0637	-3.17264	-3.2667	-3.015	-2.61726	-2.11928	-2.81839	-2.99407	-2.80561	-3.01894	-3.19811	-3.17029	-3.29414	-3.2247	-3.31476	-3.29252	-2.70281	-2.17308	-2.59108	-2.90892	-3.11432	-3.31353	-3.13301	-2.03717	-2.98366
1.22378e+17	-3.04333	-2.97203	-2.44962	-2.10782	-2.60201	-3.01352	-3.10517	-3.24417	-3.25422	-2.79743	-1.62726	-2.40154	-2.86576	-2.55545	-3.05838	-2.62186	-2.43721	-3.21046	-2.4711	-2.0736	-3.27856	-3.07845	-2.89822	-2.61608	-2.96466	-3.1468	-3.2677	-3.04035	-2.34035	-1.83805	-2.70859	-2.86633	-2.64676	-2.97251	-3.21727	-3.13821	-3.23954	-3.16906	-3.30487	-3.29135	-2.63188	-2.14282	-2.37816	-2.72531	-3.01512	-3.30018	-3.07624	-1.7842	-2.92476
1.22427e+17	-2.89983	-2.69218	-1.99994	-1.56561	-2.17289	-2.75959	-2.83027	-3.12822	-3.19056	-2.416	-1.04858	-2.00111	-2.72518	-1.92315	-2.83805	-2.32744	-1.95206	-3.06569	-2.00866	-1.64647	-3.22959	-2.86326	-2.64904	-2.22926	-2.81454	-3.02391	-3.22406	-2.795	-1.77513	-1.62569	-2.39167	-2.54958	-2.30384	-2.81725	-3.08925	-3.06044	-3.17454	-3.04441	-3.27855	-3.2	-2.39736	-1.52354	-2.11456	-2.47124	-3.00032	-3.22443	-2.99957	-1.16838	-2.72568
1.22488e+17	-3.14621	-3.0764	-2.6052	-2.44215	-2.80622	-3.0815	-3.17493	-3.24413	-3.26948	-3.04196	-2.16513	-2.55884	-3.06839	-2.92137	-3.11966	-2.8432	-2.58583	-3.22084	-2.49172	-2.3602	-3.3016	-3.10202	-3.06713	-2.90051	-3.09677	-3.2082	-3.27765	-3.06707	-2.74499	-2.12044	-2.86367	-3.04565	-2.86159	-3.0423	-3.20979	-3.19556	-3.3073	-3.23651	-3.31685	-3.29848	-2.7994	-2.23894	-2.68189	-2.98041	-3.11864	-3.31901	-3.16041	-2.21255	-3.01424
1.22507e+17	-2.84259	-2.59654	-1.8377	-1.35961	-1.95678	-2.6434	-2.70567	-3.06506	-3.17826	-2.15845	-0.704479	-1.85285	-2.67053	-1.70411	-2.74203	-2.13209	-1.87023	-3.05701	-1.81779	-1.57799	-3.20026	-2.81053	-2.60474	-2.13911	-2.58874	-2.96354	-3.19701	-2.73012	-1.50039	-1.47671	-2.28996	-2.46606	-2.17178	-2.78874	-3.00816	-3.0112	-3.12574	-2.94463	-3.26038	-3.1802	-2.24536	-1.27868	-1.95598	-2.22043	-2.93323	-3.20411	-2.97933	-0.94794	-2.60177
1.2505e+17	-2.88254	-2.61714	-1.92861	-1.38836	-2.03283	-2.70305	-2.7542	-3.10983	-3.19238	-2.22555	-0.816464	-1.79615	-2.69192	-1.67051	-2.79089	-2.20476	-1.85253	-3.0708	-1.92141	-1.56763	-3.21907	-2.80875	-2.60949	-2.17822	-2.69284	-2.98438	-3.20995	-2.75185	-1.54117	-1.49152	-2.31202	-2.46561	-2.14399	-2.81267	-3.01254	-3.01053	-3.15585	-2.97141	-3.2627	-3.20871	-2.28602	-1.31549	-2.01456	-2.25705	-2.9545	-3.20875	-2.97511	-0.934306	-2.60417
1.25051e+17	-2.89139	-2.62431	-1.98733	-1.54614	-2.09759	-2.74369	-2.78321	-3.12336	-3.19173	-2.35081	-1.01445	-1.92071	-2.69135	-1.85145	-2.84161	-2.25252	-1.91314	-3.05561	-1.91802	-1.64755	-3.23903	-2.84115	-2.64547	-2.20009	-2.75177	-3.04081	-3.2102	-2.7604	-1.67077	-1.62474	-2.34898	-2.51591	-2.26827	-2.78402	-3.07265	-3.00532	-3.16383	-3.01983	-3.27637	-3.20804	-2.3079	-1.37202	-2.05577	-2.3809	-2.99006	-3.21076	-2.97508	-1.02735	-2.69471
1.25168e+17	-2.90164	-2.69694	-2.07274	-1.51007	-2.15294	-2.80303	-2.84811	-3.10903	-3.1755	-2.4393	-0.976796	-1.97683	-2.70282	-1.922	-2.8441	-2.34949	-1.99864	-3.06896	-2.0625	-1.70403	-3.21935	-2.88383	-2.68379	-2.25142	-2.75447	-3.0352	-3.22106	-2.83314	-1.78824	-1.58853	-2.44481	-2.55071	-2.32037	-2.8373	-3.09568	-3.06503	-3.16637	-3.03487	-3.26622	-3.20675	-2.42392	-1.58146	-2.14579	-2.43084	-2.94124	-3.23776	-2.99889	-1.20084	-2.7275
1.25247e+17	-3.12198	-3.12022	-2.67764	-2.80172	-2.89294	-3.21934	-3.25052	-3.27932	-3.2996	-3.16453	-2.46434	-2.77588	-3.15086	-3.0653	-3.10188	-3.03317	-2.77131	-3.26521	-2.657	-2.4409	-3.31902	-3.11369	-3.12065	-3.00555	-3.26515	-3.23368	-3.30223	-3.19152	-2.99445	-2.35706	-3.05455	-3.22395	-2.98322	-3.12271	-3.29138	-3.24861	-3.30441	-3.28006	-3.3209	-3.31314	-2.88914	-2.66273	-2.88649	-3.10551	-3.10858	-3.32085	-3.18002	-2.51007	-3.17367
1.25257e+17	-3.19013	-3.16999	-2.68052	-2.71308	-2.8728	-3.20708	-3.22983	-3.27124	-3.28838	-3.20566	-2.52937	-2.8314	-3.14906	-3.16067	-3.15871	-3.04333	-2.8457	-3.24955	-2.63003	-2.55026	-3.31886	-3.15857	-3.12702	-3.06551	-3.23763	-3.22812	-3.30155	-3.18371	-3.02212	-2.25227	-3.053	-3.19415	-3.02457	-3.1295	-3.28502	-3.24553	-3.30742	-3.25447	-3.32123	-3.31632	-2.88886	-2.58461	-2.92917	-3.10361	-3.11709	-3.32177	-3.20307	-2.54842	-3.18383
1.25262e+17	-3.18157	-3.19579	-2.73419	-2.82796	-2.92104	-3.26445	-3.27771	-3.29291	-3.2958	-3.2665	-2.6137	-2.94174	-3.2109	-3.24758	-3.17442	-3.04291	-2.88966	-3.27402	-2.78255	-2.58222	-3.32164	-3.14069	-3.14419	-3.05331	-3.2955	-3.2108	-3.30996	-3.22084	-3.05963	-2.39715	-3.16003	-3.23838	-3.10802	-3.14996	-3.31144	-3.2791	-3.30543	-3.2787	-3.32185	-3.31984	-2.93591	-2.80821	-2.98081	-3.14693	-3.07979	-3.32188	-3.21505	-2.69467	-3.21387
1.25584e+17	-3.14669	-3.0952	-2.65642	-2.58217	-2.88394	-3.10588	-3.22596	-3.2784	-3.29002	-3.05584	-2.3786	-2.68109	-3.04791	-2.91309	-3.10738	-2.94382	-2.74564	-3.26295	-2.70086	-2.45716	-3.3144	-3.13051	-3.07091	-2.90158	-3.19679	-3.23865	-3.28129	-3.13612	-2.82464	-2.28198	-2.94313	-3.14038	-2.90489	-3.05921	-3.27944	-3.19401	-3.29404	-3.2582	-3.31943	-3.30837	-2.86579	-2.52243	-2.70636	-3.00016	-3.09788	-3.31824	-3.15196	-2.21572	-3.13661
1.25606e+17	-2.87352	-2.61636	-1.90868	-1.38712	-2.02917	-2.68433	-2.7398	-3.10517	-3.18807	-2.22433	-0.804995	-1.80699	-2.68521	-1.6885	-2.78574	-2.19435	-1.84647	-3.06449	-1.88492	-1.54644	-3.22169	-2.8046	-2.60046	-2.1695	-2.69471	-2.98606	-3.2075	-2.74064	-1.54985	-1.4948	-2.30074	-2.45052	-2.13263	-2.79015	-3.02381	-3.00627	-3.15057	-2.97091	-3.26431	-3.20084	-2.28335	-1.29913	-2.00558	-2.26236	-2.96089	-3.2062	-2.9758	-0.926506	-2.60517
1.25721e+17	-2.92439	-2.66119	-2.14963	-1.63333	-2.18791	-2.84511	-2.86511	-3.12366	-3.19074	-2.54306	-1.18584	-2.01829	-2.69242	-2.00914	-2.91645	-2.40024	-2.02727	-3.0595	-2.09208	-1.79303	-3.24808	-2.91837	-2.7475	-2.24756	-2.8104	-3.07136	-3.21125	-2.82077	-1.89519	-1.7153	-2.48724	-2.66422	-2.4598	-2.84789	-3.0994	-3.05512	-3.18938	-3.06897	-3.27204	-3.2174	-2.4527	-1.61358	-2.21439	-2.53256	-2.97011	-3.24135	-3.00509	-1.27521	-2.74566
1.25721e+17	-3.02264	-2.91609	-2.39111	-2.01065	-2.52585	-2.97628	-3.06037	-3.22941	-3.23977	-2.73932	-1.44666	-2.31937	-2.84227	-2.44666	-3.03019	-2.57041	-2.3369	-3.18046	-2.39861	-1.97768	-3.27568	-3.03804	-2.83979	-2.51596	-2.94652	-3.12287	-3.26407	-2.99404	-2.23344	-1.75485	-2.65004	-2.8339	-2.58991	-2.96647	-3.1846	-3.12841	-3.22852	-3.142	-3.29951	-3.27818	-2.58014	-2.03369	-2.34068	-2.69898	-3.02001	-3.29095	-3.04657	-1.67792	-2.865
1.25745e+17	-3.10798	-3.08356	-2.66892	-2.51652	-2.80452	-3.1368	-3.18962	-3.24542	-3.28296	-3.05927	-2.24234	-2.61348	-3.04484	-2.86155	-3.08479	-2.96811	-2.69896	-3.23137	-2.52805	-2.37607	-3.31246	-3.10655	-3.08577	-2.90055	-3.18681	-3.23523	-3.27886	-3.11443	-2.86894	-2.20647	-2.92613	-3.12284	-2.81781	-3.08231	-3.25074	-3.1955	-3.30494	-3.2594	-3.31764	-3.305	-2.81691	-2.43344	-2.76657	-3.0311	-3.10698	-3.31978	-3.1147	-2.33644	-3.11409
1.25745e+17	-3.01473	-2.83824	-2.33972	-2.07637	-2.22179	-2.9406	-2.83917	-3.16639	-3.23713	-2.49726	-1.34027	-2.19699	-2.8709	-2.14005	-2.89367	-2.39004	-2.06238	-3.1997	-2.08498	-2.05521	-3.27756	-2.91311	-2.92776	-2.34528	-2.77638	-3.13293	-3.25971	-2.93574	-1.83638	-1.77978	-2.54336	-2.66624	-2.53453	-2.83942	-3.12998	-3.05866	-3.25638	-3.06593	-3.29188	-3.28247	-2.40137	-1.58127	-2.2564	-2.44243	-3.00234	-3.25994	-3.06899	-1.23339	-2.69636
1.25745e+17	-3.06981	-2.94868	-2.24604	-1.97706	-2.515	-2.89689	-3.02982	-3.21305	-3.23273	-2.75725	-1.5252	-2.36515	-2.89336	-2.46209	-3.01096	-2.60337	-2.30216	-3.16041	-2.3171	-2.04916	-3.27586	-2.97838	-2.83776	-2.55328	-2.99038	-3.07155	-3.26334	-2.92475	-2.2805	-1.80978	-2.59597	-2.84336	-2.54206	-2.92758	-3.16862	-3.15843	-3.25159	-3.15695	-3.30249	-3.27056	-2.62929	-2.0387	-2.4543	-2.79892	-3.08648	-3.27647	-3.08175	-1.66367	-2.87514
1.25745e+17	-2.86308	-2.56611	-1.84343	-1.27867	-1.95214	-2.64738	-2.68111	-3.08145	-3.18511	-2.10775	-0.732049	-1.75994	-2.65236	-1.62409	-2.75611	-2.11711	-1.7902	-3.06623	-1.80702	-1.56334	-3.21139	-2.77662	-2.58344	-2.12029	-2.61916	-2.9552	-3.18796	-2.69105	-1.41017	-1.44701	-2.24877	-2.45293	-2.14684	-2.77227	-2.96213	-2.9685	-3.14851	-2.95293	-3.24973	-3.20379	-2.21156	-1.2271	-1.96493	-2.20203	-2.94321	-3.19182	-2.96434	-0.818393	-2.56312
1.25745e+17	-3.15884	-3.07135	-2.59867	-2.44291	-2.755	-3.0687	-3.19707	-3.27321	-3.28049	-2.95684	-2.03947	-2.60756	-2.97284	-2.8813	-3.13742	-2.76072	-2.62817	-3.24137	-2.59086	-2.28416	-3.30676	-3.12402	-3.01506	-2.83043	-3.113	-3.19993	-3.2711	-3.03842	-2.64142	-2.07294	-2.81835	-3.05186	-2.83628	-3.0635	-3.21916	-3.16824	-3.28496	-3.21386	-3.31735	-3.30921	-2.73094	-2.29872	-2.61062	-2.9306	-3.11217	-3.31653	-3.14034	-2.06395	-3.03495
1.25787e+17	-3.20617	-3.16249	-2.7131	-2.71435	-2.87387	-3.19576	-3.21208	-3.26939	-3.28585	-3.18708	-2.55068	-2.79735	-3.14954	-3.13021	-3.16066	-3.02891	-2.81973	-3.24623	-2.5967	-2.54021	-3.31826	-3.18515	-3.13719	-3.07554	-3.2221	-3.2265	-3.29957	-3.17703	-3.00489	-2.2521	-3.01099	-3.1749	-3.01503	-3.13592	-3.27863	-3.23945	-3.31162	-3.2605	-3.32116	-3.31615	-2.86985	-2.5193	-2.90358	-3.09034	-3.13039	-3.32162	-3.1979	-2.54252	-3.15316
1.26202e+17	-3.16096	-3.06305	-2.67201	-2.47943	-2.80029	-3.11054	-3.18423	-3.26626	-3.2803	-3.01408	-2.24109	-2.66937	-3.02479	-2.82657	-3.07257	-2.87637	-2.6783	-3.24646	-2.60823	-2.4158	-3.31211	-3.12818	-3.05134	-2.84211	-3.13681	-3.22222	-3.27462	-3.12103	-2.69399	-2.18892	-2.88347	-3.07339	-2.87879	-3.0339	-3.26715	-3.17221	-3.29347	-3.23967	-3.31746	-3.31092	-2.81904	-2.39324	-2.65306	-2.8888	-3.09683	-3.31269	-3.15015	-2.04664	-3.06559
1.26269e+17	-2.98803	-2.75242	-2.17873	-1.60595	-2.19264	-2.89118	-2.87885	-3.14392	-3.21779	-2.4185	-0.989512	-1.90467	-2.81124	-1.84426	-2.91647	-2.41041	-2.04542	-3.13547	-2.21442	-1.79386	-3.22962	-2.91923	-2.74363	-2.36946	-2.71592	-3.03955	-3.24208	-2.91422	-1.76149	-1.64403	-2.4945	-2.54492	-2.2204	-2.93794	-3.05421	-3.07907	-3.20714	-2.99387	-3.27524	-3.26512	-2.38804	-1.54876	-2.18916	-2.32452	-2.97576	-3.24593	-3.00409	-1.20171	-2.70026
1.26278e+17	-3.05954	-2.89379	-2.45039	-2.21965	-2.31744	-3.02235	-2.90901	-3.18753	-3.25293	-2.59273	-1.48891	-2.26133	-2.93985	-2.23876	-2.94638	-2.4729	-2.13908	-3.22913	-2.23633	-2.14061	-3.28453	-2.95714	-2.98546	-2.42999	-2.83167	-3.16681	-3.27451	-2.99107	-1.93872	-1.86926	-2.62806	-2.69615	-2.60726	-2.88605	-3.15685	-3.08124	-3.27925	-3.09698	-3.30161	-3.30198	-2.46815	-1.68933	-2.34726	-2.52957	-3.02384	-3.27571	-3.08234	-1.36835	-2.74844
1.26348e+17	-3.15957	-3.09759	-2.71107	-2.63353	-2.92197	-3.17209	-3.16922	-3.25842	-3.26371	-3.11878	-2.44161	-2.66809	-3.1228	-3.05486	-3.13752	-2.96403	-2.71915	-3.24774	-2.52656	-2.49563	-3.31388	-3.15187	-3.10232	-3.00364	-3.17927	-3.23313	-3.28624	-3.16952	-2.87916	-2.21028	-2.9378	-3.10761	-2.97888	-3.09712	-3.26547	-3.22254	-3.31174	-3.25754	-3.31966	-3.30727	-2.88237	-2.43636	-2.79209	-3.0207	-3.09456	-3.32061	-3.18734	-2.45429	-3.07046
1.26681e+17	-3.18004	-3.12927	-2.73138	-2.66556	-2.93309	-3.18337	-3.17613	-3.26119	-3.26935	-3.14752	-2.50966	-2.69302	-3.14789	-3.11141	-3.15624	-2.98399	-2.74659	-3.25071	-2.55	-2.53254	-3.31589	-3.17108	-3.11401	-3.06098	-3.19099	-3.23708	-3.29435	-3.18554	-2.9422	-2.21868	-2.93934	-3.12875	-2.99211	-3.1093	-3.27025	-3.23183	-3.31327	-3.26023	-3.32049	-3.31137	-2.89503	-2.45819	-2.82613	-3.04785	-3.09814	-3.32167	-3.1991	-2.53164	-3.09196
1.26681e+17	-2.97217	-2.68969	-2.14133	-1.64791	-2.15701	-2.86234	-2.84319	-3.15495	-3.20292	-2.45275	-1.13382	-2.03009	-2.74448	-1.96777	-2.84523	-2.40157	-2.01542	-3.10953	-2.00752	-1.73458	-3.25242	-2.90238	-2.68291	-2.26554	-2.81544	-3.05945	-3.23883	-2.84123	-1.88071	-1.72199	-2.4256	-2.58714	-2.33274	-2.85992	-3.08127	-3.06105	-3.2013	-3.04118	-3.27958	-3.23331	-2.35635	-1.52039	-2.10746	-2.37901	-2.99882	-3.23489	-3.02269	-1.11416	-2.6753
1.26682e+17	-3.10105	-3.0037	-2.53057	-2.3287	-2.76738	-3.02892	-3.1473	-3.25153	-3.25049	-2.94168	-1.95551	-2.50348	-2.96113	-2.7914	-3.09263	-2.78588	-2.52476	-3.20409	-2.47484	-2.19162	-3.29861	-3.09626	-2.9978	-2.76667	-3.06259	-3.17053	-3.27084	-3.04138	-2.58303	-2.02861	-2.78744	-2.98828	-2.78674	-3.0171	-3.21313	-3.17576	-3.28816	-3.21552	-3.31259	-3.29125	-2.7154	-2.21484	-2.56391	-2.8922	-3.09557	-3.31308	-3.12656	-2.04479	-2.95175
1.26682e+17	-3.07461	-2.99656	-2.45129	-2.15414	-2.61325	-2.98188	-3.09911	-3.23575	-3.25134	-2.83345	-1.59462	-2.45019	-2.9093	-2.64059	-3.08022	-2.66093	-2.43242	-3.21136	-2.42688	-2.04266	-3.29172	-3.05455	-2.87632	-2.5998	-3.03472	-3.12856	-3.26425	-2.9934	-2.41453	-1.87458	-2.67006	-2.95255	-2.65021	-2.98745	-3.20104	-3.14985	-3.24888	-3.17461	-3.30536	-3.29486	-2.62821	-2.17128	-2.50855	-2.81941	-3.0787	-3.29836	-3.09081	-1.79223	-2.90591
1.267e+17	-3.12224	-3.01492	-2.33439	-2.13212	-2.61787	-2.95161	-3.09341	-3.23101	-3.24681	-2.86124	-1.72148	-2.47679	-2.9451	-2.65271	-3.06915	-2.67785	-2.41357	-3.19081	-2.4005	-2.18915	-3.28468	-3.01412	-2.9188	-2.65654	-3.03335	-3.10579	-3.26917	-2.95286	-2.43109	-1.90687	-2.68075	-2.93942	-2.65958	-2.96234	-3.18388	-3.18451	-3.2782	-3.19085	-3.30949	-3.29274	-2.69448	-2.17426	-2.55259	-2.90703	-3.11483	-3.29663	-3.10784	-1.83244	-2.93482
1.26749e+17	-3.02139	-2.83892	-2.35366	-2.10077	-2.2494	-2.95046	-2.86076	-3.17409	-3.24033	-2.51934	-1.36662	-2.18976	-2.89036	-2.14335	-2.90351	-2.40901	-2.07557	-3.20035	-2.12522	-2.03112	-3.27793	-2.9147	-2.92114	-2.35897	-2.80418	-3.1383	-3.26354	-2.93991	-1.86357	-1.79425	-2.55704	-2.65794	-2.52575	-2.84901	-3.13696	-3.06684	-3.25691	-3.06944	-3.29537	-3.28394	-2.41905	-1.59262	-2.26984	-2.46628	-3.01015	-3.26432	-3.06668	-1.25689	-2.70579
1.26768e+17	-3.22674	-3.18984	-2.78483	-2.64645	-2.97623	-3.12242	-3.27138	-3.28886	-3.30717	-3.1662	-2.66896	-2.84385	-3.11981	-3.07372	-3.14167	-3.01122	-2.90754	-3.29811	-2.8427	-2.67548	-3.31877	-3.2191	-3.11839	-3.00261	-3.22955	-3.25233	-3.26344	-3.1864	-2.91043	-2.37449	-3.01583	-3.20023	-3.00763	-3.07743	-3.3037	-3.2122	-3.29169	-3.27763	-3.32127	-3.31994	-2.9669	-2.65976	-2.80148	-3.039	-3.13763	-3.32063	-3.17393	-2.37191	-3.20285
1.26778e+17	-3.15592	-3.11004	-2.63387	-2.46385	-2.8696	-3.07766	-3.21301	-3.28011	-3.28862	-2.99804	-2.21186	-2.68323	-2.97067	-2.89189	-3.1236	-2.84594	-2.72819	-3.27266	-2.68558	-2.39718	-3.31156	-3.16678	-3.01669	-2.84655	-3.155	-3.22046	-3.27373	-3.11384	-2.7239	-2.14726	-2.87842	-3.08697	-2.84652	-3.03361	-3.2705	-3.1783	-3.28413	-3.24435	-3.31854	-3.31383	-2.80356	-2.4378	-2.5954	-2.93734	-3.10101	-3.31787	-3.13342	-2.08713	-3.09033
1.26821e+17	-3.17699	-3.15689	-2.69757	-2.74824	-2.91279	-3.21312	-3.2437	-3.2796	-3.28466	-3.20558	-2.5453	-2.83932	-3.14452	-3.16017	-3.14691	-3.03804	-2.86363	-3.264	-2.68253	-2.56049	-3.31969	-3.13586	-3.12309	-3.03675	-3.25772	-3.22563	-3.29988	-3.2007	-3.01044	-2.29582	-3.07363	-3.21202	-3.03052	-3.12444	-3.29658	-3.25382	-3.30257	-3.26378	-3.32118	-3.31635	-2.91585	-2.67438	-2.91498	-3.09816	-3.08675	-3.32163	-3.19627	-2.57043	-3.19365
1.26843e+17	-3.06496	-2.84839	-2.45986	-2.11756	-2.36791	-3.01726	-2.95188	-3.20879	-3.2388	-2.67249	-1.5977	-2.33146	-2.88739	-2.32466	-2.93158	-2.57903	-2.24873	-3.18347	-2.20508	-2.11343	-3.29208	-2.98846	-2.91578	-2.46969	-2.91088	-3.15213	-3.2673	-2.98474	-2.14208	-1.9239	-2.60773	-2.80166	-2.62321	-2.9161	-3.17083	-3.10216	-3.26896	-3.1302	-3.29948	-3.28567	-2.50717	-1.82076	-2.3211	-2.55897	-3.03504	-3.27435	-3.08854	-1.42466	-2.79306
1.26888e+17	-2.87447	-2.63225	-1.94162	-1.43301	-2.0695	-2.70539	-2.76926	-3.11662	-3.19083	-2.27725	-0.873909	-1.84846	-2.69557	-1.73555	-2.80537	-2.22555	-1.86577	-3.05525	-1.92568	-1.56603	-3.22786	-2.81816	-2.60921	-2.1875	-2.73467	-3.00506	-3.21324	-2.76051	-1.59085	-1.52373	-2.3193	-2.46289	-2.16659	-2.78955	-3.05399	-3.01624	-3.1535	-2.99355	-3.27221	-3.19879	-2.3084	-1.34077	-2.02456	-2.31923	-2.96926	-3.20738	-2.97371	-0.976966	-2.64731
1.26888e+17	-3.14909	-3.14702	-2.68431	-2.77158	-2.9034	-3.22213	-3.25273	-3.28104	-3.29168	-3.20379	-2.4965	-2.81936	-3.16026	-3.14798	-3.12784	-3.03784	-2.82231	-3.26527	-2.70525	-2.50102	-3.3204	-3.10928	-3.10727	-3.01456	-3.27334	-3.22044	-3.30204	-3.19582	-3.04289	-2.34741	-3.09093	-3.222	-3.02346	-3.12942	-3.29762	-3.25237	-3.30322	-3.26545	-3.32092	-3.3145	-2.91668	-2.71312	-2.91946	-3.1175	-3.07728	-3.32153	-3.19647	-2.57033	-3.1825
1.26889e+17	-3.07555	-2.93352	-2.47672	-2.22271	-2.60248	-3.03241	-3.10002	-3.21817	-3.2494	-2.94711	-1.91932	-2.40152	-2.93826	-2.58082	-3.04089	-2.7262	-2.38666	-3.18101	-2.35722	-2.07211	-3.27457	-3.0637	-2.98732	-2.61806	-2.9882	-3.15889	-3.25387	-2.95212	-2.48741	-2.11355	-2.81409	-2.90049	-2.75619	-2.99994	-3.14606	-3.15114	-3.2826	-3.20388	-3.30505	-3.27765	-2.66579	-2.00242	-2.51764	-2.84396	-3.09908	-3.30384	-3.08	-1.88526	-2.9129
1.26904e+17	-3.1367	-3.10529	-2.67662	-2.72842	-2.90048	-3.17845	-3.24478	-3.28483	-3.28725	-3.15033	-2.49276	-2.74322	-3.12888	-3.05707	-3.11557	-3.01204	-2.77308	-3.26062	-2.70073	-2.48091	-3.31767	-3.09619	-3.10695	-2.97708	-3.24889	-3.23551	-3.29736	-3.16366	-2.96335	-2.35518	-3.03857	-3.19605	-2.99624	-3.11636	-3.28811	-3.22409	-3.30152	-3.26838	-3.321	-3.30822	-2.89194	-2.63404	-2.83803	-3.09671	-3.07122	-3.32113	-3.18548	-2.46576	-3.15546
1.26905e+17	-3.00402	-2.82509	-2.24212	-1.66932	-2.27325	-2.92957	-2.93402	-3.14994	-3.22742	-2.45537	-1.03877	-1.97293	-2.85593	-1.89167	-2.96399	-2.45718	-2.14337	-3.15718	-2.33925	-1.89334	-3.22434	-2.96462	-2.81087	-2.47449	-2.68371	-3.05451	-3.25068	-2.96905	-1.79331	-1.66346	-2.5601	-2.5589	-2.25742	-2.98422	-3.08182	-3.10594	-3.21192	-3.01997	-3.28496	-3.27824	-2.43217	-1.65439	-2.24401	-2.36891	-2.96667	-3.25036	-3.00381	-1.31744	-2.76569
1.26914e+17	-3.08623	-3.00034	-2.4843	-2.25626	-2.69497	-3.01116	-3.14132	-3.26371	-3.2562	-2.83981	-1.71427	-2.48943	-2.88538	-2.70248	-3.09465	-2.66828	-2.50037	-3.21666	-2.52677	-2.0985	-3.29687	-3.09036	-2.91391	-2.66598	-3.04534	-3.152	-3.27132	-3.03139	-2.43986	-1.89164	-2.71095	-2.96071	-2.71194	-3.00798	-3.22115	-3.1511	-3.25756	-3.18407	-3.3106	-3.29921	-2.64353	-2.22489	-2.46491	-2.81777	-3.0667	-3.30656	-3.09796	-1.88383	-2.93655
1.29448e+17	-3.19041	-3.17936	-2.7675	-2.82942	-2.95057	-3.22432	-3.28223	-3.29057	-3.30862	-3.23105	-2.66421	-2.90843	-3.19189	-3.18387	-3.1477	-3.06958	-2.88641	-3.28755	-2.80311	-2.60053	-3.32124	-3.17744	-3.15656	-3.07193	-3.28433	-3.24157	-3.29243	-3.21702	-3.02578	-2.39288	-3.09727	-3.25418	-3.06129	-3.11855	-3.3075	-3.26157	-3.29873	-3.28336	-3.32178	-3.3202	-2.94225	-2.75791	-2.9536	-3.11424	-3.14231	-3.32163	-3.20406	-2.59484	-3.2143
1.29454e+17	-3.09476	-3.01839	-2.62482	-2.43911	-2.83216	-3.0894	-3.15068	-3.23918	-3.25018	-3.03977	-2.19622	-2.49137	-3.03197	-2.87138	-3.09728	-2.88277	-2.5834	-3.21184	-2.44567	-2.32398	-3.29925	-3.09896	-3.06115	-2.86972	-3.08719	-3.21486	-3.269	-3.08606	-2.72837	-2.14735	-2.88058	-3.02881	-2.86604	-3.03637	-3.21635	-3.19538	-3.30661	-3.2408	-3.31502	-3.28804	-2.80238	-2.25228	-2.65226	-2.9572	-3.09579	-3.31937	-3.14033	-2.21594	-2.99492
1.29458e+17	-2.88421	-2.6087	-1.96626	-1.48263	-2.07023	-2.74122	-2.77289	-3.11207	-3.18648	-2.33431	-0.967134	-1.89528	-2.67215	-1.81485	-2.83355	-2.23948	-1.88118	-3.05148	-1.9134	-1.62527	-3.23426	-2.83839	-2.63094	-2.16662	-2.74836	-3.03085	-3.20704	-2.74728	-1.644	-1.6079	-2.34141	-2.5087	-2.27193	-2.78125	-3.0602	-3.00495	-3.15885	-3.01301	-3.27117	-3.20251	-2.30803	-1.36254	-2.04704	-2.37425	-2.97543	-3.20817	-2.97363	-1.00735	-2.67894
1.29509e+17	-3.17041	-3.09289	-2.67992	-2.5318	-2.78156	-3.13429	-3.18133	-3.25339	-3.2804	-3.11271	-2.36588	-2.61932	-3.08734	-2.93855	-3.11844	-2.91617	-2.64432	-3.23833	-2.51999	-2.39619	-3.30313	-3.14206	-3.09989	-2.93017	-3.12947	-3.22052	-3.28137	-3.06785	-2.8466	-2.24505	-2.9478	-3.06937	-2.92641	-3.11073	-3.21996	-3.1993	-3.30935	-3.25277	-3.31855	-3.30617	-2.79427	-2.30589	-2.77136	-3.01804	-3.13528	-3.31853	-3.14792	-2.3361	-3.05169
1.29576e+17	-2.86444	-2.61363	-1.92519	-1.44098	-2.02668	-2.69642	-2.75613	-3.10897	-3.1859	-2.23732	-0.828415	-1.82276	-2.70464	-1.69957	-2.78415	-2.20346	-1.87845	-3.07283	-1.90384	-1.55622	-3.21347	-2.80851	-2.59947	-2.1702	-2.70139	-2.98265	-3.21004	-2.74777	-1.59033	-1.52722	-2.31235	-2.46585	-2.15325	-2.8271	-3.02222	-3.01179	-3.14404	-2.9672	-3.25887	-3.20372	-2.29214	-1.31292	-2.00452	-2.25792	-2.96194	-3.21695	-2.97486	-0.95674	-2.61372
1.29576e+17	-2.94765	-2.77456	-2.23657	-1.71139	-2.28519	-2.87445	-2.93036	-3.18229	-3.21103	-2.55015	-1.22015	-2.08789	-2.76535	-2.09712	-2.9316	-2.45892	-2.14648	-3.11314	-2.19298	-1.81306	-3.25338	-2.96778	-2.7599	-2.38738	-2.82834	-3.07462	-3.23847	-2.89783	-1.94744	-1.67525	-2.51078	-2.69148	-2.41939	-2.9126	-3.13643	-3.07643	-3.19956	-3.08078	-3.28002	-3.24971	-2.48743	-1.75758	-2.20793	-2.50036	-2.96635	-3.25851	-3.02755	-1.3829	-2.76895
1.29586e+17	-2.92716	-2.69803	-2.10765	-1.65387	-2.12907	-2.79678	-2.79146	-3.13105	-3.19941	-2.39571	-1.06466	-2.02654	-2.72701	-1.95993	-2.84886	-2.31139	-1.99616	-3.10104	-1.95456	-1.83572	-3.25456	-2.87621	-2.74692	-2.26169	-2.7443	-3.05331	-3.22329	-2.83425	-1.7586	-1.65701	-2.40867	-2.60862	-2.35571	-2.81505	-3.08238	-3.02051	-3.19486	-3.0227	-3.27592	-3.23088	-2.34303	-1.47986	-2.12138	-2.34577	-2.97857	-3.22998	-3.01564	-1.09667	-2.67276
1.29586e+17	-3.13975	-3.0566	-2.53903	-2.33037	-2.68018	-3.04269	-3.17664	-3.22789	-3.26924	-3.01003	-2.01579	-2.52917	-3.0119	-2.80404	-3.10198	-2.77807	-2.52067	-3.21543	-2.45457	-2.28561	-3.2895	-3.07342	-3.02436	-2.77637	-3.05453	-3.19074	-3.26645	-2.99456	-2.64856	-2.04825	-2.84081	-3.00478	-2.78207	-3.0218	-3.18244	-3.18566	-3.29923	-3.22597	-3.31538	-3.29814	-2.73739	-2.17575	-2.63864	-2.96305	-3.10899	-3.3152	-3.13418	-2.05691	-3.00139
1.29645e+17	-3.0458	-2.86049	-2.30999	-1.75915	-2.32937	-2.98457	-2.95825	-3.15005	-3.24402	-2.4745	-1.10855	-2.00867	-2.89329	-1.94393	-2.99916	-2.49036	-2.16878	-3.18756	-2.42591	-1.98985	-3.22945	-2.99117	-2.86775	-2.52493	-2.67879	-3.07339	-3.2572	-3.00737	-1.79797	-1.71101	-2.60767	-2.59333	-2.31031	-3.01086	-3.07734	-3.11565	-3.23985	-3.02776	-3.29032	-3.29771	-2.45225	-1.69036	-2.29298	-2.41582	-2.99131	-3.25575	-3.01444	-1.36607	-2.79625
1.29662e+17	-2.9878	-2.77507	-2.30227	-1.92199	-2.38317	-2.94059	-2.99169	-3.16961	-3.21003	-2.75764	-1.54724	-2.18966	-2.78061	-2.2638	-2.982	-2.56835	-2.17512	-3.10857	-2.22354	-1.89527	-3.25724	-2.98062	-2.85093	-2.37236	-2.90233	-3.12396	-3.22741	-2.87827	-2.14888	-1.89205	-2.65586	-2.77299	-2.63122	-2.91951	-3.13511	-3.10872	-3.2318	-3.13565	-3.29018	-3.24561	-2.57306	-1.81519	-2.34872	-2.70179	-3.01934	-3.27359	-3.04229	-1.55867	-2.82646
1.29997e+17	-3.14089	-3.03678	-2.51718	-2.32188	-2.67114	-3.03715	-3.15912	-3.23971	-3.26676	-2.96595	-1.96854	-2.51455	-2.97041	-2.75381	-3.09402	-2.74304	-2.5027	-3.21313	-2.4839	-2.23013	-3.29047	-3.08271	-2.99969	-2.72474	-3.05282	-3.18432	-3.26742	-2.97952	-2.56443	-2.0566	-2.81538	-2.99229	-2.79496	-3.03653	-3.18029	-3.17513	-3.28982	-3.21513	-3.31536	-3.29827	-2.69882	-2.1711	-2.5873	-2.92252	-3.11555	-3.30943	-3.12133	-1.99723	-2.98268
1.29997e+17	-3.11497	-3.02719	-2.55163	-2.34485	-2.70928	-3.05291	-3.16139	-3.23029	-3.26057	-3.0091	-2.03387	-2.49101	-2.99831	-2.78023	-3.08446	-2.79471	-2.51732	-3.20584	-2.45213	-2.26132	-3.28956	-3.07784	-3.03199	-2.76439	-3.04555	-3.1972	-3.26612	-3.01095	-2.62877	-2.09166	-2.85797	-2.99447	-2.81622	-3.03295	-3.18133	-3.17646	-3.29705	-3.2273	-3.31376	-3.28932	-2.73965	-2.15662	-2.6028	-2.93899	-3.10558	-3.31515	-3.12458	-2.06819	-2.97922
1.29997e+17	-3.10824	-3.02161	-2.535	-2.29587	-2.6687	-3.04046	-3.16032	-3.22115	-3.25915	-3.01009	-2.00201	-2.45579	-2.98477	-2.73765	-3.07993	-2.77451	-2.47963	-3.20178	-2.43401	-2.24154	-3.28404	-3.07137	-3.02178	-2.71579	-3.02688	-3.19595	-3.26141	-2.98399	-2.58847	-2.08837	-2.86072	-2.9785	-2.80013	-3.0288	-3.16538	-3.17836	-3.29722	-3.22533	-3.3136	-3.28839	-2.72417	-2.12524	-2.57597	-2.9323	-3.10619	-3.31431	-3.10955	-2.01135	-2.95961
1.29999e+17	-3.02126	-2.8254	-2.27708	-1.74617	-2.30391	-2.95935	-2.94652	-3.14649	-3.23488	-2.49372	-1.06769	-1.96527	-2.89046	-1.90173	-2.98318	-2.47762	-2.1371	-3.16882	-2.39583	-1.91586	-3.22786	-2.96525	-2.81514	-2.46828	-2.70962	-3.06063	-3.25322	-2.99405	-1.81885	-1.70851	-2.57315	-2.57584	-2.26798	-2.99834	-3.06995	-3.1095	-3.22772	-3.012	-3.28678	-3.28666	-2.43672	-1.64493	-2.27667	-2.39229	-2.99006	-3.25663	-3.00439	-1.34286	-2.77833
1.30004e+17	-2.96378	-2.83661	-2.27686	-1.77549	-2.36697	-2.90194	-2.97532	-3.19139	-3.21746	-2.59584	-1.20955	-2.14314	-2.80607	-2.17139	-2.95633	-2.48685	-2.19527	-3.14013	-2.27845	-1.83344	-3.25348	-2.98196	-2.77284	-2.4345	-2.84934	-3.07864	-3.25364	-2.94592	-2.02113	-1.65854	-2.54895	-2.69092	-2.41649	-2.93165	-3.1535	-3.10168	-3.2007	-3.08919	-3.2868	-3.25568	-2.51254	-1.84351	-2.24307	-2.53291	-2.9719	-3.26906	-3.02733	-1.47348	-2.78877
1.30133e+17	-3.18173	-3.12796	-2.69625	-2.58869	-2.85561	-3.15341	-3.19057	-3.25798	-3.27898	-3.13517	-2.41643	-2.66182	-3.12958	-3.0561	-3.14908	-2.94614	-2.6976	-3.23804	-2.5494	-2.47228	-3.31148	-3.15425	-3.10752	-3.02639	-3.15853	-3.23214	-3.2914	-3.1314	-2.91303	-2.20722	-2.93544	-3.10907	-2.94882	-3.09783	-3.24461	-3.21601	-3.31288	-3.25225	-3.31982	-3.309	-2.84674	-2.37377	-2.80166	-3.03872	-3.12072	-3.3213	-3.18683	-2.42722	-3.08506
1.30195e+17	-3.10747	-2.82815	-2.52724	-2.00581	-2.45671	-3.05298	-3.02085	-3.23632	-3.24154	-2.73454	-1.69323	-2.38535	-2.87136	-2.37924	-2.93031	-2.73349	-2.38676	-3.16852	-2.29407	-2.08861	-3.28893	-3.06314	-2.88128	-2.55617	-2.9696	-3.1301	-3.27112	-3.0157	-2.32171	-1.92242	-2.63024	-2.89663	-2.62421	-2.99402	-3.17655	-3.15902	-3.26723	-3.15898	-3.29923	-3.2863	-2.55749	-1.99579	-2.30055	-2.60086	-3.04633	-3.27977	-3.1073	-1.54303	-2.83321
1.30213e+17	-3.19224	-3.1419	-2.7065	-2.57371	-2.92136	-3.09818	-3.24219	-3.28421	-3.29716	-3.07644	-2.4576	-2.75519	-3.04218	-2.96807	-3.12654	-2.93465	-2.81576	-3.28021	-2.74748	-2.5288	-3.31615	-3.1859	-3.07011	-2.93044	-3.19471	-3.23975	-3.27107	-3.14887	-2.82634	-2.28019	-2.9457	-3.14901	-2.92625	-3.05736	-3.28689	-3.19342	-3.29259	-3.26298	-3.32051	-3.3164	-2.8901	-2.52901	-2.69457	-2.98853	-3.12217	-3.31947	-3.15422	-2.19714	-3.15239
1.30529e+17	-2.86511	-2.60148	-1.94252	-1.35951	-1.99112	-2.69254	-2.72178	-3.08498	-3.17948	-2.23777	-0.798983	-1.86485	-2.6545	-1.77048	-2.80794	-2.18854	-1.90547	-3.04774	-1.8779	-1.69967	-3.22522	-2.84701	-2.64252	-2.18444	-2.62641	-2.9878	-3.19396	-2.76145	-1.56041	-1.50898	-2.31701	-2.54406	-2.2361	-2.79047	-3.02206	-2.99453	-3.15135	-2.97814	-3.25896	-3.20018	-2.26196	-1.36272	-2.03107	-2.26482	-2.93324	-3.20221	-2.98083	-0.977227	-2.6189
1.30538e+17	-3.08674	-2.99929	-2.5542	-2.3362	-2.7091	-3.06812	-3.13545	-3.21898	-3.24767	-3.01109	-2.10033	-2.44373	-2.99475	-2.73686	-3.0859	-2.80749	-2.47145	-3.20009	-2.40894	-2.25635	-3.28505	-3.07827	-3.02576	-2.74242	-3.04514	-3.20623	-3.26099	-3.01819	-2.59157	-2.12548	-2.85162	-2.98509	-2.84601	-3.03186	-3.1824	-3.18346	-3.29521	-3.22608	-3.31292	-3.28622	-2.7463	-2.13139	-2.60104	-2.93049	-3.08593	-3.31198	-3.12612	-2.07763	-2.9596
1.3054e+17	-3.1666	-3.11031	-2.69551	-2.55444	-2.8655	-3.14223	-3.17619	-3.25464	-3.27305	-3.11053	-2.38623	-2.62552	-3.1148	-3.02062	-3.13984	-2.93581	-2.66904	-3.23831	-2.52848	-2.457	-3.30998	-3.14764	-3.09923	-3.00085	-3.14791	-3.23405	-3.2862	-3.12439	-2.87358	-2.19886	-2.91388	-3.09376	-2.93835	-3.09342	-3.23977	-3.20857	-3.31248	-3.25253	-3.31946	-3.30581	-2.84601	-2.34671	-2.76756	-3.01927	-3.1177	-3.32087	-3.1789	-2.39279	-3.06188
1.3054e+17	-3.16137	-3.17171	-2.6505	-2.77636	-2.86818	-3.23347	-3.2466	-3.26783	-3.29956	-3.21983	-2.48673	-2.86531	-3.15929	-3.16757	-3.1373	-3.07244	-2.85512	-3.25388	-2.63141	-2.49678	-3.32059	-3.14699	-3.12404	-3.04704	-3.27362	-3.22555	-3.30424	-3.20367	-3.06477	-2.27848	-3.11089	-3.2265	-3.0369	-3.1359	-3.29439	-3.26233	-3.30849	-3.26091	-3.32114	-3.31628	-2.90474	-2.65279	-2.97497	-3.12579	-3.14017	-3.3217	-3.20349	-2.56161	-3.20532
1.306e+17	-2.85611	-2.59584	-1.876	-1.3701	-1.99711	-2.67743	-2.73419	-3.0934	-3.18988	-2.19006	-0.792435	-1.7962	-2.6827	-1.65218	-2.76138	-2.16573	-1.82589	-3.06508	-1.87255	-1.54176	-3.20912	-2.79346	-2.59197	-2.14223	-2.68145	-2.97528	-3.20511	-2.72777	-1.50628	-1.49858	-2.28256	-2.44072	-2.14285	-2.79527	-3.0036	-3.00476	-3.14836	-2.9652	-3.26177	-3.19521	-2.26244	-1.27118	-1.97799	-2.24596	-2.95736	-3.20641	-2.97046	-0.903491	-2.61032
1.306e+17	-3.12402	-2.853	-2.5492	-2.03901	-2.46221	-3.07146	-3.02954	-3.23661	-3.24853	-2.7273	-1.67753	-2.36073	-2.89967	-2.36309	-2.95645	-2.72794	-2.389	-3.18704	-2.34983	-2.12363	-3.28588	-3.07083	-2.90505	-2.57863	-2.94499	-3.13445	-3.27621	-3.03538	-2.29114	-1.92683	-2.65156	-2.87325	-2.60712	-3.0107	-3.17075	-3.16189	-3.27316	-3.151	-3.3006	-3.2974	-2.56045	-1.9872	-2.32125	-2.59602	-3.04523	-3.2826	-3.10033	-1.54508	-2.8395
1.30616e+17	-2.83734	-2.58591	-1.80015	-1.32299	-1.9805	-2.625	-2.69615	-3.07901	-3.18598	-2.16045	-0.726402	-1.77584	-2.65664	-1.62578	-2.72445	-2.12136	-1.76893	-3.05633	-1.78709	-1.46062	-3.21182	-2.77056	-2.563	-2.10214	-2.68431	-2.96755	-3.20347	-2.69306	-1.48737	-1.47345	-2.23976	-2.37963	-2.08452	-2.7441	-3.00293	-2.99615	-3.1381	-2.95806	-3.26686	-3.17165	-2.24278	-1.20118	-1.93111	-2.2318	-2.96593	-3.19634	-2.97163	-0.83423	-2.57896
1.30616e+17	-2.90064	-2.63426	-1.9879	-1.41123	-2.02899	-2.73036	-2.7505	-3.11832	-3.19105	-2.24171	-0.84618	-1.82051	-2.6993	-1.73296	-2.82527	-2.23042	-1.91162	-3.08246	-1.94131	-1.64544	-3.22538	-2.84512	-2.64017	-2.22089	-2.66202	-2.98894	-3.20563	-2.77113	-1.5698	-1.51948	-2.3436	-2.52049	-2.18183	-2.8401	-3.01614	-3.0028	-3.16334	-2.97278	-3.25356	-3.22819	-2.29408	-1.36368	-2.04889	-2.24852	-2.95135	-3.21383	-2.98649	-0.982038	-2.60569
1.30676e+17	-3.17965	-3.20236	-2.64854	-2.78653	-2.87146	-3.24593	-3.25312	-3.27178	-3.30021	-3.24675	-2.55157	-2.92945	-3.17683	-3.22158	-3.16313	-3.08504	-2.89222	-3.25218	-2.64802	-2.54609	-3.32129	-3.16566	-3.14598	-3.08228	-3.27922	-3.21851	-3.30862	-3.21085	-3.07445	-2.27548	-3.13568	-3.24438	-3.07311	-3.13879	-3.29968	-3.2739	-3.30894	-3.26035	-3.32167	-3.31963	-2.89573	-2.67546	-3.02329	-3.13361	-3.14713	-3.32189	-3.21426	-2.59684	-3.22832
1.30751e+17	-3.05739	-2.88643	-2.44884	-2.22172	-2.31635	-3.01651	-2.9051	-3.19057	-3.24999	-2.6016	-1.50556	-2.27688	-2.9309	-2.25529	-2.93669	-2.4752	-2.14076	-3.22454	-2.20795	-2.13131	-3.28808	-2.953	-2.97718	-2.41854	-2.84624	-3.16753	-3.27355	-2.9844	-1.96085	-1.87387	-2.62185	-2.70761	-2.61804	-2.8776	-3.16142	-3.07956	-3.27772	-3.10046	-3.30126	-3.29885	-2.46908	-1.69155	-2.34103	-2.53037	-3.02488	-3.27597	-3.08593	-1.36116	-2.74172
1.31081e+17	-3.04755	-2.94621	-2.50467	-2.25969	-2.65212	-2.99725	-3.12029	-3.23229	-3.25495	-2.85353	-1.79516	-2.43146	-2.90517	-2.60938	-3.04834	-2.76409	-2.48658	-3.16374	-2.48544	-2.13561	-3.30138	-3.05287	-2.95575	-2.69796	-3.07	-3.17996	-3.2617	-3.01344	-2.55599	-1.94736	-2.70674	-2.99495	-2.65296	-2.98243	-3.22156	-3.15078	-3.27463	-3.20138	-3.30996	-3.27914	-2.66577	-2.19648	-2.56332	-2.8491	-3.05471	-3.30496	-3.09997	-1.92397	-2.99905
1.31105e+17	-3.18364	-3.19185	-2.68137	-2.80218	-2.89157	-3.24548	-3.25724	-3.27743	-3.29559	-3.24368	-2.56803	-2.91463	-3.17932	-3.21644	-3.16375	-3.06836	-2.89234	-3.26018	-2.68336	-2.5576	-3.32111	-3.15884	-3.14108	-3.06633	-3.27912	-3.21966	-3.30704	-3.21549	-3.06022	-2.30243	-3.12736	-3.2354	-3.07132	-3.13995	-3.30196	-3.27297	-3.30648	-3.26535	-3.32166	-3.31948	-2.91396	-2.70206	-2.99033	-3.13372	-3.1211	-3.32186	-3.21194	-2.62169	-3.21838
1.31105e+17	-3.02584	-2.87089	-2.4722	-2.17081	-2.59684	-3.00628	-3.08657	-3.19507	-3.23252	-2.92381	-1.83608	-2.32026	-2.87883	-2.55313	-3.01707	-2.71629	-2.38088	-3.16137	-2.32056	-2.06806	-3.27005	-3.03041	-2.97345	-2.59636	-2.94156	-3.15864	-3.2417	-2.95845	-2.45937	-2.04053	-2.81406	-2.85954	-2.73581	-2.9541	-3.16128	-3.14416	-3.27424	-3.18909	-3.3019	-3.25912	-2.68805	-2.01731	-2.4768	-2.81602	-3.06168	-3.30706	-3.05928	-1.84827	-2.89726
1.31105e+17	-3.17933	-3.10541	-2.67308	-2.5686	-2.79761	-3.13347	-3.20242	-3.26276	-3.28455	-3.10791	-2.36182	-2.66444	-3.08225	-2.96803	-3.12496	-2.93058	-2.69879	-3.23735	-2.55389	-2.4127	-3.30837	-3.14449	-3.10004	-2.9539	-3.15539	-3.22446	-3.28556	-3.08343	-2.86561	-2.22423	-2.94318	-3.10534	-2.9225	-3.10705	-3.23508	-3.20334	-3.30872	-3.25307	-3.31959	-3.30864	-2.79649	-2.36084	-2.77704	-3.02822	-3.1342	-3.31974	-3.16143	-2.33345	-3.0918
1.31164e+17	-3.1606	-3.18429	-2.70847	-2.87753	-2.91195	-3.27	-3.27521	-3.28735	-3.30579	-3.25235	-2.58521	-2.92643	-3.20983	-3.21963	-3.15015	-3.06045	-2.86053	-3.27332	-2.72052	-2.5152	-3.32159	-3.15393	-3.15305	-3.06863	-3.29618	-3.21955	-3.31036	-3.22423	-3.07236	-2.38616	-3.14907	-3.25041	-3.08043	-3.14753	-3.30882	-3.28158	-3.30638	-3.28328	-3.32176	-3.32019	-2.91661	-2.76574	-2.98709	-3.15093	-3.12737	-3.32185	-3.20547	-2.65124	-3.21235
1.31164e+17	-3.18994	-3.16449	-2.76112	-2.74448	-2.94483	-3.18717	-3.26663	-3.28437	-3.30146	-3.19953	-2.62537	-2.85028	-3.154	-3.12539	-3.13134	-3.05109	-2.87332	-3.28469	-2.77897	-2.61713	-3.3192	-3.17215	-3.13682	-3.04164	-3.25385	-3.24116	-3.28117	-3.19991	-2.97987	-2.36203	-3.05261	-3.22169	-3.02645	-3.10958	-3.3027	-3.24058	-3.29075	-3.27555	-3.32103	-3.31754	-2.94027	-2.70842	-2.88958	-3.08712	-3.11621	-3.32114	-3.17861	-2.52898	-3.20788
1.31227e+17	-3.16648	-3.09944	-2.67078	-2.49466	-2.79218	-3.12258	-3.18286	-3.24962	-3.27883	-3.09873	-2.31491	-2.60186	-3.08795	-2.94266	-3.12422	-2.9024	-2.62587	-3.23279	-2.51504	-2.39475	-3.30403	-3.13839	-3.09401	-2.93335	-3.12082	-3.22414	-3.28015	-3.06972	-2.82841	-2.21286	-2.92521	-3.06616	-2.90958	-3.09587	-3.2161	-3.19584	-3.31055	-3.24951	-3.31833	-3.30385	-2.79892	-2.28119	-2.74531	-3.00905	-3.1332	-3.31926	-3.1526	-2.30953	-3.04599
1.31227e+17	-3.07422	-2.95165	-2.31628	-2.01372	-2.54663	-2.93194	-3.05793	-3.2124	-3.23789	-2.79203	-1.5667	-2.39295	-2.88497	-2.50843	-3.03036	-2.62715	-2.32825	-3.16828	-2.35059	-2.07211	-3.27558	-2.99986	-2.86715	-2.55478	-2.98737	-3.10197	-3.26107	-2.94272	-2.31831	-1.82527	-2.64103	-2.86536	-2.58828	-2.93466	-3.17356	-3.16101	-3.25953	-3.17185	-3.3047	-3.27508	-2.62759	-2.05482	-2.46658	-2.81873	-3.0831	-3.28588	-3.07803	-1.71439	-2.90397
1.31234e+17	-3.10214	-2.99497	-2.57616	-2.3565	-2.76373	-3.06057	-3.15199	-3.24226	-3.25689	-3.0042	-2.06987	-2.50526	-3.0019	-2.78516	-3.0757	-2.83472	-2.53137	-3.2034	-2.43693	-2.22095	-3.29489	-3.10155	-3.04385	-2.7786	-3.05485	-3.18885	-3.26571	-3.02771	-2.65327	-2.1332	-2.86254	-2.98507	-2.83219	-3.03686	-3.19018	-3.17568	-3.30113	-3.23355	-3.31322	-3.2846	-2.7307	-2.1561	-2.59622	-2.91805	-3.11734	-3.31615	-3.12369	-2.08173	-2.96404
1.31302e+17	-3.12788	-3.1323	-2.6697	-2.81351	-2.89157	-3.23136	-3.25254	-3.2789	-3.3022	-3.19112	-2.45502	-2.80573	-3.16816	-3.10691	-3.10769	-3.03405	-2.77857	-3.26526	-2.67548	-2.41567	-3.32003	-3.11789	-3.11076	-3.00606	-3.27568	-3.22344	-3.30319	-3.19982	-3.03337	-2.35685	-3.08585	-3.22789	-3.00743	-3.12978	-3.29541	-3.25918	-3.3063	-3.27788	-3.32082	-3.31342	-2.90212	-2.69029	-2.91153	-3.11816	-3.11761	-3.32095	-3.19267	-2.53704	-3.17528
1.33847e+17	-2.94746	-2.7386	-2.28172	-1.79792	-2.32972	-2.89907	-2.95052	-3.13687	-3.20323	-2.68916	-1.37946	-2.13508	-2.75228	-2.20831	-2.96247	-2.53513	-2.16332	-3.08338	-2.20799	-1.91704	-3.2585	-2.96126	-2.83278	-2.36904	-2.87595	-3.11056	-3.22029	-2.88359	-2.12857	-1.80513	-2.60022	-2.74826	-2.55705	-2.88843	-3.13596	-3.09849	-3.21876	-3.1136	-3.2834	-3.22451	-2.55599	-1.80151	-2.33	-2.6577	-2.99196	-3.26997	-3.02405	-1.49756	-2.81088
1.33898e+17	-3.00607	-2.8538	-2.33777	-1.94912	-2.45697	-2.9417	-3.02965	-3.21729	-3.23111	-2.70962	-1.48325	-2.24791	-2.81209	-2.3442	-3.00343	-2.55938	-2.24201	-3.14987	-2.30209	-1.87464	-3.26863	-3.01451	-2.82989	-2.47392	-2.92399	-3.11482	-3.24774	-2.93427	-2.15403	-1.79757	-2.61629	-2.78249	-2.56408	-2.9363	-3.16808	-3.10703	-3.22934	-3.13294	-3.29657	-3.26703	-2.56008	-1.91623	-2.31038	-2.6568	-3.01447	-3.27811	-3.04929	-1.59744	-2.84349
1.33907e+17	-3.05355	-2.89852	-2.33205	-1.97027	-2.50283	-2.93936	-3.03544	-3.20149	-3.23148	-2.78326	-1.60021	-2.33522	-2.8512	-2.42292	-3.01579	-2.63499	-2.27416	-3.14804	-2.32033	-2.03923	-3.27166	-3.00207	-2.87057	-2.49382	-2.95925	-3.12421	-3.25233	-2.91551	-2.25625	-1.86266	-2.65533	-2.83678	-2.60432	-2.93646	-3.16132	-3.14481	-3.25765	-3.1694	-3.30319	-3.26759	-2.58373	-1.97634	-2.44785	-2.79298	-3.07506	-3.28013	-3.06256	-1.67308	-2.8975
1.33922e+17	-3.01153	-2.81922	-2.25756	-1.64642	-2.28494	-2.93743	-2.92966	-3.15089	-3.23495	-2.44695	-1.0513	-1.96828	-2.84008	-1.91813	-2.96769	-2.44837	-2.11757	-3.16502	-2.33774	-1.90316	-3.22781	-2.96839	-2.8062	-2.46984	-2.69142	-3.05506	-3.24824	-2.96521	-1.76969	-1.64446	-2.55829	-2.59853	-2.2872	-2.97898	-3.06944	-3.09585	-3.22435	-3.02249	-3.28134	-3.28373	-2.44102	-1.672	-2.2387	-2.39693	-2.97573	-3.25137	-3.01229	-1.3093	-2.76385
1.33984e+17	-3.0038	-2.87708	-2.34271	-1.93444	-2.4639	-2.94129	-3.02331	-3.22015	-3.23162	-2.67984	-1.38497	-2.25176	-2.82099	-2.35102	-3.00737	-2.53682	-2.27021	-3.16233	-2.34267	-1.90325	-3.27206	-3.01717	-2.79955	-2.47749	-2.93207	-3.10754	-3.25801	-2.95897	-2.14385	-1.73574	-2.59525	-2.7987	-2.53955	-2.95453	-3.17161	-3.11268	-3.21832	-3.12242	-3.29466	-3.26997	-2.54658	-1.95437	-2.30495	-2.64991	-3.01157	-3.27968	-3.04134	-1.59155	-2.83061
1.33993e+17	-2.90382	-2.65882	-2.0089	-1.46764	-2.08185	-2.74444	-2.79722	-3.12764	-3.18573	-2.29055	-0.874836	-1.84243	-2.70655	-1.74221	-2.82618	-2.26409	-1.9392	-3.07789	-1.99502	-1.62221	-3.22445	-2.84643	-2.64695	-2.24543	-2.70393	-3.00624	-3.21758	-2.79453	-1.6201	-1.51207	-2.37017	-2.49965	-2.17162	-2.84765	-3.05084	-3.02782	-3.15702	-2.98742	-3.26436	-3.22254	-2.33585	-1.39868	-2.05666	-2.28783	-2.94999	-3.21838	-2.98201	-1.02103	-2.63686
1.34044e+17	-3.10732	-3.02071	-2.5449	-2.32737	-2.74503	-3.03731	-3.16859	-3.27114	-3.27033	-2.8722	-1.85644	-2.53717	-2.88834	-2.74218	-3.10179	-2.72392	-2.56237	-3.23084	-2.58199	-2.17342	-3.30401	-3.11751	-2.94702	-2.72133	-3.07835	-3.18441	-3.27329	-3.04156	-2.53359	-1.95045	-2.75428	-2.99292	-2.74485	-3.01177	-3.23461	-3.15651	-3.27103	-3.20546	-3.31433	-3.3045	-2.67107	-2.2648	-2.49753	-2.85175	-3.07267	-3.31143	-3.10583	-1.9352	-2.99646
1.34045e+17	-3.14891	-3.06161	-2.5734	-2.46239	-2.79363	-3.05524	-3.20298	-3.28212	-3.27842	-2.92445	-1.98387	-2.62127	-2.92401	-2.88306	-3.13963	-2.7284	-2.63522	-3.24668	-2.61218	-2.23305	-3.30858	-3.12661	-2.99006	-2.80135	-3.11839	-3.18496	-3.26763	-3.05195	-2.60608	-2.05035	-2.78948	-3.05671	-2.81804	-3.04494	-3.23321	-3.16101	-3.2806	-3.21488	-3.31808	-3.3113	-2.70023	-2.31419	-2.5634	-2.9068	-3.10589	-3.31671	-3.13895	-2.02027	-3.02059
1.34045e+17	-3.02999	-2.85941	-2.40325	-2.10728	-2.5296	-2.97957	-3.06841	-3.2053	-3.23402	-2.81904	-1.64525	-2.30284	-2.82626	-2.45647	-3.00363	-2.62736	-2.34787	-3.15706	-2.33479	-2.00556	-3.27181	-3.01925	-2.90852	-2.52074	-2.93702	-3.14352	-3.24969	-2.95058	-2.33395	-1.90684	-2.71873	-2.84428	-2.6594	-2.93992	-3.17534	-3.11733	-3.24887	-3.16212	-3.29969	-3.26579	-2.62509	-1.98972	-2.40177	-2.74036	-3.03505	-3.29613	-3.06075	-1.72101	-2.89793
1.3406e+17	-3.1062	-3.01415	-2.54605	-2.34738	-2.76074	-3.02626	-3.17304	-3.27225	-3.2625	-2.89061	-1.87417	-2.53661	-2.89493	-2.77066	-3.10339	-2.74462	-2.56352	-3.21646	-2.55656	-2.1395	-3.30493	-3.11093	-2.96172	-2.74109	-3.08636	-3.17898	-3.26972	-3.03757	-2.55215	-1.97025	-2.75038	-3.00347	-2.75131	-3.01542	-3.23393	-3.1564	-3.27692	-3.20585	-3.31483	-3.30209	-2.67406	-2.27464	-2.52054	-2.85951	-3.07533	-3.31322	-3.1198	-1.98036	-2.98642
1.34378e+17	-3.01955	-2.83399	-2.29006	-1.74374	-2.30904	-2.95986	-2.95315	-3.15935	-3.23483	-2.49901	-1.10905	-2.00612	-2.87531	-1.95195	-2.98044	-2.48306	-2.16032	-3.16872	-2.374	-1.9287	-3.23186	-2.97732	-2.82629	-2.48133	-2.71712	-3.06936	-3.25549	-2.98749	-1.84234	-1.70134	-2.58188	-2.59832	-2.3067	-2.99318	-3.08762	-3.10933	-3.22552	-3.03126	-3.28699	-3.28618	-2.45209	-1.692	-2.26654	-2.41132	-2.98214	-3.25852	-3.01015	-1.36067	-2.78231
1.34385e+17	-3.14833	-3.06901	-2.56478	-2.46243	-2.82438	-3.06292	-3.20144	-3.28476	-3.27714	-2.92967	-2.01735	-2.63533	-2.91786	-2.9006	-3.14283	-2.74001	-2.65112	-3.25335	-2.63994	-2.27721	-3.31011	-3.13598	-2.98415	-2.81295	-3.12581	-3.18337	-3.27212	-3.0823	-2.61599	-2.04301	-2.79999	-3.05999	-2.82478	-3.0343	-3.24869	-3.16922	-3.27983	-3.21802	-3.31789	-3.31295	-2.7181	-2.34487	-2.5527	-2.90912	-3.09921	-3.3169	-3.13576	-2.03294	-3.01848
1.34397e+17	-3.04176	-2.87017	-2.42484	-2.22164	-2.31759	-2.99016	-2.89275	-3.18419	-3.24324	-2.60711	-1.52623	-2.30683	-2.91225	-2.28098	-2.92181	-2.46759	-2.14254	-3.20933	-2.14869	-2.13385	-3.29078	-2.93148	-2.9643	-2.4023	-2.85582	-3.16376	-3.26554	-2.96562	-1.99133	-1.89318	-2.6027	-2.73034	-2.63823	-2.8595	-3.16211	-3.07174	-3.2731	-3.10076	-3.29823	-3.28871	-2.47317	-1.69861	-2.33822	-2.52668	-3.0235	-3.2751	-3.08497	-1.3505	-2.74996
1.34397e+17	-3.13767	-3.0817	-2.68739	-2.5512	-2.90261	-3.13807	-3.16186	-3.2474	-3.26116	-3.09762	-2.36344	-2.57517	-3.107	-3.00824	-3.1313	-2.91921	-2.64712	-3.23561	-2.49227	-2.4306	-3.30728	-3.13752	-3.08897	-2.98567	-3.1319	-3.23347	-3.28542	-3.13764	-2.84339	-2.18844	-2.89149	-3.07802	-2.93874	-3.0676	-3.23687	-3.21358	-3.31287	-3.25334	-3.31849	-3.3006	-2.85551	-2.32648	-2.73563	-2.99923	-3.0999	-3.32116	-3.17793	-2.3874	-3.03424
1.34448e+17	-3.14642	-3.05173	-2.48571	-2.30645	-2.6945	-3.01576	-3.15351	-3.2405	-3.26541	-2.95828	-1.95256	-2.53696	-3.00732	-2.79761	-3.10189	-2.75235	-2.5095	-3.2093	-2.45095	-2.26724	-3.2934	-3.05829	-3.00445	-2.78447	-3.06959	-3.16173	-3.27101	-2.99517	-2.60976	-2.01891	-2.77474	-3.00147	-2.74869	-3.00116	-3.19469	-3.1868	-3.29566	-3.2163	-3.31462	-3.29937	-2.73758	-2.20219	-2.62586	-2.9506	-3.11829	-3.31002	-3.13693	-2.01186	-2.99209
1.34462e+17	-3.05325	-2.9014	-2.30784	-1.99656	-2.48362	-2.94145	-3.03048	-3.19802	-3.234	-2.7859	-1.57103	-2.32396	-2.86857	-2.416	-3.00686	-2.60532	-2.26914	-3.1474	-2.29691	-1.99805	-3.2648	-2.98599	-2.85673	-2.48695	-2.96344	-3.11247	-3.24854	-2.91303	-2.25597	-1.87855	-2.65413	-2.83624	-2.59958	-2.93081	-3.15091	-3.14272	-3.25104	-3.16002	-3.30085	-3.26593	-2.59938	-1.95047	-2.43059	-2.78258	-3.0758	-3.27833	-3.06741	-1.64385	-2.89136
1.34531e+17	-3.18708	-3.20398	-2.66954	-2.8197	-2.87479	-3.25254	-3.26452	-3.27679	-3.30201	-3.25712	-2.58966	-2.94748	-3.19054	-3.23533	-3.17352	-3.08821	-2.90479	-3.25576	-2.68157	-2.55986	-3.32135	-3.17549	-3.1545	-3.08765	-3.28544	-3.22164	-3.30982	-3.21629	-3.08097	-2.3113	-3.14656	-3.24427	-3.09213	-3.14406	-3.30403	-3.27663	-3.30824	-3.26398	-3.3218	-3.3203	-2.90654	-2.70454	-3.02558	-3.14566	-3.14704	-3.32189	-3.22255	-2.61378	-3.22797
1.34531e+17	-2.89039	-2.65169	-1.96499	-1.48316	-2.11802	-2.7418	-2.7906	-3.12055	-3.19405	-2.34445	-0.992144	-1.92942	-2.69864	-1.83616	-2.83215	-2.2687	-1.8872	-3.05469	-1.96202	-1.63892	-3.23298	-2.83613	-2.6287	-2.19027	-2.78541	-3.02576	-3.21478	-2.76445	-1.65771	-1.59262	-2.34774	-2.51048	-2.26112	-2.78359	-3.07058	-3.02795	-3.16852	-3.02818	-3.27724	-3.20163	-2.33613	-1.41712	-2.07722	-2.42339	-2.99543	-3.20874	-2.9777	-1.05056	-2.71239
1.34586e+17	-3.10331	-3.03563	-2.60975	-2.51499	-2.78574	-3.08867	-3.19329	-3.25862	-3.27669	-3.00896	-2.18257	-2.5807	-3.00881	-2.8304	-3.084	-2.90574	-2.64688	-3.21489	-2.56623	-2.31398	-3.30974	-3.08537	-3.04381	-2.85548	-3.15701	-3.22095	-3.27481	-3.08287	-2.7732	-2.14418	-2.87131	-3.10122	-2.81565	-3.04505	-3.24856	-3.18792	-3.29557	-3.24139	-3.31729	-3.29837	-2.77462	-2.37809	-2.7052	-2.98627	-3.08648	-3.31745	-3.1347	-2.18975	-3.09141
1.34586e+17	-2.87431	-2.60316	-1.92094	-1.38636	-2.03216	-2.72216	-2.74224	-3.10401	-3.18957	-2.24317	-0.906011	-1.84048	-2.67474	-1.72306	-2.79856	-2.20847	-1.82235	-3.05885	-1.9053	-1.60477	-3.2241	-2.81	-2.60143	-2.13899	-2.73181	-3.00017	-3.20293	-2.72938	-1.53862	-1.55967	-2.3019	-2.47932	-2.22913	-2.78052	-3.02009	-2.99836	-3.1633	-2.99781	-3.26178	-3.20435	-2.28003	-1.3251	-2.02914	-2.32971	-2.9723	-3.20084	-2.96812	-0.933158	-2.65304
1.34591e+17	-3.12538	-3.01868	-2.54175	-2.36446	-2.82939	-3.04535	-3.1263	-3.24419	-3.2498	-2.97267	-2.10837	-2.51331	-3.0225	-2.86057	-3.10845	-2.83108	-2.52863	-3.2077	-2.4476	-2.29395	-3.3006	-3.10084	-3.0266	-2.84928	-3.08446	-3.17469	-3.27665	-3.06218	-2.6497	-2.07791	-2.78581	-3.00706	-2.82103	-3.00358	-3.22397	-3.20162	-3.30144	-3.22397	-3.3142	-3.29433	-2.77517	-2.25104	-2.6457	-2.93414	-3.11601	-3.31283	-3.15041	-2.13527	-2.97046
1.34592e+17	-3.18385	-3.20646	-2.70901	-2.83862	-2.89681	-3.26397	-3.2736	-3.28202	-3.30453	-3.26346	-2.62004	-2.96395	-3.2062	-3.2367	-3.17049	-3.08343	-2.90358	-3.26598	-2.73008	-2.57811	-3.32158	-3.17286	-3.16366	-3.08383	-3.2934	-3.21907	-3.30842	-3.2207	-3.07417	-2.35913	-3.15332	-3.24939	-3.09737	-3.14752	-3.30838	-3.27963	-3.3044	-3.27348	-3.32179	-3.32083	-2.91353	-2.75282	-3.01775	-3.15547	-3.13839	-3.3219	-3.20741	-2.65756	-3.23093
1.34602e+17	-3.04554	-2.88325	-2.47859	-2.25024	-2.63927	-3.01653	-3.09386	-3.20843	-3.24126	-2.92214	-1.86853	-2.37528	-2.90269	-2.60044	-3.01939	-2.7447	-2.42496	-3.16723	-2.35709	-2.10241	-3.27936	-3.03129	-2.98133	-2.63685	-2.98956	-3.16334	-3.24874	-2.9744	-2.52353	-2.0412	-2.80364	-2.90559	-2.73715	-2.96821	-3.18044	-3.14181	-3.27588	-3.19339	-3.30504	-3.26404	-2.6897	-2.05743	-2.52628	-2.84119	-3.07764	-3.30677	-3.08967	-1.89193	-2.93596
1.34937e+17	-3.19154	-3.17457	-2.74375	-2.81181	-2.9363	-3.24853	-3.24086	-3.28083	-3.28362	-3.23124	-2.59926	-2.86531	-3.18951	-3.20486	-3.16819	-3.04451	-2.87829	-3.26935	-2.67317	-2.59756	-3.32023	-3.16444	-3.14687	-3.05115	-3.26641	-3.2271	-3.305	-3.22477	-3.01976	-2.32801	-3.09356	-3.19464	-3.0759	-3.15302	-3.3027	-3.26672	-3.30831	-3.27743	-3.32157	-3.3185	-2.94202	-2.69779	-2.92772	-3.12925	-3.08512	-3.32185	-3.20906	-2.67268	-3.17975
1.34946e+17	-3.06812	-2.995	-2.56694	-2.38034	-2.73012	-3.05199	-3.15678	-3.2464	-3.26899	-2.93092	-2.03243	-2.4922	-2.95963	-2.67593	-3.06018	-2.84819	-2.56597	-3.19713	-2.53586	-2.25589	-3.30481	-3.07223	-3.0103	-2.76516	-3.11535	-3.21139	-3.2676	-3.06203	-2.6526	-2.10457	-2.79924	-3.05046	-2.74561	-3.01359	-3.23875	-3.16965	-3.28608	-3.22954	-3.31372	-3.28946	-2.74137	-2.30139	-2.61066	-2.91142	-3.06938	-3.31107	-3.10886	-2.01877	-3.0518
1.34946e+17	-3.00248	-2.80365	-2.29371	-1.98871	-2.21031	-2.91434	-2.83936	-3.16869	-3.22934	-2.48349	-1.2947	-2.15331	-2.84255	-2.09669	-2.88471	-2.38687	-2.056	-3.17822	-2.06236	-1.98345	-3.27375	-2.90588	-2.87541	-2.33158	-2.78651	-3.1164	-3.25474	-2.91293	-1.83859	-1.75993	-2.51602	-2.6475	-2.47848	-2.8429	-3.12214	-3.05532	-3.24213	-3.05751	-3.28969	-3.27292	-2.39042	-1.55525	-2.21906	-2.41986	-3.00286	-3.2552	-3.05552	-1.19835	-2.68967
1.34995e+17	-3.02941	-2.9072	-2.38514	-1.96751	-2.51818	-2.95723	-3.04605	-3.22464	-3.23762	-2.71841	-1.45499	-2.31204	-2.83109	-2.42033	-3.0252	-2.59754	-2.31978	-3.17324	-2.38503	-1.97112	-3.28049	-3.03852	-2.83495	-2.51692	-2.95713	-3.12565	-3.26134	-2.9686	-2.23127	-1.75439	-2.62481	-2.8323	-2.56675	-2.95912	-3.18219	-3.12677	-3.2334	-3.14298	-3.29914	-3.27655	-2.57007	-2.02037	-2.36468	-2.69906	-3.02805	-3.28468	-3.0524	-1.65533	-2.86537
1.34995e+17	-2.871	-2.59127	-1.90001	-1.34814	-1.9867	-2.68695	-2.71132	-3.09375	-3.18549	-2.19022	-0.811452	-1.80929	-2.66303	-1.69817	-2.778	-2.16943	-1.82804	-3.06987	-1.84628	-1.5889	-3.21974	-2.80465	-2.60147	-2.13778	-2.66988	-2.97995	-3.19752	-2.72093	-1.50797	-1.51551	-2.28428	-2.47308	-2.18175	-2.78155	-2.99709	-2.98392	-3.15638	-2.96988	-3.25442	-3.20653	-2.25274	-1.28138	-1.99079	-2.24891	-2.95622	-3.20295	-2.97475	-0.886492	-2.59873
1.35066e+17	-3.12447	-3.04918	-2.56195	-2.42417	-2.79856	-3.05538	-3.1922	-3.28235	-3.27319	-2.90352	-1.96997	-2.58575	-2.89694	-2.81731	-3.12428	-2.73538	-2.62002	-3.24422	-2.60586	-2.22566	-3.30702	-3.12766	-2.9698	-2.78774	-3.11414	-3.18963	-3.27168	-3.07184	-2.57621	-2.03764	-2.78055	-3.0432	-2.78847	-3.02456	-3.24606	-3.15958	-3.27648	-3.21731	-3.31622	-3.3095	-2.69537	-2.31023	-2.52033	-2.87967	-3.07955	-3.31482	-3.12635	-1.98709	-3.01553
1.35081e+17	-3.11509	-3.02922	-2.57589	-2.39969	-2.77363	-3.05229	-3.18441	-3.27283	-3.27368	-2.91415	-1.98838	-2.56865	-2.91295	-2.77721	-3.09801	-2.76807	-2.6057	-3.23043	-2.59474	-2.22387	-3.30618	-3.1206	-2.98291	-2.77312	-3.10355	-3.19652	-3.27159	-3.06199	-2.59761	-2.03193	-2.78657	-3.027	-2.7779	-3.01523	-3.2475	-3.15965	-3.27764	-3.21773	-3.31555	-3.30518	-2.71352	-2.31361	-2.54255	-2.87076	-3.07454	-3.31373	-3.12301	-1.99414	-3.03167
1.35081e+17	-3.11924	-3.06562	-2.58411	-2.35878	-2.79644	-3.04804	-3.18658	-3.26848	-3.2794	-2.92531	-1.9903	-2.59963	-2.93417	-2.79705	-3.10431	-2.78026	-2.63673	-3.24896	-2.62865	-2.277	-3.30604	-3.13667	-2.97686	-2.77012	-3.09895	-3.19723	-3.27152	-3.08381	-2.62631	-2.01734	-2.81226	-3.02619	-2.77298	-3.01118	-3.25381	-3.16704	-3.27316	-3.22278	-3.31569	-3.30761	-2.74187	-2.34582	-2.54679	-2.87923	-3.08103	-3.31474	-3.11838	-1.99095	-3.0402
1.35132e+17	-2.95081	-2.73123	-2.21082	-1.74573	-2.29277	-2.87566	-2.923	-3.1475	-3.20225	-2.61878	-1.28539	-2.11626	-2.74064	-2.13839	-2.93731	-2.48366	-2.11595	-3.07807	-2.17867	-1.85612	-3.2549	-2.9409	-2.77847	-2.32137	-2.87402	-3.09215	-3.22606	-2.86491	-2.02336	-1.74365	-2.53764	-2.71499	-2.49571	-2.87328	-3.1331	-3.08638	-3.20928	-3.09937	-3.28385	-3.22686	-2.50901	-1.74293	-2.28326	-2.61706	-2.99941	-3.25692	-3.02377	-1.40424	-2.809
1.35132e+17	-3.13149	-3.03204	-2.5756	-2.41805	-2.76452	-3.042	-3.18324	-3.26884	-3.27159	-2.93985	-2.01583	-2.5743	-2.95367	-2.81016	-3.10537	-2.79811	-2.59905	-3.2166	-2.55765	-2.2202	-3.30724	-3.10544	-3.00654	-2.79827	-3.11249	-3.19445	-3.27102	-3.03178	-2.64099	-2.04817	-2.79097	-3.04261	-2.78547	-3.03396	-3.23039	-3.16764	-3.28989	-3.22138	-3.317	-3.30228	-2.70981	-2.28787	-2.60952	-2.92348	-3.10228	-3.31476	-3.13459	-2.06263	-3.03179
1.35143e+17	-3.03755	-2.86855	-2.32034	-1.77597	-2.35161	-2.98426	-2.97544	-3.15622	-3.23911	-2.53054	-1.15394	-2.04724	-2.90162	-1.99244	-2.99897	-2.52341	-2.21188	-3.18285	-2.42235	-1.98512	-3.2322	-2.99786	-2.85273	-2.52488	-2.71456	-3.08085	-3.26014	-3.01315	-1.90032	-1.75007	-2.61207	-2.6005	-2.32469	-3.00902	-3.09871	-3.12677	-3.23271	-3.04441	-3.29196	-3.29157	-2.47043	-1.74327	-2.30238	-2.43422	-2.98676	-3.26272	-3.01492	-1.41198	-2.81383
1.35143e+17	-2.85701	-2.60921	-1.89169	-1.38124	-2.03191	-2.68027	-2.73979	-3.09297	-3.18239	-2.23414	-0.816275	-1.842	-2.67169	-1.72107	-2.77618	-2.18933	-1.83795	-3.04894	-1.87914	-1.55052	-3.21818	-2.80363	-2.58983	-2.14664	-2.71495	-2.99328	-3.20574	-2.73742	-1.55294	-1.50776	-2.29122	-2.45095	-2.16665	-2.76751	-3.03806	-3.00809	-3.14728	-2.98441	-3.26723	-3.18758	-2.28847	-1.31255	-1.99621	-2.30811	-2.96534	-3.20291	-2.97083	-0.937752	-2.64411
1.35476e+17	-3.1866	-3.20035	-2.74722	-2.85747	-2.9261	-3.27565	-3.27857	-3.29183	-3.29722	-3.27089	-2.6183	-2.95028	-3.22017	-3.25375	-3.17744	-3.04784	-2.8988	-3.27639	-2.76984	-2.58097	-3.32168	-3.15337	-3.15375	-3.05311	-3.29748	-3.21159	-3.31061	-3.23165	-3.05829	-2.40012	-3.16658	-3.23345	-3.11012	-3.15653	-3.31269	-3.28629	-3.30606	-3.28438	-3.32186	-3.32083	-2.94143	-2.80756	-2.98067	-3.15792	-3.09136	-3.32192	-3.21339	-2.71747	-3.21738
1.35496e+17	-3.137	-3.06968	-2.5805	-2.43943	-2.82602	-3.06344	-3.20271	-3.28593	-3.28153	-2.91741	-1.99689	-2.63139	-2.90001	-2.86989	-3.13439	-2.73874	-2.65383	-3.26088	-2.66208	-2.27612	-3.31022	-3.14965	-2.96576	-2.79103	-3.12137	-3.19094	-3.27268	-3.08727	-2.61025	-2.01813	-2.80217	-3.04919	-2.80795	-3.02668	-3.25485	-3.16753	-3.27514	-3.22151	-3.31779	-3.31371	-2.70847	-2.34343	-2.51933	-2.89182	-3.0895	-3.31673	-3.12187	-1.99342	-3.02875
1.35563e+17	-3.15494	-3.08978	-2.6479	-2.4915	-2.80632	-3.10664	-3.18523	-3.24989	-3.27255	-3.07543	-2.27195	-2.57832	-3.07967	-2.9489	-3.13043	-2.87693	-2.61742	-3.22862	-2.51201	-2.3927	-3.30363	-3.12252	-3.08084	-2.92928	-3.11635	-3.22516	-3.27971	-3.07528	-2.79299	-2.16931	-2.89308	-3.06665	-2.89099	-3.07036	-3.21731	-3.19893	-3.30965	-3.24398	-3.31865	-3.30268	-2.80717	-2.28049	-2.71179	-3.00088	-3.11628	-3.31998	-3.16447	-2.2721	-3.04034
1.35572e+17	-3.13775	-3.15032	-2.69561	-2.85519	-2.91131	-3.2513	-3.2658	-3.2878	-3.30263	-3.22424	-2.52489	-2.84986	-3.18959	-3.17273	-3.12571	-3.03896	-2.8112	-3.27424	-2.70179	-2.46511	-3.32088	-3.122	-3.12764	-3.04007	-3.28602	-3.22211	-3.30815	-3.21277	-3.05455	-2.39301	-3.11921	-3.24067	-3.04576	-3.1403	-3.30351	-3.26748	-3.306	-3.28091	-3.32149	-3.31734	-2.91663	-2.74614	-2.93895	-3.12915	-3.10547	-3.32144	-3.20016	-2.59896	-3.1862
1.35573e+17	-3.07006	-3.02494	-2.60136	-2.54037	-2.79124	-3.11886	-3.18228	-3.2511	-3.27847	-3.01529	-2.19114	-2.56086	-3.03726	-2.78391	-3.05153	-2.93924	-2.62079	-3.2195	-2.55717	-2.31479	-3.30953	-3.06141	-3.05384	-2.84627	-3.17465	-3.22133	-3.2802	-3.10629	-2.80961	-2.245	-2.89551	-3.11993	-2.82758	-3.05725	-3.25105	-3.19209	-3.29789	-3.24878	-3.3153	-3.2937	-2.80611	-2.43419	-2.72072	-2.9947	-3.0776	-3.3156	-3.13217	-2.21798	-3.08986
1.35615e+17	-3.10997	-3.01736	-2.56013	-2.35109	-2.72369	-3.06149	-3.15122	-3.22894	-3.25774	-3.01682	-2.08245	-2.483	-3.00643	-2.78054	-3.08617	-2.81314	-2.50761	-3.2045	-2.43619	-2.2682	-3.28929	-3.08199	-3.03856	-2.77537	-3.05006	-3.19797	-3.26539	-3.01676	-2.63544	-2.11884	-2.86181	-2.99176	-2.83126	-3.0334	-3.18507	-3.18113	-3.29935	-3.2289	-3.31379	-3.28801	-2.74839	-2.15659	-2.61659	-2.9395	-3.10661	-3.31451	-3.12575	-2.08573	-2.97437
1.35622e+17	-2.90819	-2.64328	-1.99468	-1.42485	-2.05844	-2.74526	-2.7805	-3.12065	-3.1971	-2.26081	-0.850014	-1.8157	-2.71276	-1.70996	-2.82493	-2.24811	-1.90592	-3.08444	-1.98149	-1.62641	-3.22115	-2.83901	-2.64246	-2.23234	-2.67881	-2.99578	-3.21413	-2.7877	-1.57659	-1.51422	-2.35705	-2.49554	-2.16406	-2.84662	-3.02205	-3.02218	-3.16689	-2.97412	-3.26274	-3.22655	-2.30492	-1.37285	-2.05244	-2.25884	-2.95106	-3.21697	-2.98385	-0.994377	-2.61969
1.55829e+17	-3.19017	-3.07749	-2.75556	-2.62455	-2.88175	-3.19207	-3.23976	-3.28526	-3.29348	-3.14221	-2.47238	-2.8069	-3.10738	-2.95143	-3.07921	-3.05538	-2.80514	-3.24356	-2.6786	-2.46733	-3.31819	-3.16735	-3.11326	-2.96306	-3.23632	-3.21225	-3.29538	-3.17499	-2.92236	-2.25682	-2.96652	-3.2039	-2.98634	-3.11697	-3.28647	-3.25157	-3.3062	-3.27195	-3.3193	-3.31405	-2.86334	-2.61859	-2.77389	-2.99514	-3.12892	-3.31796	-3.20164	-2.35802	-3.1296
1.55829e+17	-3.17004	-3.18165	-2.68206	-2.78733	-2.89353	-3.24013	-3.25456	-3.27459	-3.29674	-3.2229	-2.51913	-2.88574	-3.17235	-3.1812	-3.14834	-3.05432	-2.86385	-3.26335	-2.67937	-2.51645	-3.3207	-3.14548	-3.13028	-3.04015	-3.27496	-3.22083	-3.30463	-3.21201	-3.04581	-2.3052	-3.11288	-3.23295	-3.03703	-3.12933	-3.29762	-3.2692	-3.30743	-3.26964	-3.32141	-3.31861	-2.913	-2.69212	-2.97463	-3.11961	-3.1216	-3.32159	-3.20579	-2.59526	-3.20427
1.55844e+17	-3.04985	-2.87942	-2.43702	-2.23792	-2.29993	-3.00298	-2.88586	-3.18423	-3.24826	-2.58773	-1.51006	-2.29039	-2.92546	-2.26056	-2.92087	-2.4552	-2.12085	-3.22515	-2.16214	-2.13245	-3.28969	-2.93557	-2.97675	-2.39039	-2.8431	-3.16884	-3.27146	-2.97092	-1.95029	-1.87853	-2.60367	-2.71033	-2.63041	-2.85739	-3.15847	-3.07336	-3.27822	-3.09814	-3.29897	-3.29605	-2.45882	-1.6713	-2.33058	-2.52574	-3.02408	-3.27583	-3.08815	-1.33322	-2.73566
1.55889e+17	-3.1421	-3.0729	-2.67029	-2.5232	-2.89843	-3.1222	-3.16028	-3.24535	-3.26239	-3.07616	-2.33998	-2.5597	-3.10306	-2.99626	-3.13826	-2.90415	-2.61237	-3.22916	-2.48302	-2.41124	-3.30719	-3.13968	-3.08737	-2.97716	-3.12743	-3.22653	-3.28283	-3.12174	-2.81528	-2.18134	-2.87174	-3.06697	-2.92479	-3.05249	-3.23394	-3.21468	-3.31342	-3.24636	-3.31838	-3.3004	-2.84224	-2.29166	-2.72414	-2.98557	-3.11244	-3.32043	-3.1783	-2.3403	-3.01794
1.55914e+17	-2.91663	-2.69372	-2.06626	-1.55886	-2.14515	-2.78518	-2.83994	-3.14706	-3.20007	-2.37497	-0.948163	-1.89252	-2.75429	-1.80325	-2.85872	-2.32266	-1.97975	-3.08768	-2.06993	-1.64444	-3.23226	-2.8707	-2.66228	-2.27728	-2.75236	-3.01917	-3.22939	-2.8374	-1.71838	-1.56618	-2.40587	-2.52496	-2.19821	-2.87421	-3.07088	-3.05043	-3.16931	-3.0043	-3.27408	-3.22787	-2.36844	-1.47079	-2.10173	-2.3328	-2.96603	-3.22887	-2.98903	-1.1158	-2.66848
1.55973e+17	-2.99315	-2.78764	-2.20202	-1.82108	-2.36309	-2.89347	-2.94298	-3.17675	-3.20857	-2.6577	-1.43104	-2.19879	-2.78834	-2.20696	-2.95361	-2.53489	-2.13595	-3.09998	-2.20481	-1.88661	-3.25604	-2.95229	-2.7862	-2.35492	-2.91379	-3.09251	-3.23823	-2.86595	-2.05029	-1.81417	-2.56576	-2.73822	-2.54692	-2.89702	-3.13706	-3.11528	-3.22711	-3.12423	-3.2923	-3.24098	-2.52215	-1.81163	-2.32165	-2.68735	-3.04552	-3.25453	-3.04147	-1.47643	-2.83408
1.56024e+17	-3.22773	-3.19244	-2.81239	-2.77297	-2.96975	-3.19053	-3.2874	-3.29247	-3.30953	-3.23274	-2.75987	-2.93069	-3.17608	-3.17825	-3.16171	-3.07917	-2.93944	-3.29431	-2.87964	-2.70859	-3.3212	-3.20828	-3.163	-3.08235	-3.27501	-3.2537	-3.27886	-3.21133	-2.99394	-2.39514	-3.07188	-3.24901	-3.07569	-3.10837	-3.31002	-3.24496	-3.29039	-3.27543	-3.32178	-3.32083	-2.96674	-2.75592	-2.93704	-3.09242	-3.14938	-3.32159	-3.19795	-2.57555	-3.22626
1.56034e+17	-3.02136	-2.81815	-2.26279	-1.71157	-2.29085	-2.94998	-2.93939	-3.14581	-3.23522	-2.45992	-1.04708	-1.95118	-2.87783	-1.87827	-2.97789	-2.46127	-2.12631	-3.16699	-2.38351	-1.91144	-3.22423	-2.96094	-2.81625	-2.4728	-2.68854	-3.05633	-3.25116	-2.98379	-1.77546	-1.68149	-2.56828	-2.57029	-2.25764	-2.99714	-3.06346	-3.10563	-3.22632	-3.00719	-3.28557	-3.28715	-2.42851	-1.63044	-2.26199	-2.37859	-2.98522	-3.25265	-3.00258	-1.3176	-2.77092
1.56034e+17	-3.18061	-3.19356	-2.64104	-2.78323	-2.87086	-3.23981	-3.25049	-3.27061	-3.29728	-3.23985	-2.54915	-2.91199	-3.16517	-3.21132	-3.1611	-3.08979	-2.89634	-3.25097	-2.62839	-2.5557	-3.32113	-3.16497	-3.14425	-3.08176	-3.27555	-3.22571	-3.30881	-3.20897	-3.07291	-2.26825	-3.12212	-3.23867	-3.06726	-3.13976	-3.29891	-3.26851	-3.30795	-3.25563	-3.3217	-3.31924	-2.90065	-2.6605	-3.01067	-3.13004	-3.13962	-3.32187	-3.21619	-2.58271	-3.22442
1.56034e+17	-2.91046	-2.62221	-2.04002	-1.41904	-2.05881	-2.77901	-2.79321	-3.12454	-3.18643	-2.32911	-0.94376	-1.85771	-2.66112	-1.77872	-2.85097	-2.27085	-1.91213	-3.07075	-1.99404	-1.68118	-3.23487	-2.86888	-2.66358	-2.19153	-2.72555	-3.01371	-3.20821	-2.77856	-1.62074	-1.5615	-2.37099	-2.57078	-2.29263	-2.8381	-3.03833	-3.00623	-3.16869	-3.0086	-3.25434	-3.22802	-2.34749	-1.43625	-2.06804	-2.33788	-2.93692	-3.21735	-2.98739	-1.02996	-2.64685
1.5605e+17	-3.04736	-2.90945	-2.3269	-1.98263	-2.47143	-2.95326	-3.02216	-3.20509	-3.2368	-2.74632	-1.49232	-2.29571	-2.86511	-2.41238	-3.02354	-2.57555	-2.27347	-3.16285	-2.32593	-1.97592	-3.27406	-3.00117	-2.81137	-2.47584	-2.97122	-3.11601	-3.25389	-2.92519	-2.20163	-1.82745	-2.63153	-2.84905	-2.61114	-2.96112	-3.15445	-3.13352	-3.22982	-3.13604	-3.29951	-3.27337	-2.569	-1.97309	-2.40428	-2.75221	-3.05867	-3.27424	-3.05919	-1.62808	-2.85966
1.5605e+17	-3.00795	-2.79316	-2.25565	-1.75389	-2.26728	-2.94127	-2.93292	-3.15484	-3.22911	-2.4943	-1.0705	-1.94714	-2.87802	-1.88236	-2.9651	-2.46115	-2.11159	-3.15607	-2.34515	-1.87393	-3.2302	-2.94781	-2.78784	-2.42408	-2.73291	-3.05494	-3.25061	-2.97292	-1.82038	-1.70255	-2.54694	-2.57101	-2.25836	-2.98397	-3.06603	-3.09955	-3.2202	-3.00654	-3.28452	-3.27999	-2.4195	-1.60459	-2.24995	-2.37044	-2.98808	-3.25449	-2.99948	-1.30313	-2.75751
1.5605e+17	-3.1809	-3.13549	-2.71978	-2.69654	-2.88174	-3.19483	-3.20359	-3.26649	-3.2786	-3.16152	-2.49509	-2.76532	-3.1252	-3.06508	-3.13839	-3.00547	-2.81772	-3.24861	-2.57671	-2.50933	-3.31773	-3.16028	-3.12815	-3.01792	-3.22545	-3.22527	-3.2918	-3.16787	-2.97903	-2.26428	-3.00822	-3.16325	-2.98506	-3.13111	-3.27761	-3.2353	-3.30986	-3.26594	-3.31928	-3.31353	-2.86642	-2.53409	-2.87433	-3.08526	-3.10404	-3.32118	-3.16287	-2.53847	-3.1463
1.56052e+17	-3.18962	-3.16769	-2.72012	-2.77828	-2.92289	-3.23851	-3.23033	-3.2788	-3.27261	-3.22423	-2.56495	-2.84452	-3.16788	-3.18865	-3.16421	-3.0255	-2.87922	-3.26171	-2.63623	-2.58477	-3.31958	-3.14938	-3.13833	-3.03513	-3.25649	-3.21933	-3.30458	-3.21481	-3.01783	-2.29331	-3.08679	-3.19158	-3.05912	-3.15044	-3.29792	-3.26599	-3.30928	-3.27395	-3.32127	-3.31746	-2.92236	-2.67533	-2.9245	-3.1168	-3.06571	-3.32184	-3.20108	-2.66459	-3.17924
1.56395e+17	-2.98877	-2.84307	-2.28993	-1.7675	-2.34601	-2.92455	-2.93703	-3.17487	-3.21613	-2.61533	-1.21134	-2.11521	-2.82866	-2.17378	-2.97388	-2.51932	-2.15759	-3.15135	-2.26281	-1.8358	-3.2618	-2.97963	-2.76262	-2.40596	-2.87996	-3.08203	-3.2525	-2.93094	-2.05988	-1.73657	-2.54015	-2.70613	-2.40529	-2.92989	-3.13001	-3.09517	-3.21652	-3.07825	-3.27586	-3.26573	-2.51481	-1.81793	-2.31287	-2.55836	-3.00962	-3.27136	-3.02971	-1.45834	-2.76618
1.56395e+17	-3.13424	-3.02517	-2.45108	-2.25201	-2.67562	-2.98579	-3.1506	-3.24602	-3.26262	-2.90331	-1.83796	-2.54497	-2.94184	-2.75048	-3.0954	-2.72413	-2.50125	-3.20718	-2.46431	-2.20668	-3.29497	-3.05291	-2.95546	-2.73173	-3.06403	-3.14292	-3.26674	-2.98016	-2.56456	-1.91079	-2.71465	-2.9797	-2.68222	-2.97798	-3.2077	-3.17876	-3.28817	-3.20916	-3.31404	-3.29908	-2.69973	-2.21794	-2.59814	-2.92848	-3.10679	-3.30793	-3.12459	-1.93042	-2.99243
1.56395e+17	-3.17134	-3.16417	-2.66613	-2.74177	-2.86913	-3.20768	-3.24476	-3.27151	-3.29821	-3.18912	-2.49823	-2.84672	-3.14259	-3.12678	-3.14011	-3.05223	-2.8434	-3.25423	-2.65456	-2.50624	-3.31969	-3.1522	-3.12469	-3.03866	-3.2579	-3.22832	-3.29944	-3.18184	-3.01679	-2.27333	-3.06781	-3.21961	-3.00943	-3.12054	-3.28837	-3.25005	-3.30564	-3.26128	-3.32115	-3.31628	-2.88103	-2.61596	-2.94389	-3.10233	-3.13555	-3.32138	-3.19634	-2.50755	-3.19523
1.56598e+17	-2.91726	-2.69087	-2.10941	-1.60153	-2.14354	-2.80569	-2.84021	-3.15379	-3.20233	-2.41879	-1.09552	-1.96142	-2.7278	-1.91018	-2.87672	-2.33407	-2.00705	-3.08129	-2.03547	-1.74223	-3.24567	-2.89558	-2.71005	-2.28599	-2.7609	-3.04714	-3.22129	-2.83182	-1.73291	-1.63429	-2.42486	-2.58956	-2.31431	-2.85017	-3.09429	-3.03351	-3.1861	-3.03719	-3.27569	-3.23515	-2.38019	-1.50779	-2.11294	-2.38839	-2.97361	-3.23112	-2.99762	-1.14449	-2.71171
1.56995e+17	-3.18245	-3.19186	-2.69777	-2.80826	-2.89777	-3.25066	-3.26189	-3.28122	-3.29689	-3.25159	-2.5906	-2.92579	-3.18785	-3.21957	-3.16252	-3.06586	-2.8904	-3.26209	-2.70405	-2.56827	-3.3212	-3.15786	-3.14655	-3.07012	-3.28236	-3.21509	-3.30668	-3.21397	-3.05976	-2.32358	-3.13281	-3.23936	-3.08277	-3.14342	-3.30455	-3.2754	-3.30558	-3.27033	-3.32167	-3.31986	-2.90939	-2.72602	-2.98853	-3.13793	-3.11549	-3.32184	-3.20499	-2.64023	-3.22136
1.57002e+17	-2.91204	-2.66207	-2.08602	-1.52509	-2.14445	-2.8054	-2.82776	-3.11915	-3.18999	-2.45425	-1.07617	-1.98315	-2.69088	-1.9431	-2.88646	-2.35064	-1.97139	-3.06084	-2.0437	-1.75543	-3.24285	-2.89954	-2.70336	-2.22369	-2.78592	-3.0466	-3.21185	-2.80262	-1.7935	-1.65606	-2.43032	-2.61681	-2.38433	-2.82598	-3.07944	-3.04289	-3.18399	-3.04793	-3.2706	-3.21297	-2.39755	-1.55037	-2.16339	-2.47263	-2.973	-3.22825	-2.99576	-1.18493	-2.71732
1.57002e+17	-3.15342	-3.10846	-2.67442	-2.6917	-2.90158	-3.16013	-3.23548	-3.28091	-3.28266	-3.12992	-2.46639	-2.74769	-3.09551	-3.04833	-3.1221	-3.00004	-2.79785	-3.2579	-2.69298	-2.48913	-3.31848	-3.10945	-3.09351	-2.97154	-3.24105	-3.23203	-3.29101	-3.16188	-2.94839	-2.29623	-3.01039	-3.18577	-2.96489	-3.09867	-3.28774	-3.2211	-3.29997	-3.25818	-3.32046	-3.30982	-2.88721	-2.60974	-2.8255	-3.07022	-3.07609	-3.32092	-3.1803	-2.42421	-3.16068
1.57063e+17	-2.85783	-2.58304	-1.86003	-1.33696	-1.97791	-2.64732	-2.6981	-3.0876	-3.18388	-2.14999	-0.749211	-1.78591	-2.66622	-1.66039	-2.76526	-2.13719	-1.8246	-3.06335	-1.81868	-1.54614	-3.21337	-2.78629	-2.58705	-2.14002	-2.63907	-2.96919	-3.19402	-2.70622	-1.47284	-1.46599	-2.26759	-2.45088	-2.13458	-2.77571	-2.99418	-2.98381	-3.14338	-2.95409	-3.25576	-3.19894	-2.24049	-1.24606	-1.97235	-2.22464	-2.95099	-3.19925	-2.96982	-0.867951	-2.58079
1.57071e+17	-3.13546	-3.05249	-2.59321	-2.35644	-2.68815	-3.06485	-3.17852	-3.23225	-3.27126	-3.03961	-2.09901	-2.51277	-3.01539	-2.7973	-3.09707	-2.81691	-2.53106	-3.21361	-2.47468	-2.28235	-3.29154	-3.09815	-3.04431	-2.77986	-3.0617	-3.20778	-3.26554	-2.9962	-2.67316	-2.12501	-2.88564	-3.01228	-2.82511	-3.05912	-3.182	-3.17933	-3.30059	-3.23138	-3.31523	-3.2953	-2.73855	-2.1814	-2.6413	-2.95517	-3.11811	-3.31558	-3.12369	-2.10071	-3.00038
1.5714e+17	-3.0387	-2.89964	-2.46733	-2.18173	-2.57042	-3.01497	-3.09324	-3.21053	-3.24417	-2.91661	-1.86472	-2.34946	-2.90437	-2.52207	-3.03921	-2.72993	-2.36853	-3.14807	-2.3691	-2.09765	-3.27662	-3.03133	-2.96417	-2.56949	-3.00466	-3.17565	-3.24081	-2.9533	-2.42735	-2.04336	-2.78588	-2.91221	-2.74692	-2.99177	-3.16782	-3.15034	-3.27372	-3.19183	-3.30529	-3.26724	-2.67913	-2.02018	-2.50525	-2.85422	-3.07602	-3.30104	-3.08466	-1.82762	-2.93034
1.5714e+17	-3.02606	-2.93629	-2.42272	-1.96629	-2.51637	-2.99487	-3.0517	-3.22237	-3.24752	-2.71394	-1.43704	-2.3038	-2.85484	-2.40588	-3.03919	-2.58615	-2.34758	-3.20096	-2.41588	-2.017	-3.27216	-3.05714	-2.85188	-2.55578	-2.91392	-3.12738	-3.26673	-3.00852	-2.21599	-1.76628	-2.65506	-2.81653	-2.56808	-2.98307	-3.18327	-3.12966	-3.22988	-3.13945	-3.29686	-3.28859	-2.57734	-2.04593	-2.34959	-2.66875	-3.006	-3.29026	-3.0493	-1.65393	-2.86871
1.57148e+17	-3.18791	-3.13113	-2.68533	-2.58225	-2.82854	-3.14776	-3.20386	-3.25912	-3.28345	-3.13369	-2.3989	-2.68321	-3.11554	-3.03435	-3.14422	-2.94422	-2.70976	-3.23606	-2.55944	-2.45659	-3.31118	-3.15185	-3.10922	-3.00027	-3.16214	-3.22782	-3.28943	-3.11237	-2.90922	-2.21588	-2.95362	-3.11323	-2.94135	-3.1028	-3.24295	-3.21318	-3.31123	-3.25225	-3.31984	-3.30963	-2.83087	-2.37997	-2.80686	-3.04603	-3.12597	-3.32087	-3.17639	-2.4077	-3.09727
1.57148e+17	-2.93271	-2.71004	-2.10563	-1.58971	-2.16529	-2.82346	-2.86662	-3.13925	-3.20974	-2.38199	-0.932251	-1.87976	-2.79789	-1.77219	-2.87775	-2.34337	-2.00437	-3.10692	-2.16822	-1.70767	-3.21961	-2.88244	-2.69731	-2.31226	-2.72318	-3.01434	-3.23458	-2.88277	-1.70092	-1.57967	-2.44187	-2.52667	-2.19133	-2.91797	-3.05122	-3.06686	-3.18136	-2.9871	-3.27562	-3.24077	-2.37536	-1.4854	-2.13074	-2.31478	-2.96614	-3.23674	-2.98494	-1.1555	-2.69234
1.57535e+17	-3.16383	-3.08204	-2.60835	-2.49392	-2.81823	-3.07084	-3.21349	-3.28331	-3.28375	-2.96424	-2.11843	-2.65875	-2.95409	-2.90539	-3.13636	-2.7937	-2.68348	-3.2525	-2.65056	-2.31621	-3.31164	-3.14221	-3.01502	-2.84567	-3.14153	-3.20543	-3.27377	-3.07116	-2.67767	-2.09905	-2.83534	-3.07979	-2.84948	-3.05344	-3.24661	-3.17343	-3.28646	-3.2271	-3.31904	-3.3126	-2.7462	-2.36638	-2.60923	-2.93828	-3.1107	-3.31762	-3.14279	-2.08851	-3.06321
1.57554e+17	-2.88672	-2.69442	-1.98977	-1.50275	-2.12954	-2.74889	-2.81961	-3.12658	-3.19264	-2.40053	-0.880171	-1.89234	-2.73074	-1.7703	-2.79621	-2.30511	-1.90706	-3.06626	-2.01989	-1.55866	-3.2355	-2.855	-2.61164	-2.20614	-2.79994	-2.98853	-3.23021	-2.83072	-1.74372	-1.54462	-2.36049	-2.48566	-2.15901	-2.83059	-3.07093	-3.05872	-3.15934	-3.01293	-3.27755	-3.19108	-2.37404	-1.45117	-2.07584	-2.33375	-2.96781	-3.21469	-3.00406	-1.07608	-2.64801
1.57554e+17	-3.01864	-2.88463	-2.46849	-2.16798	-2.52966	-3.02208	-3.08142	-3.19838	-3.24104	-2.9023	-1.88747	-2.33657	-2.88351	-2.47305	-3.02368	-2.72624	-2.36501	-3.15236	-2.3611	-2.11318	-3.27523	-3.02585	-2.96757	-2.56663	-2.99997	-3.17674	-3.24452	-2.97816	-2.41369	-2.07556	-2.79377	-2.91989	-2.75892	-2.99173	-3.16807	-3.13806	-3.26564	-3.18948	-3.2998	-3.26837	-2.6914	-2.06061	-2.5094	-2.8423	-3.04383	-3.2997	-3.07027	-1.84317	-2.93422
1.57562e+17	-3.16837	-3.18423	-2.67397	-2.81449	-2.8889	-3.2486	-3.26052	-3.27864	-3.30059	-3.24304	-2.55833	-2.90831	-3.18078	-3.20946	-3.15207	-3.07188	-2.8739	-3.26168	-2.68328	-2.53925	-3.32121	-3.15144	-3.13987	-3.06926	-3.28428	-3.22137	-3.30757	-3.21248	-3.06693	-2.31881	-3.13072	-3.24347	-3.07176	-3.14025	-3.3025	-3.27225	-3.30571	-3.26573	-3.3216	-3.31871	-2.909	-2.71241	-2.99134	-3.13587	-3.12811	-3.32182	-3.20737	-2.6102	-3.21791
1.57563e+17	-2.88283	-2.65658	-1.94573	-1.45953	-2.10552	-2.71026	-2.78249	-3.11887	-3.19329	-2.31213	-0.897911	-1.88583	-2.70718	-1.77283	-2.80807	-2.24968	-1.87761	-3.06024	-1.94747	-1.56781	-3.23053	-2.82468	-2.61137	-2.19385	-2.76506	-3.00224	-3.21753	-2.7679	-1.64758	-1.53185	-2.32867	-2.48189	-2.1824	-2.79228	-3.05987	-3.03074	-3.1579	-3.00823	-3.27555	-3.19512	-2.3371	-1.39073	-2.05145	-2.36144	-2.98038	-3.2087	-2.98388	-1.02399	-2.66013
1.57605e+17	-2.87025	-2.6049	-1.93305	-1.46456	-2.04918	-2.69905	-2.74399	-3.10941	-3.18846	-2.26924	-0.912918	-1.87022	-2.68035	-1.77947	-2.8154	-2.19912	-1.86945	-3.05417	-1.87133	-1.60952	-3.23149	-2.81707	-2.62163	-2.16959	-2.71307	-3.01529	-3.20206	-2.73695	-1.57909	-1.56642	-2.31137	-2.47897	-2.21542	-2.76882	-3.04949	-2.99226	-3.15377	-2.99395	-3.27004	-3.20213	-2.27809	-1.30635	-2.01709	-2.32538	-2.97775	-3.20416	-2.96809	-0.953515	-2.65783
1.57612e+17	-3.02542	-2.73428	-2.28225	-1.77686	-2.23558	-2.93224	-2.89123	-3.18497	-3.21732	-2.52785	-1.3022	-2.14202	-2.78945	-2.10071	-2.87352	-2.50101	-2.12866	-3.13832	-2.09007	-1.86174	-3.26642	-2.95276	-2.7532	-2.3529	-2.85096	-3.08465	-3.25221	-2.90174	-2.00806	-1.78782	-2.49111	-2.68032	-2.4186	-2.90294	-3.10732	-3.0917	-3.22812	-3.07386	-3.28589	-3.25728	-2.40233	-1.64847	-2.1609	-2.43	-3.01325	-3.25183	-3.05009	-1.21787	-2.70833
1.57624e+17	-2.9414	-2.78028	-2.30796	-1.88857	-2.34266	-2.89708	-2.9434	-3.1581	-3.21626	-2.65067	-1.39623	-2.17276	-2.79453	-2.21354	-2.95095	-2.53367	-2.21732	-3.08655	-2.20382	-2.00796	-3.27262	-2.96153	-2.85234	-2.46491	-2.87687	-3.10461	-3.23246	-2.9324	-2.15035	-1.81453	-2.54722	-2.78799	-2.5046	-2.89058	-3.15374	-3.0921	-3.23028	-3.11097	-3.28916	-3.23616	-2.52432	-1.84038	-2.3392	-2.57797	-2.99173	-3.26661	-3.02839	-1.49261	-2.83836
1.57624e+17	-3.10815	-3.00086	-2.58597	-2.43475	-2.75405	-3.08005	-3.16006	-3.24115	-3.26065	-3.04548	-2.1639	-2.50312	-3.0196	-2.81056	-3.07702	-2.82984	-2.54867	-3.2113	-2.44388	-2.25386	-3.29048	-3.09429	-3.05968	-2.79662	-3.05619	-3.19941	-3.26981	-3.03294	-2.68937	-2.18143	-2.89185	-3.00266	-2.86411	-3.04414	-3.18585	-3.18115	-3.30223	-3.23955	-3.31511	-3.28812	-2.74848	-2.16913	-2.6217	-2.945	-3.11131	-3.31759	-3.1307	-2.12994	-2.98638
1.57681e+17	-3.0134	-2.76167	-2.26058	-1.78708	-2.22616	-2.93101	-2.90301	-3.17332	-3.22635	-2.48404	-1.1703	-2.0099	-2.83962	-1.95753	-2.92051	-2.45297	-2.09476	-3.15029	-2.20867	-1.86959	-3.24818	-2.93519	-2.78655	-2.37626	-2.77911	-3.07206	-3.25223	-2.92997	-1.86127	-1.72247	-2.52226	-2.60639	-2.32828	-2.93964	-3.08201	-3.08655	-3.22276	-3.02873	-3.28422	-3.27327	-2.40124	-1.5897	-2.20795	-2.37953	-2.99559	-3.25409	-3.0207	-1.23674	-2.71594
1.57698e+17	-3.04637	-2.88714	-2.4679	-2.21563	-2.61623	-3.01302	-3.08977	-3.2135	-3.24387	-2.91604	-1.85539	-2.37227	-2.89718	-2.56142	-3.02987	-2.73609	-2.39883	-3.15766	-2.35417	-2.08018	-3.27769	-3.03791	-2.97214	-2.60859	-2.98918	-3.15946	-3.24563	-2.96003	-2.48463	-2.04042	-2.78383	-2.89345	-2.72261	-2.96869	-3.17434	-3.14565	-3.27785	-3.19342	-3.30538	-3.26605	-2.67392	-2.02999	-2.50943	-2.83766	-3.08674	-3.3041	-3.07956	-1.84472	-2.93056
1.57698e+17	-3.12223	-3.02915	-2.42357	-2.24465	-2.67297	-2.99942	-3.13676	-3.25006	-3.25951	-2.87642	-1.75934	-2.51696	-2.92421	-2.73513	-3.10135	-2.67787	-2.48474	-3.2177	-2.48603	-2.19512	-3.29307	-3.05737	-2.93033	-2.68787	-3.05699	-3.13849	-3.27074	-2.99499	-2.48066	-1.91263	-2.7158	-2.97803	-2.71465	-2.99404	-3.2017	-3.17703	-3.27414	-3.19777	-3.31285	-3.30159	-2.67699	-2.21441	-2.53541	-2.89923	-3.1019	-3.30568	-3.1074	-1.88661	-2.95298
1.60362e+17	-3.06065	-2.9773	-2.56837	-2.40581	-2.76592	-3.06279	-3.15503	-3.24189	-3.25802	-2.99456	-2.08172	-2.46481	-2.99446	-2.7462	-3.05397	-2.87056	-2.54009	-3.18774	-2.47153	-2.25958	-3.29786	-3.05359	-3.04423	-2.78004	-3.08305	-3.21345	-3.26423	-3.04333	-2.6689	-2.13218	-2.86687	-3.02125	-2.8249	-3.03658	-3.20875	-3.16831	-3.29975	-3.23674	-3.31445	-3.2755	-2.75526	-2.19595	-2.60612	-2.94889	-3.09507	-3.31712	-3.12495	-2.0937	-3.00274
1.60362e+17	-3.20087	-3.12035	-2.7356	-2.66426	-2.88225	-3.16431	-3.23382	-3.27907	-3.2922	-3.1315	-2.49481	-2.82526	-3.09996	-3.02383	-3.12339	-2.96624	-2.80812	-3.26564	-2.73728	-2.55013	-3.31885	-3.15734	-3.1117	-2.96769	-3.21378	-3.2351	-3.28262	-3.16725	-2.84836	-2.27584	-2.98967	-3.15876	-2.99916	-3.07858	-3.29014	-3.20522	-3.29725	-3.25359	-3.32033	-3.31684	-2.8873	-2.56022	-2.81318	-2.98818	-3.12459	-3.31782	-3.18643	-2.31345	-3.1372
1.60364e+17	-3.15174	-3.1575	-2.7192	-2.83911	-2.91691	-3.25205	-3.26587	-3.2848	-3.30095	-3.22435	-2.53983	-2.86286	-3.18944	-3.16029	-3.13095	-3.04893	-2.83321	-3.27483	-2.70756	-2.49751	-3.32085	-3.13649	-3.13718	-3.03207	-3.28579	-3.22444	-3.30667	-3.21421	-3.05128	-2.39497	-3.11441	-3.23196	-3.04659	-3.14698	-3.30395	-3.26634	-3.30566	-3.28355	-3.32135	-3.31768	-2.92465	-2.74877	-2.93412	-3.13465	-3.10468	-3.32154	-3.1957	-2.61907	-3.1894
1.60364e+17	-2.90922	-2.72546	-2.05085	-1.50269	-2.1869	-2.77599	-2.84802	-3.13313	-3.19748	-2.43065	-0.940417	-1.96373	-2.73864	-1.88142	-2.84224	-2.34467	-1.95144	-3.07652	-2.06829	-1.63827	-3.23985	-2.87368	-2.64894	-2.24412	-2.81471	-3.01066	-3.23269	-2.84102	-1.78105	-1.54727	-2.39931	-2.54743	-2.23554	-2.83389	-3.08775	-3.06596	-3.17234	-3.03237	-3.27881	-3.20514	-2.41306	-1.5555	-2.12919	-2.42056	-2.9744	-3.22792	-3.00181	-1.17154	-2.69064
1.6037e+17	-2.93982	-2.73142	-2.11607	-1.58151	-2.16369	-2.82636	-2.86582	-3.14235	-3.2062	-2.40121	-0.925743	-1.89745	-2.78875	-1.80089	-2.87693	-2.35833	-2.02084	-3.10856	-2.15002	-1.70539	-3.22756	-2.89542	-2.70887	-2.32227	-2.72334	-3.02073	-3.23828	-2.88844	-1.73873	-1.57946	-2.45273	-2.51998	-2.18478	-2.90846	-3.0679	-3.07398	-3.17981	-2.99449	-3.2778	-3.23929	-2.38159	-1.51022	-2.13815	-2.30665	-2.95678	-3.23865	-2.99565	-1.16848	-2.67923
1.60372e+17	-2.91282	-2.66806	-2.01587	-1.46141	-2.07719	-2.75083	-2.79094	-3.12659	-3.19711	-2.27798	-0.860825	-1.84015	-2.72612	-1.73445	-2.83352	-2.26291	-1.93876	-3.08594	-1.99921	-1.64665	-3.22397	-2.84938	-2.6609	-2.26339	-2.67577	-3.00441	-3.21842	-2.80574	-1.59785	-1.511	-2.37491	-2.49955	-2.16279	-2.85231	-3.04105	-3.03116	-3.16623	-2.97968	-3.26767	-3.22837	-2.3173	-1.39601	-2.06676	-2.26545	-2.95088	-3.2179	-2.98849	-1.02435	-2.62812
1.60381e+17	-3.02169	-2.92477	-2.51672	-2.33624	-2.65971	-3.04548	-3.1214	-3.23116	-3.25942	-2.92203	-1.99565	-2.41712	-2.94767	-2.58991	-3.0392	-2.82531	-2.47341	-3.17093	-2.48363	-2.19442	-3.29768	-3.03048	-3.00234	-2.69073	-3.10054	-3.19883	-3.25547	-3.0351	-2.58669	-2.14227	-2.81221	-3.01887	-2.76718	-3.015	-3.22053	-3.16099	-3.28138	-3.21457	-3.30786	-3.27447	-2.73135	-2.24238	-2.58985	-2.91192	-3.0617	-3.3062	-3.09875	-1.97939	-3.015
1.60438e+17	-2.90087	-2.67092	-2.03961	-1.53799	-2.15691	-2.77478	-2.81903	-3.11943	-3.19078	-2.42285	-1.0379	-1.9787	-2.70787	-1.91878	-2.86677	-2.33268	-1.94727	-3.05564	-2.01752	-1.66648	-3.23606	-2.86909	-2.66394	-2.21657	-2.80841	-3.03955	-3.2143	-2.79322	-1.77901	-1.62674	-2.39577	-2.5631	-2.31546	-2.80463	-3.09113	-3.04719	-3.17639	-3.04252	-3.27443	-3.20365	-2.404	-1.51708	-2.13934	-2.47964	-2.99167	-3.22588	-2.99169	-1.15696	-2.73458
1.60784e+17	-3.05529	-2.85885	-2.37048	-1.8944	-2.32056	-2.99788	-2.95368	-3.18355	-3.24305	-2.54781	-1.29786	-2.11572	-2.89155	-2.08198	-2.97588	-2.52509	-2.19822	-3.18961	-2.33857	-2.0304	-3.25401	-3.00054	-2.88603	-2.49861	-2.76804	-3.10394	-3.26454	-2.99632	-1.92613	-1.78297	-2.61121	-2.65533	-2.41718	-2.97546	-3.11785	-3.11231	-3.24769	-3.07045	-3.29378	-3.29422	-2.47044	-1.73731	-2.29088	-2.46033	-3.0004	-3.2629	-3.04077	-1.37675	-2.78469
1.60919e+17	-2.94075	-2.75141	-2.15077	-1.5923	-2.18836	-2.83961	-2.87982	-3.16064	-3.20625	-2.42655	-0.997292	-1.93762	-2.78238	-1.86401	-2.89895	-2.3834	-2.06301	-3.11055	-2.15591	-1.73338	-3.23373	-2.91657	-2.71786	-2.35957	-2.73427	-3.03758	-3.23898	-2.88754	-1.77214	-1.5912	-2.46629	-2.55257	-2.23242	-2.91578	-3.09351	-3.06993	-3.18054	-3.02074	-3.2765	-3.24832	-2.40697	-1.57457	-2.14925	-2.34562	-2.95225	-3.24118	-2.99962	-1.21211	-2.70093
1.60922e+17	-3.21424	-3.1915	-2.81445	-2.82631	-2.96866	-3.22294	-3.29204	-3.29464	-3.31129	-3.25517	-2.75859	-2.95158	-3.20419	-3.21342	-3.16381	-3.0941	-2.92868	-3.2932	-2.87107	-2.6897	-3.32159	-3.20027	-3.17846	-3.10132	-3.28989	-3.24855	-3.2864	-3.22424	-3.02224	-2.40557	-3.10097	-3.26429	-3.09467	-3.11925	-3.31242	-3.26254	-3.29346	-3.28203	-3.32184	-3.32109	-2.95483	-2.79962	-2.98117	-3.11316	-3.15269	-3.32179	-3.20846	-2.64509	-3.22917
1.61e+17	-3.17655	-3.15376	-2.69799	-2.73324	-2.90454	-3.20617	-3.23797	-3.27664	-3.28417	-3.19787	-2.52252	-2.83279	-3.14051	-3.15252	-3.14516	-3.03678	-2.85818	-3.2618	-2.68322	-2.54867	-3.31979	-3.13564	-3.11394	-3.02902	-3.256	-3.2236	-3.29638	-3.19497	-3.01172	-2.28378	-3.0688	-3.20358	-3.0221	-3.1232	-3.29473	-3.24874	-3.30167	-3.25754	-3.32082	-3.31482	-2.91519	-2.66425	-2.91068	-3.10091	-3.09069	-3.32169	-3.19399	-2.56231	-3.18788
1.61332e+17	-2.95356	-2.72769	-2.11268	-1.4899	-2.12474	-2.82405	-2.82447	-3.1477	-3.20094	-2.35055	-0.932076	-1.89243	-2.72946	-1.82933	-2.87364	-2.34713	-2.00544	-3.11734	-2.07152	-1.75424	-3.23726	-2.90457	-2.72007	-2.32151	-2.70434	-3.0199	-3.22877	-2.85437	-1.69512	-1.55183	-2.4419	-2.56212	-2.21869	-2.88927	-3.05018	-3.03955	-3.18968	-2.99705	-3.26499	-3.25236	-2.37073	-1.50937	-2.12412	-2.28703	-2.95617	-3.23109	-3.00633	-1.10199	-2.64629
1.61342e+17	-3.15494	-3.15871	-2.7211	-2.84401	-2.92058	-3.24766	-3.2719	-3.28725	-3.30476	-3.22625	-2.56234	-2.87465	-3.19319	-3.16434	-3.13074	-3.05446	-2.83468	-3.27665	-2.7304	-2.49978	-3.32098	-3.1433	-3.14012	-3.0446	-3.2875	-3.22674	-3.30474	-3.21463	-3.04981	-2.39403	-3.11117	-3.24484	-3.04948	-3.13737	-3.30437	-3.26822	-3.30459	-3.28365	-3.32143	-3.31812	-2.92201	-2.75389	-2.94418	-3.12738	-3.11891	-3.32146	-3.20217	-2.60449	-3.19326
1.61384e+17	-3.17107	-3.17165	-2.66227	-2.76592	-2.87471	-3.22435	-3.24783	-3.2736	-3.29627	-3.21639	-2.52009	-2.86999	-3.1547	-3.17305	-3.14637	-3.06279	-2.86245	-3.25402	-2.65376	-2.529	-3.32047	-3.1473	-3.12798	-3.0581	-3.26699	-3.22248	-3.30316	-3.19534	-3.04253	-2.27109	-3.09519	-3.2272	-3.03724	-3.12992	-3.29485	-3.25978	-3.30499	-3.25873	-3.32133	-3.31725	-2.89154	-2.65131	-2.96533	-3.11843	-3.12382	-3.32171	-3.19881	-2.56166	-3.20946
1.61384e+17	-3.21421	-3.17348	-2.73483	-2.73097	-2.91976	-3.18205	-3.24086	-3.28212	-3.2939	-3.18259	-2.62518	-2.85545	-3.12939	-3.14251	-3.16197	-3.03633	-2.87757	-3.2716	-2.73331	-2.60903	-3.31984	-3.19255	-3.12475	-3.06642	-3.24319	-3.23891	-3.29191	-3.19467	-2.98074	-2.29583	-3.02112	-3.20201	-3.02666	-3.1185	-3.2947	-3.23347	-3.29841	-3.259	-3.3216	-3.31844	-2.91777	-2.60668	-2.86931	-3.08204	-3.13159	-3.32166	-3.19366	-2.4949	-3.18478
1.61395e+17	-3.12654	-3.03839	-2.56592	-2.34156	-2.6598	-3.06015	-3.17314	-3.2295	-3.26928	-3.03071	-2.06913	-2.48647	-3.00397	-2.75631	-3.0917	-2.78521	-2.498	-3.20787	-2.45917	-2.24799	-3.28659	-3.08908	-3.03192	-2.73384	-3.04759	-3.20329	-3.26267	-2.97975	-2.62271	-2.12897	-2.87696	-2.99868	-2.82279	-3.04995	-3.16985	-3.17797	-3.29739	-3.22575	-3.31499	-3.29441	-2.72683	-2.14575	-2.61227	-2.94174	-3.11466	-3.31357	-3.11657	-2.04854	-2.98276
1.61409e+17	-3.04195	-2.9436	-2.51048	-2.33656	-2.6775	-3.02745	-3.12674	-3.2273	-3.26159	-2.90337	-1.89239	-2.43589	-2.93423	-2.63843	-3.03359	-2.8121	-2.50178	-3.16707	-2.48076	-2.18181	-3.30094	-3.03494	-2.98067	-2.72789	-3.08279	-3.19106	-3.26201	-3.0233	-2.62873	-2.01547	-2.75963	-3.00593	-2.69922	-2.9932	-3.22452	-3.15496	-3.28228	-3.2105	-3.31125	-3.27385	-2.69907	-2.20719	-2.60233	-2.88499	-3.06582	-3.3079	-3.10301	-1.97597	-3.02344
1.6141e+17	-3.1991	-3.17142	-2.73821	-2.76825	-2.91831	-3.21235	-3.26352	-3.28478	-3.2964	-3.21622	-2.60341	-2.89601	-3.16357	-3.16317	-3.15622	-3.03587	-2.88039	-3.27149	-2.75786	-2.58165	-3.32064	-3.16669	-3.13641	-3.04029	-3.2649	-3.22948	-3.29512	-3.20017	-2.99601	-2.34022	-3.0851	-3.2166	-3.05932	-3.1235	-3.30283	-3.24959	-3.30222	-3.27059	-3.32141	-3.31885	-2.92835	-2.69974	-2.92068	-3.0941	-3.11363	-3.321	-3.2038	-2.54838	-3.19454
1.61537e+17	-3.14815	-3.07632	-2.65137	-2.4991	-2.86732	-3.10879	-3.16694	-3.24863	-3.26593	-3.06583	-2.28612	-2.56683	-3.09148	-2.97386	-3.13116	-2.88957	-2.60985	-3.22574	-2.49027	-2.39527	-3.30672	-3.12986	-3.08487	-2.95729	-3.1211	-3.21846	-3.28169	-3.10269	-2.79842	-2.16939	-2.8734	-3.06349	-2.90395	-3.05649	-3.22752	-3.20668	-3.31193	-3.24467	-3.31788	-3.30002	-2.82346	-2.28076	-2.71405	-2.9853	-3.11827	-3.31991	-3.16996	-2.30233	-3.01885
1.61539e+17	-2.86048	-2.58686	-1.88395	-1.35167	-1.98348	-2.66626	-2.70837	-3.0904	-3.18352	-2.18241	-0.783915	-1.81422	-2.6608	-1.698	-2.77755	-2.15373	-1.84235	-3.05908	-1.83307	-1.58544	-3.21784	-2.80395	-2.60102	-2.14439	-2.64762	-2.97918	-3.19485	-2.72012	-1.4974	-1.49392	-2.28342	-2.47282	-2.17174	-2.77635	-3.00631	-2.98617	-3.14727	-2.96442	-3.2584	-3.19998	-2.24528	-1.27214	-1.98355	-2.24362	-2.95102	-3.19999	-2.97245	-0.89341	-2.59974
1.61539e+17	-3.08578	-3.02822	-2.53956	-2.23991	-2.71468	-3.03351	-3.14915	-3.25688	-3.26884	-2.8744	-1.86552	-2.51013	-2.91065	-2.67432	-3.07689	-2.73914	-2.5539	-3.23085	-2.55071	-2.19895	-3.29508	-3.11474	-2.95136	-2.72021	-3.04923	-3.18136	-3.26983	-3.06514	-2.51447	-1.97118	-2.76692	-2.9653	-2.71577	-2.99844	-3.24029	-3.15614	-3.262	-3.2054	-3.31042	-3.30064	-2.70801	-2.27669	-2.48535	-2.81174	-3.0492	-3.30742	-3.10496	-1.90178	-2.99961
1.61867e+17	-3.16518	-3.18236	-2.6944	-2.85108	-2.90379	-3.25673	-3.27016	-3.28355	-3.30386	-3.24277	-2.57087	-2.91231	-3.19558	-3.20868	-3.14858	-3.06618	-2.86474	-3.27008	-2.71081	-2.52243	-3.3214	-3.15254	-3.14408	-3.06505	-3.29066	-3.22238	-3.30804	-3.21929	-3.0663	-2.35762	-3.13556	-3.24898	-3.0701	-3.14144	-3.30547	-3.27588	-3.30517	-3.27566	-3.32173	-3.31951	-2.91623	-2.74081	-2.98487	-3.14322	-3.1278	-3.32182	-3.2078	-2.62452	-3.21391
1.61867e+17	-3.13201	-3.03837	-2.384	-2.20059	-2.63342	-2.98213	-3.12481	-3.22601	-3.25598	-2.91659	-1.80006	-2.49503	-2.97445	-2.70705	-3.08083	-2.69348	-2.44355	-3.20089	-2.41181	-2.23649	-3.28392	-3.02143	-2.95809	-2.69488	-3.03907	-3.13055	-3.26756	-2.96329	-2.50253	-1.95322	-2.73503	-2.96283	-2.70079	-2.97456	-3.1758	-3.1896	-3.28759	-3.20388	-3.31189	-3.29519	-2.7183	-2.16194	-2.57784	-2.93272	-3.11481	-3.30349	-3.11593	-1.89615	-2.95542
1.61943e+17	-3.19234	-3.1469	-2.70205	-2.62026	-2.82979	-3.16827	-3.2014	-3.26141	-3.28818	-3.16089	-2.45598	-2.74359	-3.12869	-3.07534	-3.14448	-3.00739	-2.76881	-3.2437	-2.57345	-2.49291	-3.31448	-3.16221	-3.11673	-3.03864	-3.19015	-3.22737	-3.29294	-3.13978	-2.9761	-2.21555	-2.99474	-3.14199	-2.96001	-3.12375	-3.2607	-3.21822	-3.31041	-3.25407	-3.32021	-3.31369	-2.84356	-2.45662	-2.87963	-3.07095	-3.138	-3.32139	-3.18573	-2.47072	-3.12986
1.61952e+17	-3.08512	-2.98201	-2.53607	-2.2967	-2.70497	-3.00336	-3.15229	-3.2492	-3.26401	-2.87777	-1.85023	-2.50315	-2.91616	-2.69307	-3.07333	-2.76533	-2.53108	-3.18941	-2.54216	-2.14943	-3.30459	-3.07666	-2.96434	-2.71228	-3.07942	-3.18741	-3.26512	-3.01112	-2.58181	-1.95227	-2.74009	-2.99531	-2.70738	-2.9981	-3.22822	-3.15174	-3.27744	-3.20471	-3.31281	-3.28784	-2.68987	-2.23869	-2.5686	-2.87452	-3.07626	-3.31028	-3.11284	-1.95667	-3.00876
1.6196e+17	-2.89637	-2.65977	-1.98092	-1.47289	-2.12453	-2.75923	-2.80134	-3.11881	-3.19048	-2.37138	-0.970386	-1.92468	-2.69632	-1.82558	-2.82659	-2.29236	-1.88737	-3.05555	-1.98689	-1.61947	-3.23223	-2.84453	-2.62536	-2.18315	-2.7971	-3.02135	-3.21859	-2.77795	-1.69216	-1.58464	-2.36288	-2.51667	-2.26519	-2.79851	-3.06916	-3.03962	-3.16774	-3.02864	-3.27477	-3.19817	-2.36114	-1.44934	-2.08729	-2.4213	-2.98328	-3.21184	-2.98643	-1.07067	-2.69696
1.62005e+17	-2.91017	-2.66083	-2.04127	-1.53397	-2.14441	-2.78074	-2.81908	-3.12588	-3.19254	-2.41473	-1.04409	-1.957	-2.70097	-1.89571	-2.86935	-2.32031	-1.94289	-3.05984	-2.01348	-1.68108	-3.23933	-2.87148	-2.66741	-2.21913	-2.78676	-3.0421	-3.21533	-2.78755	-1.74276	-1.62349	-2.39846	-2.56551	-2.3206	-2.81466	-3.08241	-3.03832	-3.17412	-3.03904	-3.27478	-3.21088	-2.3785	-1.49199	-2.1246	-2.45215	-2.98345	-3.22077	-2.98878	-1.13534	-2.71383
1.6207e+17	-2.84819	-2.61069	-1.87932	-1.39798	-2.03114	-2.68704	-2.75111	-3.09221	-3.18229	-2.25634	-0.833549	-1.86329	-2.67064	-1.72901	-2.76607	-2.19513	-1.83893	-3.04572	-1.87998	-1.52901	-3.2136	-2.81209	-2.58636	-2.13772	-2.72569	-2.99248	-3.21021	-2.73623	-1.58057	-1.52975	-2.29672	-2.44906	-2.18742	-2.77536	-3.04469	-3.02167	-3.14377	-2.98993	-3.26948	-3.1772	-2.29984	-1.32598	-1.98778	-2.32296	-2.9651	-3.20514	-2.97618	-0.969399	-2.65244
1.62072e+17	-3.17397	-3.10461	-2.69441	-2.59655	-2.85998	-3.11868	-3.21601	-3.27029	-3.29014	-3.05762	-2.35755	-2.70689	-3.05055	-2.91909	-3.11202	-2.95184	-2.76884	-3.25231	-2.60819	-2.4063	-3.31619	-3.15293	-3.08471	-2.93026	-3.1996	-3.23299	-3.27865	-3.10229	-2.86482	-2.24423	-2.91199	-3.14626	-2.88995	-3.08311	-3.26625	-3.19931	-3.30306	-3.25844	-3.31923	-3.31238	-2.81041	-2.44732	-2.76729	-3.02194	-3.12897	-3.31963	-3.14492	-2.283	-3.12845
1.62082e+17	-3.21481	-3.19089	-2.77395	-2.78562	-2.94532	-3.21213	-3.27875	-3.28972	-3.30264	-3.23378	-2.6926	-2.92865	-3.1761	-3.1924	-3.16691	-3.06762	-2.92393	-3.28464	-2.83545	-2.64736	-3.32127	-3.1858	-3.1517	-3.0666	-3.28023	-3.2409	-3.29121	-3.21627	-3.01584	-2.37021	-3.09331	-3.24243	-3.07452	-3.1194	-3.30816	-3.25524	-3.29664	-3.27217	-3.32175	-3.32007	-2.9554	-2.75162	-2.9477	-3.10514	-3.13331	-3.3217	-3.20931	-2.59843	-3.21628
1.62097e+17	-3.03582	-2.88004	-2.25523	-1.90486	-2.44183	-2.91215	-2.99927	-3.18742	-3.22544	-2.73469	-1.47889	-2.28027	-2.84743	-2.3459	-2.98808	-2.56965	-2.21903	-3.1366	-2.25804	-1.96889	-3.26372	-2.96915	-2.82338	-2.4494	-2.94286	-3.09519	-3.2481	-2.89742	-2.18477	-1.82186	-2.61325	-2.79537	-2.55589	-2.91355	-3.14235	-3.13751	-3.24187	-3.14495	-3.29887	-3.25688	-2.57736	-1.90061	-2.39433	-2.74922	-3.06534	-3.26923	-3.05456	-1.58089	-2.8595
1.64624e+17	-3.06243	-2.89987	-2.44205	-2.20816	-2.60088	-2.998	-3.09645	-3.21251	-3.24678	-2.90499	-1.80606	-2.38221	-2.88294	-2.57131	-3.03128	-2.7091	-2.39812	-3.16198	-2.35781	-2.08476	-3.27821	-3.02603	-2.95235	-2.6049	-2.98539	-3.152	-3.24916	-2.94814	-2.47891	-1.98022	-2.75865	-2.89306	-2.68963	-2.95441	-3.1778	-3.14484	-3.27613	-3.19152	-3.3075	-3.27066	-2.66058	-2.03834	-2.51411	-2.84145	-3.08515	-3.3027	-3.08108	-1.82677	-2.94127
1.64624e+17	-3.06926	-2.81249	-2.43411	-2.02966	-2.30816	-3.00503	-2.91934	-3.20286	-3.23586	-2.60475	-1.50256	-2.28599	-2.86362	-2.25775	-2.90464	-2.55379	-2.20016	-3.18612	-2.1578	-2.04541	-3.28483	-2.98125	-2.87822	-2.41449	-2.87515	-3.13282	-3.26722	-2.96087	-2.08009	-1.86786	-2.56721	-2.76421	-2.56944	-2.91035	-3.14473	-3.10646	-3.26356	-3.1113	-3.29371	-3.285	-2.45481	-1.75118	-2.25277	-2.51082	-3.02555	-3.2703	-3.08373	-1.32945	-2.74437
1.64642e+17	-3.16665	-3.09514	-2.67744	-2.54821	-2.87712	-3.12455	-3.17809	-3.25388	-3.27229	-3.08774	-2.35001	-2.60094	-3.10814	-3.00581	-3.13874	-2.91368	-2.64038	-3.22681	-2.51269	-2.41933	-3.30997	-3.14359	-3.10214	-2.99397	-3.13997	-3.22429	-3.28688	-3.1139	-2.84328	-2.19476	-2.89178	-3.08538	-2.92869	-3.07207	-3.23674	-3.21145	-3.31378	-3.25017	-3.31901	-3.30314	-2.82872	-2.30471	-2.74799	-3.00634	-3.12424	-3.3207	-3.17528	-2.36372	-3.04221
1.64702e+17	-3.18483	-3.19485	-2.72716	-2.82384	-2.92325	-3.26403	-3.26474	-3.28629	-3.29066	-3.25868	-2.58037	-2.92456	-3.2008	-3.24045	-3.17134	-3.03858	-2.89394	-3.27273	-2.73342	-2.56694	-3.32147	-3.14376	-3.13945	-3.04088	-3.28943	-3.21119	-3.30862	-3.22816	-3.05528	-2.35793	-3.14995	-3.22925	-3.09076	-3.1503	-3.30851	-3.28281	-3.30718	-3.27805	-3.32172	-3.32012	-2.94096	-2.77615	-2.97396	-3.14124	-3.08857	-3.3219	-3.21156	-2.6954	-3.2118
1.6475e+17	-3.15633	-3.05503	-2.60965	-2.46765	-2.7683	-3.07796	-3.19572	-3.25165	-3.27708	-3.03821	-2.16319	-2.62871	-3.02414	-2.91915	-3.11937	-2.87024	-2.65369	-3.21826	-2.52622	-2.32035	-3.30603	-3.10771	-3.0367	-2.8881	-3.12187	-3.1979	-3.2702	-3.05836	-2.80356	-2.04624	-2.85793	-3.0554	-2.79702	-3.02702	-3.23461	-3.19578	-3.30121	-3.23011	-3.31738	-3.30387	-2.76916	-2.32022	-2.72516	-2.99572	-3.10379	-3.31896	-3.16087	-2.19731	-3.0776
1.64762e+17	-3.07055	-3.00177	-2.4889	-2.14037	-2.63495	-3.0285	-3.1025	-3.21677	-3.26648	-2.81961	-1.78231	-2.39745	-2.94359	-2.4935	-3.04163	-2.74796	-2.49613	-3.21974	-2.5164	-2.2238	-3.28028	-3.08231	-2.96628	-2.69704	-2.97285	-3.16971	-3.26814	-3.06131	-2.44146	-2.0113	-2.76458	-2.88538	-2.64208	-2.99318	-3.2167	-3.1567	-3.2617	-3.18504	-3.30595	-3.29123	-2.71135	-2.19608	-2.49353	-2.74872	-3.03909	-3.29563	-3.08494	-1.80989	-2.99495
1.64829e+17	-3.11494	-3.01282	-2.51936	-2.30524	-2.71796	-3.00924	-3.15789	-3.2596	-3.26223	-2.88611	-1.84497	-2.53114	-2.91844	-2.74047	-3.09078	-2.73268	-2.53458	-3.20749	-2.53198	-2.15286	-3.30102	-3.08788	-2.96104	-2.71036	-3.06692	-3.17339	-3.26857	-3.01109	-2.53462	-1.95412	-2.7488	-2.99125	-2.74066	-3.01168	-3.21647	-3.15793	-3.27693	-3.20333	-3.31401	-3.2975	-2.6793	-2.23865	-2.54387	-2.87613	-3.0922	-3.30881	-3.12067	-1.96213	-2.98735
1.65181e+17	-2.9454	-2.69441	-2.10333	-1.54949	-2.12432	-2.81827	-2.84058	-3.14677	-3.20792	-2.33389	-0.945528	-1.8672	-2.76783	-1.7784	-2.87987	-2.32542	-2.00729	-3.11029	-2.11209	-1.73203	-3.22518	-2.88815	-2.7049	-2.31402	-2.6926	-3.01379	-3.22669	-2.85368	-1.66144	-1.57557	-2.43697	-2.54685	-2.20889	-2.91658	-3.03865	-3.04504	-3.18286	-2.98756	-3.26642	-3.25263	-2.35001	-1.46593	-2.1158	-2.28371	-2.96099	-3.23231	-2.98914	-1.10491	-2.66575
1.65181e+17	-3.22655	-3.19287	-2.76697	-2.74086	-2.93355	-3.18834	-3.27538	-3.28708	-3.30342	-3.21432	-2.6964	-2.92395	-3.14645	-3.1745	-3.1723	-3.05191	-2.93319	-3.28419	-2.84505	-2.66862	-3.32062	-3.20203	-3.14045	-3.06415	-3.26183	-3.24202	-3.2841	-3.20498	-2.9898	-2.33833	-3.06007	-3.2275	-3.05399	-3.10362	-3.30494	-3.24101	-3.29064	-3.26205	-3.32164	-3.32053	-2.94741	-2.6984	-2.91663	-3.08436	-3.13901	-3.32167	-3.19929	-2.5434	-3.21573
1.65183e+17	-3.03742	-2.92954	-2.41498	-2.04941	-2.5272	-2.97725	-3.05841	-3.22149	-3.24249	-2.79375	-1.55789	-2.34606	-2.86875	-2.49607	-3.04656	-2.62905	-2.3483	-3.17103	-2.37602	-1.99243	-3.28181	-3.03752	-2.85782	-2.5201	-3.00381	-3.13834	-3.25249	-2.95671	-2.30747	-1.86525	-2.65686	-2.8842	-2.63897	-2.97411	-3.17935	-3.13453	-3.24155	-3.15321	-3.30159	-3.27693	-2.60999	-2.05846	-2.44429	-2.77105	-3.06082	-3.28936	-3.06779	-1.69861	-2.8955
1.65183e+17	-3.15017	-3.05909	-2.48871	-2.30604	-2.68994	-3.01502	-3.16715	-3.24014	-3.26902	-2.9582	-1.93191	-2.55701	-3.00235	-2.81575	-3.1083	-2.74821	-2.52317	-3.21504	-2.46074	-2.28317	-3.29454	-3.05627	-3.004	-2.79206	-3.07073	-3.16391	-3.27033	-2.99648	-2.62946	-1.98111	-2.77443	-3.00613	-2.73495	-2.99665	-3.19697	-3.1882	-3.29675	-3.2188	-3.31535	-3.30138	-2.73918	-2.20846	-2.63526	-2.9604	-3.11423	-3.31217	-3.13881	-2.0119	-3.0042
1.6519e+17	-2.90922	-2.73329	-2.23947	-1.724	-2.24627	-2.85676	-2.9062	-3.13261	-3.20695	-2.58391	-1.2305	-2.09412	-2.74747	-2.1024	-2.92227	-2.47972	-2.1589	-3.06463	-2.18611	-1.96241	-3.26469	-2.9552	-2.80038	-2.38632	-2.85212	-3.07976	-3.2259	-2.91577	-2.05086	-1.73037	-2.49615	-2.76838	-2.44447	-2.88321	-3.13503	-3.07931	-3.2142	-3.09393	-3.28218	-3.22472	-2.48275	-1.77742	-2.28265	-2.53221	-2.96863	-3.25558	-3.02142	-1.39681	-2.81106
1.65192e+17	-3.16653	-2.94376	-2.68872	-2.28029	-2.69372	-3.12557	-3.14	-3.27105	-3.26891	-2.93778	-2.09453	-2.59397	-2.97026	-2.63945	-2.99542	-2.92105	-2.61297	-3.20638	-2.48886	-2.28922	-3.30686	-3.13974	-3.00341	-2.75829	-3.10244	-3.17475	-3.28548	-3.10268	-2.63087	-2.07455	-2.77236	-3.06594	-2.8077	-3.05927	-3.23741	-3.20947	-3.29468	-3.22898	-3.31099	-3.30454	-2.71976	-2.31819	-2.48439	-2.78644	-3.08911	-3.30368	-3.15713	-1.89921	-2.97655
1.6526e+17	-3.08083	-2.96303	-2.40141	-2.07643	-2.60451	-2.95008	-3.0867	-3.22344	-3.24109	-2.8197	-1.62903	-2.43811	-2.89088	-2.58462	-3.04883	-2.67869	-2.39726	-3.17684	-2.40712	-2.08195	-3.28685	-3.03462	-2.89878	-2.6	-3.00975	-3.12561	-3.2619	-2.96885	-2.40339	-1.847	-2.67335	-2.9059	-2.6275	-2.95866	-3.19194	-3.15661	-3.26457	-3.18079	-3.30623	-3.27964	-2.64828	-2.12728	-2.50357	-2.83126	-3.08031	-3.29528	-3.094	-1.80312	-2.92274
1.6526e+17	-3.04439	-2.86479	-2.30656	-1.73774	-2.34241	-2.9853	-2.96747	-3.1464	-3.24427	-2.47811	-1.09336	-2.00436	-2.89945	-1.936	-3.00547	-2.49784	-2.18276	-3.18731	-2.44699	-1.99044	-3.22439	-2.9947	-2.86329	-2.53679	-2.67086	-3.07056	-3.25699	-3.0138	-1.80648	-1.71379	-2.6134	-2.58693	-2.29877	-3.02065	-3.07557	-3.12165	-3.23798	-3.02662	-3.29057	-3.2975	-2.4572	-1.70665	-2.29761	-2.41484	-2.98851	-3.25733	-3.00991	-1.38093	-2.80909
1.65309e+17	-2.97004	-2.73137	-2.15844	-1.64985	-2.17965	-2.87064	-2.87895	-3.1517	-3.21286	-2.42636	-1.00035	-1.90181	-2.81322	-1.83361	-2.90765	-2.39448	-2.04158	-3.12504	-2.18636	-1.76006	-3.23141	-2.90681	-2.72458	-2.33546	-2.7408	-3.03361	-3.24027	-2.89872	-1.77772	-1.64938	-2.47981	-2.54397	-2.21905	-2.93783	-3.05614	-3.07306	-3.194	-2.99214	-3.27528	-3.25724	-2.38128	-1.51788	-2.17209	-2.32013	-2.97931	-3.24571	-2.99409	-1.18858	-2.69499
1.65311e+17	-3.15049	-3.0963	-2.70028	-2.57764	-2.85952	-3.1508	-3.16689	-3.25455	-3.26851	-3.10823	-2.39254	-2.6344	-3.09387	-3.00058	-3.12227	-2.96454	-2.70973	-3.24378	-2.52175	-2.45182	-3.31026	-3.13255	-3.09262	-2.98891	-3.16283	-3.23147	-3.28265	-3.14024	-2.8949	-2.19962	-2.93746	-3.10387	-2.91898	-3.09642	-3.25155	-3.20794	-3.30907	-3.25456	-3.31877	-3.30646	-2.85006	-2.41366	-2.79313	-3.03482	-3.10025	-3.32106	-3.16518	-2.42523	-3.08289
1.65329e+17	-3.16094	-3.05644	-2.663	-2.54766	-2.8061	-3.10969	-3.2033	-3.26622	-3.2854	-3.03896	-2.26906	-2.66254	-3.02693	-2.8759	-3.09229	-2.93906	-2.7065	-3.22949	-2.56065	-2.32788	-3.31364	-3.12862	-3.06459	-2.90105	-3.17677	-3.21938	-3.27827	-3.06408	-2.83961	-2.16504	-2.87918	-3.11371	-2.8585	-3.07843	-3.2531	-3.19834	-3.30503	-3.24917	-3.31915	-3.30638	-2.76129	-2.38554	-2.74864	-2.99689	-3.12036	-3.31819	-3.15268	-2.24277	-3.10243
1.65372e+17	-2.8696	-2.58383	-1.83939	-1.31342	-1.95576	-2.63397	-2.65944	-3.07486	-3.18375	-2.1166	-0.700387	-1.77774	-2.65684	-1.6608	-2.75022	-2.11207	-1.79179	-3.07897	-1.76232	-1.56446	-3.21679	-2.77144	-2.59717	-2.1182	-2.60381	-2.96365	-3.19226	-2.70003	-1.44049	-1.45301	-2.25584	-2.43406	-2.11486	-2.74496	-2.97247	-2.97249	-3.15212	-2.93411	-3.25485	-3.20278	-2.20742	-1.20177	-1.96107	-2.1817	-2.95221	-3.19653	-2.97247	-0.808966	-2.54496
1.65395e+17	-2.88549	-2.6324	-1.96754	-1.33408	-2.00217	-2.71681	-2.7422	-3.09345	-3.18283	-2.22775	-0.785361	-1.8412	-2.6683	-1.74204	-2.8038	-2.21211	-1.9171	-3.06788	-1.91972	-1.6889	-3.21792	-2.85277	-2.65084	-2.21707	-2.61672	-2.98496	-3.20031	-2.78266	-1.53678	-1.47992	-2.34345	-2.52917	-2.20166	-2.8175	-3.01718	-3.00797	-3.15997	-2.97362	-3.25667	-3.21518	-2.28182	-1.38684	-2.03615	-2.2395	-2.9255	-3.20836	-2.98836	-0.979844	-2.61517
1.65714e+17	-3.05097	-2.87342	-2.44255	-2.15677	-2.53676	-3.01514	-3.08305	-3.20368	-3.24019	-2.91189	-1.84718	-2.33824	-2.87536	-2.48364	-3.01924	-2.6912	-2.32434	-3.16255	-2.30826	-2.02562	-3.26782	-3.03381	-2.95626	-2.53993	-2.95639	-3.1516	-3.2433	-2.9229	-2.39327	-2.05641	-2.78881	-2.86438	-2.73443	-2.97275	-3.15	-3.13664	-3.27039	-3.18686	-3.30346	-3.2701	-2.64287	-1.96136	-2.47392	-2.79628	-3.06907	-3.29755	-3.06453	-1.78991	-2.89086
1.65714e+17	-3.1277	-3.02155	-2.5661	-2.3929	-2.75617	-3.03808	-3.18164	-3.26406	-3.27336	-2.93677	-1.98825	-2.57653	-2.93225	-2.81023	-3.10441	-2.79211	-2.59498	-3.21694	-2.55633	-2.22062	-3.30659	-3.10786	-2.9852	-2.78607	-3.1052	-3.18725	-3.26802	-3.02881	-2.65958	-1.9888	-2.77796	-3.02407	-2.74978	-3.01429	-3.23509	-3.17231	-3.28909	-3.22245	-3.31685	-3.30142	-2.69729	-2.27558	-2.60603	-2.92509	-3.09705	-3.31486	-3.1281	-2.03558	-3.03815
1.65729e+17	-3.09555	-2.99747	-2.5553	-2.34895	-2.7037	-3.05314	-3.15889	-3.22644	-3.25836	-3.02632	-2.0539	-2.44871	-2.98815	-2.75701	-3.07512	-2.80284	-2.50225	-3.19428	-2.42352	-2.24394	-3.28572	-3.07529	-3.03797	-2.74182	-3.02788	-3.20023	-3.2609	-3.00151	-2.62396	-2.11495	-2.87887	-2.97622	-2.8183	-3.02604	-3.17488	-3.17745	-3.29999	-3.23096	-3.31392	-3.28309	-2.73411	-2.1157	-2.57913	-2.93544	-3.11007	-3.3166	-3.11152	-2.04209	-2.9654
1.65782e+17	-3.05753	-2.89751	-2.32386	-2.00808	-2.51555	-2.93731	-3.03799	-3.21157	-3.23398	-2.77482	-1.58248	-2.34557	-2.84835	-2.44287	-3.0181	-2.62385	-2.29595	-3.15021	-2.32762	-2.01642	-3.27484	-3.00366	-2.85957	-2.51028	-2.97151	-3.11745	-3.25487	-2.9198	-2.27715	-1.8465	-2.63656	-2.83956	-2.59583	-2.93502	-3.16995	-3.14289	-3.2546	-3.16487	-3.3042	-3.26882	-2.58964	-1.99045	-2.43746	-2.78516	-3.07764	-3.28063	-3.06588	-1.67187	-2.89845
1.6579e+17	-2.97484	-2.77283	-2.28046	-1.8652	-2.36618	-2.92168	-2.97573	-3.15889	-3.2099	-2.72882	-1.49523	-2.17117	-2.78165	-2.24535	-2.97027	-2.54894	-2.15998	-3.10613	-2.1998	-1.89982	-3.25364	-2.97081	-2.84411	-2.37681	-2.88178	-3.11316	-3.22474	-2.86967	-2.12346	-1.87018	-2.64662	-2.74546	-2.59839	-2.9079	-3.12712	-3.10607	-3.22913	-3.12622	-3.28883	-3.23727	-2.5621	-1.78624	-2.33314	-2.68547	-3.01831	-3.27327	-3.03179	-1.52801	-2.81507
1.6579e+17	-3.17447	-3.1282	-2.68797	-2.54468	-2.80101	-3.14503	-3.19866	-3.25758	-3.28222	-3.14139	-2.38171	-2.65168	-3.10519	-3.01316	-3.13395	-2.94363	-2.69505	-3.23804	-2.56195	-2.45817	-3.30824	-3.14085	-3.10178	-2.98171	-3.14801	-3.23207	-3.28686	-3.10016	-2.89415	-2.22305	-2.96876	-3.1058	-2.94081	-3.11502	-3.23318	-3.20544	-3.31018	-3.25254	-3.31931	-3.30738	-2.82827	-2.37481	-2.79007	-3.04093	-3.12876	-3.32075	-3.16103	-2.38256	-3.09004
1.658e+17	-3.15813	-3.0724	-2.49874	-2.33463	-2.69269	-3.03297	-3.16649	-3.24118	-3.27046	-2.97289	-1.97587	-2.5437	-3.01928	-2.82782	-3.11353	-2.74399	-2.52648	-3.21856	-2.47425	-2.30966	-3.29436	-3.06459	-3.01767	-2.80185	-3.07465	-3.17584	-3.27226	-2.99452	-2.61952	-2.03722	-2.80151	-3.01402	-2.78452	-3.02288	-3.18589	-3.18867	-3.29661	-3.2173	-3.31612	-3.30278	-2.74797	-2.20431	-2.62689	-2.96333	-3.12071	-3.31204	-3.13898	-2.0351	-2.99738
1.658e+17	-3.14196	-3.12774	-2.70882	-2.7921	-2.91136	-3.21992	-3.25975	-3.28398	-3.29954	-3.18332	-2.50097	-2.80139	-3.1642	-3.08344	-3.11422	-3.03253	-2.79571	-3.27203	-2.7102	-2.46296	-3.31957	-3.12317	-3.12232	-2.99775	-3.26976	-3.23184	-3.30173	-3.1995	-3.00752	-2.39263	-3.06746	-3.22256	-3.00416	-3.12327	-3.29625	-3.25076	-3.30488	-3.28107	-3.3208	-3.31468	-2.91702	-2.70805	-2.88463	-3.09568	-3.10363	-3.32052	-3.19587	-2.52129	-3.1649
1.6585e+17	-3.00751	-2.88052	-2.48287	-2.11909	-2.58496	-2.98992	-3.06865	-3.19854	-3.24051	-2.86294	-1.74902	-2.34111	-2.87972	-2.51697	-3.03402	-2.74398	-2.39999	-3.1354	-2.39273	-2.0943	-3.28746	-3.02933	-2.94765	-2.61554	-3.0162	-3.16153	-3.23566	-2.98114	-2.49317	-1.96092	-2.73618	-2.90752	-2.65761	-2.95733	-3.19281	-3.14455	-3.26867	-3.17646	-3.29984	-3.25653	-2.68263	-2.09605	-2.52321	-2.82453	-3.05471	-3.30141	-3.06572	-1.83524	-2.94454
1.6585e+17	-2.95373	-2.79222	-2.25203	-1.69153	-2.28483	-2.89681	-2.94148	-3.1791	-3.21573	-2.5636	-1.21415	-2.08147	-2.77907	-2.07976	-2.94106	-2.45599	-2.14139	-3.12668	-2.20471	-1.82272	-3.24524	-2.9735	-2.77626	-2.40186	-2.79495	-3.07503	-3.24258	-2.91182	-1.93066	-1.68607	-2.546	-2.65652	-2.42134	-2.92002	-3.13288	-3.0838	-3.19973	-3.08124	-3.28097	-3.25293	-2.49201	-1.75844	-2.20327	-2.49285	-2.9561	-3.26275	-3.01879	-1.39023	-2.77135
1.6586e+17	-2.98212	-2.80658	-2.33043	-1.8536	-2.37602	-2.94615	-2.99773	-3.17333	-3.22133	-2.74804	-1.52906	-2.18472	-2.80187	-2.25871	-2.9737	-2.56218	-2.17629	-3.12821	-2.21993	-1.90638	-3.25448	-2.99707	-2.86664	-2.41803	-2.87409	-3.11245	-3.23099	-2.89122	-2.14006	-1.9061	-2.6717	-2.74297	-2.59115	-2.91999	-3.12509	-3.09849	-3.23989	-3.13472	-3.28791	-3.24999	-2.57196	-1.82397	-2.32502	-2.65548	-3.01317	-3.28057	-3.02629	-1.55363	-2.82171
1.65876e+17	-3.15754	-3.12632	-2.70056	-2.6937	-2.8592	-3.19937	-3.20956	-3.26421	-3.28663	-3.16813	-2.48172	-2.75596	-3.12954	-3.06771	-3.12703	-3.02517	-2.79162	-3.25117	-2.58802	-2.49555	-3.31498	-3.1448	-3.12394	-3.00973	-3.22384	-3.23237	-3.29274	-3.16651	-2.97667	-2.28688	-3.03813	-3.15716	-2.9973	-3.13394	-3.27542	-3.22948	-3.30755	-3.26435	-3.31981	-3.31101	-2.88297	-2.55041	-2.88039	-3.09884	-3.12467	-3.3211	-3.17161	-2.50708	-3.14321
1.65879e+17	-3.19376	-3.1938	-2.67197	-2.77105	-2.87027	-3.23261	-3.24679	-3.27419	-3.29604	-3.23981	-2.57716	-2.90858	-3.1722	-3.21027	-3.17013	-3.07927	-2.89032	-3.25096	-2.65605	-2.5716	-3.32065	-3.17371	-3.14541	-3.08969	-3.26569	-3.22271	-3.30664	-3.20294	-3.06124	-2.2763	-3.10759	-3.22649	-3.07	-3.14095	-3.29717	-3.26307	-3.30689	-3.25577	-3.32159	-3.31917	-2.89524	-2.65137	-2.99391	-3.12962	-3.13748	-3.32187	-3.21415	-2.58858	-3.21529
1.66266e+17	-3.15233	-2.98714	-2.70167	-2.41436	-2.76982	-3.1419	-3.17705	-3.27099	-3.27765	-3.00123	-2.21866	-2.63851	-3.01574	-2.71065	-3.01583	-2.9808	-2.66817	-3.21421	-2.53514	-2.33617	-3.31185	-3.13404	-3.04988	-2.82415	-3.16028	-3.19735	-3.28789	-3.12139	-2.75408	-2.16709	-2.82636	-3.12773	-2.84697	-3.07652	-3.25197	-3.22032	-3.30231	-3.25048	-3.3145	-3.3044	-2.77347	-2.42112	-2.59668	-2.87767	-3.10482	-3.31022	-3.16342	-2.07853	-3.03957
1.66334e+17	-3.05814	-2.89128	-2.32384	-1.74812	-2.38141	-2.99954	-2.98112	-3.13763	-3.24837	-2.49028	-1.11763	-2.02833	-2.91314	-1.96402	-3.0194	-2.52165	-2.21309	-3.19844	-2.48411	-2.03047	-3.22562	-3.00821	-2.88215	-2.56739	-2.66836	-3.07878	-3.25914	-3.02907	-1.83765	-1.74664	-2.63118	-2.59684	-2.31588	-3.03089	-3.08031	-3.13131	-3.2451	-3.03456	-3.29253	-3.3013	-2.47671	-1.74498	-2.3271	-2.44474	-2.99745	-3.26047	-3.01422	-1.41786	-2.83131
1.664e+17	-3.00527	-2.75073	-2.23332	-1.74974	-2.22184	-2.91846	-2.90503	-3.17417	-3.2181	-2.50517	-1.14285	-2.00331	-2.82168	-1.94881	-2.91033	-2.46391	-2.09358	-3.13487	-2.18485	-1.81117	-3.25013	-2.9357	-2.74427	-2.35879	-2.79687	-3.06538	-3.25195	-2.9246	-1.90616	-1.72329	-2.50556	-2.59316	-2.29799	-2.93544	-3.08728	-3.09204	-3.21357	-3.03201	-3.28577	-3.26125	-2.39532	-1.58625	-2.18904	-2.37172	-2.99335	-3.24898	-3.01842	-1.22483	-2.70804
1.66408e+17	-3.05713	-2.88826	-2.45248	-2.22565	-2.57697	-3.02607	-3.08403	-3.21297	-3.24608	-2.93056	-1.89673	-2.37169	-2.90802	-2.53494	-3.0284	-2.70372	-2.36894	-3.16861	-2.32584	-2.03764	-3.27028	-3.04258	-2.97798	-2.58744	-2.97422	-3.15249	-3.24837	-2.9442	-2.46108	-2.1019	-2.79724	-2.8837	-2.73823	-2.97466	-3.14874	-3.13838	-3.27564	-3.19575	-3.30288	-3.27324	-2.65471	-1.97413	-2.50465	-2.82856	-3.08626	-3.30199	-3.07544	-1.84214	-2.91358
1.66408e+17	-3.12008	-3.04689	-2.61144	-2.44675	-2.81347	-3.08006	-3.17119	-3.24811	-3.26481	-3.03278	-2.1348	-2.54638	-3.04226	-2.88053	-3.09059	-2.8688	-2.59525	-3.20636	-2.49921	-2.32317	-3.30278	-3.09347	-3.06411	-2.87433	-3.08886	-3.21484	-3.27584	-3.0733	-2.72586	-2.11058	-2.88015	-3.03666	-2.86971	-3.05185	-3.2154	-3.17976	-3.30299	-3.2371	-3.31578	-3.28847	-2.79098	-2.22081	-2.64938	-2.96011	-3.11124	-3.31936	-3.15159	-2.20685	-3.0095
1.66478e+17	-3.16309	-3.17867	-2.71155	-2.85976	-2.9128	-3.26149	-3.27329	-3.28796	-3.30349	-3.24933	-2.57971	-2.91174	-3.20296	-3.21634	-3.14908	-3.05408	-2.85798	-3.2741	-2.73272	-2.51914	-3.32144	-3.14515	-3.14199	-3.06237	-3.29316	-3.21808	-3.30826	-3.2212	-3.06403	-2.37822	-3.14092	-3.24942	-3.07732	-3.14361	-3.30748	-3.27896	-3.30493	-3.2805	-3.32177	-3.31974	-2.91961	-2.76696	-2.97699	-3.14331	-3.11761	-3.32183	-3.20554	-2.6473	-3.21069
1.6902e+17	-2.97917	-2.75842	-2.27783	-1.94478	-2.36463	-2.92707	-2.98544	-3.17476	-3.21784	-2.72718	-1.54025	-2.16435	-2.77474	-2.2452	-2.95216	-2.52436	-2.17501	-3.10897	-2.16953	-1.90451	-3.25702	-2.95955	-2.84959	-2.38829	-2.87503	-3.11994	-3.233	-2.87698	-2.11702	-1.90047	-2.63457	-2.75235	-2.57563	-2.88742	-3.13411	-3.08024	-3.23235	-3.13092	-3.29398	-3.2479	-2.52192	-1.7557	-2.31119	-2.64937	-3.02757	-3.27149	-3.02648	-1.49684	-2.84244
1.69022e+17	-2.8508	-2.59014	-1.87582	-1.42716	-2.00774	-2.66921	-2.72384	-3.09539	-3.18297	-2.22001	-0.840853	-1.85461	-2.67111	-1.73273	-2.77282	-2.16599	-1.84575	-3.05555	-1.82418	-1.54867	-3.21773	-2.80237	-2.58751	-2.1354	-2.69409	-2.99293	-3.20097	-2.71686	-1.55863	-1.54559	-2.28407	-2.45284	-2.18491	-2.77036	-3.03048	-2.99562	-3.14228	-2.97792	-3.26517	-3.18897	-2.25818	-1.26853	-1.9718	-2.28558	-2.97026	-3.20262	-2.97127	-0.916773	-2.63032
1.69039e+17	-3.09179	-3.00947	-2.52608	-2.25659	-2.71982	-3.01317	-3.15729	-3.26288	-3.26338	-2.86283	-1.79429	-2.51324	-2.88287	-2.71457	-3.09425	-2.72533	-2.52267	-3.21885	-2.53834	-2.1302	-3.3018	-3.10395	-2.92988	-2.69634	-3.0662	-3.17187	-3.26955	-3.03089	-2.51909	-1.90164	-2.72653	-2.97522	-2.70042	-2.99779	-3.23034	-3.15826	-3.2697	-3.20288	-3.31265	-3.30095	-2.6626	-2.24455	-2.50142	-2.84541	-3.0663	-3.30919	-3.10286	-1.9133	-2.97645
1.69039e+17	-2.94019	-2.73988	-2.16082	-1.6073	-2.1713	-2.84098	-2.86518	-3.16596	-3.20716	-2.43276	-1.08298	-1.96572	-2.74944	-1.91502	-2.9012	-2.37587	-2.05915	-3.10358	-2.10798	-1.78006	-3.2448	-2.92709	-2.74028	-2.35321	-2.74113	-3.04752	-3.23123	-2.86973	-1.76091	-1.61007	-2.46063	-2.59702	-2.30018	-2.89374	-3.10098	-3.05206	-3.18977	-3.03996	-3.27486	-3.2499	-2.41319	-1.57917	-2.14259	-2.375	-2.95933	-3.2366	-3.00775	-1.19899	-2.71234
1.6904e+17	-3.09714	-2.98698	-2.37519	-2.15497	-2.64793	-2.9569	-3.09909	-3.24387	-3.24158	-2.83156	-1.69095	-2.46872	-2.90418	-2.64619	-3.068	-2.67712	-2.42595	-3.19095	-2.43987	-2.10878	-3.2897	-3.04518	-2.89866	-2.6366	-3.03376	-3.11241	-3.27059	-2.97852	-2.40256	-1.88623	-2.66564	-2.93329	-2.66795	-2.97942	-3.2008	-3.16921	-3.26667	-3.18474	-3.30811	-3.29001	-2.65692	-2.19138	-2.50555	-2.85472	-3.09477	-3.29722	-3.10167	-1.83877	-2.91536
1.69152e+17	-3.17424	-3.12062	-2.6773	-2.62302	-2.90353	-3.12382	-3.22957	-3.28138	-3.28519	-3.08548	-2.43732	-2.7301	-3.05152	-2.99991	-3.13071	-2.95502	-2.79031	-3.26493	-2.67634	-2.48237	-3.31607	-3.14612	-3.08531	-2.95984	-3.20697	-3.23929	-3.2831	-3.14043	-2.86671	-2.26886	-2.95539	-3.15958	-2.93402	-3.0797	-3.27552	-3.20263	-3.30079	-3.25932	-3.3208	-3.31215	-2.86219	-2.51166	-2.75031	-3.02862	-3.10924	-3.32083	-3.16867	-2.30149	-3.14252
1.69152e+17	-3.18826	-3.14409	-2.72587	-2.66723	-2.89939	-3.18539	-3.19088	-3.26684	-3.27367	-3.16373	-2.51412	-2.73151	-3.13927	-3.10887	-3.15293	-2.99401	-2.78211	-3.25291	-2.582	-2.54109	-3.3162	-3.16445	-3.11666	-3.05008	-3.1994	-3.23451	-3.29514	-3.17759	-2.96516	-2.23048	-2.97302	-3.14299	-2.98693	-3.124	-3.27164	-3.22783	-3.31016	-3.26179	-3.3207	-3.31338	-2.88582	-2.49181	-2.8439	-3.06597	-3.09547	-3.3217	-3.19189	-2.53846	-3.12127
1.69152e+17	-3.18485	-3.13952	-2.76514	-2.79833	-2.9475	-3.20092	-3.27296	-3.29003	-3.30447	-3.19216	-2.63588	-2.86126	-3.14817	-3.1258	-3.14124	-3.0542	-2.86207	-3.2835	-2.78545	-2.60341	-3.32004	-3.16939	-3.15003	-3.05921	-3.26732	-3.25005	-3.29106	-3.20323	-2.96653	-2.35634	-3.04606	-3.23581	-3.02897	-3.10508	-3.30156	-3.24587	-3.29444	-3.27748	-3.32146	-3.31841	-2.91409	-2.70913	-2.89793	-3.07654	-3.13502	-3.32126	-3.18806	-2.52285	-3.20107
1.69246e+17	-2.93533	-2.64556	-2.06483	-1.52811	-2.1045	-2.79879	-2.7961	-3.13147	-3.1929	-2.37017	-1.03065	-1.98943	-2.70477	-1.90886	-2.83744	-2.32552	-1.96993	-3.07752	-1.96077	-1.71522	-3.24335	-2.88919	-2.65569	-2.23889	-2.75086	-3.03445	-3.22073	-2.79625	-1.76508	-1.64707	-2.37465	-2.58101	-2.31972	-2.82634	-3.06282	-3.03739	-3.18004	-3.03077	-3.27349	-3.216	-2.31379	-1.47282	-2.07624	-2.36729	-2.97971	-3.21336	-3.00519	-1.06691	-2.65945
1.69246e+17	-3.15534	-3.08164	-2.61081	-2.44593	-2.76057	-3.08172	-3.18903	-3.24792	-3.27578	-3.04829	-2.1709	-2.57758	-3.05552	-2.90584	-3.12103	-2.84852	-2.59864	-3.22172	-2.49998	-2.35338	-3.30131	-3.10647	-3.06805	-2.88951	-3.10195	-3.21087	-3.27598	-3.04597	-2.75369	-2.12258	-2.87472	-3.05221	-2.84426	-3.05684	-3.20882	-3.19066	-3.30665	-3.23873	-3.31761	-3.30159	-2.77613	-2.24633	-2.69359	-2.99134	-3.1219	-3.31893	-3.15381	-2.19658	-3.03715
1.69588e+17	-3.03484	-2.90169	-2.37829	-2.04714	-2.5516	-2.9505	-3.06165	-3.22702	-3.22796	-2.7706	-1.56809	-2.34374	-2.84636	-2.48001	-3.0269	-2.63811	-2.3318	-3.16112	-2.36904	-1.95281	-3.27999	-3.03861	-2.85735	-2.53461	-2.98146	-3.1243	-3.25977	-2.95766	-2.29008	-1.8436	-2.6396	-2.85584	-2.62189	-2.9668	-3.18445	-3.13489	-3.24658	-3.15807	-3.3005	-3.273	-2.59737	-2.04466	-2.39981	-2.74238	-3.04492	-3.28862	-3.07306	-1.73148	-2.86646
1.6959e+17	-3.07279	-2.93859	-2.4083	-2.09811	-2.50717	-3.00331	-3.08623	-3.18319	-3.24215	-2.91596	-1.78462	-2.34203	-2.90068	-2.49778	-3.03504	-2.66104	-2.30088	-3.16939	-2.3401	-2.09443	-3.26287	-3.02428	-2.9272	-2.50761	-2.95751	-3.16717	-3.24697	-2.91404	-2.33749	-2.00642	-2.78942	-2.88536	-2.73668	-2.98993	-3.12953	-3.15619	-3.26742	-3.1853	-3.30575	-3.27514	-2.62961	-1.9566	-2.47519	-2.8469	-3.07353	-3.29463	-3.07469	-1.77888	-2.89328
1.6965e+17	-2.99712	-2.79924	-2.265	-1.98027	-2.16953	-2.89422	-2.79283	-3.14706	-3.22998	-2.43126	-1.24187	-2.13931	-2.84028	-2.07694	-2.85754	-2.34145	-1.99308	-3.19228	-1.9993	-1.97134	-3.27122	-2.87324	-2.88046	-2.2771	-2.75394	-3.11174	-3.25286	-2.89327	-1.77875	-1.73667	-2.49137	-2.6225	-2.46924	-2.80133	-3.10202	-3.04819	-3.24809	-3.03635	-3.28431	-3.27241	-2.36713	-1.50161	-2.20644	-2.39772	-2.99717	-3.25554	-3.05868	-1.13629	-2.65911
1.69658e+17	-2.97379	-2.7433	-2.1923	-1.76366	-2.1368	-2.88262	-2.81309	-3.13831	-3.21596	-2.41987	-1.1558	-2.01466	-2.80746	-1.95943	-2.86968	-2.35705	-1.97695	-3.15103	-2.05616	-1.85404	-3.25104	-2.88394	-2.77422	-2.27077	-2.7683	-3.0735	-3.23951	-2.86335	-1.77363	-1.73316	-2.44785	-2.58626	-2.37182	-2.8502	-3.06786	-3.04337	-3.22468	-3.02921	-3.26794	-3.25877	-2.3709	-1.50895	-2.18651	-2.38422	-2.99317	-3.2479	-3.0299	-1.14613	-2.68414
1.69708e+17	-3.20685	-3.18677	-2.78622	-2.83334	-2.94959	-3.23058	-3.28355	-3.29184	-3.30657	-3.24719	-2.71116	-2.93943	-3.19666	-3.20572	-3.16062	-3.08569	-2.91628	-3.28579	-2.825	-2.65122	-3.32145	-3.18869	-3.16888	-3.08836	-3.2873	-3.24112	-3.29309	-3.22173	-3.02762	-2.39088	-3.10325	-3.2509	-3.08646	-3.13103	-3.31094	-3.26311	-3.29417	-3.27858	-3.32182	-3.32057	-2.94608	-2.77229	-2.96499	-3.12404	-3.13886	-3.32176	-3.20333	-2.63359	-3.223
1.69717e+17	-2.91913	-2.68785	-2.13409	-1.61383	-2.18097	-2.83832	-2.86724	-3.1372	-3.1976	-2.5114	-1.19012	-2.00558	-2.71386	-1.99013	-2.89909	-2.38422	-2.00735	-3.07281	-2.07404	-1.77045	-3.24393	-2.90923	-2.72658	-2.25083	-2.81554	-3.06476	-3.21397	-2.82366	-1.83271	-1.71222	-2.47972	-2.63499	-2.41903	-2.84732	-3.09346	-3.0492	-3.19511	-3.06313	-3.27424	-3.22637	-2.43234	-1.58047	-2.18123	-2.50305	-2.98308	-3.24116	-2.99958	-1.23166	-2.75156
1.69777e+17	-3.0702	-2.99734	-2.59581	-2.34554	-2.72031	-3.04396	-3.16947	-3.24161	-3.26126	-2.98268	-2.02256	-2.44213	-2.95008	-2.73057	-3.08391	-2.83481	-2.5443	-3.1901	-2.48982	-2.21954	-3.29832	-3.07392	-3.00578	-2.74491	-3.08592	-3.21178	-3.25923	-3.04203	-2.65365	-2.06283	-2.83323	-3.02671	-2.74874	-3.01575	-3.2131	-3.18285	-3.29429	-3.23188	-3.31433	-3.29158	-2.72934	-2.25573	-2.59266	-2.93918	-3.07633	-3.31583	-3.09046	-2.0518	-3.01047
1.70121e+17	-3.15375	-3.09094	-2.64219	-2.50743	-2.79993	-3.11228	-3.18899	-3.25514	-3.2765	-3.07885	-2.27426	-2.61599	-3.06921	-2.93978	-3.11683	-2.90356	-2.64981	-3.22716	-2.54464	-2.39509	-3.30597	-3.11925	-3.08294	-2.92079	-3.13169	-3.22599	-3.28068	-3.08048	-2.8003	-2.18029	-2.92106	-3.08267	-2.90942	-3.08752	-3.22517	-3.19293	-3.3058	-3.24348	-3.31834	-3.30086	-2.80734	-2.3153	-2.72749	-3.00639	-3.12258	-3.31945	-3.16102	-2.27772	-3.06258
1.70122e+17	-2.86192	-2.62033	-1.91584	-1.40753	-2.05664	-2.70731	-2.76171	-3.09989	-3.18523	-2.27721	-0.866477	-1.87503	-2.67799	-1.75523	-2.79211	-2.21989	-1.85129	-3.05127	-1.91447	-1.55901	-3.2194	-2.82121	-2.59906	-2.15494	-2.73921	-2.99968	-3.21144	-2.74345	-1.60288	-1.53542	-2.3103	-2.47657	-2.21588	-2.78499	-3.0473	-3.02143	-3.15074	-3.00048	-3.26859	-3.18636	-2.31708	-1.36701	-2.02161	-2.35297	-2.96587	-3.20686	-2.97769	-1.00175	-2.65785
1.70182e+17	-3.18819	-3.17983	-2.649	-2.72974	-2.84795	-3.21151	-3.23767	-3.26615	-3.29718	-3.20979	-2.50415	-2.86604	-3.14923	-3.16371	-3.15749	-3.06838	-2.8603	-3.24275	-2.6079	-2.52061	-3.31977	-3.17075	-3.13466	-3.07071	-3.25139	-3.22478	-3.30307	-3.18398	-3.04212	-2.2299	-3.0781	-3.21505	-3.02616	-3.12959	-3.28618	-3.25399	-3.30991	-3.25296	-3.32129	-3.31759	-2.87219	-2.57941	-2.97782	-3.10775	-3.15051	-3.32168	-3.21073	-2.52487	-3.20151
1.70265e+17	-3.10487	-3.01331	-2.60214	-2.42406	-2.79362	-3.07933	-3.15743	-3.24094	-3.25685	-3.03653	-2.16945	-2.49959	-3.02934	-2.84591	-3.09365	-2.85483	-2.55316	-3.20944	-2.44674	-2.29254	-3.29623	-3.10209	-3.06011	-2.83415	-3.07308	-3.20734	-3.26758	-3.05114	-2.70177	-2.1534	-2.87929	-3.0123	-2.86243	-3.04463	-3.19975	-3.18694	-3.30544	-3.23885	-3.31573	-3.28756	-2.76843	-2.18684	-2.63188	-2.94697	-3.11322	-3.31829	-3.13986	-2.15676	-2.9865
1.70328e+17	-3.18904	-3.12769	-2.69311	-2.59172	-2.83139	-3.15014	-3.20456	-3.26228	-3.2845	-3.12987	-2.41621	-2.69986	-3.11025	-3.04419	-3.14903	-2.94907	-2.72977	-3.24198	-2.57169	-2.466	-3.31246	-3.15428	-3.10306	-3.01126	-3.16942	-3.22982	-3.28772	-3.11888	-2.92392	-2.20576	-2.94283	-3.11257	-2.92656	-3.09868	-3.25085	-3.21105	-3.30998	-3.25258	-3.32013	-3.31199	-2.83527	-2.40728	-2.81212	-3.05706	-3.12027	-3.32123	-3.17786	-2.41758	-3.11235
1.70328e+17	-2.87028	-2.59008	-1.89936	-1.31979	-1.9811	-2.68488	-2.71073	-3.09131	-3.1853	-2.1797	-0.787708	-1.78965	-2.66113	-1.67696	-2.7801	-2.16579	-1.82456	-3.06746	-1.8563	-1.589	-3.2168	-2.80343	-2.60319	-2.14172	-2.65413	-2.97409	-3.19479	-2.72173	-1.4845	-1.48967	-2.28822	-2.47729	-2.17496	-2.78609	-2.99108	-2.98457	-3.15614	-2.96397	-3.25182	-3.20831	-2.25672	-1.28728	-1.99996	-2.24025	-2.94692	-3.20298	-2.9748	-0.88809	-2.59089
1.70678e+17	-3.08492	-2.97714	-2.59967	-2.38688	-2.71909	-3.09087	-3.13481	-3.22711	-3.2585	-3.02088	-2.15654	-2.49127	-2.98777	-2.73988	-3.06625	-2.85709	-2.54446	-3.20344	-2.43428	-2.2564	-3.29114	-3.08014	-3.04754	-2.77699	-3.07459	-3.19696	-3.259	-3.0345	-2.68521	-2.17576	-2.89498	-2.99216	-2.84279	-3.04157	-3.20218	-3.17406	-3.29516	-3.22869	-3.3106	-3.28532	-2.76654	-2.22576	-2.66362	-2.94599	-3.09481	-3.31427	-3.10309	-2.13565	-2.99597
1.70678e+17	-3.02967	-2.8964	-2.29853	-1.89576	-2.47368	-2.90823	-3.00892	-3.2019	-3.22609	-2.70716	-1.39546	-2.2964	-2.84186	-2.36794	-3.00022	-2.57899	-2.25337	-3.1522	-2.31058	-1.93654	-3.27345	-2.99387	-2.8035	-2.46986	-2.95322	-3.08988	-3.25726	-2.93215	-2.19962	-1.75138	-2.58121	-2.80444	-2.51417	-2.92618	-3.16608	-3.13421	-3.23344	-3.13876	-3.29748	-3.26333	-2.56704	-1.97256	-2.39076	-2.71716	-3.05059	-3.27342	-3.05565	-1.59981	-2.8478
1.70729e+17	-2.96822	-2.77222	-2.18897	-1.68548	-2.23155	-2.88465	-2.90925	-3.14461	-3.2145	-2.48515	-0.992583	-1.93737	-2.84384	-1.85862	-2.92158	-2.42508	-2.07515	-3.12846	-2.26828	-1.77579	-3.23026	-2.92965	-2.73701	-2.36776	-2.74643	-3.03037	-3.24543	-2.94554	-1.82069	-1.6566	-2.50085	-2.55052	-2.21806	-2.95173	-3.07363	-3.09475	-3.19697	-3.00525	-3.28179	-3.25358	-2.41454	-1.58115	-2.20451	-2.35274	-2.97496	-3.24767	-3.0002	-1.27155	-2.72937
1.70729e+17	-2.8837	-2.65572	-1.97273	-1.43883	-2.09856	-2.73469	-2.795	-3.12178	-3.19411	-2.31137	-0.877969	-1.86148	-2.71154	-1.74003	-2.80867	-2.25864	-1.88098	-3.06352	-1.99064	-1.58549	-3.22678	-2.83067	-2.614	-2.19787	-2.7557	-2.99527	-3.21951	-2.78709	-1.62614	-1.51317	-2.34233	-2.49632	-2.18763	-2.82173	-3.04913	-3.0339	-3.15817	-3.00068	-3.27076	-3.20261	-2.34077	-1.40746	-2.05717	-2.33589	-2.96248	-3.21175	-2.98242	-1.02933	-2.64961
1.70729e+17	-2.97374	-2.72009	-2.1627	-1.63728	-2.18174	-2.86743	-2.88374	-3.15721	-3.21608	-2.4141	-1.0092	-1.8937	-2.80578	-1.81206	-2.90568	-2.3919	-2.04094	-3.12191	-2.19283	-1.75963	-3.23052	-2.9054	-2.72445	-2.34459	-2.73515	-3.03287	-3.2398	-2.89896	-1.7556	-1.62987	-2.47502	-2.55067	-2.21719	-2.93942	-3.05319	-3.07305	-3.19642	-2.99508	-3.27681	-3.25921	-2.37688	-1.51443	-2.16061	-2.31661	-2.97401	-3.24159	-2.99309	-1.17165	-2.69302
1.70739e+17	-3.18352	-3.08109	-2.66925	-2.53683	-2.80938	-3.11173	-3.19766	-3.26659	-3.2835	-3.05764	-2.29828	-2.66655	-3.04946	-2.91449	-3.11163	-2.9065	-2.69053	-3.23594	-2.54309	-2.3477	-3.31058	-3.14713	-3.08219	-2.91472	-3.15545	-3.2158	-3.27993	-3.05921	-2.82782	-2.20463	-2.89126	-3.09119	-2.89182	-3.09128	-3.23686	-3.19669	-3.30809	-3.25167	-3.31932	-3.30773	-2.76349	-2.3392	-2.73837	-3.00425	-3.13545	-3.31822	-3.15035	-2.2685	-3.07852
1.70866e+17	-3.14409	-3.07282	-2.59717	-2.41544	-2.75748	-3.07832	-3.17849	-3.23844	-3.27055	-3.05096	-2.13911	-2.54036	-3.0518	-2.87984	-3.10965	-2.82982	-2.56526	-3.21895	-2.48516	-2.34179	-3.29641	-3.10006	-3.06126	-2.85388	-3.07713	-3.20908	-3.27374	-3.03935	-2.71833	-2.12465	-2.88162	-3.03074	-2.85482	-3.0533	-3.19362	-3.19055	-3.30576	-3.2373	-3.3165	-3.29681	-2.77546	-2.20403	-2.66033	-2.97457	-3.12065	-3.31831	-3.14579	-2.17141	-3.00706
1.91013e+17	-3.19946	-3.17086	-2.76798	-2.79602	-2.94555	-3.21189	-3.28032	-3.29142	-3.30272	-3.22785	-2.68306	-2.90586	-3.17633	-3.17886	-3.1577	-3.06604	-2.89969	-3.28376	-2.82599	-2.6286	-3.32104	-3.16995	-3.1531	-3.06312	-3.28157	-3.24339	-3.2933	-3.20808	-3.01565	-2.38456	-3.08977	-3.24358	-3.07051	-3.11992	-3.30714	-3.25236	-3.29587	-3.27428	-3.32175	-3.31886	-2.94495	-2.75459	-2.94127	-3.10569	-3.12214	-3.32165	-3.20533	-2.59082	-3.20845
1.91013e+17	-3.15527	-3.1557	-2.70354	-2.80873	-2.90718	-3.23927	-3.25501	-3.2794	-3.29479	-3.21638	-2.53297	-2.85067	-3.16977	-3.15936	-3.13214	-3.04834	-2.84063	-3.26858	-2.68274	-2.51902	-3.32002	-3.13262	-3.13139	-3.03931	-3.27283	-3.22276	-3.30349	-3.20749	-3.03358	-2.34188	-3.09862	-3.22613	-3.03649	-3.13795	-3.29958	-3.26324	-3.30247	-3.27533	-3.32109	-3.31668	-2.91155	-2.71117	-2.9317	-3.12601	-3.09716	-3.32164	-3.18524	-2.60961	-3.19732
1.91072e+17	-3.10467	-3.02344	-2.59167	-2.35436	-2.71422	-3.06479	-3.16475	-3.22729	-3.26002	-3.05121	-2.09755	-2.45633	-2.99585	-2.7993	-3.08401	-2.82625	-2.52926	-3.20463	-2.44321	-2.2788	-3.28876	-3.08891	-3.0445	-2.78153	-3.04159	-3.20914	-3.26271	-3.01817	-2.66559	-2.12354	-2.90221	-2.99842	-2.82997	-3.04427	-3.17996	-3.18291	-3.30222	-3.23555	-3.31436	-3.28807	-2.74978	-2.16239	-2.60123	-2.94174	-3.11149	-3.31771	-3.10551	-2.09291	-2.97569
1.91097e+17	-3.03693	-2.78614	-2.29273	-1.75757	-2.2688	-2.96721	-2.9338	-3.17089	-3.23102	-2.51015	-1.15813	-1.99598	-2.85843	-1.95859	-2.95802	-2.50156	-2.13377	-3.15819	-2.30518	-1.90054	-3.24288	-2.96444	-2.79519	-2.4333	-2.76337	-3.0709	-3.25559	-2.96721	-1.88937	-1.7399	-2.55569	-2.60995	-2.30496	-2.98086	-3.07669	-3.10511	-3.23076	-3.02675	-3.28436	-3.28371	-2.42336	-1.64657	-2.24386	-2.38921	-2.99848	-3.25773	-3.01834	-1.29989	-2.74903
1.91099e+17	-3.09451	-2.98185	-2.482	-2.22349	-2.59579	-3.03098	-3.13349	-3.20406	-3.25269	-2.98715	-1.93057	-2.40827	-2.94813	-2.63087	-3.05494	-2.72384	-2.39702	-3.19068	-2.39204	-2.16231	-3.27242	-3.05634	-2.99448	-2.61566	-2.98588	-3.1823	-3.25495	-2.94541	-2.48487	-2.08792	-2.85053	-2.93015	-2.78987	-3.01573	-3.1397	-3.16774	-3.28746	-3.2119	-3.31032	-3.28212	-2.68726	-2.03526	-2.52695	-2.89027	-3.09475	-3.30808	-3.08844	-1.91383	-2.92016
1.91142e+17	-3.14749	-3.05489	-2.5039	-2.35296	-2.75711	-3.02801	-3.15649	-3.25115	-3.26492	-2.96036	-2.00845	-2.55315	-3.01106	-2.85568	-3.11759	-2.7695	-2.53703	-3.21682	-2.47746	-2.28704	-3.29924	-3.07613	-3.01773	-2.82921	-3.08739	-3.16205	-3.27465	-3.02834	-2.63458	-2.04382	-2.77753	-3.02119	-2.77739	-3.00453	-3.21209	-3.19006	-3.29743	-3.21781	-3.31541	-3.30263	-2.75095	-2.24689	-2.63216	-2.95123	-3.11901	-3.31318	-3.14637	-2.06092	-2.98824
1.91167e+17	-2.97898	-2.784	-2.32021	-1.95497	-2.40534	-2.92783	-2.98905	-3.16967	-3.22149	-2.73763	-1.51686	-2.19476	-2.79263	-2.28645	-2.98129	-2.57905	-2.23023	-3.09965	-2.24657	-1.95294	-3.26785	-2.9732	-2.85792	-2.43839	-2.9133	-3.12781	-3.22953	-2.90169	-2.21162	-1.85108	-2.62084	-2.78945	-2.56619	-2.90984	-3.15458	-3.10682	-3.23501	-3.13557	-3.29361	-3.24351	-2.56704	-1.84824	-2.37394	-2.69495	-3.02603	-3.2751	-3.03683	-1.56603	-2.86158
1.91208e+17	-3.15144	-3.05268	-2.59286	-2.43906	-2.76389	-3.05273	-3.19947	-3.26324	-3.27642	-2.98594	-2.10419	-2.60767	-2.99604	-2.88351	-3.12172	-2.82327	-2.61857	-3.22262	-2.54565	-2.29081	-3.3068	-3.10457	-3.02551	-2.86086	-3.11741	-3.19859	-3.27005	-3.03793	-2.73114	-2.04282	-2.81117	-3.05033	-2.77911	-3.03112	-3.22841	-3.18239	-3.29937	-3.23155	-3.31809	-3.30453	-2.74571	-2.29231	-2.6676	-2.97484	-3.10575	-3.31792	-3.15179	-2.12101	-3.05971
1.91235e+17	-3.09108	-3.00582	-2.48983	-2.25014	-2.70396	-3.0216	-3.14269	-3.26123	-3.26175	-2.84911	-1.75671	-2.49741	-2.88396	-2.69895	-3.09296	-2.68769	-2.51015	-3.22284	-2.53698	-2.15367	-3.296	-3.09559	-2.9225	-2.68285	-3.04477	-3.16041	-3.27274	-3.03894	-2.47179	-1.89173	-2.72896	-2.95462	-2.70648	-2.99611	-3.22568	-3.16002	-3.26345	-3.19543	-3.31186	-3.29984	-2.65237	-2.2172	-2.47067	-2.82997	-3.06653	-3.30728	-3.09403	-1.88189	-2.96094
1.91623e+17	-2.9965	-2.77432	-2.20717	-1.67424	-2.20622	-2.92911	-2.88611	-3.14078	-3.21674	-2.50188	-1.03036	-1.91658	-2.82978	-1.88233	-2.91983	-2.4472	-2.02225	-3.14491	-2.23218	-1.80391	-3.24198	-2.92157	-2.74248	-2.33255	-2.7763	-3.05442	-3.24719	-2.93523	-1.83176	-1.70227	-2.4957	-2.53523	-2.2493	-2.92136	-3.06102	-3.07739	-3.22127	-2.99972	-3.27802	-3.26518	-2.40667	-1.56368	-2.22792	-2.35499	-2.98661	-3.25121	-3.01311	-1.23038	-2.70423
1.91623e+17	-2.96427	-2.69379	-2.08675	-1.50826	-2.11521	-2.84131	-2.83024	-3.14055	-3.20566	-2.36969	-0.921757	-1.83839	-2.74967	-1.78192	-2.86552	-2.35908	-1.95538	-3.11355	-2.07409	-1.69272	-3.2344	-2.87267	-2.6805	-2.27231	-2.73968	-3.02444	-3.23459	-2.85265	-1.72295	-1.60429	-2.42951	-2.5027	-2.17202	-2.88476	-3.03262	-3.05244	-3.19565	-2.97328	-3.27055	-3.24832	-2.34296	-1.44592	-2.12363	-2.26821	-2.97551	-3.23701	-2.9968	-1.0655	-2.63622
1.91697e+17	-3.16183	-3.08247	-2.65214	-2.53654	-2.82715	-3.12135	-3.19459	-3.25074	-3.27321	-3.09664	-2.30732	-2.6388	-3.07916	-3.00418	-3.13964	-2.91206	-2.68658	-3.22802	-2.53185	-2.40212	-3.30737	-3.12993	-3.07094	-2.9611	-3.13252	-3.21651	-3.27886	-3.10864	-2.86214	-2.13321	-2.91218	-3.07473	-2.87631	-3.04472	-3.24204	-3.2111	-3.30614	-3.23915	-3.3179	-3.30468	-2.81949	-2.35536	-2.76174	-3.02171	-3.10013	-3.32095	-3.17648	-2.32845	-3.0809
1.91714e+17	-3.05342	-2.91072	-2.42194	-2.12287	-2.52572	-2.99956	-3.08633	-3.18424	-3.23872	-2.91755	-1.79593	-2.32045	-2.88	-2.50498	-3.03015	-2.67289	-2.3241	-3.1611	-2.32836	-2.09286	-3.26605	-3.02183	-2.9431	-2.5287	-2.94915	-3.16874	-3.24542	-2.92487	-2.37464	-2.00561	-2.78383	-2.87944	-2.72053	-2.97282	-3.14104	-3.15228	-3.26981	-3.19034	-3.30536	-3.27012	-2.63817	-1.96331	-2.47419	-2.8397	-3.06705	-3.29811	-3.06282	-1.78988	-2.89422
1.91767e+17	-2.98398	-2.80399	-2.22715	-1.77323	-2.3262	-2.90072	-2.95089	-3.16852	-3.21824	-2.63659	-1.32474	-2.14587	-2.7894	-2.17569	-2.95517	-2.47673	-2.11729	-3.11728	-2.204	-1.86931	-3.25335	-2.95261	-2.76411	-2.34346	-2.87995	-3.09523	-3.23883	-2.87567	-1.99543	-1.74341	-2.57093	-2.72437	-2.50753	-2.90688	-3.11879	-3.09987	-3.21162	-3.10328	-3.2896	-3.24733	-2.4919	-1.75538	-2.27551	-2.63398	-3.01524	-3.25898	-3.01835	-1.43029	-2.79987
1.92104e+17	-3.07377	-3.02517	-2.59215	-2.56114	-2.81512	-3.10042	-3.19486	-3.2668	-3.27616	-3.00586	-2.2534	-2.5543	-3.03678	-2.79928	-3.06411	-2.94098	-2.62186	-3.22227	-2.60157	-2.3404	-3.31127	-3.05057	-3.06328	-2.848	-3.18622	-3.23875	-3.28156	-3.09674	-2.77701	-2.26122	-2.9012	-3.13027	-2.86112	-3.06713	-3.25498	-3.1814	-3.29962	-3.25676	-3.31848	-3.29246	-2.79975	-2.41914	-2.70165	-3.02058	-3.07246	-3.31769	-3.1444	-2.20591	-3.0985
1.92119e+17	-2.87057	-2.58521	-1.88501	-1.27042	-1.95016	-2.67146	-2.70125	-3.08236	-3.18541	-2.12746	-0.71869	-1.77804	-2.65773	-1.64719	-2.76839	-2.13729	-1.83903	-3.0654	-1.84703	-1.60864	-3.20683	-2.80399	-2.60611	-2.15897	-2.58686	-2.96028	-3.18991	-2.72513	-1.41896	-1.43137	-2.28264	-2.49024	-2.16683	-2.79872	-2.97169	-2.98265	-3.15134	-2.95411	-3.24876	-3.21034	-2.22647	-1.28826	-1.98282	-2.1934	-2.92435	-3.19729	-2.97754	-0.875149	-2.57292
1.92189e+17	-2.95447	-2.72479	-2.26219	-1.80013	-2.32309	-2.89554	-2.94686	-3.12565	-3.192	-2.67459	-1.33543	-2.11209	-2.73306	-2.19735	-2.93205	-2.50968	-2.16675	-3.09312	-2.17698	-1.88305	-3.24745	-2.9475	-2.82301	-2.34829	-2.8285	-3.10401	-3.22133	-2.87352	-2.10771	-1.7815	-2.61803	-2.71062	-2.55298	-2.87631	-3.12818	-3.0881	-3.20678	-3.10195	-3.27718	-3.22167	-2.55679	-1.76788	-2.30848	-2.62506	-2.97955	-3.27199	-3.02141	-1.47506	-2.79244
1.92197e+17	-2.948	-2.73138	-2.20236	-1.59352	-2.20287	-2.86223	-2.89172	-3.16582	-3.21296	-2.4753	-1.14876	-2.00085	-2.73339	-1.97659	-2.91198	-2.38966	-2.05728	-3.11828	-2.13435	-1.78919	-3.2416	-2.94592	-2.74876	-2.33911	-2.75797	-3.0493	-3.22851	-2.86964	-1.81169	-1.64625	-2.49454	-2.65096	-2.39591	-2.90314	-3.08499	-3.04821	-3.19607	-3.05765	-3.26726	-3.25278	-2.4463	-1.66435	-2.14792	-2.43308	-2.94429	-3.24915	-3.01325	-1.26452	-2.71923
1.92238e+17	-3.04508	-2.91476	-2.51125	-2.23227	-2.65892	-3.02268	-3.10879	-3.1925	-3.23628	-2.94881	-1.86866	-2.36294	-2.91408	-2.63535	-3.02659	-2.75976	-2.44613	-3.17634	-2.36181	-2.14593	-3.27585	-3.03197	-2.99146	-2.65657	-2.96549	-3.17898	-3.24917	-2.9902	-2.53575	-2.0314	-2.83767	-2.90205	-2.76677	-2.96735	-3.17291	-3.15169	-3.27846	-3.20085	-3.30271	-3.26211	-2.72952	-2.073	-2.53011	-2.86344	-3.06355	-3.31217	-3.08253	-1.94866	-2.92247
1.92248e+17	-3.08703	-3.04496	-2.6038	-2.51183	-2.79786	-3.11523	-3.17479	-3.24226	-3.27531	-3.0612	-2.15735	-2.59681	-3.04031	-2.90279	-3.06595	-2.95484	-2.66243	-3.20901	-2.5477	-2.34554	-3.31143	-3.06576	-3.04328	-2.90284	-3.16904	-3.21028	-3.2732	-3.11119	-2.86161	-2.11761	-2.93483	-3.10452	-2.85014	-3.05847	-3.25145	-3.19936	-3.29732	-3.2313	-3.31496	-3.28855	-2.82029	-2.40673	-2.75287	-3.0022	-3.09489	-3.31882	-3.13534	-2.28305	-3.09931
1.92256e+17	-3.00217	-2.87576	-2.33947	-1.81467	-2.39227	-2.95005	-2.99173	-3.2046	-3.2359	-2.60199	-1.31174	-2.15942	-2.82557	-2.18689	-2.98787	-2.5273	-2.25137	-3.17164	-2.33632	-1.94745	-3.25834	-3.02235	-2.82906	-2.51079	-2.82894	-3.09644	-3.2568	-2.97517	-2.03133	-1.70706	-2.59416	-2.72195	-2.4455	-2.96169	-3.15276	-3.10525	-3.22006	-3.10146	-3.28832	-3.2809	-2.53415	-1.88342	-2.26972	-2.53261	-2.97734	-3.26937	-3.03985	-1.48733	-2.82238
1.92256e+17	-3.18838	-3.18086	-2.6585	-2.7475	-2.88059	-3.22058	-3.23193	-3.26988	-3.28696	-3.21457	-2.54504	-2.85219	-3.15508	-3.17924	-3.16508	-3.05803	-2.86077	-3.24723	-2.60047	-2.55211	-3.31919	-3.1663	-3.14258	-3.07583	-3.24579	-3.22715	-3.30594	-3.19956	-3.0277	-2.25682	-3.07259	-3.21042	-3.04049	-3.13129	-3.28899	-3.25831	-3.3109	-3.26018	-3.3215	-3.31747	-2.88792	-2.59534	-2.95905	-3.10894	-3.12403	-3.32182	-3.21273	-2.563	-3.19163
1.92307e+17	-3.16933	-3.00259	-2.71413	-2.46871	-2.81416	-3.14723	-3.19305	-3.2751	-3.27892	-3.05207	-2.29888	-2.67518	-3.03297	-2.78966	-3.03364	-3.00366	-2.70768	-3.21804	-2.54685	-2.36027	-3.31216	-3.14502	-3.07087	-2.86583	-3.17399	-3.1975	-3.28767	-3.12204	-2.81439	-2.16835	-2.8649	-3.13812	-2.89342	-3.09273	-3.25714	-3.22817	-3.3067	-3.25835	-3.31693	-3.30547	-2.79202	-2.44902	-2.64249	-2.91901	-3.11493	-3.31452	-3.17784	-2.17103	-3.05998
1.92307e+17	-3.18601	-3.1327	-2.69329	-2.66931	-2.87936	-3.16658	-3.23626	-3.27418	-3.28345	-3.16011	-2.48891	-2.78699	-3.10667	-3.0959	-3.14877	-2.9876	-2.82188	-3.2549	-2.66815	-2.52202	-3.31613	-3.14665	-3.09801	-3.00004	-3.21149	-3.22273	-3.28805	-3.16105	-2.95147	-2.23963	-3.00377	-3.158	-2.96572	-3.09627	-3.2814	-3.22903	-3.29829	-3.25601	-3.32045	-3.31435	-2.87576	-2.5629	-2.83495	-3.07541	-3.08201	-3.32138	-3.18262	-2.46846	-3.16393
1.92309e+17	-3.17352	-3.10554	-2.64999	-2.55144	-2.88039	-3.08533	-3.23108	-3.28659	-3.2902	-3.01415	-2.29382	-2.71292	-2.98241	-2.94732	-3.13323	-2.86472	-2.75222	-3.26598	-2.70431	-2.41531	-3.31513	-3.161	-3.03622	-2.89728	-3.17561	-3.22316	-3.27429	-3.11343	-2.76875	-2.17797	-2.88796	-3.11678	-2.87475	-3.05062	-3.27222	-3.1844	-3.29062	-3.247	-3.32016	-3.3142	-2.81126	-2.44501	-2.64395	-2.96907	-3.10999	-3.31944	-3.14974	-2.14058	-3.11456
1.92318e+17	-3.03948	-2.85327	-2.31651	-1.77952	-2.34355	-2.98293	-2.97195	-3.15553	-3.24096	-2.51156	-1.13098	-2.02203	-2.90466	-1.96074	-2.99885	-2.50836	-2.19357	-3.18156	-2.43305	-1.9782	-3.22922	-2.9909	-2.85049	-2.51751	-2.70618	-3.07349	-3.25818	-3.01293	-1.85752	-1.73284	-2.60748	-2.6003	-2.31082	-3.01556	-3.08428	-3.12257	-3.23483	-3.03143	-3.29145	-3.29392	-2.45894	-1.70911	-2.2935	-2.42084	-2.99166	-3.26086	-3.00998	-1.39011	-2.8068
1.9265e+17	-3.16597	-3.1559	-2.73801	-2.4932	-2.8748	-3.15212	-3.19889	-3.24103	-3.29634	-3.09542	-2.37284	-2.73881	-3.07857	-2.9007	-3.10173	-3.00745	-2.79033	-3.26693	-2.56819	-2.45688	-3.31591	-3.16589	-3.12269	-2.91845	-3.20941	-3.25356	-3.27665	-3.11122	-2.95765	-2.31985	-2.95686	-3.12934	-2.87214	-3.10972	-3.26276	-3.1839	-3.30935	-3.27375	-3.31771	-3.31245	-2.87375	-2.48836	-2.82073	-3.07519	-3.15076	-3.32079	-3.11488	-2.4164	-3.12988
1.92661e+17	-2.88902	-2.62342	-1.962	-1.29824	-1.98559	-2.71811	-2.72005	-3.09882	-3.1825	-2.22003	-0.774676	-1.81153	-2.65702	-1.7293	-2.80731	-2.20771	-1.8778	-3.07396	-1.89852	-1.66081	-3.22336	-2.84849	-2.63786	-2.18838	-2.63367	-2.97748	-3.19925	-2.76333	-1.53899	-1.49128	-2.32961	-2.52187	-2.19079	-2.80929	-3.00169	-2.99173	-3.16365	-2.96563	-3.24852	-3.21829	-2.27946	-1.36201	-2.03495	-2.22626	-2.93378	-3.20876	-2.9911	-0.948627	-2.58436
1.92745e+17	-3.16006	-3.10771	-2.67415	-2.53655	-2.87636	-3.10162	-3.21974	-3.27304	-3.29136	-3.04472	-2.35941	-2.67705	-3.04394	-2.87688	-3.10421	-2.93459	-2.75297	-3.26569	-2.68053	-2.47254	-3.31222	-3.15546	-3.06955	-2.89893	-3.17352	-3.23476	-3.27676	-3.14091	-2.79285	-2.26511	-2.91897	-3.12466	-2.88099	-3.04626	-3.27698	-3.19543	-3.29304	-3.25908	-3.3186	-3.31152	-2.8665	-2.49757	-2.68579	-2.96345	-3.1072	-3.31642	-3.14551	-2.15712	-3.13508
1.92747e+17	-3.02706	-2.88646	-2.44094	-2.10849	-2.54345	-2.99806	-3.08	-3.18115	-3.23249	-2.89924	-1.78763	-2.3107	-2.87527	-2.49766	-3.02102	-2.69255	-2.33604	-3.15869	-2.31188	-2.07879	-3.26615	-3.01789	-2.95493	-2.55608	-2.94281	-3.16146	-3.24103	-2.94163	-2.39575	-2.01553	-2.786	-2.86485	-2.7162	-2.95711	-3.14919	-3.14331	-3.26889	-3.18553	-3.30079	-3.26076	-2.66413	-1.98987	-2.47979	-2.82054	-3.04883	-3.30148	-3.06177	-1.80849	-2.89174
1.92788e+17	-3.0232	-2.93376	-2.53951	-2.30062	-2.67899	-3.04667	-3.12588	-3.22083	-3.24366	-2.96404	-2.0146	-2.37676	-2.93941	-2.63375	-3.04841	-2.81417	-2.47099	-3.17172	-2.39825	-2.19951	-3.28641	-3.03832	-3.01321	-2.69148	-3.045	-3.20223	-3.25132	-3.02773	-2.56497	-2.11527	-2.83818	-2.9743	-2.78611	-3.00047	-3.19356	-3.16977	-3.28991	-3.22178	-3.30908	-3.2732	-2.73674	-2.16207	-2.55053	-2.91055	-3.06247	-3.3117	-3.08718	-2.00068	-2.96736
1.92797e+17	-2.84678	-2.63972	-1.87336	-1.37409	-2.05297	-2.67878	-2.75868	-3.10213	-3.18904	-2.28554	-0.779495	-1.81582	-2.67908	-1.64866	-2.73343	-2.20656	-1.80095	-3.04547	-1.90834	-1.46896	-3.22548	-2.80962	-2.57294	-2.13215	-2.76827	-2.96623	-3.21881	-2.7648	-1.60503	-1.47801	-2.28681	-2.40865	-2.0968	-2.77594	-3.04268	-3.03356	-3.1421	-2.99536	-3.27529	-3.16387	-2.32044	-1.31701	-1.98937	-2.27733	-2.9596	-3.197	-2.99104	-0.93255	-2.6087
1.92797e+17	-3.13497	-3.05084	-2.47389	-2.27998	-2.67912	-3.02281	-3.14955	-3.22431	-3.26202	-2.97688	-1.93656	-2.50075	-3.00667	-2.77072	-3.09329	-2.74241	-2.4776	-3.20738	-2.42968	-2.27859	-3.28654	-3.05095	-3.00715	-2.74991	-3.04622	-3.16747	-3.26821	-2.98981	-2.58264	-2.03029	-2.80326	-2.98669	-2.7667	-3.00132	-3.17524	-3.19096	-3.29674	-3.21845	-3.31394	-3.2949	-2.74018	-2.15296	-2.60422	-2.94801	-3.1149	-3.31051	-3.12556	-1.998	-2.96935
1.92816e+17	-2.93239	-2.68627	-2.06841	-1.55084	-2.11442	-2.7898	-2.82335	-3.14736	-3.20019	-2.34958	-0.937973	-1.86976	-2.74846	-1.77645	-2.84928	-2.31924	-1.96961	-3.09609	-2.04028	-1.65696	-3.2352	-2.86489	-2.67135	-2.27231	-2.73732	-3.01942	-3.23029	-2.83209	-1.70239	-1.56911	-2.40405	-2.51453	-2.17958	-2.87285	-3.05751	-3.04637	-3.17474	-2.99251	-3.27218	-3.23438	-2.34447	-1.43122	-2.09478	-2.28836	-2.96586	-3.22809	-2.99431	-1.06317	-2.6379
1.92816e+17	-3.20003	-3.158	-2.80346	-2.81375	-2.95221	-3.22785	-3.28378	-3.29451	-3.30844	-3.23239	-2.68534	-2.91625	-3.19164	-3.15045	-3.1416	-3.08669	-2.88934	-3.28271	-2.82292	-2.61434	-3.32106	-3.1876	-3.1688	-3.07255	-3.28405	-3.24104	-3.29391	-3.21978	-3.00676	-2.38798	-3.07522	-3.25492	-3.06997	-3.12458	-3.30767	-3.26538	-3.29868	-3.28524	-3.32133	-3.31972	-2.93174	-2.77391	-2.93411	-3.08701	-3.14783	-3.32097	-3.21206	-2.59378	-3.19987
1.92868e+17	-3.07184	-2.85987	-2.43767	-2.05581	-2.33019	-3.03099	-2.94945	-3.19257	-3.24508	-2.60758	-1.42916	-2.19969	-2.92037	-2.18449	-2.96293	-2.54225	-2.19499	-3.20499	-2.30501	-2.07721	-3.27137	-2.99125	-2.91023	-2.46262	-2.83266	-3.13531	-3.27146	-3.00005	-2.00621	-1.86176	-2.61271	-2.69928	-2.51542	-2.94877	-3.13391	-3.10758	-3.26657	-3.09039	-3.29672	-3.29867	-2.47166	-1.73967	-2.31709	-2.50962	-3.02093	-3.27322	-3.06229	-1.39054	-2.77489
1.95402e+17	-2.89395	-2.65325	-2.07479	-1.55093	-2.12747	-2.79421	-2.83712	-3.13363	-3.19215	-2.42662	-1.0857	-1.94658	-2.69891	-1.89864	-2.86959	-2.32116	-1.96644	-3.07149	-2.00302	-1.6711	-3.23192	-2.8876	-2.69234	-2.23267	-2.76076	-3.03516	-3.20681	-2.79111	-1.74403	-1.65449	-2.44115	-2.57178	-2.35124	-2.83965	-3.07952	-3.03182	-3.17534	-3.03312	-3.26765	-3.21891	-2.40274	-1.49671	-2.11389	-2.42087	-2.95823	-3.23686	-2.99279	-1.15352	-2.70611
1.95402e+17	-3.01411	-2.80664	-2.26087	-1.75275	-2.26579	-2.94169	-2.92963	-3.15214	-3.23119	-2.46858	-1.09086	-1.99289	-2.87222	-1.91662	-2.95549	-2.45593	-2.13137	-3.16236	-2.3259	-1.9096	-3.2293	-2.95818	-2.81782	-2.44531	-2.70738	-3.06162	-3.25169	-2.96941	-1.80702	-1.70297	-2.55987	-2.5788	-2.29267	-2.97988	-3.0762	-3.10375	-3.22061	-3.01753	-3.28668	-3.28002	-2.42008	-1.6241	-2.2427	-2.37851	-2.98305	-3.25406	-3.00897	-1.30915	-2.76144
1.95402e+17	-3.07865	-2.9423	-2.42264	-2.12847	-2.56274	-2.98626	-3.08211	-3.23496	-3.24772	-2.81141	-1.64418	-2.38782	-2.88302	-2.53684	-3.05296	-2.64274	-2.37589	-3.18076	-2.40573	-2.00868	-3.28549	-3.0479	-2.86766	-2.55566	-3.01294	-3.14553	-3.26076	-2.95277	-2.32862	-1.89369	-2.67224	-2.91224	-2.68336	-2.98993	-3.1812	-3.14374	-3.24783	-3.16638	-3.30675	-3.28466	-2.60033	-2.08716	-2.44184	-2.78821	-3.07483	-3.28235	-3.08528	-1.7589	-2.90953
1.95427e+17	-3.04655	-2.90351	-2.43556	-2.15754	-2.61215	-2.99739	-3.08037	-3.21093	-3.22896	-2.89867	-1.84576	-2.36263	-2.90415	-2.56744	-3.03922	-2.72395	-2.36143	-3.16239	-2.33803	-2.07752	-3.27508	-3.0471	-2.95544	-2.59741	-2.98122	-3.15211	-3.25021	-2.96073	-2.41477	-2.02228	-2.76865	-2.88177	-2.74717	-2.98014	-3.16663	-3.16	-3.27451	-3.19158	-3.30493	-3.26715	-2.67192	-2.02095	-2.48507	-2.82855	-3.0776	-3.29926	-3.08587	-1.85618	-2.88911
1.95488e+17	-3.15062	-3.11699	-2.67148	-2.68836	-2.89569	-3.15132	-3.2384	-3.27981	-3.29162	-3.1014	-2.45967	-2.73379	-3.08492	-2.9937	-3.11261	-2.9955	-2.78438	-3.2633	-2.67726	-2.49338	-3.31674	-3.1308	-3.10089	-2.97628	-3.22685	-3.24339	-3.2898	-3.16342	-2.89263	-2.29483	-2.97942	-3.18913	-2.93707	-3.08261	-3.28322	-3.21882	-3.29953	-3.26836	-3.32083	-3.3121	-2.8712	-2.56283	-2.79805	-3.04686	-3.10581	-3.32014	-3.16685	-2.34696	-3.1682
1.95537e+17	-2.98152	-2.77726	-2.17802	-1.57138	-2.20681	-2.88304	-2.89182	-3.13817	-3.21604	-2.38415	-0.962265	-1.92357	-2.80546	-1.83166	-2.92484	-2.39521	-2.07759	-3.13766	-2.25051	-1.83019	-3.21882	-2.93612	-2.77155	-2.41975	-2.66029	-3.03487	-3.23998	-2.92217	-1.70376	-1.59904	-2.5099	-2.54263	-2.23127	-2.95427	-3.06187	-3.08338	-3.19842	-3.00458	-3.27593	-3.26583	-2.39813	-1.58443	-2.18844	-2.3317	-2.95244	-3.23939	-2.99929	-1.22698	-2.72436
1.95545e+17	-3.05506	-2.96363	-2.57146	-2.32792	-2.6932	-3.04788	-3.14629	-3.21975	-3.25447	-2.99242	-2.02412	-2.40925	-2.95012	-2.70392	-3.06576	-2.82047	-2.5211	-3.18087	-2.42747	-2.22077	-3.28949	-3.04966	-3.00797	-2.73049	-3.04902	-3.20299	-3.25173	-3.03498	-2.64328	-2.07412	-2.84757	-2.98776	-2.75285	-2.99088	-3.2006	-3.17817	-3.29202	-3.2242	-3.3107	-3.28168	-2.74474	-2.20911	-2.59216	-2.93505	-3.06729	-3.3149	-3.08519	-2.04424	-2.99514
1.95562e+17	-3.14493	-3.07405	-2.67701	-2.54142	-2.90422	-3.12899	-3.16108	-3.24873	-3.26013	-3.08296	-2.34496	-2.58378	-3.09738	-3.01593	-3.13636	-2.923	-2.65241	-3.23063	-2.4915	-2.42169	-3.30969	-3.13679	-3.08703	-2.99048	-3.13847	-3.22361	-3.28291	-3.13735	-2.84578	-2.17116	-2.8886	-3.07768	-2.91746	-3.05533	-3.24536	-3.21625	-3.31213	-3.24621	-3.31785	-3.30096	-2.85057	-2.34596	-2.74703	-2.99342	-3.10256	-3.32099	-3.1783	-2.37159	-3.03836
1.95562e+17	-2.97249	-2.71556	-2.17807	-1.74536	-2.24955	-2.88877	-2.91123	-3.16105	-3.20154	-2.59999	-1.30749	-2.09684	-2.7369	-2.08181	-2.92113	-2.45134	-2.0554	-3.09297	-2.11207	-1.76075	-3.25337	-2.94162	-2.7343	-2.2765	-2.86641	-3.08908	-3.23085	-2.82684	-1.96251	-1.78527	-2.51538	-2.68514	-2.50533	-2.87932	-3.10993	-3.07631	-3.20489	-3.09325	-3.28418	-3.23373	-2.4537	-1.66083	-2.21343	-2.5572	-3.00653	-3.23707	-3.02434	-1.32904	-2.7566
1.95616e+17	-2.98627	-2.7974	-2.15976	-1.71934	-2.3332	-2.85634	-2.92285	-3.1643	-3.20951	-2.59715	-1.26844	-2.16784	-2.77851	-2.15507	-2.93718	-2.47942	-2.09885	-3.09727	-2.18105	-1.85034	-3.25302	-2.92816	-2.74334	-2.33685	-2.89621	-3.07166	-3.23962	-2.86314	-1.99236	-1.70783	-2.51329	-2.69629	-2.44726	-2.86409	-3.1309	-3.10759	-3.21546	-3.10733	-3.29103	-3.23429	-2.49866	-1.76837	-2.28772	-2.65098	-3.03761	-3.24807	-3.02461	-1.4021	-2.82394
1.9602e+17	-3.18638	-3.17504	-2.72299	-2.77892	-2.92055	-3.24176	-3.24999	-3.284	-3.28057	-3.23886	-2.58341	-2.87166	-3.17862	-3.21076	-3.16676	-3.03438	-2.88044	-3.26453	-2.70445	-2.59593	-3.32021	-3.13445	-3.12989	-3.04379	-3.2651	-3.21442	-3.30636	-3.21298	-3.03233	-2.32485	-3.10136	-3.20619	-3.06748	-3.14555	-3.30183	-3.26591	-3.30324	-3.27082	-3.3216	-3.31841	-2.92744	-2.72016	-2.92833	-3.13022	-3.04728	-3.32189	-3.20166	-2.67586	-3.1983
1.9602e+17	-3.08975	-2.97421	-2.33138	-2.09841	-2.61745	-2.94145	-3.06836	-3.22741	-3.23352	-2.8294	-1.68579	-2.43151	-2.92534	-2.59949	-3.04745	-2.67627	-2.37925	-3.17545	-2.38446	-2.1179	-3.28288	-3.02292	-2.89737	-2.624	-3.0164	-3.09798	-3.26945	-2.96623	-2.37734	-1.89629	-2.65896	-2.90605	-2.6481	-2.96277	-3.1874	-3.1758	-3.26719	-3.18024	-3.30509	-3.28193	-2.67025	-2.14523	-2.50965	-2.85171	-3.09835	-3.29145	-3.10128	-1.81674	-2.89874
1.96046e+17	-3.21137	-3.20571	-2.78116	-2.7937	-2.9405	-3.23968	-3.28593	-3.29198	-3.30009	-3.26369	-2.69844	-2.96211	-3.20203	-3.2382	-3.18434	-3.06	-2.93326	-3.28368	-2.85831	-2.65428	-3.32171	-3.17231	-3.15864	-3.06886	-3.29244	-3.23158	-3.2985	-3.22357	-3.04245	-2.39706	-3.13334	-3.24596	-3.10321	-3.13108	-3.31167	-3.26899	-3.30013	-3.27636	-3.32186	-3.32083	-2.96218	-2.80948	-2.9923	-3.11725	-3.11024	-3.32183	-3.22029	-2.68147	-3.2172
1.96087e+17	-2.91838	-2.69941	-2.11453	-1.63463	-2.20533	-2.82372	-2.87409	-3.14178	-3.19577	-2.50154	-1.15074	-2.0203	-2.72587	-1.99437	-2.89091	-2.38258	-2.02082	-3.0773	-2.07065	-1.71661	-3.23841	-2.90442	-2.71378	-2.27195	-2.80787	-3.05773	-3.22107	-2.82363	-1.85372	-1.67979	-2.47353	-2.60833	-2.39045	-2.84982	-3.10483	-3.0598	-3.18481	-3.0595	-3.27735	-3.21891	-2.44195	-1.59161	-2.16888	-2.49889	-2.98015	-3.24208	-3.00318	-1.2575	-2.74492
1.96087e+17	-2.91275	-2.73688	-2.12738	-1.60587	-2.21188	-2.81178	-2.88235	-3.15854	-3.20059	-2.4443	-1.00481	-1.98534	-2.7657	-1.93726	-2.88069	-2.36319	-2.04282	-3.09958	-2.12732	-1.68605	-3.23603	-2.90347	-2.68476	-2.31076	-2.78861	-3.03012	-3.23751	-2.86731	-1.81152	-1.57208	-2.43912	-2.59222	-2.28205	-2.89232	-3.1013	-3.06506	-3.17222	-3.03349	-3.27494	-3.23054	-2.42638	-1.61514	-2.13677	-2.41102	-2.96153	-3.24461	-3.00038	-1.24769	-2.70195
1.96096e+17	-3.1797	-3.20045	-2.72045	-2.83108	-2.90729	-3.26275	-3.2749	-3.28585	-3.30314	-3.25989	-2.60851	-2.94957	-3.2075	-3.23056	-3.16556	-3.06412	-2.88825	-3.27055	-2.75202	-2.56329	-3.32149	-3.15903	-3.15385	-3.06922	-3.29332	-3.21581	-3.30786	-3.2195	-3.06547	-2.37244	-3.15	-3.24893	-3.09215	-3.14405	-3.30796	-3.28082	-3.30583	-3.2779	-3.32177	-3.32052	-2.9184	-2.77088	-3.00437	-3.14295	-3.12499	-3.32184	-3.20989	-2.66352	-3.21998
1.96105e+17	-3.19004	-3.15918	-2.70841	-2.74364	-2.91781	-3.21932	-3.23295	-3.27906	-3.27023	-3.21324	-2.5605	-2.83161	-3.15486	-3.17971	-3.16418	-3.01727	-2.86873	-3.2588	-2.65876	-2.58183	-3.31932	-3.14002	-3.12391	-3.02872	-3.24775	-3.21959	-3.30209	-3.20401	-3.01576	-2.27722	-3.06658	-3.18793	-3.03881	-3.13516	-3.2954	-3.25665	-3.30514	-3.26652	-3.32124	-3.31648	-2.91645	-2.66041	-2.90458	-3.10606	-3.04868	-3.32184	-3.20255	-2.62827	-3.17893
1.96172e+17	-3.21192	-3.17442	-2.76525	-2.68916	-2.93903	-3.15436	-3.26471	-3.28223	-3.3051	-3.16934	-2.62156	-2.85169	-3.12414	-3.07987	-3.13876	-3.03057	-2.88817	-3.28407	-2.78003	-2.61557	-3.31963	-3.19717	-3.13015	-3.01945	-3.24424	-3.24974	-3.27603	-3.17532	-2.94999	-2.35434	-3.02376	-3.20865	-3.00445	-3.09871	-3.29817	-3.221	-3.29646	-3.2744	-3.32128	-3.31906	-2.93184	-2.64045	-2.85348	-3.06553	-3.14425	-3.32099	-3.17426	-2.42705	-3.19928
1.96517e+17	-3.10056	-2.99046	-2.56404	-2.3784	-2.73688	-3.03496	-3.15939	-3.25177	-3.26678	-2.92393	-1.95154	-2.53497	-2.92898	-2.75407	-3.08188	-2.79353	-2.57141	-3.19627	-2.53197	-2.19112	-3.30629	-3.08257	-2.98508	-2.77001	-3.09879	-3.18717	-3.26259	-3.02789	-2.65306	-2.00039	-2.76996	-3.01298	-2.73035	-2.99825	-3.2343	-3.15742	-3.28678	-3.20929	-3.31384	-3.2928	-2.70864	-2.26393	-2.6127	-2.89611	-3.08144	-3.31345	-3.12074	-2.01326	-3.02917
1.96524e+17	-2.87565	-2.59965	-1.89003	-1.37218	-1.97713	-2.66218	-2.68004	-3.09283	-3.18535	-2.16366	-0.773002	-1.81376	-2.66676	-1.70873	-2.77481	-2.14643	-1.83555	-3.0815	-1.79101	-1.61013	-3.2245	-2.79402	-2.6159	-2.14675	-2.62929	-2.97619	-3.19526	-2.72148	-1.49469	-1.49314	-2.28031	-2.46852	-2.14993	-2.76697	-2.99329	-2.97396	-3.15654	-2.94917	-3.25507	-3.21172	-2.22849	-1.24005	-1.9837	-2.20151	-2.95843	-3.20153	-2.97767	-0.854522	-2.57022
1.96586e+17	-3.0755	-2.97282	-2.48106	-2.19261	-2.65891	-2.99409	-3.12579	-3.25246	-3.25092	-2.83962	-1.70361	-2.45158	-2.88091	-2.64184	-3.07643	-2.69526	-2.45492	-3.19457	-2.48064	-2.06954	-3.29551	-3.07638	-2.91119	-2.63536	-3.03861	-3.15751	-3.26704	-2.99928	-2.43632	-1.88331	-2.69693	-2.94222	-2.68589	-2.99627	-3.20972	-3.15079	-3.26349	-3.18644	-3.3094	-3.29127	-2.6387	-2.18134	-2.4797	-2.824	-3.06707	-3.30369	-3.08994	-1.86164	-2.9365
1.96593e+17	-3.17069	-3.17114	-2.65643	-2.76805	-2.8755	-3.22777	-3.24601	-3.27422	-3.29316	-3.22494	-2.52386	-2.86981	-3.15334	-3.18753	-3.14593	-3.072	-2.87515	-3.25311	-2.65342	-2.55439	-3.32065	-3.13904	-3.12293	-3.0657	-3.26918	-3.22301	-3.30378	-3.19995	-3.04906	-2.26434	-3.0973	-3.22835	-3.0493	-3.13289	-3.29706	-3.26119	-3.30136	-3.24946	-3.32135	-3.31665	-2.90169	-2.66147	-2.96636	-3.12271	-3.11221	-3.3218	-3.19919	-2.58258	-3.21513
1.96653e+17	-3.05986	-2.9595	-2.46059	-2.08927	-2.56732	-3.00939	-3.06773	-3.2337	-3.25071	-2.76784	-1.5494	-2.35924	-2.87699	-2.52185	-3.06995	-2.62675	-2.39439	-3.20978	-2.44586	-2.04501	-3.28683	-3.06961	-2.85902	-2.58179	-2.98764	-3.14055	-3.26646	-3.00288	-2.30929	-1.84856	-2.66666	-2.89195	-2.63258	-2.99882	-3.18974	-3.1357	-3.24021	-3.15065	-3.29806	-3.29524	-2.60149	-2.09738	-2.42316	-2.74719	-3.04626	-3.29542	-3.06417	-1.7191	-2.88866
1.96654e+17	-3.07578	-2.94008	-2.33455	-2.0345	-2.5445	-2.9487	-3.05585	-3.20565	-3.23326	-2.82666	-1.65643	-2.37591	-2.89096	-2.50652	-3.0313	-2.65229	-2.32052	-3.16095	-2.34149	-2.08432	-3.2731	-3.01016	-2.89332	-2.54736	-2.98035	-3.11965	-3.25713	-2.92861	-2.32031	-1.89814	-2.68552	-2.86878	-2.64747	-2.9534	-3.16022	-3.1636	-3.26494	-3.17653	-3.30516	-3.27191	-2.63598	-2.02961	-2.47478	-2.83453	-3.08838	-3.28699	-3.08065	-1.74681	-2.89872
1.96731e+17	-2.89334	-2.66174	-1.97077	-1.59329	-2.06504	-2.7075	-2.72652	-3.10594	-3.20286	-2.24756	-0.922814	-1.91601	-2.73497	-1.80252	-2.78896	-2.18944	-1.86273	-3.10234	-1.86184	-1.66031	-3.23633	-2.8007	-2.68371	-2.17899	-2.69743	-3.02598	-3.21796	-2.76157	-1.57463	-1.56349	-2.33099	-2.47487	-2.22946	-2.75614	-3.04712	-3.00833	-3.17396	-2.98581	-3.27592	-3.21102	-2.27938	-1.29917	-2.03713	-2.30617	-2.98104	-3.21451	-2.99643	-0.948503	-2.61779
1.97066e+17	-3.17658	-3.14275	-2.74943	-2.80047	-2.93732	-3.20862	-3.26861	-3.28722	-3.30422	-3.19839	-2.62173	-2.86141	-3.1516	-3.135	-3.13838	-3.06034	-2.85802	-3.27991	-2.75939	-2.59478	-3.32004	-3.16401	-3.14922	-3.06483	-3.26937	-3.24611	-3.29328	-3.20416	-2.98176	-2.34209	-3.05514	-3.23975	-3.02989	-3.10789	-3.30067	-3.2513	-3.29526	-3.27527	-3.32142	-3.31831	-2.90968	-2.70749	-2.91499	-3.08432	-3.13391	-3.32134	-3.18527	-2.53856	-3.20647
1.9712e+17	-2.83963	-2.6423	-1.87445	-1.37693	-2.05139	-2.68553	-2.76454	-3.09947	-3.18688	-2.29843	-0.777201	-1.82976	-2.67843	-1.6584	-2.72631	-2.2111	-1.80294	-3.04306	-1.91698	-1.47092	-3.22155	-2.81547	-2.57216	-2.12792	-2.77163	-2.96097	-3.22013	-2.7724	-1.61445	-1.48349	-2.28941	-2.41086	-2.10818	-2.78134	-3.04547	-3.03845	-3.14102	-2.99756	-3.27376	-3.15998	-2.327	-1.33405	-1.98572	-2.27898	-2.95671	-3.19928	-2.99372	-0.951164	-2.6163
1.97138e+17	-3.18078	-3.19611	-2.73927	-2.86085	-2.92491	-3.26613	-3.28426	-3.29115	-3.30377	-3.26417	-2.62118	-2.94475	-3.21804	-3.24124	-3.16895	-3.05673	-2.88827	-3.27928	-2.78554	-2.55342	-3.32175	-3.15823	-3.15228	-3.06241	-3.29917	-3.22145	-3.3082	-3.23067	-3.0683	-2.40227	-3.15707	-3.25022	-3.09434	-3.1427	-3.31104	-3.28324	-3.30598	-3.28357	-3.32188	-3.32084	-2.94088	-2.80276	-2.99462	-3.14315	-3.11775	-3.32187	-3.22226	-2.67836	-3.21184
1.97264e+17	-3.05923	-2.92183	-2.43421	-2.13131	-2.54241	-3.01027	-3.09535	-3.19066	-3.23833	-2.93689	-1.84558	-2.3452	-2.89927	-2.51975	-3.03926	-2.69378	-2.31943	-3.16769	-2.33346	-2.09156	-3.2659	-3.03404	-2.96092	-2.53801	-2.9596	-3.16476	-3.24369	-2.9236	-2.385	-2.04871	-2.80728	-2.88333	-2.75346	-2.98618	-3.13658	-3.15683	-3.27601	-3.19433	-3.30555	-3.27187	-2.65979	-1.97001	-2.4886	-2.84495	-3.0743	-3.30036	-3.0722	-1.81344	-2.88895
1.97264e+17	-2.87736	-2.67763	-1.9818	-1.48178	-2.10652	-2.73064	-2.80902	-3.12746	-3.19299	-2.36089	-0.834166	-1.84089	-2.7288	-1.70114	-2.78825	-2.27948	-1.89564	-3.06323	-2.01827	-1.53672	-3.23168	-2.84274	-2.61053	-2.20526	-2.77228	-2.98045	-3.227	-2.82985	-1.6899	-1.50359	-2.35108	-2.46671	-2.11126	-2.83485	-3.05968	-3.05169	-3.15305	-2.99609	-3.27546	-3.19304	-2.35741	-1.40234	-2.05604	-2.28409	-2.95539	-3.21251	-2.99799	-1.03428	-2.62487
1.97272e+17	-3.1474	-3.0675	-2.66744	-2.60985	-2.80912	-3.14601	-3.20056	-3.26583	-3.28444	-3.09274	-2.37613	-2.65898	-3.07235	-2.91755	-3.09138	-2.97503	-2.70318	-3.23518	-2.55652	-2.39451	-3.30957	-3.11727	-3.09831	-2.93871	-3.18046	-3.22068	-3.28727	-3.09615	-2.87255	-2.24593	-2.95126	-3.12645	-2.91727	-3.10458	-3.25136	-3.20942	-3.30614	-3.25851	-3.31915	-3.3062	-2.7962	-2.42166	-2.79307	-3.02687	-3.12074	-3.31889	-3.15954	-2.34069	-3.1023
1.97272e+17	-3.12733	-3.03333	-2.54842	-2.38394	-2.74757	-3.03383	-3.17485	-3.27255	-3.26868	-2.88616	-1.87216	-2.572	-2.90582	-2.80462	-3.12131	-2.70379	-2.57393	-3.23203	-2.57435	-2.17276	-3.30723	-3.10745	-2.95833	-2.74619	-3.09763	-3.17545	-3.26855	-3.0312	-2.5479	-1.98657	-2.74336	-3.01881	-2.7691	-3.02471	-3.23053	-3.15088	-3.27469	-3.20193	-3.31435	-3.30691	-2.67829	-2.27928	-2.54748	-2.87505	-3.09052	-3.31301	-3.12454	-1.9602	-2.98919
1.99807e+17	-3.05204	-2.97816	-2.46492	-2.1215	-2.62116	-3.01364	-3.10664	-3.24619	-3.25592	-2.78604	-1.59344	-2.40892	-2.87062	-2.56252	-3.06444	-2.62952	-2.44491	-3.21546	-2.49464	-2.07863	-3.28449	-3.08203	-2.88743	-2.61337	-2.97995	-3.14914	-3.27141	-3.03681	-2.34687	-1.8219	-2.70013	-2.88454	-2.64481	-2.98928	-3.21257	-3.14262	-3.24137	-3.16692	-3.30562	-3.29449	-2.62085	-2.15101	-2.39131	-2.73851	-3.03001	-3.30014	-3.07044	-1.77928	-2.91924
1.99823e+17	-3.1161	-3.03901	-2.6544	-2.48752	-2.8622	-3.11047	-3.14917	-3.24166	-3.25308	-3.05804	-2.24609	-2.56103	-3.05133	-2.94408	-3.10574	-2.91282	-2.64976	-3.22644	-2.47496	-2.36745	-3.30545	-3.10793	-3.06479	-2.92458	-3.12076	-3.20977	-3.27084	-3.11836	-2.81216	-2.14086	-2.90314	-3.05596	-2.87117	-3.0435	-3.23841	-3.20206	-3.30565	-3.23597	-3.31497	-3.29358	-2.83481	-2.35053	-2.72629	-2.97346	-3.08933	-3.32029	-3.15577	-2.30135	-3.0372
1.99875e+17	-3.12747	-3.0274	-2.5843	-2.40779	-2.74776	-3.04458	-3.18065	-3.24962	-3.27558	-2.97143	-2.02996	-2.60247	-2.97731	-2.83154	-3.09429	-2.85957	-2.62752	-3.20558	-2.52989	-2.23652	-3.30977	-3.092	-3.00375	-2.82962	-3.12774	-3.19308	-3.26521	-3.03775	-2.76288	-1.98051	-2.8019	-3.05651	-2.7319	-3.01267	-3.23951	-3.18113	-3.29514	-3.22288	-3.31621	-3.29836	-2.73464	-2.30492	-2.71356	-2.96057	-3.09935	-3.31631	-3.14325	-2.10729	-3.07193
1.99875e+17	-3.15835	-3.08951	-2.61496	-2.48162	-2.84615	-3.06981	-3.21838	-3.28457	-3.28595	-2.96302	-2.12753	-2.67621	-2.93939	-2.91211	-3.13648	-2.79381	-2.70225	-3.26287	-2.68152	-2.33673	-3.31265	-3.15526	-3.0006	-2.83955	-3.14346	-3.20428	-3.27157	-3.0943	-2.68649	-2.08351	-2.83858	-3.07862	-2.83841	-3.03669	-3.26092	-3.17427	-3.28247	-3.23196	-3.31899	-3.31423	-2.75893	-2.39133	-2.58855	-2.92729	-3.10178	-3.31823	-3.13945	-2.06829	-3.06922
1.99878e+17	-2.86584	-2.5978	-1.85515	-1.27978	-1.9711	-2.65598	-2.70378	-3.07982	-3.18431	-2.15103	-0.684409	-1.76409	-2.65979	-1.63709	-2.75182	-2.14715	-1.81702	-3.06722	-1.83429	-1.53758	-3.20893	-2.79028	-2.5936	-2.14359	-2.62439	-2.96318	-3.20067	-2.72439	-1.46741	-1.4352	-2.28017	-2.43608	-2.09982	-2.77755	-2.98731	-3.00008	-3.14806	-2.93923	-3.25803	-3.19644	-2.2476	-1.25827	-1.97204	-2.19277	-2.9405	-3.20357	-2.97664	-0.86785	-2.56215
1.99938e+17	-3.17278	-3.19643	-2.71003	-2.85496	-2.90935	-3.26679	-3.27556	-3.28655	-3.30389	-3.25931	-2.5988	-2.94228	-3.20971	-3.23558	-3.16162	-3.06409	-2.88038	-3.27154	-2.73726	-2.54612	-3.32159	-3.15661	-3.15235	-3.0708	-3.29503	-3.2164	-3.30919	-3.22485	-3.06891	-2.37192	-3.1536	-3.25192	-3.09011	-3.14412	-3.30858	-3.28332	-3.30592	-3.27889	-3.32183	-3.32058	-2.91988	-2.76966	-3.00208	-3.14836	-3.12514	-3.32188	-3.21156	-2.66101	-3.22074
1.99938e+17	-3.11541	-3.04024	-2.58934	-2.34921	-2.70721	-3.06187	-3.17308	-3.22515	-3.26693	-3.04067	-2.07493	-2.48996	-3.01409	-2.79432	-3.08918	-2.82467	-2.53405	-3.20574	-2.45336	-2.28721	-3.29003	-3.08463	-3.04398	-2.7819	-3.04934	-3.20896	-3.2629	-3.01276	-2.67521	-2.10381	-2.88978	-3.00256	-2.81568	-3.04023	-3.18315	-3.17792	-3.30135	-3.23279	-3.31389	-3.28974	-2.75141	-2.16424	-2.629	-2.95912	-3.11112	-3.31785	-3.12121	-2.10365	-2.99423
2.00364e+17	-2.84458	-2.61335	-1.88801	-1.38769	-2.0173	-2.67944	-2.75098	-3.08808	-3.17988	-2.23575	-0.783944	-1.85444	-2.67781	-1.72159	-2.7623	-2.18762	-1.86942	-3.05369	-1.88335	-1.54032	-3.20637	-2.81579	-2.59693	-2.15441	-2.6817	-2.98011	-3.20769	-2.74605	-1.57161	-1.49848	-2.30699	-2.46121	-2.17358	-2.79675	-3.03646	-3.02357	-3.13676	-2.97198	-3.264	-3.18225	-2.30328	-1.3371	-1.98547	-2.28398	-2.94575	-3.21286	-2.97832	-0.984477	-2.63373
2.00502e+17	-3.06076	-2.92929	-2.28712	-1.92732	-2.49219	-2.90567	-3.03216	-3.19335	-3.23404	-2.76033	-1.48956	-2.34837	-2.87217	-2.43494	-3.0103	-2.60047	-2.27901	-3.15598	-2.29048	-2.0238	-3.27159	-2.97787	-2.85082	-2.52042	-2.96409	-3.0905	-3.25377	-2.91557	-2.28098	-1.78885	-2.61458	-2.82657	-2.53463	-2.90943	-3.1606	-3.15129	-3.25362	-3.15813	-3.30295	-3.26456	-2.618	-1.98691	-2.45487	-2.7889	-3.07426	-3.27962	-3.0732	-1.65282	-2.88909
2.00502e+17	-3.10706	-3.02038	-2.58506	-2.41941	-2.75903	-3.04772	-3.18148	-3.26412	-3.27262	-2.93766	-2.04183	-2.54995	-2.95164	-2.76404	-3.09098	-2.8186	-2.59889	-3.21279	-2.57549	-2.23278	-3.30799	-3.09627	-3.00866	-2.78229	-3.12284	-3.2087	-3.26862	-3.04389	-2.65111	-2.08135	-2.8081	-3.0536	-2.78228	-3.03143	-3.23763	-3.16536	-3.28761	-3.22453	-3.31621	-3.29851	-2.72761	-2.30961	-2.60743	-2.92369	-3.08769	-3.31454	-3.12534	-2.0528	-3.04845
2.00897e+17	-3.12375	-3.02671	-2.58779	-2.41539	-2.76727	-3.06116	-3.17103	-3.25097	-3.2678	-2.99949	-2.10131	-2.54376	-3.00447	-2.83465	-3.09818	-2.84193	-2.58109	-3.20601	-2.4991	-2.28366	-3.3023	-3.09434	-3.03852	-2.83352	-3.09744	-3.20199	-3.26871	-3.03978	-2.70233	-2.0837	-2.83878	-3.03121	-2.80875	-3.03486	-3.21753	-3.18076	-3.30051	-3.23078	-3.31629	-3.29348	-2.75129	-2.23757	-2.64761	-2.95512	-3.11038	-3.31681	-3.14101	-2.12206	-3.02606
2.00897e+17	-3.14151	-3.14247	-2.67657	-2.77007	-2.86983	-3.2312	-3.2353	-3.26752	-3.29819	-3.20142	-2.47345	-2.82222	-3.15073	-3.11169	-3.12031	-3.04629	-2.81541	-3.25459	-2.62293	-2.46778	-3.31921	-3.13832	-3.12358	-3.02824	-3.26406	-3.22401	-3.29965	-3.19356	-3.03868	-2.30684	-3.08846	-3.20738	-3.01733	-3.13518	-3.29029	-3.25494	-3.30685	-3.26854	-3.31954	-3.31358	-2.89389	-2.64486	-2.92792	-3.12138	-3.12893	-3.32125	-3.17153	-2.556	-3.18503
2.00898e+17	-3.1794	-3.14831	-2.69347	-2.71784	-2.9066	-3.20979	-3.21483	-3.27219	-3.27106	-3.19316	-2.50487	-2.80454	-3.1386	-3.15102	-3.15159	-3.02351	-2.85002	-3.2537	-2.61324	-2.54749	-3.31881	-3.14059	-3.1176	-3.03028	-3.23922	-3.21897	-3.29807	-3.2005	-2.9988	-2.24025	-3.04896	-3.18271	-3.01256	-3.12628	-3.28997	-3.25243	-3.30681	-3.25863	-3.32062	-3.31457	-2.90506	-2.62187	-2.90137	-3.08712	-3.07473	-3.32174	-3.19919	-2.58113	-3.16908
2.00914e+17	-3.03355	-2.90712	-2.47347	-2.15981	-2.60141	-2.99146	-3.0862	-3.21342	-3.24817	-2.84677	-1.74954	-2.38072	-2.8838	-2.53261	-3.03589	-2.74593	-2.42018	-3.15028	-2.4321	-2.10955	-3.2935	-3.03843	-2.93838	-2.61782	-3.03905	-3.17407	-3.25131	-2.98303	-2.48973	-1.94125	-2.70667	-2.94283	-2.65303	-2.97487	-3.20289	-3.14772	-3.26912	-3.19089	-3.30568	-3.26817	-2.65228	-2.1174	-2.52956	-2.8393	-3.06081	-3.29892	-3.07826	-1.84213	-2.96216
2.00983e+17	-2.89857	-2.63263	-1.9389	-1.36053	-1.98983	-2.69849	-2.70962	-3.09331	-3.19093	-2.17546	-0.749474	-1.81606	-2.68375	-1.7087	-2.7826	-2.17711	-1.86768	-3.09053	-1.86091	-1.64574	-3.21836	-2.8158	-2.65106	-2.19226	-2.60029	-2.98214	-3.20318	-2.75903	-1.48968	-1.45484	-2.32687	-2.49316	-2.16106	-2.79494	-2.99596	-3.00074	-3.16686	-2.94921	-3.25691	-3.22109	-2.25237	-1.31151	-2.01909	-2.1959	-2.93777	-3.20885	-2.99443	-0.910395	-2.56365
2.00984e+17	-2.84646	-2.58005	-1.82818	-1.34601	-1.99093	-2.64365	-2.7004	-3.0847	-3.186	-2.16842	-0.777971	-1.79796	-2.65771	-1.66094	-2.7519	-2.13024	-1.78768	-3.05512	-1.80603	-1.51494	-3.21615	-2.77751	-2.57684	-2.1121	-2.68255	-2.97834	-3.19985	-2.69408	-1.48241	-1.49455	-2.24824	-2.41604	-2.13737	-2.7486	-3.00529	-2.98641	-3.14193	-2.96826	-3.26495	-3.18288	-2.23956	-1.22218	-1.9529	-2.26021	-2.96624	-3.19465	-2.9645	-0.853011	-2.60212
2.00992e+17	-2.90685	-2.65952	-1.99403	-1.51219	-2.13211	-2.76786	-2.80135	-3.12181	-3.19106	-2.38059	-1.02875	-1.96766	-2.70408	-1.87507	-2.8453	-2.30633	-1.91501	-3.06005	-1.99482	-1.6597	-3.23293	-2.86052	-2.63679	-2.19499	-2.79357	-3.02842	-3.2167	-2.77029	-1.71703	-1.62587	-2.37167	-2.55172	-2.32176	-2.80716	-3.06739	-3.04286	-3.17471	-3.03952	-3.2743	-3.20341	-2.35481	-1.48522	-2.10685	-2.45393	-2.99712	-3.20887	-2.99078	-1.10882	-2.71288
2.01104e+17	-3.03187	-2.82356	-2.28359	-1.76047	-2.2924	-2.96508	-2.94402	-3.15569	-3.23737	-2.47765	-1.09373	-1.97545	-2.88464	-1.91117	-2.98107	-2.47486	-2.138	-3.17244	-2.37815	-1.93471	-3.23072	-2.96805	-2.83242	-2.47447	-2.70455	-3.06671	-3.25484	-2.98736	-1.80376	-1.70746	-2.58127	-2.58028	-2.28392	-2.9973	-3.07025	-3.10729	-3.23123	-3.01571	-3.28809	-3.29031	-2.42964	-1.639	-2.26936	-2.38596	-2.991	-3.25535	-3.00757	-1.32388	-2.77027
2.01106e+17	-3.18392	-3.20388	-2.71958	-2.84981	-2.91008	-3.27094	-3.27662	-3.28859	-3.29895	-3.27085	-2.61368	-2.95658	-3.21513	-3.2543	-3.17642	-3.05679	-2.89799	-3.27038	-2.75324	-2.56706	-3.32169	-3.15825	-3.15231	-3.06556	-3.29613	-3.21215	-3.31059	-3.22738	-3.0702	-2.37647	-3.16644	-3.24313	-3.10868	-3.15054	-3.31101	-3.28601	-3.30705	-3.27893	-3.32185	-3.32079	-2.92832	-2.78818	-3.00192	-3.15458	-3.10925	-3.32191	-3.21758	-2.68796	-3.22183
2.01106e+17	-3.04553	-2.85418	-2.2779	-1.92104	-2.42015	-2.93362	-2.99581	-3.18571	-3.22318	-2.74459	-1.51998	-2.26612	-2.82373	-2.32048	-2.99318	-2.57	-2.20647	-3.12832	-2.28117	-1.95643	-3.26315	-2.98478	-2.82696	-2.40884	-2.93716	-3.11752	-3.24535	-2.88138	-2.14874	-1.85663	-2.63137	-2.80273	-2.61272	-2.93289	-3.13672	-3.13069	-3.23805	-3.14373	-3.2978	-3.25848	-2.55495	-1.89211	-2.38005	-2.74279	-3.06002	-3.2641	-3.05851	-1.58669	-2.86142
2.01106e+17	-2.86535	-2.6049	-1.88905	-1.39737	-2.0157	-2.6819	-2.73427	-3.10069	-3.18809	-2.21965	-0.81387	-1.80593	-2.68453	-1.67622	-2.77003	-2.18536	-1.82986	-3.06585	-1.86683	-1.52619	-3.21787	-2.79857	-2.58659	-2.14772	-2.70596	-2.9838	-3.20785	-2.72927	-1.55797	-1.51875	-2.28701	-2.43537	-2.13449	-2.78885	-3.01674	-3.00598	-3.14924	-2.97174	-3.26323	-3.19447	-2.27282	-1.27784	-1.98961	-2.25998	-2.96666	-3.20582	-2.97545	-0.909753	-2.60541
2.01533e+17	-3.11569	-3.04631	-2.55387	-2.34655	-2.76396	-3.05703	-3.17091	-3.27051	-3.27561	-2.87508	-1.86681	-2.56131	-2.89907	-2.77829	-3.12088	-2.70843	-2.59511	-3.25502	-2.62425	-2.24469	-3.30233	-3.13363	-2.9385	-2.74278	-3.07208	-3.17549	-3.27335	-3.08048	-2.53252	-1.95484	-2.77467	-3.00062	-2.75778	-3.02175	-3.24028	-3.16612	-3.2654	-3.20475	-3.31391	-3.31097	-2.67589	-2.27452	-2.48751	-2.85121	-3.07416	-3.31198	-3.10021	-1.91634	-2.99316
2.0436e+17	-3.11527	-3.1147	-2.67064	-2.70419	-2.86318	-3.2048	-3.2207	-3.26568	-3.29089	-3.17609	-2.4095	-2.7412	-3.11367	-3.07776	-3.10312	-3.02158	-2.77766	-3.25011	-2.60259	-2.46339	-3.31673	-3.10101	-3.10161	-3.01155	-3.24018	-3.21982	-3.29326	-3.17904	-2.98452	-2.25873	-3.05272	-3.19338	-2.97265	-3.11318	-3.28155	-3.2475	-3.3027	-3.26109	-3.31931	-3.31011	-2.877	-2.61072	-2.86813	-3.07837	-3.10212	-3.32122	-3.14422	-2.50883	-3.17297
2.0436e+17	-2.95993	-2.70988	-2.12025	-1.66365	-2.20223	-2.84941	-2.86902	-3.1544	-3.19889	-2.50969	-1.14929	-2.04865	-2.74506	-2.00185	-2.87604	-2.41821	-2.01908	-3.09669	-2.0447	-1.69381	-3.249	-2.91291	-2.67627	-2.26889	-2.84131	-3.06168	-3.23738	-2.83154	-1.92331	-1.71973	-2.44325	-2.60449	-2.35734	-2.85905	-3.09714	-3.07097	-3.19657	-3.06082	-3.2825	-3.22549	-2.39498	-1.57587	-2.15518	-2.459	-3.00604	-3.2332	-3.01609	-1.20858	-2.70898
2.0484e+17	-2.84802	-2.58562	-1.86074	-1.37938	-1.9804	-2.64139	-2.7014	-3.08828	-3.18204	-2.16722	-0.762289	-1.81969	-2.6697	-1.69662	-2.76875	-2.13852	-1.85289	-3.06094	-1.80412	-1.55305	-3.21304	-2.79448	-2.59382	-2.14347	-2.63189	-2.97369	-3.19356	-2.70765	-1.5041	-1.48696	-2.28091	-2.45811	-2.15399	-2.77788	-3.01206	-2.98898	-3.13503	-2.95118	-3.25787	-3.19385	-2.24846	-1.25039	-1.97105	-2.23372	-2.94912	-3.2038	-2.9716	-0.901201	-2.59219
2.04903e+17	-3.04625	-2.95891	-2.43111	-2.07315	-2.57487	-2.98314	-3.07332	-3.23244	-3.2439	-2.78152	-1.50202	-2.38691	-2.87222	-2.54666	-3.06091	-2.62109	-2.38312	-3.19961	-2.42449	-2.00792	-3.28789	-3.05422	-2.84351	-2.55205	-3.00288	-3.12824	-3.26685	-2.99691	-2.32514	-1.80899	-2.65046	-2.89678	-2.62056	-2.98336	-3.19693	-3.13995	-3.23615	-3.15664	-3.30147	-3.28763	-2.59931	-2.11719	-2.42986	-2.76242	-3.04909	-3.29536	-3.06529	-1.73314	-2.87561
2.04903e+17	-2.8589	-2.58745	-1.85259	-1.42174	-2.01065	-2.64757	-2.70472	-3.09189	-3.1858	-2.19206	-0.813397	-1.82762	-2.67179	-1.70247	-2.76516	-2.14145	-1.81703	-3.06171	-1.79642	-1.5242	-3.22209	-2.78232	-2.58615	-2.13102	-2.6846	-2.99394	-3.20239	-2.70118	-1.5275	-1.5233	-2.25978	-2.42142	-2.14226	-2.75003	-3.02061	-2.9866	-3.14152	-2.97076	-3.26789	-3.18759	-2.23834	-1.22194	-1.95589	-2.26753	-2.97575	-3.19774	-2.96789	-0.868291	-2.60722
2.04952e+17	-3.16812	-3.05207	-2.65281	-2.34066	-2.75688	-3.08616	-3.16172	-3.2587	-3.28157	-2.93218	-2.11206	-2.5686	-3.00762	-2.70003	-3.07845	-2.83525	-2.65419	-3.25774	-2.63833	-2.40813	-3.29863	-3.15725	-3.00766	-2.79968	-3.06603	-3.19418	-3.27118	-3.11809	-2.57018	-2.13279	-2.83776	-3.01109	-2.78844	-3.04704	-3.23979	-3.18069	-3.28271	-3.21474	-3.31303	-3.31381	-2.77552	-2.31713	-2.5454	-2.82709	-3.08678	-3.30526	-3.11679	-1.91827	-3.03831
2.0496e+17	-3.07043	-2.97475	-2.51288	-2.27086	-2.68723	-3.01558	-3.13887	-3.24904	-3.25228	-2.87605	-1.83608	-2.45938	-2.90078	-2.65536	-3.06275	-2.74179	-2.49586	-3.19433	-2.47376	-2.11524	-3.29572	-3.07469	-2.9606	-2.68915	-3.04891	-3.17752	-3.26468	-3.02301	-2.50427	-1.97964	-2.74766	-2.96926	-2.71666	-2.99543	-3.21761	-3.14647	-3.27288	-3.20101	-3.31053	-3.29051	-2.67957	-2.20726	-2.50842	-2.83441	-3.05602	-3.30833	-3.10699	-1.92786	-2.96981
2.05295e+17	-3.08907	-3.01156	-2.57253	-2.37454	-2.7009	-3.06783	-3.16912	-3.23275	-3.26165	-3.01522	-2.11806	-2.47297	-2.99749	-2.73244	-3.07757	-2.83068	-2.51882	-3.20257	-2.47255	-2.27068	-3.29017	-3.06589	-3.03994	-2.74896	-3.07341	-3.21947	-3.26455	-3.01754	-2.6329	-2.15692	-2.87611	-3.02458	-2.83976	-3.04592	-3.19128	-3.1757	-3.29679	-3.23378	-3.31458	-3.28845	-2.74925	-2.20296	-2.61505	-2.96175	-3.08583	-3.31524	-3.12318	-2.08392	-3.00224
2.05861e+17	-3.12455	-3.05296	-2.55222	-2.39495	-2.78276	-3.04922	-3.18591	-3.27882	-3.27442	-2.89935	-1.9002	-2.59393	-2.89967	-2.83994	-3.13151	-2.71723	-2.60934	-3.24918	-2.60946	-2.21637	-3.30736	-3.12863	-2.95308	-2.75896	-3.10457	-3.17681	-3.27184	-3.06392	-2.57023	-1.9796	-2.7672	-3.03302	-2.78283	-3.02525	-3.24276	-3.164	-3.27085	-3.21071	-3.31604	-3.31102	-2.68267	-2.3114	-2.52367	-2.88234	-3.08727	-3.31485	-3.11904	-1.97147	-2.99811
2.05861e+17	-3.16055	-3.1095	-2.70593	-2.56948	-2.88763	-3.14924	-3.16825	-3.2526	-3.26904	-3.11422	-2.40814	-2.61099	-3.1242	-3.03476	-3.14291	-2.93567	-2.66286	-3.24118	-2.51822	-2.46372	-3.3099	-3.1511	-3.09857	-3.01373	-3.14802	-3.2381	-3.28803	-3.1377	-2.87763	-2.20091	-2.9057	-3.09233	-2.94988	-3.09162	-3.24182	-3.21315	-3.31355	-3.25395	-3.31954	-3.30578	-2.85847	-2.3455	-2.76786	-3.01766	-3.10993	-3.32108	-3.18409	-2.42204	-3.05421
2.0593e+17	-2.90612	-2.6267	-1.97931	-1.32977	-1.99433	-2.72384	-2.73621	-3.10919	-3.19155	-2.1827	-0.787419	-1.80464	-2.67621	-1.69847	-2.81485	-2.19773	-1.90481	-3.08371	-1.92586	-1.67704	-3.21697	-2.84952	-2.65251	-2.23249	-2.5942	-2.9728	-3.19669	-2.77008	-1.47854	-1.45385	-2.33965	-2.53946	-2.19329	-2.84671	-2.98772	-2.9901	-3.16501	-2.97016	-3.24714	-3.23355	-2.26808	-1.36836	-2.02592	-2.20644	-2.92507	-3.20453	-2.99147	-0.944875	-2.58665
2.06069e+17	-3.15586	-3.10333	-2.68355	-2.60242	-2.88876	-3.15237	-3.17945	-3.26002	-3.26615	-3.11709	-2.40027	-2.65118	-3.10168	-3.03797	-3.13249	-2.96556	-2.72513	-3.23945	-2.53358	-2.46627	-3.31237	-3.13378	-3.09999	-3.00565	-3.17054	-3.23093	-3.28791	-3.15296	-2.8932	-2.1988	-2.94209	-3.12016	-2.93925	-3.08975	-3.25649	-3.21795	-3.31049	-3.25387	-3.31938	-3.30549	-2.86093	-2.42446	-2.79206	-3.03044	-3.09752	-3.3214	-3.18086	-2.42856	-3.09123
2.26212e+17	-3.10278	-2.99085	-2.50191	-2.24888	-2.69032	-3.00908	-3.14226	-3.24931	-3.25513	-2.89612	-1.84543	-2.48828	-2.91126	-2.68685	-3.07641	-2.74586	-2.48729	-3.19899	-2.48721	-2.12533	-3.29622	-3.08755	-2.95545	-2.67478	-3.05299	-3.17291	-3.26758	-2.98855	-2.50918	-1.97398	-2.75114	-2.96521	-2.73946	-3.01273	-3.20105	-3.16219	-3.27977	-3.20519	-3.31274	-3.2921	-2.66537	-2.19084	-2.52655	-2.86818	-3.09053	-3.30628	-3.1056	-1.93884	-2.96026
2.26273e+17	-2.99736	-2.79507	-2.23755	-1.72525	-2.25833	-2.92072	-2.92803	-3.15669	-3.22673	-2.46535	-1.05656	-1.96328	-2.86372	-1.88452	-2.95286	-2.4429	-2.12361	-3.15063	-2.315	-1.86555	-3.22775	-2.947	-2.79277	-2.43275	-2.71292	-3.05357	-3.24973	-2.95976	-1.80084	-1.67453	-2.54572	-2.56589	-2.25908	-2.97711	-3.07663	-3.09928	-3.2108	-3.0121	-3.28519	-3.27563	-2.41765	-1.60913	-2.2284	-2.36256	-2.97669	-3.25217	-2.99934	-1.29287	-2.75221
2.26283e+17	-3.17582	-3.17932	-2.73437	-2.85647	-2.91144	-3.25215	-3.27385	-3.28505	-3.30695	-3.2392	-2.6183	-2.92049	-3.19871	-3.19037	-3.14667	-3.07847	-2.87473	-3.27424	-2.73678	-2.5532	-3.32122	-3.17071	-3.15974	-3.07382	-3.28958	-3.23054	-3.30407	-3.21572	-3.05728	-2.38431	-3.11966	-3.24413	-3.0692	-3.14694	-3.30696	-3.26911	-3.30029	-3.27998	-3.3217	-3.31979	-2.91763	-2.74021	-2.97234	-3.14606	-3.13973	-3.3218	-3.19612	-2.6258	-3.21123
[truncated: 191 more rows]
[truncated: 154 more columns]

## Sheet: ED_6E_endo_factor_13
	C1QA	SEMA7A	DNAIC1	THSD4	QSOX1	IGKC	IL1B	ARMCX4	PLBD1	RGS1	SGMS1	IFI204	CYTIP	SCGB1A1	TAP1	IGHG2C	JCHAIN	IGHA	RRP1B	CYTH4	ABCA4	CEP126	PFKFB3	RETNLA	METTL1	CLCA3A1	RNMTL1	AA467197	DPH5	MTRF1	CCL22	CCL4	RAC2	CD52	FKBP14	CD74	ALG8	ZGRF1	SARS2	NLE1	PCDHB17	ADAM15	NLRP3	IGSF6	CYBB	SLCO3A1	PLPP5	AMHR2	BCL2L1
[truncated: 849 more rows]
[truncated: 154 more columns]
