# Supplementary material for: Conserved transcriptional connectivity of regulatory T cells in the tumor microenvironment informs new combination cancer therapy strategies
Source: Nat Immunol. 2023 May 1;24(6):1020–35. doi: 10.1038/s41590-023-01504-2 (PMC10232368; doi:10.1038/s41590-023-01504-2)
Supplement: Source Data Extended Data Fig. 7 — Statistical source data. [file 41590_2023_1504_MOESM37_ESM.xlsx]

## Sheet: panelA
spearman_cor	celltype	run
0.968195	Pericyte	run_1
0.920023	Col14a1+ fibroblast	run_1
0.878488	Myofibroblast	run_1
0.968064	Col13a1+ fibroblast	run_1
0.939999	Mesothelial	run_1
0.894895	MSC	run_1
0.883538	Monocyte	run_1
0.88737	cDC	run_1
0.998875	Alveolar macrophage	run_1
0.962972	Macrophage	run_1
0.920806	Ccr7+ cDC2	run_1
0.951226	pDC	run_1
0.933589	T cell/ILC2	run_1
0.930002	NK	run_1
0.94884	Lymphatic endothelial	run_1
0.987036	aCap	run_1
0.955239	gCap	run_1
0.994669	AT1	run_1
0.967915	Tumor	run_1
0.997295	AT2	run_1
0.975352	Ciliated	run_1
0.950809	Skeletal muscle cell	run_1
0.980806	Neutrophil	run_1
0.97718	B cell	run_1
0.912717	Basophil/Mast	run_1
0.970224	Platelet/Mega	run_1
0.966814	Pericyte	run_10
0.921049	Col14a1+ fibroblast	run_10
0.874958	Myofibroblast	run_10
0.968041	Col13a1+ fibroblast	run_10
0.942039	Mesothelial	run_10
0.891767	MSC	run_10
0.893461	Monocyte	run_10
0.886575	cDC	run_10
0.99891	Alveolar macrophage	run_10
0.960545	Macrophage	run_10
0.921356	Ccr7+ cDC2	run_10
0.948782	pDC	run_10
0.934945	T cell/ILC2	run_10
0.929375	NK	run_10
0.947581	Lymphatic endothelial	run_10
0.987549	aCap	run_10
0.957487	gCap	run_10
0.994577	AT1	run_10
0.968723	Tumor	run_10
0.997289	AT2	run_10
0.976464	Ciliated	run_10
0.949483	Skeletal muscle cell	run_10
0.980706	Neutrophil	run_10
0.976592	B cell	run_10
0.912086	Basophil/Mast	run_10
0.97258	Platelet/Mega	run_10
0.964982	Pericyte	run_11
0.918363	Col14a1+ fibroblast	run_11
0.878639	Myofibroblast	run_11
0.966477	Col13a1+ fibroblast	run_11
0.940184	Mesothelial	run_11
0.901912	MSC	run_11
0.886305	Monocyte	run_11
0.882623	cDC	run_11
0.998964	Alveolar macrophage	run_11
0.961418	Macrophage	run_11
0.920957	Ccr7+ cDC2	run_11
0.95223	pDC	run_11
0.933269	T cell/ILC2	run_11
0.928274	NK	run_11
0.951056	Lymphatic endothelial	run_11
0.987333	aCap	run_11
0.959353	gCap	run_11
0.994505	AT1	run_11
0.967101	Tumor	run_11
0.99726	AT2	run_11
0.975953	Ciliated	run_11
0.950931	Skeletal muscle cell	run_11
0.981279	Neutrophil	run_11
0.976742	B cell	run_11
0.912005	Basophil/Mast	run_11
0.972542	Platelet/Mega	run_11
0.966016	Pericyte	run_12
0.919536	Col14a1+ fibroblast	run_12
0.880692	Myofibroblast	run_12
0.968333	Col13a1+ fibroblast	run_12
0.940747	Mesothelial	run_12
0.897492	MSC	run_12
0.888305	Monocyte	run_12
0.876241	cDC	run_12
0.998834	Alveolar macrophage	run_12
0.961753	Macrophage	run_12
0.920592	Ccr7+ cDC2	run_12
0.950392	pDC	run_12
0.931833	T cell/ILC2	run_12
0.927062	NK	run_12
0.950114	Lymphatic endothelial	run_12
0.986697	aCap	run_12
0.95631	gCap	run_12
0.994898	AT1	run_12
0.968749	Tumor	run_12
0.997441	AT2	run_12
0.977209	Ciliated	run_12
0.949315	Skeletal muscle cell	run_12
0.981417	Neutrophil	run_12
0.977581	B cell	run_12
0.91476	Basophil/Mast	run_12
0.970416	Platelet/Mega	run_12
0.964087	Pericyte	run_13
0.919761	Col14a1+ fibroblast	run_13
0.880984	Myofibroblast	run_13
0.968675	Col13a1+ fibroblast	run_13
0.939551	Mesothelial	run_13
0.893264	MSC	run_13
0.889257	Monocyte	run_13
0.882277	cDC	run_13
0.998926	Alveolar macrophage	run_13
0.964503	Macrophage	run_13
0.921949	Ccr7+ cDC2	run_13
0.948805	pDC	run_13
0.936421	T cell/ILC2	run_13
0.930922	NK	run_13
0.948169	Lymphatic endothelial	run_13
0.987365	aCap	run_13
0.954935	gCap	run_13
0.994677	AT1	run_13
0.967736	Tumor	run_13
0.9974	AT2	run_13
0.977625	Ciliated	run_13
0.947921	Skeletal muscle cell	run_13
0.980383	Neutrophil	run_13
0.977849	B cell	run_13
0.920701	Basophil/Mast	run_13
0.96848	Platelet/Mega	run_13
0.965662	Pericyte	run_14
0.922132	Col14a1+ fibroblast	run_14
0.882093	Myofibroblast	run_14
0.966978	Col13a1+ fibroblast	run_14
0.939618	Mesothelial	run_14
0.894858	MSC	run_14
0.891132	Monocyte	run_14
0.884001	cDC	run_14
0.998867	Alveolar macrophage	run_14
0.959617	Macrophage	run_14
0.922098	Ccr7+ cDC2	run_14
0.951409	pDC	run_14
0.934177	T cell/ILC2	run_14
0.930981	NK	run_14
0.948895	Lymphatic endothelial	run_14
0.987561	aCap	run_14
0.956028	gCap	run_14
0.994692	AT1	run_14
0.969076	Tumor	run_14
0.99721	AT2	run_14
0.977256	Ciliated	run_14
0.951475	Skeletal muscle cell	run_14
0.979702	Neutrophil	run_14
0.975894	B cell	run_14
0.915719	Basophil/Mast	run_14
0.972044	Platelet/Mega	run_14
0.965786	Pericyte	run_15
0.91931	Col14a1+ fibroblast	run_15
0.881688	Myofibroblast	run_15
0.968783	Col13a1+ fibroblast	run_15
0.943914	Mesothelial	run_15
0.901497	MSC	run_15
0.885989	Monocyte	run_15
0.883073	cDC	run_15
0.998958	Alveolar macrophage	run_15
0.962016	Macrophage	run_15
0.919503	Ccr7+ cDC2	run_15
0.950896	pDC	run_15
0.933022	T cell/ILC2	run_15
0.930255	NK	run_15
0.948391	Lymphatic endothelial	run_15
0.98754	aCap	run_15
0.959721	gCap	run_15
0.994639	AT1	run_15
0.967633	Tumor	run_15
0.997333	AT2	run_15
0.976711	Ciliated	run_15
0.952206	Skeletal muscle cell	run_15
0.980645	Neutrophil	run_15
0.977078	B cell	run_15
0.90975	Basophil/Mast	run_15
0.970971	Platelet/Mega	run_15
0.966084	Pericyte	run_16
0.918686	Col14a1+ fibroblast	run_16
0.876072	Myofibroblast	run_16
0.969452	Col13a1+ fibroblast	run_16
0.94236	Mesothelial	run_16
0.897413	MSC	run_16
0.89315	Monocyte	run_16
0.886131	cDC	run_16
0.998867	Alveolar macrophage	run_16
0.963119	Macrophage	run_16
0.91982	Ccr7+ cDC2	run_16
0.95158	pDC	run_16
0.934404	T cell/ILC2	run_16
0.927621	NK	run_16
0.949673	Lymphatic endothelial	run_16
0.987068	aCap	run_16
0.956777	gCap	run_16
0.994658	AT1	run_16
0.970182	Tumor	run_16
0.997539	AT2	run_16
0.97577	Ciliated	run_16
0.952195	Skeletal muscle cell	run_16
0.981158	Neutrophil	run_16
0.97642	B cell	run_16
0.908484	Basophil/Mast	run_16
0.9713	Platelet/Mega	run_16
0.964137	Pericyte	run_17
0.91622	Col14a1+ fibroblast	run_17
0.880123	Myofibroblast	run_17
0.967185	Col13a1+ fibroblast	run_17
0.937157	Mesothelial	run_17
0.894137	MSC	run_17
0.891076	Monocyte	run_17
0.883566	cDC	run_17
0.998898	Alveolar macrophage	run_17
0.962997	Macrophage	run_17
0.922703	Ccr7+ cDC2	run_17
0.951203	pDC	run_17
0.935083	T cell/ILC2	run_17
0.930106	NK	run_17
0.949256	Lymphatic endothelial	run_17
0.987672	aCap	run_17
0.957922	gCap	run_17
0.994517	AT1	run_17
0.969028	Tumor	run_17
0.997398	AT2	run_17
0.9766	Ciliated	run_17
0.950869	Skeletal muscle cell	run_17
0.98049	Neutrophil	run_17
0.977218	B cell	run_17
0.913274	Basophil/Mast	run_17
0.973679	Platelet/Mega	run_17
0.965314	Pericyte	run_18
0.920972	Col14a1+ fibroblast	run_18
0.880249	Myofibroblast	run_18
0.969566	Col13a1+ fibroblast	run_18
0.938993	Mesothelial	run_18
0.897381	MSC	run_18
0.889525	Monocyte	run_18
0.882161	cDC	run_18
0.998889	Alveolar macrophage	run_18
0.961292	Macrophage	run_18
0.924008	Ccr7+ cDC2	run_18
0.948737	pDC	run_18
0.934324	T cell/ILC2	run_18
0.926518	NK	run_18
0.951466	Lymphatic endothelial	run_18
0.987772	aCap	run_18
0.957542	gCap	run_18
0.994307	AT1	run_18
0.968213	Tumor	run_18
0.997184	AT2	run_18
0.976562	Ciliated	run_18
0.949749	Skeletal muscle cell	run_18
0.980292	Neutrophil	run_18
0.97703	B cell	run_18
0.915008	Basophil/Mast	run_18
0.970562	Platelet/Mega	run_18
0.965314	Pericyte	run_19
0.92166	Col14a1+ fibroblast	run_19
0.874189	Myofibroblast	run_19
0.967762	Col13a1+ fibroblast	run_19
0.941634	Mesothelial	run_19
0.893821	MSC	run_19
0.889656	Monocyte	run_19
0.88308	cDC	run_19
0.998865	Alveolar macrophage	run_19
0.9647	Macrophage	run_19
0.919422	Ccr7+ cDC2	run_19
0.950278	pDC	run_19
0.934541	T cell/ILC2	run_19
0.931629	NK	run_19
0.950301	Lymphatic endothelial	run_19
0.987417	aCap	run_19
0.956246	gCap	run_19
0.994556	AT1	run_19
0.969558	Tumor	run_19
0.997346	AT2	run_19
0.976149	Ciliated	run_19
0.950047	Skeletal muscle cell	run_19
0.981352	Neutrophil	run_19
0.97766	B cell	run_19
0.911103	Basophil/Mast	run_19
0.970899	Platelet/Mega	run_19
0.96638	Pericyte	run_2
0.918821	Col14a1+ fibroblast	run_2
0.882398	Myofibroblast	run_2
0.966965	Col13a1+ fibroblast	run_2
0.940964	Mesothelial	run_2
0.896098	MSC	run_2
0.889541	Monocyte	run_2
0.883639	cDC	run_2
0.998899	Alveolar macrophage	run_2
0.96124	Macrophage	run_2
0.919108	Ccr7+ cDC2	run_2
0.952342	pDC	run_2
0.932577	T cell/ILC2	run_2
0.930647	NK	run_2
0.948594	Lymphatic endothelial	run_2
0.987324	aCap	run_2
0.957712	gCap	run_2
0.994845	AT1	run_2
0.968039	Tumor	run_2
0.997378	AT2	run_2
0.975943	Ciliated	run_2
0.953151	Skeletal muscle cell	run_2
0.981279	Neutrophil	run_2
0.976318	B cell	run_2
0.916559	Basophil/Mast	run_2
0.971677	Platelet/Mega	run_2
0.962439	Pericyte	run_20
0.924809	Col14a1+ fibroblast	run_20
0.88051	Myofibroblast	run_20
0.965007	Col13a1+ fibroblast	run_20
0.94334	Mesothelial	run_20
0.897227	MSC	run_20
0.893288	Monocyte	run_20
0.883566	cDC	run_20
0.99895	Alveolar macrophage	run_20
0.963102	Macrophage	run_20
0.921564	Ccr7+ cDC2	run_20
0.949726	pDC	run_20
0.933772	T cell/ILC2	run_20
0.929557	NK	run_20
0.947529	Lymphatic endothelial	run_20
0.987372	aCap	run_20
0.95761	gCap	run_20
0.994348	AT1	run_20
0.967875	Tumor	run_20
0.997356	AT2	run_20
0.975526	Ciliated	run_20
0.948291	Skeletal muscle cell	run_20
0.981053	Neutrophil	run_20
0.976315	B cell	run_20
0.911526	Basophil/Mast	run_20
0.970793	Platelet/Mega	run_20
0.964324	Pericyte	run_3
0.920588	Col14a1+ fibroblast	run_3
0.878769	Myofibroblast	run_3
0.968276	Col13a1+ fibroblast	run_3
0.940339	Mesothelial	run_3
0.89743	MSC	run_3
0.890988	Monocyte	run_3
0.881666	cDC	run_3
0.998885	Alveolar macrophage	run_3
0.962065	Macrophage	run_3
0.92194	Ccr7+ cDC2	run_3
0.950209	pDC	run_3
0.936919	T cell/ILC2	run_3
0.926071	NK	run_3
0.951486	Lymphatic endothelial	run_3
0.987852	aCap	run_3
0.957092	gCap	run_3
0.994655	AT1	run_3
0.968739	Tumor	run_3
0.997258	AT2	run_3
0.976519	Ciliated	run_3
0.954359	Skeletal muscle cell	run_3
0.980067	Neutrophil	run_3
0.976771	B cell	run_3
0.914803	Basophil/Mast	run_3
0.970822	Platelet/Mega	run_3
0.965735	Pericyte	run_4
0.919208	Col14a1+ fibroblast	run_4
0.880316	Myofibroblast	run_4
0.968516	Col13a1+ fibroblast	run_4
0.944095	Mesothelial	run_4
0.901577	MSC	run_4
0.887684	Monocyte	run_4
0.884161	cDC	run_4
0.998874	Alveolar macrophage	run_4
0.963246	Macrophage	run_4
0.922116	Ccr7+ cDC2	run_4
0.951162	pDC	run_4
0.937435	T cell/ILC2	run_4
0.928402	NK	run_4
0.950155	Lymphatic endothelial	run_4
0.986909	aCap	run_4
0.956305	gCap	run_4
0.994446	AT1	run_4
0.969342	Tumor	run_4
0.997286	AT2	run_4
0.978249	Ciliated	run_4
0.947672	Skeletal muscle cell	run_4
0.980713	Neutrophil	run_4
0.975856	B cell	run_4
0.912925	Basophil/Mast	run_4
0.970859	Platelet/Mega	run_4
0.966053	Pericyte	run_5
0.919767	Col14a1+ fibroblast	run_5
0.881439	Myofibroblast	run_5
0.968268	Col13a1+ fibroblast	run_5
0.938751	Mesothelial	run_5
0.897942	MSC	run_5
0.893398	Monocyte	run_5
0.878986	cDC	run_5
0.998824	Alveolar macrophage	run_5
0.958839	Macrophage	run_5
0.922326	Ccr7+ cDC2	run_5
0.951731	pDC	run_5
0.936537	T cell/ILC2	run_5
0.931724	NK	run_5
0.950472	Lymphatic endothelial	run_5
0.986985	aCap	run_5
0.957783	gCap	run_5
0.994415	AT1	run_5
0.968884	Tumor	run_5
0.997274	AT2	run_5
0.977936	Ciliated	run_5
0.951244	Skeletal muscle cell	run_5
0.981724	Neutrophil	run_5
0.976346	B cell	run_5
0.912277	Basophil/Mast	run_5
0.97046	Platelet/Mega	run_5
0.965422	Pericyte	run_6
0.918634	Col14a1+ fibroblast	run_6
0.885791	Myofibroblast	run_6
0.967205	Col13a1+ fibroblast	run_6
0.938257	Mesothelial	run_6
0.897027	MSC	run_6
0.891434	Monocyte	run_6
0.879506	cDC	run_6
0.998916	Alveolar macrophage	run_6
0.963535	Macrophage	run_6
0.915626	Ccr7+ cDC2	run_6
0.951269	pDC	run_6
0.939658	T cell/ILC2	run_6
0.928442	NK	run_6
0.950062	Lymphatic endothelial	run_6
0.986862	aCap	run_6
0.956893	gCap	run_6
0.994692	AT1	run_6
0.970307	Tumor	run_6
0.997432	AT2	run_6
0.974892	Ciliated	run_6
0.950473	Skeletal muscle cell	run_6
0.980427	Neutrophil	run_6
0.976584	B cell	run_6
0.914317	Basophil/Mast	run_6
0.971773	Platelet/Mega	run_6
0.96575	Pericyte	run_7
0.921351	Col14a1+ fibroblast	run_7
0.885069	Myofibroblast	run_7
0.96998	Col13a1+ fibroblast	run_7
0.941377	Mesothelial	run_7
0.895081	MSC	run_7
0.894416	Monocyte	run_7
0.876645	cDC	run_7
0.998843	Alveolar macrophage	run_7
0.9624	Macrophage	run_7
0.918548	Ccr7+ cDC2	run_7
0.952138	pDC	run_7
0.934368	T cell/ILC2	run_7
0.928432	NK	run_7
0.945972	Lymphatic endothelial	run_7
0.987314	aCap	run_7
0.953633	gCap	run_7
0.994492	AT1	run_7
0.967573	Tumor	run_7
0.997176	AT2	run_7
0.975867	Ciliated	run_7
0.949715	Skeletal muscle cell	run_7
0.980393	Neutrophil	run_7
0.976473	B cell	run_7
0.915775	Basophil/Mast	run_7
0.971498	Platelet/Mega	run_7
0.966401	Pericyte	run_8
0.921695	Col14a1+ fibroblast	run_8
0.878768	Myofibroblast	run_8
0.968807	Col13a1+ fibroblast	run_8
0.939825	Mesothelial	run_8
0.896018	MSC	run_8
0.890926	Monocyte	run_8
0.884202	cDC	run_8
0.998914	Alveolar macrophage	run_8
0.964062	Macrophage	run_8
0.92137	Ccr7+ cDC2	run_8
0.946392	pDC	run_8
0.934771	T cell/ILC2	run_8
0.931647	NK	run_8
0.947688	Lymphatic endothelial	run_8
0.988086	aCap	run_8
0.958933	gCap	run_8
0.994649	AT1	run_8
0.969065	Tumor	run_8
0.997234	AT2	run_8
0.975637	Ciliated	run_8
0.95083	Skeletal muscle cell	run_8
0.980184	Neutrophil	run_8
0.976827	B cell	run_8
0.918935	Basophil/Mast	run_8
0.970842	Platelet/Mega	run_8
0.965747	Pericyte	run_9
0.919754	Col14a1+ fibroblast	run_9
0.882467	Myofibroblast	run_9
0.967349	Col13a1+ fibroblast	run_9
0.94191	Mesothelial	run_9
0.895936	MSC	run_9
0.892649	Monocyte	run_9
0.879841	cDC	run_9
0.998855	Alveolar macrophage	run_9
0.962525	Macrophage	run_9
0.920991	Ccr7+ cDC2	run_9
0.949988	pDC	run_9
0.93314	T cell/ILC2	run_9
0.927464	NK	run_9
0.949454	Lymphatic endothelial	run_9
0.98723	aCap	run_9
0.95524	gCap	run_9
0.994633	AT1	run_9
0.968818	Tumor	run_9
0.997214	AT2	run_9
0.976592	Ciliated	run_9
0.950033	Skeletal muscle cell	run_9
0.981428	Neutrophil	run_9
0.97627	B cell	run_9
0.912893	Basophil/Mast	run_9
0.969941	Platelet/Mega	run_9

## Sheet: panelB
section_1	section_2
0.0642865	0.0600291
0.0121328	0.00653765
0.0100488	0.00944906
0.022221	0.0258582
0.0110618	0.0101407
0.0128983	0.0136446
0.0076469	0.00738803
0.0115344	0.0116169
0.0758078	0.0786883
0.0277375	0.0288377
0.00616096	0.00686951
0.00463243	0.00483953
0.00697702	0.00732071
0.00521372	0.00518985
0.00767164	0.00790171
0.0372101	0.0394985
0.0452122	0.0516281
0.0912576	0.0963548
0.339877	0.354814
0.158946	0.138212
0.0186001	0.0134952
0.00289774	0.00262253
0.00466974	0.0043404
0.00528274	0.00521681
0.00343343	0.0033901
0.00658246	0.00611554
0.0408769	0.035309
0.0129102	0.00999485
0.0117341	0.0108267
0.0245989	0.0212243
0.0116184	0.00991006
0.0115206	0.0102609
0.0088719	0.0080802
0.0121973	0.0115133
0.128226	0.141369
0.0186569	0.0175199
0.00852236	0.00824037
0.00736291	0.00638703
0.00843869	0.00778066
0.00667652	0.00626427
0.0105894	0.00973656
0.0690121	0.0611145
0.0506412	0.0441072
0.128774	0.126631
0.189122	0.213494
0.194182	0.198324
0.0128171	0.0125031
0.00357853	0.00299092
0.00466048	0.00440361
0.0117984	0.00997601
0.00423306	0.00408004
0.00837979	0.00795849
0.0393468	0.041021
0.0125811	0.0127238
0.0122888	0.0124935
0.0218122	0.023657
0.0125464	0.0133121
0.0167564	0.0182316
0.0100837	0.0102139
0.0114402	0.0103483
0.111627	0.110736
0.0145702	0.0143904
0.00711062	0.00660828
0.00654962	0.00639131
0.00778383	0.00761392
0.00488412	0.00470321
0.00820229	0.00816373
0.069802	0.0744006
0.0505899	0.0504077
0.130594	0.127517
0.134483	0.140637
0.267207	0.256617
0.020751	0.021912
0.00316754	0.00302234
0.00810806	0.00797571
0.00667983	0.00630506
0.00406405	0.00418726
0.00696972	0.00640983
0.0249689	0.0269141
0.00903626	0.00978802
0.00834839	0.00812255
0.0172252	0.0193041
0.0108899	0.011103
0.0105472	0.0102681
0.0103676	0.0101154
0.0117105	0.0110141
0.203203	0.190806
0.0183554	0.0179774
0.00785327	0.00722156
0.00710641	0.00643143
0.00781087	0.00697723
0.00521527	0.00458463
0.00721872	0.0069052
0.0603685	0.0682427
0.032344	0.0344275
0.116079	0.126745
0.112523	0.102574
0.271737	0.273549
0.0162984	0.0202743
0.00247308	0.00216723
0.00780779	0.00638702
0.010768	0.00991595
0.00418313	0.00373832
0.00556103	0.00444685

## Sheet: panelC
mean_nm	mean_merge	section	celltype
0.0603407	0.0534177	Ctrl1_A1	Pericyte
0.00981466	0.00972579	Ctrl1_A1	Col14a1..fibroblast
0.01	0.00874899	Ctrl1_A1	Myofibroblast
0.0281673	0.0198106	Ctrl1_A1	Col13a1..fibroblast
0.0102949	0.00633447	Ctrl1_A1	Mesothelial
0.0124295	0.00633139	Ctrl1_A1	MSC
0.00740234	0.00651058	Ctrl1_A1	Monocyte
0.01131	0.0078518	Ctrl1_A1	cDC
0.0759334	0.0635119	Ctrl1_A1	Alveolar.macrophage
0.0285178	0.0207463	Ctrl1_A1	Macrophage
0.00674571	0.00571725	Ctrl1_A1	Ccr7..cDC2
0.00474609	0.00424882	Ctrl1_A1	pDC
0.007195	0.00729309	Ctrl1_A1	T.cell.ILC2
0.00521105	0.00443535	Ctrl1_A1	NK
0.007407	0.00597397	Ctrl1_A1	Lymphatic.endothelial
0.0363567	0.0274635	Ctrl1_A1	Car4..capillary
0.0449427	0.0375574	Ctrl1_A1	Plvap..capillary
0.0904965	0.0647869	Ctrl1_A1	AT1
0.162323	0.0169009	Ctrl1_A1	AT2
0.0181961	0.0153263	Ctrl1_A1	Ciliated
0.0028932	0.00239324	Ctrl1_A1	Skeletal.muscle.cell
0.00446041	0.00387553	Ctrl1_A1	Neutrophil
0.00566608	0.00479582	Ctrl1_A1	B.cell
0.00342248	0.00330917	Ctrl1_A1	Basophil
0.0065197	0.00492874	Ctrl1_A1	Platelet
0.0602229	0.0525613	Ctrl1_B1	Pericyte
0.00657179	0.00637584	Ctrl1_B1	Col14a1..fibroblast
0.00923909	0.00808181	Ctrl1_B1	Myofibroblast
0.0245989	0.0172031	Ctrl1_B1	Col13a1..fibroblast
0.0100371	0.00570524	Ctrl1_B1	Mesothelial
0.014516	0.00745135	Ctrl1_B1	MSC
0.00760959	0.00670463	Ctrl1_B1	Monocyte
0.0121681	0.00849122	Ctrl1_B1	cDC
0.0783583	0.0655246	Ctrl1_B1	Alveolar.macrophage
0.0286785	0.0205377	Ctrl1_B1	Macrophage
0.00690135	0.00580998	Ctrl1_B1	Ccr7..cDC2
0.00465746	0.00416542	Ctrl1_B1	pDC
0.00701811	0.00708118	Ctrl1_B1	T.cell.ILC2
0.00522249	0.00440162	Ctrl1_B1	NK
0.00795302	0.00630828	Ctrl1_B1	Lymphatic.endothelial
0.0396781	0.0315961	Ctrl1_B1	Car4..capillary
0.051814	0.0421181	Ctrl1_B1	Plvap..capillary
0.0960602	0.0694638	Ctrl1_B1	AT1
0.136791	0.0160079	Ctrl1_B1	AT2
0.0133798	0.0112116	Ctrl1_B1	Ciliated
0.00253688	0.00203667	Ctrl1_B1	Skeletal.muscle.cell
0.00440803	0.00385879	Ctrl1_B1	Neutrophil
0.00439661	0.00370825	Ctrl1_B1	B.cell
0.00346594	0.00337094	Ctrl1_B1	Basophil
0.00607313	0.00446272	Ctrl1_B1	Platelet
0.0402739	0.031701	Ctrl2_C1	Pericyte
0.0133411	0.0105691	Ctrl2_C1	Col14a1..fibroblast
0.0121534	0.00901185	Ctrl2_C1	Myofibroblast
0.0250599	0.0200229	Ctrl2_C1	Col13a1..fibroblast
0.0115642	0.00833749	Ctrl2_C1	Mesothelial
0.0113439	0.00761625	Ctrl2_C1	MSC
0.00896932	0.00718683	Ctrl2_C1	Monocyte
0.012208	0.00894284	Ctrl2_C1	cDC
0.127683	0.0959881	Ctrl2_C1	Alveolar.macrophage
0.0186517	0.0133115	Ctrl2_C1	Macrophage
0.00839835	0.00604143	Ctrl2_C1	Ccr7..cDC2
0.00729201	0.00573672	Ctrl2_C1	pDC
0.00834235	0.0059864	Ctrl2_C1	T.cell.ILC2
0.00678525	0.00520147	Ctrl2_C1	NK
0.0107318	0.00771136	Ctrl2_C1	Lymphatic.endothelial
0.0690818	0.0499261	Ctrl2_C1	Car4..capillary
0.0504961	0.0400859	Ctrl2_C1	Plvap..capillary
0.128487	0.0682847	Ctrl2_C1	AT1
0.194471	0.019694	Ctrl2_C1	AT2
0.0129318	0.00912277	Ctrl2_C1	Ciliated
0.00377286	0.00285159	Ctrl2_C1	Skeletal.muscle.cell
0.00478168	0.00372448	Ctrl2_C1	Neutrophil
0.0124151	0.0105573	Ctrl2_C1	B.cell
0.00428965	0.00411491	Ctrl2_C1	Basophil
0.00861051	0.00580476	Ctrl2_C1	Platelet
0.03571	0.0285957	Ctrl2_D1	Pericyte
0.00958268	0.00752351	Ctrl2_D1	Col14a1..fibroblast
0.010549	0.00771215	Ctrl2_D1	Myofibroblast
0.0205528	0.0162194	Ctrl2_D1	Col13a1..fibroblast
0.00977553	0.00686333	Ctrl2_D1	Mesothelial
0.0108034	0.00727409	Ctrl2_D1	MSC
0.0079245	0.00633543	Ctrl2_D1	Monocyte
0.011608	0.00854815	Ctrl2_D1	cDC
0.141801	0.107807	Ctrl2_D1	Alveolar.macrophage
0.0173988	0.0122967	Ctrl2_D1	Macrophage
0.00841467	0.00591798	Ctrl2_D1	Ccr7..cDC2
0.00650276	0.00500737	Ctrl2_D1	pDC
0.00801333	0.00589759	Ctrl2_D1	T.cell.ILC2
0.00632112	0.00483743	Ctrl2_D1	NK
0.00954819	0.00691626	Ctrl2_D1	Lymphatic.endothelial
0.0613185	0.0438256	Ctrl2_D1	Car4..capillary
0.0437985	0.0330367	Ctrl2_D1	Plvap..capillary
0.126805	0.0662238	Ctrl2_D1	AT1
0.198156	0.0177931	Ctrl2_D1	AT2
0.0124361	0.00911536	Ctrl2_D1	Ciliated
0.00273902	0.00205354	Ctrl2_D1	Skeletal.muscle.cell
0.00430814	0.00333219	Ctrl2_D1	Neutrophil
0.00913468	0.00767373	Ctrl2_D1	B.cell
0.00410625	0.00394714	Ctrl2_D1	Basophil
0.00769022	0.00521222	Ctrl2_D1	Platelet
0.0404335	0.0359507	DT1_A1	Pericyte
0.0124948	0.0105562	DT1_A1	Col14a1..fibroblast
0.0123196	0.0106799	DT1_A1	Myofibroblast
0.0217833	0.020713	DT1_A1	Col13a1..fibroblast
0.0129119	0.0104451	DT1_A1	Mesothelial
0.0174892	0.0226779	DT1_A1	MSC
0.0100006	0.00953068	DT1_A1	Monocyte
0.0110136	0.00877355	DT1_A1	cDC
0.106777	0.0892287	DT1_A1	Alveolar.macrophage
0.0147121	0.0115905	DT1_A1	Macrophage
0.00678883	0.00547714	DT1_A1	Ccr7..cDC2
0.00649331	0.0062688	DT1_A1	pDC
0.0078504	0.0062217	DT1_A1	T.cell.ILC2
0.00486836	0.00409375	DT1_A1	NK
0.0082531	0.00689525	DT1_A1	Lymphatic.endothelial
0.0712638	0.0608385	DT1_A1	Car4..capillary
0.0501623	0.0416617	DT1_A1	Plvap..capillary
0.127995	0.105107	DT1_A1	AT1
0.273883	0.0507527	DT1_A1	AT2
0.020975	0.01752	DT1_A1	Ciliated
0.00339441	0.00289536	DT1_A1	Skeletal.muscle.cell
0.00801469	0.00785734	DT1_A1	Neutrophil
0.00662053	0.00581411	DT1_A1	B.cell
0.00410175	0.00371817	DT1_A1	Basophil
0.00681433	0.00510485	DT1_A1	Platelet
0.0403248	0.0360645	DT1_B1	Pericyte
0.0130799	0.0110396	DT1_B1	Col14a1..fibroblast
0.0126943	0.0109796	DT1_B1	Myofibroblast
0.0240602	0.0227475	DT1_B1	Col13a1..fibroblast
0.013289	0.010789	DT1_B1	Mesothelial
0.0179908	0.0244314	DT1_B1	MSC
0.0102488	0.00965758	DT1_B1	Monocyte
0.0101717	0.00831587	DT1_B1	cDC
0.110776	0.0935275	DT1_B1	Alveolar.macrophage
0.0142965	0.0112963	DT1_B1	Macrophage
0.00635677	0.00515834	DT1_B1	Ccr7..cDC2
0.0063903	0.00616254	DT1_B1	pDC
0.00754806	0.00599313	DT1_B1	T.cell.ILC2
0.00470417	0.00399025	DT1_B1	NK
0.00820656	0.00689284	DT1_B1	Lymphatic.endothelial
0.0745528	0.0644365	DT1_B1	Car4..capillary
0.0505254	0.0412456	DT1_B1	Plvap..capillary
0.127631	0.105598	DT1_B1	AT1
0.254051	0.0463223	DT1_B1	AT2
0.0222975	0.0187708	DT1_B1	Ciliated
0.00288054	0.00247018	DT1_B1	Skeletal.muscle.cell
0.00811864	0.00798587	DT1_B1	Neutrophil
0.00637436	0.00570976	DT1_B1	B.cell
0.00419191	0.00390758	DT1_B1	Basophil
0.00633899	0.00482473	DT1_B1	Platelet
0.0251692	0.0224203	DT2_C1	Pericyte
0.00913048	0.0070852	DT2_C1	Col14a1..fibroblast
0.00837018	0.00716749	DT2_C1	Myofibroblast
0.0166122	0.0158902	DT2_C1	Col13a1..fibroblast
0.0106313	0.0083734	DT2_C1	Mesothelial
0.011152	0.0107003	DT2_C1	MSC
0.0103432	0.00944719	DT2_C1	Monocyte
0.0114716	0.00992883	DT2_C1	cDC
0.203468	0.175349	DT2_C1	Alveolar.macrophage
0.0181523	0.0147992	DT2_C1	Macrophage
0.00789783	0.00694078	DT2_C1	Ccr7..cDC2
0.00705949	0.00611712	DT2_C1	pDC
0.00791142	0.00649947	DT2_C1	T.cell.ILC2
0.00518662	0.00424754	DT2_C1	NK
0.00698447	0.00594586	DT2_C1	Lymphatic.endothelial
0.0603656	0.0454787	DT2_C1	Car4..capillary
0.0320541	0.0324374	DT2_C1	Plvap..capillary
0.115703	0.0835797	DT2_C1	AT1
0.270576	0.04489	DT2_C1	AT2
0.0158041	0.0137203	DT2_C1	Ciliated
0.00251146	0.00218293	DT2_C1	Skeletal.muscle.cell
0.00781332	0.00729521	DT2_C1	Neutrophil
0.0108027	0.010068	DT2_C1	B.cell
0.0041515	0.00394617	DT2_C1	Basophil
0.00539694	0.00354104	DT2_C1	Platelet
0.0264182	0.0237396	DT2_D1	Pericyte
0.00979303	0.00724514	DT2_D1	Col14a1..fibroblast
0.00824571	0.00691682	DT2_D1	Myofibroblast
0.0199319	0.0185209	DT2_D1	Col13a1..fibroblast
0.0113093	0.00875523	DT2_D1	Mesothelial
0.0098579	0.00933366	DT2_D1	MSC
0.0100786	0.00916418	DT2_D1	Monocyte
0.0113533	0.00962269	DT2_D1	cDC
0.190225	0.160489	DT2_D1	Alveolar.macrophage
0.0182129	0.0147624	DT2_D1	Macrophage
0.00714272	0.00616224	DT2_D1	Ccr7..cDC2
0.00657161	0.00567137	DT2_D1	pDC
0.00692298	0.00577525	DT2_D1	T.cell.ILC2
0.00467665	0.00381319	DT2_D1	NK
0.0071743	0.00607677	DT2_D1	Lymphatic.endothelial
0.0682748	0.0531401	DT2_D1	Car4..capillary
0.0346516	0.0287449	DT2_D1	Plvap..capillary
0.126961	0.0893768	DT2_D1	AT1
0.274584	0.0343582	DT2_D1	AT2
0.020751	0.0175246	DT2_D1	Ciliated
0.00214483	0.00183548	DT2_D1	Skeletal.muscle.cell
0.00640147	0.00605674	DT2_D1	Neutrophil
0.00981607	0.009097	DT2_D1	B.cell
0.00383934	0.00347748	DT2_D1	Basophil
0.00464142	0.0030323	DT2_D1	Platelet

## Sheet: panelD
barcode	Pericyte	aCap	gCap	Alveolar.macrophage
Ctrl2_C1_AAACAAGTATCTCCCA-1	FALSE	FALSE	TRUE	FALSE
Ctrl2_C1_AAACACCAATAACTGC-1	FALSE	FALSE	TRUE	FALSE
Ctrl2_C1_AAACAGAGCGACTCCT-1	FALSE	FALSE	TRUE	FALSE
Ctrl2_C1_AAACAGCTTTCAGAAG-1	FALSE	FALSE	TRUE	FALSE
Ctrl2_C1_AAACAGGGTCTATATT-1	FALSE	FALSE	FALSE	FALSE
Ctrl2_C1_AAACAGTGTTCCTGGG-1	FALSE	FALSE	FALSE	FALSE
Ctrl2_C1_AAACATTTCCCGGATT-1	FALSE	FALSE	TRUE	FALSE
Ctrl2_C1_AAACCCGAACGAAATC-1	FALSE	FALSE	FALSE	FALSE
Ctrl2_C1_AAACCGGGTAGGTACC-1	FALSE	FALSE	FALSE	FALSE
Ctrl2_C1_AAACCGTTCGTCCAGG-1	FALSE	FALSE	FALSE	FALSE
Ctrl2_C1_AAACCTAAGCAGCCGG-1	FALSE	TRUE	TRUE	TRUE
Ctrl2_C1_AAACCTCATGAAGTTG-1	FALSE	FALSE	FALSE	FALSE
Ctrl2_C1_AAACGAAGATGGAGTA-1	FALSE	TRUE	TRUE	FALSE
Ctrl2_C1_AAACGAGACGGTTGAT-1	FALSE	FALSE	FALSE	FALSE
Ctrl2_C1_AAACGGGCGTACGGGT-1	FALSE	FALSE	TRUE	FALSE
Ctrl2_C1_AAACGGTTGCGAACTG-1	FALSE	TRUE	TRUE	FALSE
Ctrl2_C1_AAACGTGTTCGCCCTA-1	FALSE	FALSE	TRUE	FALSE
Ctrl2_C1_AAACTCGGTTCGCAAT-1	FALSE	FALSE	FALSE	TRUE
Ctrl2_C1_AAACTCGTGATATAAG-1	FALSE	FALSE	FALSE	FALSE
Ctrl2_C1_AAACTGCTGGCTCCAA-1	FALSE	TRUE	FALSE	FALSE
Ctrl2_C1_AAACTTAATTGCACGC-1	FALSE	FALSE	FALSE	FALSE
Ctrl2_C1_AAACTTGCAAACGTAT-1	FALSE	FALSE	TRUE	FALSE
Ctrl2_C1_AAAGAATGTGGACTAA-1	FALSE	FALSE	FALSE	FALSE
Ctrl2_C1_AAAGACTGGGCGCTTT-1	FALSE	FALSE	TRUE	FALSE
Ctrl2_C1_AAAGGCCCTATAATAC-1	FALSE	TRUE	FALSE	FALSE
Ctrl2_C1_AAAGGCTACGGACCAT-1	FALSE	FALSE	TRUE	TRUE
Ctrl2_C1_AAAGGCTCTCGCGCCG-1	FALSE	FALSE	FALSE	FALSE
Ctrl2_C1_AAAGGGATGTAGCAAG-1	FALSE	TRUE	TRUE	FALSE
Ctrl2_C1_AAAGGGCAGCTTGAAT-1	FALSE	FALSE	FALSE	FALSE
Ctrl2_C1_AAAGTAGCATTGCTCA-1	FALSE	FALSE	FALSE	FALSE
Ctrl2_C1_AAAGTCACTGATGTAA-1	FALSE	FALSE	FALSE	FALSE
Ctrl2_C1_AAAGTCGACCCTCAGT-1	FALSE	FALSE	FALSE	FALSE
Ctrl2_C1_AAAGTGTGATTTATCT-1	FALSE	FALSE	TRUE	FALSE
Ctrl2_C1_AAAGTTGACTCCCGTA-1	FALSE	TRUE	TRUE	FALSE
Ctrl2_C1_AAATAACCATACGGGA-1	FALSE	FALSE	FALSE	FALSE
Ctrl2_C1_AAATAAGGTAGTGCCC-1	FALSE	FALSE	FALSE	FALSE
Ctrl2_C1_AAATACCTATAAGCAT-1	FALSE	FALSE	TRUE	FALSE
Ctrl2_C1_AAATAGCTTAGACTTT-1	FALSE	FALSE	FALSE	FALSE
Ctrl2_C1_AAATAGGGTGCTATTG-1	FALSE	FALSE	TRUE	FALSE
Ctrl2_C1_AAATCCGATACACGCC-1	FALSE	FALSE	FALSE	TRUE
Ctrl2_C1_AAATCGCGGAAGGAGT-1	FALSE	TRUE	TRUE	TRUE
Ctrl2_C1_AAATCGTGTACCACAA-1	FALSE	TRUE	TRUE	TRUE
Ctrl2_C1_AAATCTAGCCCTGCTA-1	FALSE	FALSE	TRUE	FALSE
Ctrl2_C1_AAATGATTCGATCAGC-1	FALSE	FALSE	FALSE	FALSE
Ctrl2_C1_AAATGCTCGTTACGTT-1	FALSE	FALSE	TRUE	FALSE
Ctrl2_C1_AAATGGCATGTCTTGT-1	TRUE	FALSE	TRUE	FALSE
Ctrl2_C1_AAATGGCCCGTGCCCT-1	FALSE	FALSE	FALSE	FALSE
Ctrl2_C1_AAATGGTCAATGTGCC-1	FALSE	FALSE	TRUE	TRUE
Ctrl2_C1_AAATTAACGGGTAGCT-1	FALSE	FALSE	FALSE	FALSE
Ctrl2_C1_AAATTACACGACTCTG-1	FALSE	FALSE	TRUE	FALSE
Ctrl2_C1_AAATTCCAGGTCCAAA-1	FALSE	TRUE	FALSE	FALSE
Ctrl2_C1_AAATTGATAGTCCTTT-1	FALSE	TRUE	FALSE	TRUE
Ctrl2_C1_AAATTGGTGAGAAGCA-1	FALSE	FALSE	TRUE	FALSE
Ctrl2_C1_AAATTTGCGGGTGTGG-1	FALSE	TRUE	FALSE	FALSE
Ctrl2_C1_AACAACTGGTAGTTGC-1	FALSE	FALSE	FALSE	TRUE
Ctrl2_C1_AACAATACATTGTCGA-1	FALSE	FALSE	TRUE	TRUE
Ctrl2_C1_AACAATTACTCTACGC-1	FALSE	FALSE	FALSE	FALSE
Ctrl2_C1_AACACACGCTCGCCGC-1	FALSE	FALSE	TRUE	FALSE
Ctrl2_C1_AACACGAGACGCGGCC-1	FALSE	FALSE	TRUE	FALSE
Ctrl2_C1_AACAGCTGTGTGGCAA-1	FALSE	TRUE	TRUE	TRUE
Ctrl2_C1_AACAGGAAATCGAATA-1	FALSE	TRUE	TRUE	FALSE
Ctrl2_C1_AACAGGTAGTATGGAT-1	FALSE	FALSE	FALSE	FALSE
Ctrl2_C1_AACATCGATACGTCTA-1	FALSE	FALSE	FALSE	FALSE
Ctrl2_C1_AACATTGAAGTTGATC-1	FALSE	FALSE	FALSE	TRUE
Ctrl2_C1_AACATTGTGACTCGAG-1	FALSE	TRUE	FALSE	FALSE
Ctrl2_C1_AACCAAGACTTCTCTG-1	FALSE	FALSE	FALSE	FALSE
Ctrl2_C1_AACCATGGGATCGCTA-1	FALSE	FALSE	TRUE	FALSE
Ctrl2_C1_AACCCATCCCATGATC-1	FALSE	FALSE	TRUE	FALSE
Ctrl2_C1_AACCCGACAACCCGTG-1	FALSE	TRUE	TRUE	FALSE
Ctrl2_C1_AACCCGAGCAGAATCG-1	FALSE	FALSE	FALSE	FALSE
Ctrl2_C1_AACCCGCTGTATTCCA-1	FALSE	FALSE	FALSE	FALSE
Ctrl2_C1_AACCCTACTGTCAATA-1	FALSE	FALSE	TRUE	TRUE
Ctrl2_C1_AACCGAGCTTGGTCAT-1	FALSE	FALSE	FALSE	FALSE
Ctrl2_C1_AACCGCTAAGGGATGC-1	FALSE	FALSE	TRUE	FALSE
Ctrl2_C1_AACCGTTGTGTTTGCT-1	TRUE	TRUE	TRUE	FALSE
Ctrl2_C1_AACCTCGCTTTAGCCC-1	FALSE	FALSE	TRUE	FALSE
Ctrl2_C1_AACCTGTCACGGAATT-1	FALSE	FALSE	FALSE	FALSE
Ctrl2_C1_AACCTTTAAATACGGT-1	FALSE	FALSE	FALSE	FALSE
Ctrl2_C1_AACCTTTACGACGTCT-1	FALSE	FALSE	FALSE	FALSE
Ctrl2_C1_AACGAAAGTCGTCCCA-1	FALSE	FALSE	TRUE	TRUE
Ctrl2_C1_AACGATAATGCCGTAG-1	FALSE	FALSE	TRUE	FALSE
Ctrl2_C1_AACGATAGAAGGGCCG-1	FALSE	FALSE	FALSE	FALSE
Ctrl2_C1_AACGATATGTCAACTG-1	FALSE	TRUE	TRUE	FALSE
Ctrl2_C1_AACGCGAACGGCAACA-1	FALSE	TRUE	TRUE	FALSE
Ctrl2_C1_AACGCGACCTTGGGCG-1	FALSE	FALSE	TRUE	FALSE
Ctrl2_C1_AACGCGGTCTCCAGCC-1	FALSE	FALSE	FALSE	FALSE
Ctrl2_C1_AACGCTGTTGCTGAAA-1	FALSE	FALSE	TRUE	FALSE
Ctrl2_C1_AACGGACGTACGTATA-1	FALSE	FALSE	TRUE	FALSE
Ctrl2_C1_AACGGCCATCTCCGGT-1	FALSE	TRUE	TRUE	TRUE
Ctrl2_C1_AACGTACTGTGGGTAC-1	FALSE	TRUE	TRUE	TRUE
Ctrl2_C1_AACGTCAGACTAGTGG-1	FALSE	FALSE	TRUE	TRUE
Ctrl2_C1_AACGTGCGAAAGTCTC-1	FALSE	TRUE	TRUE	TRUE
Ctrl2_C1_AACGTTATCAGCACCT-1	FALSE	FALSE	TRUE	FALSE
Ctrl2_C1_AACTACCCGTTTGTCA-1	FALSE	FALSE	FALSE	FALSE
Ctrl2_C1_AACTAGGCTTGGGTGT-1	FALSE	FALSE	TRUE	FALSE
Ctrl2_C1_AACTCAAGTTAATTGC-1	FALSE	TRUE	TRUE	TRUE
Ctrl2_C1_AACTCCAGAGCGTGTT-1	FALSE	FALSE	FALSE	FALSE
Ctrl2_C1_AACTCGATGGCGCAGT-1	FALSE	FALSE	TRUE	FALSE
Ctrl2_C1_AACTCTCAGTGTGCTC-1	FALSE	FALSE	FALSE	TRUE
Ctrl2_C1_AACTGATATTAGGCCT-1	FALSE	TRUE	TRUE	FALSE
Ctrl2_C1_AACTGGGTCCCGACGT-1	FALSE	TRUE	FALSE	FALSE
Ctrl2_C1_AACTTCTGCGTCTATC-1	FALSE	FALSE	FALSE	FALSE
Ctrl2_C1_AACTTGCCCGTATGCA-1	FALSE	FALSE	FALSE	FALSE
Ctrl2_C1_AACTTGCGTTCTCGCG-1	FALSE	FALSE	FALSE	FALSE
Ctrl2_C1_AACTTTCTCGATCATG-1	FALSE	TRUE	TRUE	FALSE
Ctrl2_C1_AAGAAAGTTTGATGGG-1	FALSE	FALSE	FALSE	FALSE
Ctrl2_C1_AAGAAGGATCAGTTAG-1	FALSE	FALSE	FALSE	FALSE
Ctrl2_C1_AAGACCCAACTGAACA-1	FALSE	TRUE	TRUE	FALSE
Ctrl2_C1_AAGACTGCAAGCTACT-1	FALSE	TRUE	FALSE	FALSE
Ctrl2_C1_AAGAGATGAATCGGTA-1	FALSE	FALSE	FALSE	TRUE
Ctrl2_C1_AAGAGCTCTTTATCGG-1	FALSE	FALSE	FALSE	FALSE
Ctrl2_C1_AAGAGGATGTACGCGA-1	FALSE	FALSE	FALSE	FALSE
Ctrl2_C1_AAGAGGCATGGATCGC-1	FALSE	FALSE	TRUE	FALSE
Ctrl2_C1_AAGAGGCCCTTTGGAA-1	FALSE	FALSE	FALSE	FALSE
Ctrl2_C1_AAGATGGCACCGGACC-1	FALSE	FALSE	FALSE	TRUE
Ctrl2_C1_AAGCACCCTGCGTATC-1	TRUE	FALSE	TRUE	FALSE
Ctrl2_C1_AAGCATACTCTCCTGA-1	FALSE	FALSE	FALSE	FALSE
Ctrl2_C1_AAGCCACTTGCAGGTA-1	FALSE	FALSE	FALSE	FALSE
Ctrl2_C1_AAGCCGAAGCGGTTTA-1	FALSE	FALSE	TRUE	FALSE
Ctrl2_C1_AAGCCGCCGTGAAATC-1	FALSE	TRUE	TRUE	TRUE
Ctrl2_C1_AAGCGCAGGGCTTTGA-1	FALSE	FALSE	FALSE	TRUE
Ctrl2_C1_AAGCGTCCCTCATCGA-1	FALSE	FALSE	FALSE	TRUE
Ctrl2_C1_AAGCTAGATCGAGTAA-1	FALSE	FALSE	TRUE	FALSE
Ctrl2_C1_AAGCTCGTGCCAAGTC-1	FALSE	TRUE	TRUE	TRUE
Ctrl2_C1_AAGCTCTTTCATGGTG-1	FALSE	FALSE	TRUE	FALSE
Ctrl2_C1_AAGGAGCGGTTGGTGC-1	FALSE	FALSE	FALSE	FALSE
Ctrl2_C1_AAGGATCGATCGCTTG-1	FALSE	FALSE	FALSE	FALSE
Ctrl2_C1_AAGGATGAGGGACCTC-1	FALSE	FALSE	FALSE	FALSE
Ctrl2_C1_AAGGCAGGCTGTCTCC-1	FALSE	FALSE	FALSE	FALSE
Ctrl2_C1_AAGGCTGTGCTCATCG-1	TRUE	TRUE	TRUE	FALSE
Ctrl2_C1_AAGGGAACGACTGGCT-1	FALSE	FALSE	TRUE	TRUE
Ctrl2_C1_AAGGGACTATGCATTC-1	FALSE	TRUE	TRUE	TRUE
Ctrl2_C1_AAGGTATCCTAATATA-1	FALSE	TRUE	TRUE	TRUE
Ctrl2_C1_AAGGTGATAAACCAGC-1	FALSE	TRUE	TRUE	TRUE
Ctrl2_C1_AAGTAGAAGACCGGGT-1	FALSE	FALSE	FALSE	FALSE
Ctrl2_C1_AAGTAGTGACGCGAGG-1	FALSE	FALSE	FALSE	TRUE
Ctrl2_C1_AAGTCAATTGTCGTCA-1	FALSE	FALSE	TRUE	FALSE
Ctrl2_C1_AAGTCTAGTAGCTGCC-1	FALSE	TRUE	TRUE	FALSE
Ctrl2_C1_AAGTGACGACCGAATT-1	FALSE	FALSE	FALSE	FALSE
Ctrl2_C1_AAGTGAGTCGGGTTTA-1	FALSE	FALSE	TRUE	FALSE
Ctrl2_C1_AAGTGCCTTGACTGTA-1	FALSE	TRUE	TRUE	FALSE
Ctrl2_C1_AAGTGCGTTAGAATCT-1	FALSE	FALSE	FALSE	FALSE
Ctrl2_C1_AAGTGCTTCTCTATTG-1	FALSE	FALSE	FALSE	FALSE
Ctrl2_C1_AAGTGTTTGGAGACGG-1	FALSE	FALSE	FALSE	FALSE
Ctrl2_C1_AAGTTCACTCCAAGCT-1	FALSE	FALSE	TRUE	FALSE
Ctrl2_C1_AAGTTCAGTCTGCGTA-1	FALSE	FALSE	FALSE	FALSE
Ctrl2_C1_AAGTTCGGCCAACAGG-1	FALSE	FALSE	FALSE	FALSE
Ctrl2_C1_AAGTTGTGATGTTATA-1	FALSE	FALSE	FALSE	FALSE
Ctrl2_C1_AAGTTTATGGGCCCAA-1	FALSE	FALSE	FALSE	TRUE
Ctrl2_C1_AATAACAACGCTCGGC-1	FALSE	TRUE	TRUE	FALSE
Ctrl2_C1_AATAACACTAGAACAA-1	FALSE	FALSE	TRUE	FALSE
Ctrl2_C1_AATACAATGTTTCAGG-1	FALSE	TRUE	TRUE	FALSE
Ctrl2_C1_AATACCGGAGGGCTGT-1	FALSE	FALSE	FALSE	FALSE
Ctrl2_C1_AATACCTGATGTGAAC-1	FALSE	TRUE	TRUE	TRUE
Ctrl2_C1_AATAGAACAGAGTGGC-1	FALSE	TRUE	TRUE	FALSE
Ctrl2_C1_AATAGAATCTGTTTCA-1	FALSE	FALSE	TRUE	TRUE
Ctrl2_C1_AATAGCTACCGCGTGC-1	FALSE	FALSE	TRUE	FALSE
Ctrl2_C1_AATAGTCCGTCCCGAC-1	TRUE	FALSE	TRUE	FALSE
Ctrl2_C1_AATATCAAGGTCGGAT-1	FALSE	FALSE	TRUE	FALSE
Ctrl2_C1_AATATCGAATCAATGC-1	FALSE	FALSE	FALSE	FALSE
Ctrl2_C1_AATATTGGAGTATTGA-1	FALSE	FALSE	FALSE	FALSE
Ctrl2_C1_AATCAGGTTTCATTTA-1	FALSE	FALSE	FALSE	TRUE
Ctrl2_C1_AATCATGTAAAGACTC-1	FALSE	TRUE	TRUE	FALSE
Ctrl2_C1_AATCCAAGGGCCTGAG-1	FALSE	FALSE	FALSE	FALSE
Ctrl2_C1_AATCCATGCAAGGGTG-1	FALSE	FALSE	TRUE	FALSE
Ctrl2_C1_AATCGCCTCAGCGCCA-1	FALSE	TRUE	FALSE	TRUE
Ctrl2_C1_AATCGTGAGCCGAGCA-1	FALSE	FALSE	FALSE	TRUE
Ctrl2_C1_AATCTAGGTTTACTTG-1	FALSE	FALSE	FALSE	FALSE
Ctrl2_C1_AATCTATGCCGGAGCC-1	FALSE	FALSE	FALSE	FALSE
Ctrl2_C1_AATCTCTACTGTGGTT-1	FALSE	FALSE	FALSE	FALSE
Ctrl2_C1_AATCTGGCTTTCTAGT-1	FALSE	FALSE	FALSE	FALSE
Ctrl2_C1_AATGACAGCAATGTCT-1	FALSE	TRUE	TRUE	FALSE
Ctrl2_C1_AATGACGTAGGATGTC-1	FALSE	FALSE	TRUE	TRUE
Ctrl2_C1_AATGACTGTCAGCCGG-1	FALSE	TRUE	TRUE	FALSE
Ctrl2_C1_AATGAGTTCGCATATG-1	FALSE	FALSE	FALSE	FALSE
Ctrl2_C1_AATGCAACCGGGTACC-1	FALSE	TRUE	TRUE	FALSE
Ctrl2_C1_AATGCACCAAGCAATG-1	FALSE	FALSE	FALSE	FALSE
Ctrl2_C1_AATGGTCCACCGTTCA-1	FALSE	TRUE	TRUE	FALSE
Ctrl2_C1_AATGGTTCTCACAAGC-1	FALSE	FALSE	FALSE	FALSE
Ctrl2_C1_AATGTGCCCGAGGTGT-1	FALSE	TRUE	FALSE	TRUE
Ctrl2_C1_AATGTGCTAATCTGAG-1	FALSE	FALSE	FALSE	FALSE
Ctrl2_C1_AATTAAAGGTCGGCGT-1	FALSE	TRUE	FALSE	TRUE
Ctrl2_C1_AATTAACGGATTTCCA-1	FALSE	FALSE	FALSE	FALSE
Ctrl2_C1_AATTACGAGACCCATC-1	FALSE	TRUE	FALSE	FALSE
Ctrl2_C1_AATTACTCGTACGCTC-1	FALSE	TRUE	TRUE	FALSE
Ctrl2_C1_AATTAGCGCTGCAGCG-1	FALSE	FALSE	TRUE	FALSE
Ctrl2_C1_AATTATACCCAGCAAG-1	FALSE	FALSE	FALSE	FALSE
Ctrl2_C1_AATTCATAAGGGATCT-1	TRUE	TRUE	FALSE	FALSE
Ctrl2_C1_AATTCATTGTCATGCA-1	FALSE	FALSE	TRUE	FALSE
Ctrl2_C1_AATTCCAAGCATGTAC-1	FALSE	FALSE	TRUE	TRUE
Ctrl2_C1_AATTCGATTCGAGGAT-1	FALSE	FALSE	FALSE	TRUE
Ctrl2_C1_AATTCTAGAGTTAGGC-1	FALSE	FALSE	TRUE	FALSE
Ctrl2_C1_AATTGAACGCTCTGGT-1	FALSE	FALSE	TRUE	FALSE
Ctrl2_C1_AATTGCAGCAATCGAC-1	FALSE	FALSE	TRUE	FALSE
Ctrl2_C1_AATTTGGTTCCAAAGA-1	TRUE	FALSE	TRUE	FALSE
Ctrl2_C1_ACAAACCATGCGTCCT-1	TRUE	FALSE	TRUE	TRUE
Ctrl2_C1_ACAAAGAAGGTAGGCC-1	FALSE	TRUE	TRUE	FALSE
Ctrl2_C1_ACAAAGCATGACCTAG-1	FALSE	FALSE	TRUE	TRUE
Ctrl2_C1_ACAAATCGCACCGAAT-1	FALSE	FALSE	TRUE	FALSE
Ctrl2_C1_ACAAATGGTAGTGTTT-1	TRUE	TRUE	TRUE	FALSE
Ctrl2_C1_ACAACAGCATGAGCTA-1	FALSE	TRUE	TRUE	FALSE
Ctrl2_C1_ACAACGGTCCCTGCGA-1	FALSE	FALSE	FALSE	FALSE
Ctrl2_C1_ACAAGCAGTGCCTAGC-1	FALSE	FALSE	FALSE	FALSE
Ctrl2_C1_ACAAGGAAATCCGCCC-1	FALSE	FALSE	TRUE	FALSE
Ctrl2_C1_ACAAGGACAAGAGGTT-1	FALSE	TRUE	TRUE	FALSE
Ctrl2_C1_ACAAGGATGCTTTAGG-1	FALSE	FALSE	TRUE	FALSE
Ctrl2_C1_ACAAGGGCAGGCTCTG-1	FALSE	FALSE	TRUE	FALSE
Ctrl2_C1_ACAATAGTCGTACGTT-1	FALSE	FALSE	FALSE	FALSE
Ctrl2_C1_ACAATCCATTTAAACC-1	FALSE	TRUE	TRUE	FALSE
Ctrl2_C1_ACAATGAATACGGAGA-1	FALSE	TRUE	TRUE	TRUE
Ctrl2_C1_ACAATTGTGTCTCTTT-1	FALSE	FALSE	TRUE	FALSE
Ctrl2_C1_ACAATTTGAGCAGTGG-1	FALSE	TRUE	FALSE	FALSE
Ctrl2_C1_ACAATTTGGCCATATT-1	FALSE	FALSE	FALSE	FALSE
Ctrl2_C1_ACACAAAGACGGGTGG-1	FALSE	FALSE	TRUE	TRUE
Ctrl2_C1_ACACACCAGGACCAGT-1	FALSE	TRUE	TRUE	FALSE
Ctrl2_C1_ACACACTTTCTACACG-1	FALSE	FALSE	TRUE	FALSE
Ctrl2_C1_ACACATGATCAAATCT-1	FALSE	FALSE	TRUE	FALSE
Ctrl2_C1_ACACATTGACGCAACA-1	FALSE	FALSE	TRUE	FALSE
Ctrl2_C1_ACACATTTCCGTAGAC-1	FALSE	FALSE	FALSE	FALSE
Ctrl2_C1_ACACCACATAATTAGC-1	FALSE	TRUE	FALSE	FALSE
Ctrl2_C1_ACACCCAGCATGCAGC-1	FALSE	FALSE	FALSE	FALSE
Ctrl2_C1_ACACCGGTCTGACCGC-1	FALSE	FALSE	TRUE	FALSE
Ctrl2_C1_ACACCTTAAGTAGGGC-1	FALSE	TRUE	FALSE	FALSE
Ctrl2_C1_ACACCTTACTACTTGC-1	FALSE	FALSE	FALSE	FALSE
Ctrl2_C1_ACACGAGACTCCTTCT-1	FALSE	FALSE	TRUE	FALSE
Ctrl2_C1_ACACGGGAACTTAGGG-1	FALSE	FALSE	TRUE	FALSE
Ctrl2_C1_ACACGTAGGCCACAAG-1	FALSE	FALSE	FALSE	FALSE
Ctrl2_C1_ACACTCCAATGTCACT-1	FALSE	FALSE	TRUE	FALSE
Ctrl2_C1_ACACTGATCAAGGTGT-1	FALSE	FALSE	TRUE	FALSE
Ctrl2_C1_ACAGAACTGAGAACAA-1	FALSE	FALSE	TRUE	FALSE
Ctrl2_C1_ACAGCATAGAGCCAGT-1	FALSE	FALSE	TRUE	FALSE
Ctrl2_C1_ACAGCGACATTCTCAT-1	FALSE	TRUE	TRUE	FALSE
Ctrl2_C1_ACAGGCACGGATCCTT-1	FALSE	FALSE	FALSE	FALSE
Ctrl2_C1_ACAGGCTTGCCCGACT-1	FALSE	FALSE	TRUE	FALSE
Ctrl2_C1_ACAGGTGGAGGTGAGG-1	FALSE	FALSE	TRUE	TRUE
Ctrl2_C1_ACAGTAATACAACTTG-1	FALSE	FALSE	TRUE	FALSE
Ctrl2_C1_ACATAAGTCGTGGTGA-1	FALSE	FALSE	TRUE	FALSE
Ctrl2_C1_ACATAATAAGGCGGTG-1	FALSE	TRUE	FALSE	FALSE
Ctrl2_C1_ACATACAATCAAGCGG-1	FALSE	FALSE	FALSE	FALSE
Ctrl2_C1_ACATCCCGGCCATACG-1	TRUE	FALSE	TRUE	FALSE
Ctrl2_C1_ACATCCTGGTAACTGT-1	FALSE	FALSE	FALSE	FALSE
Ctrl2_C1_ACATCGATCGTTTACC-1	FALSE	FALSE	TRUE	TRUE
Ctrl2_C1_ACATCGGTCAGCCGCG-1	FALSE	FALSE	TRUE	TRUE
Ctrl2_C1_ACATCGTATGCAATGG-1	FALSE	FALSE	TRUE	FALSE
Ctrl2_C1_ACATGCTTACGGCAGC-1	FALSE	FALSE	FALSE	FALSE
Ctrl2_C1_ACATGGCGCCAAAGTA-1	FALSE	TRUE	TRUE	FALSE
Ctrl2_C1_ACATGGCTCAATTTAG-1	FALSE	FALSE	FALSE	FALSE
Ctrl2_C1_ACATTAGTTTATATCC-1	FALSE	FALSE	TRUE	FALSE
Ctrl2_C1_ACATTCGCGCGGAATA-1	FALSE	FALSE	FALSE	TRUE
Ctrl2_C1_ACATTTGAAACCTAAC-1	FALSE	TRUE	TRUE	FALSE
Ctrl2_C1_ACCAAACACCCAGCGA-1	FALSE	FALSE	TRUE	FALSE
Ctrl2_C1_ACCAACACCACACACT-1	FALSE	FALSE	FALSE	FALSE
Ctrl2_C1_ACCAACCGCACTCCAC-1	FALSE	FALSE	FALSE	FALSE
Ctrl2_C1_ACCAACGCTTATTTAT-1	FALSE	FALSE	FALSE	TRUE
Ctrl2_C1_ACCAAGAACGCGTGTC-1	FALSE	FALSE	FALSE	FALSE
Ctrl2_C1_ACCAAGTCATCGGCAG-1	FALSE	FALSE	FALSE	FALSE
Ctrl2_C1_ACCAATATGCAAGTTA-1	FALSE	FALSE	TRUE	FALSE
Ctrl2_C1_ACCACAAGTTTCTATC-1	FALSE	FALSE	FALSE	TRUE
Ctrl2_C1_ACCACCAATGTAACAA-1	FALSE	FALSE	TRUE	FALSE
Ctrl2_C1_ACCACGTGCAGCTATA-1	FALSE	FALSE	TRUE	FALSE
Ctrl2_C1_ACCAGTGCGGGAGACG-1	FALSE	FALSE	TRUE	FALSE
Ctrl2_C1_ACCATATCCGCAATAA-1	FALSE	FALSE	TRUE	TRUE
Ctrl2_C1_ACCATCCGCCAACTAG-1	FALSE	FALSE	FALSE	FALSE
Ctrl2_C1_ACCATCGTATATGGTA-1	FALSE	TRUE	FALSE	TRUE
Ctrl2_C1_ACCCACCTACATGCTC-1	FALSE	FALSE	FALSE	FALSE
Ctrl2_C1_ACCCATCTTGAGGGTA-1	FALSE	TRUE	FALSE	TRUE
Ctrl2_C1_ACCCATTTGTCCCTCT-1	FALSE	FALSE	FALSE	TRUE
Ctrl2_C1_ACCCGAGCGAAATTAC-1	FALSE	TRUE	FALSE	TRUE
Ctrl2_C1_ACCCGATTGGTTCCGA-1	FALSE	FALSE	FALSE	FALSE
Ctrl2_C1_ACCCGGAAACTCCCAG-1	FALSE	FALSE	FALSE	FALSE
Ctrl2_C1_ACCCGGATGACGCATC-1	FALSE	TRUE	FALSE	FALSE
Ctrl2_C1_ACCCGGTTACACTTCC-1	FALSE	TRUE	TRUE	TRUE
Ctrl2_C1_ACCCGTAGCAGAGAAT-1	FALSE	FALSE	TRUE	FALSE
Ctrl2_C1_ACCCGTGTCATCAGTA-1	FALSE	FALSE	TRUE	TRUE
Ctrl2_C1_ACCCTATAGGACTGAG-1	FALSE	FALSE	TRUE	FALSE
Ctrl2_C1_ACCCTATGCCATATCG-1	FALSE	TRUE	FALSE	TRUE
Ctrl2_C1_ACCCTCCCGTCAGGGC-1	FALSE	FALSE	FALSE	FALSE
Ctrl2_C1_ACCCTCCCTTGCTATT-1	FALSE	FALSE	TRUE	FALSE
Ctrl2_C1_ACCCTGGTAACGCCCT-1	FALSE	FALSE	FALSE	FALSE
Ctrl2_C1_ACCCTTCATCTGCGAA-1	FALSE	TRUE	TRUE	FALSE
Ctrl2_C1_ACCGAAAGGGCCCTGC-1	FALSE	FALSE	FALSE	FALSE
Ctrl2_C1_ACCGAAGAGTCTGGTT-1	FALSE	TRUE	TRUE	FALSE
Ctrl2_C1_ACCGACACATCTCCCA-1	FALSE	FALSE	TRUE	TRUE
Ctrl2_C1_ACCGACTGAGTCCCAC-1	FALSE	TRUE	TRUE	TRUE
Ctrl2_C1_ACCGATGGTAGCATCG-1	FALSE	TRUE	TRUE	FALSE
Ctrl2_C1_ACCGCAATAACTGCCT-1	FALSE	FALSE	TRUE	FALSE
Ctrl2_C1_ACCGCGGTGGAAGTCG-1	FALSE	FALSE	FALSE	FALSE
Ctrl2_C1_ACCGCTAGTCATTGGT-1	FALSE	FALSE	FALSE	FALSE
Ctrl2_C1_ACCGGGCCTTTGTTGA-1	FALSE	FALSE	TRUE	FALSE
Ctrl2_C1_ACCGGTCAGGTACACC-1	FALSE	FALSE	FALSE	FALSE
Ctrl2_C1_ACCGTGACCACGTGGG-1	FALSE	FALSE	TRUE	FALSE
Ctrl2_C1_ACCTAAGTACCTTTCA-1	FALSE	FALSE	FALSE	FALSE
Ctrl2_C1_ACCTAATCGACTTCCT-1	FALSE	FALSE	FALSE	FALSE
Ctrl2_C1_ACCTACTATAAATCTA-1	FALSE	FALSE	FALSE	TRUE
Ctrl2_C1_ACCTCCGCCCTCGCTG-1	FALSE	FALSE	FALSE	FALSE
Ctrl2_C1_ACCTCCGTTATTCACC-1	FALSE	FALSE	FALSE	FALSE
Ctrl2_C1_ACCTCGAACTTATGCT-1	FALSE	FALSE	TRUE	FALSE
Ctrl2_C1_ACCTGCGTGTCATGTT-1	FALSE	FALSE	FALSE	FALSE
Ctrl2_C1_ACGAAATGGGCGGCAC-1	FALSE	FALSE	FALSE	FALSE
Ctrl2_C1_ACGACTCTAGGGCCGA-1	FALSE	FALSE	TRUE	FALSE
Ctrl2_C1_ACGACTGGTCATACTC-1	FALSE	FALSE	FALSE	FALSE
Ctrl2_C1_ACGAGAACCCATCACG-1	FALSE	TRUE	TRUE	FALSE
Ctrl2_C1_ACGAGGATACCACTCT-1	FALSE	FALSE	FALSE	FALSE
Ctrl2_C1_ACGAGGTTTACAACGT-1	FALSE	FALSE	FALSE	FALSE
Ctrl2_C1_ACGATACATAGAACTA-1	FALSE	TRUE	TRUE	FALSE
Ctrl2_C1_ACGATCATACATAGAG-1	FALSE	FALSE	FALSE	FALSE
Ctrl2_C1_ACGATCATCTTGTAAA-1	FALSE	FALSE	FALSE	FALSE
Ctrl2_C1_ACGATGCATATGTTAT-1	FALSE	FALSE	TRUE	TRUE
Ctrl2_C1_ACGCAAACTAATAGAT-1	FALSE	TRUE	FALSE	FALSE
Ctrl2_C1_ACGCAATCACTACAGC-1	FALSE	FALSE	FALSE	FALSE
Ctrl2_C1_ACGCATACGTTTACTA-1	FALSE	TRUE	TRUE	FALSE
Ctrl2_C1_ACGCATTCGTGAGTAC-1	FALSE	TRUE	TRUE	FALSE
Ctrl2_C1_ACGCCACTCGAAACAG-1	FALSE	FALSE	FALSE	TRUE
Ctrl2_C1_ACGCCAGATGATTTCT-1	FALSE	FALSE	TRUE	TRUE
Ctrl2_C1_ACGCCAGTGCGTTTGC-1	FALSE	FALSE	FALSE	FALSE
Ctrl2_C1_ACGCCGCTAGACGACC-1	FALSE	TRUE	TRUE	FALSE
Ctrl2_C1_ACGCGAAGTCAGACGA-1	FALSE	FALSE	FALSE	FALSE
Ctrl2_C1_ACGCGCTACACAGGGT-1	TRUE	FALSE	FALSE	FALSE
Ctrl2_C1_ACGCGGGCCAAGGACA-1	FALSE	FALSE	FALSE	TRUE
Ctrl2_C1_ACGCTGTGAGGCGTAG-1	FALSE	FALSE	FALSE	FALSE
Ctrl2_C1_ACGGAACACGAGTGCC-1	FALSE	TRUE	FALSE	FALSE
Ctrl2_C1_ACGGAATTTAGCAAAT-1	FALSE	FALSE	FALSE	FALSE
Ctrl2_C1_ACGGACGCAGCGACAA-1	FALSE	FALSE	FALSE	FALSE
Ctrl2_C1_ACGGACTCTCAAAGCG-1	FALSE	FALSE	TRUE	FALSE
Ctrl2_C1_ACGGAGCGCAAATTAC-1	FALSE	FALSE	FALSE	FALSE
Ctrl2_C1_ACGGATGGTGCGGATA-1	FALSE	FALSE	TRUE	FALSE
Ctrl2_C1_ACGGCACTTGCTTGGG-1	TRUE	FALSE	TRUE	FALSE
Ctrl2_C1_ACGGCCAACATGGACT-1	TRUE	FALSE	TRUE	FALSE
Ctrl2_C1_ACGGCGACGATGGGAA-1	FALSE	FALSE	TRUE	FALSE
Ctrl2_C1_ACGGCTGGATGTAGAA-1	FALSE	FALSE	FALSE	FALSE
Ctrl2_C1_ACGGGAGTGTCGGCCC-1	FALSE	FALSE	FALSE	FALSE
Ctrl2_C1_ACGGGTCATGTGACTT-1	FALSE	TRUE	TRUE	FALSE
Ctrl2_C1_ACGGTACAGTTCAATG-1	FALSE	FALSE	TRUE	FALSE
Ctrl2_C1_ACGTACAGATTTCTCT-1	FALSE	TRUE	TRUE	TRUE
Ctrl2_C1_ACGTACTTTGGCACGG-1	FALSE	FALSE	FALSE	FALSE
Ctrl2_C1_ACGTAGATTGCTGATG-1	TRUE	TRUE	TRUE	TRUE
Ctrl2_C1_ACGTAGGAGAGTCGCT-1	FALSE	FALSE	FALSE	TRUE
Ctrl2_C1_ACGTATTACTCCGATC-1	FALSE	TRUE	FALSE	TRUE
Ctrl2_C1_ACGTCTCGTTCCGGGA-1	FALSE	TRUE	FALSE	FALSE
Ctrl2_C1_ACGTGACAAAGTAAGT-1	FALSE	TRUE	TRUE	FALSE
Ctrl2_C1_ACGTGCGCCTCGTGCA-1	FALSE	FALSE	FALSE	FALSE
Ctrl2_C1_ACGTTAATGTCGAAGA-1	FALSE	TRUE	FALSE	TRUE
Ctrl2_C1_ACGTTAGATTTGCCCG-1	FALSE	TRUE	FALSE	TRUE
Ctrl2_C1_ACGTTATTGGTCACTC-1	FALSE	FALSE	FALSE	FALSE
Ctrl2_C1_ACGTTCACTATGCCGC-1	FALSE	FALSE	FALSE	FALSE
Ctrl2_C1_ACGTTCGCAATCAATT-1	FALSE	FALSE	FALSE	FALSE
Ctrl2_C1_ACGTTCGTTCAGGAAA-1	FALSE	FALSE	TRUE	TRUE
Ctrl2_C1_ACGTTCTGTACAAGTC-1	FALSE	TRUE	TRUE	FALSE
Ctrl2_C1_ACGTTGTCGTTGAAAG-1	FALSE	FALSE	FALSE	FALSE
Ctrl2_C1_ACGTTTAGTTGTGATC-1	FALSE	TRUE	TRUE	FALSE
Ctrl2_C1_ACTACAAAGAGAGGTG-1	FALSE	FALSE	FALSE	FALSE
Ctrl2_C1_ACTACATCCCGACAAG-1	FALSE	TRUE	FALSE	TRUE
Ctrl2_C1_ACTACCAGCTCTCTGG-1	FALSE	TRUE	TRUE	FALSE
Ctrl2_C1_ACTACCATCCGAGGGC-1	FALSE	FALSE	FALSE	FALSE
Ctrl2_C1_ACTACGCGTTAGAATT-1	FALSE	TRUE	TRUE	TRUE
Ctrl2_C1_ACTAGTTGCGATCGTC-1	FALSE	TRUE	TRUE	TRUE
Ctrl2_C1_ACTATCCAGGGCATGG-1	FALSE	FALSE	FALSE	FALSE
Ctrl2_C1_ACTATCTGCCCGCGTA-1	FALSE	FALSE	FALSE	FALSE
Ctrl2_C1_ACTATGTCCAGCTGCC-1	FALSE	TRUE	FALSE	TRUE
Ctrl2_C1_ACTATTCGTCCGTGGT-1	FALSE	FALSE	TRUE	FALSE
Ctrl2_C1_ACTATTTCCGGGCCCA-1	FALSE	FALSE	FALSE	TRUE
Ctrl2_C1_ACTCAACGAATGTATT-1	FALSE	FALSE	FALSE	FALSE
Ctrl2_C1_ACTCAAGTGCAAGGCT-1	FALSE	FALSE	TRUE	FALSE
Ctrl2_C1_ACTCAATAAAGGCACG-1	FALSE	TRUE	FALSE	FALSE
Ctrl2_C1_ACTCAGACCTGCTTCT-1	FALSE	FALSE	FALSE	FALSE
Ctrl2_C1_ACTCATGGCAGCCTTC-1	TRUE	FALSE	TRUE	TRUE
Ctrl2_C1_ACTCCAATATCATCAT-1	FALSE	FALSE	FALSE	FALSE
Ctrl2_C1_ACTCCCATTCCTAAAG-1	FALSE	FALSE	FALSE	FALSE
Ctrl2_C1_ACTCCCGAATTCGTTT-1	FALSE	FALSE	FALSE	FALSE
Ctrl2_C1_ACTCCCGTAGACTAGG-1	FALSE	FALSE	FALSE	FALSE
Ctrl2_C1_ACTCCCTAATGCTAAA-1	FALSE	FALSE	TRUE	FALSE
Ctrl2_C1_ACTCCCTAGAATAGTA-1	FALSE	FALSE	TRUE	FALSE
Ctrl2_C1_ACTCCGGCCGACCACT-1	FALSE	FALSE	FALSE	FALSE
Ctrl2_C1_ACTCGATGTATTTCAT-1	FALSE	TRUE	TRUE	FALSE
Ctrl2_C1_ACTCGCGATCTGACGC-1	FALSE	FALSE	FALSE	FALSE
Ctrl2_C1_ACTCGTAACCCGTCCT-1	FALSE	FALSE	FALSE	FALSE
Ctrl2_C1_ACTCGTCAGTAATCCC-1	FALSE	TRUE	FALSE	FALSE
Ctrl2_C1_ACTCTCTGACTTAGGT-1	FALSE	TRUE	FALSE	TRUE
Ctrl2_C1_ACTCTGACCTAATAGA-1	FALSE	FALSE	FALSE	FALSE
Ctrl2_C1_ACTCTTCAGCTCCCGC-1	FALSE	FALSE	FALSE	FALSE
Ctrl2_C1_ACTCTTGTATAGTAAC-1	FALSE	TRUE	FALSE	TRUE
Ctrl2_C1_ACTGAAACGCCGTTAG-1	FALSE	TRUE	TRUE	FALSE
Ctrl2_C1_ACTGAATGGCGAAAGT-1	FALSE	FALSE	TRUE	FALSE
Ctrl2_C1_ACTGCCCGCCATTCTC-1	FALSE	FALSE	FALSE	TRUE
Ctrl2_C1_ACTGCCGTCGTAACTC-1	FALSE	TRUE	TRUE	FALSE
Ctrl2_C1_ACTGCGGACACACCGT-1	FALSE	FALSE	FALSE	FALSE
Ctrl2_C1_ACTGCTCGGAAGGATG-1	FALSE	FALSE	TRUE	FALSE
Ctrl2_C1_ACTGGGATGCCAGTGC-1	FALSE	FALSE	FALSE	FALSE
Ctrl2_C1_ACTGTACGATACACAT-1	FALSE	TRUE	TRUE	FALSE
Ctrl2_C1_ACTGTAGCACTTTGGA-1	FALSE	TRUE	FALSE	FALSE
Ctrl2_C1_ACTGTATACGCGAGCA-1	FALSE	FALSE	FALSE	FALSE
Ctrl2_C1_ACTGTCCAGGATTATA-1	FALSE	TRUE	FALSE	TRUE
Ctrl2_C1_ACTGTCTTCTTTAGAA-1	FALSE	TRUE	TRUE	FALSE
Ctrl2_C1_ACTGTGCTAGTAGATC-1	FALSE	FALSE	FALSE	FALSE
Ctrl2_C1_ACTTACGCATCCACGC-1	FALSE	FALSE	TRUE	FALSE
Ctrl2_C1_ACTTAGTACGACAAGA-1	FALSE	FALSE	FALSE	FALSE
Ctrl2_C1_ACTTATACTTACCCGG-1	FALSE	TRUE	TRUE	FALSE
Ctrl2_C1_ACTTATTAGGATCGGT-1	FALSE	TRUE	TRUE	FALSE
Ctrl2_C1_ACTTATTTATGTGCCA-1	FALSE	TRUE	TRUE	FALSE
Ctrl2_C1_ACTTCAGGCTGATCCC-1	FALSE	FALSE	TRUE	FALSE
Ctrl2_C1_ACTTCCATGCGGGACA-1	FALSE	FALSE	TRUE	FALSE
Ctrl2_C1_ACTTCGCCATACGCAC-1	FALSE	TRUE	TRUE	FALSE
Ctrl2_C1_ACTTGACTCCCTCTTT-1	FALSE	TRUE	TRUE	TRUE
Ctrl2_C1_ACTTGGGACCCGGTGG-1	FALSE	FALSE	FALSE	FALSE
Ctrl2_C1_ACTTGTAGTCCCTTCA-1	FALSE	FALSE	FALSE	FALSE
Ctrl2_C1_ACTTGTGGATGGAACG-1	FALSE	FALSE	FALSE	FALSE
Ctrl2_C1_ACTTGTTACCGGATCA-1	FALSE	FALSE	FALSE	FALSE
Ctrl2_C1_ACTTTACCCTCATGAA-1	FALSE	FALSE	FALSE	FALSE
Ctrl2_C1_ACTTTATACACCACTT-1	FALSE	FALSE	FALSE	FALSE
Ctrl2_C1_ACTTTCCTATAGCTTC-1	FALSE	TRUE	FALSE	TRUE
Ctrl2_C1_ACTTTGACTGCATCCT-1	FALSE	TRUE	TRUE	FALSE
Ctrl2_C1_ACTTTGGTCGTGCTCC-1	FALSE	FALSE	FALSE	FALSE
Ctrl2_C1_AGAAATTATGACTCGC-1	FALSE	FALSE	FALSE	FALSE
Ctrl2_C1_AGAACACGGCGATGGT-1	FALSE	FALSE	FALSE	FALSE
Ctrl2_C1_AGAACCCAGCGTGACA-1	FALSE	FALSE	FALSE	FALSE
Ctrl2_C1_AGAACCCTCAATTGGG-1	FALSE	FALSE	FALSE	FALSE
Ctrl2_C1_AGAACGTGGTACATTC-1	FALSE	TRUE	FALSE	FALSE
Ctrl2_C1_AGAACTGTACTTTGTA-1	FALSE	FALSE	TRUE	FALSE
Ctrl2_C1_AGAAGGTACACTTCAC-1	FALSE	FALSE	FALSE	FALSE
Ctrl2_C1_AGAAGGTTGCCGAATT-1	FALSE	TRUE	TRUE	TRUE
Ctrl2_C1_AGAAGGTTGTAGGTCG-1	FALSE	FALSE	FALSE	FALSE
Ctrl2_C1_AGAAGTGATTCGTGAT-1	FALSE	FALSE	FALSE	FALSE
Ctrl2_C1_AGAATAAATCTTCAGG-1	FALSE	TRUE	TRUE	FALSE
Ctrl2_C1_AGAATACAGGCTATCC-1	FALSE	FALSE	TRUE	TRUE
Ctrl2_C1_AGAATTGTTTGACATA-1	FALSE	FALSE	FALSE	FALSE
Ctrl2_C1_AGACAGCTCAGAATCC-1	FALSE	TRUE	TRUE	FALSE
Ctrl2_C1_AGACCAAACCACACCT-1	FALSE	TRUE	TRUE	FALSE
Ctrl2_C1_AGACCATGGGATACAA-1	FALSE	FALSE	FALSE	FALSE
Ctrl2_C1_AGACCCACCGCTGATC-1	FALSE	FALSE	TRUE	FALSE
Ctrl2_C1_AGACCCGCCCTCCTCG-1	FALSE	TRUE	TRUE	FALSE
Ctrl2_C1_AGACCGCTCCGCGGTT-1	FALSE	FALSE	FALSE	FALSE
Ctrl2_C1_AGACCGGGAAACCCTG-1	FALSE	FALSE	TRUE	FALSE
Ctrl2_C1_AGACGAAGTGCCGGTC-1	FALSE	FALSE	FALSE	FALSE
Ctrl2_C1_AGACGACGATGCCGCT-1	FALSE	FALSE	FALSE	TRUE
Ctrl2_C1_AGACTAGCCTTCCAGA-1	FALSE	FALSE	TRUE	FALSE
Ctrl2_C1_AGACTGTTACCGGGTC-1	FALSE	FALSE	FALSE	FALSE
Ctrl2_C1_AGAGAAACACCAGAAA-1	FALSE	FALSE	FALSE	FALSE
Ctrl2_C1_AGAGAACCGTCTAGGA-1	FALSE	FALSE	FALSE	FALSE
Ctrl2_C1_AGAGAAGGAGTACAAT-1	FALSE	FALSE	TRUE	TRUE
Ctrl2_C1_AGAGATCTCTAAAGCG-1	FALSE	FALSE	FALSE	FALSE
Ctrl2_C1_AGAGCAGTTATGAGAC-1	FALSE	TRUE	TRUE	FALSE
Ctrl2_C1_AGAGCCGCCGAGATTT-1	FALSE	FALSE	FALSE	FALSE
Ctrl2_C1_AGAGCGGGCTAATCAT-1	FALSE	FALSE	FALSE	FALSE
Ctrl2_C1_AGAGCGTACAAGCTCG-1	FALSE	FALSE	FALSE	FALSE
Ctrl2_C1_AGAGCTACGAAAGCAT-1	FALSE	FALSE	FALSE	FALSE
Ctrl2_C1_AGAGGCTTCGGAAACC-1	FALSE	FALSE	TRUE	FALSE
Ctrl2_C1_AGAGTAAACTTCACTA-1	FALSE	TRUE	TRUE	FALSE
Ctrl2_C1_AGATAACTTCAGGGCC-1	FALSE	FALSE	FALSE	TRUE
Ctrl2_C1_AGATACCAGCACTTCA-1	FALSE	FALSE	FALSE	FALSE
Ctrl2_C1_AGATACCGGTGTTCAC-1	FALSE	TRUE	TRUE	TRUE
Ctrl2_C1_AGATACGACTTCATAT-1	FALSE	FALSE	FALSE	FALSE
Ctrl2_C1_AGATACTCAAGATCGA-1	FALSE	TRUE	FALSE	FALSE
Ctrl2_C1_AGATATAATACGACTA-1	FALSE	FALSE	TRUE	TRUE
Ctrl2_C1_AGATCTCAGGTGTGAT-1	FALSE	TRUE	FALSE	TRUE
Ctrl2_C1_AGATGACTCGCCCACG-1	FALSE	TRUE	FALSE	FALSE
Ctrl2_C1_AGATGAGGGTTGCGAT-1	FALSE	FALSE	TRUE	FALSE
Ctrl2_C1_AGATGATGGAGTCTGG-1	FALSE	FALSE	FALSE	FALSE
Ctrl2_C1_AGATGCAAGACGTGCA-1	FALSE	TRUE	FALSE	TRUE
Ctrl2_C1_AGATGCATCCTGTGTC-1	FALSE	TRUE	TRUE	FALSE
Ctrl2_C1_AGATTATAGGACGTTT-1	FALSE	FALSE	FALSE	FALSE
Ctrl2_C1_AGATTCACAACCGATA-1	FALSE	FALSE	TRUE	FALSE
Ctrl2_C1_AGCAAAGGCCGCTAGT-1	FALSE	FALSE	TRUE	FALSE
Ctrl2_C1_AGCAACATATCTTATT-1	TRUE	TRUE	TRUE	FALSE
Ctrl2_C1_AGCAACCGAAAGTAAT-1	FALSE	FALSE	FALSE	FALSE
Ctrl2_C1_AGCACACGTTTAGACT-1	FALSE	FALSE	FALSE	TRUE
Ctrl2_C1_AGCACCAGTACTCACG-1	FALSE	FALSE	TRUE	FALSE
Ctrl2_C1_AGCACTACCGGCCTGT-1	FALSE	FALSE	TRUE	FALSE
Ctrl2_C1_AGCACTACCTCACCAG-1	FALSE	FALSE	TRUE	FALSE
Ctrl2_C1_AGCAGAAGGAGAAAGA-1	FALSE	FALSE	TRUE	TRUE
Ctrl2_C1_AGCAGCCAGATGAATA-1	TRUE	FALSE	TRUE	FALSE
Ctrl2_C1_AGCAGTCGAAGCATGC-1	FALSE	FALSE	FALSE	TRUE
Ctrl2_C1_AGCATATCAATATGCT-1	FALSE	FALSE	TRUE	FALSE
Ctrl2_C1_AGCATCATTTCGAAAG-1	FALSE	FALSE	FALSE	FALSE
Ctrl2_C1_AGCATCGTCGATAATT-1	FALSE	FALSE	TRUE	FALSE
Ctrl2_C1_AGCATTACGAGGCAAG-1	FALSE	FALSE	FALSE	FALSE
Ctrl2_C1_AGCCAAGCTTTGTGTC-1	FALSE	TRUE	TRUE	TRUE
Ctrl2_C1_AGCCACAGGTTACCCG-1	FALSE	FALSE	FALSE	FALSE
Ctrl2_C1_AGCCACTCCCGTGCTT-1	FALSE	TRUE	FALSE	TRUE
Ctrl2_C1_AGCCATATAGTATGTG-1	FALSE	FALSE	TRUE	FALSE
Ctrl2_C1_AGCCCATACATGTAAG-1	FALSE	FALSE	FALSE	FALSE
Ctrl2_C1_AGCCCGCAACAAGCAG-1	FALSE	FALSE	TRUE	FALSE
Ctrl2_C1_AGCCCGGCATTAGAGG-1	FALSE	TRUE	TRUE	TRUE
Ctrl2_C1_AGCCCGGTAGCCTGTA-1	TRUE	FALSE	TRUE	FALSE
Ctrl2_C1_AGCCCTAAGCGAAGTT-1	FALSE	TRUE	TRUE	FALSE
Ctrl2_C1_AGCCCTCCCTGGTGGC-1	FALSE	FALSE	TRUE	FALSE
Ctrl2_C1_AGCCCTGTCGCACCGT-1	FALSE	FALSE	FALSE	FALSE
Ctrl2_C1_AGCCGTGGCTAAATGT-1	FALSE	FALSE	FALSE	FALSE
Ctrl2_C1_AGCCTAATACCCACGT-1	FALSE	FALSE	FALSE	FALSE
Ctrl2_C1_AGCCTTAAAGCGGAAG-1	FALSE	TRUE	TRUE	FALSE
Ctrl2_C1_AGCGACAGGAACGGTC-1	FALSE	TRUE	TRUE	FALSE
Ctrl2_C1_AGCGACATCCCATTCA-1	FALSE	FALSE	FALSE	FALSE
Ctrl2_C1_AGCGACCAACGATATT-1	FALSE	TRUE	FALSE	TRUE
Ctrl2_C1_AGCGAGACGTGAAGGC-1	FALSE	TRUE	TRUE	FALSE
Ctrl2_C1_AGCGATGCGCCTAATA-1	FALSE	FALSE	FALSE	FALSE
Ctrl2_C1_AGCGCATAATGAATCG-1	TRUE	FALSE	TRUE	FALSE
Ctrl2_C1_AGCGCTAGAGCGATGT-1	FALSE	FALSE	FALSE	FALSE
Ctrl2_C1_AGCGGACACTTCGTAG-1	FALSE	FALSE	TRUE	FALSE
Ctrl2_C1_AGCGGCGGTTAGCGGT-1	FALSE	TRUE	TRUE	FALSE
Ctrl2_C1_AGCGGGAAGGGTCCAT-1	FALSE	FALSE	TRUE	FALSE
Ctrl2_C1_AGCGGGTCTGACACTC-1	FALSE	TRUE	FALSE	TRUE
Ctrl2_C1_AGCGGTTGCCGCTCTG-1	FALSE	FALSE	TRUE	FALSE
Ctrl2_C1_AGCGTACGAGAGCTAG-1	FALSE	FALSE	FALSE	FALSE
Ctrl2_C1_AGCGTGGTATTCTACT-1	FALSE	FALSE	TRUE	FALSE
Ctrl2_C1_AGCTAACAAGCAATGT-1	FALSE	TRUE	TRUE	TRUE
Ctrl2_C1_AGCTAAGTACGCAGGC-1	FALSE	TRUE	TRUE	FALSE
Ctrl2_C1_AGCTATTTAATCCAAC-1	FALSE	FALSE	TRUE	TRUE
Ctrl2_C1_AGCTCCATATATGTTC-1	FALSE	FALSE	FALSE	FALSE
Ctrl2_C1_AGCTCCTTCGCACATC-1	FALSE	FALSE	TRUE	FALSE
Ctrl2_C1_AGCTCTAGACGTTCCA-1	FALSE	TRUE	TRUE	FALSE
Ctrl2_C1_AGCTCTTCCCAGTGCA-1	TRUE	FALSE	FALSE	FALSE
Ctrl2_C1_AGCTCTTCGTAACCTT-1	FALSE	FALSE	FALSE	FALSE
Ctrl2_C1_AGCTCTTTACTCAGTT-1	FALSE	TRUE	TRUE	FALSE
Ctrl2_C1_AGCTGAAGTAAACCAA-1	FALSE	FALSE	FALSE	FALSE
Ctrl2_C1_AGCTGTAACCTCAATC-1	FALSE	TRUE	FALSE	TRUE
Ctrl2_C1_AGCTTCTTCTCGAGCA-1	FALSE	FALSE	FALSE	FALSE
Ctrl2_C1_AGCTTGATCTTAACTT-1	FALSE	FALSE	FALSE	FALSE
Ctrl2_C1_AGGAAGCTGTCCGCCG-1	FALSE	FALSE	TRUE	FALSE
Ctrl2_C1_AGGACAGTCGAATCCC-1	FALSE	TRUE	TRUE	FALSE
Ctrl2_C1_AGGACGACCCATTAGA-1	FALSE	FALSE	TRUE	TRUE
Ctrl2_C1_AGGACGCTCGATGTTG-1	FALSE	FALSE	FALSE	FALSE
Ctrl2_C1_AGGAGGCCTTCGCGCG-1	FALSE	FALSE	TRUE	FALSE
Ctrl2_C1_AGGATAAAGTCGGGAT-1	FALSE	FALSE	TRUE	FALSE
Ctrl2_C1_AGGATATAGGGATTTA-1	FALSE	FALSE	TRUE	FALSE
Ctrl2_C1_AGGATATCCGACTGCA-1	FALSE	FALSE	FALSE	FALSE
Ctrl2_C1_AGGATCACGCGATCTG-1	FALSE	FALSE	FALSE	FALSE
Ctrl2_C1_AGGCAGATGCGTAAAC-1	FALSE	FALSE	TRUE	FALSE
Ctrl2_C1_AGGCAGGGAGCGTACT-1	FALSE	FALSE	TRUE	FALSE
Ctrl2_C1_AGGCATTGTCGTAGGG-1	TRUE	TRUE	TRUE	FALSE
Ctrl2_C1_AGGCCACCCGTTATGA-1	FALSE	TRUE	FALSE	FALSE
Ctrl2_C1_AGGCCCAGTGACTGGT-1	FALSE	FALSE	FALSE	FALSE
Ctrl2_C1_AGGCCCATTGTACAGG-1	FALSE	FALSE	FALSE	FALSE
Ctrl2_C1_AGGCCCTAGAACGCCA-1	FALSE	FALSE	FALSE	FALSE
Ctrl2_C1_AGGCCTATCATACCAA-1	FALSE	FALSE	FALSE	FALSE
Ctrl2_C1_AGGCCTGAGAATCTCG-1	FALSE	FALSE	FALSE	FALSE
Ctrl2_C1_AGGCGGTTTGTCCCGC-1	FALSE	FALSE	FALSE	FALSE
Ctrl2_C1_AGGCGTCTATGGACGG-1	FALSE	TRUE	FALSE	FALSE
Ctrl2_C1_AGGCTATGGTTAGCTT-1	FALSE	FALSE	FALSE	FALSE
Ctrl2_C1_AGGCTTCCCGAAGAAG-1	FALSE	TRUE	TRUE	TRUE
Ctrl2_C1_AGGCTTGCTAGACACC-1	FALSE	TRUE	FALSE	FALSE
Ctrl2_C1_AGGGAAACGAGGTACT-1	FALSE	FALSE	TRUE	FALSE
Ctrl2_C1_AGGGACCGGCTGCGTT-1	FALSE	FALSE	TRUE	FALSE
Ctrl2_C1_AGGGACTCTACGCGAC-1	TRUE	TRUE	TRUE	TRUE
Ctrl2_C1_AGGGAGACATACTTCG-1	FALSE	TRUE	FALSE	FALSE
Ctrl2_C1_AGGGCGAGCAGCTGAT-1	FALSE	FALSE	FALSE	FALSE
Ctrl2_C1_AGGGCGTGATCGGCTA-1	FALSE	FALSE	FALSE	FALSE
Ctrl2_C1_AGGGCTGCAGTTACAG-1	FALSE	TRUE	FALSE	TRUE
Ctrl2_C1_AGGGTCAGAGCACTCG-1	FALSE	FALSE	TRUE	FALSE
Ctrl2_C1_AGGGTCAGTAACCCTA-1	FALSE	FALSE	FALSE	FALSE
Ctrl2_C1_AGGGTCGATGCGAACT-1	FALSE	TRUE	FALSE	FALSE
Ctrl2_C1_AGGGTGCCGTTCTTTA-1	FALSE	FALSE	TRUE	FALSE
Ctrl2_C1_AGGGTTCAGACGGTCC-1	FALSE	FALSE	FALSE	FALSE
Ctrl2_C1_AGGGTTTAGTTCGGGA-1	FALSE	FALSE	FALSE	FALSE
Ctrl2_C1_AGGTACGATATTGCCA-1	FALSE	FALSE	TRUE	FALSE
Ctrl2_C1_AGGTAGATCGAGATAT-1	FALSE	FALSE	FALSE	FALSE
Ctrl2_C1_AGGTAGGTACAAAGCT-1	FALSE	TRUE	TRUE	FALSE
Ctrl2_C1_AGGTATAATTGATAGT-1	FALSE	FALSE	FALSE	FALSE
Ctrl2_C1_AGGTATGCGGACATTA-1	FALSE	FALSE	FALSE	FALSE
Ctrl2_C1_AGGTCAGGTGAGAGTG-1	FALSE	FALSE	FALSE	FALSE
Ctrl2_C1_AGGTGCACGTCCACAT-1	FALSE	FALSE	FALSE	FALSE
Ctrl2_C1_AGGTGGTGACCTTCGC-1	FALSE	FALSE	TRUE	TRUE
Ctrl2_C1_AGGTGTATCGCCATGA-1	FALSE	TRUE	TRUE	FALSE
Ctrl2_C1_AGGTTGAGGCACGCTT-1	FALSE	FALSE	FALSE	FALSE
Ctrl2_C1_AGGTTTCACACACCTT-1	FALSE	TRUE	TRUE	FALSE
Ctrl2_C1_AGTAATCTAAGGGTGG-1	FALSE	FALSE	FALSE	FALSE
Ctrl2_C1_AGTAATGTCTTGCCGC-1	FALSE	FALSE	FALSE	FALSE
Ctrl2_C1_AGTACAGAAGCTTATA-1	FALSE	FALSE	FALSE	TRUE
Ctrl2_C1_AGTACATCATTTATCA-1	FALSE	FALSE	FALSE	FALSE
Ctrl2_C1_AGTACGGGCACCTGGC-1	FALSE	FALSE	FALSE	FALSE
Ctrl2_C1_AGTACTCTTATGCCCA-1	FALSE	FALSE	TRUE	FALSE
Ctrl2_C1_AGTAGAAGGCGCCTCA-1	FALSE	FALSE	TRUE	TRUE
Ctrl2_C1_AGTAGGAAGGAAGTTG-1	FALSE	FALSE	TRUE	FALSE
Ctrl2_C1_AGTAGGTAACATACAT-1	FALSE	FALSE	FALSE	FALSE
Ctrl2_C1_AGTATACACAGCGACA-1	FALSE	FALSE	FALSE	FALSE
Ctrl2_C1_AGTATGCTGGAGACCA-1	FALSE	FALSE	TRUE	TRUE
Ctrl2_C1_AGTATTTGGCACGACC-1	FALSE	TRUE	TRUE	FALSE
Ctrl2_C1_AGTCAAATGATGTGAT-1	FALSE	FALSE	TRUE	FALSE
Ctrl2_C1_AGTCAACACCACCATC-1	FALSE	TRUE	TRUE	TRUE
Ctrl2_C1_AGTCAAGATGACACTT-1	FALSE	FALSE	TRUE	FALSE
Ctrl2_C1_AGTCACTAGCTCTCGA-1	FALSE	TRUE	TRUE	FALSE
Ctrl2_C1_AGTCAGCCACCGCCTG-1	FALSE	FALSE	FALSE	FALSE
Ctrl2_C1_AGTCCATTGGCTGATG-1	FALSE	TRUE	TRUE	FALSE
Ctrl2_C1_AGTCCCGCCTTTAATT-1	FALSE	FALSE	FALSE	FALSE
Ctrl2_C1_AGTCGACGGTCTCAAG-1	FALSE	FALSE	TRUE	FALSE
Ctrl2_C1_AGTCGGCCCAAACGAC-1	FALSE	FALSE	TRUE	TRUE
Ctrl2_C1_AGTCGGCTCAACTTTA-1	FALSE	FALSE	FALSE	FALSE
Ctrl2_C1_AGTCGGTTGCGTGAGA-1	FALSE	FALSE	TRUE	FALSE
Ctrl2_C1_AGTCGTATAAAGCAGA-1	FALSE	TRUE	TRUE	TRUE
Ctrl2_C1_AGTCGTCGACCACCAA-1	FALSE	FALSE	TRUE	FALSE
Ctrl2_C1_AGTCGTGGGCATTACG-1	FALSE	FALSE	TRUE	TRUE
Ctrl2_C1_AGTCTAAAGTATACTC-1	FALSE	FALSE	FALSE	FALSE
Ctrl2_C1_AGTCTCACAAGACTAC-1	FALSE	TRUE	FALSE	TRUE
Ctrl2_C1_AGTCTGGACATCCTTG-1	FALSE	FALSE	FALSE	FALSE
Ctrl2_C1_AGTCTTCTCCTCAAAT-1	FALSE	TRUE	TRUE	FALSE
Ctrl2_C1_AGTCTTTAAAGTGTCC-1	FALSE	FALSE	FALSE	TRUE
Ctrl2_C1_AGTGAACAAACTTCTC-1	FALSE	TRUE	TRUE	FALSE
Ctrl2_C1_AGTGACCTACTTTACG-1	FALSE	FALSE	FALSE	TRUE
Ctrl2_C1_AGTGACTGTGACACAA-1	FALSE	FALSE	TRUE	FALSE
Ctrl2_C1_AGTGAGACTTCCAGTA-1	FALSE	TRUE	TRUE	FALSE
Ctrl2_C1_AGTGATAACCTGCGCG-1	FALSE	FALSE	TRUE	FALSE
Ctrl2_C1_AGTGATATGAGTAGTT-1	FALSE	FALSE	FALSE	FALSE
Ctrl2_C1_AGTGCACGCTTAAGAA-1	FALSE	FALSE	TRUE	FALSE
Ctrl2_C1_AGTGCGTAGCTCGTAA-1	FALSE	TRUE	FALSE	TRUE
Ctrl2_C1_AGTGCTAAACACAGCA-1	FALSE	FALSE	TRUE	FALSE
Ctrl2_C1_AGTGCTTGCACGAATA-1	FALSE	TRUE	TRUE	FALSE
Ctrl2_C1_AGTGGCCCGCAAATGG-1	FALSE	FALSE	FALSE	FALSE
Ctrl2_C1_AGTGGCGTCTGAAGGT-1	FALSE	FALSE	FALSE	FALSE
Ctrl2_C1_AGTGGCTCCGTCGGCC-1	FALSE	FALSE	TRUE	FALSE
Ctrl2_C1_AGTGGTGTTACCCGTG-1	FALSE	FALSE	FALSE	FALSE
Ctrl2_C1_AGTGTATTGCGCATTG-1	FALSE	FALSE	TRUE	FALSE
Ctrl2_C1_AGTGTGCTAAGATCGC-1	FALSE	FALSE	FALSE	FALSE
Ctrl2_C1_AGTGTGGTCTATTGTG-1	FALSE	FALSE	FALSE	FALSE
Ctrl2_C1_AGTTAAACACTTGCGA-1	FALSE	TRUE	TRUE	TRUE
Ctrl2_C1_AGTTAAGCGGTCCCGG-1	FALSE	FALSE	FALSE	FALSE
Ctrl2_C1_AGTTAAGTCAACCGCT-1	FALSE	FALSE	FALSE	FALSE
Ctrl2_C1_AGTTACCGCACATGGT-1	FALSE	TRUE	TRUE	FALSE
Ctrl2_C1_AGTTACTCTATCGTGG-1	FALSE	FALSE	FALSE	FALSE
Ctrl2_C1_AGTTCACCGGTTGGAC-1	TRUE	TRUE	TRUE	FALSE
Ctrl2_C1_AGTTCCTACAGAATTA-1	FALSE	TRUE	FALSE	TRUE
Ctrl2_C1_AGTTCCTATTTATGTT-1	FALSE	TRUE	TRUE	TRUE
Ctrl2_C1_AGTTCTGCGTTGTATC-1	FALSE	FALSE	FALSE	FALSE
Ctrl2_C1_AGTTGACATCGGCTGG-1	FALSE	TRUE	TRUE	FALSE
Ctrl2_C1_AGTTGACGGTCCTTGC-1	FALSE	FALSE	TRUE	TRUE
Ctrl2_C1_AGTTGCTGACTGATAT-1	FALSE	FALSE	FALSE	FALSE
Ctrl2_C1_AGTTGGCAAGGCTAGA-1	FALSE	FALSE	FALSE	FALSE
Ctrl2_C1_AGTTTCGCAGGTCGGA-1	TRUE	FALSE	FALSE	FALSE
Ctrl2_C1_AGTTTGCACCTGCCTC-1	FALSE	FALSE	TRUE	FALSE
Ctrl2_C1_AGTTTGGCACGGGTTG-1	TRUE	FALSE	TRUE	FALSE
Ctrl2_C1_AGTTTGGCCAGACCTA-1	FALSE	FALSE	TRUE	FALSE
Ctrl2_C1_ATAAACGGACCCGTAA-1	FALSE	FALSE	TRUE	FALSE
Ctrl2_C1_ATAAACGTTGCACCAC-1	FALSE	TRUE	TRUE	FALSE
Ctrl2_C1_ATAAAGGCTCGGTCGT-1	FALSE	FALSE	TRUE	TRUE
Ctrl2_C1_ATAAATATTAGCAGCT-1	FALSE	FALSE	FALSE	FALSE
Ctrl2_C1_ATAACGCCGGAGGGTC-1	FALSE	TRUE	TRUE	TRUE
Ctrl2_C1_ATAACGGAGTCCAACG-1	FALSE	FALSE	FALSE	TRUE
Ctrl2_C1_ATAAGGTGGAGAACAT-1	FALSE	FALSE	TRUE	FALSE
Ctrl2_C1_ATAAGTAGGGCGACTC-1	FALSE	FALSE	FALSE	FALSE
Ctrl2_C1_ATAAGTTACCGCGACG-1	FALSE	FALSE	TRUE	FALSE
Ctrl2_C1_ATAATACCGTTAGCCG-1	FALSE	FALSE	FALSE	FALSE
Ctrl2_C1_ATAATAGCTGTTGAAT-1	FALSE	FALSE	TRUE	FALSE
Ctrl2_C1_ATAATAGTGTAGGGAC-1	FALSE	FALSE	FALSE	FALSE
Ctrl2_C1_ATAATCTTGGAGAACC-1	TRUE	FALSE	TRUE	FALSE
Ctrl2_C1_ATAATTAGCTAAGTAG-1	FALSE	TRUE	TRUE	TRUE
Ctrl2_C1_ATACAGGCCCTCCAAT-1	FALSE	FALSE	FALSE	FALSE
Ctrl2_C1_ATACCACGGGCAACTT-1	TRUE	FALSE	FALSE	FALSE
Ctrl2_C1_ATACCAGGCTAATAGA-1	FALSE	FALSE	FALSE	FALSE
Ctrl2_C1_ATACCGTCATCCATAA-1	FALSE	FALSE	FALSE	FALSE
Ctrl2_C1_ATACCTAACCAAGAAA-1	FALSE	FALSE	TRUE	FALSE
Ctrl2_C1_ATACGAAGGCTTTCCA-1	FALSE	FALSE	TRUE	FALSE
Ctrl2_C1_ATACGAGGTTTGTAAG-1	FALSE	FALSE	FALSE	FALSE
Ctrl2_C1_ATACGCCGGCGAAACC-1	FALSE	TRUE	FALSE	TRUE
Ctrl2_C1_ATACGGAACGTCGTTT-1	FALSE	FALSE	FALSE	FALSE
Ctrl2_C1_ATACGGGTTTCGATTG-1	FALSE	FALSE	FALSE	FALSE
Ctrl2_C1_ATACGTACTTAGCCAC-1	FALSE	FALSE	TRUE	FALSE
Ctrl2_C1_ATACGTCCACTCCTGT-1	FALSE	FALSE	TRUE	FALSE
Ctrl2_C1_ATACGTTATGCACGGA-1	FALSE	FALSE	TRUE	FALSE
Ctrl2_C1_ATACTAGCATGACCCT-1	FALSE	FALSE	FALSE	FALSE
Ctrl2_C1_ATACTCTCGCCACTCT-1	FALSE	TRUE	TRUE	FALSE
Ctrl2_C1_ATACTGCCTTACACCG-1	FALSE	FALSE	TRUE	FALSE
Ctrl2_C1_ATAGACGAAGAGAAAG-1	FALSE	FALSE	TRUE	TRUE
Ctrl2_C1_ATAGAGTACTGGGACA-1	FALSE	TRUE	TRUE	FALSE
Ctrl2_C1_ATAGCAACTAGGGAAG-1	FALSE	FALSE	FALSE	FALSE
Ctrl2_C1_ATAGCCTCAGTACCCA-1	FALSE	FALSE	TRUE	FALSE
Ctrl2_C1_ATAGCTGCTCTTGTTA-1	FALSE	FALSE	TRUE	FALSE
Ctrl2_C1_ATAGGCGGCTATAGAA-1	TRUE	FALSE	FALSE	FALSE
Ctrl2_C1_ATAGGGATATCCTTGA-1	FALSE	TRUE	TRUE	FALSE
Ctrl2_C1_ATAGGTTGGGCAGATG-1	FALSE	TRUE	TRUE	FALSE
Ctrl2_C1_ATAGTGAAGCGTTCTC-1	FALSE	TRUE	TRUE	FALSE
Ctrl2_C1_ATAGTTCCACCCACTC-1	FALSE	FALSE	TRUE	FALSE
Ctrl2_C1_ATATAAAGCGCTCGTG-1	FALSE	FALSE	FALSE	FALSE
Ctrl2_C1_ATATAAATGTAGCTGC-1	FALSE	FALSE	TRUE	FALSE
Ctrl2_C1_ATATAACACGGGCGCA-1	FALSE	FALSE	TRUE	TRUE
Ctrl2_C1_ATATAGAGTATTGGTC-1	FALSE	FALSE	FALSE	FALSE
Ctrl2_C1_ATATCAACCTACAGAG-1	FALSE	FALSE	TRUE	FALSE
Ctrl2_C1_ATATCAATTCCAGCCT-1	FALSE	TRUE	TRUE	TRUE
Ctrl2_C1_ATATCGGTAGGGAGAT-1	FALSE	FALSE	FALSE	FALSE
Ctrl2_C1_ATATCGTTCCTCGAAC-1	FALSE	FALSE	TRUE	FALSE
Ctrl2_C1_ATATCTCCCTCGTTAA-1	FALSE	FALSE	TRUE	FALSE
Ctrl2_C1_ATATCTTAGGGCCTTC-1	FALSE	FALSE	FALSE	FALSE
Ctrl2_C1_ATATGGGATAGCAACT-1	FALSE	FALSE	FALSE	FALSE
Ctrl2_C1_ATATGTCTAGAGCGTG-1	FALSE	FALSE	FALSE	FALSE
Ctrl2_C1_ATATTCAGTTAAACCT-1	TRUE	TRUE	TRUE	TRUE
Ctrl2_C1_ATATTCCACATAGTGA-1	FALSE	FALSE	TRUE	FALSE
Ctrl2_C1_ATATTCCCACAGGTCA-1	FALSE	FALSE	FALSE	FALSE
Ctrl2_C1_ATATTGCTGTCAAAGT-1	FALSE	FALSE	FALSE	FALSE
Ctrl2_C1_ATATTTAACCCTCAAG-1	FALSE	TRUE	FALSE	TRUE
Ctrl2_C1_ATCAAACACTGTTCCA-1	FALSE	FALSE	TRUE	FALSE
Ctrl2_C1_ATCAAACGAAGGTTTG-1	FALSE	TRUE	FALSE	FALSE
Ctrl2_C1_ATCAAGATCCCAGGAC-1	FALSE	FALSE	TRUE	FALSE
Ctrl2_C1_ATCAATCTGGGCTGCA-1	FALSE	TRUE	TRUE	FALSE
Ctrl2_C1_ATCAATGCCGTGGCTG-1	FALSE	TRUE	TRUE	TRUE
Ctrl2_C1_ATCACATTAGAATATC-1	FALSE	FALSE	FALSE	FALSE
Ctrl2_C1_ATCACGTGCTAATTAA-1	FALSE	TRUE	FALSE	TRUE
Ctrl2_C1_ATCACTTCATCCTCGC-1	FALSE	FALSE	FALSE	FALSE
Ctrl2_C1_ATCAGACGGCACGCCG-1	FALSE	TRUE	TRUE	TRUE
Ctrl2_C1_ATCAGCCTCATGCTGC-1	FALSE	FALSE	TRUE	FALSE
Ctrl2_C1_ATCAGCTCGTCCACTA-1	FALSE	FALSE	TRUE	FALSE
Ctrl2_C1_ATCAGTAGGCAGGGAT-1	FALSE	TRUE	FALSE	FALSE
Ctrl2_C1_ATCATAGATCGACGAG-1	FALSE	FALSE	FALSE	FALSE
Ctrl2_C1_ATCATCCAATATTTGT-1	FALSE	FALSE	FALSE	FALSE
Ctrl2_C1_ATCATGGACTACCGAC-1	FALSE	FALSE	FALSE	FALSE
Ctrl2_C1_ATCCAATGGAGGGTCC-1	FALSE	FALSE	FALSE	FALSE
Ctrl2_C1_ATCCACATCGACAGAA-1	FALSE	FALSE	TRUE	FALSE
Ctrl2_C1_ATCCAGAGCAACAACC-1	FALSE	FALSE	TRUE	TRUE
Ctrl2_C1_ATCCAGGATTCGTGAA-1	FALSE	TRUE	TRUE	TRUE
Ctrl2_C1_ATCCCATCCACAGCGC-1	FALSE	FALSE	FALSE	FALSE
Ctrl2_C1_ATCCCATTTCCGTGGG-1	FALSE	FALSE	FALSE	FALSE
Ctrl2_C1_ATCCTACCTAAGCTCT-1	FALSE	FALSE	TRUE	TRUE
Ctrl2_C1_ATCCTGAATCGCTGCG-1	FALSE	FALSE	FALSE	FALSE
Ctrl2_C1_ATCCTGCGTGGAATGG-1	FALSE	TRUE	TRUE	FALSE
Ctrl2_C1_ATCGACCCAATACAGA-1	FALSE	TRUE	TRUE	TRUE
Ctrl2_C1_ATCGACTCTTTCCGTT-1	FALSE	FALSE	TRUE	FALSE
Ctrl2_C1_ATCGCACGATTGTTCA-1	FALSE	FALSE	FALSE	FALSE
Ctrl2_C1_ATCGCACGCCGGGAGA-1	FALSE	TRUE	TRUE	FALSE
Ctrl2_C1_ATCGCCAGTCAACATT-1	FALSE	FALSE	TRUE	FALSE
Ctrl2_C1_ATCGCTGCGTGCAGCA-1	FALSE	FALSE	TRUE	FALSE
Ctrl2_C1_ATCGCTTTACGTCTCA-1	FALSE	TRUE	FALSE	FALSE
Ctrl2_C1_ATCGGAGACAGACGGC-1	FALSE	FALSE	FALSE	FALSE
Ctrl2_C1_ATCGGCAAGCAGTCCA-1	FALSE	FALSE	FALSE	FALSE
Ctrl2_C1_ATCGTCCAATCGAGTC-1	FALSE	FALSE	FALSE	FALSE
Ctrl2_C1_ATCGTGGAAAGTCTGG-1	FALSE	TRUE	FALSE	TRUE
Ctrl2_C1_ATCGTTAGCTAGCGGA-1	FALSE	FALSE	FALSE	FALSE
Ctrl2_C1_ATCTAATATCCTACGG-1	FALSE	FALSE	FALSE	FALSE
Ctrl2_C1_ATCTACCATCTGCTCC-1	FALSE	FALSE	FALSE	TRUE
Ctrl2_C1_ATCTAGCTTGTGAGGG-1	FALSE	FALSE	FALSE	TRUE
Ctrl2_C1_ATCTCCCTGCAATCTA-1	FALSE	FALSE	TRUE	FALSE
Ctrl2_C1_ATCTCGTGAGCGAAAC-1	FALSE	FALSE	FALSE	FALSE
Ctrl2_C1_ATCTGACATGGAAGGA-1	FALSE	FALSE	FALSE	FALSE
Ctrl2_C1_ATCTGATAGTGTCTTA-1	FALSE	FALSE	FALSE	FALSE
Ctrl2_C1_ATCTGCTGTTATCGCC-1	FALSE	FALSE	FALSE	TRUE
Ctrl2_C1_ATCTGGGCTGTTCTTG-1	FALSE	FALSE	TRUE	FALSE
Ctrl2_C1_ATCTGGTTAAGACTGT-1	FALSE	FALSE	FALSE	FALSE
Ctrl2_C1_ATCTGTAATTGTACCC-1	FALSE	FALSE	FALSE	FALSE
Ctrl2_C1_ATCTTATCGCACACCC-1	FALSE	FALSE	FALSE	FALSE
Ctrl2_C1_ATCTTGACCTGCAACG-1	FALSE	FALSE	FALSE	TRUE
Ctrl2_C1_ATCTTGACTTGTCCAA-1	FALSE	FALSE	FALSE	FALSE
Ctrl2_C1_ATGAAGCCAAGGAGCC-1	FALSE	TRUE	FALSE	TRUE
Ctrl2_C1_ATGACGCCGGCTCTAA-1	FALSE	FALSE	FALSE	FALSE
Ctrl2_C1_ATGACGCGTTCTATCC-1	FALSE	TRUE	FALSE	TRUE
Ctrl2_C1_ATGACTATCAGCTGTG-1	FALSE	FALSE	FALSE	FALSE
Ctrl2_C1_ATGACTATGCGACATT-1	FALSE	FALSE	TRUE	FALSE
Ctrl2_C1_ATGAGGGCAGCGGCTA-1	FALSE	FALSE	FALSE	FALSE
Ctrl2_C1_ATGATCGGGAATAGAC-1	FALSE	FALSE	FALSE	FALSE
Ctrl2_C1_ATGATGCAATGGTACA-1	FALSE	TRUE	FALSE	TRUE
Ctrl2_C1_ATGCACGCGCTGTTCA-1	FALSE	FALSE	FALSE	FALSE
Ctrl2_C1_ATGCACTACCGCATTG-1	FALSE	FALSE	FALSE	FALSE
Ctrl2_C1_ATGCATGATCCAGGAT-1	FALSE	TRUE	TRUE	FALSE
Ctrl2_C1_ATGCCAATCGCTCTGC-1	FALSE	FALSE	FALSE	FALSE
Ctrl2_C1_ATGCCATTTGCGACCA-1	FALSE	TRUE	TRUE	TRUE
Ctrl2_C1_ATGCCGGTCTTGCATA-1	FALSE	TRUE	TRUE	FALSE
Ctrl2_C1_ATGCCGGTTGATGGGA-1	FALSE	FALSE	FALSE	FALSE
Ctrl2_C1_ATGCGACAGTCCCATT-1	FALSE	TRUE	FALSE	TRUE
Ctrl2_C1_ATGCGAGTCCCACCAC-1	FALSE	FALSE	TRUE	TRUE
Ctrl2_C1_ATGCTCAGTGTTGCAT-1	FALSE	FALSE	FALSE	FALSE
Ctrl2_C1_ATGCTCTGGCGCGGTA-1	FALSE	FALSE	TRUE	FALSE
Ctrl2_C1_ATGCTTAGGAGTTGAT-1	FALSE	FALSE	FALSE	FALSE
Ctrl2_C1_ATGGAAATTTAAGGAG-1	FALSE	TRUE	FALSE	FALSE
Ctrl2_C1_ATGGAACCTTTGCACA-1	FALSE	FALSE	FALSE	FALSE
Ctrl2_C1_ATGGAGCAGGCCGTGA-1	FALSE	TRUE	FALSE	TRUE
Ctrl2_C1_ATGGATCCGGCGTCCG-1	FALSE	FALSE	FALSE	FALSE
Ctrl2_C1_ATGGATTGACCAAACG-1	FALSE	TRUE	TRUE	FALSE
Ctrl2_C1_ATGGCAGCATTACGAT-1	FALSE	FALSE	TRUE	TRUE
Ctrl2_C1_ATGGGACCTGCTGAAC-1	FALSE	FALSE	FALSE	TRUE
Ctrl2_C1_ATGGGCCTCGGCCTCT-1	FALSE	TRUE	TRUE	FALSE
Ctrl2_C1_ATGGGTGTATACCTCC-1	FALSE	TRUE	FALSE	TRUE
Ctrl2_C1_ATGGTATTGGGAACCG-1	FALSE	FALSE	TRUE	FALSE
Ctrl2_C1_ATGGTATTTACTGATT-1	FALSE	FALSE	FALSE	FALSE
Ctrl2_C1_ATGGTCGCGTGGTTTC-1	FALSE	FALSE	TRUE	FALSE
Ctrl2_C1_ATGTAAGGCTGCTCTT-1	TRUE	FALSE	TRUE	FALSE
Ctrl2_C1_ATGTACGATGACGTCG-1	FALSE	FALSE	FALSE	TRUE
Ctrl2_C1_ATGTAGCGCGCGTAGG-1	FALSE	FALSE	FALSE	FALSE
Ctrl2_C1_ATGTCTTGTTTGACTC-1	FALSE	FALSE	FALSE	FALSE
Ctrl2_C1_ATGTGAAAGCCTAATG-1	FALSE	FALSE	FALSE	FALSE
Ctrl2_C1_ATGTGCATCCGACGCA-1	FALSE	FALSE	TRUE	FALSE
Ctrl2_C1_ATGTGGACATCTTGAT-1	FALSE	FALSE	TRUE	FALSE
Ctrl2_C1_ATGTTACGAGCAATAC-1	FALSE	FALSE	FALSE	FALSE
Ctrl2_C1_ATGTTCCTGCCCACCT-1	FALSE	FALSE	FALSE	FALSE
Ctrl2_C1_ATGTTCGTCGACCCAC-1	FALSE	FALSE	TRUE	FALSE
Ctrl2_C1_ATGTTGATTAGAGACT-1	FALSE	FALSE	FALSE	TRUE
Ctrl2_C1_ATGTTGTAGTCTGTTT-1	FALSE	FALSE	FALSE	FALSE
Ctrl2_C1_ATTAAACATGCGGACC-1	FALSE	FALSE	FALSE	TRUE
Ctrl2_C1_ATTAATACTACGCGGG-1	FALSE	FALSE	FALSE	FALSE
Ctrl2_C1_ATTAATGAACCAGTCG-1	FALSE	FALSE	TRUE	FALSE
Ctrl2_C1_ATTAATTCGGTCACTC-1	FALSE	TRUE	TRUE	FALSE
Ctrl2_C1_ATTACATGTCAGTCTT-1	FALSE	FALSE	TRUE	TRUE
Ctrl2_C1_ATTACCACACTGCCTG-1	FALSE	FALSE	FALSE	FALSE
Ctrl2_C1_ATTACGCGCTGGCAGG-1	FALSE	FALSE	FALSE	FALSE
Ctrl2_C1_ATTACGGGCTACGGTT-1	FALSE	FALSE	FALSE	FALSE
Ctrl2_C1_ATTACTAGCCTCTTGC-1	FALSE	FALSE	FALSE	FALSE
Ctrl2_C1_ATTAGATTGATAGCGG-1	FALSE	FALSE	FALSE	FALSE
Ctrl2_C1_ATTAGGCGATGCTTTC-1	FALSE	TRUE	TRUE	FALSE
Ctrl2_C1_ATTATACTTTGCTCGT-1	FALSE	FALSE	FALSE	FALSE
Ctrl2_C1_ATTATAGCTACTTTAC-1	FALSE	TRUE	TRUE	TRUE
Ctrl2_C1_ATTATCGGAATGTACG-1	FALSE	TRUE	FALSE	FALSE
Ctrl2_C1_ATTATGCCATAGGGAG-1	FALSE	FALSE	FALSE	FALSE
Ctrl2_C1_ATTATTATGTCCGTCA-1	FALSE	FALSE	FALSE	TRUE
Ctrl2_C1_ATTATTCAGAGTCACT-1	FALSE	FALSE	FALSE	FALSE
Ctrl2_C1_ATTCAACCATTTAAGG-1	FALSE	TRUE	TRUE	FALSE
Ctrl2_C1_ATTCACTGATGTTGGA-1	FALSE	FALSE	FALSE	FALSE
Ctrl2_C1_ATTCAGTAGCAGGGTC-1	FALSE	FALSE	FALSE	FALSE
Ctrl2_C1_ATTCATATACTGTCCA-1	FALSE	FALSE	TRUE	FALSE
Ctrl2_C1_ATTCATCGTTGAGGCA-1	FALSE	FALSE	TRUE	FALSE
Ctrl2_C1_ATTCCCACATAAACAA-1	FALSE	FALSE	FALSE	FALSE
Ctrl2_C1_ATTCCTAAGACGTGGA-1	FALSE	FALSE	FALSE	FALSE
Ctrl2_C1_ATTCCTTCCAGGCGGT-1	FALSE	FALSE	TRUE	FALSE
Ctrl2_C1_ATTCGACGCCGGGCCT-1	FALSE	FALSE	FALSE	FALSE
Ctrl2_C1_ATTCGCGCCTTGAGAG-1	FALSE	FALSE	FALSE	FALSE
Ctrl2_C1_ATTCTCGTCTCTTTAG-1	FALSE	FALSE	FALSE	FALSE
Ctrl2_C1_ATTGAAGATCTTAGTG-1	FALSE	FALSE	TRUE	TRUE
Ctrl2_C1_ATTGACCGGCGATGAC-1	FALSE	FALSE	FALSE	FALSE
Ctrl2_C1_ATTGATAGCAACGAGA-1	FALSE	FALSE	FALSE	FALSE
Ctrl2_C1_ATTGATCACCACATTT-1	FALSE	FALSE	TRUE	FALSE
Ctrl2_C1_ATTGCCTATTAGACCG-1	FALSE	TRUE	TRUE	TRUE
Ctrl2_C1_ATTGCCTTTATGTTTG-1	FALSE	FALSE	TRUE	FALSE
Ctrl2_C1_ATTGCGATCAGTAACT-1	FALSE	FALSE	TRUE	FALSE
Ctrl2_C1_ATTGCTGCTCCTCCAT-1	FALSE	TRUE	FALSE	TRUE
Ctrl2_C1_ATTGGATTACAGCGTA-1	FALSE	TRUE	TRUE	FALSE
Ctrl2_C1_ATTGGGAATATCTTGG-1	FALSE	FALSE	FALSE	FALSE
Ctrl2_C1_ATTGTACAACTCGGCT-1	FALSE	FALSE	TRUE	FALSE
Ctrl2_C1_ATTGTCGCAATACCTT-1	FALSE	FALSE	TRUE	FALSE
Ctrl2_C1_ATTGTCTGTTTCATGT-1	FALSE	FALSE	FALSE	FALSE
Ctrl2_C1_ATTTAACTCGTATTAC-1	FALSE	FALSE	FALSE	FALSE
Ctrl2_C1_ATTTACAGTTTACTGG-1	FALSE	TRUE	TRUE	FALSE
Ctrl2_C1_ATTTACTAAGTCCATT-1	FALSE	FALSE	TRUE	FALSE
Ctrl2_C1_ATTTATACTGGTAAAG-1	FALSE	FALSE	FALSE	TRUE
Ctrl2_C1_ATTTCATTATTTCGCG-1	FALSE	FALSE	FALSE	FALSE
Ctrl2_C1_ATTTCCGGGTTCTGCG-1	FALSE	TRUE	FALSE	FALSE
Ctrl2_C1_ATTTGCGCGAGTAGCT-1	FALSE	TRUE	FALSE	TRUE
Ctrl2_C1_ATTTGTCTTGGGAGCT-1	FALSE	TRUE	TRUE	FALSE
Ctrl2_C1_ATTTGTTCCAGGGCTC-1	FALSE	FALSE	TRUE	FALSE
Ctrl2_C1_CAAACCCTCCGGCGGG-1	FALSE	FALSE	FALSE	TRUE
Ctrl2_C1_CAAACGAGTATCGCAG-1	FALSE	FALSE	TRUE	TRUE
Ctrl2_C1_CAAACGGTCGCACTTT-1	FALSE	FALSE	TRUE	FALSE
Ctrl2_C1_CAAACTATTGAGCTTC-1	TRUE	TRUE	TRUE	FALSE
Ctrl2_C1_CAAAGATTATTGGGCC-1	FALSE	TRUE	FALSE	TRUE
Ctrl2_C1_CAAAGGTCATCTGAAA-1	FALSE	FALSE	FALSE	FALSE
Ctrl2_C1_CAAAGTCAGGTTAGCT-1	FALSE	TRUE	TRUE	FALSE
Ctrl2_C1_CAAATCTCTCACAAGG-1	FALSE	FALSE	FALSE	FALSE
Ctrl2_C1_CAAATGTCCTTCCGTG-1	FALSE	FALSE	FALSE	TRUE
Ctrl2_C1_CAAATTGTCAGCAAGC-1	FALSE	TRUE	TRUE	FALSE
Ctrl2_C1_CAACACATCTCCTGCC-1	FALSE	TRUE	TRUE	FALSE
Ctrl2_C1_CAACATGGCCTGATAA-1	FALSE	FALSE	FALSE	FALSE
Ctrl2_C1_CAACCTACCGAGCAGT-1	FALSE	FALSE	FALSE	TRUE
Ctrl2_C1_CAACGACCCGTTTACA-1	FALSE	FALSE	FALSE	FALSE
Ctrl2_C1_CAACGCGATGAGCCAA-1	FALSE	FALSE	FALSE	FALSE
Ctrl2_C1_CAACGTGGTGGAGTCT-1	FALSE	FALSE	FALSE	FALSE
Ctrl2_C1_CAACTATATCGAATGC-1	FALSE	FALSE	TRUE	FALSE
Ctrl2_C1_CAACTCCTTGATCCCG-1	FALSE	FALSE	FALSE	FALSE
Ctrl2_C1_CAACTGCTCATCCGAT-1	FALSE	TRUE	TRUE	TRUE
Ctrl2_C1_CAACTTGTAGTGGGCA-1	FALSE	FALSE	FALSE	FALSE
Ctrl2_C1_CAAGAGGGCGGAGTAC-1	FALSE	FALSE	FALSE	TRUE
Ctrl2_C1_CAAGATATTATAACGT-1	FALSE	TRUE	TRUE	FALSE
Ctrl2_C1_CAAGCAACGTCGGAGT-1	FALSE	FALSE	FALSE	FALSE
Ctrl2_C1_CAAGCACCAAATGCCT-1	FALSE	FALSE	FALSE	FALSE
Ctrl2_C1_CAAGCGGCACATAATT-1	FALSE	FALSE	TRUE	FALSE
Ctrl2_C1_CAAGGATCGCATGTTC-1	FALSE	TRUE	TRUE	FALSE
Ctrl2_C1_CAAGGCCAGTGGTGCA-1	FALSE	FALSE	FALSE	FALSE
Ctrl2_C1_CAAGGTCCTATAGGCT-1	FALSE	FALSE	FALSE	FALSE
Ctrl2_C1_CAAGTAAGTGATAGAC-1	FALSE	FALSE	FALSE	FALSE
Ctrl2_C1_CAAGTGTGGTTGCAAA-1	FALSE	TRUE	TRUE	TRUE
Ctrl2_C1_CAATAAACCTTGGCCC-1	FALSE	TRUE	FALSE	FALSE
Ctrl2_C1_CAATACGAGAGTCTGA-1	FALSE	FALSE	FALSE	FALSE
Ctrl2_C1_CAATACGCTCTGAGGC-1	TRUE	TRUE	TRUE	FALSE
Ctrl2_C1_CAATATTCTTGACCTA-1	FALSE	FALSE	FALSE	TRUE
Ctrl2_C1_CAATATTGGACTAGTG-1	FALSE	FALSE	FALSE	FALSE
Ctrl2_C1_CAATCCTGCCGTGGAG-1	FALSE	FALSE	FALSE	FALSE
Ctrl2_C1_CAATGACCCTTAATTT-1	FALSE	FALSE	FALSE	FALSE
Ctrl2_C1_CAATGAGGTTCGACTA-1	FALSE	TRUE	TRUE	FALSE
Ctrl2_C1_CAATGCGAGAAGTATC-1	FALSE	FALSE	TRUE	FALSE
Ctrl2_C1_CAATGGATCTCTACCA-1	FALSE	FALSE	TRUE	FALSE
Ctrl2_C1_CAATGTGCCAACCCTT-1	FALSE	FALSE	FALSE	FALSE
Ctrl2_C1_CAATTAAGGGTGATGA-1	FALSE	FALSE	TRUE	FALSE
Ctrl2_C1_CAATTGGGCCGCACTC-1	FALSE	TRUE	TRUE	TRUE
Ctrl2_C1_CAATTTCGTATAAGGG-1	FALSE	TRUE	FALSE	FALSE
Ctrl2_C1_CAATTTGACCGGGAAG-1	FALSE	FALSE	FALSE	FALSE
Ctrl2_C1_CACAAGAAAGATATTA-1	FALSE	TRUE	TRUE	FALSE
Ctrl2_C1_CACAAGCTAAGAAAGG-1	FALSE	FALSE	TRUE	TRUE
Ctrl2_C1_CACAATGAGCTGCTAT-1	FALSE	TRUE	FALSE	TRUE
Ctrl2_C1_CACACACGCTAACGAG-1	FALSE	TRUE	TRUE	FALSE
Ctrl2_C1_CACACAGCTTGCGCTC-1	FALSE	FALSE	TRUE	FALSE
Ctrl2_C1_CACACAGGGATAGATT-1	FALSE	FALSE	FALSE	FALSE
Ctrl2_C1_CACAGAGACGAGGACG-1	FALSE	FALSE	FALSE	TRUE
Ctrl2_C1_CACAGCACCCACGGCA-1	FALSE	FALSE	FALSE	FALSE
Ctrl2_C1_CACAGCTAGGGAGTGA-1	FALSE	FALSE	TRUE	FALSE
Ctrl2_C1_CACAGGGCCATATAGT-1	FALSE	TRUE	TRUE	FALSE
Ctrl2_C1_CACAGGGCCGTTGTCA-1	FALSE	TRUE	TRUE	TRUE
Ctrl2_C1_CACAGTTCGCTTCCCA-1	FALSE	FALSE	FALSE	FALSE
Ctrl2_C1_CACATATTAGCAGGAT-1	FALSE	FALSE	TRUE	FALSE
Ctrl2_C1_CACATCGTGCACGCGC-1	FALSE	FALSE	FALSE	TRUE
Ctrl2_C1_CACATCTCACCGACGA-1	FALSE	FALSE	TRUE	FALSE
Ctrl2_C1_CACATGATTCAGCAAC-1	FALSE	FALSE	FALSE	FALSE
Ctrl2_C1_CACATGTTTGGACATG-1	FALSE	FALSE	FALSE	FALSE
Ctrl2_C1_CACATTCTTTCGATGG-1	FALSE	FALSE	FALSE	FALSE
Ctrl2_C1_CACATTTCTTGTCAGA-1	FALSE	FALSE	FALSE	FALSE
Ctrl2_C1_CACCAATCATCCGTCT-1	FALSE	FALSE	TRUE	FALSE
Ctrl2_C1_CACCACGCCACACAGA-1	FALSE	TRUE	TRUE	FALSE
Ctrl2_C1_CACCAGTCAGCATGCA-1	FALSE	TRUE	TRUE	TRUE
Ctrl2_C1_CACCATCGGAGGAGAC-1	FALSE	FALSE	TRUE	FALSE
Ctrl2_C1_CACCCAAATCTTATGT-1	FALSE	FALSE	FALSE	FALSE
Ctrl2_C1_CACCCACACGTCACCC-1	FALSE	FALSE	FALSE	FALSE
Ctrl2_C1_CACCCACGAGGCAATT-1	FALSE	FALSE	TRUE	FALSE
Ctrl2_C1_CACCCGGTTTGTGACT-1	FALSE	FALSE	FALSE	TRUE
Ctrl2_C1_CACCCTAACAAGATCT-1	FALSE	FALSE	TRUE	FALSE
Ctrl2_C1_CACCCTTGGTGAGACC-1	FALSE	FALSE	FALSE	FALSE
Ctrl2_C1_CACCCTTTCCTCGCTC-1	FALSE	FALSE	FALSE	FALSE
Ctrl2_C1_CACCGCCAGAAGGTTT-1	FALSE	FALSE	FALSE	TRUE
Ctrl2_C1_CACCGGGCATCACAAG-1	FALSE	FALSE	FALSE	FALSE
Ctrl2_C1_CACCGGTAGAGACATT-1	FALSE	FALSE	FALSE	FALSE
Ctrl2_C1_CACCGTATCCCATCCG-1	FALSE	FALSE	TRUE	FALSE
Ctrl2_C1_CACCGTTAGGGATCAC-1	FALSE	FALSE	FALSE	TRUE
Ctrl2_C1_CACCGTTGCGCGATAT-1	FALSE	FALSE	FALSE	FALSE
Ctrl2_C1_CACCTAATAGAGTCGT-1	FALSE	FALSE	FALSE	FALSE
Ctrl2_C1_CACCTAATCAGTTTAC-1	FALSE	FALSE	TRUE	FALSE
Ctrl2_C1_CACCTCGATGGTGGAC-1	FALSE	TRUE	TRUE	FALSE
Ctrl2_C1_CACCTTGCGAAACTCG-1	FALSE	FALSE	FALSE	FALSE
Ctrl2_C1_CACCTTGGCGCCTTTG-1	FALSE	FALSE	TRUE	FALSE
Ctrl2_C1_CACGAAAGTTAGTCCC-1	FALSE	TRUE	TRUE	TRUE
Ctrl2_C1_CACGAGCAAACCAGAC-1	FALSE	FALSE	FALSE	TRUE
Ctrl2_C1_CACGCACAGCGCAGCT-1	FALSE	FALSE	FALSE	FALSE
Ctrl2_C1_CACGCAGCGAGGCTTT-1	FALSE	FALSE	TRUE	TRUE
Ctrl2_C1_CACGCGGAACTGTTGC-1	FALSE	TRUE	TRUE	TRUE
Ctrl2_C1_CACGTCGGCAACCTCT-1	FALSE	TRUE	FALSE	FALSE
Ctrl2_C1_CACGTTCGTGCTCTAG-1	FALSE	FALSE	FALSE	FALSE
Ctrl2_C1_CACGTTTCGTACACAC-1	FALSE	FALSE	TRUE	FALSE
Ctrl2_C1_CACTAAAGTTGCCTAT-1	FALSE	TRUE	TRUE	TRUE
Ctrl2_C1_CACTCAAGAGCTATGG-1	FALSE	TRUE	TRUE	TRUE
Ctrl2_C1_CACTCAGCTCTTGAGG-1	TRUE	TRUE	TRUE	FALSE
Ctrl2_C1_CACTCCTATGTAAGAT-1	FALSE	FALSE	FALSE	FALSE
Ctrl2_C1_CACTCCTCTCGGTCGG-1	FALSE	FALSE	FALSE	FALSE
Ctrl2_C1_CACTCGAGCTGAACAA-1	FALSE	FALSE	TRUE	FALSE
Ctrl2_C1_CACTCGGTTAGGAGGA-1	FALSE	TRUE	FALSE	FALSE
Ctrl2_C1_CACTCTCAAGCATCGA-1	FALSE	FALSE	FALSE	FALSE
Ctrl2_C1_CACTCTTCTGCTAGCC-1	FALSE	FALSE	FALSE	TRUE
Ctrl2_C1_CACTGACGATTGTGGA-1	FALSE	FALSE	FALSE	FALSE
Ctrl2_C1_CACTGTCCAAGTGAGA-1	FALSE	FALSE	FALSE	FALSE
Ctrl2_C1_CACTTAATCAGACGGA-1	FALSE	FALSE	FALSE	FALSE
Ctrl2_C1_CACTTCGCCACAGGCT-1	FALSE	FALSE	FALSE	FALSE
Ctrl2_C1_CACTTCGTCTTATCTC-1	FALSE	FALSE	FALSE	FALSE
Ctrl2_C1_CAGAACTTAGCCCTCT-1	FALSE	FALSE	TRUE	FALSE
Ctrl2_C1_CAGAATAACACACGGA-1	FALSE	FALSE	FALSE	FALSE
Ctrl2_C1_CAGACACCGATCGCTG-1	FALSE	TRUE	TRUE	TRUE
Ctrl2_C1_CAGACGAACCTGATAC-1	FALSE	TRUE	TRUE	TRUE
Ctrl2_C1_CAGAGACGGTCACCCA-1	FALSE	FALSE	TRUE	FALSE
Ctrl2_C1_CAGAGCATGAGCTTGC-1	FALSE	FALSE	FALSE	FALSE
Ctrl2_C1_CAGAGGCGATGCATGA-1	FALSE	TRUE	FALSE	TRUE
Ctrl2_C1_CAGATAATGGGCGGGT-1	FALSE	FALSE	FALSE	FALSE
Ctrl2_C1_CAGATACTAACATAGT-1	FALSE	FALSE	TRUE	FALSE
Ctrl2_C1_CAGATATGAAGATGAC-1	FALSE	TRUE	FALSE	FALSE
Ctrl2_C1_CAGATCATTTAAAGTC-1	FALSE	TRUE	FALSE	FALSE
Ctrl2_C1_CAGATCCTGGTTTGAA-1	FALSE	FALSE	TRUE	FALSE
Ctrl2_C1_CAGATGTTTGTCCCAA-1	FALSE	FALSE	FALSE	FALSE
Ctrl2_C1_CAGCAGCCCGTTCCTT-1	FALSE	FALSE	TRUE	TRUE
Ctrl2_C1_CAGCAGTCCAGACTAT-1	FALSE	FALSE	TRUE	FALSE
Ctrl2_C1_CAGCAGTCTGTGCTGC-1	FALSE	FALSE	TRUE	TRUE
Ctrl2_C1_CAGCCTCCTGCAGAGG-1	FALSE	FALSE	FALSE	FALSE
Ctrl2_C1_CAGCCTCTCCTCAAGA-1	FALSE	FALSE	FALSE	FALSE
Ctrl2_C1_CAGCGATTCCCTTCAA-1	FALSE	FALSE	FALSE	TRUE
Ctrl2_C1_CAGCTCACTGAGACAT-1	FALSE	FALSE	FALSE	FALSE
Ctrl2_C1_CAGCTCTGGGCTCACT-1	FALSE	FALSE	FALSE	FALSE
Ctrl2_C1_CAGCTGGCGTAACCGT-1	FALSE	FALSE	FALSE	FALSE
Ctrl2_C1_CAGCTTAGTAGGTAGC-1	FALSE	FALSE	FALSE	FALSE
Ctrl2_C1_CAGGAAGACTTTATAT-1	FALSE	FALSE	TRUE	FALSE
Ctrl2_C1_CAGGACAGCTGCCCTT-1	FALSE	FALSE	FALSE	FALSE
Ctrl2_C1_CAGGATATATCGTTGT-1	FALSE	TRUE	TRUE	TRUE
Ctrl2_C1_CAGGCAGTCTTACCAG-1	TRUE	FALSE	FALSE	TRUE
Ctrl2_C1_CAGGCCAGTACCACCT-1	FALSE	FALSE	TRUE	FALSE
Ctrl2_C1_CAGGCCGTTTGGGTGT-1	FALSE	TRUE	TRUE	TRUE
Ctrl2_C1_CAGGCGCACGGTGGTC-1	FALSE	TRUE	TRUE	TRUE
Ctrl2_C1_CAGGCGCCATGCTAGG-1	FALSE	FALSE	TRUE	FALSE
Ctrl2_C1_CAGGGAGATAGGCCAG-1	FALSE	FALSE	FALSE	FALSE
Ctrl2_C1_CAGTAATCCCTCCCAG-1	FALSE	FALSE	FALSE	FALSE
Ctrl2_C1_CAGTACCAGTTTACGT-1	FALSE	FALSE	FALSE	FALSE
Ctrl2_C1_CAGTAGCCCACGCGGT-1	FALSE	FALSE	TRUE	TRUE
Ctrl2_C1_CAGTCGGCCTAGATAT-1	FALSE	TRUE	TRUE	FALSE
Ctrl2_C1_CAGTCTGTATACTGGG-1	FALSE	TRUE	TRUE	TRUE
Ctrl2_C1_CAGTGAATAAATGACT-1	FALSE	TRUE	TRUE	FALSE
Ctrl2_C1_CAGTGGTTGCACATGA-1	FALSE	FALSE	FALSE	FALSE
Ctrl2_C1_CAGTGTCCGCAGAATG-1	FALSE	FALSE	FALSE	FALSE
Ctrl2_C1_CAGTGTCGGCTGGCCC-1	FALSE	FALSE	TRUE	FALSE
Ctrl2_C1_CAGTGTTAATCTCTCA-1	FALSE	FALSE	FALSE	FALSE
Ctrl2_C1_CAGTTCAAATTGACAC-1	FALSE	FALSE	FALSE	FALSE
Ctrl2_C1_CAGTTCCGCGGGTCGA-1	FALSE	FALSE	TRUE	FALSE
Ctrl2_C1_CAGTTCGAGGACCCGA-1	FALSE	FALSE	FALSE	FALSE
Ctrl2_C1_CATAACGGACAGTCGT-1	FALSE	TRUE	TRUE	FALSE
Ctrl2_C1_CATAAGAAGCTTGGCT-1	TRUE	FALSE	FALSE	FALSE
Ctrl2_C1_CATAAGCTCTCCGTCT-1	FALSE	FALSE	FALSE	FALSE
Ctrl2_C1_CATACAAAGCCGAACC-1	FALSE	FALSE	FALSE	FALSE
Ctrl2_C1_CATACACGGTTCCCAC-1	FALSE	FALSE	FALSE	FALSE
Ctrl2_C1_CATACCCGTACCCAGT-1	FALSE	TRUE	TRUE	FALSE
Ctrl2_C1_CATACGAACTAGCTGG-1	FALSE	FALSE	TRUE	FALSE
Ctrl2_C1_CATACGGCGTCTGGGC-1	FALSE	FALSE	FALSE	FALSE
Ctrl2_C1_CATACTATGTAATTGT-1	FALSE	TRUE	TRUE	FALSE
Ctrl2_C1_CATACTTAGGCAATAC-1	FALSE	FALSE	TRUE	FALSE
Ctrl2_C1_CATACTTCTTTCTCCG-1	FALSE	FALSE	FALSE	TRUE
Ctrl2_C1_CATAGAGGAGATACTA-1	FALSE	TRUE	TRUE	TRUE
Ctrl2_C1_CATAGCCGCCCGGGAT-1	FALSE	FALSE	TRUE	FALSE
Ctrl2_C1_CATAGCGTTGCCCACC-1	FALSE	TRUE	FALSE	TRUE
Ctrl2_C1_CATAGGGACACTTGTG-1	FALSE	FALSE	FALSE	FALSE
Ctrl2_C1_CATAGTACATTGAGAG-1	FALSE	FALSE	FALSE	FALSE
Ctrl2_C1_CATAGTAGCATAGTAG-1	FALSE	FALSE	FALSE	FALSE
Ctrl2_C1_CATAGTCAAATACATA-1	FALSE	TRUE	TRUE	FALSE
Ctrl2_C1_CATAGTCCACAAGAAC-1	TRUE	FALSE	FALSE	FALSE
Ctrl2_C1_CATATAGGTACAGTCA-1	FALSE	FALSE	FALSE	FALSE
Ctrl2_C1_CATATGTCAGGCTACG-1	FALSE	FALSE	FALSE	FALSE
Ctrl2_C1_CATCAAACTGGCGCCC-1	FALSE	TRUE	TRUE	FALSE
Ctrl2_C1_CATCAACACCTACTAA-1	FALSE	FALSE	TRUE	FALSE
Ctrl2_C1_CATCATCTACCCGGAC-1	FALSE	FALSE	FALSE	FALSE
Ctrl2_C1_CATCATTACCCTGAGG-1	FALSE	FALSE	TRUE	FALSE
Ctrl2_C1_CATCCAATATAGTTTG-1	FALSE	FALSE	TRUE	TRUE
Ctrl2_C1_CATCCGCAGGCCCGAA-1	FALSE	FALSE	FALSE	FALSE
Ctrl2_C1_CATCCTCTCAAAGATC-1	FALSE	FALSE	TRUE	FALSE
Ctrl2_C1_CATCGGACGGGTTAAT-1	FALSE	FALSE	FALSE	TRUE
Ctrl2_C1_CATCGTCCGGTTACTA-1	FALSE	TRUE	TRUE	FALSE
Ctrl2_C1_CATCTAGTGAAGGGAA-1	FALSE	FALSE	FALSE	FALSE
Ctrl2_C1_CATCTTACACCACCTC-1	FALSE	TRUE	TRUE	TRUE
Ctrl2_C1_CATGACTTCGCTGAAT-1	FALSE	TRUE	TRUE	FALSE
Ctrl2_C1_CATGAGATGCACTCTC-1	FALSE	FALSE	TRUE	FALSE
Ctrl2_C1_CATGAGTCCATCACGG-1	FALSE	FALSE	FALSE	FALSE
Ctrl2_C1_CATGATACGGTGAAAC-1	FALSE	FALSE	FALSE	FALSE
Ctrl2_C1_CATGATGCACAATTCT-1	TRUE	TRUE	TRUE	FALSE
Ctrl2_C1_CATGATGGAAGTTAGC-1	TRUE	TRUE	FALSE	FALSE
Ctrl2_C1_CATGCACATGAGAGGC-1	FALSE	FALSE	FALSE	TRUE
Ctrl2_C1_CATGCCAACTCGCAAA-1	FALSE	FALSE	FALSE	FALSE
Ctrl2_C1_CATGCGTTAGACAGAA-1	FALSE	FALSE	FALSE	FALSE
Ctrl2_C1_CATGCGTTGAGAGGAG-1	FALSE	FALSE	FALSE	FALSE
Ctrl2_C1_CATGCTGGCTCCAATT-1	FALSE	FALSE	FALSE	FALSE
Ctrl2_C1_CATGGATTGTCTTCCG-1	FALSE	FALSE	TRUE	FALSE
Ctrl2_C1_CATGGCAGGAAGATCG-1	FALSE	FALSE	FALSE	FALSE
Ctrl2_C1_CATGGGTATGCCTTAT-1	FALSE	FALSE	FALSE	FALSE
Ctrl2_C1_CATGGGTCGGGTGTGG-1	FALSE	FALSE	FALSE	FALSE
Ctrl2_C1_CATGGTAAGTAGCGTT-1	FALSE	FALSE	TRUE	FALSE
Ctrl2_C1_CATGGTATTAGTTTGT-1	FALSE	FALSE	FALSE	FALSE
Ctrl2_C1_CATGGTCTAGATACCG-1	FALSE	TRUE	TRUE	FALSE
Ctrl2_C1_CATGGTTTATTAATCA-1	FALSE	FALSE	FALSE	FALSE
Ctrl2_C1_CATGTAAGAGACATTT-1	FALSE	FALSE	TRUE	FALSE
Ctrl2_C1_CATGTAGGAGCGCCAA-1	FALSE	FALSE	FALSE	FALSE
Ctrl2_C1_CATGTCTCATTTATGG-1	FALSE	FALSE	TRUE	FALSE
Ctrl2_C1_CATGTGGGCTCATCAC-1	FALSE	FALSE	FALSE	FALSE
Ctrl2_C1_CATTACGCAGGAAGGG-1	FALSE	FALSE	FALSE	FALSE
Ctrl2_C1_CATTACGTCGGCCCGT-1	FALSE	FALSE	TRUE	FALSE
Ctrl2_C1_CATTATCCCATTAACG-1	FALSE	FALSE	FALSE	FALSE
Ctrl2_C1_CATTATGCTTGTTGTG-1	FALSE	TRUE	TRUE	TRUE
Ctrl2_C1_CATTCCCATTCCGTCG-1	FALSE	FALSE	FALSE	FALSE
Ctrl2_C1_CATTCCCTAAGTACAA-1	FALSE	FALSE	FALSE	FALSE
Ctrl2_C1_CATTGCGAAATGGGCG-1	FALSE	FALSE	TRUE	FALSE
Ctrl2_C1_CATTGTGTGCTAGATC-1	FALSE	FALSE	FALSE	FALSE
Ctrl2_C1_CATTTAGCGGACCATG-1	FALSE	FALSE	FALSE	FALSE
Ctrl2_C1_CATTTCTAGCAGACTA-1	FALSE	FALSE	FALSE	FALSE
Ctrl2_C1_CATTTGAGTGGTACGT-1	FALSE	TRUE	TRUE	TRUE
Ctrl2_C1_CCAAACAGAACCCTCG-1	FALSE	TRUE	TRUE	FALSE
Ctrl2_C1_CCAAAGCAGTTGGTTG-1	FALSE	FALSE	FALSE	FALSE
Ctrl2_C1_CCAAATAACAAGATTC-1	FALSE	FALSE	FALSE	FALSE
Ctrl2_C1_CCAAATCAAAGGGCAA-1	FALSE	FALSE	FALSE	FALSE
Ctrl2_C1_CCAACCTTATGTAACT-1	FALSE	FALSE	FALSE	FALSE
Ctrl2_C1_CCAACGATGCACTGAT-1	FALSE	TRUE	TRUE	TRUE
Ctrl2_C1_CCAACTTGATAGATCC-1	FALSE	FALSE	FALSE	FALSE
Ctrl2_C1_CCAAGAAAGTGGGCGA-1	FALSE	TRUE	TRUE	TRUE
Ctrl2_C1_CCAAGACTTCTGCGAA-1	FALSE	TRUE	TRUE	FALSE
Ctrl2_C1_CCAAGCGTAACTCGTA-1	FALSE	TRUE	TRUE	TRUE
Ctrl2_C1_CCAAGGAACAGAGAGG-1	FALSE	FALSE	FALSE	FALSE
Ctrl2_C1_CCAAGTTTCTACAGAT-1	FALSE	TRUE	TRUE	FALSE
Ctrl2_C1_CCAATAGTGCCGTCGA-1	FALSE	TRUE	FALSE	FALSE
Ctrl2_C1_CCAATCGGTAGATCGA-1	FALSE	FALSE	TRUE	FALSE
Ctrl2_C1_CCAATGTCACAGCAAG-1	FALSE	TRUE	TRUE	FALSE
Ctrl2_C1_CCAATTACGGGTCGAG-1	FALSE	FALSE	FALSE	FALSE
Ctrl2_C1_CCAATTGAATGTTAAT-1	FALSE	FALSE	FALSE	FALSE
Ctrl2_C1_CCACAATGTACGTCTT-1	FALSE	FALSE	TRUE	FALSE
Ctrl2_C1_CCACACTGAGATATTA-1	FALSE	TRUE	FALSE	FALSE
Ctrl2_C1_CCACAGCTGAAATCAT-1	FALSE	FALSE	TRUE	FALSE
Ctrl2_C1_CCACAGTACCCATCCT-1	FALSE	FALSE	TRUE	FALSE
Ctrl2_C1_CCACATACTGCACCCA-1	FALSE	FALSE	FALSE	FALSE
Ctrl2_C1_CCACATGGCTCTTTAT-1	FALSE	TRUE	TRUE	FALSE
Ctrl2_C1_CCACCAACTTTACTGT-1	FALSE	FALSE	FALSE	FALSE
Ctrl2_C1_CCACCCAAGGAAAGTG-1	FALSE	TRUE	FALSE	TRUE
Ctrl2_C1_CCACGAATTTAACCTC-1	FALSE	FALSE	FALSE	FALSE
Ctrl2_C1_CCACGAGAAGAGAATC-1	TRUE	TRUE	TRUE	TRUE
Ctrl2_C1_CCACGGAGCCATAAGA-1	FALSE	FALSE	FALSE	FALSE
Ctrl2_C1_CCACGGCAGGTGTAGG-1	FALSE	FALSE	FALSE	FALSE
Ctrl2_C1_CCACGGTGCCCGGTAG-1	FALSE	FALSE	FALSE	FALSE
Ctrl2_C1_CCACTATCCGGGTCAC-1	FALSE	TRUE	TRUE	FALSE
Ctrl2_C1_CCACTGGTGGCTGGTT-1	FALSE	FALSE	FALSE	FALSE
Ctrl2_C1_CCACTGTTTGGATTAA-1	FALSE	FALSE	FALSE	FALSE
Ctrl2_C1_CCAGAAAGCAACTCAT-1	FALSE	TRUE	TRUE	TRUE
Ctrl2_C1_CCAGAGACAAAGCCGG-1	FALSE	FALSE	TRUE	FALSE
Ctrl2_C1_CCAGATAGTTGAGTGA-1	FALSE	FALSE	FALSE	FALSE
Ctrl2_C1_CCAGATGTAAATGGGT-1	FALSE	TRUE	TRUE	FALSE
Ctrl2_C1_CCAGCCTGGACCAATA-1	FALSE	TRUE	TRUE	FALSE
Ctrl2_C1_CCAGCTACGCCTCATA-1	FALSE	FALSE	FALSE	FALSE
Ctrl2_C1_CCAGCTCGAACGCATT-1	TRUE	FALSE	TRUE	FALSE
Ctrl2_C1_CCAGCTGATGGTACTT-1	FALSE	FALSE	FALSE	FALSE
Ctrl2_C1_CCAGCTTCCGCCCGCA-1	FALSE	TRUE	TRUE	TRUE
Ctrl2_C1_CCAGGGACGTGGCCTC-1	FALSE	TRUE	TRUE	FALSE
Ctrl2_C1_CCAGTCAAATCTCTTA-1	TRUE	TRUE	TRUE	FALSE
Ctrl2_C1_CCAGTCCATTATTCGA-1	FALSE	FALSE	FALSE	FALSE
Ctrl2_C1_CCAGTCTAGACGGCGC-1	FALSE	FALSE	FALSE	FALSE
Ctrl2_C1_CCAGTCTTGTCATAGA-1	FALSE	TRUE	TRUE	FALSE
Ctrl2_C1_CCAGTGTACAGACCGA-1	FALSE	FALSE	FALSE	FALSE
Ctrl2_C1_CCAGTTCGGTAACTCA-1	FALSE	FALSE	FALSE	FALSE
Ctrl2_C1_CCATAAACAACCCGAC-1	FALSE	FALSE	TRUE	TRUE
Ctrl2_C1_CCATAACCTGTGCAGT-1	FALSE	TRUE	TRUE	FALSE
Ctrl2_C1_CCATAGGTTGGCGTGG-1	FALSE	FALSE	FALSE	FALSE
Ctrl2_C1_CCATAGTCAGTAACCC-1	FALSE	FALSE	FALSE	FALSE
Ctrl2_C1_CCATATGGAAACTATA-1	FALSE	TRUE	TRUE	FALSE
Ctrl2_C1_CCATATTGGATCATGA-1	FALSE	FALSE	FALSE	FALSE
Ctrl2_C1_CCATCCATACCAAGTC-1	FALSE	FALSE	FALSE	FALSE
Ctrl2_C1_CCATCGCAGTTAAACT-1	FALSE	FALSE	TRUE	FALSE
Ctrl2_C1_CCATCTCACCAGTGAA-1	FALSE	TRUE	TRUE	FALSE
Ctrl2_C1_CCATCTTGTTCACAAT-1	FALSE	FALSE	FALSE	FALSE
Ctrl2_C1_CCATGCCCTAGATTTC-1	FALSE	TRUE	TRUE	FALSE
Ctrl2_C1_CCATGCCTGTTTAGTA-1	FALSE	TRUE	TRUE	TRUE
Ctrl2_C1_CCATGCTCTGCAGGAA-1	FALSE	FALSE	FALSE	TRUE
Ctrl2_C1_CCATGGCAAACGCTCA-1	FALSE	FALSE	FALSE	FALSE
Ctrl2_C1_CCATGGCCCTTGTACC-1	FALSE	FALSE	FALSE	FALSE
Ctrl2_C1_CCATGTTCATCTATAT-1	FALSE	FALSE	TRUE	TRUE
Ctrl2_C1_CCATTAGCGATAATCC-1	FALSE	TRUE	TRUE	FALSE
Ctrl2_C1_CCATTCCCTGCCCACA-1	FALSE	TRUE	FALSE	FALSE
Ctrl2_C1_CCATTTCTACCTATTA-1	FALSE	FALSE	FALSE	FALSE
Ctrl2_C1_CCCAAACATGCTGCTC-1	FALSE	FALSE	FALSE	FALSE
Ctrl2_C1_CCCAACATACGTCGCG-1	FALSE	TRUE	TRUE	TRUE
Ctrl2_C1_CCCAAGTCATTACACT-1	FALSE	FALSE	FALSE	FALSE
Ctrl2_C1_CCCAATGAGATTTGCA-1	FALSE	TRUE	TRUE	TRUE
Ctrl2_C1_CCCAATTTCACAACTT-1	FALSE	FALSE	TRUE	FALSE
Ctrl2_C1_CCCACTCCACGGTATC-1	FALSE	TRUE	TRUE	FALSE
Ctrl2_C1_CCCAGAGGAGGGCGTA-1	FALSE	FALSE	TRUE	FALSE
Ctrl2_C1_CCCAGGAAGAATTCGA-1	FALSE	FALSE	FALSE	TRUE
Ctrl2_C1_CCCAGGTCTGAAGGCT-1	FALSE	FALSE	FALSE	FALSE
Ctrl2_C1_CCCAGTAAACTTGGGA-1	FALSE	TRUE	TRUE	FALSE
Ctrl2_C1_CCCAGTTAAGGCGCCG-1	FALSE	TRUE	TRUE	FALSE
Ctrl2_C1_CCCGAAGTTTCGCGAA-1	FALSE	FALSE	FALSE	FALSE
Ctrl2_C1_CCCGACCATAGTCCGC-1	FALSE	FALSE	TRUE	FALSE
Ctrl2_C1_CCCGAGTTTCTCCGTA-1	FALSE	FALSE	FALSE	FALSE
Ctrl2_C1_CCCGATAGCCTCGCCT-1	FALSE	FALSE	FALSE	FALSE
Ctrl2_C1_CCCGCAGCGCGAACTA-1	FALSE	FALSE	TRUE	FALSE
Ctrl2_C1_CCCGCGCAATGCACCC-1	FALSE	FALSE	FALSE	FALSE
Ctrl2_C1_CCCGGCACGTGTCAGG-1	FALSE	FALSE	FALSE	FALSE
Ctrl2_C1_CCCGGGTCGTTCAGGG-1	FALSE	TRUE	TRUE	TRUE
Ctrl2_C1_CCCGGTGGAAGAACCT-1	FALSE	TRUE	TRUE	TRUE
Ctrl2_C1_CCCGGTGTATCGGAAT-1	FALSE	FALSE	TRUE	FALSE
Ctrl2_C1_CCCGTAAGTCTAGGCC-1	FALSE	FALSE	FALSE	FALSE
Ctrl2_C1_CCCGTAGCTGGGAAGA-1	FALSE	FALSE	TRUE	TRUE
Ctrl2_C1_CCCGTCAGCGTCTGAC-1	FALSE	FALSE	FALSE	FALSE
Ctrl2_C1_CCCGTGAGGGCGGTGA-1	FALSE	TRUE	TRUE	FALSE
Ctrl2_C1_CCCGTTTCGCAGATGT-1	FALSE	FALSE	TRUE	TRUE
Ctrl2_C1_CCCTACCCACACCCAG-1	FALSE	FALSE	FALSE	FALSE
Ctrl2_C1_CCCTACTTGAACAATG-1	FALSE	TRUE	TRUE	TRUE
Ctrl2_C1_CCCTAGGCAACAAGAG-1	FALSE	TRUE	TRUE	FALSE
Ctrl2_C1_CCCTAGTGTCAGGTGT-1	FALSE	FALSE	FALSE	FALSE
Ctrl2_C1_CCCTATGTAGAGCAGA-1	FALSE	TRUE	FALSE	TRUE
Ctrl2_C1_CCCTCAGATCGAGAAC-1	FALSE	FALSE	FALSE	TRUE
Ctrl2_C1_CCCTCATTCTGGAATT-1	FALSE	FALSE	FALSE	FALSE
Ctrl2_C1_CCCTCCTCGCTCGTAT-1	FALSE	TRUE	TRUE	TRUE
Ctrl2_C1_CCCTCGATAATACACA-1	FALSE	FALSE	TRUE	FALSE
Ctrl2_C1_CCCTGAAATGAGTTGA-1	FALSE	TRUE	TRUE	FALSE
Ctrl2_C1_CCCTGACTAACAAATT-1	FALSE	FALSE	TRUE	FALSE
Ctrl2_C1_CCCTGATGTAACTCGT-1	FALSE	FALSE	FALSE	FALSE
Ctrl2_C1_CCCTGCCCAATCCGCT-1	FALSE	FALSE	FALSE	FALSE
Ctrl2_C1_CCCTGCGCTACGCATA-1	FALSE	FALSE	FALSE	FALSE
Ctrl2_C1_CCCTGGCTGTTCCTTC-1	FALSE	TRUE	TRUE	TRUE
Ctrl2_C1_CCCTGTTGGCAAAGAC-1	FALSE	FALSE	FALSE	FALSE
Ctrl2_C1_CCCTTTAATGGAGTTC-1	FALSE	FALSE	FALSE	FALSE
Ctrl2_C1_CCCTTTGACAGGTCTT-1	FALSE	FALSE	TRUE	FALSE
Ctrl2_C1_CCGAAAGTGGTGAGCA-1	FALSE	FALSE	TRUE	FALSE
Ctrl2_C1_CCGAACACTGGGCCTC-1	FALSE	FALSE	FALSE	FALSE
Ctrl2_C1_CCGAACCTTCCCGGCC-1	FALSE	FALSE	TRUE	FALSE
Ctrl2_C1_CCGAAGTATATTGTTC-1	FALSE	FALSE	FALSE	FALSE
Ctrl2_C1_CCGACAAACACATGAG-1	FALSE	FALSE	FALSE	FALSE
Ctrl2_C1_CCGACAAAGGGAGTGC-1	FALSE	FALSE	FALSE	FALSE
Ctrl2_C1_CCGACAATAGGCCGCC-1	FALSE	FALSE	FALSE	FALSE
Ctrl2_C1_CCGACGGGCATGAGGT-1	FALSE	TRUE	TRUE	TRUE
Ctrl2_C1_CCGAGAAGTCGCATAA-1	FALSE	FALSE	FALSE	FALSE
Ctrl2_C1_CCGAGCTGTGCTTGTC-1	FALSE	FALSE	FALSE	FALSE
Ctrl2_C1_CCGATCTCAACCTTAT-1	FALSE	FALSE	TRUE	FALSE
Ctrl2_C1_CCGATTCGAGGGACCC-1	FALSE	FALSE	FALSE	FALSE
Ctrl2_C1_CCGCACAAAGACCAAC-1	FALSE	TRUE	TRUE	TRUE
Ctrl2_C1_CCGCACACGAACGTGT-1	FALSE	FALSE	FALSE	FALSE
Ctrl2_C1_CCGCACGTGACCTCGG-1	FALSE	FALSE	FALSE	FALSE
Ctrl2_C1_CCGCACTTGCAATGAC-1	FALSE	FALSE	FALSE	FALSE
Ctrl2_C1_CCGCATGTGGTACGAT-1	FALSE	FALSE	FALSE	FALSE
Ctrl2_C1_CCGCCGGAACTTCTCG-1	FALSE	FALSE	FALSE	FALSE
Ctrl2_C1_CCGCCGGTCAACACAC-1	FALSE	FALSE	FALSE	FALSE
Ctrl2_C1_CCGCCGTTGAGGATAA-1	FALSE	FALSE	FALSE	FALSE
Ctrl2_C1_CCGCCTGCGAATTGGT-1	FALSE	FALSE	FALSE	FALSE
Ctrl2_C1_CCGCCTTGCGATGTCG-1	FALSE	FALSE	FALSE	FALSE
Ctrl2_C1_CCGCGATTTGGTAGGT-1	FALSE	FALSE	FALSE	FALSE
Ctrl2_C1_CCGCGGAATGCGTCAC-1	FALSE	FALSE	FALSE	FALSE
Ctrl2_C1_CCGCGGGTACGAAGAA-1	FALSE	FALSE	FALSE	FALSE
Ctrl2_C1_CCGCGTAGGTAAGGGC-1	FALSE	FALSE	FALSE	FALSE
Ctrl2_C1_CCGCTATCAGCACCAG-1	TRUE	FALSE	TRUE	FALSE
Ctrl2_C1_CCGCTCCAGGGCGATC-1	FALSE	FALSE	FALSE	TRUE
Ctrl2_C1_CCGCTCCGGATAAGCT-1	FALSE	FALSE	FALSE	FALSE
Ctrl2_C1_CCGCTCTTCCGAACTA-1	FALSE	FALSE	TRUE	FALSE
Ctrl2_C1_CCGCTTACCTCACTCT-1	FALSE	FALSE	FALSE	FALSE
Ctrl2_C1_CCGCTTGCTGACATGG-1	FALSE	TRUE	TRUE	FALSE
Ctrl2_C1_CCGGAAGTGCAATATG-1	FALSE	FALSE	FALSE	FALSE
Ctrl2_C1_CCGGAGCGTACTTTCT-1	TRUE	FALSE	TRUE	FALSE
Ctrl2_C1_CCGGAGGTCTTATGGT-1	FALSE	FALSE	TRUE	FALSE
Ctrl2_C1_CCGGCACGACCGTTTC-1	FALSE	FALSE	FALSE	FALSE
Ctrl2_C1_CCGGCGCATATTGGAT-1	FALSE	FALSE	FALSE	FALSE
Ctrl2_C1_CCGGCGTGAGACTCTG-1	FALSE	FALSE	FALSE	FALSE
Ctrl2_C1_CCGGGACCCGCAGAGA-1	FALSE	FALSE	FALSE	FALSE
Ctrl2_C1_CCGGGCGGTCTCGTCA-1	FALSE	TRUE	TRUE	FALSE
Ctrl2_C1_CCGGGCTAAGAATTTC-1	FALSE	FALSE	FALSE	TRUE
Ctrl2_C1_CCGGGCTGCTCCATAC-1	FALSE	TRUE	TRUE	FALSE
Ctrl2_C1_CCGGGTTCGAGGTTAC-1	FALSE	TRUE	TRUE	TRUE
Ctrl2_C1_CCGGTAATGGCTAGTC-1	FALSE	FALSE	FALSE	FALSE
Ctrl2_C1_CCGGTTTGTAATTGTG-1	FALSE	TRUE	TRUE	TRUE
Ctrl2_C1_CCGTAAGTTGGTCCCA-1	FALSE	FALSE	TRUE	FALSE
Ctrl2_C1_CCGTACCCAAGCGCCA-1	FALSE	FALSE	FALSE	FALSE
Ctrl2_C1_CCGTAGGAAATCCCTG-1	FALSE	FALSE	TRUE	FALSE
Ctrl2_C1_CCGTATCTCGTCGTAG-1	FALSE	TRUE	TRUE	FALSE
Ctrl2_C1_CCGTATTAGCGCAGTT-1	FALSE	FALSE	FALSE	FALSE
Ctrl2_C1_CCGTCAACCTCTGGCG-1	FALSE	FALSE	FALSE	FALSE
Ctrl2_C1_CCGTGCCCATGACGGC-1	FALSE	FALSE	FALSE	FALSE
Ctrl2_C1_CCGTGGAACGATCCAA-1	FALSE	TRUE	TRUE	FALSE
Ctrl2_C1_CCGTGTTAAATTCCAT-1	FALSE	FALSE	FALSE	FALSE
Ctrl2_C1_CCGTTACGTTAGAACA-1	FALSE	FALSE	FALSE	FALSE
Ctrl2_C1_CCGTTCCGAATCTCGG-1	FALSE	FALSE	FALSE	FALSE
Ctrl2_C1_CCTAAAGGCTGACGCT-1	FALSE	FALSE	FALSE	FALSE
Ctrl2_C1_CCTAAATTAACGGTTC-1	FALSE	TRUE	TRUE	TRUE
Ctrl2_C1_CCTAAATTGTATCCTA-1	FALSE	FALSE	FALSE	FALSE
Ctrl2_C1_CCTAACCCAAACAAGT-1	FALSE	FALSE	TRUE	FALSE
Ctrl2_C1_CCTAACTAAGGCTCTA-1	FALSE	FALSE	FALSE	FALSE
Ctrl2_C1_CCTACATTCACAGACG-1	FALSE	TRUE	FALSE	TRUE
Ctrl2_C1_CCTACGGCTCAGTCGA-1	FALSE	FALSE	FALSE	FALSE
Ctrl2_C1_CCTACTGCGGCGGCCA-1	FALSE	TRUE	TRUE	FALSE
Ctrl2_C1_CCTACTGCTTACACTT-1	FALSE	FALSE	FALSE	FALSE
Ctrl2_C1_CCTAGGCGTAGCGATC-1	FALSE	TRUE	TRUE	FALSE
Ctrl2_C1_CCTAGGTAAAGGTAGC-1	FALSE	TRUE	FALSE	FALSE
Ctrl2_C1_CCTAGTTAGTCGCATG-1	FALSE	FALSE	TRUE	FALSE
Ctrl2_C1_CCTATAATGAGTGCCC-1	FALSE	FALSE	TRUE	FALSE
Ctrl2_C1_CCTATACCGTCCTGTC-1	FALSE	FALSE	TRUE	TRUE
Ctrl2_C1_CCTATATCGTGTCACG-1	FALSE	FALSE	FALSE	FALSE
Ctrl2_C1_CCTATATTTGTCCTGG-1	FALSE	TRUE	TRUE	FALSE
Ctrl2_C1_CCTATCTATATCGGAA-1	FALSE	FALSE	FALSE	FALSE
Ctrl2_C1_CCTATGAAGTGGTGCC-1	FALSE	FALSE	TRUE	FALSE
Ctrl2_C1_CCTATGGCTCCTAGTG-1	FALSE	FALSE	FALSE	TRUE
Ctrl2_C1_CCTATGGGTTACCGTC-1	FALSE	TRUE	TRUE	TRUE
Ctrl2_C1_CCTATGGTCAAAGCTG-1	FALSE	FALSE	FALSE	TRUE
Ctrl2_C1_CCTATGTCCACTCCAC-1	FALSE	FALSE	TRUE	FALSE
Ctrl2_C1_CCTCACCAATCTTGAC-1	FALSE	FALSE	FALSE	FALSE
Ctrl2_C1_CCTCATGCAGCTACGA-1	FALSE	FALSE	FALSE	FALSE
Ctrl2_C1_CCTCCGACAATTCAAG-1	FALSE	FALSE	FALSE	FALSE
Ctrl2_C1_CCTCCTGTTGTGTCGT-1	FALSE	FALSE	FALSE	FALSE
Ctrl2_C1_CCTCGAAGTGGACGGG-1	FALSE	TRUE	FALSE	FALSE
Ctrl2_C1_CCTCGCCAGCAAATTA-1	FALSE	TRUE	TRUE	TRUE
Ctrl2_C1_CCTCGCGCGATATAGG-1	TRUE	FALSE	FALSE	FALSE
Ctrl2_C1_CCTCGCGCTGTGCGAT-1	TRUE	FALSE	TRUE	FALSE
Ctrl2_C1_CCTCGGACCGGGATAG-1	FALSE	TRUE	TRUE	FALSE
Ctrl2_C1_CCTCGGTTTCCTTGCC-1	FALSE	FALSE	FALSE	FALSE
Ctrl2_C1_CCTCTAATCTGCCAAG-1	FALSE	FALSE	FALSE	FALSE
Ctrl2_C1_CCTCTACAAGGATTGG-1	FALSE	FALSE	FALSE	FALSE
Ctrl2_C1_CCTCTATCGATTAGCA-1	FALSE	FALSE	TRUE	FALSE
Ctrl2_C1_CCTCTCTCCCATCTAG-1	FALSE	TRUE	TRUE	FALSE
Ctrl2_C1_CCTCTGGCCTAGACGG-1	FALSE	FALSE	TRUE	FALSE
Ctrl2_C1_CCTCTGTACTATTCTA-1	TRUE	FALSE	TRUE	FALSE
Ctrl2_C1_CCTGAACGATATATTC-1	FALSE	TRUE	TRUE	FALSE
Ctrl2_C1_CCTGAATATTTACATA-1	FALSE	FALSE	FALSE	FALSE
Ctrl2_C1_CCTGACCACCGATGGT-1	FALSE	FALSE	TRUE	FALSE
Ctrl2_C1_CCTGAGAATAAATGCA-1	FALSE	FALSE	FALSE	FALSE
Ctrl2_C1_CCTGATTCGCGAAGAA-1	FALSE	FALSE	FALSE	FALSE
Ctrl2_C1_CCTGCGATAGAACTGT-1	FALSE	TRUE	FALSE	FALSE
Ctrl2_C1_CCTGCGTTCTACGCTT-1	FALSE	FALSE	FALSE	FALSE
Ctrl2_C1_CCTGCTATTTGAGAAG-1	FALSE	FALSE	FALSE	FALSE
Ctrl2_C1_CCTGGAAACGTTCTGC-1	FALSE	FALSE	FALSE	FALSE
Ctrl2_C1_CCTGGCTAGACCCGCC-1	FALSE	FALSE	FALSE	TRUE
Ctrl2_C1_CCTGGTCGAATGTGGG-1	FALSE	FALSE	TRUE	FALSE
Ctrl2_C1_CCTGTAAGACATGATA-1	FALSE	TRUE	TRUE	TRUE
Ctrl2_C1_CCTGTACTCACGCCCA-1	FALSE	FALSE	FALSE	FALSE
Ctrl2_C1_CCTGTCACCCGGGCTC-1	FALSE	TRUE	FALSE	TRUE
Ctrl2_C1_CCTGTCCCTCACGTTA-1	FALSE	FALSE	TRUE	FALSE
Ctrl2_C1_CCTGTCGCCCGTAAAT-1	FALSE	FALSE	FALSE	FALSE
Ctrl2_C1_CCTGTTCAACCTCGGG-1	FALSE	FALSE	FALSE	FALSE
Ctrl2_C1_CCTGTTTGAAGACACG-1	FALSE	FALSE	TRUE	FALSE
Ctrl2_C1_CCTTAAGTACGCAATT-1	FALSE	TRUE	FALSE	FALSE
Ctrl2_C1_CCTTCAGTTAAAGTGA-1	FALSE	TRUE	TRUE	FALSE
Ctrl2_C1_CCTTCCGCAACGCTGC-1	FALSE	FALSE	FALSE	FALSE
Ctrl2_C1_CCTTCGTATAGAATCC-1	FALSE	FALSE	FALSE	TRUE
Ctrl2_C1_CCTTCTCAGCGTTCCT-1	FALSE	FALSE	FALSE	FALSE
Ctrl2_C1_CCTTCTTGATCCAGTG-1	FALSE	TRUE	TRUE	TRUE
Ctrl2_C1_CCTTGACCACTTTATT-1	FALSE	FALSE	FALSE	FALSE
Ctrl2_C1_CCTTGTGAACGTGGTT-1	FALSE	FALSE	FALSE	FALSE
Ctrl2_C1_CCTTTAAGGGAGCACT-1	FALSE	FALSE	TRUE	FALSE
Ctrl2_C1_CCTTTGAATTATGGCT-1	FALSE	TRUE	TRUE	FALSE
Ctrl2_C1_CGAAACGCAATTCATG-1	FALSE	TRUE	TRUE	FALSE
Ctrl2_C1_CGAACAGTATGGGCGT-1	FALSE	FALSE	TRUE	FALSE
Ctrl2_C1_CGAACCCGCATGCGTC-1	FALSE	TRUE	FALSE	TRUE
Ctrl2_C1_CGAACCTCTTTCCTAG-1	FALSE	FALSE	FALSE	TRUE
Ctrl2_C1_CGAACGCCCAGTGCCG-1	FALSE	TRUE	FALSE	FALSE
Ctrl2_C1_CGAACGGCCGGACAAC-1	FALSE	FALSE	TRUE	FALSE
Ctrl2_C1_CGAAGATCAGTTTCAT-1	FALSE	FALSE	FALSE	TRUE
Ctrl2_C1_CGAAGCCACAGCATGG-1	FALSE	FALSE	TRUE	FALSE
Ctrl2_C1_CGAAGCTATAAATTCA-1	FALSE	TRUE	TRUE	FALSE
Ctrl2_C1_CGAAGTTGCTCTGTGT-1	FALSE	TRUE	TRUE	TRUE
Ctrl2_C1_CGAATCTGCTCGACGC-1	FALSE	FALSE	TRUE	TRUE
Ctrl2_C1_CGAATGAAGTCATTGC-1	FALSE	FALSE	FALSE	TRUE
Ctrl2_C1_CGAATGACGCATAATG-1	FALSE	TRUE	TRUE	TRUE
Ctrl2_C1_CGAATGGTAGGTCGTC-1	FALSE	FALSE	FALSE	TRUE
Ctrl2_C1_CGACAATTTGATCTAA-1	FALSE	TRUE	TRUE	FALSE
Ctrl2_C1_CGACACGCTCCGACAG-1	FALSE	FALSE	TRUE	FALSE
Ctrl2_C1_CGACAGTTCGCGTTAT-1	FALSE	TRUE	TRUE	TRUE
Ctrl2_C1_CGACCCTTAACGCCGG-1	FALSE	TRUE	TRUE	FALSE
Ctrl2_C1_CGACCGTTGGTATTCG-1	FALSE	FALSE	FALSE	TRUE
Ctrl2_C1_CGACGCATCCGTACCT-1	FALSE	TRUE	TRUE	FALSE
Ctrl2_C1_CGACTCAGGATGTTAT-1	FALSE	FALSE	FALSE	FALSE
Ctrl2_C1_CGACTTTGTATAGCCT-1	FALSE	FALSE	TRUE	FALSE
Ctrl2_C1_CGAGACCCTAGAGTGT-1	FALSE	TRUE	TRUE	TRUE
Ctrl2_C1_CGAGACTACTGCTGCT-1	FALSE	TRUE	TRUE	TRUE
Ctrl2_C1_CGAGAGATGTGAACCT-1	FALSE	TRUE	TRUE	TRUE
Ctrl2_C1_CGAGAGCGCGTAGATA-1	FALSE	FALSE	FALSE	FALSE
Ctrl2_C1_CGAGAGCTTTCACTAC-1	FALSE	FALSE	FALSE	FALSE
Ctrl2_C1_CGAGAGGGTAGCCGCG-1	FALSE	TRUE	TRUE	FALSE
Ctrl2_C1_CGAGCACTTCAAGTTT-1	FALSE	FALSE	FALSE	FALSE
Ctrl2_C1_CGAGCTGGGCTTTAGG-1	FALSE	TRUE	FALSE	FALSE
Ctrl2_C1_CGAGGCCAGGCATTGG-1	FALSE	FALSE	TRUE	FALSE
Ctrl2_C1_CGAGGCTAAATATGGC-1	FALSE	FALSE	FALSE	TRUE
Ctrl2_C1_CGAGGGACTGCGGTCG-1	FALSE	FALSE	TRUE	FALSE
Ctrl2_C1_CGAGGGTATCCAGGTG-1	FALSE	TRUE	TRUE	TRUE
Ctrl2_C1_CGAGTACTAAAGAGGA-1	FALSE	TRUE	FALSE	FALSE
Ctrl2_C1_CGAGTGAAGGTACCAG-1	FALSE	TRUE	FALSE	TRUE
Ctrl2_C1_CGAGTGCTATAGTTCG-1	FALSE	FALSE	FALSE	FALSE
Ctrl2_C1_CGAGTTCTGTCCCACC-1	FALSE	TRUE	TRUE	FALSE
Ctrl2_C1_CGAGTTTATCGGACTG-1	FALSE	FALSE	TRUE	FALSE
Ctrl2_C1_CGATAATACTCAGGTT-1	FALSE	FALSE	FALSE	FALSE
Ctrl2_C1_CGATACCTCGCGGACA-1	FALSE	FALSE	TRUE	FALSE
Ctrl2_C1_CGATAGTCGTACTGCA-1	FALSE	FALSE	FALSE	TRUE
Ctrl2_C1_CGATATTAGCCGCAGG-1	FALSE	TRUE	FALSE	FALSE
Ctrl2_C1_CGATCCACCATTGTTG-1	FALSE	FALSE	FALSE	FALSE
Ctrl2_C1_CGATCCGACCCAGTGC-1	FALSE	TRUE	TRUE	FALSE
Ctrl2_C1_CGATCCTCGCAACATA-1	FALSE	TRUE	TRUE	FALSE
Ctrl2_C1_CGATCGAGAAGCACCA-1	FALSE	TRUE	FALSE	FALSE
Ctrl2_C1_CGATCTGTTGGAGGAC-1	FALSE	FALSE	FALSE	FALSE
Ctrl2_C1_CGATGTTGTTATCTAC-1	FALSE	TRUE	FALSE	FALSE
Ctrl2_C1_CGATTAAATATCTCCT-1	TRUE	FALSE	FALSE	FALSE
Ctrl2_C1_CGATTCGCCTGGCTGC-1	FALSE	FALSE	TRUE	FALSE
Ctrl2_C1_CGATTTGTCATTAATG-1	FALSE	FALSE	FALSE	FALSE
Ctrl2_C1_CGCAAACACGAGTTAC-1	FALSE	FALSE	FALSE	FALSE
Ctrl2_C1_CGCAATTAGGGTAATA-1	FALSE	FALSE	FALSE	TRUE
Ctrl2_C1_CGCAATTCTACAATAA-1	FALSE	TRUE	TRUE	TRUE
Ctrl2_C1_CGCACATGTCCACTAC-1	FALSE	TRUE	FALSE	TRUE
Ctrl2_C1_CGCACGTCTGTTTATG-1	FALSE	FALSE	FALSE	TRUE
Ctrl2_C1_CGCACGTGCGCTATCA-1	FALSE	FALSE	TRUE	FALSE
Ctrl2_C1_CGCAGATCTTCACCCG-1	FALSE	FALSE	TRUE	FALSE
Ctrl2_C1_CGCAGGCGATCCAAAC-1	FALSE	FALSE	FALSE	FALSE
Ctrl2_C1_CGCATCCATCAGCCAG-1	FALSE	FALSE	FALSE	FALSE
Ctrl2_C1_CGCATGCCGAATGCGT-1	FALSE	FALSE	FALSE	FALSE
Ctrl2_C1_CGCATGGTGCGATGCT-1	FALSE	TRUE	TRUE	FALSE
Ctrl2_C1_CGCATTAGCTAATAGG-1	FALSE	FALSE	FALSE	TRUE
Ctrl2_C1_CGCCAAGAAGCCGAGT-1	FALSE	FALSE	FALSE	FALSE
Ctrl2_C1_CGCCACAGGTCGCGAT-1	FALSE	TRUE	FALSE	FALSE
Ctrl2_C1_CGCCACCCGCATTAAC-1	FALSE	FALSE	FALSE	FALSE
Ctrl2_C1_CGCCAGTAGTACCTTG-1	FALSE	FALSE	FALSE	FALSE
Ctrl2_C1_CGCCATCCGATTATGA-1	FALSE	TRUE	TRUE	TRUE
Ctrl2_C1_CGCCCAGCACGCCTAG-1	FALSE	TRUE	TRUE	TRUE
Ctrl2_C1_CGCCCAGCGTTTCACG-1	FALSE	FALSE	TRUE	FALSE
Ctrl2_C1_CGCCCGCTTCCGTACA-1	FALSE	FALSE	FALSE	FALSE
Ctrl2_C1_CGCCCTTGAAGGCTGA-1	FALSE	TRUE	TRUE	TRUE
Ctrl2_C1_CGCCGCCCATGCCTGT-1	FALSE	TRUE	TRUE	FALSE
Ctrl2_C1_CGCCGCGTTCTGAACG-1	FALSE	FALSE	FALSE	FALSE
Ctrl2_C1_CGCCGTCTACCCATCG-1	FALSE	FALSE	FALSE	FALSE
Ctrl2_C1_CGCCGTTCAGCATAGT-1	FALSE	FALSE	FALSE	FALSE
Ctrl2_C1_CGCCTCCCTCCTCTAT-1	FALSE	FALSE	TRUE	FALSE
Ctrl2_C1_CGCCTGGCCTACGTAA-1	FALSE	FALSE	FALSE	FALSE
Ctrl2_C1_CGCCTTTAGCATGCTC-1	FALSE	FALSE	FALSE	FALSE
Ctrl2_C1_CGCGAAGTGGCATACT-1	FALSE	FALSE	FALSE	TRUE
Ctrl2_C1_CGCGACACTGCGCAGC-1	FALSE	TRUE	TRUE	FALSE
Ctrl2_C1_CGCGACCGCGACAGAT-1	TRUE	FALSE	FALSE	FALSE
Ctrl2_C1_CGCGAGAGGGACTTGT-1	FALSE	TRUE	TRUE	FALSE
Ctrl2_C1_CGCGAGTCTGCCGGGT-1	FALSE	FALSE	FALSE	FALSE
Ctrl2_C1_CGCGCAAATGTCCAGA-1	FALSE	TRUE	TRUE	TRUE
Ctrl2_C1_CGCGCATGTTTGATTG-1	FALSE	TRUE	FALSE	TRUE
Ctrl2_C1_CGCGCCCGACTTAATA-1	FALSE	FALSE	TRUE	FALSE
Ctrl2_C1_CGCGGCAGTATTACGG-1	FALSE	FALSE	FALSE	FALSE
Ctrl2_C1_CGCGGCTCAACTTGAA-1	FALSE	TRUE	TRUE	TRUE
Ctrl2_C1_CGCGGGAATTAGGCAG-1	FALSE	TRUE	FALSE	FALSE
Ctrl2_C1_CGCGGGAATTCCTTTC-1	FALSE	TRUE	FALSE	TRUE
Ctrl2_C1_CGCGGTAAGTCTAGCT-1	FALSE	FALSE	FALSE	FALSE
Ctrl2_C1_CGCGGTCACAAACCAA-1	FALSE	TRUE	TRUE	FALSE
Ctrl2_C1_CGCGTTCATGAAATAC-1	FALSE	FALSE	TRUE	FALSE
Ctrl2_C1_CGCTACGGGACATTTA-1	FALSE	FALSE	TRUE	FALSE
Ctrl2_C1_CGCTAGAGACCGCTGC-1	FALSE	TRUE	FALSE	FALSE
Ctrl2_C1_CGCTATACCGCCCACT-1	FALSE	FALSE	FALSE	FALSE
Ctrl2_C1_CGCTATTCAATGTATG-1	FALSE	FALSE	FALSE	FALSE
Ctrl2_C1_CGCTATTCTTAGGCTC-1	FALSE	TRUE	FALSE	FALSE
Ctrl2_C1_CGCTCGACATAATGAT-1	FALSE	FALSE	FALSE	FALSE
Ctrl2_C1_CGCTCTCCGTAGATTA-1	FALSE	TRUE	FALSE	TRUE
Ctrl2_C1_CGCTGGTGACTACCCT-1	FALSE	FALSE	TRUE	FALSE
Ctrl2_C1_CGCTGTGACGCCGCAC-1	FALSE	FALSE	TRUE	FALSE
Ctrl2_C1_CGCTGTGTGGATGTTG-1	FALSE	FALSE	TRUE	TRUE
Ctrl2_C1_CGCTTAGTATTGATAC-1	FALSE	FALSE	FALSE	FALSE
Ctrl2_C1_CGCTTATTCCCGGTCG-1	FALSE	FALSE	FALSE	FALSE
Ctrl2_C1_CGCTTCCACTGAAATC-1	FALSE	FALSE	FALSE	FALSE
Ctrl2_C1_CGCTTCGGTCTAAGAC-1	FALSE	FALSE	FALSE	FALSE
Ctrl2_C1_CGCTTTCATACCGGTG-1	FALSE	FALSE	FALSE	FALSE
Ctrl2_C1_CGCTTTCCGCCAAGGT-1	FALSE	FALSE	TRUE	TRUE
Ctrl2_C1_CGCTTTCTTGCATTCG-1	FALSE	TRUE	TRUE	FALSE
Ctrl2_C1_CGGAAAGAATCAAACG-1	FALSE	FALSE	FALSE	FALSE
Ctrl2_C1_CGGAACGTAAACATAG-1	FALSE	TRUE	TRUE	FALSE
Ctrl2_C1_CGGACCTTTACGTCCC-1	FALSE	FALSE	FALSE	TRUE
Ctrl2_C1_CGGACGTTACTTGAAG-1	FALSE	FALSE	FALSE	FALSE
Ctrl2_C1_CGGAGCAATTTAATCG-1	FALSE	FALSE	TRUE	FALSE
Ctrl2_C1_CGGAGCATGGCGATCC-1	FALSE	FALSE	FALSE	FALSE
Ctrl2_C1_CGGATAAGCGGACATG-1	FALSE	FALSE	FALSE	FALSE
Ctrl2_C1_CGGATCCTCAAGGACT-1	FALSE	FALSE	TRUE	TRUE
Ctrl2_C1_CGGATGAATGCTGTGA-1	FALSE	FALSE	TRUE	FALSE
Ctrl2_C1_CGGCAAACATCGTGCG-1	FALSE	FALSE	TRUE	FALSE
Ctrl2_C1_CGGCAATAAGATCGCC-1	FALSE	FALSE	FALSE	FALSE
Ctrl2_C1_CGGCACTCAAGAAAGT-1	FALSE	FALSE	TRUE	FALSE
Ctrl2_C1_CGGCCACGCACAAAGT-1	FALSE	TRUE	FALSE	TRUE
Ctrl2_C1_CGGCCAGAGCGACCAT-1	FALSE	FALSE	FALSE	FALSE
Ctrl2_C1_CGGCCCAACCTGTAGT-1	FALSE	FALSE	FALSE	FALSE
Ctrl2_C1_CGGCCCAGGTATATCC-1	FALSE	FALSE	FALSE	FALSE
Ctrl2_C1_CGGCGCCATCAATCCC-1	FALSE	FALSE	TRUE	FALSE
Ctrl2_C1_CGGCTCTAAAGCTGCA-1	FALSE	FALSE	FALSE	FALSE
Ctrl2_C1_CGGGAATATAGTATAC-1	FALSE	TRUE	TRUE	FALSE
Ctrl2_C1_CGGGAATTTATGTAAA-1	FALSE	FALSE	TRUE	FALSE
Ctrl2_C1_CGGGAGCTTCAGTGTA-1	FALSE	FALSE	FALSE	FALSE
Ctrl2_C1_CGGGAGTATACCGCCG-1	FALSE	FALSE	TRUE	FALSE
Ctrl2_C1_CGGGATCAATGTAAGA-1	FALSE	FALSE	FALSE	FALSE
Ctrl2_C1_CGGGCAGCTAAACCGC-1	FALSE	FALSE	FALSE	TRUE
Ctrl2_C1_CGGGCCATAGCCGCAC-1	FALSE	FALSE	FALSE	FALSE
Ctrl2_C1_CGGGCCTTCTTTGTAA-1	FALSE	FALSE	TRUE	TRUE
Ctrl2_C1_CGGGCGATGGATCACG-1	FALSE	FALSE	FALSE	TRUE
Ctrl2_C1_CGGGTGTACCCATTTA-1	FALSE	FALSE	TRUE	FALSE
Ctrl2_C1_CGGGTTTGTTAGGGCT-1	FALSE	FALSE	FALSE	FALSE
Ctrl2_C1_CGGTACTAGAATCAAA-1	FALSE	TRUE	TRUE	FALSE
Ctrl2_C1_CGGTAGAGGTGCAGGT-1	FALSE	FALSE	TRUE	FALSE
Ctrl2_C1_CGGTATGGGCACTCTG-1	FALSE	FALSE	FALSE	FALSE
Ctrl2_C1_CGGTCAAGTGGGAACC-1	FALSE	FALSE	FALSE	TRUE
Ctrl2_C1_CGGTCCGTCGCAAGCC-1	FALSE	FALSE	TRUE	FALSE
Ctrl2_C1_CGGTCTATCAACCCGT-1	FALSE	FALSE	TRUE	FALSE
Ctrl2_C1_CGGTGAAGACTAAAGT-1	FALSE	FALSE	FALSE	FALSE
Ctrl2_C1_CGGTGCAGATAGAACG-1	FALSE	TRUE	FALSE	TRUE
Ctrl2_C1_CGGTGCGCGTTGGTCC-1	FALSE	TRUE	TRUE	FALSE
Ctrl2_C1_CGGTGGGCTCCAGCCT-1	FALSE	FALSE	FALSE	FALSE
Ctrl2_C1_CGGTGTACTTGATCCC-1	FALSE	FALSE	FALSE	FALSE
Ctrl2_C1_CGGTTATCCAACAGTG-1	FALSE	FALSE	TRUE	FALSE
Ctrl2_C1_CGGTTCCGGCTTCTTG-1	FALSE	FALSE	FALSE	FALSE
Ctrl2_C1_CGGTTGACCTGGCATA-1	FALSE	FALSE	FALSE	FALSE
Ctrl2_C1_CGGTTGAGTATCCTTC-1	FALSE	FALSE	TRUE	FALSE
Ctrl2_C1_CGGTTGGGCAGGGTCC-1	FALSE	FALSE	FALSE	TRUE
Ctrl2_C1_CGTAAACGCTTGAGTG-1	FALSE	TRUE	FALSE	FALSE
Ctrl2_C1_CGTAAAGCAAGAAATC-1	FALSE	FALSE	TRUE	TRUE
Ctrl2_C1_CGTAAATAACAAAGGG-1	FALSE	FALSE	FALSE	FALSE
Ctrl2_C1_CGTAACTTCGACACTT-1	FALSE	FALSE	FALSE	FALSE
Ctrl2_C1_CGTACCGAAAGTCTAG-1	FALSE	FALSE	FALSE	FALSE
Ctrl2_C1_CGTACCTGATAGGCCT-1	FALSE	TRUE	TRUE	FALSE
Ctrl2_C1_CGTAGAGAGTAATTAT-1	FALSE	TRUE	FALSE	TRUE
Ctrl2_C1_CGTAGCGAATTGTCAG-1	FALSE	FALSE	TRUE	FALSE
Ctrl2_C1_CGTATTAAGAGATCTA-1	FALSE	FALSE	FALSE	FALSE
Ctrl2_C1_CGTATTGTTTCCTAAT-1	FALSE	TRUE	TRUE	FALSE
Ctrl2_C1_CGTCAAATGGTCGCAG-1	FALSE	TRUE	TRUE	FALSE
Ctrl2_C1_CGTCAAGGCTATAAAT-1	FALSE	FALSE	TRUE	FALSE
Ctrl2_C1_CGTCAATCTTTAACAT-1	FALSE	FALSE	TRUE	FALSE
Ctrl2_C1_CGTCACGTCCATTGGT-1	FALSE	TRUE	TRUE	TRUE
Ctrl2_C1_CGTCAGCTATTTACTC-1	FALSE	FALSE	FALSE	FALSE
Ctrl2_C1_CGTCAGTGCGCACAAG-1	FALSE	FALSE	FALSE	FALSE
Ctrl2_C1_CGTCATACCATATCCA-1	FALSE	FALSE	FALSE	FALSE
Ctrl2_C1_CGTCGCATGTGAGCCA-1	FALSE	FALSE	FALSE	TRUE
Ctrl2_C1_CGTCGCGGCGGGATTT-1	FALSE	FALSE	TRUE	FALSE
Ctrl2_C1_CGTCGCTTGGTTATAC-1	FALSE	FALSE	FALSE	TRUE
Ctrl2_C1_CGTCGGGTCTAAGCGC-1	FALSE	FALSE	FALSE	FALSE
Ctrl2_C1_CGTCGTCCTTCGCGAA-1	FALSE	FALSE	TRUE	FALSE
Ctrl2_C1_CGTCTGGAAGGGCCCG-1	FALSE	FALSE	FALSE	FALSE
Ctrl2_C1_CGTCTTGAGTGTGACG-1	FALSE	FALSE	FALSE	FALSE
Ctrl2_C1_CGTGAAGTTAATTCAC-1	FALSE	FALSE	FALSE	TRUE
Ctrl2_C1_CGTGACATTGGGTCGT-1	FALSE	FALSE	FALSE	FALSE
Ctrl2_C1_CGTGACCAGTCCTCTG-1	FALSE	TRUE	TRUE	FALSE
Ctrl2_C1_CGTGCACACCACTGTA-1	FALSE	FALSE	FALSE	FALSE
Ctrl2_C1_CGTGCAGACTGGGACA-1	FALSE	FALSE	FALSE	TRUE
Ctrl2_C1_CGTGCATTGTCGACGC-1	FALSE	FALSE	FALSE	FALSE
Ctrl2_C1_CGTGCCCTCCCGAAGA-1	FALSE	FALSE	TRUE	FALSE
Ctrl2_C1_CGTGCTGGCCTAGTCG-1	FALSE	FALSE	FALSE	FALSE
Ctrl2_C1_CGTGCTTCTACCTAAA-1	FALSE	FALSE	FALSE	TRUE
Ctrl2_C1_CGTGGAAGCCTCGTAC-1	FALSE	FALSE	FALSE	FALSE
Ctrl2_C1_CGTGGCCGAATATCTA-1	TRUE	TRUE	TRUE	FALSE
Ctrl2_C1_CGTGGTACCCAAAGGC-1	FALSE	FALSE	FALSE	FALSE
Ctrl2_C1_CGTGTCCCATTCGCGA-1	FALSE	FALSE	FALSE	TRUE
Ctrl2_C1_CGTGTCTCGTTACGAC-1	FALSE	FALSE	FALSE	TRUE
Ctrl2_C1_CGTGTGTTAAACCCTG-1	FALSE	FALSE	TRUE	FALSE
Ctrl2_C1_CGTTAAACTAGTTAGG-1	FALSE	FALSE	FALSE	FALSE
Ctrl2_C1_CGTTAATGTCCCGACG-1	FALSE	FALSE	TRUE	FALSE
Ctrl2_C1_CGTTAGCTCACAACTG-1	FALSE	FALSE	FALSE	FALSE
Ctrl2_C1_CGTTCAAGGAAACGGA-1	FALSE	FALSE	FALSE	FALSE
Ctrl2_C1_CGTTCAGACCCGCGAA-1	FALSE	TRUE	FALSE	TRUE
Ctrl2_C1_CGTTCATGGTGCGCGT-1	FALSE	FALSE	FALSE	FALSE
Ctrl2_C1_CGTTCTTCGCACACCT-1	FALSE	FALSE	FALSE	FALSE
Ctrl2_C1_CGTTGAATACCGCGCT-1	FALSE	FALSE	TRUE	FALSE
Ctrl2_C1_CGTTGAGCGACCGTCG-1	FALSE	FALSE	TRUE	FALSE
Ctrl2_C1_CGTTGCCCGCGTGGGA-1	FALSE	FALSE	FALSE	FALSE
Ctrl2_C1_CGTTGTAAACGTCAGG-1	FALSE	TRUE	TRUE	FALSE
Ctrl2_C1_CGTTGTAAGATTGATT-1	FALSE	FALSE	TRUE	FALSE
Ctrl2_C1_CGTTGTCGGCAATTGA-1	FALSE	FALSE	TRUE	FALSE
Ctrl2_C1_CGTTGTTTCAATTCCC-1	FALSE	FALSE	TRUE	TRUE
Ctrl2_C1_CGTTTAAGCGGAGCAC-1	FALSE	FALSE	FALSE	FALSE
Ctrl2_C1_CGTTTCACTTCGGGCG-1	FALSE	FALSE	FALSE	FALSE
Ctrl2_C1_CGTTTCGCTCATTACA-1	FALSE	FALSE	TRUE	FALSE
Ctrl2_C1_CGTTTGTGTAGAGGGT-1	FALSE	FALSE	FALSE	TRUE
Ctrl2_C1_CTAAAGAATGCCTACT-1	FALSE	TRUE	FALSE	TRUE
Ctrl2_C1_CTAAAGGGAAATAGGA-1	FALSE	TRUE	TRUE	FALSE
Ctrl2_C1_CTAAATCCGGTGTACA-1	FALSE	TRUE	TRUE	TRUE
Ctrl2_C1_CTAAATCCTATTCCGG-1	FALSE	TRUE	TRUE	FALSE
Ctrl2_C1_CTAACCGCGCGCCCGT-1	FALSE	TRUE	TRUE	TRUE
Ctrl2_C1_CTAACTGATAATCGCC-1	FALSE	TRUE	TRUE	TRUE
Ctrl2_C1_CTAACTGGTCCGGTTC-1	FALSE	TRUE	FALSE	TRUE
Ctrl2_C1_CTAAGGGAATGATTGG-1	FALSE	FALSE	FALSE	FALSE
Ctrl2_C1_CTAATTTCAACAACAC-1	FALSE	FALSE	FALSE	FALSE
Ctrl2_C1_CTACAAGAAATAACCC-1	FALSE	FALSE	TRUE	TRUE
Ctrl2_C1_CTACACTCGCAGATGG-1	FALSE	TRUE	TRUE	TRUE
Ctrl2_C1_CTACGACTAGCTATAA-1	FALSE	FALSE	FALSE	FALSE
Ctrl2_C1_CTACGATCCTATCCTA-1	FALSE	FALSE	FALSE	TRUE
Ctrl2_C1_CTACGCACGGAGTACC-1	FALSE	FALSE	FALSE	FALSE
Ctrl2_C1_CTACTATCATAGGTTT-1	TRUE	FALSE	FALSE	FALSE
Ctrl2_C1_CTACTCAAGGTATAGT-1	FALSE	FALSE	TRUE	TRUE
Ctrl2_C1_CTACTCTAGGCCCGGC-1	FALSE	FALSE	FALSE	FALSE
Ctrl2_C1_CTACTGCCACCTGACC-1	FALSE	TRUE	FALSE	FALSE
Ctrl2_C1_CTAGATAAACTCCTCG-1	FALSE	TRUE	TRUE	FALSE
Ctrl2_C1_CTAGATGTGAGTGTAA-1	FALSE	FALSE	TRUE	FALSE
Ctrl2_C1_CTAGATTTACGACGGC-1	FALSE	TRUE	TRUE	TRUE
Ctrl2_C1_CTAGCATAGTATAATG-1	FALSE	TRUE	TRUE	TRUE
Ctrl2_C1_CTAGGCGCCCTATCAG-1	FALSE	FALSE	TRUE	FALSE
Ctrl2_C1_CTAGGGATAGGGACAA-1	FALSE	FALSE	FALSE	FALSE
Ctrl2_C1_CTAGGTCTGAAGGAAT-1	FALSE	FALSE	FALSE	FALSE
Ctrl2_C1_CTAGGTTCGGACGTGA-1	FALSE	FALSE	FALSE	FALSE
Ctrl2_C1_CTAGTAGAAAGGGATT-1	FALSE	FALSE	TRUE	FALSE
Ctrl2_C1_CTAGTATTCGGAATTA-1	FALSE	FALSE	FALSE	FALSE
Ctrl2_C1_CTAGTCACGTCTTAAG-1	FALSE	FALSE	TRUE	FALSE
Ctrl2_C1_CTAGTGAAGGACAGGA-1	TRUE	FALSE	FALSE	FALSE
Ctrl2_C1_CTAGTTACAACCCGGT-1	FALSE	FALSE	TRUE	FALSE
Ctrl2_C1_CTAGTTGGGCCCGGTA-1	FALSE	FALSE	TRUE	FALSE
Ctrl2_C1_CTATAGGCGTTGATGT-1	FALSE	FALSE	FALSE	FALSE
Ctrl2_C1_CTATATCCAGCCTGGC-1	FALSE	FALSE	TRUE	FALSE
Ctrl2_C1_CTATCACAACGCTGGA-1	FALSE	FALSE	FALSE	FALSE
Ctrl2_C1_CTATCGACGAAATACA-1	FALSE	FALSE	TRUE	FALSE
Ctrl2_C1_CTATCGGGTCTCAACA-1	FALSE	TRUE	TRUE	TRUE
Ctrl2_C1_CTATGAACACCTTGCC-1	FALSE	FALSE	FALSE	TRUE
Ctrl2_C1_CTATGCCCGAATGCAA-1	FALSE	FALSE	TRUE	TRUE
Ctrl2_C1_CTATGGGAAGCGGAAT-1	FALSE	FALSE	TRUE	FALSE
Ctrl2_C1_CTATGTCACTAGCCCA-1	FALSE	TRUE	TRUE	FALSE
Ctrl2_C1_CTATGTCTATTGAAAC-1	FALSE	FALSE	FALSE	FALSE
Ctrl2_C1_CTATGTGAGTCACGGC-1	FALSE	FALSE	FALSE	FALSE
Ctrl2_C1_CTATTCATGTGTCCCA-1	FALSE	FALSE	TRUE	FALSE
Ctrl2_C1_CTATTGTGTTTGGTCA-1	FALSE	FALSE	TRUE	FALSE
Ctrl2_C1_CTATTTGCTTGGAGGA-1	FALSE	FALSE	TRUE	TRUE
Ctrl2_C1_CTATTTGGTTACGGAT-1	FALSE	TRUE	FALSE	TRUE
Ctrl2_C1_CTCAAACCACTGCCCG-1	FALSE	FALSE	FALSE	FALSE
Ctrl2_C1_CTCAACTAACCCGGAT-1	FALSE	FALSE	FALSE	FALSE
Ctrl2_C1_CTCAAGACATTAGCGC-1	FALSE	FALSE	FALSE	FALSE
Ctrl2_C1_CTCACACGCAAGCCTA-1	FALSE	FALSE	FALSE	FALSE
Ctrl2_C1_CTCACATTTACTAAAT-1	FALSE	FALSE	TRUE	TRUE
Ctrl2_C1_CTCACTGTGATACTTA-1	FALSE	FALSE	TRUE	TRUE
Ctrl2_C1_CTCACTTGGCTGGTAA-1	FALSE	FALSE	FALSE	FALSE
Ctrl2_C1_CTCAGAGCTAATGTCG-1	FALSE	FALSE	FALSE	TRUE
Ctrl2_C1_CTCAGATTGTGATAAG-1	FALSE	FALSE	FALSE	FALSE
Ctrl2_C1_CTCAGGACTCACCTGT-1	FALSE	FALSE	FALSE	FALSE
Ctrl2_C1_CTCATGGCTCACAATC-1	FALSE	FALSE	TRUE	FALSE
Ctrl2_C1_CTCATGGTAATTTGCG-1	FALSE	FALSE	FALSE	FALSE
Ctrl2_C1_CTCATTGCTCTAACAA-1	FALSE	FALSE	TRUE	FALSE
Ctrl2_C1_CTCATTTGATGGGCGG-1	FALSE	FALSE	FALSE	FALSE
Ctrl2_C1_CTCCCAATGAGTCGCG-1	FALSE	FALSE	FALSE	FALSE
Ctrl2_C1_CTCCCTCCTTTCGATC-1	FALSE	FALSE	FALSE	FALSE
Ctrl2_C1_CTCCCTTGTATCAAGG-1	FALSE	FALSE	FALSE	FALSE
Ctrl2_C1_CTCCGCCCACATGAGG-1	FALSE	TRUE	TRUE	TRUE
Ctrl2_C1_CTCCGGCCTAATATGC-1	FALSE	FALSE	TRUE	FALSE
Ctrl2_C1_CTCCGGCTTGTAGACA-1	FALSE	FALSE	FALSE	FALSE
Ctrl2_C1_CTCCTAAGTTATGTCT-1	FALSE	FALSE	FALSE	FALSE
Ctrl2_C1_CTCCTCCAGCTCACAC-1	FALSE	FALSE	TRUE	FALSE
Ctrl2_C1_CTCCTTTACGCAAGTC-1	FALSE	FALSE	TRUE	FALSE
Ctrl2_C1_CTCGAGACATACGATA-1	FALSE	TRUE	TRUE	FALSE
Ctrl2_C1_CTCGAGATCCAAAGCA-1	FALSE	FALSE	TRUE	FALSE
Ctrl2_C1_CTCGAGGCAAGTTTCA-1	FALSE	FALSE	FALSE	FALSE
Ctrl2_C1_CTCGAGGTCGAACAGT-1	FALSE	TRUE	FALSE	FALSE
Ctrl2_C1_CTCGCACCTATATAGT-1	FALSE	FALSE	TRUE	FALSE
Ctrl2_C1_CTCGCATTGCATAGCC-1	FALSE	FALSE	FALSE	FALSE
Ctrl2_C1_CTCGCCGAATGTAGGG-1	FALSE	FALSE	TRUE	FALSE
Ctrl2_C1_CTCGCTAGGTAAGCGA-1	FALSE	FALSE	TRUE	TRUE
Ctrl2_C1_CTCGGGATAACACCTA-1	FALSE	TRUE	TRUE	FALSE
Ctrl2_C1_CTCGGGTTCTCTGGCC-1	FALSE	FALSE	FALSE	TRUE
Ctrl2_C1_CTCGGTACCACTGCTC-1	FALSE	TRUE	TRUE	TRUE
Ctrl2_C1_CTCGGTCCGTAGCCTG-1	FALSE	FALSE	FALSE	FALSE
Ctrl2_C1_CTCGGTTGTCGGCCCT-1	FALSE	FALSE	FALSE	TRUE
Ctrl2_C1_CTCGTCGAGGGCTCAT-1	FALSE	FALSE	FALSE	FALSE
Ctrl2_C1_CTCGTTACGGCTACCA-1	FALSE	FALSE	FALSE	FALSE
Ctrl2_C1_CTCTAATGCATTGATC-1	FALSE	FALSE	FALSE	FALSE
Ctrl2_C1_CTCTACACTGGCGATT-1	FALSE	FALSE	FALSE	FALSE
Ctrl2_C1_CTCTACATCCTGCGTG-1	FALSE	FALSE	TRUE	FALSE
Ctrl2_C1_CTCTAGCCCTCGGAAA-1	FALSE	FALSE	FALSE	TRUE
Ctrl2_C1_CTCTATTTGGCTGCAG-1	FALSE	FALSE	TRUE	FALSE
Ctrl2_C1_CTCTCACAATCGATGA-1	FALSE	FALSE	TRUE	FALSE
Ctrl2_C1_CTCTCTAACTGCCTAG-1	FALSE	FALSE	FALSE	FALSE
Ctrl2_C1_CTCTGCAGGCATTCTT-1	FALSE	TRUE	TRUE	FALSE
Ctrl2_C1_CTCTGCGAAGCAAGCA-1	FALSE	FALSE	FALSE	FALSE
Ctrl2_C1_CTCTGGACGCCTGGTG-1	FALSE	FALSE	FALSE	TRUE
Ctrl2_C1_CTCTGTCCATGCACCA-1	FALSE	FALSE	FALSE	TRUE
Ctrl2_C1_CTCTGTTTGAGGATTC-1	FALSE	FALSE	TRUE	FALSE
Ctrl2_C1_CTCTTCTATTGACTGG-1	FALSE	FALSE	TRUE	FALSE
Ctrl2_C1_CTCTTCTGGAAGTTAG-1	FALSE	FALSE	FALSE	FALSE
Ctrl2_C1_CTCTTGTCCCGCTTGG-1	TRUE	FALSE	FALSE	FALSE
Ctrl2_C1_CTGAAAGAGATCCGAC-1	FALSE	TRUE	TRUE	FALSE
Ctrl2_C1_CTGAATCCGAGACCTC-1	FALSE	TRUE	TRUE	TRUE
Ctrl2_C1_CTGAATTTATTGCCAG-1	FALSE	TRUE	TRUE	FALSE
Ctrl2_C1_CTGACATAGAAATAGA-1	FALSE	FALSE	FALSE	FALSE
Ctrl2_C1_CTGACTGCGCAGCTCG-1	FALSE	TRUE	TRUE	TRUE
Ctrl2_C1_CTGAGAAAGTTCGGCG-1	FALSE	FALSE	FALSE	FALSE
Ctrl2_C1_CTGAGCAAGTAACAAG-1	FALSE	FALSE	TRUE	FALSE
Ctrl2_C1_CTGATAGTGTATCTCA-1	FALSE	TRUE	FALSE	FALSE
Ctrl2_C1_CTGATCCCTTTATGCA-1	FALSE	FALSE	FALSE	TRUE
Ctrl2_C1_CTGCACAACTACATAT-1	FALSE	FALSE	FALSE	FALSE
Ctrl2_C1_CTGCACCTAGTCCACA-1	FALSE	TRUE	TRUE	FALSE
Ctrl2_C1_CTGCACCTGGAACCGC-1	FALSE	FALSE	FALSE	FALSE
Ctrl2_C1_CTGCACTCCAGTACAG-1	FALSE	FALSE	TRUE	FALSE
Ctrl2_C1_CTGCAGAGAATCAGAG-1	FALSE	FALSE	FALSE	FALSE
Ctrl2_C1_CTGCCAAGGTTGGAAG-1	FALSE	FALSE	TRUE	FALSE
Ctrl2_C1_CTGCCATGCATCACAT-1	FALSE	FALSE	FALSE	FALSE
Ctrl2_C1_CTGCCTTTAATACCTT-1	FALSE	FALSE	FALSE	FALSE
Ctrl2_C1_CTGCCTTTCTAGTAAA-1	FALSE	FALSE	TRUE	FALSE
Ctrl2_C1_CTGCGACCTCGCCGAA-1	FALSE	FALSE	FALSE	TRUE
Ctrl2_C1_CTGCGATTTCGAGATT-1	FALSE	FALSE	TRUE	FALSE
Ctrl2_C1_CTGCGGGTGAAATGTT-1	FALSE	FALSE	FALSE	FALSE
Ctrl2_C1_CTGCGTTACGATATAA-1	FALSE	FALSE	TRUE	FALSE
Ctrl2_C1_CTGCTCTGACGGCAAA-1	FALSE	FALSE	FALSE	FALSE
Ctrl2_C1_CTGCTGAGGCCACGAA-1	FALSE	TRUE	TRUE	FALSE
Ctrl2_C1_CTGCTGTCTAACGAGC-1	FALSE	FALSE	FALSE	FALSE
Ctrl2_C1_CTGCTTGGCGATAGCT-1	FALSE	FALSE	TRUE	FALSE
Ctrl2_C1_CTGCTTTATGTCCGCG-1	FALSE	FALSE	FALSE	FALSE
Ctrl2_C1_CTGGAAATGGATGCTT-1	FALSE	TRUE	TRUE	FALSE
Ctrl2_C1_CTGGAAGACACGGTGG-1	FALSE	FALSE	TRUE	FALSE
Ctrl2_C1_CTGGACGCAGTCCGGC-1	FALSE	FALSE	TRUE	FALSE
Ctrl2_C1_CTGGATTTACACTTGA-1	FALSE	FALSE	FALSE	FALSE
Ctrl2_C1_CTGGCATCCGAATGAG-1	FALSE	FALSE	FALSE	FALSE
Ctrl2_C1_CTGGCGACATAAGTCC-1	FALSE	FALSE	FALSE	FALSE
Ctrl2_C1_CTGGCGCACAGGTCTG-1	FALSE	FALSE	TRUE	FALSE
Ctrl2_C1_CTGGCGGGAATAAGTA-1	FALSE	FALSE	FALSE	FALSE
Ctrl2_C1_CTGGCTCCTGCGGGAT-1	FALSE	FALSE	FALSE	FALSE
Ctrl2_C1_CTGGCTGATTCATCCT-1	FALSE	FALSE	TRUE	FALSE
Ctrl2_C1_CTGGCTGGTTGTCAGT-1	FALSE	FALSE	TRUE	FALSE
Ctrl2_C1_CTGGGATAAATAATGG-1	FALSE	FALSE	TRUE	FALSE
Ctrl2_C1_CTGGGATACGCTACCC-1	FALSE	FALSE	FALSE	FALSE
Ctrl2_C1_CTGGGCCTGCTATATC-1	FALSE	FALSE	FALSE	FALSE
Ctrl2_C1_CTGGGTAGGCAGTTAA-1	TRUE	TRUE	TRUE	FALSE
Ctrl2_C1_CTGGGTTGAGTTAAAG-1	FALSE	TRUE	FALSE	FALSE
Ctrl2_C1_CTGGTAAAGACTTACA-1	FALSE	FALSE	FALSE	FALSE
Ctrl2_C1_CTGGTAACACATAGAA-1	FALSE	FALSE	TRUE	FALSE
Ctrl2_C1_CTGGTCATTCCAATCC-1	FALSE	TRUE	FALSE	FALSE
Ctrl2_C1_CTGGTGAATGGGCCTA-1	FALSE	FALSE	TRUE	FALSE
Ctrl2_C1_CTGGTTCAACGCATCA-1	FALSE	FALSE	FALSE	FALSE
Ctrl2_C1_CTGGTTCGCGAGCTAC-1	FALSE	FALSE	FALSE	FALSE
Ctrl2_C1_CTGGTTTCGAGCAAGA-1	FALSE	FALSE	TRUE	FALSE
Ctrl2_C1_CTGTACTTCTTAGCAT-1	FALSE	TRUE	TRUE	FALSE
Ctrl2_C1_CTGTAGCCATCTCACT-1	FALSE	FALSE	FALSE	TRUE
Ctrl2_C1_CTGTAGTGAGGATCGA-1	FALSE	FALSE	FALSE	FALSE
Ctrl2_C1_CTGTATGGTGTAGAAA-1	FALSE	FALSE	FALSE	FALSE
Ctrl2_C1_CTGTCAAATGGCTCGG-1	FALSE	FALSE	FALSE	FALSE
Ctrl2_C1_CTGTGCAGGGTAGGTC-1	FALSE	TRUE	FALSE	TRUE
Ctrl2_C1_CTGTGGTCGGGAGATA-1	FALSE	FALSE	TRUE	FALSE
Ctrl2_C1_CTGTTACCCAATCTAG-1	FALSE	FALSE	TRUE	FALSE
Ctrl2_C1_CTGTTCACTGCCTGTG-1	FALSE	FALSE	FALSE	FALSE
Ctrl2_C1_CTGTTGTTCAGTCGTA-1	FALSE	TRUE	FALSE	FALSE
Ctrl2_C1_CTTAACTTCGAAGTAC-1	TRUE	FALSE	FALSE	FALSE
Ctrl2_C1_CTTAAGCAGCGAGCCG-1	FALSE	TRUE	FALSE	FALSE
Ctrl2_C1_CTTACACGGTATTCCA-1	FALSE	FALSE	TRUE	TRUE
Ctrl2_C1_CTTACACTGGGAAATA-1	FALSE	FALSE	FALSE	FALSE
Ctrl2_C1_CTTAGATGTTTCATCC-1	FALSE	FALSE	FALSE	TRUE
Ctrl2_C1_CTTAGCCTTCCACATG-1	FALSE	FALSE	FALSE	FALSE
Ctrl2_C1_CTTAGGTATAGACCAG-1	FALSE	FALSE	TRUE	FALSE
Ctrl2_C1_CTTAGGTCCCAATCGT-1	FALSE	TRUE	TRUE	FALSE
Ctrl2_C1_CTTAGTAGGCCTACAG-1	FALSE	FALSE	TRUE	FALSE
Ctrl2_C1_CTTAGTGTAGTAGCAT-1	FALSE	TRUE	TRUE	FALSE
Ctrl2_C1_CTTAGTTGAGGAATCG-1	FALSE	FALSE	TRUE	FALSE
Ctrl2_C1_CTTATGCGCTCAGGGC-1	FALSE	FALSE	FALSE	FALSE
Ctrl2_C1_CTTATGTTGACTACCA-1	FALSE	FALSE	FALSE	FALSE
Ctrl2_C1_CTTCAACTCCACTTGG-1	FALSE	FALSE	TRUE	TRUE
Ctrl2_C1_CTTCACGCCCTGGTAC-1	FALSE	TRUE	FALSE	FALSE
Ctrl2_C1_CTTCAGTGGTCGCCTA-1	FALSE	FALSE	TRUE	FALSE
Ctrl2_C1_CTTCAGTTGGACAACG-1	FALSE	FALSE	TRUE	FALSE
Ctrl2_C1_CTTCATAGCTCAAGAA-1	FALSE	FALSE	TRUE	FALSE
Ctrl2_C1_CTTCATTGTCAGTGGA-1	FALSE	TRUE	TRUE	FALSE
Ctrl2_C1_CTTCCGCTCCGTGAAG-1	FALSE	TRUE	FALSE	TRUE
Ctrl2_C1_CTTCGATTGCGCAAGC-1	FALSE	FALSE	FALSE	FALSE
Ctrl2_C1_CTTCGGCCAATTGTTT-1	FALSE	FALSE	FALSE	FALSE
Ctrl2_C1_CTTCGTAGATAGGTGA-1	FALSE	FALSE	TRUE	TRUE
Ctrl2_C1_CTTCTATGTTGAAGTA-1	FALSE	FALSE	FALSE	FALSE
Ctrl2_C1_CTTCTATTAATGCTAG-1	FALSE	TRUE	TRUE	FALSE
Ctrl2_C1_CTTCTGGGCGTACCTA-1	FALSE	FALSE	FALSE	FALSE
Ctrl2_C1_CTTCTTACGTCGTATA-1	FALSE	FALSE	FALSE	FALSE
Ctrl2_C1_CTTGACCCGAAAGATA-1	FALSE	FALSE	FALSE	FALSE
Ctrl2_C1_CTTGAGGTTATCCCGA-1	FALSE	FALSE	FALSE	FALSE
Ctrl2_C1_CTTGAGTTAGGGTAAT-1	FALSE	FALSE	FALSE	TRUE
Ctrl2_C1_CTTGATGACCATCCAG-1	FALSE	FALSE	FALSE	FALSE
Ctrl2_C1_CTTGCAACCGCCTCCT-1	FALSE	FALSE	FALSE	FALSE
Ctrl2_C1_CTTGCCCACCCACGCA-1	FALSE	FALSE	FALSE	FALSE
Ctrl2_C1_CTTGCCCAGGCTCTAC-1	FALSE	FALSE	TRUE	TRUE
Ctrl2_C1_CTTGGCCAAGCTGGGA-1	FALSE	TRUE	TRUE	TRUE
Ctrl2_C1_CTTGTACTTGTTGACT-1	FALSE	FALSE	FALSE	FALSE
Ctrl2_C1_CTTGTCAACATTCGAG-1	FALSE	FALSE	FALSE	FALSE
Ctrl2_C1_CTTGTGAGGACAGCGG-1	FALSE	FALSE	TRUE	FALSE
Ctrl2_C1_CTTGTGAGTCTTTGAC-1	FALSE	FALSE	FALSE	FALSE
Ctrl2_C1_CTTGTGCTCACCGATT-1	TRUE	FALSE	TRUE	FALSE
Ctrl2_C1_CTTGTTGCTGAGTCAA-1	FALSE	FALSE	FALSE	FALSE
Ctrl2_C1_CTTGTTTATGTAGCCA-1	FALSE	FALSE	FALSE	FALSE
Ctrl2_C1_CTTTAACTTTCAAAGG-1	FALSE	TRUE	FALSE	FALSE
Ctrl2_C1_CTTTAATATTGGTCGA-1	FALSE	FALSE	TRUE	FALSE
Ctrl2_C1_CTTTACCGAATAGTAG-1	FALSE	FALSE	TRUE	FALSE
Ctrl2_C1_CTTTAGGAACACTGTT-1	TRUE	TRUE	TRUE	FALSE
Ctrl2_C1_CTTTAGTGCTATTATT-1	FALSE	FALSE	TRUE	TRUE
Ctrl2_C1_CTTTCTGTGCGGGCTT-1	FALSE	FALSE	TRUE	FALSE
Ctrl2_C1_CTTTGCATCGCTCTTG-1	FALSE	FALSE	TRUE	FALSE
Ctrl2_C1_CTTTGCTGTCATGGAT-1	FALSE	FALSE	FALSE	FALSE
Ctrl2_C1_CTTTGGCGCTTTATAC-1	FALSE	FALSE	TRUE	FALSE
Ctrl2_C1_CTTTGGCTTTAGTAAA-1	FALSE	TRUE	TRUE	TRUE
Ctrl2_C1_CTTTGGGATTGTTGCA-1	FALSE	TRUE	TRUE	FALSE
Ctrl2_C1_CTTTGTCGAATGCTCC-1	FALSE	TRUE	TRUE	TRUE
Ctrl2_C1_GAAACAGATGACCACC-1	FALSE	TRUE	TRUE	FALSE
Ctrl2_C1_GAAACAGCCATGCAGT-1	FALSE	FALSE	TRUE	FALSE
Ctrl2_C1_GAAACATAGGAAACAG-1	FALSE	FALSE	TRUE	TRUE
Ctrl2_C1_GAAACCATGGTGCGCT-1	FALSE	TRUE	FALSE	FALSE
Ctrl2_C1_GAAACCGAATTACCTT-1	FALSE	TRUE	TRUE	TRUE
Ctrl2_C1_GAAACCTATACAAATG-1	FALSE	FALSE	TRUE	FALSE
Ctrl2_C1_GAAACTCGTGCGATGC-1	FALSE	FALSE	FALSE	FALSE
Ctrl2_C1_GAAACTCTAATGAAGG-1	FALSE	FALSE	TRUE	FALSE
Ctrl2_C1_GAAAGAACAGCGTTAT-1	FALSE	FALSE	FALSE	FALSE
Ctrl2_C1_GAAAGCAGTGCACTTT-1	TRUE	FALSE	TRUE	FALSE
Ctrl2_C1_GAAAGCCCTTTGGACC-1	FALSE	TRUE	FALSE	FALSE
Ctrl2_C1_GAAAGTGACTAACTGC-1	FALSE	FALSE	TRUE	FALSE
Ctrl2_C1_GAAATACTAAACGTTT-1	FALSE	FALSE	FALSE	FALSE
Ctrl2_C1_GAAATATCACCATCAG-1	FALSE	FALSE	FALSE	FALSE
Ctrl2_C1_GAAATATGCTTGAATG-1	FALSE	FALSE	TRUE	FALSE
Ctrl2_C1_GAAATCGCGCGCAACT-1	FALSE	TRUE	TRUE	FALSE
Ctrl2_C1_GAAATGGCGGTGTTAG-1	FALSE	TRUE	FALSE	TRUE
Ctrl2_C1_GAAATGGGATGTAAAC-1	FALSE	FALSE	FALSE	FALSE
Ctrl2_C1_GAAATTAGCACGGATA-1	FALSE	FALSE	TRUE	FALSE
Ctrl2_C1_GAAATTCACATCGCTG-1	FALSE	FALSE	TRUE	FALSE
Ctrl2_C1_GAAATTGTCTCTATAA-1	FALSE	FALSE	FALSE	TRUE
Ctrl2_C1_GAACAACTGGGATGAA-1	FALSE	TRUE	FALSE	TRUE
Ctrl2_C1_GAACACACATCAACCA-1	FALSE	FALSE	FALSE	FALSE
Ctrl2_C1_GAACAGATTACTAAAT-1	FALSE	FALSE	TRUE	FALSE
Ctrl2_C1_GAACCCTCTGTGTTCT-1	TRUE	FALSE	FALSE	FALSE
Ctrl2_C1_GAACCTCGACCTACAC-1	TRUE	FALSE	TRUE	FALSE
Ctrl2_C1_GAACCTTTAACGATCC-1	FALSE	FALSE	TRUE	FALSE
Ctrl2_C1_GAACGACCGAATGATA-1	FALSE	FALSE	FALSE	FALSE
Ctrl2_C1_GAACGCGGGTCACACG-1	FALSE	FALSE	FALSE	FALSE
Ctrl2_C1_GAACGTTAGGAAGACG-1	FALSE	FALSE	FALSE	FALSE
Ctrl2_C1_GAACTGTGGAGAGACA-1	FALSE	FALSE	FALSE	TRUE
Ctrl2_C1_GAAGAAACGATATTGT-1	FALSE	TRUE	FALSE	TRUE
Ctrl2_C1_GAAGCCACTGATTATG-1	FALSE	FALSE	FALSE	TRUE
Ctrl2_C1_GAAGCCTGCACATTCC-1	FALSE	FALSE	TRUE	FALSE
Ctrl2_C1_GAAGCGTGAGGAATTT-1	FALSE	TRUE	FALSE	FALSE
Ctrl2_C1_GAAGCTCGGACCCGTC-1	FALSE	FALSE	FALSE	FALSE
Ctrl2_C1_GAAGGAGTCGAGTGCG-1	FALSE	FALSE	FALSE	TRUE
Ctrl2_C1_GAAGGGCATAACCATG-1	FALSE	FALSE	TRUE	FALSE
Ctrl2_C1_GAAGTCAGTTGCACTA-1	FALSE	FALSE	TRUE	FALSE
Ctrl2_C1_GAAGTCTCCCTAGCGA-1	FALSE	FALSE	TRUE	FALSE
Ctrl2_C1_GAAGTGATTTATCGTG-1	FALSE	FALSE	FALSE	FALSE
Ctrl2_C1_GAAGTGCTGGATAGCT-1	FALSE	FALSE	FALSE	FALSE
Ctrl2_C1_GAAGTTTCCACTCAAT-1	FALSE	TRUE	FALSE	TRUE
Ctrl2_C1_GAATAGACGCGACCCA-1	FALSE	TRUE	TRUE	TRUE
Ctrl2_C1_GAATAGCATTTAGGGT-1	FALSE	FALSE	FALSE	FALSE
Ctrl2_C1_GAATAGCCCTGCGGTC-1	FALSE	FALSE	TRUE	FALSE
Ctrl2_C1_GAATAGTGCTCGATTA-1	FALSE	FALSE	TRUE	TRUE
Ctrl2_C1_GAATATTCGGAGTCCC-1	FALSE	FALSE	FALSE	FALSE
Ctrl2_C1_GAATCGACATGGTCAC-1	FALSE	FALSE	FALSE	FALSE
Ctrl2_C1_GAATCGCCGGACACGG-1	FALSE	FALSE	FALSE	FALSE
Ctrl2_C1_GAATCTGAACATTCTC-1	FALSE	TRUE	TRUE	TRUE
Ctrl2_C1_GAATGAAGGTCTTCAG-1	FALSE	FALSE	FALSE	FALSE
Ctrl2_C1_GAATGCCGAAATGACC-1	FALSE	TRUE	TRUE	FALSE
Ctrl2_C1_GAATGCGAATCGGTTC-1	TRUE	FALSE	TRUE	FALSE
Ctrl2_C1_GAATGGGCTTATCGAC-1	FALSE	FALSE	FALSE	FALSE
Ctrl2_C1_GAATGTATGGCAGGTC-1	TRUE	FALSE	FALSE	FALSE
Ctrl2_C1_GAATGTGGTCCGGATT-1	FALSE	TRUE	TRUE	FALSE
Ctrl2_C1_GAATGTTGGGTAATCT-1	TRUE	FALSE	TRUE	FALSE
Ctrl2_C1_GAATTATAGTGAAAGG-1	FALSE	TRUE	TRUE	FALSE
Ctrl2_C1_GAATTCACCCGGGTGT-1	FALSE	TRUE	TRUE	TRUE
Ctrl2_C1_GAATTTCTCGCTGCAG-1	FALSE	TRUE	TRUE	TRUE
Ctrl2_C1_GACAAACATATGCAGG-1	FALSE	TRUE	TRUE	FALSE
Ctrl2_C1_GACAACGACCATTGAA-1	FALSE	FALSE	FALSE	FALSE
Ctrl2_C1_GACAACGCAGCTTACG-1	FALSE	FALSE	FALSE	FALSE
Ctrl2_C1_GACACAAGGGAAGAAA-1	FALSE	TRUE	TRUE	TRUE
Ctrl2_C1_GACACAGCCGGGACTG-1	FALSE	FALSE	FALSE	FALSE
Ctrl2_C1_GACACCCAAAGACGCG-1	FALSE	FALSE	FALSE	FALSE
Ctrl2_C1_GACACGAGTTAGAGGA-1	FALSE	FALSE	FALSE	FALSE
Ctrl2_C1_GACACTGAGTTCAGTG-1	FALSE	FALSE	FALSE	TRUE
Ctrl2_C1_GACACTGGAACCCGAT-1	FALSE	FALSE	FALSE	FALSE
Ctrl2_C1_GACACTTCCAATTACC-1	FALSE	FALSE	FALSE	FALSE
Ctrl2_C1_GACAGATTTCTGGCTC-1	FALSE	FALSE	FALSE	FALSE
Ctrl2_C1_GACAGCCAGACCTGAC-1	FALSE	TRUE	FALSE	FALSE
Ctrl2_C1_GACAGGCACACACTAT-1	FALSE	FALSE	FALSE	FALSE
Ctrl2_C1_GACATACTGTCGCAGA-1	FALSE	FALSE	TRUE	FALSE
Ctrl2_C1_GACATCCGTCGAACTG-1	FALSE	FALSE	TRUE	FALSE
Ctrl2_C1_GACATCGATTTATAAC-1	FALSE	FALSE	TRUE	FALSE
Ctrl2_C1_GACATTTCGCCCAGCC-1	FALSE	FALSE	FALSE	FALSE
Ctrl2_C1_GACCAAACGTTGACTG-1	FALSE	FALSE	FALSE	FALSE
Ctrl2_C1_GACCAGAGCCCTGTAG-1	TRUE	TRUE	TRUE	FALSE
Ctrl2_C1_GACCCAATTATGATAC-1	FALSE	FALSE	FALSE	FALSE
Ctrl2_C1_GACCCGTCGCCGGCTA-1	FALSE	FALSE	TRUE	FALSE
Ctrl2_C1_GACCGACGTGAAAGCA-1	FALSE	FALSE	TRUE	FALSE
Ctrl2_C1_GACCGACTGAAGCGTC-1	FALSE	FALSE	FALSE	FALSE
Ctrl2_C1_GACCGATTAAATATGT-1	FALSE	FALSE	TRUE	TRUE
Ctrl2_C1_GACCGCGTCTGACGTG-1	FALSE	FALSE	FALSE	FALSE
Ctrl2_C1_GACCGTGCTGACGGTG-1	FALSE	TRUE	FALSE	TRUE
Ctrl2_C1_GACCTTCCACGTCTAC-1	FALSE	FALSE	FALSE	TRUE
Ctrl2_C1_GACGACGATCCGCGTT-1	FALSE	FALSE	TRUE	FALSE
Ctrl2_C1_GACGAGGCTAATAAAC-1	FALSE	FALSE	TRUE	FALSE
Ctrl2_C1_GACGATATCACTGGGT-1	FALSE	FALSE	FALSE	FALSE
Ctrl2_C1_GACGCCGTAAAGGCTA-1	TRUE	TRUE	TRUE	FALSE
Ctrl2_C1_GACGCCTGTTGCAGGG-1	FALSE	FALSE	FALSE	FALSE
Ctrl2_C1_GACGCTTGCTTCTAAA-1	FALSE	TRUE	TRUE	TRUE
Ctrl2_C1_GACGGGTTGGCCCGTA-1	FALSE	FALSE	TRUE	FALSE
Ctrl2_C1_GACGGTCAATAGAAGC-1	FALSE	TRUE	FALSE	FALSE
Ctrl2_C1_GACGGTCCTAGGGTGT-1	FALSE	FALSE	FALSE	FALSE
Ctrl2_C1_GACGTGAGACTCCATG-1	FALSE	FALSE	TRUE	FALSE
Ctrl2_C1_GACGTTGCTCGGCGGC-1	FALSE	FALSE	FALSE	TRUE
Ctrl2_C1_GACTAAGATCATGCAC-1	FALSE	TRUE	FALSE	FALSE
Ctrl2_C1_GACTAAGTAGGCTCAC-1	FALSE	FALSE	FALSE	FALSE
Ctrl2_C1_GACTACAAAGCGGTGG-1	FALSE	FALSE	FALSE	FALSE
Ctrl2_C1_GACTAGGCCGTTAGGT-1	FALSE	FALSE	FALSE	TRUE
Ctrl2_C1_GACTCACCCACGTGAG-1	FALSE	FALSE	TRUE	FALSE
Ctrl2_C1_GACTCCCAGAATAAGG-1	FALSE	FALSE	FALSE	FALSE
Ctrl2_C1_GACTCCTTCCAATTGA-1	FALSE	TRUE	FALSE	FALSE
Ctrl2_C1_GACTCTAGAGTTCCAA-1	FALSE	FALSE	FALSE	TRUE
Ctrl2_C1_GACTGCAAATCGAGCT-1	FALSE	FALSE	TRUE	FALSE
Ctrl2_C1_GACTGCACCAGCCCAG-1	FALSE	FALSE	TRUE	TRUE
Ctrl2_C1_GACTGCGGCACGTGTA-1	FALSE	TRUE	TRUE	FALSE
Ctrl2_C1_GACTGCTGGTGAGAAA-1	FALSE	FALSE	TRUE	FALSE
Ctrl2_C1_GACTTCAACGCATCAA-1	FALSE	FALSE	FALSE	FALSE
Ctrl2_C1_GAGAACGGTTCTGACT-1	FALSE	FALSE	FALSE	FALSE
Ctrl2_C1_GAGACTGATGGGTAGA-1	FALSE	TRUE	TRUE	FALSE
Ctrl2_C1_GAGACTTCGCGACCGA-1	FALSE	FALSE	TRUE	FALSE
Ctrl2_C1_GAGAGGGCGCGAGGTT-1	FALSE	TRUE	TRUE	TRUE
Ctrl2_C1_GAGAGGTGCATTCTGG-1	FALSE	FALSE	FALSE	FALSE
Ctrl2_C1_GAGAGTCTCGGGAGAG-1	FALSE	FALSE	FALSE	FALSE
Ctrl2_C1_GAGATCTGCTTGGCAT-1	FALSE	TRUE	FALSE	FALSE
Ctrl2_C1_GAGATCTGTCACTCCG-1	FALSE	TRUE	TRUE	TRUE
Ctrl2_C1_GAGATCTTCCATGACA-1	FALSE	FALSE	TRUE	FALSE
Ctrl2_C1_GAGATGGCTTTAATCA-1	FALSE	FALSE	FALSE	TRUE
Ctrl2_C1_GAGATGGGAGTCGACA-1	FALSE	FALSE	TRUE	FALSE
Ctrl2_C1_GAGCACCTGTGTCCAG-1	FALSE	FALSE	TRUE	FALSE
Ctrl2_C1_GAGCACGGCGCCTCTT-1	FALSE	FALSE	FALSE	FALSE
Ctrl2_C1_GAGCATCAACAACTTG-1	FALSE	FALSE	FALSE	FALSE
Ctrl2_C1_GAGCATCATCCCTGGG-1	FALSE	FALSE	FALSE	FALSE
Ctrl2_C1_GAGCCAGCTACCTGTG-1	FALSE	FALSE	TRUE	FALSE
Ctrl2_C1_GAGCGAGGGAGTACCG-1	FALSE	FALSE	TRUE	FALSE
Ctrl2_C1_GAGCGCAAATACTCCG-1	FALSE	TRUE	TRUE	TRUE
Ctrl2_C1_GAGCGCGCACGAGTAG-1	FALSE	FALSE	TRUE	FALSE
Ctrl2_C1_GAGCGCTGTTAGGTAA-1	FALSE	TRUE	TRUE	FALSE
Ctrl2_C1_GAGCGGAATGCGGTGT-1	FALSE	FALSE	FALSE	FALSE
Ctrl2_C1_GAGCTAAGGGCATATC-1	FALSE	FALSE	TRUE	FALSE
Ctrl2_C1_GAGCTCAACATGAGCG-1	FALSE	FALSE	FALSE	TRUE
Ctrl2_C1_GAGCTCTCGGACCTAA-1	FALSE	FALSE	FALSE	FALSE
Ctrl2_C1_GAGCTGTCGTCTCGGA-1	FALSE	FALSE	FALSE	FALSE
Ctrl2_C1_GAGGAATATCTCTTTG-1	FALSE	FALSE	FALSE	FALSE
Ctrl2_C1_GAGGAGATCCTCATGC-1	FALSE	FALSE	TRUE	FALSE
Ctrl2_C1_GAGGCATTTGCAGCAG-1	FALSE	FALSE	FALSE	FALSE
Ctrl2_C1_GAGGCCCGACTCCGCA-1	FALSE	FALSE	TRUE	TRUE
Ctrl2_C1_GAGGCCTGTTGATACA-1	FALSE	FALSE	FALSE	FALSE
Ctrl2_C1_GAGGCTATCAAAGTCG-1	FALSE	FALSE	FALSE	FALSE
Ctrl2_C1_GAGGGAGTCAGATCGC-1	FALSE	FALSE	TRUE	FALSE
Ctrl2_C1_GAGGGCATCGCGTATC-1	FALSE	FALSE	FALSE	FALSE
Ctrl2_C1_GAGGGCCATAATATTA-1	FALSE	TRUE	FALSE	FALSE
Ctrl2_C1_GAGGGTAGTAACAAAG-1	FALSE	FALSE	FALSE	TRUE
Ctrl2_C1_GAGGTACATCCATCTT-1	FALSE	TRUE	TRUE	FALSE
Ctrl2_C1_GAGGTACGCGTGTCCC-1	FALSE	FALSE	FALSE	TRUE
Ctrl2_C1_GAGGTCCCAAAGATCT-1	FALSE	FALSE	FALSE	FALSE
Ctrl2_C1_GAGTAAACCGGAAAGT-1	FALSE	FALSE	FALSE	FALSE
Ctrl2_C1_GAGTAAGGCCACGGGA-1	FALSE	FALSE	TRUE	FALSE
Ctrl2_C1_GAGTACGGGTATACAA-1	FALSE	FALSE	FALSE	FALSE
Ctrl2_C1_GAGTAGATACTAGTTG-1	FALSE	FALSE	TRUE	FALSE
Ctrl2_C1_GAGTATACCCTAATCA-1	FALSE	FALSE	FALSE	TRUE
Ctrl2_C1_GAGTATGCCCGCCTTG-1	TRUE	FALSE	FALSE	FALSE
Ctrl2_C1_GAGTATGCGCGTGCAT-1	FALSE	FALSE	TRUE	FALSE
Ctrl2_C1_GAGTCAGACCAGAATC-1	FALSE	FALSE	FALSE	FALSE
Ctrl2_C1_GAGTCCGCTTACCGGA-1	TRUE	FALSE	TRUE	FALSE
Ctrl2_C1_GAGTGTCAACCAGAAA-1	FALSE	FALSE	FALSE	FALSE
Ctrl2_C1_GAGTGTGCGGTACCCA-1	FALSE	TRUE	FALSE	FALSE
Ctrl2_C1_GAGTTGATGGCAATTT-1	FALSE	FALSE	FALSE	FALSE
Ctrl2_C1_GATAACTCGCACTGTG-1	FALSE	TRUE	TRUE	FALSE
Ctrl2_C1_GATAAGGCAGATGCAA-1	FALSE	FALSE	FALSE	FALSE
Ctrl2_C1_GATACCGTGTCGGAGT-1	FALSE	FALSE	FALSE	FALSE
Ctrl2_C1_GATACGATGGGAGTCA-1	FALSE	TRUE	TRUE	FALSE
Ctrl2_C1_GATAGAACCCGCTAGG-1	FALSE	FALSE	TRUE	FALSE
Ctrl2_C1_GATAGATAGTACAGTC-1	FALSE	TRUE	FALSE	FALSE
Ctrl2_C1_GATAGGATTAATTACA-1	FALSE	FALSE	FALSE	FALSE
Ctrl2_C1_GATAGGTAACGTTGAC-1	FALSE	FALSE	TRUE	FALSE
Ctrl2_C1_GATAGGTGTCCCGGGC-1	FALSE	FALSE	FALSE	FALSE
Ctrl2_C1_GATAGTGCGAGTAAGT-1	FALSE	FALSE	FALSE	FALSE
Ctrl2_C1_GATATCAAGCAGGAGC-1	FALSE	TRUE	FALSE	FALSE
Ctrl2_C1_GATATCAGTATGTATC-1	FALSE	FALSE	TRUE	FALSE
Ctrl2_C1_GATATCTCATGCAATA-1	FALSE	FALSE	FALSE	FALSE
Ctrl2_C1_GATATGAGACACTAAC-1	FALSE	TRUE	TRUE	TRUE
Ctrl2_C1_GATATGCGGTAGCCAA-1	FALSE	FALSE	FALSE	FALSE
Ctrl2_C1_GATATGGATTACGCGG-1	FALSE	TRUE	TRUE	FALSE
Ctrl2_C1_GATATTGAGATTGGCG-1	FALSE	TRUE	TRUE	FALSE
Ctrl2_C1_GATATTTCCTACATGG-1	TRUE	FALSE	FALSE	FALSE
Ctrl2_C1_GATCAACATAAAGGGA-1	FALSE	FALSE	TRUE	TRUE
Ctrl2_C1_GATCATTCCAAACATT-1	FALSE	TRUE	TRUE	TRUE
Ctrl2_C1_GATCCCTTTATACTGC-1	FALSE	TRUE	FALSE	TRUE
Ctrl2_C1_GATCCGAATATAAGTG-1	FALSE	FALSE	FALSE	FALSE
Ctrl2_C1_GATCCGGGAATTAACA-1	FALSE	FALSE	TRUE	FALSE
Ctrl2_C1_GATCCTCGACACTGGC-1	FALSE	TRUE	TRUE	FALSE
Ctrl2_C1_GATCGACACTATCTGA-1	FALSE	FALSE	TRUE	FALSE
Ctrl2_C1_GATCGCGGGCTCTCCA-1	FALSE	TRUE	TRUE	TRUE
Ctrl2_C1_GATCGCTACCCGATTT-1	FALSE	FALSE	TRUE	FALSE
Ctrl2_C1_GATCGCTATATCTCAG-1	FALSE	TRUE	FALSE	TRUE
Ctrl2_C1_GATCGCTGTGGTGCGT-1	FALSE	FALSE	FALSE	TRUE
Ctrl2_C1_GATCGGATAGAACCAT-1	FALSE	FALSE	FALSE	FALSE
Ctrl2_C1_GATCGGCGATAAGTCG-1	FALSE	TRUE	FALSE	FALSE
Ctrl2_C1_GATCGGTGGCCATAAC-1	FALSE	TRUE	TRUE	FALSE
Ctrl2_C1_GATCGTGACTGATATC-1	FALSE	TRUE	TRUE	FALSE
Ctrl2_C1_GATCTAACCGTATTCA-1	FALSE	TRUE	TRUE	FALSE
Ctrl2_C1_GATCTCGACGCTGTGG-1	FALSE	FALSE	FALSE	FALSE
Ctrl2_C1_GATCTGCTATCTAAGG-1	FALSE	TRUE	TRUE	TRUE
Ctrl2_C1_GATCTTCATTGTCCTC-1	FALSE	TRUE	TRUE	FALSE
Ctrl2_C1_GATCTTGGAGGGCATA-1	FALSE	TRUE	FALSE	FALSE
Ctrl2_C1_GATCTTTGCAGGGTAT-1	FALSE	TRUE	TRUE	FALSE
Ctrl2_C1_GATGACAAGTAGGGCA-1	FALSE	TRUE	TRUE	TRUE
Ctrl2_C1_GATGACGATGATCGCG-1	FALSE	FALSE	FALSE	FALSE
Ctrl2_C1_GATGAGGAACCTTCGG-1	FALSE	FALSE	FALSE	TRUE
Ctrl2_C1_GATGCCAGCAGAAGGC-1	FALSE	TRUE	TRUE	FALSE
Ctrl2_C1_GATGCCTTCTGCGGCA-1	FALSE	FALSE	FALSE	FALSE
Ctrl2_C1_GATGCGAATGGTATTA-1	FALSE	TRUE	TRUE	TRUE
Ctrl2_C1_GATGCGTCCTGCATTC-1	FALSE	TRUE	TRUE	TRUE
Ctrl2_C1_GATGCTACAAGCGCCT-1	FALSE	FALSE	FALSE	FALSE
Ctrl2_C1_GATGCTACCTTCGATG-1	FALSE	TRUE	TRUE	FALSE
Ctrl2_C1_GATGCTGTATTTCATC-1	FALSE	TRUE	TRUE	FALSE
Ctrl2_C1_GATGGCGCACACATTA-1	FALSE	FALSE	FALSE	FALSE
Ctrl2_C1_GATGTAACGAACCACC-1	FALSE	FALSE	FALSE	FALSE
Ctrl2_C1_GATGTCCGGATCACAT-1	FALSE	FALSE	FALSE	FALSE
Ctrl2_C1_GATGTTCAATCCACGA-1	FALSE	FALSE	TRUE	TRUE
Ctrl2_C1_GATGTTTGTGCGAGAT-1	FALSE	FALSE	FALSE	FALSE
Ctrl2_C1_GATTAACCGAAAGCCC-1	FALSE	FALSE	TRUE	FALSE
Ctrl2_C1_GATTACTGAATTTGGG-1	FALSE	FALSE	FALSE	TRUE
Ctrl2_C1_GATTAGAAACAAGCGT-1	FALSE	FALSE	FALSE	FALSE
Ctrl2_C1_GATTATCTTGCATTAT-1	FALSE	FALSE	FALSE	FALSE
Ctrl2_C1_GATTCCCTTGTCGCAG-1	FALSE	FALSE	FALSE	TRUE
Ctrl2_C1_GATTCCGCGTTTCCGT-1	FALSE	TRUE	TRUE	FALSE
Ctrl2_C1_GATTCCTATACGGCGC-1	FALSE	FALSE	FALSE	FALSE
Ctrl2_C1_GATTCGACGGTTCACG-1	FALSE	FALSE	FALSE	TRUE
Ctrl2_C1_GATTCTGTTAATGAGT-1	FALSE	FALSE	FALSE	TRUE
Ctrl2_C1_GATTGCTCCAGTTGCA-1	FALSE	TRUE	FALSE	TRUE
Ctrl2_C1_GATTGGGAAAGGTTGT-1	FALSE	TRUE	TRUE	TRUE
Ctrl2_C1_GATTTGCGCTAACACC-1	FALSE	FALSE	FALSE	FALSE
Ctrl2_C1_GCAAACCCTACATTAT-1	FALSE	FALSE	TRUE	FALSE
Ctrl2_C1_GCAAACCTTGGCCATA-1	FALSE	FALSE	FALSE	FALSE
Ctrl2_C1_GCAAACGTAAGCGACC-1	FALSE	FALSE	FALSE	FALSE
Ctrl2_C1_GCAAACGTCGCCAGGT-1	FALSE	FALSE	FALSE	FALSE
Ctrl2_C1_GCAAAGGGCGTTAGCC-1	FALSE	FALSE	TRUE	TRUE
Ctrl2_C1_GCAAATATTACGCTTT-1	FALSE	TRUE	TRUE	TRUE
Ctrl2_C1_GCAAATGAGGACACTT-1	FALSE	FALSE	FALSE	FALSE
Ctrl2_C1_GCAACACACTAGAACT-1	FALSE	FALSE	FALSE	FALSE
Ctrl2_C1_GCAACAGCAGTATGCG-1	FALSE	FALSE	FALSE	FALSE
Ctrl2_C1_GCAACCACCAGACCGG-1	FALSE	FALSE	FALSE	FALSE
Ctrl2_C1_GCAACCACGGCCGCGT-1	FALSE	FALSE	FALSE	FALSE
Ctrl2_C1_GCAAGAATTCCTTGGC-1	FALSE	TRUE	TRUE	TRUE
Ctrl2_C1_GCAAGTGCACAGAGAA-1	FALSE	FALSE	TRUE	FALSE
Ctrl2_C1_GCAAGTGTAAAGCATG-1	FALSE	FALSE	FALSE	FALSE
Ctrl2_C1_GCACAAACCCTAGATG-1	FALSE	TRUE	FALSE	FALSE
Ctrl2_C1_GCACAAACGAGGCGTG-1	FALSE	FALSE	FALSE	FALSE
Ctrl2_C1_GCACAACCTCGGGCGT-1	FALSE	FALSE	FALSE	FALSE
Ctrl2_C1_GCACAAGTGTCGGAAG-1	TRUE	TRUE	TRUE	TRUE
Ctrl2_C1_GCACACACTGGTAGCC-1	FALSE	TRUE	TRUE	FALSE
Ctrl2_C1_GCACACAGCTATTACC-1	FALSE	FALSE	FALSE	TRUE
Ctrl2_C1_GCACAGCACGGGCCGA-1	FALSE	FALSE	TRUE	FALSE
Ctrl2_C1_GCACCTAGGCGAGTCC-1	FALSE	FALSE	FALSE	FALSE
Ctrl2_C1_GCACGCCGATTCCCGC-1	FALSE	FALSE	FALSE	TRUE
Ctrl2_C1_GCACGCCTACTTAGAT-1	FALSE	FALSE	TRUE	FALSE
Ctrl2_C1_GCACGTGGTTTACTTA-1	FALSE	FALSE	FALSE	FALSE
Ctrl2_C1_GCACTGCCTACCTTTA-1	FALSE	FALSE	FALSE	TRUE
Ctrl2_C1_GCACTGTGCAAATGTA-1	FALSE	FALSE	FALSE	FALSE
Ctrl2_C1_GCAGACCCAGCACGTA-1	FALSE	TRUE	TRUE	FALSE
Ctrl2_C1_GCAGATCCATAAGACT-1	FALSE	FALSE	TRUE	FALSE
Ctrl2_C1_GCAGATCCTCGCAAAT-1	FALSE	TRUE	FALSE	FALSE
Ctrl2_C1_GCAGATTAGGGATATC-1	FALSE	TRUE	FALSE	FALSE
Ctrl2_C1_GCAGCACACAGCCCAG-1	FALSE	TRUE	TRUE	FALSE
Ctrl2_C1_GCAGCCTATATCACAT-1	FALSE	FALSE	FALSE	FALSE
Ctrl2_C1_GCAGCGGTGGGCATTA-1	FALSE	FALSE	FALSE	FALSE
Ctrl2_C1_GCAGCTGTCAACGCAT-1	FALSE	TRUE	FALSE	TRUE
Ctrl2_C1_GCAGGAACTTAGATCT-1	FALSE	FALSE	TRUE	FALSE
Ctrl2_C1_GCAGGACTATAGAATA-1	FALSE	TRUE	FALSE	TRUE
Ctrl2_C1_GCAGGTAGAGTATGGT-1	FALSE	FALSE	TRUE	FALSE
Ctrl2_C1_GCAGTGTGGCTATAGG-1	FALSE	FALSE	TRUE	FALSE
Ctrl2_C1_GCATACGAGGTCTTTA-1	FALSE	FALSE	FALSE	FALSE
Ctrl2_C1_GCATAGAGCACTCAGG-1	FALSE	FALSE	FALSE	TRUE
Ctrl2_C1_GCATCCCTAACTTTGA-1	FALSE	FALSE	FALSE	FALSE
Ctrl2_C1_GCATCGGCCGTGTAGG-1	FALSE	FALSE	FALSE	FALSE
Ctrl2_C1_GCATGCTAATAACGAT-1	FALSE	FALSE	FALSE	FALSE
Ctrl2_C1_GCATTCAAGGCAACGC-1	FALSE	FALSE	FALSE	FALSE
Ctrl2_C1_GCATTCGAAATGAACA-1	FALSE	TRUE	TRUE	FALSE
Ctrl2_C1_GCATTGACTTGCGGAA-1	FALSE	TRUE	TRUE	FALSE
Ctrl2_C1_GCATTGTAATTCATAT-1	FALSE	FALSE	FALSE	FALSE
Ctrl2_C1_GCATTTCCAAGGCTCC-1	FALSE	FALSE	FALSE	FALSE
Ctrl2_C1_GCCAACCATTTCCGGA-1	FALSE	FALSE	FALSE	FALSE
Ctrl2_C1_GCCAAGAATACTTCTG-1	FALSE	FALSE	FALSE	FALSE
Ctrl2_C1_GCCACAATTTAAGGAC-1	FALSE	TRUE	TRUE	TRUE
Ctrl2_C1_GCCACTCAGAGCGCGA-1	FALSE	FALSE	TRUE	FALSE
Ctrl2_C1_GCCAGGAAAGAACACT-1	FALSE	FALSE	TRUE	FALSE
Ctrl2_C1_GCCAGGAGTAACCGAT-1	FALSE	FALSE	FALSE	FALSE
Ctrl2_C1_GCCATATTGCACACAG-1	FALSE	FALSE	FALSE	FALSE
Ctrl2_C1_GCCATCGAGCTGCGTG-1	FALSE	FALSE	FALSE	TRUE
Ctrl2_C1_GCCATCGATGCTGCAT-1	FALSE	FALSE	FALSE	FALSE
Ctrl2_C1_GCCATTAGCCTCAAAC-1	FALSE	FALSE	FALSE	FALSE
Ctrl2_C1_GCCCACCAAGGCTGTC-1	FALSE	FALSE	TRUE	FALSE
Ctrl2_C1_GCCCAGATGCTGGAGA-1	FALSE	TRUE	FALSE	FALSE
[truncated: 1,409 more rows]

## Sheet: panelE
barcode	Lymphatic.endothelial	cDC	B.cell	Ccr7..cDC2
DT1_A1_AAACAAGTATCTCCCA-1	FALSE	FALSE	FALSE	FALSE
DT1_A1_AAACACCAATAACTGC-1	FALSE	FALSE	FALSE	FALSE
DT1_A1_AAACAGAGCGACTCCT-1	FALSE	FALSE	FALSE	FALSE
DT1_A1_AAACAGCTTTCAGAAG-1	FALSE	FALSE	FALSE	FALSE
DT1_A1_AAACAGGGTCTATATT-1	FALSE	FALSE	FALSE	FALSE
DT1_A1_AAACAGTGTTCCTGGG-1	FALSE	FALSE	FALSE	FALSE
DT1_A1_AAACATGGTGAGAGGA-1	FALSE	FALSE	FALSE	FALSE
DT1_A1_AAACATTTCCCGGATT-1	FALSE	FALSE	FALSE	FALSE
DT1_A1_AAACCCGAACGAAATC-1	FALSE	FALSE	FALSE	FALSE
DT1_A1_AAACCGGGTAGGTACC-1	FALSE	FALSE	FALSE	FALSE
DT1_A1_AAACCGTTCGTCCAGG-1	FALSE	FALSE	FALSE	FALSE
DT1_A1_AAACCTCATGAAGTTG-1	FALSE	FALSE	FALSE	FALSE
DT1_A1_AAACGAAGAACATACC-1	FALSE	FALSE	FALSE	FALSE
DT1_A1_AAACGAAGATGGAGTA-1	FALSE	FALSE	FALSE	FALSE
DT1_A1_AAACGAGACGGTTGAT-1	FALSE	FALSE	FALSE	FALSE
DT1_A1_AAACGGTTGCGAACTG-1	FALSE	FALSE	FALSE	FALSE
DT1_A1_AAACTAACGTGGCGAC-1	FALSE	FALSE	FALSE	FALSE
DT1_A1_AAACTCGGTTCGCAAT-1	FALSE	FALSE	FALSE	FALSE
DT1_A1_AAACTCGTGATATAAG-1	FALSE	FALSE	FALSE	FALSE
DT1_A1_AAACTTAATTGCACGC-1	FALSE	FALSE	FALSE	FALSE
DT1_A1_AAACTTGCAAACGTAT-1	FALSE	FALSE	FALSE	FALSE
DT1_A1_AAAGAATGACCTTAGA-1	FALSE	FALSE	FALSE	FALSE
DT1_A1_AAAGAATGTGGACTAA-1	FALSE	FALSE	FALSE	FALSE
DT1_A1_AAAGACCCAAGTCGCG-1	FALSE	FALSE	FALSE	FALSE
DT1_A1_AAAGACTGGGCGCTTT-1	FALSE	FALSE	FALSE	FALSE
DT1_A1_AAAGGCCCTATAATAC-1	FALSE	FALSE	FALSE	FALSE
DT1_A1_AAAGGCTACGGACCAT-1	FALSE	FALSE	FALSE	FALSE
DT1_A1_AAAGGCTCTCGCGCCG-1	FALSE	FALSE	FALSE	FALSE
DT1_A1_AAAGGGATGTAGCAAG-1	FALSE	FALSE	FALSE	FALSE
DT1_A1_AAAGGGCAGCTTGAAT-1	FALSE	FALSE	FALSE	FALSE
DT1_A1_AAAGGTAAGCTGTACC-1	FALSE	FALSE	FALSE	FALSE
DT1_A1_AAAGTAGCATTGCTCA-1	FALSE	TRUE	FALSE	FALSE
DT1_A1_AAAGTCACTGATGTAA-1	FALSE	FALSE	FALSE	FALSE
DT1_A1_AAAGTCGACCCTCAGT-1	FALSE	FALSE	FALSE	FALSE
DT1_A1_AAAGTGTGATTTATCT-1	FALSE	FALSE	FALSE	FALSE
DT1_A1_AAAGTTGACTCCCGTA-1	FALSE	FALSE	FALSE	FALSE
DT1_A1_AAATAACCATACGGGA-1	FALSE	FALSE	FALSE	FALSE
DT1_A1_AAATAAGGTAGTGCCC-1	FALSE	FALSE	FALSE	FALSE
DT1_A1_AAATAGGGTGCTATTG-1	FALSE	FALSE	FALSE	FALSE
DT1_A1_AAATCGCGGAAGGAGT-1	FALSE	TRUE	FALSE	TRUE
DT1_A1_AAATCGTGTACCACAA-1	FALSE	FALSE	FALSE	FALSE
DT1_A1_AAATCTAGCCCTGCTA-1	FALSE	TRUE	FALSE	FALSE
DT1_A1_AAATGACTGATCAAAC-1	FALSE	FALSE	FALSE	FALSE
DT1_A1_AAATGATTCGATCAGC-1	FALSE	FALSE	FALSE	FALSE
DT1_A1_AAATGGCATGTCTTGT-1	FALSE	FALSE	FALSE	FALSE
DT1_A1_AAATGGCCCGTGCCCT-1	FALSE	FALSE	FALSE	FALSE
DT1_A1_AAATGGTCAATGTGCC-1	FALSE	FALSE	FALSE	FALSE
DT1_A1_AAATGTATCTTATCCC-1	FALSE	FALSE	FALSE	FALSE
DT1_A1_AAATTAACGGGTAGCT-1	FALSE	FALSE	FALSE	FALSE
DT1_A1_AAATTAATAAGCGCGA-1	FALSE	FALSE	FALSE	FALSE
DT1_A1_AAATTACACGACTCTG-1	FALSE	FALSE	FALSE	FALSE
DT1_A1_AAATTACCTATCGATG-1	FALSE	FALSE	FALSE	FALSE
DT1_A1_AAATTCCAGGTCCAAA-1	FALSE	FALSE	FALSE	FALSE
DT1_A1_AAATTGATAGTCCTTT-1	FALSE	FALSE	FALSE	FALSE
DT1_A1_AAATTTACCGAAATCC-1	FALSE	FALSE	FALSE	FALSE
DT1_A1_AAATTTGCGGGTGTGG-1	FALSE	FALSE	FALSE	FALSE
DT1_A1_AACAACTGGTAGTTGC-1	FALSE	FALSE	FALSE	FALSE
DT1_A1_AACAATACATTGTCGA-1	FALSE	FALSE	FALSE	FALSE
DT1_A1_AACAATTACTCTACGC-1	FALSE	FALSE	FALSE	FALSE
DT1_A1_AACACACGCTCGCCGC-1	FALSE	FALSE	FALSE	FALSE
DT1_A1_AACACGACTGTACTGA-1	FALSE	FALSE	FALSE	FALSE
DT1_A1_AACACGAGACGCGGCC-1	FALSE	FALSE	FALSE	FALSE
DT1_A1_AACAGCTGTGTGGCAA-1	FALSE	FALSE	TRUE	FALSE
DT1_A1_AACAGGAAATCGAATA-1	FALSE	FALSE	FALSE	FALSE
DT1_A1_AACAGGATGGGCCGCG-1	FALSE	FALSE	FALSE	FALSE
DT1_A1_AACAGGTAGTATGGAT-1	FALSE	FALSE	FALSE	FALSE
DT1_A1_AACATAGCGTGTATCG-1	FALSE	FALSE	FALSE	FALSE
DT1_A1_AACATATCAACTGGTG-1	FALSE	FALSE	FALSE	FALSE
DT1_A1_AACATCGATACGTCTA-1	FALSE	FALSE	FALSE	FALSE
DT1_A1_AACATTGAAGTTGATC-1	FALSE	FALSE	FALSE	FALSE
DT1_A1_AACATTGTGACTCGAG-1	FALSE	FALSE	FALSE	FALSE
DT1_A1_AACCAAGACTTCTCTG-1	FALSE	FALSE	FALSE	FALSE
DT1_A1_AACCAGTATCACTCTT-1	FALSE	FALSE	FALSE	FALSE
DT1_A1_AACCATAGGGTTGAAC-1	FALSE	FALSE	FALSE	FALSE
DT1_A1_AACCCATCCCATGATC-1	FALSE	FALSE	FALSE	FALSE
DT1_A1_AACCCGACAACCCGTG-1	FALSE	FALSE	FALSE	FALSE
DT1_A1_AACCCGAGCAGAATCG-1	FALSE	FALSE	FALSE	FALSE
DT1_A1_AACCCGCTGTATTCCA-1	FALSE	FALSE	FALSE	FALSE
DT1_A1_AACCCTACTGTCAATA-1	FALSE	FALSE	FALSE	FALSE
DT1_A1_AACCCTGGTGGAACCA-1	FALSE	FALSE	FALSE	FALSE
DT1_A1_AACCGAGCTTGGTCAT-1	FALSE	FALSE	FALSE	FALSE
DT1_A1_AACCGCTAAGGGATGC-1	FALSE	FALSE	FALSE	FALSE
DT1_A1_AACCGTTGTGTTTGCT-1	FALSE	TRUE	FALSE	TRUE
DT1_A1_AACCTAAAGCCGTCCG-1	FALSE	FALSE	FALSE	FALSE
DT1_A1_AACCTGTCACGGAATT-1	FALSE	FALSE	FALSE	FALSE
DT1_A1_AACCTTTAAATACGGT-1	FALSE	FALSE	FALSE	FALSE
DT1_A1_AACCTTTACGACGTCT-1	FALSE	FALSE	FALSE	FALSE
DT1_A1_AACGAAAGTCGTCCCA-1	FALSE	FALSE	FALSE	FALSE
DT1_A1_AACGATAGAAGGGCCG-1	FALSE	FALSE	FALSE	FALSE
DT1_A1_AACGATATGTCAACTG-1	FALSE	FALSE	FALSE	FALSE
DT1_A1_AACGCATGATCTGGGT-1	FALSE	FALSE	FALSE	FALSE
DT1_A1_AACGCGACCTTGGGCG-1	FALSE	FALSE	FALSE	FALSE
DT1_A1_AACGCGGTCTCCAGCC-1	FALSE	FALSE	FALSE	FALSE
DT1_A1_AACGCTGTTGCTGAAA-1	TRUE	FALSE	FALSE	FALSE
DT1_A1_AACGGACGTACGTATA-1	FALSE	FALSE	FALSE	FALSE
DT1_A1_AACGGCCATCTCCGGT-1	FALSE	FALSE	FALSE	FALSE
DT1_A1_AACGTACTGTGGGTAC-1	FALSE	FALSE	FALSE	FALSE
DT1_A1_AACGTCATCCGGCTTG-1	FALSE	FALSE	FALSE	FALSE
DT1_A1_AACGTCGCTGCACTTC-1	FALSE	FALSE	FALSE	FALSE
DT1_A1_AACGTGATGAAGGACA-1	FALSE	FALSE	FALSE	FALSE
DT1_A1_AACGTGCGAAAGTCTC-1	FALSE	FALSE	FALSE	FALSE
DT1_A1_AACGTTATCAGCACCT-1	FALSE	FALSE	FALSE	FALSE
DT1_A1_AACTACCCGTTTGTCA-1	FALSE	FALSE	FALSE	FALSE
DT1_A1_AACTAGGCTTGGGTGT-1	FALSE	FALSE	FALSE	FALSE
DT1_A1_AACTCAAGTTAATTGC-1	FALSE	FALSE	FALSE	FALSE
DT1_A1_AACTCCTAATCCCATG-1	FALSE	FALSE	FALSE	FALSE
DT1_A1_AACTCTCAATAGAGCG-1	FALSE	FALSE	FALSE	FALSE
DT1_A1_AACTCTCAGTGTGCTC-1	FALSE	FALSE	FALSE	FALSE
DT1_A1_AACTGAGGTCAGCGTC-1	FALSE	FALSE	FALSE	FALSE
DT1_A1_AACTGATATTAGGCCT-1	FALSE	FALSE	FALSE	FALSE
DT1_A1_AACTGGGTCCCGACGT-1	FALSE	FALSE	FALSE	FALSE
DT1_A1_AACTGGGTTCGAGCCG-1	FALSE	FALSE	FALSE	FALSE
DT1_A1_AACTTGCCCGTATGCA-1	FALSE	FALSE	FALSE	FALSE
DT1_A1_AACTTTACGGGAGCTT-1	FALSE	FALSE	FALSE	FALSE
DT1_A1_AAGAAAGTTTGATGGG-1	FALSE	FALSE	FALSE	FALSE
DT1_A1_AAGACCAAATAACTCA-1	FALSE	FALSE	FALSE	FALSE
DT1_A1_AAGACCCAACTGAACA-1	FALSE	FALSE	FALSE	FALSE
DT1_A1_AAGACTGCAAGCTACT-1	FALSE	FALSE	FALSE	FALSE
DT1_A1_AAGAGATGAATCGGTA-1	FALSE	FALSE	FALSE	FALSE
DT1_A1_AAGAGCTCTTTATCGG-1	FALSE	TRUE	FALSE	TRUE
DT1_A1_AAGAGGATGTACGCGA-1	FALSE	FALSE	FALSE	FALSE
DT1_A1_AAGAGGCATGGATCGC-1	FALSE	FALSE	FALSE	FALSE
DT1_A1_AAGAGGCCCTTTGGAA-1	FALSE	FALSE	FALSE	FALSE
DT1_A1_AAGATGGCACCGGACC-1	FALSE	FALSE	FALSE	FALSE
DT1_A1_AAGATTGGCGGAACGT-1	FALSE	TRUE	FALSE	FALSE
DT1_A1_AAGCACCCTGCGTATC-1	FALSE	FALSE	FALSE	FALSE
DT1_A1_AAGCCACTTGCAGGTA-1	FALSE	FALSE	FALSE	FALSE
DT1_A1_AAGCCGAAGCGGTTTA-1	FALSE	FALSE	FALSE	FALSE
DT1_A1_AAGCCGCCGTGAAATC-1	FALSE	FALSE	FALSE	FALSE
DT1_A1_AAGCGCAGGGCTTTGA-1	FALSE	FALSE	FALSE	FALSE
DT1_A1_AAGCGGCGTCATGGGT-1	FALSE	FALSE	FALSE	FALSE
DT1_A1_AAGCGTCCCTCATCGA-1	FALSE	FALSE	FALSE	FALSE
DT1_A1_AAGCTCGTGCCAAGTC-1	FALSE	FALSE	FALSE	FALSE
DT1_A1_AAGGAGAACTTATAAG-1	FALSE	FALSE	FALSE	FALSE
DT1_A1_AAGGAGCGGTTGGTGC-1	FALSE	FALSE	FALSE	FALSE
DT1_A1_AAGGATGAGGGACCTC-1	TRUE	TRUE	FALSE	FALSE
DT1_A1_AAGGCAGGCTGTCTCC-1	FALSE	FALSE	FALSE	FALSE
DT1_A1_AAGGCTGTGCTCATCG-1	FALSE	FALSE	FALSE	FALSE
DT1_A1_AAGGGAACGACTGGCT-1	FALSE	TRUE	TRUE	FALSE
DT1_A1_AAGGGACAGATTCTGT-1	FALSE	FALSE	FALSE	FALSE
DT1_A1_AAGGGACTATGCATTC-1	FALSE	FALSE	FALSE	FALSE
DT1_A1_AAGGGTTTGATTTCAG-1	FALSE	FALSE	FALSE	FALSE
DT1_A1_AAGGTATCCTAATATA-1	FALSE	FALSE	FALSE	FALSE
DT1_A1_AAGGTGATAAACCAGC-1	FALSE	FALSE	FALSE	FALSE
DT1_A1_AAGTAGAAGACCGGGT-1	FALSE	FALSE	FALSE	FALSE
DT1_A1_AAGTAGTGACGCGAGG-1	FALSE	FALSE	FALSE	FALSE
DT1_A1_AAGTCAATTGTCGTCA-1	FALSE	FALSE	FALSE	FALSE
DT1_A1_AAGTCTTCTGTGGCCT-1	FALSE	FALSE	FALSE	FALSE
DT1_A1_AAGTGACGACCGAATT-1	FALSE	FALSE	FALSE	FALSE
DT1_A1_AAGTGAGTCGGGTTTA-1	FALSE	FALSE	FALSE	FALSE
DT1_A1_AAGTGCAAAGGTAGAC-1	FALSE	FALSE	FALSE	FALSE
DT1_A1_AAGTGCCTTGACTGTA-1	FALSE	FALSE	FALSE	FALSE
DT1_A1_AAGTGCGTTAGAATCT-1	FALSE	FALSE	FALSE	FALSE
DT1_A1_AAGTGCTTCTCTATTG-1	FALSE	FALSE	FALSE	FALSE
DT1_A1_AAGTGTTTGGAGACGG-1	FALSE	FALSE	FALSE	FALSE
DT1_A1_AAGTTCACTCCAAGCT-1	FALSE	FALSE	FALSE	FALSE
DT1_A1_AAGTTCAGTCTGCGTA-1	FALSE	TRUE	FALSE	TRUE
DT1_A1_AAGTTCGGCCAACAGG-1	FALSE	FALSE	FALSE	FALSE
DT1_A1_AAGTTGTGATGTTATA-1	FALSE	FALSE	FALSE	FALSE
DT1_A1_AAGTTTACTAATGGCA-1	FALSE	FALSE	FALSE	FALSE
DT1_A1_AAGTTTATGGGCCCAA-1	TRUE	FALSE	FALSE	FALSE
DT1_A1_AATAACAACGCTCGGC-1	TRUE	TRUE	FALSE	TRUE
DT1_A1_AATAACACTAGAACAA-1	FALSE	FALSE	FALSE	FALSE
DT1_A1_AATAAGTCCTCGAGAC-1	FALSE	FALSE	FALSE	FALSE
DT1_A1_AATACAATGTTTCAGG-1	FALSE	FALSE	FALSE	FALSE
DT1_A1_AATACCGGAGGGCTGT-1	FALSE	FALSE	FALSE	FALSE
DT1_A1_AATACCTGATGTGAAC-1	FALSE	FALSE	FALSE	FALSE
DT1_A1_AATAGAACAGAGTGGC-1	FALSE	FALSE	FALSE	FALSE
DT1_A1_AATAGAATCTGTTTCA-1	FALSE	FALSE	FALSE	FALSE
DT1_A1_AATAGCTACCGCGTGC-1	FALSE	FALSE	FALSE	FALSE
DT1_A1_AATAGGCACGACCCTT-1	FALSE	TRUE	FALSE	FALSE
DT1_A1_AATAGTCCGTCCCGAC-1	FALSE	FALSE	FALSE	FALSE
DT1_A1_AATAGTCGCGAGTCGG-1	FALSE	FALSE	FALSE	FALSE
DT1_A1_AATATCCTAGCAAACT-1	FALSE	FALSE	FALSE	FALSE
DT1_A1_AATATCGAATCAATGC-1	FALSE	FALSE	FALSE	FALSE
DT1_A1_AATATCGAGGGTTCTC-1	FALSE	FALSE	FALSE	FALSE
DT1_A1_AATATTGGAGTATTGA-1	TRUE	FALSE	FALSE	FALSE
DT1_A1_AATCAGGTTTCATTTA-1	FALSE	FALSE	FALSE	FALSE
DT1_A1_AATCATGTAAAGACTC-1	FALSE	FALSE	FALSE	FALSE
DT1_A1_AATCCAAGGGCCTGAG-1	FALSE	FALSE	FALSE	FALSE
DT1_A1_AATCCCGCTCAGAGCC-1	TRUE	FALSE	FALSE	FALSE
DT1_A1_AATCGAGGTCTCAAGG-1	FALSE	FALSE	FALSE	FALSE
DT1_A1_AATCGCCTCAGCGCCA-1	FALSE	FALSE	FALSE	FALSE
DT1_A1_AATCGCGCAGAGGACT-1	FALSE	FALSE	FALSE	FALSE
DT1_A1_AATCGGGACACTACGA-1	FALSE	FALSE	FALSE	FALSE
DT1_A1_AATCGTGAGCCGAGCA-1	FALSE	FALSE	FALSE	FALSE
DT1_A1_AATCTAGGTTTACTTG-1	FALSE	FALSE	FALSE	FALSE
DT1_A1_AATCTATGCCGGAGCC-1	FALSE	FALSE	FALSE	FALSE
DT1_A1_AATCTCTACTGTGGTT-1	FALSE	FALSE	FALSE	FALSE
DT1_A1_AATCTGCGTTGGGACG-1	FALSE	FALSE	TRUE	TRUE
DT1_A1_AATCTGGCTTTCTAGT-1	FALSE	FALSE	FALSE	FALSE
DT1_A1_AATCTGGGTAGACCCT-1	FALSE	FALSE	FALSE	FALSE
DT1_A1_AATGACAGCAATGTCT-1	FALSE	FALSE	FALSE	FALSE
DT1_A1_AATGACGTAGGATGTC-1	FALSE	FALSE	FALSE	FALSE
DT1_A1_AATGACTGTCAGCCGG-1	FALSE	FALSE	FALSE	FALSE
DT1_A1_AATGATGATACGCTAT-1	FALSE	FALSE	FALSE	FALSE
DT1_A1_AATGATGCGACTCCTG-1	FALSE	FALSE	FALSE	FALSE
DT1_A1_AATGCAACCGGGTACC-1	FALSE	FALSE	FALSE	FALSE
DT1_A1_AATGCACCAAGCAATG-1	FALSE	FALSE	FALSE	FALSE
DT1_A1_AATGGTCCACCGTTCA-1	FALSE	FALSE	FALSE	FALSE
DT1_A1_AATGTATGGCACTGTA-1	FALSE	FALSE	FALSE	FALSE
DT1_A1_AATGTGCCCGAGGTGT-1	FALSE	FALSE	FALSE	FALSE
DT1_A1_AATGTGCTAATCTGAG-1	FALSE	FALSE	FALSE	FALSE
DT1_A1_AATGTTAAGACCCTGA-1	FALSE	FALSE	FALSE	FALSE
DT1_A1_AATTAAAGGTCGGCGT-1	FALSE	FALSE	FALSE	FALSE
DT1_A1_AATTAACGGATTTCCA-1	FALSE	FALSE	FALSE	FALSE
DT1_A1_AATTACGAGACCCATC-1	FALSE	FALSE	FALSE	FALSE
DT1_A1_AATTATACCCAGCAAG-1	FALSE	FALSE	FALSE	FALSE
DT1_A1_AATTCATAAGGGATCT-1	FALSE	FALSE	FALSE	FALSE
DT1_A1_AATTCATTGTCATGCA-1	FALSE	FALSE	FALSE	FALSE
DT1_A1_AATTCCAAGCATGTAC-1	FALSE	FALSE	FALSE	FALSE
DT1_A1_AATTCGATTCGAGGAT-1	FALSE	FALSE	FALSE	FALSE
DT1_A1_AATTGAACGCTCTGGT-1	FALSE	FALSE	FALSE	FALSE
DT1_A1_AATTGCAGCAATCGAC-1	FALSE	FALSE	FALSE	FALSE
DT1_A1_AATTGCGTGGATTACA-1	FALSE	FALSE	FALSE	FALSE
DT1_A1_AATTTGGGACATAGTA-1	FALSE	FALSE	FALSE	FALSE
DT1_A1_AATTTGGTTCCAAAGA-1	FALSE	FALSE	FALSE	FALSE
DT1_A1_ACAAACCATGCGTCCT-1	TRUE	FALSE	FALSE	FALSE
DT1_A1_ACAAACCGACAAGGCG-1	FALSE	FALSE	FALSE	FALSE
DT1_A1_ACAAACTCCATCAGAG-1	FALSE	FALSE	FALSE	FALSE
DT1_A1_ACAAAGAAGGTAGGCC-1	FALSE	FALSE	FALSE	TRUE
DT1_A1_ACAAAGCATGACCTAG-1	FALSE	FALSE	FALSE	FALSE
DT1_A1_ACAAATCGCACCGAAT-1	FALSE	FALSE	FALSE	FALSE
DT1_A1_ACAAATGGTAGTGTTT-1	FALSE	FALSE	FALSE	FALSE
DT1_A1_ACAAATTCAGATCTGA-1	FALSE	FALSE	FALSE	FALSE
DT1_A1_ACAACAGCATGAGCTA-1	FALSE	FALSE	FALSE	FALSE
DT1_A1_ACAACGGTCCCTGCGA-1	FALSE	FALSE	FALSE	FALSE
DT1_A1_ACAAGCAGTGCCTAGC-1	FALSE	FALSE	FALSE	FALSE
DT1_A1_ACAAGCTATATGGAAG-1	FALSE	FALSE	FALSE	FALSE
DT1_A1_ACAAGGAAATCCGCCC-1	TRUE	FALSE	FALSE	TRUE
DT1_A1_ACAAGGACAAGAGGTT-1	FALSE	FALSE	FALSE	FALSE
DT1_A1_ACAAGGCCTACCAGCC-1	FALSE	FALSE	FALSE	FALSE
DT1_A1_ACAAGGGCAGGCTCTG-1	FALSE	FALSE	FALSE	FALSE
DT1_A1_ACAAGTAATTGTAAGG-1	FALSE	FALSE	FALSE	FALSE
DT1_A1_ACAATAGTCGTACGTT-1	FALSE	FALSE	FALSE	FALSE
DT1_A1_ACAATCCATTTAAACC-1	FALSE	FALSE	FALSE	FALSE
DT1_A1_ACAATCGATCTTTATA-1	FALSE	TRUE	FALSE	FALSE
DT1_A1_ACAATGAATACGGAGA-1	FALSE	FALSE	FALSE	FALSE
DT1_A1_ACAATTGTGTCTCTTT-1	FALSE	FALSE	FALSE	FALSE
DT1_A1_ACAATTTAGGAGGCTC-1	FALSE	FALSE	FALSE	FALSE
DT1_A1_ACAATTTGAGCAGTGG-1	FALSE	FALSE	FALSE	FALSE
DT1_A1_ACACAAAGACGGGTGG-1	FALSE	FALSE	TRUE	FALSE
DT1_A1_ACACACCAGGACCAGT-1	FALSE	FALSE	FALSE	FALSE
DT1_A1_ACACACTTTCTACACG-1	FALSE	FALSE	FALSE	FALSE
DT1_A1_ACACATGATCAAATCT-1	FALSE	FALSE	FALSE	FALSE
DT1_A1_ACACATTTCCGTAGAC-1	FALSE	FALSE	FALSE	FALSE
DT1_A1_ACACCACATAATTAGC-1	FALSE	FALSE	FALSE	FALSE
DT1_A1_ACACCCAGCATGCAGC-1	FALSE	FALSE	FALSE	FALSE
DT1_A1_ACACCGAGCGCTCTTT-1	FALSE	FALSE	FALSE	FALSE
DT1_A1_ACACCGGTCTGACCGC-1	FALSE	FALSE	FALSE	FALSE
DT1_A1_ACACCTTAAGTAGGGC-1	FALSE	FALSE	FALSE	FALSE
DT1_A1_ACACCTTACTACTTGC-1	FALSE	FALSE	FALSE	FALSE
DT1_A1_ACACGAGACTCCTTCT-1	FALSE	FALSE	FALSE	FALSE
DT1_A1_ACACGGCACTATGCAT-1	FALSE	FALSE	FALSE	FALSE
DT1_A1_ACACGGGAACTTAGGG-1	FALSE	FALSE	FALSE	FALSE
DT1_A1_ACACGTAGGCCACAAG-1	FALSE	FALSE	FALSE	FALSE
DT1_A1_ACACTGATCAAGGTGT-1	FALSE	FALSE	FALSE	FALSE
DT1_A1_ACAGAACTGAGAACAA-1	FALSE	FALSE	FALSE	FALSE
DT1_A1_ACAGATTAGGTTAGTG-1	FALSE	FALSE	FALSE	FALSE
DT1_A1_ACAGCATAGAGCCAGT-1	FALSE	FALSE	FALSE	FALSE
DT1_A1_ACAGCGACATTCTCAT-1	FALSE	FALSE	FALSE	FALSE
DT1_A1_ACAGCGCACCCGCAGC-1	FALSE	FALSE	FALSE	FALSE
DT1_A1_ACAGGAGGCGCAGCCG-1	FALSE	FALSE	FALSE	FALSE
DT1_A1_ACAGGCTTGCCCGACT-1	FALSE	FALSE	FALSE	FALSE
DT1_A1_ACAGGTGGAGGTGAGG-1	FALSE	FALSE	FALSE	FALSE
DT1_A1_ACAGGTGTGTTGTTGC-1	FALSE	FALSE	FALSE	FALSE
DT1_A1_ACAGTAATACAACTTG-1	FALSE	FALSE	FALSE	FALSE
DT1_A1_ACATAAGTCGTGGTGA-1	FALSE	FALSE	FALSE	FALSE
DT1_A1_ACATAATAAGGCGGTG-1	FALSE	FALSE	FALSE	FALSE
DT1_A1_ACATCAGCTGGGACGC-1	FALSE	FALSE	FALSE	FALSE
DT1_A1_ACATCCCGGCCATACG-1	FALSE	FALSE	FALSE	FALSE
DT1_A1_ACATCCTGGTAACTGT-1	FALSE	FALSE	FALSE	FALSE
DT1_A1_ACATCGATCGTTTACC-1	FALSE	FALSE	FALSE	FALSE
DT1_A1_ACATCGCAATATTCGG-1	FALSE	FALSE	FALSE	FALSE
DT1_A1_ACATCGGTCAGCCGCG-1	FALSE	FALSE	FALSE	FALSE
DT1_A1_ACATCGTATGCAATGG-1	FALSE	FALSE	FALSE	FALSE
DT1_A1_ACATCGTTAACCTAGT-1	FALSE	TRUE	FALSE	FALSE
DT1_A1_ACATCTCAACGCGTAA-1	FALSE	FALSE	FALSE	FALSE
DT1_A1_ACATGCTTACGGCAGC-1	FALSE	FALSE	FALSE	FALSE
DT1_A1_ACATGGCGCCAAAGTA-1	TRUE	FALSE	FALSE	FALSE
DT1_A1_ACATTAGTTTATATCC-1	FALSE	FALSE	FALSE	FALSE
DT1_A1_ACATTCGCGCGGAATA-1	FALSE	FALSE	FALSE	FALSE
DT1_A1_ACATTTGAAACCTAAC-1	FALSE	FALSE	FALSE	FALSE
DT1_A1_ACCAAACACCCAGCGA-1	FALSE	FALSE	FALSE	FALSE
DT1_A1_ACCAAACTAGAAATCC-1	FALSE	FALSE	FALSE	FALSE
DT1_A1_ACCAACACCACACACT-1	FALSE	FALSE	FALSE	FALSE
DT1_A1_ACCAACCGCACTCCAC-1	FALSE	FALSE	FALSE	FALSE
DT1_A1_ACCAACGCTTATTTAT-1	FALSE	FALSE	TRUE	FALSE
DT1_A1_ACCAAGAACGCGTGTC-1	FALSE	FALSE	FALSE	FALSE
DT1_A1_ACCACAACTCAGAACA-1	FALSE	FALSE	FALSE	FALSE
DT1_A1_ACCACAAGTTTCTATC-1	FALSE	FALSE	FALSE	FALSE
DT1_A1_ACCACACGGTTGATGG-1	FALSE	FALSE	FALSE	FALSE
DT1_A1_ACCACCAATGTAACAA-1	FALSE	FALSE	FALSE	FALSE
DT1_A1_ACCACGTGCAGCTATA-1	FALSE	TRUE	FALSE	FALSE
DT1_A1_ACCAGACCATAACAAC-1	FALSE	FALSE	FALSE	FALSE
DT1_A1_ACCAGCCCGGTCTTTG-1	FALSE	FALSE	FALSE	FALSE
DT1_A1_ACCAGTGCCCGGTCAA-1	FALSE	FALSE	FALSE	FALSE
DT1_A1_ACCAGTGCGGGAGACG-1	FALSE	FALSE	FALSE	FALSE
DT1_A1_ACCATATCCGCAATAA-1	FALSE	FALSE	FALSE	FALSE
DT1_A1_ACCATCCGCCAACTAG-1	FALSE	FALSE	FALSE	FALSE
DT1_A1_ACCATCGTATATGGTA-1	FALSE	FALSE	FALSE	FALSE
DT1_A1_ACCATTAAGGGTGTCA-1	FALSE	FALSE	FALSE	FALSE
DT1_A1_ACCCAACGCCCGTGGC-1	FALSE	FALSE	FALSE	FALSE
DT1_A1_ACCCACCTACATGCTC-1	FALSE	FALSE	FALSE	FALSE
DT1_A1_ACCCATCTTGAGGGTA-1	TRUE	FALSE	FALSE	FALSE
DT1_A1_ACCCATTTGTCCCTCT-1	FALSE	FALSE	FALSE	FALSE
DT1_A1_ACCCGAGCGAAATTAC-1	FALSE	FALSE	FALSE	FALSE
DT1_A1_ACCCGATTGGTTCCGA-1	FALSE	FALSE	FALSE	FALSE
DT1_A1_ACCCGGAAACTCCCAG-1	FALSE	FALSE	FALSE	FALSE
DT1_A1_ACCCGGATGACGCATC-1	FALSE	FALSE	FALSE	FALSE
DT1_A1_ACCCGGTTACACTTCC-1	FALSE	FALSE	FALSE	FALSE
DT1_A1_ACCCGTGTCATCAGTA-1	FALSE	TRUE	FALSE	FALSE
DT1_A1_ACCCTATGCCATATCG-1	FALSE	FALSE	FALSE	FALSE
DT1_A1_ACCCTCCCGTCAGGGC-1	FALSE	FALSE	FALSE	FALSE
DT1_A1_ACCCTCCCTTGCTATT-1	FALSE	FALSE	FALSE	FALSE
DT1_A1_ACCCTGGTAACGCCCT-1	FALSE	FALSE	FALSE	FALSE
DT1_A1_ACCCTTCATCTGCGAA-1	FALSE	TRUE	FALSE	TRUE
DT1_A1_ACCCTTTAGTTCTCCA-1	FALSE	FALSE	FALSE	FALSE
DT1_A1_ACCGAAAGGGCCCTGC-1	FALSE	FALSE	FALSE	FALSE
DT1_A1_ACCGAAGAGTCTGGTT-1	FALSE	FALSE	FALSE	FALSE
DT1_A1_ACCGACACATCTCCCA-1	FALSE	FALSE	FALSE	FALSE
DT1_A1_ACCGACTGAGTCCCAC-1	FALSE	FALSE	FALSE	FALSE
DT1_A1_ACCGAGTCTCCTTATT-1	FALSE	FALSE	FALSE	FALSE
DT1_A1_ACCGCAATAACTGCCT-1	FALSE	FALSE	FALSE	FALSE
DT1_A1_ACCGCGGTGGAAGTCG-1	FALSE	FALSE	FALSE	FALSE
DT1_A1_ACCGCTAGTCATTGGT-1	FALSE	FALSE	FALSE	FALSE
DT1_A1_ACCGGGCCTTTGTTGA-1	FALSE	FALSE	FALSE	FALSE
DT1_A1_ACCGGTCAGGTACACC-1	FALSE	FALSE	FALSE	FALSE
DT1_A1_ACCGGTCTGAGTACGG-1	FALSE	FALSE	FALSE	FALSE
DT1_A1_ACCGTCCACTGGGCCC-1	FALSE	FALSE	FALSE	FALSE
DT1_A1_ACCGTGACCACGTGGG-1	FALSE	TRUE	FALSE	FALSE
DT1_A1_ACCGTTCCCGCTCTGA-1	FALSE	FALSE	FALSE	FALSE
DT1_A1_ACCTAAGTACCTTTCA-1	FALSE	FALSE	FALSE	FALSE
DT1_A1_ACCTAATCGACTTCCT-1	FALSE	FALSE	FALSE	FALSE
DT1_A1_ACCTACAGTATGTGGT-1	FALSE	FALSE	FALSE	FALSE
DT1_A1_ACCTACTATAAATCTA-1	FALSE	FALSE	FALSE	FALSE
DT1_A1_ACCTCAGCGAGGCGCA-1	FALSE	FALSE	FALSE	FALSE
DT1_A1_ACCTCCGCCCTCGCTG-1	FALSE	FALSE	FALSE	FALSE
DT1_A1_ACCTCCGTTATTCACC-1	TRUE	FALSE	FALSE	FALSE
DT1_A1_ACCTCGAACTTATGCT-1	FALSE	TRUE	FALSE	TRUE
DT1_A1_ACCTGCGTGTCATGTT-1	FALSE	FALSE	FALSE	FALSE
DT1_A1_ACCTTTCCTTTAGAAG-1	FALSE	FALSE	FALSE	FALSE
DT1_A1_ACGAAATGGGCGGCAC-1	FALSE	FALSE	FALSE	FALSE
DT1_A1_ACGACTGGTCATACTC-1	FALSE	FALSE	FALSE	FALSE
DT1_A1_ACGAGATATTTGCTTA-1	FALSE	FALSE	FALSE	FALSE
DT1_A1_ACGAGGATACCACTCT-1	FALSE	FALSE	FALSE	FALSE
DT1_A1_ACGAGGTTTACAACGT-1	FALSE	FALSE	FALSE	FALSE
DT1_A1_ACGAGTACGGATGCCC-1	FALSE	FALSE	FALSE	FALSE
DT1_A1_ACGATACATAGAACTA-1	FALSE	FALSE	FALSE	FALSE
DT1_A1_ACGATACCTATCCTGA-1	FALSE	FALSE	FALSE	FALSE
DT1_A1_ACGATCATACATAGAG-1	FALSE	FALSE	FALSE	FALSE
DT1_A1_ACGATGCATATGTTAT-1	FALSE	FALSE	FALSE	FALSE
DT1_A1_ACGATGGATCCGATGC-1	FALSE	FALSE	FALSE	FALSE
DT1_A1_ACGCAAACTAATAGAT-1	FALSE	FALSE	FALSE	FALSE
DT1_A1_ACGCAATCACTACAGC-1	FALSE	FALSE	FALSE	FALSE
DT1_A1_ACGCATACGTTTACTA-1	FALSE	FALSE	FALSE	FALSE
DT1_A1_ACGCATTCGTGAGTAC-1	FALSE	FALSE	FALSE	FALSE
DT1_A1_ACGCCACTCGAAACAG-1	FALSE	FALSE	FALSE	FALSE
DT1_A1_ACGCCAGATGATTTCT-1	FALSE	TRUE	FALSE	FALSE
DT1_A1_ACGCCCAGCTGTCGAT-1	FALSE	FALSE	FALSE	FALSE
DT1_A1_ACGCCGCTAGACGACC-1	FALSE	FALSE	FALSE	FALSE
DT1_A1_ACGCCTGACACGCGCT-1	FALSE	FALSE	FALSE	FALSE
DT1_A1_ACGCGAAGTCAGACGA-1	FALSE	FALSE	FALSE	FALSE
DT1_A1_ACGCGCTACACAGGGT-1	FALSE	FALSE	FALSE	FALSE
DT1_A1_ACGCGGGCCAAGGACA-1	FALSE	FALSE	FALSE	FALSE
DT1_A1_ACGCGTTTCTTAAGAG-1	FALSE	FALSE	FALSE	FALSE
DT1_A1_ACGCTAGTGATACACT-1	FALSE	FALSE	FALSE	FALSE
DT1_A1_ACGCTGTGAGGCGTAG-1	FALSE	FALSE	FALSE	FALSE
DT1_A1_ACGCTTAGTGTCTCTC-1	FALSE	FALSE	FALSE	FALSE
DT1_A1_ACGGAACACGAGTGCC-1	FALSE	FALSE	FALSE	FALSE
DT1_A1_ACGGACGCAGCGACAA-1	FALSE	FALSE	FALSE	FALSE
DT1_A1_ACGGACTCTCAAAGCG-1	FALSE	FALSE	FALSE	FALSE
DT1_A1_ACGGAGCGCAAATTAC-1	FALSE	FALSE	FALSE	FALSE
DT1_A1_ACGGCACTTGCTTGGG-1	FALSE	FALSE	FALSE	FALSE
DT1_A1_ACGGCCAACATGGACT-1	FALSE	FALSE	FALSE	FALSE
DT1_A1_ACGGCGACGATGGGAA-1	FALSE	FALSE	FALSE	FALSE
DT1_A1_ACGGCTGGATGTAGAA-1	FALSE	FALSE	FALSE	FALSE
DT1_A1_ACGGGAGTGTCGGCCC-1	FALSE	FALSE	FALSE	FALSE
DT1_A1_ACGGGCGTATGCGACA-1	FALSE	FALSE	FALSE	FALSE
DT1_A1_ACGGGTCATGTGACTT-1	FALSE	FALSE	FALSE	FALSE
DT1_A1_ACGGGTTGTGACCTGT-1	FALSE	FALSE	FALSE	FALSE
DT1_A1_ACGGTACAGTTCAATG-1	FALSE	FALSE	FALSE	FALSE
DT1_A1_ACGTACAGATTTCTCT-1	FALSE	FALSE	FALSE	FALSE
DT1_A1_ACGTACTTTGGCACGG-1	FALSE	FALSE	FALSE	FALSE
DT1_A1_ACGTAGATTGCTGATG-1	FALSE	FALSE	FALSE	FALSE
DT1_A1_ACGTAGGAGAGTCGCT-1	FALSE	FALSE	FALSE	FALSE
DT1_A1_ACGTATTACTCCGATC-1	FALSE	FALSE	FALSE	FALSE
DT1_A1_ACGTCTCGTTCCGGGA-1	FALSE	FALSE	FALSE	FALSE
DT1_A1_ACGTGACAAAGTAAGT-1	FALSE	FALSE	FALSE	FALSE
DT1_A1_ACGTGCGCCTCGTGCA-1	TRUE	FALSE	FALSE	FALSE
DT1_A1_ACGTGGTCGAATGTGC-1	FALSE	FALSE	FALSE	FALSE
DT1_A1_ACGTTAATGTCGAAGA-1	FALSE	FALSE	FALSE	FALSE
DT1_A1_ACGTTAGATTTGCCCG-1	FALSE	FALSE	FALSE	FALSE
DT1_A1_ACGTTCACTATGCCGC-1	FALSE	FALSE	FALSE	FALSE
DT1_A1_ACGTTCCGCGCTCCGT-1	FALSE	FALSE	FALSE	FALSE
DT1_A1_ACGTTCGCAATCAATT-1	TRUE	FALSE	FALSE	TRUE
DT1_A1_ACGTTCGTTCAGGAAA-1	FALSE	FALSE	FALSE	FALSE
DT1_A1_ACGTTCTGTACAAGTC-1	FALSE	FALSE	FALSE	FALSE
DT1_A1_ACGTTGTCGTTGAAAG-1	FALSE	FALSE	FALSE	FALSE
DT1_A1_ACGTTTAGTTGTGATC-1	FALSE	FALSE	FALSE	FALSE
DT1_A1_ACTAATACGTCAGGCG-1	FALSE	FALSE	FALSE	FALSE
DT1_A1_ACTACAAAGAGAGGTG-1	FALSE	FALSE	FALSE	FALSE
DT1_A1_ACTACATCCCGACAAG-1	FALSE	FALSE	FALSE	FALSE
DT1_A1_ACTACCAGCTCTCTGG-1	FALSE	FALSE	FALSE	FALSE
DT1_A1_ACTACCATCCGAGGGC-1	FALSE	FALSE	FALSE	FALSE
DT1_A1_ACTACGCGTTAGAATT-1	FALSE	TRUE	FALSE	FALSE
DT1_A1_ACTAGTTGCGATCGTC-1	FALSE	FALSE	FALSE	FALSE
DT1_A1_ACTATATGCTGTGTTC-1	FALSE	FALSE	FALSE	FALSE
DT1_A1_ACTATCGCCGGCTAAA-1	FALSE	FALSE	FALSE	FALSE
DT1_A1_ACTATCTGCCCGCGTA-1	FALSE	FALSE	FALSE	FALSE
DT1_A1_ACTATGTCCAGCTGCC-1	FALSE	FALSE	FALSE	FALSE
DT1_A1_ACTATTCGTCCGTGGT-1	FALSE	FALSE	FALSE	FALSE
DT1_A1_ACTATTTCCGGGCCCA-1	FALSE	FALSE	FALSE	FALSE
DT1_A1_ACTCAATAAAGGCACG-1	FALSE	FALSE	FALSE	FALSE
DT1_A1_ACTCATGGCAGCCTTC-1	TRUE	FALSE	FALSE	FALSE
DT1_A1_ACTCCAATATCATCAT-1	FALSE	FALSE	FALSE	FALSE
DT1_A1_ACTCCCATTCCTAAAG-1	TRUE	FALSE	FALSE	FALSE
DT1_A1_ACTCCCGAATTCGTTT-1	FALSE	FALSE	FALSE	FALSE
DT1_A1_ACTCCCTAATGCTAAA-1	FALSE	FALSE	FALSE	FALSE
DT1_A1_ACTCGATGTATTTCAT-1	FALSE	FALSE	FALSE	FALSE
DT1_A1_ACTCGCCGTTCGATAA-1	FALSE	FALSE	FALSE	FALSE
DT1_A1_ACTCGTAACCCGTCCT-1	FALSE	FALSE	FALSE	FALSE
DT1_A1_ACTCGTCAGTAATCCC-1	FALSE	FALSE	FALSE	FALSE
DT1_A1_ACTCTAAACCTGGGAT-1	FALSE	FALSE	FALSE	FALSE
DT1_A1_ACTCTCTGACTTAGGT-1	FALSE	FALSE	FALSE	FALSE
DT1_A1_ACTCTCTTATACACGA-1	FALSE	FALSE	FALSE	FALSE
DT1_A1_ACTCTGACCTAATAGA-1	FALSE	FALSE	FALSE	FALSE
DT1_A1_ACTCTTGTATAGTAAC-1	FALSE	FALSE	FALSE	FALSE
DT1_A1_ACTGAAACGCCGTTAG-1	FALSE	FALSE	FALSE	FALSE
DT1_A1_ACTGAATGGCGAAAGT-1	FALSE	FALSE	FALSE	FALSE
DT1_A1_ACTGATTTAGTGATTC-1	FALSE	FALSE	FALSE	FALSE
DT1_A1_ACTGCCCGCCATTCTC-1	FALSE	FALSE	FALSE	FALSE
DT1_A1_ACTGCCGTCGTAACTC-1	FALSE	TRUE	FALSE	FALSE
DT1_A1_ACTGCGGACACACCGT-1	FALSE	FALSE	FALSE	FALSE
DT1_A1_ACTGCTCGGAAGGATG-1	FALSE	FALSE	FALSE	FALSE
DT1_A1_ACTGGGATGCCAGTGC-1	FALSE	FALSE	FALSE	FALSE
DT1_A1_ACTGTACGATACACAT-1	FALSE	FALSE	FALSE	FALSE
DT1_A1_ACTGTAGCACTTTGGA-1	FALSE	FALSE	FALSE	FALSE
DT1_A1_ACTGTCCAGGATTATA-1	FALSE	FALSE	FALSE	FALSE
DT1_A1_ACTGTCTTCTTTAGAA-1	FALSE	FALSE	FALSE	FALSE
DT1_A1_ACTGTTTAGTGTAGGC-1	FALSE	FALSE	FALSE	TRUE
DT1_A1_ACTTACCGGGCGCGCA-1	FALSE	FALSE	FALSE	FALSE
DT1_A1_ACTTATTAGGATCGGT-1	FALSE	FALSE	FALSE	FALSE
DT1_A1_ACTTATTTATGTGCCA-1	FALSE	FALSE	FALSE	FALSE
DT1_A1_ACTTCAGGCTGATCCC-1	FALSE	FALSE	FALSE	FALSE
DT1_A1_ACTTCCAGTGGAAGCT-1	FALSE	FALSE	FALSE	FALSE
DT1_A1_ACTTCGCCATACGCAC-1	FALSE	FALSE	FALSE	FALSE
DT1_A1_ACTTGACTCCCTCTTT-1	FALSE	FALSE	FALSE	FALSE
DT1_A1_ACTTGCCATATTGTAC-1	FALSE	FALSE	FALSE	FALSE
DT1_A1_ACTTGGGACCCGGTGG-1	FALSE	FALSE	FALSE	FALSE
DT1_A1_ACTTGGGCTTTCGCCA-1	FALSE	FALSE	FALSE	FALSE
DT1_A1_ACTTGTAGTCCCTTCA-1	FALSE	FALSE	FALSE	FALSE
DT1_A1_ACTTGTGGATGGAACG-1	FALSE	FALSE	FALSE	FALSE
DT1_A1_ACTTGTTACCGGATCA-1	FALSE	FALSE	FALSE	FALSE
DT1_A1_ACTTTACCCTCATGAA-1	FALSE	TRUE	FALSE	FALSE
DT1_A1_ACTTTCCTATAGCTTC-1	FALSE	FALSE	FALSE	FALSE
DT1_A1_ACTTTGACTGCATCCT-1	FALSE	FALSE	FALSE	FALSE
DT1_A1_ACTTTGGTCGTGCTCC-1	FALSE	FALSE	FALSE	FALSE
DT1_A1_AGAAATTATGACTCGC-1	FALSE	FALSE	FALSE	FALSE
DT1_A1_AGAACCCTCAATTGGG-1	FALSE	FALSE	FALSE	FALSE
DT1_A1_AGAACGTGGTACATTC-1	FALSE	FALSE	FALSE	FALSE
DT1_A1_AGAAGGTACACTTCAC-1	FALSE	FALSE	FALSE	FALSE
DT1_A1_AGAAGGTTGCCGAATT-1	TRUE	FALSE	FALSE	FALSE
DT1_A1_AGAAGGTTGTAGGTCG-1	FALSE	FALSE	FALSE	FALSE
DT1_A1_AGAAGTGATTCGTGAT-1	FALSE	FALSE	FALSE	FALSE
DT1_A1_AGAATAAATCTTCAGG-1	FALSE	FALSE	FALSE	FALSE
DT1_A1_AGAATACAGGCTATCC-1	FALSE	FALSE	FALSE	FALSE
DT1_A1_AGAATGCGGGTTCGGA-1	FALSE	FALSE	FALSE	FALSE
DT1_A1_AGAATTATGGATTCGA-1	FALSE	FALSE	FALSE	FALSE
DT1_A1_AGACAGCTCAGAATCC-1	FALSE	FALSE	FALSE	FALSE
DT1_A1_AGACCAAACCACACCT-1	FALSE	FALSE	FALSE	FALSE
DT1_A1_AGACCATGGGATACAA-1	FALSE	FALSE	FALSE	FALSE
DT1_A1_AGACCCGCCCTCCTCG-1	FALSE	FALSE	FALSE	FALSE
DT1_A1_AGACCGCTCCGCGGTT-1	FALSE	FALSE	FALSE	FALSE
DT1_A1_AGACCGGGAAACCCTG-1	FALSE	FALSE	FALSE	FALSE
DT1_A1_AGACGAAGTGCCGGTC-1	FALSE	FALSE	FALSE	FALSE
DT1_A1_AGACGACGATGCCGCT-1	FALSE	FALSE	FALSE	FALSE
DT1_A1_AGACGGGATTGGTATA-1	FALSE	FALSE	FALSE	FALSE
DT1_A1_AGACGGGCCGATTTAA-1	FALSE	FALSE	FALSE	FALSE
DT1_A1_AGACTAGCCTTCCAGA-1	FALSE	FALSE	FALSE	FALSE
DT1_A1_AGACTGTTACCGGGTC-1	FALSE	FALSE	FALSE	FALSE
DT1_A1_AGAGAAACACCAGAAA-1	FALSE	TRUE	FALSE	TRUE
DT1_A1_AGAGAACCGTCTAGGA-1	FALSE	FALSE	FALSE	FALSE
DT1_A1_AGAGAAGGAGTACAAT-1	FALSE	FALSE	FALSE	FALSE
DT1_A1_AGAGATCTCTAAAGCG-1	FALSE	FALSE	FALSE	TRUE
DT1_A1_AGAGCAGTTATGAGAC-1	FALSE	FALSE	FALSE	FALSE
DT1_A1_AGAGCCGCCGAGATTT-1	FALSE	FALSE	FALSE	FALSE
DT1_A1_AGAGCGGGCTAATCAT-1	FALSE	FALSE	FALSE	FALSE
DT1_A1_AGAGCGTACAAGCTCG-1	FALSE	FALSE	FALSE	FALSE
DT1_A1_AGAGGCTTCGGAAACC-1	FALSE	FALSE	FALSE	FALSE
DT1_A1_AGAGTAAACTTCACTA-1	FALSE	TRUE	FALSE	FALSE
DT1_A1_AGAGTTAGAGACCGAT-1	FALSE	FALSE	FALSE	FALSE
DT1_A1_AGATAACTTCAGGGCC-1	FALSE	FALSE	FALSE	FALSE
DT1_A1_AGATACCAATAGAACC-1	FALSE	FALSE	FALSE	FALSE
DT1_A1_AGATACCAGCACTTCA-1	FALSE	FALSE	FALSE	FALSE
DT1_A1_AGATACCGGTGTTCAC-1	FALSE	FALSE	FALSE	FALSE
DT1_A1_AGATACTCAAGATCGA-1	FALSE	FALSE	FALSE	FALSE
DT1_A1_AGATATAATACGACTA-1	FALSE	FALSE	FALSE	FALSE
DT1_A1_AGATCGTGCATAAGAT-1	FALSE	FALSE	FALSE	FALSE
DT1_A1_AGATCTCAGGTGTGAT-1	FALSE	FALSE	FALSE	FALSE
DT1_A1_AGATGACTCGCCCACG-1	FALSE	FALSE	FALSE	FALSE
DT1_A1_AGATGAGGGTTGCGAT-1	FALSE	FALSE	FALSE	FALSE
DT1_A1_AGATGCAAGACGTGCA-1	TRUE	FALSE	FALSE	FALSE
DT1_A1_AGATGCATCCTGTGTC-1	FALSE	FALSE	FALSE	FALSE
DT1_A1_AGATTATAGGACGTTT-1	TRUE	FALSE	FALSE	FALSE
DT1_A1_AGATTCACAACCGATA-1	FALSE	FALSE	FALSE	FALSE
DT1_A1_AGCAAAGGCCGCTAGT-1	FALSE	FALSE	FALSE	FALSE
DT1_A1_AGCAACATATCTTATT-1	FALSE	FALSE	FALSE	FALSE
DT1_A1_AGCAACCGAAAGTAAT-1	FALSE	FALSE	FALSE	FALSE
DT1_A1_AGCACACGTTTAGACT-1	FALSE	FALSE	FALSE	FALSE
DT1_A1_AGCACCAGTACTCACG-1	FALSE	FALSE	FALSE	FALSE
DT1_A1_AGCACTACCGGCCTGT-1	FALSE	FALSE	FALSE	FALSE
DT1_A1_AGCACTACCTCACCAG-1	FALSE	FALSE	FALSE	FALSE
DT1_A1_AGCACTTAAGGACGCC-1	FALSE	FALSE	FALSE	FALSE
DT1_A1_AGCAGAAGGAGAAAGA-1	FALSE	FALSE	FALSE	FALSE
DT1_A1_AGCAGCCAGATGAATA-1	FALSE	FALSE	FALSE	FALSE
DT1_A1_AGCAGTCGAAGCATGC-1	FALSE	FALSE	FALSE	FALSE
DT1_A1_AGCATATCAATATGCT-1	FALSE	FALSE	FALSE	FALSE
DT1_A1_AGCATCATTTCGAAAG-1	FALSE	FALSE	FALSE	FALSE
DT1_A1_AGCATCGTCGATAATT-1	FALSE	FALSE	FALSE	FALSE
DT1_A1_AGCATTACGAGGCAAG-1	FALSE	FALSE	FALSE	FALSE
DT1_A1_AGCCAAGCTTTGTGTC-1	FALSE	FALSE	FALSE	FALSE
DT1_A1_AGCCACTCCCGTGCTT-1	FALSE	FALSE	FALSE	FALSE
DT1_A1_AGCCATATAGTATGTG-1	FALSE	FALSE	FALSE	FALSE
DT1_A1_AGCCCATACATGTAAG-1	FALSE	FALSE	FALSE	FALSE
DT1_A1_AGCCCGCAACAAGCAG-1	FALSE	FALSE	FALSE	FALSE
DT1_A1_AGCCCGCACTACAATG-1	FALSE	FALSE	FALSE	FALSE
DT1_A1_AGCCCGGCATTAGAGG-1	FALSE	FALSE	FALSE	FALSE
DT1_A1_AGCCCGGTAGCCTGTA-1	FALSE	FALSE	FALSE	FALSE
DT1_A1_AGCCCTAAGCGAAGTT-1	FALSE	FALSE	FALSE	FALSE
DT1_A1_AGCCCTCCCTGGTGGC-1	FALSE	FALSE	FALSE	FALSE
DT1_A1_AGCCCTTCTAATCCGA-1	FALSE	FALSE	FALSE	FALSE
DT1_A1_AGCCGCAAATTCAAAT-1	FALSE	FALSE	FALSE	FALSE
DT1_A1_AGCCGCTTGATTAGCG-1	FALSE	FALSE	FALSE	FALSE
DT1_A1_AGCCGTGGCTAAATGT-1	FALSE	FALSE	FALSE	FALSE
DT1_A1_AGCCTAATACCCACGT-1	FALSE	FALSE	FALSE	FALSE
DT1_A1_AGCCTTGTCACTGATA-1	FALSE	FALSE	FALSE	FALSE
DT1_A1_AGCGACAGGAACGGTC-1	FALSE	FALSE	FALSE	FALSE
DT1_A1_AGCGACATCCCATTCA-1	FALSE	FALSE	FALSE	FALSE
DT1_A1_AGCGACCAACGATATT-1	FALSE	FALSE	FALSE	FALSE
DT1_A1_AGCGACTTTGAAGACA-1	FALSE	FALSE	FALSE	FALSE
DT1_A1_AGCGAGACGTGAAGGC-1	FALSE	FALSE	FALSE	FALSE
DT1_A1_AGCGATGCGCCTAATA-1	FALSE	FALSE	FALSE	FALSE
DT1_A1_AGCGCATAATGAATCG-1	FALSE	FALSE	FALSE	FALSE
DT1_A1_AGCGCGGGTGCCAATG-1	FALSE	FALSE	FALSE	FALSE
DT1_A1_AGCGCTTATGGGCAAG-1	FALSE	FALSE	FALSE	FALSE
DT1_A1_AGCGGACACTTCGTAG-1	FALSE	FALSE	FALSE	FALSE
DT1_A1_AGCGGCGGTTAGCGGT-1	FALSE	FALSE	FALSE	FALSE
DT1_A1_AGCGGGTCTGACACTC-1	FALSE	FALSE	FALSE	FALSE
DT1_A1_AGCGGTTGCCGCTCTG-1	FALSE	FALSE	FALSE	FALSE
DT1_A1_AGCGTGGTATTCTACT-1	FALSE	FALSE	FALSE	FALSE
DT1_A1_AGCTAACAAGCAATGT-1	FALSE	FALSE	FALSE	FALSE
DT1_A1_AGCTAAGCTCCGTCCG-1	FALSE	FALSE	FALSE	FALSE
DT1_A1_AGCTAGAAGCAGAAGT-1	FALSE	FALSE	FALSE	FALSE
DT1_A1_AGCTATTTAATCCAAC-1	FALSE	FALSE	FALSE	FALSE
DT1_A1_AGCTCCATATATGTTC-1	FALSE	FALSE	FALSE	FALSE
DT1_A1_AGCTCCTTCGCACATC-1	FALSE	FALSE	FALSE	FALSE
DT1_A1_AGCTCTAGACGTTCCA-1	FALSE	FALSE	FALSE	FALSE
DT1_A1_AGCTCTTCCCAGTGCA-1	FALSE	FALSE	FALSE	FALSE
DT1_A1_AGCTCTTCGTAACCTT-1	FALSE	FALSE	FALSE	FALSE
DT1_A1_AGCTCTTTACTCAGTT-1	FALSE	FALSE	FALSE	FALSE
DT1_A1_AGCTGAAGTAAACCAA-1	FALSE	FALSE	FALSE	FALSE
DT1_A1_AGCTGTAACCTCAATC-1	FALSE	FALSE	FALSE	FALSE
DT1_A1_AGCTTCAATACTTTGA-1	FALSE	FALSE	FALSE	FALSE
DT1_A1_AGCTTCTTCTCGAGCA-1	FALSE	FALSE	FALSE	FALSE
DT1_A1_AGCTTGATCTTAACTT-1	FALSE	FALSE	FALSE	FALSE
DT1_A1_AGGAAGCTGTCCGCCG-1	FALSE	TRUE	FALSE	FALSE
DT1_A1_AGGACAGTCGAATCCC-1	FALSE	FALSE	FALSE	FALSE
DT1_A1_AGGACGACCCATTAGA-1	FALSE	FALSE	FALSE	FALSE
DT1_A1_AGGACGCTCGATGTTG-1	FALSE	FALSE	FALSE	FALSE
DT1_A1_AGGACTTATAGGAGAA-1	FALSE	FALSE	FALSE	FALSE
DT1_A1_AGGAGGCCTTCGCGCG-1	FALSE	FALSE	FALSE	FALSE
DT1_A1_AGGATAAAGTCGGGAT-1	FALSE	FALSE	FALSE	FALSE
DT1_A1_AGGATATAGGGATTTA-1	FALSE	FALSE	FALSE	FALSE
DT1_A1_AGGATCACGCGATCTG-1	FALSE	FALSE	FALSE	FALSE
DT1_A1_AGGCACGTGACTGTCC-1	FALSE	FALSE	FALSE	FALSE
DT1_A1_AGGCAGATGCGTAAAC-1	FALSE	FALSE	FALSE	FALSE
DT1_A1_AGGCAGGGAGCGTACT-1	FALSE	FALSE	FALSE	FALSE
DT1_A1_AGGCATTGTCGTAGGG-1	FALSE	FALSE	FALSE	FALSE
DT1_A1_AGGCCACCCGTTATGA-1	FALSE	FALSE	FALSE	FALSE
DT1_A1_AGGCCCATTGTACAGG-1	FALSE	FALSE	FALSE	FALSE
DT1_A1_AGGCCCTAGAACGCCA-1	FALSE	FALSE	FALSE	FALSE
DT1_A1_AGGCCTATCATACCAA-1	FALSE	FALSE	FALSE	FALSE
DT1_A1_AGGCGGTTTGTCCCGC-1	FALSE	FALSE	FALSE	FALSE
DT1_A1_AGGCGTCTATGGACGG-1	FALSE	FALSE	FALSE	FALSE
DT1_A1_AGGCTATGGTTAGCTT-1	FALSE	FALSE	FALSE	FALSE
DT1_A1_AGGCTTAAGTTGCACA-1	FALSE	FALSE	FALSE	FALSE
DT1_A1_AGGCTTCCCGAAGAAG-1	FALSE	FALSE	FALSE	FALSE
DT1_A1_AGGCTTGCTAGACACC-1	FALSE	FALSE	FALSE	FALSE
DT1_A1_AGGGAAACGAGGTACT-1	FALSE	FALSE	FALSE	FALSE
DT1_A1_AGGGACTCTACGCGAC-1	FALSE	FALSE	FALSE	FALSE
DT1_A1_AGGGAGACATACTTCG-1	FALSE	FALSE	FALSE	FALSE
DT1_A1_AGGGCAGCGGCGTGGT-1	FALSE	FALSE	FALSE	FALSE
DT1_A1_AGGGCGAGCAGCTGAT-1	FALSE	FALSE	FALSE	FALSE
DT1_A1_AGGGCGTGATCGGCTA-1	FALSE	FALSE	FALSE	FALSE
DT1_A1_AGGGCTGCAGTTACAG-1	FALSE	FALSE	FALSE	FALSE
DT1_A1_AGGGTCAGAGCACTCG-1	FALSE	FALSE	FALSE	FALSE
DT1_A1_AGGGTCAGTAACCCTA-1	FALSE	FALSE	FALSE	FALSE
DT1_A1_AGGGTGCCGTTCTTTA-1	FALSE	FALSE	FALSE	FALSE
DT1_A1_AGGGTGCTCTCGAGGG-1	FALSE	FALSE	FALSE	FALSE
DT1_A1_AGGGTGGATAGTGCAT-1	FALSE	FALSE	FALSE	FALSE
DT1_A1_AGGGTTCAGACGGTCC-1	FALSE	FALSE	FALSE	FALSE
DT1_A1_AGGGTTCCCTTTGGTT-1	FALSE	TRUE	FALSE	FALSE
DT1_A1_AGGGTTTAGTTCGGGA-1	FALSE	FALSE	FALSE	FALSE
DT1_A1_AGGTACGATATTGCCA-1	FALSE	FALSE	FALSE	FALSE
DT1_A1_AGGTAGATCGAGATAT-1	FALSE	FALSE	FALSE	FALSE
DT1_A1_AGGTAGGTACAAAGCT-1	FALSE	FALSE	FALSE	FALSE
DT1_A1_AGGTCAGGTGAGAGTG-1	FALSE	FALSE	FALSE	FALSE
DT1_A1_AGGTCGCGGAGTTACT-1	FALSE	FALSE	FALSE	FALSE
DT1_A1_AGGTGCACGTCCACAT-1	FALSE	FALSE	FALSE	FALSE
DT1_A1_AGGTGGTGACCTTCGC-1	FALSE	FALSE	FALSE	FALSE
DT1_A1_AGGTGTATCGCCATGA-1	FALSE	FALSE	FALSE	FALSE
DT1_A1_AGGTTACACCATGCCG-1	FALSE	FALSE	FALSE	FALSE
DT1_A1_AGGTTCTCCTTTCCGG-1	FALSE	FALSE	FALSE	FALSE
DT1_A1_AGGTTTCACACACCTT-1	FALSE	FALSE	FALSE	FALSE
DT1_A1_AGTAACGTTCATCCTG-1	FALSE	FALSE	FALSE	FALSE
DT1_A1_AGTAAGGGACAGAATC-1	FALSE	FALSE	FALSE	FALSE
DT1_A1_AGTAATCTAAGGGTGG-1	FALSE	FALSE	FALSE	FALSE
DT1_A1_AGTAATGTCTTGCCGC-1	FALSE	FALSE	FALSE	FALSE
DT1_A1_AGTACAGAAGCTTATA-1	FALSE	FALSE	FALSE	FALSE
DT1_A1_AGTACATCATTTATCA-1	FALSE	FALSE	FALSE	FALSE
DT1_A1_AGTACCTTCGAGTGCT-1	FALSE	FALSE	FALSE	FALSE
DT1_A1_AGTACGGCCCGTATCG-1	FALSE	FALSE	FALSE	FALSE
DT1_A1_AGTACGGGCACCTGGC-1	FALSE	FALSE	FALSE	FALSE
DT1_A1_AGTACGTGGCCTGTCT-1	FALSE	FALSE	FALSE	FALSE
DT1_A1_AGTACTCTTATGCCCA-1	FALSE	FALSE	FALSE	FALSE
DT1_A1_AGTAGAAGGCGCCTCA-1	FALSE	FALSE	FALSE	FALSE
DT1_A1_AGTAGCGTGAACGAAC-1	FALSE	FALSE	FALSE	FALSE
DT1_A1_AGTAGCTAGACGCCGA-1	FALSE	FALSE	FALSE	FALSE
DT1_A1_AGTAGGAAGGAAGTTG-1	FALSE	FALSE	FALSE	FALSE
DT1_A1_AGTAGGTAACATACAT-1	FALSE	FALSE	FALSE	FALSE
DT1_A1_AGTATAATACTAGGCA-1	FALSE	FALSE	FALSE	FALSE
DT1_A1_AGTATACACAGCGACA-1	FALSE	FALSE	FALSE	FALSE
DT1_A1_AGTATGCTGGAGACCA-1	FALSE	FALSE	FALSE	FALSE
DT1_A1_AGTATTTGGCACGACC-1	FALSE	FALSE	FALSE	FALSE
DT1_A1_AGTCAAATGATGTGAT-1	FALSE	FALSE	FALSE	FALSE
DT1_A1_AGTCAACACCACCATC-1	FALSE	FALSE	FALSE	FALSE
DT1_A1_AGTCAAGATGACACTT-1	FALSE	FALSE	FALSE	FALSE
DT1_A1_AGTCACTAGCTCTCGA-1	FALSE	FALSE	FALSE	FALSE
DT1_A1_AGTCCATTGGCTGATG-1	FALSE	FALSE	FALSE	FALSE
DT1_A1_AGTCCCGCCTTTAATT-1	FALSE	FALSE	FALSE	FALSE
DT1_A1_AGTCGACGGTCTCAAG-1	FALSE	FALSE	FALSE	FALSE
DT1_A1_AGTCGGCCCAAACGAC-1	FALSE	FALSE	FALSE	FALSE
DT1_A1_AGTCGGCTCAACTTTA-1	FALSE	FALSE	FALSE	FALSE
DT1_A1_AGTCGGTTGCGTGAGA-1	FALSE	FALSE	FALSE	FALSE
DT1_A1_AGTCGTATAAAGCAGA-1	FALSE	FALSE	FALSE	FALSE
DT1_A1_AGTCGTCGACCACCAA-1	FALSE	FALSE	FALSE	FALSE
DT1_A1_AGTCGTGGGCATTACG-1	FALSE	FALSE	FALSE	FALSE
DT1_A1_AGTCTAAAGTATACTC-1	FALSE	FALSE	FALSE	FALSE
DT1_A1_AGTCTCACAAGACTAC-1	FALSE	FALSE	FALSE	FALSE
DT1_A1_AGTCTTCTCCTCAAAT-1	FALSE	FALSE	FALSE	FALSE
DT1_A1_AGTCTTTAAAGTGTCC-1	FALSE	FALSE	FALSE	FALSE
DT1_A1_AGTGAACAAACTTCTC-1	FALSE	FALSE	FALSE	FALSE
DT1_A1_AGTGACCTACTTTACG-1	FALSE	FALSE	FALSE	FALSE
DT1_A1_AGTGACTGTGACACAA-1	FALSE	FALSE	FALSE	FALSE
DT1_A1_AGTGAGCCTCGCCGCC-1	FALSE	FALSE	FALSE	FALSE
DT1_A1_AGTGAGGGTTTCTGAC-1	FALSE	FALSE	FALSE	FALSE
DT1_A1_AGTGAGTCGAATTAAC-1	FALSE	FALSE	FALSE	FALSE
DT1_A1_AGTGATATGAGTAGTT-1	FALSE	FALSE	FALSE	FALSE
DT1_A1_AGTGCACGCTTAAGAA-1	FALSE	FALSE	FALSE	FALSE
DT1_A1_AGTGCGTAGCTCGTAA-1	FALSE	FALSE	FALSE	FALSE
DT1_A1_AGTGCTTGCACGAATA-1	FALSE	FALSE	FALSE	FALSE
DT1_A1_AGTGGCGGCAATTTGA-1	FALSE	FALSE	FALSE	FALSE
DT1_A1_AGTGGCTCCGTCGGCC-1	FALSE	FALSE	FALSE	FALSE
DT1_A1_AGTGGGAGTATACACG-1	FALSE	FALSE	FALSE	FALSE
DT1_A1_AGTGGTGTTACCCGTG-1	FALSE	FALSE	FALSE	FALSE
DT1_A1_AGTGGTTGCGTATAGG-1	FALSE	FALSE	FALSE	FALSE
DT1_A1_AGTGTATTGCGCATTG-1	FALSE	FALSE	FALSE	FALSE
DT1_A1_AGTTAAACACTTGCGA-1	FALSE	FALSE	FALSE	FALSE
DT1_A1_AGTTAAGCGGTCCCGG-1	FALSE	FALSE	FALSE	FALSE
DT1_A1_AGTTAAGTCAACCGCT-1	FALSE	FALSE	FALSE	FALSE
DT1_A1_AGTTACCCTTAAGACT-1	TRUE	FALSE	FALSE	TRUE
DT1_A1_AGTTACCGCACATGGT-1	FALSE	FALSE	FALSE	FALSE
DT1_A1_AGTTACTCTATCGTGG-1	FALSE	FALSE	FALSE	FALSE
DT1_A1_AGTTATTGAAAGGTAA-1	FALSE	FALSE	FALSE	FALSE
DT1_A1_AGTTCACCGGTTGGAC-1	FALSE	FALSE	FALSE	FALSE
DT1_A1_AGTTCCTACAGAATTA-1	FALSE	FALSE	FALSE	FALSE
DT1_A1_AGTTCCTATTTATGTT-1	FALSE	FALSE	FALSE	FALSE
DT1_A1_AGTTGACGGTCCTTGC-1	FALSE	FALSE	FALSE	FALSE
DT1_A1_AGTTTCGCAGGTCGGA-1	FALSE	FALSE	TRUE	FALSE
DT1_A1_AGTTTGCACCTGCCTC-1	FALSE	FALSE	FALSE	FALSE
DT1_A1_AGTTTGGCACGGGTTG-1	FALSE	FALSE	FALSE	FALSE
DT1_A1_AGTTTGGCCAGACCTA-1	FALSE	FALSE	FALSE	FALSE
DT1_A1_ATAAACGTTGCACCAC-1	FALSE	FALSE	FALSE	FALSE
DT1_A1_ATAAAGGCTCGGTCGT-1	FALSE	FALSE	FALSE	FALSE
DT1_A1_ATAAAGGTCAAGTACG-1	FALSE	FALSE	FALSE	FALSE
DT1_A1_ATAAATATTAGCAGCT-1	FALSE	FALSE	FALSE	TRUE
DT1_A1_ATAACGCCGGAGGGTC-1	FALSE	FALSE	FALSE	FALSE
DT1_A1_ATAACGGAGTCCAACG-1	FALSE	FALSE	FALSE	FALSE
DT1_A1_ATAAGTAGGATTCAGA-1	FALSE	FALSE	FALSE	FALSE
DT1_A1_ATAAGTTACCGCGACG-1	TRUE	FALSE	FALSE	TRUE
DT1_A1_ATAATCTTGGAGAACC-1	FALSE	FALSE	FALSE	FALSE
DT1_A1_ATAATTAGCTAAGTAG-1	FALSE	FALSE	FALSE	FALSE
DT1_A1_ATACAGGCCCTCCAAT-1	FALSE	FALSE	FALSE	FALSE
DT1_A1_ATACCACGGGCAACTT-1	FALSE	FALSE	FALSE	FALSE
DT1_A1_ATACCAGCAAATTGCT-1	FALSE	TRUE	FALSE	FALSE
DT1_A1_ATACCAGGCTAATAGA-1	FALSE	FALSE	FALSE	FALSE
DT1_A1_ATACCCTCCCGGCCAA-1	FALSE	FALSE	FALSE	FALSE
DT1_A1_ATACCGTCATCCATAA-1	FALSE	FALSE	FALSE	FALSE
DT1_A1_ATACCTAACCAAGAAA-1	FALSE	FALSE	FALSE	FALSE
DT1_A1_ATACGAGGTTTGTAAG-1	FALSE	FALSE	FALSE	FALSE
DT1_A1_ATACGCCGGCGAAACC-1	FALSE	FALSE	FALSE	FALSE
DT1_A1_ATACGGAACGTCGTTT-1	FALSE	FALSE	FALSE	FALSE
DT1_A1_ATACGGGTTTCGATTG-1	FALSE	FALSE	FALSE	FALSE
DT1_A1_ATACGGTGAAGATGCA-1	FALSE	FALSE	FALSE	FALSE
DT1_A1_ATACGTCCACTCCTGT-1	FALSE	FALSE	FALSE	FALSE
DT1_A1_ATACGTTATGCACGGA-1	FALSE	FALSE	FALSE	FALSE
DT1_A1_ATACTACCCGTACCAC-1	FALSE	FALSE	FALSE	FALSE
DT1_A1_ATACTAGCATGACCCT-1	FALSE	FALSE	FALSE	FALSE
DT1_A1_ATACTTGTTCTCGAGC-1	FALSE	FALSE	FALSE	FALSE
DT1_A1_ATAGACAACGGGACCT-1	FALSE	FALSE	FALSE	FALSE
DT1_A1_ATAGACGAAGAGAAAG-1	FALSE	FALSE	FALSE	FALSE
DT1_A1_ATAGAGTACTGGGACA-1	FALSE	FALSE	FALSE	FALSE
DT1_A1_ATAGAGTTATCAACTT-1	FALSE	FALSE	FALSE	FALSE
DT1_A1_ATAGATTTGCAGTCGG-1	FALSE	FALSE	FALSE	TRUE
DT1_A1_ATAGCAACTAGGGAAG-1	FALSE	FALSE	FALSE	FALSE
DT1_A1_ATAGCTGCTCTTGTTA-1	FALSE	FALSE	FALSE	FALSE
DT1_A1_ATAGGAATCTAAGCTT-1	FALSE	FALSE	FALSE	FALSE
DT1_A1_ATAGGCGGCTATAGAA-1	FALSE	FALSE	FALSE	FALSE
DT1_A1_ATAGGCTAGCTTCGCA-1	FALSE	FALSE	FALSE	FALSE
DT1_A1_ATAGGGATATCCTTGA-1	FALSE	FALSE	FALSE	FALSE
DT1_A1_ATAGGTTGGGCAGATG-1	FALSE	FALSE	FALSE	FALSE
DT1_A1_ATAGTCTTTGACGTGC-1	FALSE	FALSE	FALSE	FALSE
DT1_A1_ATAGTGAAGCGTTCTC-1	FALSE	FALSE	FALSE	FALSE
DT1_A1_ATAGTTCCACCCACTC-1	FALSE	FALSE	FALSE	FALSE
DT1_A1_ATATAAAGCGCTCGTG-1	FALSE	FALSE	FALSE	FALSE
DT1_A1_ATATACATGTATGGTA-1	FALSE	FALSE	FALSE	FALSE
DT1_A1_ATATACGCTCGTGACG-1	FALSE	FALSE	FALSE	FALSE
DT1_A1_ATATAGAGTATTGGTC-1	FALSE	FALSE	FALSE	TRUE
DT1_A1_ATATCAATTCCAGCCT-1	TRUE	FALSE	FALSE	TRUE
DT1_A1_ATATCGTGCCAGACCC-1	FALSE	FALSE	FALSE	FALSE
DT1_A1_ATATCGTTCCTCGAAC-1	FALSE	FALSE	TRUE	FALSE
DT1_A1_ATATCTCCCTCGTTAA-1	FALSE	FALSE	FALSE	FALSE
DT1_A1_ATATCTTAGGGCCTTC-1	FALSE	FALSE	FALSE	FALSE
DT1_A1_ATATGGGATAGCAACT-1	FALSE	FALSE	FALSE	FALSE
DT1_A1_ATATGTCTAGAGCGTG-1	FALSE	FALSE	FALSE	FALSE
DT1_A1_ATATGTCTCCCTAGCC-1	FALSE	FALSE	FALSE	FALSE
DT1_A1_ATATTCAGTTAAACCT-1	FALSE	FALSE	FALSE	FALSE
DT1_A1_ATATTCCACATAGTGA-1	FALSE	FALSE	FALSE	FALSE
DT1_A1_ATATTCCCACAGGTCA-1	FALSE	FALSE	FALSE	FALSE
DT1_A1_ATATTTAACCCTCAAG-1	FALSE	FALSE	FALSE	FALSE
DT1_A1_ATCAAACACTGTTCCA-1	FALSE	FALSE	FALSE	FALSE
DT1_A1_ATCAAACGAAGGTTTG-1	TRUE	FALSE	FALSE	FALSE
DT1_A1_ATCAAAGAGCCGTGGT-1	FALSE	FALSE	FALSE	FALSE
DT1_A1_ATCAAGATCCCAGGAC-1	FALSE	FALSE	FALSE	FALSE
DT1_A1_ATCAATCTGGGCTGCA-1	FALSE	FALSE	FALSE	FALSE
DT1_A1_ATCAATGCCGTGGCTG-1	FALSE	FALSE	FALSE	FALSE
DT1_A1_ATCACATTAGAATATC-1	FALSE	FALSE	FALSE	FALSE
DT1_A1_ATCACGTGCTAATTAA-1	FALSE	FALSE	FALSE	FALSE
DT1_A1_ATCACTTCATCCTCGC-1	FALSE	FALSE	FALSE	FALSE
DT1_A1_ATCAGACGGCACGCCG-1	FALSE	FALSE	FALSE	TRUE
DT1_A1_ATCAGCCTCATGCTGC-1	FALSE	FALSE	FALSE	FALSE
DT1_A1_ATCAGCTCGTCCACTA-1	FALSE	FALSE	FALSE	FALSE
DT1_A1_ATCAGGTCGCCATTGC-1	FALSE	FALSE	FALSE	FALSE
DT1_A1_ATCAGTAGGCAGGGAT-1	FALSE	FALSE	FALSE	FALSE
DT1_A1_ATCATAGATCGACGAG-1	FALSE	FALSE	FALSE	FALSE
DT1_A1_ATCATAGCCCTATGTA-1	FALSE	FALSE	FALSE	FALSE
DT1_A1_ATCATCCAATATTTGT-1	FALSE	FALSE	FALSE	TRUE
DT1_A1_ATCATCTGCCCAGTGT-1	FALSE	FALSE	FALSE	FALSE
DT1_A1_ATCATTGTACCGCATT-1	FALSE	FALSE	FALSE	FALSE
DT1_A1_ATCCAACGCAGTCATA-1	FALSE	FALSE	FALSE	FALSE
DT1_A1_ATCCAATGGAGGGTCC-1	FALSE	FALSE	FALSE	FALSE
DT1_A1_ATCCAATGGTACCGAA-1	FALSE	FALSE	FALSE	FALSE
DT1_A1_ATCCACATCGACAGAA-1	FALSE	FALSE	FALSE	FALSE
DT1_A1_ATCCACGCTAAATGTT-1	FALSE	FALSE	FALSE	FALSE
DT1_A1_ATCCAGAGCAACAACC-1	FALSE	FALSE	FALSE	FALSE
DT1_A1_ATCCAGGATTCGTGAA-1	FALSE	FALSE	FALSE	FALSE
DT1_A1_ATCCCATCCACAGCGC-1	FALSE	FALSE	FALSE	FALSE
DT1_A1_ATCCCATTTCCGTGGG-1	FALSE	FALSE	FALSE	FALSE
DT1_A1_ATCCTACCTAAGCTCT-1	TRUE	FALSE	FALSE	TRUE
DT1_A1_ATCCTGAATCGCTGCG-1	FALSE	FALSE	FALSE	TRUE
DT1_A1_ATCCTGCGTGGAATGG-1	TRUE	FALSE	FALSE	FALSE
DT1_A1_ATCGACTCTTTCCGTT-1	FALSE	FALSE	FALSE	FALSE
DT1_A1_ATCGCACGCCGGGAGA-1	FALSE	FALSE	FALSE	FALSE
DT1_A1_ATCGCCAGTCAACATT-1	FALSE	FALSE	FALSE	FALSE
DT1_A1_ATCGCTGCGTGCAGCA-1	FALSE	FALSE	FALSE	FALSE
DT1_A1_ATCGGCAAGCAGTCCA-1	FALSE	FALSE	FALSE	FALSE
DT1_A1_ATCGGTTACCTAGTAA-1	FALSE	FALSE	FALSE	FALSE
DT1_A1_ATCGTATTCCGAGAAC-1	FALSE	FALSE	FALSE	FALSE
DT1_A1_ATCGTGGAAAGTCTGG-1	FALSE	TRUE	FALSE	TRUE
DT1_A1_ATCGTTAGCTAGCGGA-1	FALSE	FALSE	FALSE	FALSE
DT1_A1_ATCGTTCACTTTCGCC-1	FALSE	FALSE	FALSE	FALSE
DT1_A1_ATCTAATATCCTACGG-1	FALSE	FALSE	FALSE	FALSE
DT1_A1_ATCTAGCTTGTGAGGG-1	FALSE	FALSE	FALSE	FALSE
DT1_A1_ATCTCCCACGGAATAT-1	FALSE	FALSE	FALSE	FALSE
DT1_A1_ATCTCCCTGCAATCTA-1	FALSE	FALSE	FALSE	FALSE
DT1_A1_ATCTCGTGAGCGAAAC-1	FALSE	FALSE	FALSE	FALSE
DT1_A1_ATCTGACATGGAAGGA-1	FALSE	FALSE	FALSE	FALSE
DT1_A1_ATCTGATAGTGTCTTA-1	FALSE	FALSE	FALSE	FALSE
DT1_A1_ATCTGCACCTCTGCGA-1	FALSE	FALSE	FALSE	FALSE
DT1_A1_ATCTGCTGTTATCGCC-1	FALSE	FALSE	FALSE	FALSE
DT1_A1_ATCTGGGCTGTTCTTG-1	FALSE	FALSE	FALSE	FALSE
DT1_A1_ATCTGGTTAAGACTGT-1	FALSE	FALSE	FALSE	FALSE
DT1_A1_ATCTGTAATTGTACCC-1	TRUE	FALSE	FALSE	FALSE
DT1_A1_ATCTTATCGCACACCC-1	FALSE	FALSE	FALSE	FALSE
DT1_A1_ATCTTGACCTGCAACG-1	FALSE	FALSE	FALSE	FALSE
DT1_A1_ATCTTGACTTGTCCAA-1	FALSE	FALSE	FALSE	FALSE
DT1_A1_ATGAAGCCAAGGAGCC-1	FALSE	FALSE	FALSE	FALSE
DT1_A1_ATGAAGTGGACCCAGC-1	FALSE	TRUE	FALSE	FALSE
DT1_A1_ATGACGCCGGCTCTAA-1	FALSE	FALSE	FALSE	FALSE
DT1_A1_ATGACGCGTTCTATCC-1	FALSE	FALSE	FALSE	FALSE
DT1_A1_ATGACTATCAGCTGTG-1	FALSE	FALSE	FALSE	FALSE
DT1_A1_ATGACTATGCGACATT-1	FALSE	FALSE	FALSE	FALSE
DT1_A1_ATGAGGAGTGTTAATC-1	FALSE	FALSE	FALSE	FALSE
DT1_A1_ATGATCGGGAATAGAC-1	FALSE	FALSE	FALSE	FALSE
DT1_A1_ATGATGCAATGGTACA-1	TRUE	FALSE	FALSE	FALSE
DT1_A1_ATGCACCTTCCTTAAT-1	FALSE	FALSE	FALSE	FALSE
DT1_A1_ATGCACGCGCTGTTCA-1	FALSE	FALSE	FALSE	FALSE
DT1_A1_ATGCACTACCGCATTG-1	FALSE	FALSE	FALSE	FALSE
DT1_A1_ATGCATGATCCAGGAT-1	FALSE	FALSE	FALSE	FALSE
DT1_A1_ATGCCAATCGCTCTGC-1	FALSE	FALSE	FALSE	FALSE
DT1_A1_ATGCCATTTGCGACCA-1	FALSE	FALSE	FALSE	FALSE
DT1_A1_ATGCCGGTCTTGCATA-1	FALSE	TRUE	TRUE	FALSE
DT1_A1_ATGCCGGTTGATGGGA-1	FALSE	FALSE	FALSE	FALSE
DT1_A1_ATGCGACAATTGGTCC-1	FALSE	FALSE	FALSE	FALSE
DT1_A1_ATGCGACAGTCCCATT-1	FALSE	FALSE	FALSE	FALSE
DT1_A1_ATGCGAGTCCCACCAC-1	FALSE	FALSE	FALSE	FALSE
DT1_A1_ATGCTCAGTGTTGCAT-1	FALSE	FALSE	FALSE	FALSE
DT1_A1_ATGCTCTGGCGCGGTA-1	FALSE	FALSE	FALSE	FALSE
DT1_A1_ATGCTTAGGAGTTGAT-1	FALSE	FALSE	FALSE	FALSE
DT1_A1_ATGGAAATTTAAGGAG-1	FALSE	FALSE	FALSE	FALSE
DT1_A1_ATGGACTGCTTAGTTG-1	FALSE	FALSE	FALSE	FALSE
DT1_A1_ATGGAGCAGGCCGTGA-1	FALSE	FALSE	FALSE	FALSE
DT1_A1_ATGGATCCGGCGTCCG-1	FALSE	FALSE	FALSE	FALSE
DT1_A1_ATGGATTGACCAAACG-1	FALSE	FALSE	FALSE	FALSE
DT1_A1_ATGGCAGCATTACGAT-1	FALSE	FALSE	FALSE	FALSE
DT1_A1_ATGGCAGCCGAGAAAC-1	FALSE	FALSE	FALSE	FALSE
DT1_A1_ATGGCTGGAAATGGCC-1	FALSE	FALSE	FALSE	FALSE
DT1_A1_ATGGGAACGGAAGCGG-1	FALSE	FALSE	FALSE	FALSE
DT1_A1_ATGGGACCTGCTGAAC-1	FALSE	FALSE	FALSE	FALSE
DT1_A1_ATGGGCCTCGGCCTCT-1	FALSE	FALSE	FALSE	FALSE
DT1_A1_ATGGGTGTATACCTCC-1	FALSE	FALSE	FALSE	FALSE
DT1_A1_ATGGTATTGGGAACCG-1	FALSE	FALSE	FALSE	FALSE
DT1_A1_ATGGTCGCGTGGTTTC-1	FALSE	FALSE	FALSE	FALSE
DT1_A1_ATGTAAGGCTGCTCTT-1	FALSE	FALSE	FALSE	FALSE
DT1_A1_ATGTACATGCGGTGAG-1	FALSE	FALSE	FALSE	FALSE
DT1_A1_ATGTACGATGACGTCG-1	FALSE	FALSE	FALSE	FALSE
DT1_A1_ATGTAGCGCGCGTAGG-1	FALSE	FALSE	FALSE	FALSE
DT1_A1_ATGTCATAATAAACGA-1	FALSE	FALSE	FALSE	FALSE
DT1_A1_ATGTCATTTCCCATTG-1	FALSE	FALSE	FALSE	FALSE
DT1_A1_ATGTCTTGTTTGACTC-1	FALSE	FALSE	FALSE	FALSE
DT1_A1_ATGTGAAAGCCTAATG-1	FALSE	FALSE	FALSE	FALSE
DT1_A1_ATGTGCATCCGACGCA-1	FALSE	FALSE	FALSE	FALSE
DT1_A1_ATGTGTAGTTTAGTCA-1	FALSE	FALSE	FALSE	FALSE
DT1_A1_ATGTTCCTGCCCACCT-1	FALSE	FALSE	FALSE	FALSE
DT1_A1_ATGTTCGTCGACCCAC-1	FALSE	FALSE	FALSE	FALSE
DT1_A1_ATGTTGTAGTCTGTTT-1	FALSE	FALSE	FALSE	FALSE
DT1_A1_ATTAACACCTGAGATA-1	FALSE	TRUE	FALSE	FALSE
DT1_A1_ATTAATACTACGCGGG-1	FALSE	FALSE	FALSE	FALSE
DT1_A1_ATTAATGAACCAGTCG-1	FALSE	FALSE	FALSE	FALSE
DT1_A1_ATTAATTCGGTCACTC-1	FALSE	FALSE	FALSE	FALSE
DT1_A1_ATTACAACTACCGGCC-1	FALSE	FALSE	FALSE	FALSE
DT1_A1_ATTACATGTCAGTCTT-1	FALSE	FALSE	TRUE	FALSE
DT1_A1_ATTACCACACTGCCTG-1	FALSE	FALSE	FALSE	FALSE
DT1_A1_ATTACGCGCTGGCAGG-1	FALSE	FALSE	FALSE	FALSE
DT1_A1_ATTACTAGCCTCTTGC-1	FALSE	FALSE	FALSE	FALSE
DT1_A1_ATTACTTACTGGGCAT-1	FALSE	FALSE	FALSE	FALSE
DT1_A1_ATTAGATTCCTCAGCA-1	FALSE	FALSE	FALSE	FALSE
DT1_A1_ATTAGATTGATAGCGG-1	FALSE	FALSE	FALSE	FALSE
DT1_A1_ATTAGGCGATGCTTTC-1	FALSE	FALSE	FALSE	FALSE
DT1_A1_ATTATACTTTGCTCGT-1	FALSE	FALSE	FALSE	FALSE
DT1_A1_ATTATAGCTACTTTAC-1	FALSE	FALSE	FALSE	FALSE
DT1_A1_ATTATCGGAATGTACG-1	FALSE	FALSE	FALSE	FALSE
DT1_A1_ATTATCTCGACAGATC-1	FALSE	FALSE	FALSE	FALSE
DT1_A1_ATTATGAGACCCAATT-1	FALSE	FALSE	FALSE	FALSE
DT1_A1_ATTATGCCATAGGGAG-1	FALSE	FALSE	FALSE	FALSE
DT1_A1_ATTATTATGTCCGTCA-1	FALSE	FALSE	FALSE	FALSE
DT1_A1_ATTATTCAGAGTCACT-1	FALSE	FALSE	FALSE	FALSE
DT1_A1_ATTCAACCATTTAAGG-1	FALSE	FALSE	FALSE	FALSE
DT1_A1_ATTCACTGATGTTGGA-1	FALSE	FALSE	FALSE	FALSE
DT1_A1_ATTCAGGACCTATTTC-1	FALSE	FALSE	FALSE	FALSE
DT1_A1_ATTCAGGATCGCCTCT-1	FALSE	FALSE	FALSE	FALSE
DT1_A1_ATTCAGTAGCAGGGTC-1	FALSE	FALSE	FALSE	FALSE
DT1_A1_ATTCCCACATAAACAA-1	FALSE	FALSE	FALSE	FALSE
DT1_A1_ATTCCCGAAGGTACAG-1	FALSE	FALSE	FALSE	FALSE
DT1_A1_ATTCCTAAGACGTGGA-1	FALSE	FALSE	FALSE	FALSE
DT1_A1_ATTCGACGCCGGGCCT-1	TRUE	FALSE	FALSE	TRUE
DT1_A1_ATTCGCGCCTTGAGAG-1	FALSE	FALSE	FALSE	FALSE
DT1_A1_ATTCGTGCTATCTCTT-1	FALSE	FALSE	FALSE	FALSE
DT1_A1_ATTCTCGTCTCTTTAG-1	FALSE	FALSE	FALSE	FALSE
DT1_A1_ATTCTGAGTATGAACT-1	FALSE	FALSE	FALSE	FALSE
DT1_A1_ATTCTTCGTACTTATG-1	FALSE	FALSE	FALSE	FALSE
DT1_A1_ATTGAAGATCTTAGTG-1	FALSE	FALSE	FALSE	FALSE
DT1_A1_ATTGACCGGCGATGAC-1	FALSE	FALSE	FALSE	FALSE
DT1_A1_ATTGACGTAACTCGGT-1	FALSE	FALSE	FALSE	FALSE
DT1_A1_ATTGATCACCACATTT-1	FALSE	FALSE	FALSE	FALSE
DT1_A1_ATTGATGAGTCCTAAC-1	FALSE	FALSE	FALSE	FALSE
DT1_A1_ATTGCCTATTAGACCG-1	FALSE	FALSE	FALSE	FALSE
DT1_A1_ATTGCGATCAGTAACT-1	FALSE	FALSE	FALSE	FALSE
DT1_A1_ATTGCTGCTCCTCCAT-1	FALSE	FALSE	FALSE	FALSE
DT1_A1_ATTGGATTACAGCGTA-1	FALSE	TRUE	FALSE	FALSE
DT1_A1_ATTGGGAATATCTTGG-1	FALSE	FALSE	FALSE	FALSE
DT1_A1_ATTGGTAGGATCCGCT-1	FALSE	FALSE	FALSE	FALSE
DT1_A1_ATTGTCGCAATACCTT-1	FALSE	FALSE	FALSE	FALSE
DT1_A1_ATTGTCTGTTTCATGT-1	FALSE	FALSE	FALSE	FALSE
DT1_A1_ATTGTGACTTCGCTGC-1	FALSE	FALSE	FALSE	FALSE
DT1_A1_ATTTAACTCGTATTAC-1	FALSE	FALSE	FALSE	FALSE
DT1_A1_ATTTACAGTTTACTGG-1	FALSE	FALSE	FALSE	FALSE
DT1_A1_ATTTACTAAGTCCATT-1	FALSE	FALSE	FALSE	FALSE
DT1_A1_ATTTATACTGGTAAAG-1	TRUE	FALSE	FALSE	FALSE
DT1_A1_ATTTCATTATTTCGCG-1	FALSE	FALSE	FALSE	FALSE
DT1_A1_ATTTCCGGGTTCTGCG-1	FALSE	FALSE	FALSE	FALSE
DT1_A1_ATTTGCGCGAGTAGCT-1	FALSE	FALSE	FALSE	FALSE
DT1_A1_ATTTGGAGATTGCGGT-1	FALSE	FALSE	FALSE	FALSE
DT1_A1_ATTTGTCTTGGGAGCT-1	FALSE	FALSE	FALSE	FALSE
DT1_A1_ATTTGTTCCAGGGCTC-1	FALSE	FALSE	FALSE	FALSE
DT1_A1_CAAACCAGGTCTGCAT-1	FALSE	FALSE	FALSE	FALSE
DT1_A1_CAAACCATAAGCGTAT-1	FALSE	FALSE	FALSE	FALSE
DT1_A1_CAAACCCTCCGGCGGG-1	FALSE	FALSE	FALSE	FALSE
DT1_A1_CAAACGAGTATCGCAG-1	FALSE	FALSE	FALSE	FALSE
DT1_A1_CAAACGGTCGCACTTT-1	FALSE	FALSE	FALSE	FALSE
DT1_A1_CAAACGTGGTCTTGCG-1	FALSE	FALSE	FALSE	FALSE
DT1_A1_CAAACTACGATAGAGA-1	FALSE	FALSE	FALSE	FALSE
DT1_A1_CAAACTATTGAGCTTC-1	FALSE	TRUE	FALSE	FALSE
DT1_A1_CAAACTCGCGACGCCG-1	FALSE	FALSE	FALSE	FALSE
DT1_A1_CAAAGATTATTGGGCC-1	FALSE	FALSE	FALSE	FALSE
DT1_A1_CAAATCTCTCACAAGG-1	FALSE	FALSE	FALSE	FALSE
DT1_A1_CAAATGTCCTTCCGTG-1	FALSE	FALSE	FALSE	FALSE
DT1_A1_CAAATTGGATTATGCC-1	FALSE	FALSE	FALSE	FALSE
DT1_A1_CAAATTGTCAGCAAGC-1	FALSE	FALSE	FALSE	FALSE
DT1_A1_CAACAGTGCCAAACGG-1	FALSE	FALSE	FALSE	FALSE
DT1_A1_CAACCTACCGAGCAGT-1	FALSE	FALSE	FALSE	FALSE
DT1_A1_CAACGACCCGTTTACA-1	FALSE	FALSE	FALSE	FALSE
DT1_A1_CAACGCGATGAGCCAA-1	FALSE	FALSE	FALSE	FALSE
DT1_A1_CAACGTGGTGGAGTCT-1	FALSE	FALSE	FALSE	FALSE
DT1_A1_CAACTATATCGAATGC-1	FALSE	FALSE	FALSE	FALSE
DT1_A1_CAACTCCAACGTTTAG-1	FALSE	FALSE	FALSE	FALSE
DT1_A1_CAACTCCTTGATCCCG-1	FALSE	FALSE	FALSE	FALSE
DT1_A1_CAACTGCTCATCCGAT-1	FALSE	FALSE	FALSE	FALSE
DT1_A1_CAAGATATTATAACGT-1	FALSE	FALSE	FALSE	FALSE
DT1_A1_CAAGCAACGTCGGAGT-1	FALSE	FALSE	FALSE	FALSE
DT1_A1_CAAGCACCAAATGCCT-1	FALSE	FALSE	FALSE	FALSE
DT1_A1_CAAGGATCGCATGTTC-1	FALSE	FALSE	FALSE	FALSE
DT1_A1_CAAGGCCAGTGGTGCA-1	FALSE	FALSE	FALSE	FALSE
DT1_A1_CAAGTAAGTGATAGAC-1	FALSE	FALSE	FALSE	FALSE
DT1_A1_CAAGTCGTTGAAATCT-1	FALSE	FALSE	FALSE	FALSE
DT1_A1_CAAGTGAACTTTGGTT-1	FALSE	FALSE	FALSE	FALSE
DT1_A1_CAAGTGTGGTTGCAAA-1	FALSE	FALSE	FALSE	FALSE
DT1_A1_CAATAAACCTTGGCCC-1	FALSE	FALSE	FALSE	FALSE
DT1_A1_CAATACGCTCTGAGGC-1	FALSE	FALSE	FALSE	FALSE
DT1_A1_CAATATGTAGATTTAC-1	FALSE	FALSE	FALSE	FALSE
DT1_A1_CAATATTCTTGACCTA-1	FALSE	FALSE	FALSE	FALSE
DT1_A1_CAATCCATTATCCGTT-1	FALSE	FALSE	FALSE	FALSE
DT1_A1_CAATCCCTATACCAGC-1	FALSE	FALSE	FALSE	FALSE
DT1_A1_CAATGACCCTTAATTT-1	FALSE	FALSE	FALSE	FALSE
DT1_A1_CAATGAGGTTCGACTA-1	FALSE	FALSE	FALSE	FALSE
DT1_A1_CAATGCGAGAAGTATC-1	FALSE	TRUE	FALSE	FALSE
DT1_A1_CAATGGAATCTACATA-1	FALSE	FALSE	FALSE	FALSE
DT1_A1_CAATGGATCTCTACCA-1	FALSE	FALSE	FALSE	FALSE
DT1_A1_CAATGGTCGGCCTGGG-1	FALSE	FALSE	FALSE	TRUE
DT1_A1_CAATGTGCCAACCCTT-1	FALSE	FALSE	FALSE	FALSE
DT1_A1_CAATTAAGGGTGATGA-1	FALSE	FALSE	FALSE	FALSE
DT1_A1_CAATTGGGCCGCACTC-1	FALSE	FALSE	FALSE	FALSE
DT1_A1_CAATTTCGTATAAGGG-1	FALSE	FALSE	FALSE	FALSE
DT1_A1_CACAAGAAAGATATTA-1	FALSE	FALSE	FALSE	FALSE
DT1_A1_CACAAGCTAAGAAAGG-1	FALSE	FALSE	FALSE	FALSE
DT1_A1_CACAATGAGCTGCTAT-1	FALSE	FALSE	FALSE	FALSE
DT1_A1_CACACACGCTAACGAG-1	FALSE	FALSE	FALSE	FALSE
DT1_A1_CACACAGCTTGCGCTC-1	FALSE	FALSE	FALSE	FALSE
DT1_A1_CACACAGGGATAGATT-1	FALSE	FALSE	FALSE	FALSE
DT1_A1_CACACGTTTCAATGGG-1	FALSE	FALSE	FALSE	FALSE
DT1_A1_CACAGAGACGAGGACG-1	FALSE	FALSE	FALSE	FALSE
DT1_A1_CACAGCACCCACGGCA-1	FALSE	FALSE	FALSE	FALSE
DT1_A1_CACAGCTAGGGAGTGA-1	FALSE	FALSE	FALSE	FALSE
DT1_A1_CACAGGGCCATATAGT-1	FALSE	FALSE	FALSE	FALSE
DT1_A1_CACAGGGCCGTTGTCA-1	FALSE	FALSE	FALSE	FALSE
DT1_A1_CACAGTCCCGCTTCGC-1	FALSE	FALSE	FALSE	FALSE
DT1_A1_CACAGTTCGCTTCCCA-1	FALSE	FALSE	FALSE	FALSE
DT1_A1_CACATCGTGCACGCGC-1	FALSE	FALSE	FALSE	FALSE
DT1_A1_CACATCTCACCGACGA-1	FALSE	FALSE	FALSE	FALSE
DT1_A1_CACATGATTCAGCAAC-1	FALSE	FALSE	FALSE	FALSE
DT1_A1_CACATTCTTTCGATGG-1	FALSE	FALSE	FALSE	FALSE
DT1_A1_CACATTTCTTGTCAGA-1	FALSE	FALSE	FALSE	FALSE
DT1_A1_CACCAATCATCCGTCT-1	FALSE	FALSE	FALSE	FALSE
DT1_A1_CACCACGCCACACAGA-1	FALSE	FALSE	FALSE	FALSE
DT1_A1_CACCAGTCAGCATGCA-1	FALSE	FALSE	FALSE	FALSE
DT1_A1_CACCATCGGAGGAGAC-1	FALSE	FALSE	FALSE	FALSE
DT1_A1_CACCATGATCGCAAAG-1	FALSE	FALSE	FALSE	FALSE
DT1_A1_CACCCACACGTCACCC-1	FALSE	FALSE	FALSE	FALSE
DT1_A1_CACCCACGAGGCAATT-1	FALSE	FALSE	FALSE	FALSE
DT1_A1_CACCCGGTTTGTGACT-1	FALSE	FALSE	FALSE	FALSE
DT1_A1_CACCCTTGGTGAGACC-1	FALSE	FALSE	FALSE	FALSE
DT1_A1_CACCGATACACCGAGC-1	FALSE	FALSE	FALSE	FALSE
DT1_A1_CACCGCCAGAAGGTTT-1	FALSE	FALSE	FALSE	FALSE
DT1_A1_CACCGCCGACCAGCGA-1	FALSE	FALSE	FALSE	FALSE
DT1_A1_CACCGCGTCCACTCTA-1	TRUE	FALSE	FALSE	TRUE
DT1_A1_CACCGGAGATATCTCC-1	FALSE	FALSE	FALSE	FALSE
DT1_A1_CACCGGTAGAGACATT-1	FALSE	FALSE	FALSE	FALSE
DT1_A1_CACCGTATCCCATCCG-1	FALSE	FALSE	FALSE	FALSE
DT1_A1_CACCGTTAGGGATCAC-1	FALSE	FALSE	FALSE	FALSE
DT1_A1_CACCGTTGCGCGATAT-1	FALSE	FALSE	FALSE	FALSE
DT1_A1_CACCTAATCAGTTTAC-1	FALSE	FALSE	FALSE	FALSE
DT1_A1_CACCTCGATGGTGGAC-1	FALSE	FALSE	FALSE	FALSE
DT1_A1_CACCTTGCGAAACTCG-1	FALSE	FALSE	FALSE	FALSE
DT1_A1_CACCTTGGCGCCTTTG-1	FALSE	FALSE	FALSE	FALSE
DT1_A1_CACGAAAGTTAGTCCC-1	FALSE	FALSE	FALSE	FALSE
DT1_A1_CACGACCACAGACTTT-1	FALSE	FALSE	FALSE	FALSE
DT1_A1_CACGACGTAATAGTAA-1	FALSE	FALSE	FALSE	FALSE
DT1_A1_CACGAGCAAACCAGAC-1	FALSE	FALSE	FALSE	FALSE
DT1_A1_CACGCACAGCGCAGCT-1	FALSE	FALSE	FALSE	FALSE
DT1_A1_CACGCAGCGAGGCTTT-1	FALSE	FALSE	FALSE	FALSE
DT1_A1_CACGCGGAACTGTTGC-1	FALSE	FALSE	FALSE	FALSE
DT1_A1_CACGGCGCGCCAAAGG-1	FALSE	FALSE	FALSE	FALSE
DT1_A1_CACGGGATTGAGGGTT-1	FALSE	FALSE	FALSE	FALSE
DT1_A1_CACGTCGGCAACCTCT-1	FALSE	FALSE	FALSE	FALSE
DT1_A1_CACGTCGGGTTCTAGA-1	FALSE	FALSE	FALSE	FALSE
DT1_A1_CACGTCTATGATGTGG-1	FALSE	FALSE	FALSE	FALSE
DT1_A1_CACGTTCGTGCTCTAG-1	FALSE	FALSE	FALSE	FALSE
DT1_A1_CACGTTTCGTACACAC-1	FALSE	FALSE	FALSE	FALSE
DT1_A1_CACTAAAGTTGCCTAT-1	FALSE	FALSE	FALSE	FALSE
DT1_A1_CACTACGGGAGCTGCC-1	FALSE	FALSE	FALSE	FALSE
DT1_A1_CACTACTCAGTTCTGT-1	FALSE	FALSE	FALSE	FALSE
DT1_A1_CACTCAAGAGCTATGG-1	TRUE	FALSE	FALSE	FALSE
DT1_A1_CACTCAGCTCTTGAGG-1	FALSE	FALSE	FALSE	FALSE
DT1_A1_CACTCCTATGTAAGAT-1	FALSE	FALSE	FALSE	TRUE
DT1_A1_CACTCCTCTCGGTCGG-1	FALSE	FALSE	FALSE	FALSE
DT1_A1_CACTCGGTTAGGAGGA-1	FALSE	FALSE	FALSE	FALSE
DT1_A1_CACTCTCAAGCATCGA-1	FALSE	FALSE	FALSE	FALSE
DT1_A1_CACTCTTCTGCTAGCC-1	FALSE	FALSE	FALSE	FALSE
DT1_A1_CACTGACGATTGTGGA-1	FALSE	FALSE	FALSE	FALSE
DT1_A1_CACTGTCCAAGTGAGA-1	FALSE	FALSE	FALSE	TRUE
DT1_A1_CACTTAATCAGACGGA-1	FALSE	FALSE	FALSE	FALSE
DT1_A1_CACTTCGCCACAGGCT-1	FALSE	FALSE	FALSE	FALSE
DT1_A1_CAGAACTTAGCCCTCT-1	FALSE	FALSE	FALSE	FALSE
DT1_A1_CAGAATAACACACGGA-1	FALSE	FALSE	FALSE	FALSE
DT1_A1_CAGACACCGATCGCTG-1	FALSE	FALSE	FALSE	FALSE
DT1_A1_CAGACCTGTAAGTGTT-1	FALSE	FALSE	FALSE	FALSE
DT1_A1_CAGACGAACCTGATAC-1	FALSE	FALSE	FALSE	FALSE
DT1_A1_CAGAGACGGTCACCCA-1	FALSE	FALSE	FALSE	FALSE
DT1_A1_CAGAGCATGAGCTTGC-1	FALSE	FALSE	FALSE	FALSE
DT1_A1_CAGAGGCGATGCATGA-1	FALSE	FALSE	FALSE	FALSE
DT1_A1_CAGAGTGATTTAACGT-1	FALSE	FALSE	FALSE	FALSE
DT1_A1_CAGATAATGGGCGGGT-1	FALSE	FALSE	FALSE	FALSE
DT1_A1_CAGATACTAACATAGT-1	FALSE	FALSE	FALSE	FALSE
DT1_A1_CAGATATGAAGATGAC-1	FALSE	FALSE	FALSE	FALSE
DT1_A1_CAGATCATTTAAAGTC-1	FALSE	FALSE	FALSE	FALSE
DT1_A1_CAGATCCTGGTTTGAA-1	FALSE	FALSE	FALSE	FALSE
DT1_A1_CAGATGTTTGTCCCAA-1	FALSE	FALSE	FALSE	FALSE
DT1_A1_CAGCAGCCCGTTCCTT-1	FALSE	FALSE	FALSE	FALSE
DT1_A1_CAGCAGTCCAGACTAT-1	FALSE	FALSE	FALSE	FALSE
DT1_A1_CAGCAGTCTGTGCTGC-1	FALSE	FALSE	FALSE	FALSE
DT1_A1_CAGCCCTCACAGGCAG-1	FALSE	FALSE	FALSE	FALSE
DT1_A1_CAGCCGGGCCCTCTAT-1	FALSE	FALSE	FALSE	FALSE
DT1_A1_CAGCCTCCTGCAGAGG-1	FALSE	FALSE	FALSE	FALSE
DT1_A1_CAGCCTCTCCTCAAGA-1	FALSE	FALSE	FALSE	FALSE
DT1_A1_CAGCGATTCCCTTCAA-1	FALSE	FALSE	FALSE	FALSE
DT1_A1_CAGCGCCAACACGATA-1	FALSE	FALSE	FALSE	FALSE
DT1_A1_CAGCTCACTGAGACAT-1	FALSE	FALSE	FALSE	FALSE
DT1_A1_CAGCTCGACAAGTTAA-1	FALSE	FALSE	FALSE	FALSE
DT1_A1_CAGCTCTGGGCTCACT-1	TRUE	FALSE	FALSE	TRUE
DT1_A1_CAGCTGGCGTAACCGT-1	FALSE	FALSE	FALSE	FALSE
DT1_A1_CAGCTTAGTAGGTAGC-1	FALSE	FALSE	FALSE	FALSE
DT1_A1_CAGGAAGACTTTATAT-1	FALSE	FALSE	FALSE	FALSE
DT1_A1_CAGGCCAGTACCACCT-1	FALSE	FALSE	FALSE	FALSE
DT1_A1_CAGGCCGTTTGGGTGT-1	FALSE	FALSE	FALSE	FALSE
DT1_A1_CAGGCGCACGGTGGTC-1	FALSE	FALSE	FALSE	FALSE
DT1_A1_CAGGGAGATAGGCCAG-1	FALSE	FALSE	FALSE	FALSE
DT1_A1_CAGTAACTATTTATTG-1	FALSE	FALSE	FALSE	FALSE
DT1_A1_CAGTAAGGGACGTCTC-1	FALSE	FALSE	FALSE	FALSE
DT1_A1_CAGTAATCCCTCCCAG-1	FALSE	FALSE	FALSE	FALSE
DT1_A1_CAGTACATTCTCTAAA-1	FALSE	FALSE	FALSE	FALSE
DT1_A1_CAGTACCAGTTTACGT-1	FALSE	FALSE	FALSE	FALSE
DT1_A1_CAGTAGATGATGTCCG-1	FALSE	FALSE	FALSE	FALSE
DT1_A1_CAGTAGCCCACGCGGT-1	FALSE	FALSE	FALSE	FALSE
DT1_A1_CAGTCGAGGATGCAAT-1	FALSE	FALSE	FALSE	FALSE
DT1_A1_CAGTCGGCCTAGATAT-1	FALSE	FALSE	FALSE	FALSE
DT1_A1_CAGTCTGTATACTGGG-1	FALSE	FALSE	FALSE	FALSE
DT1_A1_CAGTGAATAAATGACT-1	FALSE	FALSE	FALSE	FALSE
DT1_A1_CAGTGTCGGCTGGCCC-1	FALSE	FALSE	FALSE	FALSE
DT1_A1_CAGTGTTAATCTCTCA-1	FALSE	FALSE	FALSE	FALSE
DT1_A1_CAGTTCAAATTGACAC-1	FALSE	FALSE	FALSE	TRUE
DT1_A1_CAGTTCCGCGGGTCGA-1	FALSE	FALSE	FALSE	FALSE
DT1_A1_CAGTTCGAGGACCCGA-1	FALSE	FALSE	FALSE	FALSE
DT1_A1_CATAACGGACAGTCGT-1	FALSE	FALSE	FALSE	FALSE
DT1_A1_CATAAGAAGCTTGGCT-1	FALSE	FALSE	FALSE	FALSE
DT1_A1_CATAAGCTCTCCGTCT-1	FALSE	FALSE	FALSE	TRUE
DT1_A1_CATAATGAGCGGGCGA-1	FALSE	FALSE	FALSE	FALSE
DT1_A1_CATACACAAAGTCAGC-1	FALSE	FALSE	FALSE	FALSE
DT1_A1_CATACACGGTTCCCAC-1	FALSE	FALSE	TRUE	FALSE
DT1_A1_CATACCCGTACCCAGT-1	FALSE	FALSE	FALSE	FALSE
DT1_A1_CATACGAACTAGCTGG-1	FALSE	FALSE	FALSE	FALSE
DT1_A1_CATACGGCGTCTGGGC-1	FALSE	FALSE	FALSE	FALSE
DT1_A1_CATACTATGTAATTGT-1	FALSE	FALSE	FALSE	FALSE
DT1_A1_CATACTTCTTTCTCCG-1	FALSE	FALSE	FALSE	FALSE
DT1_A1_CATAGCCGCCCGGGAT-1	TRUE	FALSE	FALSE	FALSE
DT1_A1_CATAGCGTTGCCCACC-1	FALSE	FALSE	FALSE	TRUE
DT1_A1_CATAGGGACACTTGTG-1	FALSE	FALSE	FALSE	FALSE
DT1_A1_CATAGTACATTGAGAG-1	FALSE	FALSE	FALSE	FALSE
DT1_A1_CATAGTAGCATAGTAG-1	FALSE	FALSE	FALSE	FALSE
DT1_A1_CATAGTCCACAAGAAC-1	FALSE	FALSE	FALSE	FALSE
DT1_A1_CATATACTACTGATAA-1	FALSE	FALSE	FALSE	FALSE
DT1_A1_CATATAGGTACAGTCA-1	FALSE	FALSE	FALSE	FALSE
DT1_A1_CATATGTCAGGCTACG-1	FALSE	FALSE	FALSE	FALSE
DT1_A1_CATATTATTTGCCCTA-1	FALSE	FALSE	FALSE	FALSE
DT1_A1_CATCAAACTGGCGCCC-1	FALSE	FALSE	FALSE	FALSE
DT1_A1_CATCAACACCTACTAA-1	FALSE	FALSE	FALSE	FALSE
DT1_A1_CATCATCTACCCGGAC-1	FALSE	FALSE	FALSE	TRUE
DT1_A1_CATCATTACCCTGAGG-1	FALSE	FALSE	FALSE	FALSE
DT1_A1_CATCCAATATAGTTTG-1	FALSE	FALSE	FALSE	FALSE
DT1_A1_CATCCTCTCAAAGATC-1	FALSE	FALSE	FALSE	FALSE
DT1_A1_CATCGCCCGCGGCCAA-1	FALSE	FALSE	FALSE	FALSE
DT1_A1_CATCGTCCGGTTACTA-1	FALSE	FALSE	FALSE	FALSE
DT1_A1_CATCTATCCCGTGTCT-1	FALSE	FALSE	FALSE	FALSE
DT1_A1_CATCTGCAGGATCATT-1	FALSE	FALSE	FALSE	FALSE
DT1_A1_CATGAACCTCTTATCA-1	FALSE	FALSE	FALSE	FALSE
DT1_A1_CATGACTTCGCTGAAT-1	FALSE	FALSE	FALSE	FALSE
DT1_A1_CATGAGTCCATCACGG-1	TRUE	FALSE	FALSE	FALSE
DT1_A1_CATGATACGGTGAAAC-1	FALSE	FALSE	FALSE	FALSE
DT1_A1_CATGATGCACAATTCT-1	FALSE	FALSE	FALSE	FALSE
DT1_A1_CATGATGGAAGTTAGC-1	FALSE	FALSE	FALSE	FALSE
DT1_A1_CATGCACATGAGAGGC-1	FALSE	FALSE	FALSE	FALSE
DT1_A1_CATGCATGGAGACCCT-1	FALSE	FALSE	FALSE	FALSE
DT1_A1_CATGCCAACTCGCAAA-1	FALSE	FALSE	FALSE	FALSE
DT1_A1_CATGCGACCAGTTTAA-1	FALSE	FALSE	FALSE	FALSE
DT1_A1_CATGCGTTAGACAGAA-1	FALSE	FALSE	FALSE	FALSE
DT1_A1_CATGCGTTGAGAGGAG-1	FALSE	FALSE	FALSE	FALSE
DT1_A1_CATGCTGGCTCCAATT-1	FALSE	FALSE	FALSE	FALSE
DT1_A1_CATGGAAATGGGACCA-1	FALSE	FALSE	FALSE	FALSE
DT1_A1_CATGGATTGTCTTCCG-1	FALSE	FALSE	FALSE	FALSE
DT1_A1_CATGGCAGGAAGATCG-1	FALSE	FALSE	FALSE	FALSE
DT1_A1_CATGGCTCCCTATGTC-1	FALSE	FALSE	FALSE	FALSE
DT1_A1_CATGGGTCGGGTGTGG-1	FALSE	FALSE	FALSE	FALSE
DT1_A1_CATGGTAAGTAGCGTT-1	FALSE	FALSE	FALSE	FALSE
DT1_A1_CATGGTATTAGTTTGT-1	FALSE	FALSE	FALSE	FALSE
DT1_A1_CATGGTCTAGATACCG-1	FALSE	FALSE	FALSE	FALSE
DT1_A1_CATGGTTTATTAATCA-1	FALSE	FALSE	FALSE	FALSE
DT1_A1_CATGTAAGAGACATTT-1	FALSE	FALSE	FALSE	FALSE
DT1_A1_CATGTAGGAGCGCCAA-1	FALSE	FALSE	FALSE	FALSE
DT1_A1_CATGTCTCATTTATGG-1	FALSE	FALSE	FALSE	FALSE
DT1_A1_CATGTGGGCTCATCAC-1	FALSE	FALSE	FALSE	FALSE
DT1_A1_CATTACATAGATTGTG-1	FALSE	FALSE	FALSE	FALSE
DT1_A1_CATTACGCAGGAAGGG-1	FALSE	FALSE	FALSE	FALSE
DT1_A1_CATTACGTCGGCCCGT-1	FALSE	FALSE	FALSE	FALSE
DT1_A1_CATTATAACAGGGTCC-1	FALSE	FALSE	FALSE	FALSE
DT1_A1_CATTATCCCATTAACG-1	FALSE	FALSE	FALSE	FALSE
DT1_A1_CATTATGCTTGTTGTG-1	FALSE	FALSE	FALSE	FALSE
DT1_A1_CATTCACTGACAGCTA-1	FALSE	FALSE	FALSE	FALSE
DT1_A1_CATTGCAAAGCATAAT-1	FALSE	FALSE	FALSE	FALSE
DT1_A1_CATTGCGAAATGGGCG-1	FALSE	FALSE	FALSE	FALSE
DT1_A1_CATTGCGGGTCAATTC-1	FALSE	FALSE	FALSE	FALSE
DT1_A1_CATTTAGCGGACCATG-1	FALSE	FALSE	FALSE	FALSE
DT1_A1_CATTTATCGTTCAAGA-1	FALSE	FALSE	FALSE	FALSE
DT1_A1_CATTTGAGTGGTACGT-1	FALSE	FALSE	TRUE	FALSE
DT1_A1_CCAAACAGAACCCTCG-1	FALSE	FALSE	FALSE	FALSE
DT1_A1_CCAAATAACAAGATTC-1	FALSE	FALSE	FALSE	FALSE
DT1_A1_CCAAATCAAAGGGCAA-1	FALSE	FALSE	FALSE	FALSE
DT1_A1_CCAACCTTATGTAACT-1	FALSE	FALSE	FALSE	FALSE
DT1_A1_CCAACGATGCACTGAT-1	FALSE	FALSE	FALSE	FALSE
DT1_A1_CCAACGCTTGCCAGGG-1	FALSE	FALSE	FALSE	FALSE
DT1_A1_CCAAGAAAGTGGGCGA-1	FALSE	FALSE	FALSE	FALSE
DT1_A1_CCAAGACTTCTGCGAA-1	FALSE	FALSE	FALSE	FALSE
DT1_A1_CCAAGCGTAACTCGTA-1	FALSE	FALSE	FALSE	FALSE
DT1_A1_CCAAGGAACAGAGAGG-1	FALSE	FALSE	FALSE	FALSE
DT1_A1_CCAAGGTTGCCCTTTC-1	FALSE	FALSE	FALSE	FALSE
DT1_A1_CCAAGTTTCTACAGAT-1	FALSE	FALSE	FALSE	FALSE
DT1_A1_CCAATAGATTTCATCT-1	FALSE	FALSE	FALSE	FALSE
DT1_A1_CCAATAGTGCCGTCGA-1	FALSE	FALSE	FALSE	FALSE
DT1_A1_CCAATCGGTAGATCGA-1	FALSE	FALSE	FALSE	FALSE
DT1_A1_CCAATGTCACAGCAAG-1	FALSE	FALSE	FALSE	FALSE
DT1_A1_CCAATTACGGGTCGAG-1	FALSE	FALSE	FALSE	FALSE
DT1_A1_CCAATTGAATGTTAAT-1	FALSE	FALSE	FALSE	FALSE
DT1_A1_CCACAATGTACGTCTT-1	FALSE	FALSE	FALSE	FALSE
DT1_A1_CCACACTGAGATATTA-1	FALSE	FALSE	FALSE	FALSE
DT1_A1_CCACAGTACCCATCCT-1	FALSE	FALSE	FALSE	FALSE
DT1_A1_CCACATGGCTCTTTAT-1	FALSE	TRUE	FALSE	FALSE
DT1_A1_CCACCAACTTTACTGT-1	FALSE	FALSE	FALSE	FALSE
DT1_A1_CCACCCAAGGAAAGTG-1	FALSE	FALSE	FALSE	FALSE
DT1_A1_CCACGAATTTAACCTC-1	FALSE	FALSE	FALSE	FALSE
DT1_A1_CCACGAGAAGAGAATC-1	FALSE	FALSE	FALSE	FALSE
DT1_A1_CCACGGAGCCATAAGA-1	FALSE	FALSE	FALSE	FALSE
DT1_A1_CCACGGCAGGTGTAGG-1	FALSE	FALSE	FALSE	FALSE
DT1_A1_CCACTATCCGGGTCAC-1	FALSE	FALSE	FALSE	FALSE
DT1_A1_CCACTCAGATCCGCAA-1	FALSE	FALSE	FALSE	FALSE
DT1_A1_CCACTGGTGGCTGGTT-1	FALSE	FALSE	FALSE	FALSE
DT1_A1_CCACTGTTTGGATTAA-1	FALSE	FALSE	FALSE	FALSE
DT1_A1_CCAGAAAGCAACTCAT-1	FALSE	FALSE	FALSE	FALSE
DT1_A1_CCAGATAGTTGAGTGA-1	FALSE	FALSE	FALSE	FALSE
DT1_A1_CCAGCCTGGACCAATA-1	FALSE	FALSE	FALSE	FALSE
DT1_A1_CCAGCTCGAACGCATT-1	FALSE	FALSE	FALSE	FALSE
DT1_A1_CCAGCTGATGGTACTT-1	FALSE	FALSE	FALSE	FALSE
DT1_A1_CCAGCTTCCGCCCGCA-1	FALSE	FALSE	FALSE	FALSE
DT1_A1_CCAGGGACGTGGCCTC-1	FALSE	FALSE	FALSE	FALSE
DT1_A1_CCAGTAGTCTGATCCA-1	FALSE	FALSE	FALSE	FALSE
DT1_A1_CCAGTCAAATCTCTTA-1	FALSE	FALSE	FALSE	FALSE
DT1_A1_CCAGTCTAGACGGCGC-1	FALSE	FALSE	FALSE	FALSE
DT1_A1_CCAGTCTTGTCATAGA-1	FALSE	FALSE	FALSE	FALSE
DT1_A1_CCAGTGTACAGACCGA-1	FALSE	FALSE	FALSE	FALSE
DT1_A1_CCATAAACAACCCGAC-1	TRUE	FALSE	FALSE	FALSE
DT1_A1_CCATAACCTGTGCAGT-1	FALSE	FALSE	FALSE	FALSE
DT1_A1_CCATACCTTTACTTGT-1	FALSE	FALSE	FALSE	FALSE
DT1_A1_CCATACTCGCCTCTCC-1	TRUE	FALSE	FALSE	FALSE
DT1_A1_CCATAGAGGCTGCCAG-1	FALSE	FALSE	FALSE	FALSE
DT1_A1_CCATAGGTTGGCGTGG-1	FALSE	FALSE	FALSE	FALSE
DT1_A1_CCATATGGAAACTATA-1	FALSE	FALSE	FALSE	FALSE
DT1_A1_CCATGCCCTAGATTTC-1	FALSE	FALSE	FALSE	FALSE
DT1_A1_CCATGCCTGTTTAGTA-1	TRUE	FALSE	FALSE	TRUE
DT1_A1_CCATGGCAAACGCTCA-1	FALSE	FALSE	FALSE	FALSE
DT1_A1_CCATGGCCCTTGTACC-1	FALSE	FALSE	FALSE	FALSE
DT1_A1_CCATGTTCATCTATAT-1	FALSE	FALSE	FALSE	FALSE
DT1_A1_CCATTAGCGATAATCC-1	FALSE	FALSE	FALSE	FALSE
DT1_A1_CCATTCCCTGCCCACA-1	FALSE	FALSE	FALSE	FALSE
DT1_A1_CCATTTCTACCTATTA-1	FALSE	FALSE	FALSE	FALSE
DT1_A1_CCCAACATACGTCGCG-1	FALSE	FALSE	FALSE	FALSE
DT1_A1_CCCAACCACACTAACA-1	FALSE	FALSE	FALSE	FALSE
DT1_A1_CCCAAGAATGCACGGT-1	FALSE	FALSE	FALSE	FALSE
DT1_A1_CCCAAGTCATTACACT-1	FALSE	FALSE	FALSE	FALSE
DT1_A1_CCCAATGAGATTTGCA-1	FALSE	FALSE	FALSE	FALSE
DT1_A1_CCCAATTTCACAACTT-1	FALSE	FALSE	FALSE	FALSE
DT1_A1_CCCACTCCACGGTATC-1	FALSE	FALSE	FALSE	FALSE
DT1_A1_CCCAGAGGAGGGCGTA-1	FALSE	TRUE	FALSE	FALSE
DT1_A1_CCCAGATTCCCGTGAC-1	FALSE	FALSE	FALSE	FALSE
DT1_A1_CCCAGGAAGAATTCGA-1	FALSE	FALSE	FALSE	FALSE
DT1_A1_CCCAGGTCTGAAGGCT-1	FALSE	FALSE	FALSE	FALSE
DT1_A1_CCCAGTAAACTTGGGA-1	FALSE	FALSE	FALSE	FALSE
DT1_A1_CCCAGTTAAGGCGCCG-1	FALSE	FALSE	FALSE	FALSE
DT1_A1_CCCGAAGTTTCGCGAA-1	FALSE	FALSE	FALSE	FALSE
DT1_A1_CCCGACCATAGTCCGC-1	FALSE	FALSE	FALSE	FALSE
DT1_A1_CCCGAGTTTCTCCGTA-1	FALSE	FALSE	FALSE	FALSE
DT1_A1_CCCGCAAATAATCATC-1	FALSE	FALSE	FALSE	FALSE
DT1_A1_CCCGCAGGGCCCAAAG-1	FALSE	FALSE	FALSE	FALSE
DT1_A1_CCCGCTAGAGGGTTAA-1	FALSE	FALSE	FALSE	FALSE
DT1_A1_CCCGGCACGTGTCAGG-1	FALSE	FALSE	FALSE	FALSE
DT1_A1_CCCGGGTCGTTCAGGG-1	FALSE	FALSE	FALSE	FALSE
DT1_A1_CCCGGTGGAAGAACCT-1	FALSE	FALSE	FALSE	FALSE
DT1_A1_CCCGGTGTATCGGAAT-1	FALSE	FALSE	FALSE	FALSE
DT1_A1_CCCGTAAGTCTAGGCC-1	FALSE	FALSE	FALSE	FALSE
DT1_A1_CCCGTAGCTGGGAAGA-1	FALSE	FALSE	FALSE	FALSE
DT1_A1_CCCGTCAGCGTCTGAC-1	FALSE	FALSE	FALSE	FALSE
DT1_A1_CCCGTGACAGTGCCTT-1	FALSE	FALSE	FALSE	FALSE
DT1_A1_CCCGTGAGGGCGGTGA-1	FALSE	TRUE	FALSE	FALSE
DT1_A1_CCCGTTTCGCAGATGT-1	FALSE	FALSE	FALSE	FALSE
DT1_A1_CCCTAGCTCTAAGGTC-1	FALSE	FALSE	FALSE	FALSE
DT1_A1_CCCTAGGCAACAAGAG-1	FALSE	TRUE	FALSE	FALSE
DT1_A1_CCCTATGTAGAGCAGA-1	FALSE	FALSE	FALSE	FALSE
DT1_A1_CCCTCAAGCTCTTAGT-1	FALSE	FALSE	FALSE	FALSE
DT1_A1_CCCTCAGATCGAGAAC-1	FALSE	FALSE	FALSE	FALSE
DT1_A1_CCCTCATCACAGAGTA-1	FALSE	FALSE	FALSE	FALSE
DT1_A1_CCCTCATTCTGGAATT-1	FALSE	FALSE	FALSE	FALSE
DT1_A1_CCCTCCTCGCTCGTAT-1	FALSE	FALSE	FALSE	TRUE
DT1_A1_CCCTCGATAATACACA-1	FALSE	FALSE	FALSE	FALSE
DT1_A1_CCCTGAAATGAGTTGA-1	FALSE	FALSE	FALSE	FALSE
DT1_A1_CCCTGACTAACAAATT-1	FALSE	FALSE	FALSE	FALSE
DT1_A1_CCCTGCCCAATCCGCT-1	FALSE	FALSE	FALSE	FALSE
DT1_A1_CCCTGCGCTACGCATA-1	FALSE	FALSE	FALSE	FALSE
DT1_A1_CCCTGGCTGTTCCTTC-1	FALSE	FALSE	FALSE	FALSE
DT1_A1_CCCTGGGAGGGATCCT-1	FALSE	FALSE	FALSE	FALSE
DT1_A1_CCCTGGTATGGGCGGC-1	FALSE	FALSE	FALSE	FALSE
DT1_A1_CCCTTTAATGGAGTTC-1	FALSE	FALSE	FALSE	FALSE
DT1_A1_CCCTTTGACAGGTCTT-1	FALSE	FALSE	FALSE	FALSE
DT1_A1_CCGAACACTGGGCCTC-1	FALSE	FALSE	FALSE	FALSE
DT1_A1_CCGAAGCATTGACCAA-1	FALSE	FALSE	FALSE	FALSE
DT1_A1_CCGACAAAGGGAGTGC-1	FALSE	FALSE	FALSE	FALSE
DT1_A1_CCGACAATAGGCCGCC-1	FALSE	FALSE	FALSE	FALSE
DT1_A1_CCGACGGGCATGAGGT-1	FALSE	FALSE	FALSE	FALSE
DT1_A1_CCGACGTAAACACAAC-1	FALSE	FALSE	FALSE	FALSE
DT1_A1_CCGACTCGCATAGTCT-1	FALSE	FALSE	FALSE	FALSE
DT1_A1_CCGAGAAGTCGCATAA-1	FALSE	FALSE	FALSE	FALSE
DT1_A1_CCGAGCTGTGCTTGTC-1	FALSE	FALSE	FALSE	FALSE
DT1_A1_CCGAGGGATGTTAGGC-1	FALSE	FALSE	FALSE	FALSE
DT1_A1_CCGATCTCAACCTTAT-1	FALSE	FALSE	FALSE	FALSE
DT1_A1_CCGATTCGAGGGACCC-1	FALSE	FALSE	FALSE	FALSE
DT1_A1_CCGATTGGTCAATGAA-1	FALSE	FALSE	FALSE	FALSE
DT1_A1_CCGCACAAAGACCAAC-1	FALSE	FALSE	FALSE	FALSE
DT1_A1_CCGCACGTGACCTCGG-1	FALSE	FALSE	FALSE	FALSE
DT1_A1_CCGCACTTGCAATGAC-1	FALSE	FALSE	FALSE	FALSE
DT1_A1_CCGCATGTGGTACGAT-1	FALSE	FALSE	FALSE	FALSE
DT1_A1_CCGCCACCACAATCCA-1	FALSE	FALSE	FALSE	FALSE
DT1_A1_CCGCCGGAACTTCTCG-1	FALSE	FALSE	FALSE	FALSE
DT1_A1_CCGCCGGTCAACACAC-1	FALSE	FALSE	FALSE	FALSE
DT1_A1_CCGCCGTTGAGGATAA-1	FALSE	FALSE	FALSE	FALSE
DT1_A1_CCGCCTGCGAATTGGT-1	FALSE	FALSE	FALSE	FALSE
DT1_A1_CCGCCTTGCGATGTCG-1	FALSE	FALSE	FALSE	FALSE
DT1_A1_CCGCGATTTGGTAGGT-1	FALSE	FALSE	FALSE	FALSE
DT1_A1_CCGCGCAAGATACCCA-1	FALSE	FALSE	FALSE	FALSE
DT1_A1_CCGCGGAATGCGTCAC-1	FALSE	FALSE	FALSE	FALSE
DT1_A1_CCGCGGGTACGAAGAA-1	FALSE	FALSE	FALSE	FALSE
DT1_A1_CCGCGTAGGTAAGGGC-1	FALSE	FALSE	FALSE	FALSE
DT1_A1_CCGCTCCAGGGCGATC-1	FALSE	FALSE	FALSE	FALSE
DT1_A1_CCGCTCTTCCGAACTA-1	FALSE	FALSE	FALSE	FALSE
DT1_A1_CCGCTGGTGCCATTCA-1	FALSE	FALSE	FALSE	FALSE
DT1_A1_CCGCTTACCTCACTCT-1	FALSE	FALSE	FALSE	FALSE
DT1_A1_CCGCTTGCTGACATGG-1	FALSE	FALSE	FALSE	FALSE
DT1_A1_CCGGAAGTGCAATATG-1	FALSE	FALSE	FALSE	FALSE
DT1_A1_CCGGAATGGTTTCAGT-1	FALSE	FALSE	FALSE	FALSE
DT1_A1_CCGGAGCGTACTTTCT-1	FALSE	FALSE	FALSE	FALSE
DT1_A1_CCGGAGGTCTTATGGT-1	FALSE	FALSE	FALSE	FALSE
DT1_A1_CCGGCCGCGAGCATAT-1	FALSE	FALSE	FALSE	FALSE
DT1_A1_CCGGCGCATATTGGAT-1	FALSE	FALSE	FALSE	FALSE
DT1_A1_CCGGCGTGAGACTCTG-1	FALSE	FALSE	FALSE	FALSE
DT1_A1_CCGGGACCCGCAGAGA-1	FALSE	FALSE	FALSE	FALSE
DT1_A1_CCGGGCGGTCTCGTCA-1	FALSE	FALSE	FALSE	FALSE
DT1_A1_CCGGGCTAAGAATTTC-1	FALSE	FALSE	FALSE	FALSE
DT1_A1_CCGGGCTGCTCCATAC-1	FALSE	FALSE	FALSE	FALSE
DT1_A1_CCGGGTTCGAGGTTAC-1	FALSE	FALSE	FALSE	FALSE
DT1_A1_CCGGTATCTGGCGACT-1	FALSE	FALSE	FALSE	FALSE
DT1_A1_CCGGTTTGTAATTGTG-1	FALSE	FALSE	FALSE	FALSE
DT1_A1_CCGTAAGTTGGTCCCA-1	FALSE	FALSE	FALSE	FALSE
DT1_A1_CCGTAGGAAATCCCTG-1	FALSE	FALSE	FALSE	FALSE
DT1_A1_CCGTAGGGTTGTTTAC-1	FALSE	FALSE	FALSE	FALSE
DT1_A1_CCGTATCTCGTCGTAG-1	FALSE	FALSE	FALSE	FALSE
DT1_A1_CCGTATTAGCGCAGTT-1	TRUE	FALSE	FALSE	TRUE
DT1_A1_CCGTCAACCTCTGGCG-1	FALSE	FALSE	FALSE	FALSE
DT1_A1_CCGTGCCCATGACGGC-1	FALSE	FALSE	FALSE	FALSE
DT1_A1_CCGTGGAACGATCCAA-1	FALSE	FALSE	FALSE	FALSE
DT1_A1_CCGTGTTAAATTCCAT-1	FALSE	TRUE	FALSE	TRUE
DT1_A1_CCGTTACGTTAGAACA-1	FALSE	FALSE	FALSE	FALSE
DT1_A1_CCGTTCCGAATCTCGG-1	FALSE	FALSE	FALSE	FALSE
DT1_A1_CCGTTTCCTTTCCGTG-1	FALSE	FALSE	FALSE	FALSE
DT1_A1_CCTAAAGGCTGACGCT-1	FALSE	FALSE	FALSE	FALSE
DT1_A1_CCTAAATTAACGGTTC-1	FALSE	FALSE	FALSE	FALSE
DT1_A1_CCTAAATTGTATCCTA-1	FALSE	FALSE	FALSE	FALSE
DT1_A1_CCTAACCCAAACAAGT-1	FALSE	FALSE	FALSE	FALSE
DT1_A1_CCTAACTAAGGCTCTA-1	FALSE	FALSE	FALSE	FALSE
DT1_A1_CCTACAAGTCCGGAAT-1	TRUE	FALSE	FALSE	FALSE
DT1_A1_CCTACAGTTGAGGGAG-1	FALSE	FALSE	FALSE	FALSE
DT1_A1_CCTACATTCACAGACG-1	FALSE	FALSE	FALSE	FALSE
DT1_A1_CCTACTGCTTACACTT-1	FALSE	FALSE	FALSE	FALSE
DT1_A1_CCTAGGCGTAGCGATC-1	FALSE	FALSE	FALSE	FALSE
DT1_A1_CCTAGGTAAAGGTAGC-1	FALSE	FALSE	FALSE	FALSE
DT1_A1_CCTAGTTAGTCGCATG-1	FALSE	TRUE	FALSE	FALSE
DT1_A1_CCTATACCGTCCTGTC-1	FALSE	FALSE	FALSE	FALSE
DT1_A1_CCTATATCGTGTCACG-1	FALSE	TRUE	FALSE	FALSE
DT1_A1_CCTATATTTGTCCTGG-1	FALSE	FALSE	FALSE	FALSE
DT1_A1_CCTATCTATATCGGAA-1	FALSE	FALSE	FALSE	FALSE
DT1_A1_CCTATGGCTCCTAGTG-1	FALSE	FALSE	FALSE	FALSE
DT1_A1_CCTATGGGTTACCGTC-1	FALSE	FALSE	FALSE	FALSE
DT1_A1_CCTATGGTCAAAGCTG-1	FALSE	FALSE	FALSE	FALSE
DT1_A1_CCTCAACGATCGCTGT-1	FALSE	FALSE	FALSE	FALSE
DT1_A1_CCTCACCTGAGGGAGC-1	FALSE	FALSE	FALSE	FALSE
DT1_A1_CCTCACCTTAGCATCG-1	FALSE	TRUE	FALSE	FALSE
DT1_A1_CCTCCCGACAATCCCT-1	FALSE	FALSE	FALSE	FALSE
DT1_A1_CCTCCGACAATTCAAG-1	FALSE	FALSE	FALSE	FALSE
DT1_A1_CCTCCTAGCTAGAGTC-1	FALSE	FALSE	FALSE	FALSE
DT1_A1_CCTCCTGAGCCCACAT-1	FALSE	FALSE	FALSE	FALSE
DT1_A1_CCTCCTGTTGTGTCGT-1	FALSE	FALSE	FALSE	FALSE
DT1_A1_CCTCGAAGTGGACGGG-1	FALSE	FALSE	FALSE	FALSE
DT1_A1_CCTCGACCCACTGCCT-1	FALSE	FALSE	FALSE	FALSE
DT1_A1_CCTCGCCAGCAAATTA-1	FALSE	FALSE	FALSE	FALSE
DT1_A1_CCTCGCGCGATATAGG-1	FALSE	FALSE	FALSE	FALSE
DT1_A1_CCTCGCGCTGTGCGAT-1	FALSE	FALSE	FALSE	FALSE
DT1_A1_CCTCGGACCGGGATAG-1	FALSE	FALSE	FALSE	FALSE
DT1_A1_CCTCGGATGCTACCTG-1	FALSE	FALSE	FALSE	FALSE
DT1_A1_CCTCGGTTTCCTTGCC-1	FALSE	FALSE	FALSE	FALSE
DT1_A1_CCTCTAATCTGCCAAG-1	FALSE	FALSE	TRUE	FALSE
DT1_A1_CCTCTACAAGGATTGG-1	FALSE	FALSE	FALSE	FALSE
DT1_A1_CCTCTATCGATTAGCA-1	FALSE	FALSE	FALSE	FALSE
DT1_A1_CCTCTCTCCCATCTAG-1	FALSE	FALSE	FALSE	FALSE
DT1_A1_CCTCTGGCCTAGACGG-1	FALSE	FALSE	FALSE	FALSE
DT1_A1_CCTCTGTACTATTCTA-1	FALSE	FALSE	FALSE	FALSE
DT1_A1_CCTGAACGATATATTC-1	FALSE	FALSE	FALSE	FALSE
DT1_A1_CCTGAATATTTACATA-1	FALSE	FALSE	FALSE	FALSE
DT1_A1_CCTGACAAACTCGCGC-1	FALSE	FALSE	FALSE	FALSE
DT1_A1_CCTGACGCAACCTTTA-1	FALSE	FALSE	FALSE	FALSE
DT1_A1_CCTGAGAATAAATGCA-1	FALSE	FALSE	FALSE	FALSE
DT1_A1_CCTGCCCGTTGTCTAG-1	FALSE	FALSE	FALSE	FALSE
DT1_A1_CCTGCGTTCTACGCTT-1	FALSE	FALSE	FALSE	FALSE
DT1_A1_CCTGCTATTTGAGAAG-1	FALSE	FALSE	FALSE	FALSE
DT1_A1_CCTGGCTAGACCCGCC-1	FALSE	FALSE	FALSE	FALSE
DT1_A1_CCTGGTCGAATGTGGG-1	FALSE	FALSE	FALSE	FALSE
DT1_A1_CCTGTAAGACATGATA-1	FALSE	FALSE	FALSE	FALSE
DT1_A1_CCTGTACTCACGCCCA-1	FALSE	FALSE	FALSE	FALSE
DT1_A1_CCTGTCACCCGGGCTC-1	FALSE	FALSE	FALSE	FALSE
DT1_A1_CCTGTCCCTCACGTTA-1	FALSE	TRUE	FALSE	FALSE
DT1_A1_CCTGTCGCCCGTAAAT-1	FALSE	FALSE	FALSE	FALSE
DT1_A1_CCTGTGAAACCGTAAC-1	FALSE	FALSE	FALSE	FALSE
DT1_A1_CCTGTGCGGATTGTAA-1	FALSE	FALSE	FALSE	FALSE
DT1_A1_CCTGTTCAACCTCGGG-1	FALSE	FALSE	FALSE	FALSE
DT1_A1_CCTGTTTGAAGACACG-1	FALSE	FALSE	FALSE	FALSE
DT1_A1_CCTTAAGTACGCAATT-1	FALSE	FALSE	FALSE	FALSE
DT1_A1_CCTTCAGTTAAAGTGA-1	FALSE	FALSE	FALSE	FALSE
DT1_A1_CCTTCCGCAACGCTGC-1	FALSE	FALSE	FALSE	FALSE
DT1_A1_CCTTCGTATAGAATCC-1	FALSE	FALSE	FALSE	FALSE
DT1_A1_CCTTCTCAGCGTTCCT-1	FALSE	FALSE	FALSE	FALSE
DT1_A1_CCTTCTTGATCCAGTG-1	FALSE	FALSE	FALSE	FALSE
DT1_A1_CCTTGACCACTTTATT-1	FALSE	FALSE	FALSE	FALSE
DT1_A1_CCTTGTGAACGTGGTT-1	FALSE	FALSE	FALSE	FALSE
DT1_A1_CCTTTAAGGGAGCACT-1	FALSE	FALSE	FALSE	FALSE
DT1_A1_CCTTTCAATGAAGAAA-1	FALSE	FALSE	FALSE	FALSE
DT1_A1_CCTTTGAATTATGGCT-1	FALSE	FALSE	FALSE	FALSE
DT1_A1_CGAAACATAGATGGCA-1	FALSE	FALSE	FALSE	FALSE
DT1_A1_CGAAACGCAATTCATG-1	FALSE	FALSE	FALSE	TRUE
DT1_A1_CGAACAGTATGGGCGT-1	FALSE	FALSE	FALSE	FALSE
DT1_A1_CGAACCCGCATGCGTC-1	FALSE	FALSE	FALSE	FALSE
DT1_A1_CGAACCTCTTTCCTAG-1	FALSE	FALSE	FALSE	FALSE
DT1_A1_CGAACGCCCAGTGCCG-1	FALSE	FALSE	FALSE	FALSE
DT1_A1_CGAACGGCCGGACAAC-1	FALSE	FALSE	FALSE	FALSE
DT1_A1_CGAAGACGGTGAGTGC-1	FALSE	FALSE	FALSE	FALSE
DT1_A1_CGAAGATCAGTTTCAT-1	FALSE	FALSE	FALSE	FALSE
DT1_A1_CGAAGCTATAAATTCA-1	FALSE	TRUE	FALSE	FALSE
DT1_A1_CGAAGGGTTTCAGATT-1	FALSE	FALSE	FALSE	TRUE
DT1_A1_CGAAGTTGCTCTGTGT-1	FALSE	FALSE	FALSE	FALSE
DT1_A1_CGAATCTGCTCGACGC-1	FALSE	TRUE	FALSE	FALSE
DT1_A1_CGAATGAAGTCATTGC-1	FALSE	FALSE	FALSE	FALSE
DT1_A1_CGAATGACGCATAATG-1	FALSE	FALSE	FALSE	FALSE
DT1_A1_CGAATGGTAGGTCGTC-1	FALSE	FALSE	FALSE	FALSE
DT1_A1_CGACAATTTGATCTAA-1	FALSE	FALSE	FALSE	FALSE
DT1_A1_CGACACGCTCCGACAG-1	FALSE	FALSE	FALSE	FALSE
DT1_A1_CGACAGTTCGCGTTAT-1	FALSE	FALSE	FALSE	FALSE
DT1_A1_CGACATGCGATCTTCT-1	FALSE	FALSE	FALSE	FALSE
DT1_A1_CGACCCTTAACGCCGG-1	FALSE	FALSE	FALSE	FALSE
DT1_A1_CGACCGTTGGTATTCG-1	FALSE	FALSE	FALSE	FALSE
DT1_A1_CGACCTACTAGACAAT-1	FALSE	FALSE	FALSE	FALSE
DT1_A1_CGACGCATCCGTACCT-1	FALSE	FALSE	FALSE	FALSE
DT1_A1_CGACTCAGGATGTTAT-1	FALSE	FALSE	FALSE	FALSE
DT1_A1_CGAGACTACTGCTGCT-1	FALSE	FALSE	FALSE	FALSE
DT1_A1_CGAGAGATGTGAACCT-1	FALSE	FALSE	FALSE	FALSE
DT1_A1_CGAGAGCGCGTAGATA-1	FALSE	FALSE	FALSE	FALSE
DT1_A1_CGAGAGGGTAGCCGCG-1	FALSE	FALSE	FALSE	FALSE
DT1_A1_CGAGATTTCGCTCGGG-1	FALSE	FALSE	FALSE	FALSE
DT1_A1_CGAGCACTTCAAGTTT-1	FALSE	FALSE	FALSE	FALSE
DT1_A1_CGAGCGTTGATCAGCC-1	FALSE	FALSE	FALSE	FALSE
DT1_A1_CGAGCTGGGCTTTAGG-1	FALSE	FALSE	FALSE	FALSE
DT1_A1_CGAGGATCGGGAACGA-1	FALSE	FALSE	FALSE	FALSE
DT1_A1_CGAGGCTAAATATGGC-1	FALSE	FALSE	FALSE	FALSE
DT1_A1_CGAGGGACTGCGGTCG-1	FALSE	FALSE	FALSE	FALSE
DT1_A1_CGAGGGTATCCAGGTG-1	FALSE	FALSE	FALSE	FALSE
DT1_A1_CGAGTACTAAAGAGGA-1	FALSE	FALSE	FALSE	FALSE
DT1_A1_CGAGTGAAGGTACCAG-1	FALSE	FALSE	FALSE	TRUE
DT1_A1_CGAGTTCTGTCCCACC-1	FALSE	FALSE	FALSE	FALSE
DT1_A1_CGAGTTTATCGGACTG-1	FALSE	FALSE	FALSE	FALSE
DT1_A1_CGATAATACTCAGGTT-1	FALSE	FALSE	FALSE	FALSE
DT1_A1_CGATACCTCGCGGACA-1	FALSE	FALSE	FALSE	FALSE
DT1_A1_CGATAGCGATACAGTG-1	FALSE	FALSE	FALSE	FALSE
DT1_A1_CGATCCACCATTGTTG-1	FALSE	FALSE	FALSE	FALSE
DT1_A1_CGATCCGACCCAGTGC-1	FALSE	FALSE	FALSE	FALSE
DT1_A1_CGATCCTCGCAACATA-1	FALSE	FALSE	FALSE	FALSE
DT1_A1_CGATCGAGAAGCACCA-1	FALSE	FALSE	FALSE	FALSE
DT1_A1_CGATCTGTTGGAGGAC-1	FALSE	FALSE	FALSE	FALSE
DT1_A1_CGATGGACCCTACGCC-1	FALSE	FALSE	FALSE	FALSE
DT1_A1_CGATGTTGTTATCTAC-1	FALSE	FALSE	FALSE	FALSE
DT1_A1_CGATTAAATATCTCCT-1	FALSE	FALSE	FALSE	FALSE
DT1_A1_CGATTCGCCTGGCTGC-1	FALSE	FALSE	FALSE	FALSE
DT1_A1_CGATTTGTCATTAATG-1	FALSE	FALSE	FALSE	FALSE
DT1_A1_CGCAAACACGAGTTAC-1	FALSE	FALSE	FALSE	FALSE
DT1_A1_CGCAATCGATCATTAG-1	FALSE	FALSE	FALSE	FALSE
DT1_A1_CGCAATTACTTTCGGT-1	FALSE	FALSE	FALSE	FALSE
DT1_A1_CGCAATTAGGGTAATA-1	FALSE	FALSE	FALSE	TRUE
DT1_A1_CGCAATTCTACAATAA-1	FALSE	FALSE	FALSE	FALSE
DT1_A1_CGCACATGTCCACTAC-1	FALSE	FALSE	FALSE	FALSE
DT1_A1_CGCACGTCTGTTTATG-1	FALSE	FALSE	FALSE	FALSE
DT1_A1_CGCACGTGCGCTATCA-1	FALSE	FALSE	FALSE	FALSE
DT1_A1_CGCAGAAACATTTGCG-1	FALSE	FALSE	FALSE	FALSE
DT1_A1_CGCAGATCTTCACCCG-1	TRUE	FALSE	FALSE	TRUE
DT1_A1_CGCAGGCGATCCAAAC-1	FALSE	FALSE	FALSE	FALSE
DT1_A1_CGCATCATGGCTTCAG-1	FALSE	FALSE	FALSE	FALSE
DT1_A1_CGCATCCATCAGCCAG-1	FALSE	FALSE	FALSE	FALSE
DT1_A1_CGCATGGTGCGATGCT-1	FALSE	FALSE	FALSE	FALSE
DT1_A1_CGCATTAGCTAATAGG-1	FALSE	FALSE	FALSE	FALSE
DT1_A1_CGCCAAGAAGCCGAGT-1	FALSE	FALSE	FALSE	FALSE
DT1_A1_CGCCACAGGTCGCGAT-1	FALSE	FALSE	FALSE	FALSE
DT1_A1_CGCCATCCGATTATGA-1	FALSE	FALSE	FALSE	FALSE
DT1_A1_CGCCCAGCACGCCTAG-1	FALSE	FALSE	FALSE	FALSE
DT1_A1_CGCCCGCTTCCGTACA-1	FALSE	FALSE	FALSE	FALSE
DT1_A1_CGCCCTAATTGTTCAA-1	FALSE	FALSE	FALSE	FALSE
DT1_A1_CGCCCTTACATCCACC-1	FALSE	FALSE	FALSE	FALSE
DT1_A1_CGCCCTTGAAGGCTGA-1	FALSE	FALSE	FALSE	FALSE
DT1_A1_CGCCGACTATTCGCTA-1	FALSE	FALSE	FALSE	FALSE
DT1_A1_CGCCGCCCATGCCTGT-1	FALSE	FALSE	FALSE	FALSE
DT1_A1_CGCCGCGTTCTGAACG-1	FALSE	FALSE	FALSE	FALSE
DT1_A1_CGCCGTTCAGCATAGT-1	FALSE	FALSE	FALSE	FALSE
DT1_A1_CGCCTCCCTCCTCTAT-1	FALSE	FALSE	FALSE	FALSE
DT1_A1_CGCCTGGCCTACGTAA-1	FALSE	FALSE	FALSE	FALSE
DT1_A1_CGCCTTTAGCATGCTC-1	FALSE	FALSE	FALSE	FALSE
DT1_A1_CGCGAAGTGGCATACT-1	FALSE	FALSE	FALSE	FALSE
DT1_A1_CGCGACACTGCGCAGC-1	FALSE	FALSE	FALSE	FALSE
DT1_A1_CGCGAGAGGGACTTGT-1	FALSE	FALSE	FALSE	FALSE
DT1_A1_CGCGAGTCTGCCGGGT-1	FALSE	FALSE	FALSE	FALSE
DT1_A1_CGCGCAAATGTCCAGA-1	FALSE	FALSE	FALSE	FALSE
DT1_A1_CGCGCATGTTTGATTG-1	FALSE	FALSE	FALSE	FALSE
DT1_A1_CGCGCCCGACTTAATA-1	FALSE	FALSE	FALSE	FALSE
DT1_A1_CGCGGCTCAACTTGAA-1	FALSE	FALSE	FALSE	FALSE
DT1_A1_CGCGGGAATTAGGCAG-1	FALSE	FALSE	FALSE	FALSE
DT1_A1_CGCGGGAATTCCTTTC-1	FALSE	FALSE	FALSE	FALSE
DT1_A1_CGCGGTAAGTCTAGCT-1	FALSE	FALSE	FALSE	FALSE
DT1_A1_CGCGGTCACAAACCAA-1	FALSE	FALSE	FALSE	FALSE
DT1_A1_CGCGTCATATTAAACC-1	FALSE	FALSE	FALSE	FALSE
DT1_A1_CGCGTTCATGAAATAC-1	FALSE	FALSE	FALSE	FALSE
DT1_A1_CGCTACGGGACATTTA-1	FALSE	FALSE	FALSE	FALSE
DT1_A1_CGCTAGAGACCGCTGC-1	FALSE	FALSE	FALSE	FALSE
DT1_A1_CGCTATTCTTAGGCTC-1	FALSE	FALSE	FALSE	FALSE
DT1_A1_CGCTCGACATAATGAT-1	FALSE	FALSE	FALSE	FALSE
DT1_A1_CGCTCTCCGTAGATTA-1	FALSE	FALSE	FALSE	FALSE
DT1_A1_CGCTGGTGACTACCCT-1	FALSE	FALSE	FALSE	FALSE
DT1_A1_CGCTGTGACGCCGCAC-1	FALSE	FALSE	FALSE	FALSE
DT1_A1_CGCTGTGTGGATGTTG-1	FALSE	FALSE	FALSE	FALSE
DT1_A1_CGCTTAGTATTGATAC-1	FALSE	FALSE	FALSE	FALSE
DT1_A1_CGCTTATTCCCGGTCG-1	FALSE	FALSE	FALSE	FALSE
DT1_A1_CGCTTCGGTCTAAGAC-1	FALSE	FALSE	FALSE	FALSE
DT1_A1_CGCTTTCATACCGGTG-1	FALSE	FALSE	FALSE	FALSE
DT1_A1_CGCTTTCCGCCAAGGT-1	FALSE	FALSE	FALSE	FALSE
DT1_A1_CGCTTTCTTGCATTCG-1	FALSE	FALSE	FALSE	FALSE
DT1_A1_CGGAAAGAATCAAACG-1	FALSE	FALSE	FALSE	FALSE
DT1_A1_CGGAAAGCAAATGTGC-1	FALSE	FALSE	FALSE	FALSE
DT1_A1_CGGAAATTTCACATCC-1	FALSE	FALSE	FALSE	FALSE
DT1_A1_CGGAACGTAAACATAG-1	FALSE	FALSE	FALSE	FALSE
DT1_A1_CGGACCTCTGTAGTTA-1	FALSE	FALSE	FALSE	FALSE
DT1_A1_CGGACCTTTACGTCCC-1	FALSE	FALSE	FALSE	FALSE
DT1_A1_CGGACGTTACTTGAAG-1	FALSE	FALSE	FALSE	FALSE
DT1_A1_CGGAGCAATTTAATCG-1	FALSE	FALSE	FALSE	FALSE
DT1_A1_CGGAGCATGGCGATCC-1	FALSE	FALSE	FALSE	FALSE
DT1_A1_CGGAGCTTATAACACC-1	FALSE	FALSE	FALSE	FALSE
DT1_A1_CGGAGTCCTAACCTGG-1	FALSE	FALSE	FALSE	FALSE
DT1_A1_CGGAGTTTGAGAGACA-1	FALSE	FALSE	FALSE	FALSE
DT1_A1_CGGATGAATGCTGTGA-1	FALSE	FALSE	FALSE	FALSE
DT1_A1_CGGATTCTGCCTTATG-1	FALSE	FALSE	FALSE	FALSE
DT1_A1_CGGCAATAAGATCGCC-1	TRUE	FALSE	FALSE	FALSE
DT1_A1_CGGCACCGTTAGCGCC-1	FALSE	FALSE	FALSE	FALSE
DT1_A1_CGGCAGGGTCGGGTTG-1	TRUE	FALSE	TRUE	TRUE
DT1_A1_CGGCCACGCACAAAGT-1	FALSE	FALSE	FALSE	FALSE
DT1_A1_CGGCCAGAGCGACCAT-1	FALSE	FALSE	FALSE	FALSE
DT1_A1_CGGCCCAACCTGTAGT-1	FALSE	FALSE	FALSE	FALSE
DT1_A1_CGGCCCAGGTATATCC-1	FALSE	FALSE	FALSE	FALSE
DT1_A1_CGGCGCCATCAATCCC-1	FALSE	FALSE	FALSE	FALSE
DT1_A1_CGGCTCTAAAGCTGCA-1	FALSE	FALSE	FALSE	FALSE
DT1_A1_CGGCTCTTCGTCGAAC-1	FALSE	FALSE	FALSE	FALSE
DT1_A1_CGGCTGCAAGATTAAG-1	FALSE	FALSE	FALSE	FALSE
DT1_A1_CGGCTTTGTATGATAA-1	FALSE	FALSE	FALSE	FALSE
DT1_A1_CGGGAATATAGTATAC-1	FALSE	TRUE	FALSE	FALSE
DT1_A1_CGGGAGCTTCAGTGTA-1	FALSE	FALSE	FALSE	FALSE
DT1_A1_CGGGATCAATGTAAGA-1	FALSE	FALSE	FALSE	FALSE
DT1_A1_CGGGCAGCTAAACCGC-1	FALSE	FALSE	FALSE	FALSE
DT1_A1_CGGGCCTTCTTTGTAA-1	FALSE	FALSE	FALSE	FALSE
DT1_A1_CGGGCGATGGATCACG-1	FALSE	FALSE	FALSE	FALSE
DT1_A1_CGGGTTCGGCACGTAT-1	FALSE	FALSE	FALSE	FALSE
DT1_A1_CGGGTTTGTTAGGGCT-1	FALSE	FALSE	FALSE	FALSE
DT1_A1_CGGTACGGCAAACCCA-1	FALSE	FALSE	FALSE	FALSE
DT1_A1_CGGTACTAGAATCAAA-1	FALSE	FALSE	FALSE	FALSE
DT1_A1_CGGTAGAGGTGCAGGT-1	FALSE	FALSE	FALSE	FALSE
DT1_A1_CGGTATAGGTATTAGC-1	FALSE	FALSE	FALSE	FALSE
DT1_A1_CGGTATGGGCACTCTG-1	FALSE	TRUE	FALSE	FALSE
DT1_A1_CGGTCAAGTGGGAACC-1	FALSE	FALSE	FALSE	FALSE
DT1_A1_CGGTCCATGAGACTCC-1	FALSE	FALSE	FALSE	FALSE
DT1_A1_CGGTCCGTCGCAAGCC-1	FALSE	FALSE	FALSE	FALSE
DT1_A1_CGGTCTATCAACCCGT-1	FALSE	FALSE	FALSE	FALSE
DT1_A1_CGGTGAAGACTAAAGT-1	FALSE	FALSE	FALSE	FALSE
DT1_A1_CGGTGCAGATAGAACG-1	FALSE	FALSE	FALSE	FALSE
DT1_A1_CGGTGCGCGTTGGTCC-1	FALSE	FALSE	FALSE	FALSE
DT1_A1_CGGTGGGCTCCAGCCT-1	FALSE	FALSE	FALSE	FALSE
DT1_A1_CGGTTATCCAACAGTG-1	FALSE	FALSE	FALSE	FALSE
DT1_A1_CGGTTCAAGTAGGTGT-1	FALSE	FALSE	FALSE	FALSE
DT1_A1_CGGTTGACCTGGCATA-1	FALSE	FALSE	FALSE	FALSE
DT1_A1_CGGTTGAGTATCCTTC-1	FALSE	FALSE	FALSE	FALSE
DT1_A1_CGGTTGGGCAGGGTCC-1	FALSE	FALSE	FALSE	FALSE
DT1_A1_CGGTTGGGTTCAAGTT-1	FALSE	FALSE	FALSE	FALSE
DT1_A1_CGGTTTATGAAGGAAC-1	FALSE	FALSE	FALSE	TRUE
DT1_A1_CGTAAAGCAAGAAATC-1	FALSE	FALSE	FALSE	FALSE
DT1_A1_CGTAAATAACAAAGGG-1	FALSE	FALSE	FALSE	FALSE
DT1_A1_CGTAACTTCGACACTT-1	FALSE	FALSE	FALSE	FALSE
DT1_A1_CGTAATAATTACGAGT-1	FALSE	FALSE	FALSE	FALSE
DT1_A1_CGTACCTGATAGGCCT-1	FALSE	FALSE	FALSE	FALSE
DT1_A1_CGTAGCGAATTGTCAG-1	FALSE	FALSE	FALSE	FALSE
DT1_A1_CGTAGCGCCGACGTTG-1	FALSE	TRUE	FALSE	FALSE
DT1_A1_CGTATTAAGAGATCTA-1	FALSE	FALSE	FALSE	FALSE
DT1_A1_CGTCAAGGCTATAAAT-1	FALSE	FALSE	FALSE	FALSE
DT1_A1_CGTCACGTCCATTGGT-1	FALSE	FALSE	FALSE	FALSE
DT1_A1_CGTCAGCTATTTACTC-1	FALSE	FALSE	FALSE	FALSE
DT1_A1_CGTCAGTGCGCACAAG-1	FALSE	FALSE	FALSE	FALSE
DT1_A1_CGTCAGTTTATCGTCT-1	FALSE	FALSE	FALSE	FALSE
DT1_A1_CGTCCAGATGGCTCCA-1	FALSE	FALSE	FALSE	FALSE
DT1_A1_CGTCGCATGTGAGCCA-1	FALSE	FALSE	FALSE	FALSE
DT1_A1_CGTCGCTTGGTTATAC-1	FALSE	FALSE	FALSE	FALSE
DT1_A1_CGTCGGGTCTAAGCGC-1	FALSE	FALSE	FALSE	FALSE
DT1_A1_CGTCTGGAAGGGCCCG-1	FALSE	FALSE	FALSE	FALSE
DT1_A1_CGTGAAGTTAATTCAC-1	FALSE	FALSE	FALSE	FALSE
DT1_A1_CGTGACATTGGGTCGT-1	FALSE	FALSE	FALSE	FALSE
DT1_A1_CGTGACCAGTCCTCTG-1	FALSE	FALSE	FALSE	FALSE
DT1_A1_CGTGCAGACTGGGACA-1	FALSE	FALSE	FALSE	FALSE
DT1_A1_CGTGCATTGTCGACGC-1	FALSE	FALSE	FALSE	FALSE
DT1_A1_CGTGCCCTCCCGAAGA-1	FALSE	FALSE	FALSE	FALSE
DT1_A1_CGTGCTTCTACCTAAA-1	FALSE	FALSE	FALSE	FALSE
DT1_A1_CGTGGAAGCCTCGTAC-1	FALSE	FALSE	FALSE	FALSE
DT1_A1_CGTGGCCGAATATCTA-1	FALSE	FALSE	FALSE	FALSE
DT1_A1_CGTGGTACCCAAAGGC-1	FALSE	FALSE	FALSE	FALSE
DT1_A1_CGTGTCCCATTCGCGA-1	FALSE	FALSE	FALSE	FALSE
DT1_A1_CGTGTCTCGTTACGAC-1	FALSE	FALSE	FALSE	FALSE
DT1_A1_CGTTAAACTAGTTAGG-1	FALSE	FALSE	FALSE	FALSE
DT1_A1_CGTTAGCTCACAACTG-1	FALSE	FALSE	FALSE	FALSE
DT1_A1_CGTTATCATACTTCCA-1	FALSE	FALSE	FALSE	FALSE
DT1_A1_CGTTCAAGGAAACGGA-1	FALSE	FALSE	FALSE	FALSE
DT1_A1_CGTTCAGACCCGCGAA-1	FALSE	FALSE	FALSE	FALSE
DT1_A1_CGTTCATGGTGCGCGT-1	FALSE	FALSE	FALSE	FALSE
DT1_A1_CGTTCTTCGCACACCT-1	FALSE	FALSE	FALSE	FALSE
DT1_A1_CGTTGAGCGACCGTCG-1	FALSE	FALSE	FALSE	FALSE
DT1_A1_CGTTGAGTAATTGCGT-1	FALSE	FALSE	FALSE	FALSE
DT1_A1_CGTTGCCCGCGTGGGA-1	FALSE	FALSE	FALSE	FALSE
DT1_A1_CGTTGTAAGATTGATT-1	FALSE	FALSE	FALSE	FALSE
DT1_A1_CGTTGTCGGCAATTGA-1	FALSE	FALSE	FALSE	FALSE
DT1_A1_CGTTGTTTCAATTCCC-1	FALSE	FALSE	FALSE	FALSE
DT1_A1_CGTTTAAGCGGAGCAC-1	FALSE	FALSE	FALSE	FALSE
DT1_A1_CGTTTACAAGGCAGCT-1	FALSE	FALSE	FALSE	FALSE
DT1_A1_CGTTTCACTTCGGGCG-1	FALSE	FALSE	FALSE	FALSE
DT1_A1_CGTTTCGCTCATTACA-1	FALSE	FALSE	FALSE	FALSE
DT1_A1_CGTTTGTGTAGAGGGT-1	FALSE	FALSE	FALSE	FALSE
DT1_A1_CTAAAGAATGCCTACT-1	FALSE	FALSE	FALSE	FALSE
DT1_A1_CTAAAGGATGAGATAC-1	FALSE	FALSE	FALSE	FALSE
DT1_A1_CTAAATCCGGTGTACA-1	FALSE	FALSE	FALSE	FALSE
DT1_A1_CTAAATCCTATTCCGG-1	FALSE	FALSE	FALSE	FALSE
DT1_A1_CTAACAGCACAATAAC-1	FALSE	FALSE	FALSE	FALSE
DT1_A1_CTAACCGCGCGCCCGT-1	FALSE	FALSE	FALSE	FALSE
DT1_A1_CTAACGAAACTTGCTG-1	FALSE	FALSE	FALSE	FALSE
DT1_A1_CTAACTGATAATCGCC-1	FALSE	FALSE	FALSE	FALSE
DT1_A1_CTAACTGGTCCGGTTC-1	FALSE	FALSE	FALSE	TRUE
DT1_A1_CTAAGGGAATGATTGG-1	FALSE	FALSE	FALSE	FALSE
DT1_A1_CTAAGTACAGGGCTAC-1	FALSE	FALSE	FALSE	FALSE
DT1_A1_CTAATGCGCCCAACAA-1	FALSE	FALSE	FALSE	FALSE
DT1_A1_CTAATTCGCACGCGCT-1	FALSE	FALSE	FALSE	FALSE
DT1_A1_CTAATTCTCAGATATT-1	FALSE	FALSE	FALSE	FALSE
DT1_A1_CTAATTTCAACAACAC-1	FALSE	FALSE	FALSE	FALSE
DT1_A1_CTACAAGAAATAACCC-1	FALSE	FALSE	FALSE	FALSE
DT1_A1_CTACACTCGCAGATGG-1	FALSE	FALSE	FALSE	FALSE
DT1_A1_CTACCCTAAGGTCATA-1	FALSE	FALSE	FALSE	FALSE
DT1_A1_CTACGAACTAGGTCGA-1	FALSE	FALSE	FALSE	TRUE
DT1_A1_CTACGACTAGCTATAA-1	FALSE	FALSE	FALSE	FALSE
DT1_A1_CTACGATCCTATCCTA-1	FALSE	FALSE	FALSE	FALSE
DT1_A1_CTACGCACGGAGTACC-1	FALSE	FALSE	FALSE	FALSE
DT1_A1_CTACGCCATTTCCGAT-1	FALSE	FALSE	FALSE	FALSE
DT1_A1_CTACTATCATAGGTTT-1	FALSE	FALSE	FALSE	FALSE
DT1_A1_CTACTATCTTTCAGAG-1	FALSE	FALSE	FALSE	FALSE
DT1_A1_CTACTCAAGGTATAGT-1	FALSE	FALSE	FALSE	FALSE
DT1_A1_CTACTCTAGGCCCGGC-1	FALSE	FALSE	FALSE	FALSE
DT1_A1_CTACTGCCACCTGACC-1	FALSE	TRUE	FALSE	FALSE
DT1_A1_CTAGACATATATGTAG-1	FALSE	FALSE	FALSE	FALSE
DT1_A1_CTAGACTGCATTTCGT-1	FALSE	TRUE	FALSE	FALSE
DT1_A1_CTAGATTTACGACGGC-1	FALSE	FALSE	FALSE	FALSE
DT1_A1_CTAGCATAGTATAATG-1	FALSE	FALSE	FALSE	FALSE
DT1_A1_CTAGCCCGGGAGACGA-1	FALSE	FALSE	FALSE	FALSE
DT1_A1_CTAGCCGATGTTATGA-1	FALSE	FALSE	FALSE	FALSE
DT1_A1_CTAGGCGCCCTATCAG-1	FALSE	FALSE	FALSE	FALSE
DT1_A1_CTAGGGATAGGGACAA-1	FALSE	FALSE	FALSE	FALSE
DT1_A1_CTAGGTTCGGACGTGA-1	FALSE	FALSE	FALSE	FALSE
DT1_A1_CTAGTAGAAAGGGATT-1	FALSE	TRUE	FALSE	FALSE
DT1_A1_CTAGTATTCGGAATTA-1	FALSE	FALSE	FALSE	FALSE
DT1_A1_CTAGTCACGTCTTAAG-1	FALSE	FALSE	FALSE	FALSE
DT1_A1_CTAGTGAAGGACAGGA-1	FALSE	FALSE	FALSE	FALSE
DT1_A1_CTAGTTACAACCCGGT-1	FALSE	FALSE	FALSE	FALSE
DT1_A1_CTAGTTGGGCCCGGTA-1	FALSE	FALSE	FALSE	FALSE
DT1_A1_CTATAAGAGCCAATCG-1	FALSE	FALSE	FALSE	FALSE
DT1_A1_CTATACTTAAAGCGAG-1	FALSE	FALSE	FALSE	FALSE
DT1_A1_CTATAGGCGTTGATGT-1	FALSE	FALSE	FALSE	FALSE
DT1_A1_CTATATCCAGCCTGGC-1	FALSE	FALSE	FALSE	FALSE
DT1_A1_CTATCACAACGCTGGA-1	FALSE	FALSE	FALSE	FALSE
DT1_A1_CTATCGACGAAATACA-1	FALSE	FALSE	FALSE	FALSE
DT1_A1_CTATCGGGTCTCAACA-1	FALSE	FALSE	FALSE	FALSE
DT1_A1_CTATGAACACCTTGCC-1	FALSE	FALSE	FALSE	FALSE
DT1_A1_CTATGCCCGAATGCAA-1	FALSE	FALSE	FALSE	FALSE
DT1_A1_CTATGGGAAGCGGAAT-1	FALSE	TRUE	FALSE	FALSE
DT1_A1_CTATGTCACTAGCCCA-1	FALSE	FALSE	FALSE	FALSE
DT1_A1_CTATGTCTATTGAAAC-1	FALSE	FALSE	FALSE	FALSE
DT1_A1_CTATGTGAGTCACGGC-1	FALSE	FALSE	FALSE	FALSE
DT1_A1_CTATTCATGTGTCCCA-1	FALSE	FALSE	FALSE	FALSE
DT1_A1_CTATTGTGTTTGGTCA-1	FALSE	FALSE	FALSE	FALSE
DT1_A1_CTATTTGCTTGGAGGA-1	FALSE	FALSE	FALSE	FALSE
DT1_A1_CTATTTGGTTACGGAT-1	TRUE	FALSE	FALSE	FALSE
DT1_A1_CTCAAACCACTGCCCG-1	FALSE	FALSE	FALSE	FALSE
DT1_A1_CTCAAGACATTAGCGC-1	FALSE	FALSE	FALSE	FALSE
DT1_A1_CTCACATTTACTAAAT-1	FALSE	FALSE	FALSE	FALSE
DT1_A1_CTCACCAGTACAAGTG-1	FALSE	FALSE	FALSE	FALSE
DT1_A1_CTCACTGTGATACTTA-1	FALSE	FALSE	FALSE	FALSE
DT1_A1_CTCACTTGGCTGGTAA-1	TRUE	FALSE	FALSE	FALSE
DT1_A1_CTCAGAGCTAATGTCG-1	FALSE	FALSE	FALSE	FALSE
DT1_A1_CTCAGATTGTGATAAG-1	FALSE	FALSE	FALSE	FALSE
DT1_A1_CTCAGTCACGACAAAT-1	FALSE	FALSE	FALSE	FALSE
DT1_A1_CTCATGGCTCACAATC-1	FALSE	FALSE	TRUE	FALSE
DT1_A1_CTCATGGTAATTTGCG-1	FALSE	FALSE	FALSE	FALSE
DT1_A1_CTCATTCGTGAACATC-1	FALSE	FALSE	FALSE	FALSE
DT1_A1_CTCATTGCTCTAACAA-1	FALSE	FALSE	FALSE	FALSE
DT1_A1_CTCATTTGATGGGCGG-1	FALSE	FALSE	FALSE	FALSE
DT1_A1_CTCCCAATGAGTCGCG-1	FALSE	TRUE	FALSE	FALSE
DT1_A1_CTCCCTCCTTTCGATC-1	FALSE	FALSE	FALSE	FALSE
DT1_A1_CTCCGCCCACATGAGG-1	FALSE	FALSE	FALSE	FALSE
DT1_A1_CTCCGGCCTAATATGC-1	FALSE	FALSE	FALSE	FALSE
DT1_A1_CTCCTAGTAATCGTGA-1	FALSE	FALSE	FALSE	FALSE
DT1_A1_CTCCTCCAGCTCACAC-1	FALSE	FALSE	FALSE	FALSE
DT1_A1_CTCCTGTTCAAGGCAG-1	FALSE	FALSE	FALSE	FALSE
DT1_A1_CTCCTTTACGCAAGTC-1	FALSE	FALSE	FALSE	FALSE
DT1_A1_CTCGAATGGAACGTAT-1	FALSE	FALSE	FALSE	FALSE
DT1_A1_CTCGAGACATACGATA-1	FALSE	FALSE	FALSE	FALSE
DT1_A1_CTCGAGGCAAGTTTCA-1	FALSE	FALSE	FALSE	FALSE
DT1_A1_CTCGAGGTCGAACAGT-1	FALSE	FALSE	FALSE	FALSE
DT1_A1_CTCGATATTTGCGAGC-1	FALSE	FALSE	TRUE	FALSE
DT1_A1_CTCGCACCTATATAGT-1	FALSE	FALSE	FALSE	FALSE
DT1_A1_CTCGCATTGCATAGCC-1	FALSE	FALSE	FALSE	FALSE
DT1_A1_CTCGCCGAATGTAGGG-1	FALSE	TRUE	FALSE	FALSE
DT1_A1_CTCGGGCATCGTCGGG-1	FALSE	FALSE	FALSE	FALSE
DT1_A1_CTCGGGTTCTCTGGCC-1	FALSE	FALSE	FALSE	FALSE
DT1_A1_CTCGGTACCACTGCTC-1	FALSE	FALSE	TRUE	FALSE
DT1_A1_CTCGGTCCGTAGCCTG-1	FALSE	FALSE	FALSE	FALSE
DT1_A1_CTCGGTTGTCGGCCCT-1	FALSE	FALSE	FALSE	FALSE
DT1_A1_CTCGTCGAGGGCTCAT-1	FALSE	FALSE	FALSE	FALSE
DT1_A1_CTCGTCTGTGCCTTCG-1	FALSE	FALSE	FALSE	FALSE
DT1_A1_CTCGTGGCACTGAAAG-1	FALSE	FALSE	FALSE	FALSE
DT1_A1_CTCGTTACGGCTACCA-1	FALSE	FALSE	FALSE	FALSE
DT1_A1_CTCGTTTCTAATGTTT-1	FALSE	FALSE	FALSE	FALSE
DT1_A1_CTCTAACACCGGCAGC-1	FALSE	FALSE	FALSE	FALSE
DT1_A1_CTCTAATGCATTGATC-1	FALSE	FALSE	FALSE	FALSE
DT1_A1_CTCTACACTGGCGATT-1	TRUE	FALSE	FALSE	TRUE
DT1_A1_CTCTACATCCTGCGTG-1	FALSE	FALSE	FALSE	FALSE
DT1_A1_CTCTCACAATCGATGA-1	FALSE	FALSE	FALSE	FALSE
DT1_A1_CTCTCGATGTGCGCCT-1	FALSE	FALSE	FALSE	FALSE
DT1_A1_CTCTCGCTGTACTATG-1	FALSE	FALSE	FALSE	FALSE
DT1_A1_CTCTCTAACTGCCTAG-1	FALSE	FALSE	FALSE	FALSE
DT1_A1_CTCTGCAGGCATTCTT-1	FALSE	FALSE	FALSE	FALSE
DT1_A1_CTCTGCGAAGCAAGCA-1	FALSE	FALSE	FALSE	FALSE
DT1_A1_CTCTGGACGCCTGGTG-1	FALSE	FALSE	FALSE	FALSE
DT1_A1_CTCTGTTTGAGGATTC-1	FALSE	FALSE	FALSE	FALSE
DT1_A1_CTCTTCTATTGACTGG-1	FALSE	FALSE	FALSE	FALSE
DT1_A1_CTCTTCTGGAAGTTAG-1	FALSE	FALSE	FALSE	FALSE
DT1_A1_CTCTTGTCCCGCTTGG-1	FALSE	FALSE	FALSE	FALSE
DT1_A1_CTGAAAGAGATCCGAC-1	FALSE	FALSE	FALSE	FALSE
DT1_A1_CTGAATCCGAGACCTC-1	FALSE	FALSE	FALSE	FALSE
DT1_A1_CTGAATTTATTGCCAG-1	FALSE	FALSE	FALSE	FALSE
DT1_A1_CTGACTGCGCAGCTCG-1	FALSE	FALSE	FALSE	FALSE
DT1_A1_CTGAGAAAGTTCGGCG-1	FALSE	FALSE	FALSE	FALSE
DT1_A1_CTGATAGTGTATCTCA-1	FALSE	FALSE	FALSE	FALSE
DT1_A1_CTGATCCCTTTATGCA-1	FALSE	FALSE	FALSE	FALSE
DT1_A1_CTGCAAGCACGTTCCG-1	FALSE	FALSE	FALSE	FALSE
DT1_A1_CTGCACAACTACATAT-1	FALSE	FALSE	FALSE	FALSE
DT1_A1_CTGCACCTAGTCCACA-1	FALSE	FALSE	FALSE	FALSE
DT1_A1_CTGCACCTGGAACCGC-1	FALSE	FALSE	FALSE	FALSE
DT1_A1_CTGCAGAGAATCAGAG-1	FALSE	FALSE	FALSE	FALSE
DT1_A1_CTGCCAAGGTTGGAAG-1	FALSE	FALSE	FALSE	FALSE
DT1_A1_CTGCCATGCATCACAT-1	FALSE	FALSE	FALSE	FALSE
DT1_A1_CTGCCCACGAAGCGTT-1	FALSE	FALSE	FALSE	FALSE
DT1_A1_CTGCCTAGCCACCAAG-1	FALSE	FALSE	FALSE	FALSE
DT1_A1_CTGCCTTTAATACCTT-1	FALSE	FALSE	FALSE	FALSE
DT1_A1_CTGCGACCTCGCCGAA-1	FALSE	FALSE	FALSE	FALSE
DT1_A1_CTGCGATTTCGAGATT-1	FALSE	FALSE	FALSE	FALSE
DT1_A1_CTGCGGGTGAAATGTT-1	FALSE	FALSE	FALSE	FALSE
DT1_A1_CTGCGGTAGTCACGTG-1	FALSE	FALSE	FALSE	FALSE
DT1_A1_CTGCGTTACGATATAA-1	FALSE	FALSE	FALSE	FALSE
DT1_A1_CTGCTCTGACGGCAAA-1	FALSE	FALSE	FALSE	FALSE
DT1_A1_CTGCTGAGGCCACGAA-1	FALSE	FALSE	FALSE	TRUE
DT1_A1_CTGCTGTCTAACGAGC-1	FALSE	FALSE	FALSE	FALSE
DT1_A1_CTGCTTTATGTCCGCG-1	FALSE	FALSE	FALSE	FALSE
DT1_A1_CTGGAAATGGATGCTT-1	FALSE	FALSE	FALSE	FALSE
DT1_A1_CTGGAAGACACGGTGG-1	FALSE	FALSE	FALSE	FALSE
DT1_A1_CTGGACGCAGTCCGGC-1	TRUE	FALSE	FALSE	FALSE
DT1_A1_CTGGATTTACACTTGA-1	FALSE	FALSE	FALSE	FALSE
DT1_A1_CTGGCATCCGAATGAG-1	FALSE	FALSE	FALSE	FALSE
DT1_A1_CTGGCGACATAAGTCC-1	FALSE	FALSE	FALSE	FALSE
DT1_A1_CTGGCGCACAGGTCTG-1	FALSE	FALSE	FALSE	FALSE
DT1_A1_CTGGCTGATTCATCCT-1	FALSE	FALSE	FALSE	FALSE
DT1_A1_CTGGCTGGTTGTCAGT-1	FALSE	FALSE	FALSE	FALSE
DT1_A1_CTGGGATAAATAATGG-1	FALSE	FALSE	FALSE	FALSE
DT1_A1_CTGGGATACGCTACCC-1	FALSE	FALSE	FALSE	FALSE
DT1_A1_CTGGGATCGCCCAGAT-1	FALSE	FALSE	FALSE	FALSE
DT1_A1_CTGGGCACTAGTCGGA-1	FALSE	FALSE	FALSE	FALSE
DT1_A1_CTGGGCCTGCTATATC-1	TRUE	FALSE	FALSE	TRUE
DT1_A1_CTGGGCGGCCAAATGT-1	FALSE	FALSE	FALSE	FALSE
DT1_A1_CTGGGCTACTGGAGAG-1	FALSE	FALSE	FALSE	FALSE
DT1_A1_CTGGGCTATCCTTTGG-1	FALSE	FALSE	FALSE	FALSE
DT1_A1_CTGGGTAGGCAGTTAA-1	FALSE	FALSE	FALSE	FALSE
DT1_A1_CTGGGTTGAGTTAAAG-1	FALSE	FALSE	FALSE	FALSE
DT1_A1_CTGGTAAAGACTTACA-1	FALSE	FALSE	FALSE	FALSE
DT1_A1_CTGGTAAAGTGTGGGC-1	FALSE	FALSE	FALSE	FALSE
DT1_A1_CTGGTAACACATAGAA-1	FALSE	FALSE	FALSE	FALSE
DT1_A1_CTGGTAACGAGCTCTT-1	FALSE	FALSE	FALSE	FALSE
DT1_A1_CTGGTCATTCCAATCC-1	FALSE	FALSE	FALSE	FALSE
DT1_A1_CTGGTCCTAACTTGGC-1	FALSE	FALSE	FALSE	FALSE
DT1_A1_CTGGTGAATGGGCCTA-1	FALSE	FALSE	FALSE	FALSE
DT1_A1_CTGGTTTCGAGCAAGA-1	FALSE	FALSE	FALSE	FALSE
DT1_A1_CTGTACTTCTTAGCAT-1	FALSE	FALSE	FALSE	FALSE
DT1_A1_CTGTAGCCATCTCACT-1	FALSE	FALSE	FALSE	FALSE
DT1_A1_CTGTAGTGAGGATCGA-1	FALSE	FALSE	FALSE	FALSE
DT1_A1_CTGTCAAATGGCTCGG-1	FALSE	FALSE	FALSE	FALSE
DT1_A1_CTGTCACGCCAGGCGC-1	FALSE	FALSE	FALSE	FALSE
DT1_A1_CTGTGCAGGGTAGGTC-1	FALSE	FALSE	FALSE	FALSE
DT1_A1_CTGTGGTCGGGAGATA-1	FALSE	FALSE	FALSE	FALSE
DT1_A1_CTGTTACCCAATCTAG-1	FALSE	FALSE	FALSE	FALSE
DT1_A1_CTGTTCACTGCCTGTG-1	FALSE	FALSE	FALSE	FALSE
DT1_A1_CTGTTCATCTCACGGG-1	FALSE	FALSE	FALSE	FALSE
DT1_A1_CTGTTGGCTCTTCTGA-1	FALSE	FALSE	FALSE	FALSE
DT1_A1_CTGTTGTTCAGTCGTA-1	FALSE	FALSE	FALSE	FALSE
DT1_A1_CTTAAATAAGACCCAT-1	FALSE	FALSE	FALSE	FALSE
DT1_A1_CTTAACTTCGAAGTAC-1	FALSE	FALSE	FALSE	TRUE
DT1_A1_CTTAAGCAGCGAGCCG-1	FALSE	FALSE	FALSE	FALSE
DT1_A1_CTTAATCGACTTAGTA-1	FALSE	FALSE	FALSE	FALSE
DT1_A1_CTTACACGGTATTCCA-1	FALSE	FALSE	FALSE	FALSE
DT1_A1_CTTACACTGGGAAATA-1	FALSE	FALSE	FALSE	FALSE
DT1_A1_CTTACATAGATTTCTT-1	FALSE	FALSE	FALSE	FALSE
DT1_A1_CTTAGATGTTTCATCC-1	FALSE	FALSE	FALSE	FALSE
DT1_A1_CTTAGCCCGGATAGTG-1	FALSE	FALSE	FALSE	FALSE
DT1_A1_CTTAGCCTTCCACATG-1	FALSE	FALSE	FALSE	FALSE
DT1_A1_CTTAGGTATAGACCAG-1	FALSE	FALSE	FALSE	FALSE
DT1_A1_CTTAGTAGGCCTACAG-1	FALSE	FALSE	FALSE	FALSE
DT1_A1_CTTAGTTGAGGAATCG-1	FALSE	FALSE	FALSE	FALSE
DT1_A1_CTTATGCGCTCAGGGC-1	FALSE	FALSE	FALSE	FALSE
DT1_A1_CTTCAACTCCACTTGG-1	FALSE	FALSE	FALSE	FALSE
DT1_A1_CTTCACGCCCTGGTAC-1	FALSE	FALSE	FALSE	FALSE
DT1_A1_CTTCAGTGGTCGCCTA-1	FALSE	FALSE	FALSE	FALSE
DT1_A1_CTTCATCACCAGGGCT-1	FALSE	FALSE	FALSE	FALSE
DT1_A1_CTTCATTGTCAGTGGA-1	FALSE	FALSE	FALSE	FALSE
DT1_A1_CTTCCGCTCCGTGAAG-1	FALSE	FALSE	FALSE	FALSE
DT1_A1_CTTCCTGCATATTTAC-1	FALSE	FALSE	FALSE	FALSE
DT1_A1_CTTCGGCCAATTGTTT-1	FALSE	FALSE	FALSE	FALSE
DT1_A1_CTTCGTAGATAGGTGA-1	FALSE	FALSE	FALSE	FALSE
DT1_A1_CTTCTATGTTGAAGTA-1	FALSE	FALSE	FALSE	FALSE
DT1_A1_CTTCTATTAATGCTAG-1	FALSE	FALSE	FALSE	FALSE
DT1_A1_CTTCTGGGCGTACCTA-1	FALSE	FALSE	FALSE	FALSE
DT1_A1_CTTCTTACGTCGTATA-1	FALSE	FALSE	FALSE	FALSE
DT1_A1_CTTGACCCGAAAGATA-1	FALSE	FALSE	FALSE	FALSE
DT1_A1_CTTGAGTTAGGGTAAT-1	FALSE	FALSE	FALSE	FALSE
DT1_A1_CTTGATGACCATCCAG-1	FALSE	FALSE	FALSE	FALSE
DT1_A1_CTTGCAACCGCCTCCT-1	FALSE	FALSE	FALSE	FALSE
DT1_A1_CTTGCCCACCCACGCA-1	FALSE	FALSE	FALSE	FALSE
DT1_A1_CTTGCCCAGGCTCTAC-1	FALSE	FALSE	FALSE	FALSE
DT1_A1_CTTGGCCAAGCTGGGA-1	FALSE	FALSE	FALSE	FALSE
DT1_A1_CTTGTACTTGTTGACT-1	FALSE	FALSE	FALSE	FALSE
DT1_A1_CTTGTGCTCACCGATT-1	TRUE	TRUE	FALSE	TRUE
DT1_A1_CTTGTTGCTGAGTCAA-1	FALSE	FALSE	FALSE	FALSE
DT1_A1_CTTTAACTTTCAAAGG-1	FALSE	FALSE	FALSE	FALSE
DT1_A1_CTTTACCGAATAGTAG-1	FALSE	FALSE	FALSE	FALSE
DT1_A1_CTTTAGGAACACTGTT-1	FALSE	FALSE	FALSE	FALSE
DT1_A1_CTTTATCCGACGCATG-1	FALSE	FALSE	FALSE	FALSE
DT1_A1_CTTTCTGTGCGGGCTT-1	FALSE	FALSE	FALSE	FALSE
DT1_A1_CTTTGAAACATATTCC-1	FALSE	FALSE	FALSE	FALSE
DT1_A1_CTTTGACGTCGCTTCT-1	FALSE	FALSE	FALSE	FALSE
DT1_A1_CTTTGCATCGCTCTTG-1	FALSE	FALSE	FALSE	FALSE
DT1_A1_CTTTGGCGCTTTATAC-1	FALSE	FALSE	FALSE	FALSE
DT1_A1_CTTTGGCTTTAGTAAA-1	FALSE	FALSE	FALSE	FALSE
DT1_A1_CTTTGGGATTGTTGCA-1	FALSE	FALSE	FALSE	FALSE
DT1_A1_CTTTGTCGAATGCTCC-1	FALSE	TRUE	FALSE	FALSE
DT1_A1_GAAACAGATGACCACC-1	FALSE	FALSE	FALSE	FALSE
DT1_A1_GAAACAGCCATGCAGT-1	FALSE	FALSE	FALSE	FALSE
DT1_A1_GAAACATAGGAAACAG-1	FALSE	FALSE	FALSE	FALSE
DT1_A1_GAAACCATGGTGCGCT-1	FALSE	FALSE	FALSE	FALSE
DT1_A1_GAAACCGAATTACCTT-1	FALSE	FALSE	FALSE	TRUE
DT1_A1_GAAACCTATACAAATG-1	FALSE	FALSE	FALSE	FALSE
DT1_A1_GAAACTCGTGCGATGC-1	FALSE	FALSE	FALSE	FALSE
DT1_A1_GAAACTCTAATGAAGG-1	FALSE	FALSE	FALSE	FALSE
DT1_A1_GAAAGCAGTGCACTTT-1	FALSE	FALSE	FALSE	FALSE
DT1_A1_GAAAGCCCTTTGGACC-1	FALSE	FALSE	FALSE	FALSE
DT1_A1_GAAAGTGACTAACTGC-1	FALSE	FALSE	FALSE	FALSE
DT1_A1_GAAATACCTGCTGGCT-1	FALSE	FALSE	FALSE	FALSE
DT1_A1_GAAATATCACCATCAG-1	FALSE	TRUE	FALSE	FALSE
DT1_A1_GAAATATGCTTGAATG-1	FALSE	FALSE	FALSE	TRUE
DT1_A1_GAAATCGCGCGCAACT-1	FALSE	FALSE	FALSE	FALSE
DT1_A1_GAAATCTGACCAAGTT-1	FALSE	FALSE	FALSE	FALSE
DT1_A1_GAAATGGCGGTGTTAG-1	TRUE	FALSE	FALSE	FALSE
DT1_A1_GAAATTAGCACGGATA-1	FALSE	FALSE	FALSE	FALSE
DT1_A1_GAAATTCACATCGCTG-1	FALSE	FALSE	FALSE	FALSE
DT1_A1_GAAATTGTCTCTATAA-1	FALSE	FALSE	FALSE	FALSE
DT1_A1_GAACACACATCAACCA-1	FALSE	FALSE	FALSE	FALSE
DT1_A1_GAACAGATTACTAAAT-1	FALSE	FALSE	FALSE	FALSE
DT1_A1_GAACCCTCTGTGTTCT-1	FALSE	FALSE	FALSE	FALSE
DT1_A1_GAACCTCGACCTACAC-1	FALSE	FALSE	FALSE	FALSE
DT1_A1_GAACCTTTAACGATCC-1	FALSE	FALSE	FALSE	FALSE
DT1_A1_GAACGACCGAATGATA-1	FALSE	FALSE	FALSE	FALSE
DT1_A1_GAACGCGGGTCACACG-1	FALSE	FALSE	FALSE	FALSE
DT1_A1_GAACGTCTCATGGTCG-1	FALSE	FALSE	FALSE	FALSE
DT1_A1_GAACGTTAGGAAGACG-1	FALSE	FALSE	FALSE	FALSE
DT1_A1_GAACTGTGGAGAGACA-1	FALSE	FALSE	FALSE	FALSE
DT1_A1_GAACTTAGCGCCCGGT-1	FALSE	FALSE	FALSE	FALSE
DT1_A1_GAAGAAACGATATTGT-1	FALSE	FALSE	FALSE	FALSE
DT1_A1_GAAGACTTCAATGCCG-1	FALSE	FALSE	FALSE	FALSE
DT1_A1_GAAGCCACTGATTATG-1	FALSE	FALSE	FALSE	FALSE
DT1_A1_GAAGCCGGGTAAGCTC-1	FALSE	FALSE	FALSE	FALSE
DT1_A1_GAAGCCTGCACATTCC-1	FALSE	FALSE	FALSE	FALSE
DT1_A1_GAAGCGTGAGGAATTT-1	FALSE	FALSE	FALSE	FALSE
DT1_A1_GAAGCTCGGACCCGTC-1	FALSE	FALSE	FALSE	FALSE
DT1_A1_GAAGCTCTTTGCTTAG-1	FALSE	FALSE	FALSE	FALSE
DT1_A1_GAAGCTTGCTGACCGC-1	FALSE	FALSE	FALSE	FALSE
DT1_A1_GAAGGAGTCGAGTGCG-1	FALSE	FALSE	FALSE	FALSE
DT1_A1_GAAGGGTCATTAAGAC-1	FALSE	FALSE	FALSE	FALSE
DT1_A1_GAAGTCAGTTGCACTA-1	FALSE	FALSE	FALSE	FALSE
DT1_A1_GAAGTGATTTATCGTG-1	FALSE	FALSE	FALSE	FALSE
DT1_A1_GAAGTGCTGGATAGCT-1	FALSE	FALSE	FALSE	FALSE
DT1_A1_GAAGTTTCCACTCAAT-1	FALSE	FALSE	FALSE	FALSE
DT1_A1_GAATAGACGCGACCCA-1	FALSE	FALSE	FALSE	FALSE
DT1_A1_GAATAGCATTTAGGGT-1	FALSE	FALSE	FALSE	FALSE
DT1_A1_GAATAGCCCTGCGGTC-1	FALSE	FALSE	FALSE	FALSE
DT1_A1_GAATAGTGCTCGATTA-1	FALSE	FALSE	FALSE	FALSE
DT1_A1_GAATATTCGGAGTCCC-1	FALSE	FALSE	FALSE	FALSE
DT1_A1_GAATCGACATGGTCAC-1	FALSE	FALSE	FALSE	FALSE
DT1_A1_GAATCTATACTCGGAC-1	FALSE	FALSE	FALSE	FALSE
DT1_A1_GAATCTGAACATTCTC-1	FALSE	FALSE	FALSE	FALSE
DT1_A1_GAATGAAGGTCTTCAG-1	FALSE	FALSE	FALSE	FALSE
DT1_A1_GAATGCGAATCGGTTC-1	FALSE	FALSE	FALSE	FALSE
DT1_A1_GAATGGGCTTATCGAC-1	FALSE	FALSE	FALSE	FALSE
DT1_A1_GAATGTATGGCAGGTC-1	FALSE	FALSE	FALSE	FALSE
DT1_A1_GAATGTGGTCCGGATT-1	FALSE	FALSE	FALSE	FALSE
DT1_A1_GAATGTTGGGTAATCT-1	FALSE	FALSE	TRUE	FALSE
DT1_A1_GAATTATAGTGAAAGG-1	FALSE	FALSE	FALSE	FALSE
DT1_A1_GAATTCACCCGGGTGT-1	FALSE	FALSE	FALSE	FALSE
DT1_A1_GAATTTCTCGCTGCAG-1	FALSE	FALSE	FALSE	FALSE
DT1_A1_GACAAACATATGCAGG-1	FALSE	FALSE	FALSE	FALSE
DT1_A1_GACAACGACCATTGAA-1	FALSE	FALSE	FALSE	FALSE
DT1_A1_GACAACGCAGCTTACG-1	FALSE	FALSE	FALSE	FALSE
DT1_A1_GACAAGAGATGAGATT-1	FALSE	FALSE	FALSE	FALSE
DT1_A1_GACACAAGGGAAGAAA-1	FALSE	FALSE	FALSE	FALSE
DT1_A1_GACACAGCCGGGACTG-1	FALSE	FALSE	FALSE	FALSE
DT1_A1_GACACCCAAAGACGCG-1	FALSE	FALSE	FALSE	FALSE
DT1_A1_GACACTGAGTTCAGTG-1	FALSE	FALSE	FALSE	TRUE
DT1_A1_GACACTGGAACCCGAT-1	FALSE	FALSE	FALSE	FALSE
DT1_A1_GACACTTCCAATTACC-1	FALSE	TRUE	FALSE	FALSE
DT1_A1_GACAGAGGTCTTCAGT-1	FALSE	FALSE	FALSE	FALSE
DT1_A1_GACAGATTTCTGGCTC-1	TRUE	FALSE	FALSE	TRUE
DT1_A1_GACAGCCAGACCTGAC-1	FALSE	FALSE	FALSE	FALSE
DT1_A1_GACAGGCACACACTAT-1	FALSE	FALSE	FALSE	FALSE
DT1_A1_GACATACTGTCGCAGA-1	FALSE	FALSE	FALSE	FALSE
DT1_A1_GACATCCGTCGAACTG-1	FALSE	FALSE	FALSE	FALSE
DT1_A1_GACATCGATTTATAAC-1	FALSE	FALSE	FALSE	FALSE
DT1_A1_GACATTTCGCCCAGCC-1	FALSE	FALSE	FALSE	FALSE
DT1_A1_GACCAAACGTTGACTG-1	FALSE	FALSE	FALSE	FALSE
DT1_A1_GACCACACTTCCCTTT-1	FALSE	FALSE	FALSE	FALSE
DT1_A1_GACCAGAGCCCTGTAG-1	FALSE	FALSE	FALSE	FALSE
DT1_A1_GACCAGGTCATTCATA-1	FALSE	FALSE	FALSE	FALSE
DT1_A1_GACCCAATTATGATAC-1	FALSE	FALSE	FALSE	FALSE
DT1_A1_GACCCGTCGCCGGCTA-1	FALSE	FALSE	FALSE	FALSE
DT1_A1_GACCGACTGAAGCGTC-1	TRUE	FALSE	FALSE	TRUE
DT1_A1_GACCGATTAAATATGT-1	FALSE	FALSE	FALSE	FALSE
DT1_A1_GACCGCGTCTGACGTG-1	FALSE	FALSE	FALSE	FALSE
DT1_A1_GACCGGTGATACTCTC-1	FALSE	TRUE	FALSE	FALSE
DT1_A1_GACCGTCAGGTCGTGA-1	FALSE	FALSE	FALSE	FALSE
DT1_A1_GACCGTGCTGACGGTG-1	FALSE	FALSE	FALSE	FALSE
DT1_A1_GACCGTTACATGCGAC-1	FALSE	FALSE	FALSE	FALSE
DT1_A1_GACCTGGTCTGGGCGT-1	FALSE	FALSE	FALSE	FALSE
DT1_A1_GACCTTCCACGTCTAC-1	FALSE	FALSE	FALSE	FALSE
DT1_A1_GACGAGGCTAATAAAC-1	FALSE	FALSE	FALSE	FALSE
DT1_A1_GACGATATCACTGGGT-1	FALSE	FALSE	FALSE	FALSE
DT1_A1_GACGCATACCCGTCGG-1	FALSE	FALSE	FALSE	FALSE
DT1_A1_GACGCCGTAAAGGCTA-1	FALSE	FALSE	FALSE	FALSE
DT1_A1_GACGCTTGCTTCTAAA-1	FALSE	FALSE	FALSE	FALSE
DT1_A1_GACGGACCGCGTTCCT-1	FALSE	FALSE	FALSE	FALSE
DT1_A1_GACGGGCATCGAATTT-1	FALSE	FALSE	FALSE	FALSE
DT1_A1_GACGGGTTGGCCCGTA-1	FALSE	FALSE	FALSE	FALSE
DT1_A1_GACGGTCAATAGAAGC-1	FALSE	FALSE	FALSE	FALSE
DT1_A1_GACGTGTAGGGATTAT-1	FALSE	FALSE	FALSE	FALSE
DT1_A1_GACGTTCGTAAATACA-1	FALSE	FALSE	FALSE	FALSE
DT1_A1_GACGTTGCTCGGCGGC-1	FALSE	FALSE	FALSE	FALSE
DT1_A1_GACTAACACAGCACCT-1	FALSE	FALSE	FALSE	FALSE
DT1_A1_GACTAAGATCATGCAC-1	FALSE	FALSE	FALSE	FALSE
DT1_A1_GACTAAGTAGGCTCAC-1	FALSE	FALSE	FALSE	FALSE
DT1_A1_GACTACAAAGCGGTGG-1	FALSE	FALSE	FALSE	FALSE
DT1_A1_GACTACAATTGCTCGT-1	FALSE	FALSE	FALSE	FALSE
DT1_A1_GACTAGGCCGTTAGGT-1	FALSE	FALSE	FALSE	FALSE
DT1_A1_GACTCACCCACGTGAG-1	FALSE	FALSE	FALSE	FALSE
DT1_A1_GACTCCCAGAATAAGG-1	FALSE	FALSE	FALSE	FALSE
DT1_A1_GACTCCTTCCAATTGA-1	FALSE	FALSE	FALSE	FALSE
DT1_A1_GACTCGCGGGAATGAC-1	FALSE	FALSE	FALSE	FALSE
DT1_A1_GACTCGGTCGGCGGAT-1	FALSE	TRUE	FALSE	FALSE
DT1_A1_GACTCTAGAGTTCCAA-1	FALSE	FALSE	FALSE	FALSE
DT1_A1_GACTGATTGGTCACAA-1	FALSE	FALSE	FALSE	FALSE
DT1_A1_GACTGCAAATCGAGCT-1	FALSE	FALSE	FALSE	FALSE
DT1_A1_GACTGCACCAGCCCAG-1	FALSE	FALSE	FALSE	FALSE
DT1_A1_GACTGCGGCACGTGTA-1	FALSE	FALSE	FALSE	FALSE
DT1_A1_GACTGCTGGTGAGAAA-1	FALSE	FALSE	FALSE	FALSE
DT1_A1_GACTGGGCGCCGCAAC-1	FALSE	FALSE	FALSE	FALSE
DT1_A1_GACTTTCGAGCGGTTC-1	FALSE	FALSE	FALSE	FALSE
DT1_A1_GAGAACGGTTCTGACT-1	FALSE	FALSE	FALSE	FALSE
DT1_A1_GAGAATCTCACGATCA-1	FALSE	FALSE	FALSE	FALSE
DT1_A1_GAGACCCTGCAACGCC-1	FALSE	FALSE	FALSE	FALSE
DT1_A1_GAGACTGATGGGTAGA-1	FALSE	FALSE	FALSE	FALSE
DT1_A1_GAGACTTCGCGACCGA-1	FALSE	FALSE	FALSE	FALSE
DT1_A1_GAGAGCGCAGTCCCTG-1	FALSE	FALSE	FALSE	FALSE
DT1_A1_GAGAGGGCGCGAGGTT-1	FALSE	FALSE	FALSE	FALSE
DT1_A1_GAGAGGTGCATTCTGG-1	FALSE	FALSE	FALSE	FALSE
DT1_A1_GAGAGTCTCGGGAGAG-1	FALSE	FALSE	FALSE	FALSE
DT1_A1_GAGATCTGCTTGGCAT-1	FALSE	FALSE	FALSE	FALSE
DT1_A1_GAGATCTGTCACTCCG-1	FALSE	FALSE	FALSE	FALSE
DT1_A1_GAGATCTTCCATGACA-1	FALSE	FALSE	FALSE	FALSE
DT1_A1_GAGATGGCTTTAATCA-1	FALSE	FALSE	FALSE	FALSE
DT1_A1_GAGCATCAACAACTTG-1	FALSE	FALSE	FALSE	FALSE
DT1_A1_GAGCCAGCTACCTGTG-1	FALSE	FALSE	FALSE	FALSE
DT1_A1_GAGCCGAGCGTTTATT-1	FALSE	FALSE	FALSE	FALSE
DT1_A1_GAGCGAGGGAGTACCG-1	FALSE	FALSE	FALSE	FALSE
DT1_A1_GAGCGCAAATACTCCG-1	TRUE	FALSE	FALSE	FALSE
DT1_A1_GAGCGCGCACGAGTAG-1	FALSE	FALSE	FALSE	FALSE
DT1_A1_GAGCGCTGTTAGGTAA-1	FALSE	FALSE	FALSE	FALSE
DT1_A1_GAGCGGAATGCGGTGT-1	FALSE	FALSE	FALSE	FALSE
DT1_A1_GAGCTAAGGGCATATC-1	FALSE	FALSE	FALSE	FALSE
DT1_A1_GAGCTCAACATGAGCG-1	FALSE	FALSE	FALSE	FALSE
DT1_A1_GAGCTGTCGTCTCGGA-1	FALSE	FALSE	FALSE	FALSE
DT1_A1_GAGGAATATCTCTTTG-1	FALSE	FALSE	FALSE	FALSE
DT1_A1_GAGGAATGGAGAGGTT-1	FALSE	FALSE	FALSE	FALSE
DT1_A1_GAGGCCCGACTCCGCA-1	FALSE	FALSE	FALSE	FALSE
DT1_A1_GAGGCCTGTTGATACA-1	FALSE	FALSE	FALSE	FALSE
DT1_A1_GAGGCTATCAAAGTCG-1	FALSE	TRUE	FALSE	FALSE
DT1_A1_GAGGGAGTCAGATCGC-1	FALSE	FALSE	FALSE	FALSE
DT1_A1_GAGGGCGCAGCTCTGC-1	FALSE	FALSE	FALSE	FALSE
DT1_A1_GAGGGTAGTAACAAAG-1	FALSE	FALSE	FALSE	FALSE
DT1_A1_GAGGTACATCCATCTT-1	FALSE	FALSE	FALSE	FALSE
DT1_A1_GAGGTACGCGTGTCCC-1	FALSE	FALSE	FALSE	FALSE
DT1_A1_GAGGTCCGTTCGCTGT-1	FALSE	FALSE	FALSE	FALSE
DT1_A1_GAGTAAACCGGAAAGT-1	FALSE	FALSE	FALSE	FALSE
DT1_A1_GAGTAAGGCCACGGGA-1	FALSE	FALSE	FALSE	FALSE
DT1_A1_GAGTACGGGTATACAA-1	FALSE	FALSE	FALSE	FALSE
DT1_A1_GAGTAGATACTAGTTG-1	FALSE	FALSE	FALSE	FALSE
DT1_A1_GAGTATACCCTAATCA-1	FALSE	FALSE	FALSE	FALSE
DT1_A1_GAGTATGCCCGCCTTG-1	FALSE	FALSE	FALSE	FALSE
DT1_A1_GAGTATGCGCGTGCAT-1	FALSE	FALSE	FALSE	FALSE
DT1_A1_GAGTCAGACCAGAATC-1	FALSE	FALSE	FALSE	FALSE
DT1_A1_GAGTCCACCAGGTTTA-1	FALSE	FALSE	FALSE	FALSE
DT1_A1_GAGTCGACAGACCCTC-1	FALSE	FALSE	FALSE	FALSE
DT1_A1_GAGTCTTGTAAAGGAC-1	FALSE	FALSE	FALSE	FALSE
DT1_A1_GAGTGTGCGGTACCCA-1	FALSE	TRUE	FALSE	FALSE
DT1_A1_GAGTTCTGTGGGTGCT-1	FALSE	FALSE	FALSE	FALSE
DT1_A1_GAGTTGATGGCAATTT-1	FALSE	FALSE	FALSE	FALSE
DT1_A1_GATAACTCGCACTGTG-1	FALSE	FALSE	FALSE	FALSE
[truncated: 1,667 more rows]
