# Supplementary material for: Conserved transcriptional connectivity of regulatory T cells in the tumor microenvironment informs new combination cancer therapy strategies
Source: Nat Immunol. 2023 May 1;24(6):1020–35. doi: 10.1038/s41590-023-01504-2 (PMC10232368; doi:10.1038/s41590-023-01504-2)
Supplement: Source Data Extended Data Fig. 8 — Statistical source data. [file 41590_2023_1504_MOESM38_ESM.xlsx]

## Sheet: panelA
EMT	Lung.progenitor.like	AT1.like	Gastric	AT2.like	Endoderm.like	High.plasticity
0.743284	-0.552936	-0.291506	1.99779	-0.953978	-0.101931	-0.288233
-0.0209447	-0.553289	-0.431758	1.28619	-0.950298	3.26413	-0.108193
-0.112846	-0.559809	-0.364233	0.191613	0.741683	-0.29446	-0.418723
-0.352839	-0.545168	-0.232605	-0.679632	0.048087	-0.420055	-0.323578
-0.41047	-0.565795	-0.432736	2.25555	-0.921036	-0.406337	-0.483394
-0.417624	-0.553565	-0.518589	1.98411	-0.945608	2.13073	-0.483964
4.70313	-0.0685411	-0.59017	-0.685724	-0.96351	-0.401503	1.71078
-0.426798	-0.515545	-0.495029	0.537982	-0.951371	5.66782	0.974676
-0.429912	2.91767	-0.591772	-0.678889	-0.934545	-0.444011	-0.503056
0.556294	2.49909	-0.589565	-0.684012	-0.964479	-0.11734	-0.122646
-0.0046346	2.35522	-0.583851	-0.668126	-0.958085	1.11046	-0.469206
-0.298662	-0.563664	-0.539908	2.20326	-0.943437	-0.146967	-0.467151
-0.417586	-0.553146	-0.552625	2.26544	-0.949618	-0.168959	-0.485995
-0.384488	-0.540951	-0.253911	1.64932	-0.874397	0.516369	-0.292869
-0.401945	-0.568161	-0.53265	2.28801	-0.95108	-0.118274	-0.496377
5.43234	-0.568594	-0.56092	-0.673103	-0.955652	0.56308	2.83892
-0.433243	-0.187095	-0.560084	0.591995	0.694973	-0.252771	-0.495722
-0.335681	1.77254	-0.0676269	-0.679113	-0.936066	-0.144982	0.669134
-0.429871	2.49288	-0.484534	-0.470861	-0.698027	-0.378808	-0.50144
-0.422878	-0.565617	-0.152235	-0.671391	1.34658	-0.414966	-0.469374
-0.283756	-0.555868	-0.56752	1.89016	-0.95452	2.17884	-0.478904
-0.405936	-0.479435	0.568471	1.17219	-0.726665	2.70852	-0.368461
2.52395	0.751717	-0.523444	-0.68104	-0.961349	-0.316683	0.22194
-0.428046	0.659987	-0.531229	0.0482786	-0.18639	-0.424694	-0.500449
0.839333	-0.563088	3.11732	0.450024	-0.946362	2.5545	-0.343564
-0.118807	0.770295	-0.243101	-0.650169	-0.0736859	0.248972	-0.284517
-0.20014	2.63975	-0.414514	-0.650543	-0.858415	-0.332631	-0.493
-0.417896	-0.570047	-0.319858	1.35711	-0.959737	3.99749	-0.294046
1.44174	-0.509579	-0.462665	0.821925	-0.93691	3.07082	-0.445337
-0.228367	-0.171319	-0.513253	-0.675195	1.30511	-0.362501	-0.473429
1.56318	2.11719	-0.543561	-0.682966	-0.961542	-0.36854	0.0247912
1.68183	-0.538683	0.208118	0.768049	-0.934736	1.10148	0.247377
-0.274749	-0.291412	0.0479273	-0.678956	0.983902	-0.352394	-0.394858
0.286138	-0.56588	2.5649	1.25163	-0.948483	-0.112003	-0.339868
-0.154432	1.96915	-0.0902502	-0.627054	-0.87389	1.05377	-0.450999
-0.375291	-0.559218	-0.561752	2.37059	-0.934779	0.279542	-0.431959
-0.431321	1.46952	-0.599166	-0.684929	-0.15013	-0.41739	-0.512748
-0.417307	-0.265564	-0.412351	0.328608	0.723694	-0.102693	-0.403179
0.820578	1.25236	-0.365731	-0.676901	-0.642401	-0.321884	-0.343633
0.247548	-0.558853	0.695068	1.37007	-0.958975	1.9511	0.101716
0.725132	2.6726	-0.598956	-0.681485	-0.959377	-0.313835	-0.44949
-0.186396	-0.555211	-0.389636	1.46569	-0.40908	0.816513	-0.455344
-0.406081	-0.557948	-0.491766	2.25849	-0.948805	-0.223897	-0.471754
-0.351604	-0.545794	-0.331784	1.99111	-0.805501	-0.37446	-0.489683
-0.363189	-0.309956	-0.239425	1.54109	-0.883047	-0.25281	-0.425526
-0.437621	2.23425	-0.515153	-0.660054	-0.208347	-0.393164	-0.510518
0.0872058	2.63876	-0.520088	-0.664247	-0.918132	-0.141447	-0.401834
4.72774	-0.498916	-0.581072	-0.684095	-0.961238	-0.44351	0.132781
-0.384799	-0.555292	0.732216	-0.346531	-0.414866	0.0382926	3.79932
2.40746	-0.278397	-0.423682	-0.679905	-0.936935	-0.397011	0.0448205
-0.254115	-0.533818	-0.249992	1.75211	-0.799444	0.627661	-0.324411
-0.347433	-0.56064	-0.414094	1.8507	-0.782404	-0.264041	-0.40874
-0.367302	-0.55593	-0.579601	2.12263	-0.940554	-0.114375	-0.496443
-0.342076	-0.548838	-0.517673	2.70294	-0.951761	-0.110396	-0.432145
-0.307555	-0.548554	-0.376175	1.42082	-0.372593	0.0721274	-0.409442
0.273857	1.87803	-0.493041	-0.648711	-0.833162	-0.188558	-0.37753
-0.174474	-0.556654	-0.292367	1.55319	-0.949947	2.36186	-0.298228
-0.421301	-0.565859	-0.536686	2.30888	-0.833786	-0.403139	-0.502114
-0.391946	-0.568366	-0.51913	1.92718	-0.958592	3.22081	-0.419509
4.7919	0.325694	-0.532232	-0.684812	-0.96143	-0.430289	0.208689
-0.352478	-0.560447	-0.421057	2.03349	-0.945766	0.0989377	-0.433074
-0.389968	-0.562403	0.0469452	0.655275	-0.200696	1.91025	0.0874405
-0.426167	-0.569707	-0.588933	2.46084	-0.944383	-0.307448	-0.494135
0.731348	1.7024	-0.410086	-0.677675	-0.775278	-0.432189	-0.435268
-0.349756	-0.552659	-0.269763	2.36222	-0.94612	-0.158033	-0.494452
-0.395592	-0.54171	-0.531036	2.4628	-0.94448	-0.316602	-0.473263
-0.41121	-0.186374	-0.500677	0.414293	0.711899	-0.306462	-0.467386
-0.378277	-0.534333	-0.406345	2.1316	-0.924682	0.215502	-0.374038
1.52047	-0.554098	-0.464674	0.748017	-0.921505	3.57961	-0.33229
-0.277925	-0.307394	-0.277101	-0.172996	0.211837	1.74459	-0.389704
5.01255	0.162863	-0.606167	-0.687591	-0.964644	-0.452045	1.9898
-0.33632	-0.562952	-0.430883	2.52725	-0.957382	-0.154582	-0.414554
6.3017	-0.574027	-0.38622	-0.588257	-0.956395	1.92605	0.252264
2.62473	-0.452724	-0.197613	-0.122018	-0.934243	0.681927	0.255787
1.80415	1.7434	-0.603957	-0.680151	-0.959131	1.39692	-0.448358
-0.211794	-0.567313	0.83211	0.944538	-0.941148	2.70689	0.263684
-0.404052	-0.537502	-0.47479	2.02729	-0.924445	1.33087	-0.481968
-0.388038	1.62513	0.502684	-0.373855	-0.349176	0.0311672	-0.46319
-0.410925	-0.467603	-0.513353	1.22722	-0.948385	4.25353	-0.399822
0.804671	-0.554108	-0.142885	0.706445	-0.896224	2.8934	0.00428967
-0.269162	-0.567365	0.29522	1.74651	-0.800812	0.322141	-0.175346
-0.26274	3.13423	-0.569304	-0.684308	-0.953064	-0.436237	-0.486958
-0.383743	-0.465118	-0.264358	0.300179	0.679803	0.315286	-0.431776
1.2053	-0.547845	1.99429	0.308208	-0.93802	2.79616	-0.379808
-0.430114	2.87849	-0.571135	-0.679822	-0.94422	-0.403285	-0.511028
-0.311326	-0.496771	-0.396096	0.10445	0.679218	0.116327	-0.315231
0.516456	2.63901	-0.609152	-0.684877	-0.962345	-0.241841	-0.43613
-0.341896	-0.519085	-0.156571	0.171991	0.179346	0.888602	0.0161984
-0.323203	-0.42998	-0.44076	1.62939	-0.92704	2.10309	-0.480337
0.794229	1.58415	-0.37984	-0.64197	-0.82964	-0.0637775	-0.294728
3.56641	-0.554196	-0.032059	-0.556327	-0.937323	2.35872	1.35187
-0.397223	-0.53171	-0.304308	1.87007	-0.699176	0.18717	-0.393514
-0.019634	-0.513047	-0.47806	1.47585	-0.641214	-0.401543	-0.280933
-0.114861	2.36237	-0.577315	-0.687992	-0.964002	-0.357623	0.998592
-0.319842	-0.440227	0.800619	0.962762	-0.744576	1.5243	-0.209518
0.893262	-0.556579	1.17522	0.957153	-0.949857	0.473518	-0.229024
-0.247021	-0.559467	-0.412087	1.7561	-0.61448	-0.37142	-0.419936
0.411382	-0.54139	-0.335501	1.5942	-0.954763	1.28016	-0.303763
-0.448069	2.49413	-0.60981	-0.682971	-0.431538	-0.448032	-0.518405
0.0622801	-0.549688	-0.045665	1.86517	-0.932994	0.0148799	-0.453169
-0.441101	2.01847	-0.483951	-0.600263	-0.263879	-0.426117	-0.50818
-0.42735	-0.520503	-0.436253	2.0703	-0.946634	1.08893	-0.448405
0.552776	2.94018	-0.576356	-0.673642	-0.956695	-0.334062	-0.415685
-0.345219	2.85506	-0.547088	-0.670185	-0.953253	-0.425484	-0.49962
-0.174124	2.80231	-0.538058	-0.68329	-0.952237	-0.379619	-0.451718
-0.0993021	-0.562235	-0.4387	2.22773	-0.954257	0.223423	-0.23089
-0.136543	-0.568215	0.467195	-0.639431	0.692307	-0.291199	0.0935066
-0.387402	-0.568027	-0.481312	-0.677404	1.50651	-0.393268	-0.491685
-0.407045	1.65374	-0.47396	-0.0782785	-0.471332	0.469002	-0.496173
-0.225546	1.77968	-0.470926	-0.650588	-0.506663	1.29695	-0.490058
-0.430911	0.262121	-0.500113	-0.603605	0.542394	-0.436991	-0.492659
0.209552	2.53545	-0.586043	-0.679558	-0.960361	1.64069	-0.434644
-0.411776	-0.562676	-0.462402	2.27265	-0.922111	-0.272127	-0.354422
-0.194884	-0.542206	-0.474687	1.79791	-0.586956	-0.127495	-0.434878
-0.41821	-0.555195	-0.57646	2.40141	-0.958758	0.746796	-0.486565
-0.429873	-0.226796	-0.56452	0.518152	0.898324	-0.124321	-0.485303
-0.108837	2.29219	-0.520908	-0.661227	-0.518627	-0.305433	-0.457369
-0.395612	-0.562665	-0.561706	2.27067	-0.956091	0.425447	-0.483842
0.128286	-0.555113	0.361619	-0.145904	-0.760127	2.8336	1.41534
4.12971	-0.555143	-0.565346	-0.681674	-0.960043	0.611299	2.58952
-0.107634	-0.547254	-0.302158	2.26185	-0.951918	-0.24379	-0.453808
-0.407083	-0.567191	-0.438426	1.98615	-0.773064	-0.38497	-0.492165
1.69054	1.95949	-0.406678	-0.680018	-0.961799	-0.280224	-0.0392015
0.392808	-0.561244	-0.169415	1.04457	-0.917465	1.00594	0.61654
0.0576469	-0.558709	-0.435881	1.1677	-0.956989	3.83543	-0.392304
-0.39957	-0.317453	2.08383	-0.264682	0.0602189	2.84577	-0.355109
-0.323142	1.7119	-0.0204668	-0.611951	-0.542094	-0.416587	-0.486127
4.24451	-0.443974	-0.371017	-0.683883	-0.959705	-0.397932	0.251618
-0.256064	-0.320963	-0.431397	-0.639989	0.969408	-0.283542	-0.337368
-0.329055	-0.564767	0.448682	1.89426	-0.920494	-0.189378	-0.144136
-0.164428	-0.562945	-0.183053	1.82922	-0.90166	-0.0586909	-0.472866
-0.347797	-0.551795	0.174303	1.67788	-0.955035	0.927688	0.762962
0.161759	-0.537859	0.96873	1.54354	-0.943355	-0.356053	-0.195187
-0.28053	-0.548104	-0.0311357	1.45638	-0.90713	-0.13355	-0.240708
1.37815	-0.525672	1.06675	0.103545	-0.861573	0.478058	0.513158
0.282723	-0.559101	-0.304038	0.977967	-0.834311	2.18198	-0.165958
-0.0976382	-0.242553	0.00430746	0.33422	-0.377712	-0.288938	-0.33126
-0.0160665	-0.278597	-0.159941	-0.673279	0.733762	-0.314286	-0.295493
-0.437362	-0.571106	-0.480629	-0.678655	2.2735	-0.44188	-0.498754
0.455242	-0.556991	-0.46943	1.5282	-0.9	1.39187	-0.386917
-0.328055	0.643275	-0.275084	-0.636398	-0.90295	-0.34037	-0.448966
-0.417244	-0.56587	-0.442056	2.27575	-0.954405	1.54232	-0.426706
0.107858	1.13878	2.05149	-0.672773	-0.486469	-0.301433	0.333062
-0.35525	-0.481645	-0.473695	1.86615	-0.912412	2.09085	-0.380658
-0.358385	0.438052	-0.289702	-0.672254	-0.438542	-0.376402	-0.430821
0.629643	2.16493	-0.374822	-0.627368	-0.953747	-0.124442	-0.476166
-0.270057	-0.533607	-0.142788	0.725211	-0.165232	1.59673	-0.106568
0.981135	-0.548809	-0.149957	1.19438	-0.916662	2.18704	-0.446884
-0.416808	2.58648	-0.426637	-0.684489	-0.957505	0.591845	-0.372871
-0.21272	-0.501686	2.22035	-0.203891	-0.165592	2.27034	-0.302326
4.40941	-0.537214	-0.514508	-0.667957	-0.946351	-0.0446457	2.99482
-0.390818	-0.533745	-0.338161	-0.67335	1.47349	-0.419478	-0.457037
-0.436773	-0.56939	-0.556805	-0.674647	2.16863	-0.440399	-0.508622
-0.355709	-0.523976	-0.535743	0.87135	-0.905984	5.63257	-0.476063
-0.418329	1.9134	-0.516436	-0.672437	-0.814952	3.57999	-0.496132
-0.306781	-0.54755	-0.526413	1.56099	-0.954771	3.29914	-0.469006
-0.392316	2.3217	-0.4395	-0.546204	-0.576206	-0.161329	-0.484522
-0.285485	-0.563618	-0.31013	0.0326479	0.156392	0.200733	0.0485397
0.088264	2.17438	-0.510142	-0.663221	-0.952986	1.69708	-0.422015
4.56461	-0.571354	-0.444005	-0.0744828	-0.95388	0.401221	1.00251
-0.426274	2.24453	-0.32252	-0.653283	-0.619248	-0.351004	-0.463987
-0.204883	2.98703	-0.478335	-0.679403	-0.958757	-0.395929	-0.395572
0.431489	-0.554693	-0.241895	1.93538	-0.957574	0.10961	-0.462352
-0.364218	-0.567196	-0.546245	1.80858	-0.957361	1.46266	-0.367209
-0.418578	-0.558678	-0.568506	2.54536	-0.942452	-0.282932	-0.496012
-0.392361	2.54976	-0.400193	-0.541906	-0.903112	-0.355889	-0.388352
0.326298	-0.112765	0.415529	-0.652951	-0.0471683	-0.355291	-0.216868
3.28439	1.15189	-0.604812	-0.68623	-0.963807	-0.346463	0.634906
-0.42816	-0.565366	-0.410356	-0.679347	2.00503	-0.43417	-0.472534
-0.41546	-0.564476	-0.466958	-0.625685	1.42798	-0.335564	-0.439415
-0.408959	-0.569305	-0.5089	2.43227	-0.899548	-0.379249	-0.498329
2.15448	-0.570945	2.21513	-0.679342	-0.850228	-0.43357	-0.480762
-0.219997	-0.554338	-0.337096	1.90767	-0.932276	-0.0354796	-0.219896
-0.434522	-0.569546	-0.530615	-0.671116	2.45602	-0.434802	-0.501069
-0.398298	-0.528963	-0.448959	2.18227	-0.804213	-0.262747	-0.422068
-0.280436	-0.508718	0.330927	1.46542	-0.823647	0.386119	-0.227397
-0.0889188	-0.552395	-0.183371	1.75371	-0.907714	-0.299563	-0.474311
-0.269054	-0.562412	4.02599	0.0925986	-0.439878	-0.29937	0.859593
-0.15003	-0.526061	-0.43534	1.53409	-0.937177	2.44892	-0.414195
-0.418757	3.10554	-0.500933	-0.661212	-0.949597	-0.314396	-0.498052
1.62445	-0.555723	-0.436901	0.894197	-0.933479	1.56933	0.00327984
-0.395239	-0.546523	-0.489124	1.82222	-0.717151	1.06736	-0.486024
-0.0457855	2.46039	-0.48943	-0.66706	-0.902539	-0.376117	-0.464846
0.609878	2.28702	-0.474907	-0.672018	-0.959046	-0.139563	-0.185376
-0.294261	2.00426	0.157539	-0.668224	-0.855033	-0.393134	-0.350882
-0.114007	-0.0574916	-0.430141	-0.619758	0.680472	-0.29336	-0.202991
-0.0897214	-0.55409	-0.475309	1.9488	-0.956213	0.308194	-0.449534
1.3769	-0.555665	0.589487	0.629881	-0.941611	2.05106	0.306892
4.19839	-0.562397	-0.539763	-0.681352	-0.957043	-0.388487	0.550745
0.896576	0.1086	-0.223955	-0.485975	-0.0551944	-0.419466	0.950762
-0.435425	-0.572537	-0.537574	-0.680931	1.82782	-0.448858	-0.497048
-0.411853	-0.524752	-0.557681	2.19917	-0.931364	0.134207	-0.465822
-0.348905	-0.550068	-0.23905	0.942212	0.179218	-0.0139353	-0.43585
-0.39671	-0.568402	-0.561616	2.29085	-0.94338	0.788813	-0.467557
-0.406213	-0.55448	-0.58404	2.33419	-0.932652	-0.271971	-0.490022
0.208526	1.03158	1.46679	-0.655568	-0.563674	-0.376892	-0.085724
0.806763	-0.553364	0.246022	-0.427755	-0.546013	-0.192558	-0.433258
-0.328739	-0.560952	-0.545283	2.30305	-0.943926	-0.286676	-0.488832
0.226012	-0.537913	-0.337478	1.72684	-0.956094	0.614579	-0.15974
-0.427355	-0.566932	-0.216747	-0.684561	1.74255	-0.435342	-0.492223
-0.374649	-0.556405	-0.538932	2.15042	-0.951807	1.96223	-0.49091
-0.284618	2.73054	-0.328624	-0.670247	-0.95449	-0.254702	-0.451895
-0.371399	-0.555153	1.42067	-0.670723	0.0865091	-0.285245	-0.110421
4.97413	-0.542122	-0.546126	-0.683675	-0.95639	-0.444727	-0.421361
0.626154	2.41707	-0.601477	-0.684731	-0.963572	-0.390581	0.300284
-0.429772	2.69783	-0.572164	-0.676903	-0.673919	-0.425117	-0.504249
-0.404994	-0.56498	0.376878	2.03152	-0.956572	0.499452	-0.393402
0.484199	-0.549006	2.8086	0.507053	-0.836673	1.03472	-0.0858717
0.053146	2.67061	-0.551086	-0.683037	-0.961495	-0.348755	-0.453608
-0.359487	-0.559112	-0.189611	1.33483	-0.526085	0.56149	-0.193423
-0.391431	1.40386	-0.548865	-0.67812	0.100196	-0.390764	-0.481958
-0.25312	2.2399	-0.567689	-0.685521	-0.962761	1.53455	0.558925
2.75787	-0.56843	-0.205715	0.0763353	-0.955155	-0.18096	2.53487
-0.419481	-0.553308	-0.481507	2.42601	-0.960823	0.395854	-0.0320505
-0.378701	-0.450379	-0.186314	1.22018	-0.927226	3.34585	-0.43512
0.0463795	-0.527286	-0.224513	0.555604	-0.527033	2.96346	0.29498
-0.410731	-0.308054	-0.273754	0.708847	0.4422	-0.188681	-0.416212
-0.396211	-0.563422	0.280078	0.0101831	1.02209	-0.0571777	-0.0879736
-0.429989	1.85077	-0.510459	-0.668977	-0.197586	-0.406433	-0.501972
-0.416606	-0.56274	-0.53229	2.36016	-0.953512	0.384091	-0.447941
-0.119573	-0.564984	-0.459988	1.75832	-0.949366	2.37348	-0.468368
-0.194536	0.607792	-0.46415	-0.676631	-0.131706	-0.375599	1.977
1.70992	-0.511904	-0.141949	0.0794879	-0.949823	3.74133	1.26162
-0.42936	-0.568781	-0.0320618	-0.637887	1.9514	-0.435423	-0.508391
-0.433366	2.37312	-0.585415	-0.674289	-0.210093	-0.434501	-0.502753
-0.415647	-0.567177	-0.285916	-0.66893	2.00801	-0.434489	-0.470761
-0.36614	-0.536058	-0.175815	-0.545499	0.04753	0.656152	-0.324878
-0.429093	2.07199	-0.587092	-0.669556	-0.45556	-0.436094	-0.503955
-0.0177466	-0.543059	1.71484	1.64817	-0.95475	0.610737	-0.202557
-0.262447	-0.340596	0.662542	-0.615278	0.0321371	0.0046594	0.0866829
-0.439218	-0.569478	-0.529926	-0.679232	2.40248	-0.452397	-0.499175
-0.15032	0.487211	0.0730158	-0.677498	0.448611	-0.400241	-0.381346
-0.438891	2.14444	-0.564241	-0.682398	-0.617574	-0.434953	-0.518568
-0.353498	-0.552614	-0.280488	1.19841	-0.468998	1.0179	-0.389246
-0.164141	-0.548823	-0.415736	2.21134	-0.958465	-0.215627	-0.429546
0.126573	-0.312644	-0.283052	0.227608	-0.46641	4.22663	-0.356618
-0.355105	-0.529083	-0.363739	0.578217	0.572824	-0.213474	-0.340808
0.246752	2.51976	-0.383695	-0.676973	-0.960362	0.398997	-0.355247
-0.0356761	-0.554586	-0.236079	1.76778	-0.883818	0.61633	-0.205381
-0.419362	-0.531558	-0.380087	1.78122	-0.94871	0.953533	-0.375991
-0.409029	-0.566569	-0.463499	-0.677702	1.52818	-0.417669	-0.497959
2.61237	0.703947	-0.513551	-0.678803	-0.959658	-0.301909	0.77342
-0.416582	-0.554329	-0.356384	-0.672956	1.54125	-0.414537	-0.320672
-0.170117	-0.528707	1.14846	0.389796	-0.453483	1.19757	-0.131211
0.675148	2.36039	-0.555213	-0.68592	-0.961909	-0.241672	0.316951
0.108723	-0.518105	-0.487178	0.512501	-0.921327	2.72571	0.808503
0.134692	-0.553915	0.794447	-0.655857	-0.589214	0.554821	2.74969
1.37601	-0.467055	-0.127635	-0.638965	-0.953847	4.51953	3.20531
-0.308721	-0.568987	1.29087	2.02521	-0.958217	-0.109869	-0.295122
-0.336287	-0.521027	-0.423977	1.28461	-0.949765	5.17983	-0.429227
-0.427613	-0.561299	-0.52256	2.21837	-0.864881	-0.244945	-0.435641
-0.401688	-0.523117	-0.461527	2.06042	-0.952684	1.70563	-0.0465455
-0.313665	-0.438776	-0.562154	2.41631	-0.955745	0.319235	-0.464238
3.1289	0.636688	-0.554015	-0.685117	-0.960145	-0.433662	0.775189
-0.297251	1.59119	-0.488841	-0.66606	-0.48696	0.595553	-0.483151
-0.389671	-0.57246	2.14553	-0.68481	0.819317	-0.435658	-0.433702
1.34409	1.98463	-0.555491	-0.684461	-0.9615	-0.174164	-0.439624
-0.433103	-0.570382	-0.408108	-0.67801	2.11084	-0.43897	-0.502945
-0.389327	-0.566451	-0.530632	2.29655	-0.923011	0.0876932	-0.493099
-0.282616	-0.549446	-0.321589	1.23126	-0.944709	0.477766	-0.480862
0.454884	2.11401	-0.51574	-0.66562	-0.813714	0.339233	-0.410687
-0.429439	-0.573114	-0.503797	-0.682471	2.06284	-0.442387	-0.508704
-0.296259	-0.560216	-0.235996	1.99198	-0.851018	-0.224345	-0.468436
1.19507	-0.557367	-0.134402	0.33078	-0.946983	4.78488	-0.281325
-0.400952	-0.560334	-0.467164	2.16109	-0.913185	-0.401321	-0.482914
0.106237	-0.38913	-0.421278	-0.675591	0.680244	-0.408534	-0.41911
1.85407	2.00456	-0.530009	-0.681195	-0.959398	-0.209534	0.00951515
-0.298297	-0.325528	6.72968	0.723596	-0.947444	-0.382239	-0.424526
-0.406861	-0.555331	-0.53592	2.26741	-0.854475	-0.337348	-0.482908
-0.373617	-0.553982	-0.494803	2.11469	-0.918508	-0.296574	-0.473702
1.58116	-0.451229	-0.495829	-0.678421	-0.946176	9.75874	-0.491644
-0.415498	-0.496379	-0.523908	2.00328	-0.952972	1.38893	-0.486866
-0.396546	-0.530346	-0.492457	0.792679	-0.61523	-0.34132	1.52286
-0.256129	1.52989	-0.339788	-0.67988	-0.750018	-0.303918	-0.195637
0.134643	-0.552118	-0.450352	1.68711	-0.919406	-0.0976855	-0.344911
-0.383071	-0.565205	-0.10231	-0.0586719	0.463203	0.835159	0.600792
-0.433882	2.31831	-0.511508	-0.628653	-0.775124	0.268037	-0.505557
2.61935	0.873797	-0.576831	-0.683158	-0.960438	-0.288331	0.360584
-0.295482	-0.541267	1.49675	-0.349791	-0.938408	2.46844	3.36211
2.10886	0.893198	-0.287041	-0.674761	-0.949073	-0.273239	0.542977
-0.413709	-0.551011	-0.543045	2.30295	-0.9488	1.57981	-0.480981
2.39385	-0.566623	-0.247244	-0.230836	-0.918393	3.4628	0.939305
1.16518	2.19273	-0.556303	-0.6857	-0.962306	-0.371928	0.134249
-0.43872	-0.568817	-0.530321	-0.674838	2.30998	-0.445504	-0.509731
-0.363893	-0.537012	-0.483922	1.89566	-0.644732	-0.324336	-0.4524
-0.349224	-0.557288	-0.0675168	1.72743	-0.902579	-0.272357	-0.467059
0.182628	0.566938	-0.260849	-0.662766	-0.587685	-0.354963	-0.440572
-0.345846	-0.56525	-0.441962	2.1696	-0.932082	0.134663	-0.493512
0.235317	-0.562914	-0.162217	1.42108	-0.771742	0.184055	-0.38906
-0.281612	-0.553541	-0.441183	1.96403	-0.94456	1.40481	-0.470705
-0.388998	-0.545144	-0.519996	2.30875	-0.869054	-0.158887	-0.467771
0.816425	-0.567877	-0.455802	0.109581	-0.944384	6.07398	-0.39048
-0.320063	-0.550665	-0.156263	1.52445	-0.912718	0.892038	-0.435734
-0.228037	-0.462484	-0.340637	0.750797	-0.0271405	1.24224	-0.442474
3.84936	0.00117368	-0.474259	-0.683191	-0.952703	-0.390815	0.0815332
-0.358882	-0.473106	-0.222656	-0.676197	1.77357	-0.372904	-0.350787
-0.42805	-0.567505	-0.443142	-0.671354	2.0498	-0.437295	-0.480023
-0.119084	-0.523159	-0.282439	0.546858	-0.950068	4.19653	1.05661
-0.282664	2.14449	-0.283525	-0.668522	-0.945945	1.00708	-0.462852
-0.259958	-0.553233	-0.303967	1.94785	-0.959896	1.50729	-0.198466
-0.442013	-0.574512	-0.523343	-0.682587	2.04266	-0.449506	-0.515055
-0.417824	-0.519924	-0.285376	2.04842	-0.834928	-0.259046	-0.49869
1.21081	-0.546718	-0.464681	0.73693	-0.933432	1.83368	-0.376762
-0.43264	-0.510708	-0.377768	2.27451	-0.937372	-0.260523	-0.487279
2.34668	0.171752	-0.461193	-0.680122	-0.952948	-0.415889	-0.451443
4.32837	-0.359854	-0.32266	-0.684032	-0.952359	-0.37057	0.613881
0.267153	-0.564229	-0.304662	1.69845	-0.936551	-0.0308314	-0.426442
-0.34604	-0.527045	0.949103	0.799183	-0.936487	4.34054	0.585049
-0.146264	-0.546808	1.35583	1.57403	-0.688878	-0.295834	-0.412164
-0.409287	2.81047	-0.441584	-0.673468	-0.929865	-0.415046	-0.464756
-0.414534	-0.552021	-0.122137	1.81683	-0.934984	-0.275792	-0.440287
-0.39838	3.16627	-0.605186	-0.68232	-0.959134	-0.415525	-0.502384
-0.405218	-0.512908	-0.215891	1.91491	-0.947795	0.0500773	-0.471369
0.294455	-0.491401	-0.3148	0.152451	-0.527606	3.64584	0.296089
0.429321	0.934152	-0.123828	-0.672892	-0.274837	-0.197969	-0.165531
-0.244378	0.424135	-0.444885	-0.677884	0.482249	-0.421519	-0.476915
0.421526	-0.553569	-0.0686789	1.60854	-0.93014	-0.0104901	-0.375748
-0.432892	-0.54283	-0.537982	-0.679284	1.80259	-0.44151	-0.494099
-0.416907	-0.556448	-0.554676	2.41956	-0.952749	-0.0704996	-0.426935
-0.327271	-0.541038	-0.149309	1.79601	-0.947444	0.414702	-0.446277
-0.375388	-0.556912	-0.50971	2.0949	-0.915291	0.196258	-0.475962
-0.424382	1.85777	-0.508938	-0.373513	-0.70494	0.488388	-0.504646
2.53001	1.50171	-0.599973	-0.685271	-0.963285	-0.435352	0.18862
-0.419446	-0.544111	-0.594643	2.49849	-0.956957	0.989369	-0.471565
-0.17223	-0.558588	-0.158963	-0.675245	0.964623	-0.423557	-0.470359
0.101401	2.458	-0.547767	-0.679482	-0.960407	0.5233	-0.381916
-0.421315	-0.557782	-0.509601	2.38108	-0.943367	-0.405195	-0.495545
-0.408713	-0.568254	0.623101	0.702185	-0.0072529	-0.391556	-0.460328
-0.365763	-0.539514	-0.438758	2.2572	-0.956787	1.26705	-0.287915
0.873263	2.18098	-0.455003	-0.675575	-0.958752	-0.190372	-0.25102
1.46438	1.82669	-0.611777	-0.687758	-0.964214	0.920751	0.0589899
0.515821	-0.553079	-0.137111	1.17697	-0.925544	2.87701	0.0152117
-0.41343	1.68658	-0.552273	-0.678711	-0.509124	-0.434241	-0.496263
-0.44047	2.68016	-0.601937	-0.679231	-0.78219	-0.437304	-0.515284
-0.363241	-0.571034	-0.244217	2.1162	-0.961998	0.0489331	0.555891
-0.400929	-0.257854	-0.193414	0.696555	-0.447674	2.15149	-0.101158
-0.419193	-0.560377	-0.519342	1.74969	-0.953114	1.78682	-0.493139
-0.291168	-0.530305	1.45938	-0.312371	0.499372	0.651956	-0.343963
-0.0327016	2.4911	-0.522618	-0.673697	-0.956902	0.559589	-0.466965
-0.373429	-0.556888	-0.131508	2.44873	-0.952499	-0.247952	-0.416047
-0.40295	-0.52811	-0.548381	1.4598	-0.949544	4.23168	-0.410177
-0.385914	2.20826	-0.442406	-0.67728	-0.885784	1.4701	-0.423004
-0.423705	2.89078	-0.558001	-0.667409	-0.955324	0.0657916	-0.492637
0.311894	-0.553064	-0.273116	1.3712	-0.923712	-0.244928	-0.475606
-0.430035	-0.548878	-0.525922	1.59483	-0.953045	2.73258	-0.0441292
0.401126	2.5899	-0.551078	-0.684243	-0.963078	-0.372714	-0.394248
0.509856	2.12275	-0.485591	-0.681563	-0.958911	0.0969527	0.184067
2.3758	-0.558795	-0.515773	-0.515279	-0.953314	3.4765	3.25832
3.19347	1.13372	-0.540472	-0.676985	-0.961187	-0.379265	0.674432
0.286692	-0.551862	-0.236863	1.09078	-0.955996	3.62825	-0.192343
-0.132111	2.37894	-0.567847	-0.675808	-0.952153	0.506598	0.669259
-0.162761	2.89552	-0.577108	-0.677427	-0.959256	-0.344504	-0.381846
0.0540593	-0.545481	-0.328427	2.06227	-0.948411	0.116432	-0.391829
-0.362648	-0.565986	-0.487033	1.7307	-0.525825	-0.208258	-0.474311
-0.403676	-0.559594	0.814049	0.332423	-0.272095	-0.240401	1.62708
-0.153513	-0.553793	0.161437	2.06787	-0.960489	0.737419	-0.378267
0.368848	2.72153	-0.599502	-0.682422	-0.962119	-0.277647	-0.415635
4.31738	-0.571269	-0.532933	-0.66841	-0.953564	2.12505	2.35555
0.0410416	-0.323005	-0.0545372	-0.668838	0.633125	-0.353956	-0.21576
-0.344973	-0.54622	-0.376204	1.63476	-0.954991	1.76994	-0.401461
-0.196731	-0.5547	-0.114735	1.88965	-0.93627	-0.24945	-0.408262
-0.260547	-0.519278	-0.289527	1.08307	-0.947117	4.88547	-0.374535
2.0216	-0.566918	-0.499365	0.264748	-0.939932	2.24504	0.783057
-0.438026	-0.567238	-0.504004	-0.618707	1.94754	-0.423002	-0.491035
-0.431356	1.7748	-0.589056	-0.678677	-0.144086	-0.445012	-0.512711
0.608121	0.612101	-0.273452	-0.678204	-0.263789	-0.222182	-0.372329
-0.40762	-0.559518	-0.156626	2.15454	-0.938931	0.146705	-0.447133
0.0669566	2.39679	-0.510898	-0.622791	-0.902026	-0.399857	-0.492799
-0.147152	-0.555049	-0.347353	-0.645945	0.526488	-0.332947	-0.461978
-0.434558	1.54272	-0.534982	-0.630563	0.102669	-0.383491	-0.492889
-0.390176	-0.547471	-0.393571	2.30274	-0.921212	-0.276693	-0.410602
-0.424356	-0.559784	-0.428707	2.67689	-0.942282	-0.382192	-0.465317
0.379263	2.29652	-0.571013	-0.682426	-0.962884	0.666927	-0.131939
-0.386626	-0.443176	-0.362289	0.689	0.540827	0.31415	-0.451918
-0.0193696	-0.327456	-0.470613	0.513958	-0.200186	2.91715	-0.18621
0.38476	0.479638	-0.423324	-0.67861	-0.594364	-0.376942	-0.489657
-0.410035	-0.567061	-0.427762	0.98325	-0.310392	2.34282	-0.467764
-0.24799	-0.335174	-0.442996	-0.678712	1.4146	-0.392372	-0.470547
0.213392	-0.562011	-0.264146	1.25195	-0.948907	2.94869	-0.348227
-0.102829	-0.0772275	3.64263	-0.667255	-0.453085	-0.398979	-0.321659
-0.43547	1.48966	-0.567139	-0.665511	0.248503	-0.429254	-0.507866
-0.271355	-0.436306	0.35065	-0.0606672	0.569235	-0.248029	-0.352531
2.22086	-0.25272	-0.320168	-0.676203	-0.951626	-0.404634	-0.238978
2.98221	0.67064	-0.313609	-0.682422	-0.957074	-0.413784	-0.394309
1.03413	2.40107	-0.568165	-0.682512	-0.962075	0.0155174	-0.328156
0.369321	-0.565992	-0.092539	1.11721	-0.952733	2.16109	0.581299
-0.242653	1.9907	-0.492521	-0.643251	-0.795787	1.03202	-0.483202
0.156532	-0.533667	1.86356	-0.434814	-0.33284	-0.266578	-0.0351126
-0.308103	-0.561462	-0.503566	2.42053	-0.949805	0.0968968	-0.442048
-0.11114	-0.550884	2.56184	1.47705	-0.937534	-0.236806	-0.404202
0.244406	-0.477131	-0.435387	1.06635	-0.870938	3.84018	-0.42951
-0.319377	2.19488	-0.555718	-0.674649	-0.958071	2.13119	-0.438539
-0.399597	-0.561874	-0.530384	2.29286	-0.924035	0.0226251	-0.486242
-0.405691	-0.506011	-0.341994	1.70932	-0.93362	1.7393	0.0403055
0.124241	1.03364	0.924751	-0.667974	-0.0975401	-0.272953	-0.377657
-0.0161771	-0.550435	0.62674	0.840588	-0.942617	3.03363	0.716073
0.457275	-0.398454	-0.31259	-0.672597	-0.117499	-0.387899	3.74637
-0.353532	-0.541202	-0.495474	2.24014	-0.904083	0.060222	-0.486049
-0.407296	2.49565	-0.571864	-0.675631	-0.88175	-0.420406	-0.480949
0.630833	-0.535804	-0.544845	0.310519	-0.958914	4.06044	2.23702
-0.401994	-0.499593	-0.305033	1.57838	-0.951997	1.60165	0.255864
-0.419363	-0.0479849	-0.566937	0.251706	0.229429	2.53253	-0.469148
-0.417777	2.93736	-0.537241	-0.560724	-0.927754	-0.228669	-0.478486
-0.388154	-0.523128	-0.516153	2.05533	-0.861582	0.305018	-0.442274
-0.400349	-0.536729	0.0739157	0.318179	-0.944694	4.39248	1.11957
-0.428921	2.38394	-0.597553	-0.683119	-0.613401	-0.43626	-0.501427
1.40121	1.73178	-0.534676	-0.684005	-0.963112	-0.348493	0.79619
2.9825	-0.564955	0.557519	-0.563279	-0.91013	0.0650413	0.303987
-0.129043	2.60527	-0.549057	-0.605398	-0.887165	-0.0856422	-0.499414
1.71417	1.98132	-0.587818	-0.68173	-0.962047	0.324802	-0.465659
-0.407501	-0.549362	-0.454128	1.87391	-0.883582	0.881134	-0.377171
1.07713	-0.56301	0.184111	0.119706	-0.275661	-0.312376	-0.316536
-0.166273	-0.565506	-0.361202	1.79419	-0.954106	1.30517	-0.328809
-0.430205	2.79517	-0.594092	-0.677328	-0.824214	-0.317668	-0.499409
-0.289967	-0.503556	-0.131987	1.51178	-0.498798	-0.288928	-0.207017
-0.387634	-0.554642	-0.200671	1.96103	-0.839838	0.593084	-0.487761
0.429435	-0.539595	0.436349	1.34997	-0.940316	1.39434	-0.446692
-0.398366	-0.564997	-0.141683	-0.679325	0.913486	-0.38148	-0.480162
1.29604	-0.55204	-0.0757375	1.20224	-0.955682	0.255081	0.141991
-0.419708	-0.55556	-0.473849	-0.676769	2.22301	-0.405865	-0.436233
-0.443165	-0.568988	-0.566174	2.23901	-0.952666	0.536812	-0.482277
-0.41886	-0.560766	-0.583381	2.17521	-0.940272	-0.0798094	-0.49074
-0.38794	-0.555143	-0.425062	2.03222	-0.925098	0.617092	-0.393922
-0.357728	0.755638	-0.392989	-0.669458	0.117822	-0.31813	0.414702
0.305557	0.0158126	0.46458	-0.628676	-0.269524	-0.396296	2.39311
-0.240541	-0.569015	-0.493252	2.25852	-0.953476	-0.200108	-0.469927
0.316896	2.53377	-0.553959	-0.682847	-0.962467	0.609513	-0.403729
-0.384607	-0.56434	-0.528725	1.99107	-0.833033	0.10295	-0.48487
-0.430605	1.65933	0.298517	-0.680946	-0.844151	-0.430554	-0.451048
-0.371091	0.422602	-0.419192	-0.676853	0.986599	-0.428154	-0.479156
0.287259	-0.533157	-0.475485	1.17149	-0.85327	1.96283	-0.127663
5.21847	-0.56005	-0.596264	-0.617144	-0.955356	-0.40784	-0.214626
-0.395394	0.0697394	-0.448068	0.835352	-0.454665	-0.344791	-0.357917
-0.0454666	-0.561502	-0.495801	0.983941	-0.960823	4.91602	0.606947
-0.381636	-0.0578397	-0.0732147	-0.382996	0.412434	-0.398874	-0.454048
-0.219728	2.19845	-0.481778	-0.678387	-0.948457	1.39105	-0.347703
-0.389125	-0.538835	-0.515191	2.22048	-0.934851	-0.182991	-0.496253
0.422401	2.3629	-0.524103	-0.675985	-0.960664	0.122812	-0.453462
4.3714	0.254256	-0.601849	-0.689172	-0.964488	-0.417175	2.18462
2.79807	1.11797	-0.541049	-0.684342	-0.960054	-0.283808	0.638972
0.0959556	-0.37384	-0.427068	-0.666265	0.921042	-0.377436	-0.445475
0.619509	-0.54318	-0.472515	0.711299	-0.910381	3.25642	0.535648
2.51806	1.36458	-0.447741	-0.683443	-0.960522	-0.403868	0.263512
1.20196	0.59384	-0.252555	-0.681605	-0.748823	-0.427109	-0.381368
-0.436062	2.49633	-0.582864	-0.677935	-0.745728	-0.418493	-0.505201
-0.408176	-0.509762	-0.477745	1.36489	-0.689753	3.05519	-0.33995
-0.408675	-0.556482	-0.456595	2.28328	-0.934462	0.745024	-0.439404
-0.347248	0.0781479	-0.168215	-0.671494	0.692918	0.951939	-0.356651
-0.1856	-0.563672	-0.225641	1.76937	-0.951344	1.90698	-0.373895
-0.409947	-0.537111	-0.539166	1.6611	-0.479683	-0.37853	-0.473127
-0.305144	2.06342	0.0358256	-0.645459	-0.928976	-0.0842285	-0.38862
-0.443256	2.0548	-0.565452	-0.671366	-0.502999	-0.375796	-0.507116
1.6997	1.29339	-0.511374	-0.683801	-0.961337	-0.326593	0.228554
1.54221	-0.536194	0.130075	0.124468	-0.936623	0.436567	-0.292895
-0.380453	-0.537973	-0.524434	2.20595	-0.921144	1.07634	-0.45305
-0.37107	-0.562997	-0.199154	1.49886	-0.917775	2.39817	-0.283591
-0.413523	-0.509009	-0.268142	-0.678142	0.876583	-0.408377	-0.421753
1.01956	-0.374026	-0.292827	-0.678847	0.101312	-0.399976	-0.434574
-0.193381	2.95523	-0.600583	-0.679809	-0.96005	-0.316594	-0.46826
-0.443078	-0.399676	-0.498206	0.802463	0.867747	-0.355854	-0.486498
-0.388947	-0.522587	-0.0317922	1.28991	-0.721792	0.994252	0.586048
0.13985	-0.541448	-0.17917	1.79863	-0.936386	-0.215182	-0.43499
-0.428629	-0.554801	-0.53919	2.29617	-0.926855	-0.326842	-0.458493
4.18714	0.0296309	-0.569243	-0.6845	-0.959197	-0.38639	1.76702
-0.427214	-0.569347	-0.571512	-0.664348	2.28283	-0.423847	-0.497331
-0.420573	-0.538433	-0.49399	2.41572	-0.951463	-0.303426	-0.471677
-0.370011	-0.485129	-0.402017	0.368865	0.500253	0.181086	-0.454986
2.24402	1.70137	-0.530096	-0.680236	-0.961369	-0.176419	-0.462089
-0.402424	-0.36278	-0.456367	0.454054	0.650831	-0.219709	-0.468439
-0.432113	-0.564333	-0.134177	-0.677018	1.99267	-0.444388	-0.456759
-0.413791	-0.538584	-0.44281	2.06519	-0.946004	1.41807	-0.447856
3.1037	-0.559999	-0.44611	-0.588978	-0.781086	1.00074	1.9996
0.280784	-0.556032	-0.455369	0.904705	-0.910884	2.41824	0.712652
3.7157	-0.240506	-0.509403	-0.666416	-0.95328	-0.403011	-0.447671
0.81998	-0.531586	0.0302422	0.959802	-0.917259	3.08932	-0.353282
1.44422	1.39151	-0.569534	-0.684175	-0.961007	0.102737	-0.189401
-0.165237	-0.54954	-0.385384	2.25121	-0.935639	0.328018	-0.242251
4.23137	0.564921	-0.606069	-0.687458	-0.963008	-0.439839	0.332237
-0.342394	0.230022	0.237297	-0.205427	-0.331888	-0.416733	2.32945
-0.413027	-0.568636	-0.488372	2.47859	-0.936742	-0.127632	-0.481948
0.952668	0.907513	2.17092	-0.656123	-0.865053	-0.363909	0.260368
0.123388	0.385015	0.0621956	-0.673261	0.0127982	-0.357514	0.159465
-0.364655	1.92257	-0.472856	-0.680625	-0.573616	-0.10375	-0.49998
-0.410934	-0.255093	0.457756	0.0812302	0.600524	-0.321154	-0.337448
-0.440511	-0.571171	-0.16755	-0.672765	2.31984	-0.435417	-0.496639
0.572968	1.98427	-0.0843637	-0.613265	-0.91372	-0.223366	-0.22674
2.07296	-0.517408	-0.532895	-0.568597	-0.951124	5.7964	1.98819
2.21886	1.26437	-0.585349	-0.683024	-0.964047	0.308251	1.06063
-0.40006	-0.563943	-0.387207	2.35867	-0.9562	0.440284	-0.462588
-0.0195182	-0.481378	2.55107	-0.542651	-0.203939	0.0001645	-0.0893482
-0.14479	-0.559671	-0.278267	1.53712	-0.905739	0.553765	-0.410768
3.54903	0.521758	-0.536099	-0.682775	-0.961361	-0.381858	1.05387
-0.390629	-0.561286	-0.348365	2.06111	-0.954995	0.918551	-0.462816
1.92663	1.74054	-0.480049	-0.678122	-0.924494	-0.407248	-0.288952
-0.391804	-0.571158	-0.433124	2.22544	-0.947867	-0.337721	-0.464643
2.26462	-0.558522	-0.196689	1.00732	-0.950947	0.734486	-0.382094
-0.412056	1.83725	-0.553293	-0.677685	-0.401299	-0.372086	-0.50242
-0.396063	2.43607	-0.53385	-0.668481	-0.893833	0.832454	-0.492434
-0.442132	1.04582	-0.598067	-0.677535	0.585363	-0.43108	-0.51098
0.710309	-0.458787	-0.332043	0.572697	-0.660204	1.89039	-0.309161
-0.359415	-0.319998	-0.323763	-0.667687	0.873339	-0.410177	-0.408521
1.54558	-0.559498	-0.158482	0.108865	-0.955211	6.88492	-0.342073
-0.400049	-0.550304	-0.524409	2.24629	-0.934799	0.471349	-0.477049
-0.377637	2.46215	-0.247503	-0.659817	-0.92131	-0.398623	-0.402933
-0.422826	2.76254	-0.508104	-0.673511	-0.946168	-0.137758	-0.486419
-0.428298	-0.553363	-0.523643	-0.67678	2.24673	-0.433281	-0.507776
-0.429386	-0.541492	-0.474957	2.05341	-0.943772	1.57456	-0.488345
-0.369158	-0.436042	-0.569705	1.07367	-0.953533	5.04916	-0.478876
-0.430206	-0.551906	-0.582961	2.02233	-0.944704	1.68596	-0.48089
-0.361795	-0.544684	-0.412474	2.115	-0.867834	0.609842	-0.464407
1.33988	1.79181	-0.541862	-0.68303	-0.959627	-0.334788	0.373261
0.644438	2.65355	-0.590229	-0.684033	-0.959619	-0.40841	-0.493076
-0.404519	-0.556558	-0.478843	2.21618	-0.925673	-0.11266	-0.494034
-0.400516	-0.523956	-0.438381	2.18658	-0.943799	0.779129	-0.480594
-0.398672	2.25981	-0.455464	-0.58714	-0.628191	-0.385694	-0.502975
-0.149803	-0.464165	-0.473818	1.50977	-0.791395	0.748419	-0.109191
-0.125415	2.0717	-0.485204	-0.680766	-0.956028	1.48113	-0.371389
-0.40318	2.61925	-0.406042	-0.639358	-0.944387	-0.347298	-0.509919
-0.411356	-0.561028	-0.338228	1.28854	-0.805252	-0.330483	-0.458077
1.02016	-0.556019	0.879462	0.797515	-0.940901	0.0930823	1.08206
-0.219461	-0.506307	0.316899	1.37686	-0.743127	0.228321	0.205775
-0.392693	-0.489559	-0.52011	2.29702	-0.812685	-0.124476	-0.374798
-0.204997	-0.554561	1.0378	1.77484	-0.89437	-0.194293	-0.439226
0.672457	2.25888	-0.509612	-0.676311	-0.948557	-0.133397	-0.434142
-0.444527	-0.572589	-0.555937	-0.682829	2.29483	-0.452556	-0.508963
-0.426121	-0.468894	-0.58278	2.19756	-0.945869	0.813942	-0.481311
-0.429972	-0.546933	-0.479496	2.04749	-0.947908	-0.211824	-0.476932
-0.39932	-0.56772	-0.41931	1.63203	-0.866038	0.298866	-0.488111
0.640133	2.06706	-0.595433	-0.684142	-0.96181	-0.401749	0.997106
-0.418936	-0.565859	-0.559757	1.94236	-0.612773	-0.377072	-0.48103
-0.383041	-0.564003	-0.477971	2.29415	-0.928062	-0.358927	-0.497346
0.0415685	-0.344441	-0.225298	-0.679969	0.706166	-0.427113	-0.38307
-0.36274	3.09324	-0.562699	-0.674137	-0.95617	-0.239249	-0.413526
-0.398802	-0.567341	-0.563371	2.34017	-0.918983	-0.246034	-0.457491
-0.436551	0.424413	-0.562558	-0.564206	0.675467	-0.434559	-0.505641
-0.379112	-0.558822	-0.42982	2.10419	-0.734976	-0.265328	-0.447623
0.0775438	1.04856	2.964	-0.672486	-0.606977	-0.333363	-0.407488
-0.321304	-0.529907	-0.519315	2.29671	-0.9092	-0.165168	-0.48567
-0.361347	1.1717	-0.354817	-0.671088	-0.0728475	-0.394294	-0.461719
0.69523	-0.497213	-0.263145	-0.0224141	-0.944899	6.579	1.07934
2.44092	-0.366272	-0.189393	-0.673268	-0.946381	-0.418393	-0.46571
0.121985	-0.563105	0.253776	1.49399	-0.948713	1.6065	-0.0261349
3.08114	1.26123	-0.584174	-0.686755	-0.96307	0.133477	0.557092
-0.401702	1.72625	-0.485238	-0.654163	-0.921577	-0.366344	-0.488113
-0.372066	-0.532901	-0.287316	0.632382	-0.883333	5.268	-0.265102
0.332255	-0.551466	-0.5145	2.02607	-0.907999	-0.299632	-0.470855
-0.437203	-0.566458	-0.52373	-0.671713	1.95873	-0.43901	-0.482779
-0.435634	-0.292247	-0.375547	0.324989	0.542292	1.1084	-0.46572
-0.272005	-0.561809	-0.442283	2.02505	-0.940241	0.702247	-0.380286
-0.424496	-0.543462	0.155554	1.8503	-0.932271	0.082551	-0.419218
-0.135998	1.28695	0.860543	-0.678396	-0.828322	-0.398794	-0.351118
-0.38333	-0.56087	-0.557567	2.13724	-0.96141	2.14087	-0.421416
-0.377323	-0.553357	-0.477065	2.42568	-0.908031	-0.243415	-0.464728
-0.418345	2.71372	-0.479016	-0.670796	-0.905793	-0.434298	-0.501092
1.22961	2.18775	-0.531809	-0.68006	-0.961042	0.220747	-0.299237
-0.417736	-0.555871	-0.466922	-0.675803	2.08419	-0.435212	-0.4922
0.556103	0.4799	0.013346	-0.680619	-0.812689	-0.388309	1.35539
-0.40037	3.13816	-0.549884	-0.654065	-0.945582	-0.401667	-0.504035
-0.423103	-0.568727	-0.533027	-0.661228	2.1825	-0.441457	-0.500877
-0.15301	-0.547317	-0.494514	1.97428	-0.873618	0.00916996	-0.474681
2.01843	1.03725	-0.431785	-0.680107	-0.957615	-0.0871386	0.550768
-0.314196	-0.526829	-0.305752	2.21147	-0.95335	0.250174	-0.197064
1.51773	1.66455	-0.078286	-0.661751	-0.949937	-0.0401854	-0.31567
-0.300242	-0.520135	-0.4159	2.08182	-0.9398	-0.0682174	-0.459628
2.638	1.04444	0.00391652	-0.685407	-0.960409	-0.415202	-0.0168447
-0.103395	-0.357247	-0.20713	0.318373	-0.940292	6.36936	0.278018
-0.142951	-0.54783	-0.538028	2.37093	-0.923558	-0.0750282	-0.416536
-0.414336	-0.541772	-0.152313	1.76356	-0.540309	-0.0638211	-0.436482
-0.335981	-0.540189	-0.526529	2.2101	-0.950163	0.609471	-0.478555
-0.410787	2.10849	-0.342523	-0.54928	-0.568017	0.465885	-0.498034
0.558396	-0.548297	-0.413872	1.56161	-0.9375	0.585859	-0.418798
-0.430831	-0.565328	-0.493739	0.750947	-0.95719	1.9348	3.14135
1.36048	-0.550603	-0.343529	0.664553	-0.925601	-0.2578	1.56552
3.96321	0.218728	-0.494633	-0.681736	-0.955632	-0.374046	-0.282956
-0.427776	-0.474108	-0.553226	1.27044	-0.942939	3.86506	-0.438939
-0.430533	2.09928	-0.614982	-0.639077	-0.251701	0.031834	-0.512364
-0.442049	2.95515	-0.597901	-0.682389	-0.654521	-0.440604	-0.517005
-0.329131	-0.550953	-0.572261	1.98938	-0.798459	-0.0921903	-0.462164
1.00183	-0.562727	0.492829	1.12981	-0.791887	0.0549736	-0.0789902
-0.410847	-0.547657	-0.502328	2.54654	-0.952019	-0.236926	-0.45447
-0.397223	-0.561176	-0.358174	1.58089	-0.36167	-0.310765	-0.453646
0.152222	-0.370586	-0.309966	-0.676865	0.573581	-0.395338	-0.332206
-0.231251	-0.536377	-0.393854	1.99056	-0.946868	0.961665	-0.429154
3.20195	0.753547	-0.592606	-0.686963	-0.96322	-0.408959	1.4354
-0.420223	-0.267137	-0.505349	0.937861	0.255186	0.014719	-0.449415
-0.264136	-0.519334	-0.452621	0.318811	-0.301847	0.269651	2.49975
-0.406727	-0.547962	-0.574282	2.40347	-0.948392	0.0906056	-0.483027
0.57051	-0.552217	0.686145	1.28843	-0.950737	1.1577	0.0690487
0.300361	-0.565109	-0.418366	-0.594959	0.678455	-0.107749	-0.439426
1.42521	0.300324	-0.386166	-0.67254	-0.833981	-0.367359	-0.379424
-0.436447	3.198	-0.580973	-0.67671	-0.94688	-0.440728	-0.51264
0.340946	-0.552195	0.202217	1.46443	-0.955854	1.75602	-0.391647
0.768672	0.593961	2.00841	-0.669679	-0.821256	-0.378465	-0.304825
0.22095	0.266904	0.912753	-0.67058	-0.493256	-0.304507	-0.336038
-0.418866	-0.548862	-0.470968	2.31069	-0.939712	-0.148996	-0.485962
-0.272921	-0.439177	1.99986	-0.67568	-0.0665033	-0.409589	0.237693
2.00141	2.10266	-0.615024	-0.685648	-0.960976	-0.29552	-0.409029
2.86623	-0.555273	-0.374117	1.08724	-0.941417	1.0072	-0.482227
-0.143854	-0.561823	-0.261655	1.64125	-0.883641	-0.344323	-0.477998
-0.428819	-0.568631	0.010256	-0.679167	1.6046	-0.428042	-0.446045
0.793069	0.534994	0.435531	-0.668293	-0.0047466	-0.295363	-0.415006
-0.428453	-0.564036	-0.522666	-0.671563	2.20577	-0.434093	-0.504499
-0.418412	2.81176	-0.489198	-0.633236	-0.918679	-0.396644	-0.464496
1.16669	2.0015	-0.59501	-0.684486	-0.956773	-0.092779	-0.457363
0.334255	-0.237177	-0.50012	-0.129669	-0.252193	4.09301	-0.489639
-0.287814	-0.569936	-0.557917	2.23089	-0.914503	-0.113533	-0.494454
0.753363	0.419889	0.259618	-0.674417	-0.279349	-0.377965	0.138184
1.02098	1.80379	0.127674	-0.669341	-0.953127	-0.284338	-0.0322631
0.47471	-0.540555	-0.32497	1.39422	-0.520856	-0.254286	-0.332643
0.29814	-0.463403	-0.464783	-0.665895	0.964954	-0.357838	-0.479365
-0.368006	3.19817	-0.589913	-0.676261	-0.953035	-0.426625	-0.493323
-0.414597	-0.544793	-0.455196	2.17125	-0.871997	-0.229282	-0.441707
-0.430429	-0.56966	-0.413968	-0.680797	1.08016	-0.437342	-0.498778
-0.218096	0.0057769	0.34032	-0.673845	-0.439346	-0.40094	0.905128
-0.42764	-0.512866	-0.494242	2.09461	-0.762815	-0.0158368	-0.480932
0.0953505	2.08756	-0.0769606	-0.66557	-0.869061	-0.334623	-0.411195
3.88052	-0.563866	-0.472665	-0.119886	-0.944315	0.104082	0.146329
-0.313218	-0.538895	-0.150402	1.71189	-0.864615	0.969238	-0.418614
2.22481	-0.553864	0.0846364	-0.367197	-0.937976	5.34737	1.11968
0.0279898	1.92529	0.300462	-0.665058	-0.842756	-0.291018	-0.381914
-0.439455	-0.324167	-0.564152	0.850387	0.567428	-0.192094	-0.473412
-0.261456	-0.548395	-0.242669	2.20825	-0.942852	0.277332	-0.414166
-0.136629	-0.558073	3.2223	1.52832	-0.93558	-0.341273	-0.439828
-0.213688	-0.569616	2.19259	-0.0801731	-0.227907	-0.293053	1.17072
-0.415405	-0.53503	-0.545523	1.98397	-0.959648	1.70756	-0.431675
-0.370766	-0.552043	0.429095	-0.584952	0.958239	-0.0679351	1.18176
-0.422423	-0.553011	-0.571844	2.46432	-0.9596	0.600498	-0.489617
3.59713	-0.188658	-0.521531	-0.686457	-0.959129	-0.444314	0.879796
4.73265	-0.195842	-0.509226	-0.678697	-0.958598	-0.411936	0.526173
-0.4308	2.44284	-0.527804	-0.465499	-0.731739	-0.338247	-0.493174
-0.367138	-0.545532	-0.547182	1.5859	-0.941402	3.43441	-0.440461
-0.400838	-0.551553	-0.524962	2.22304	-0.944386	-0.218898	-0.486129
-0.388664	-0.564852	0.35909	-0.68135	0.718391	-0.434344	-0.448213
0.0265452	-0.536168	0.0362956	1.52948	-0.954071	1.33037	-0.224047
-0.417849	-0.571124	0.473151	-0.678256	1.4956	-0.420418	-0.476229
1.31391	1.59415	-0.507537	-0.675186	-0.956573	-0.0523075	-0.350495
-0.411519	-0.538712	-0.499106	2.13318	-0.866834	0.550492	-0.469891
-0.372084	-0.567087	-0.429686	2.42029	-0.951393	-0.163597	-0.478907
-0.406712	-0.545928	-0.538762	2.56445	-0.956741	-0.0416914	-0.405956
-0.432173	-0.572926	-0.510688	-0.677212	1.98435	-0.440339	-0.506403
-0.400597	-0.425768	-0.0773308	0.697727	0.00458535	1.58474	-0.454761
0.263281	2.65099	-0.480477	-0.682583	-0.957457	-0.345169	-0.373543
3.64579	0.223333	-0.539138	-0.684142	-0.955729	-0.418698	0.563481
1.34552	1.40138	-0.474371	-0.682821	-0.96074	-0.426082	-0.387444
2.22004	1.72608	-0.587497	-0.683369	-0.962546	-0.333658	-0.348067
0.238794	-0.552857	-0.456064	1.66898	-0.955804	0.576212	-0.465136
0.941362	-0.564225	-0.458569	-0.0146594	-0.952919	6.49945	0.800023
-0.420639	2.26364	-0.499729	-0.400676	-0.633242	-0.211557	-0.47289
-0.350602	-0.541136	-0.101991	1.72447	-0.93883	-0.143227	-0.443028
4.57764	-0.573959	0.517245	-0.230868	-0.954024	0.993023	0.202603
-0.408575	-0.554458	-0.559578	1.9814	-0.953302	0.759497	-0.497128
-0.369698	-0.40384	-0.281854	-0.602183	0.66907	-0.336944	-0.330638
-0.151644	2.6354	-0.494571	-0.67581	-0.940465	-0.11622	-0.467655
-0.429035	-0.547262	-0.106993	-0.680291	2.12866	-0.438202	-0.451082
0.0210705	-0.539185	-0.495131	-0.354449	-0.0650088	1.68867	1.82081
-0.404622	1.82007	-0.372986	-0.677315	-0.853061	0.113413	0.902726
-0.416254	-0.559776	-0.320705	1.11449	-0.515306	2.62534	-0.467729
2.68195	-0.543975	0.292002	0.0848129	-0.953627	2.58792	1.1488
-0.12603	-0.519517	-0.446323	1.08737	-0.584878	0.199962	-0.384867
-0.438351	-0.573898	-0.444534	-0.685058	1.98992	-0.452072	-0.495311
-0.405287	-0.543385	-0.535351	2.43853	-0.934744	-0.0442081	-0.386025
-0.439159	-0.567603	-0.373546	-0.666041	1.86554	-0.441221	-0.50112
-0.373876	-0.556989	-0.428304	2.22045	-0.954541	0.0487153	-0.393959
-0.361471	-0.529682	-0.280987	1.4586	-0.709539	1.22546	-0.0741258
-0.412118	-0.568975	-0.565052	2.22317	-0.951371	-0.290571	-0.491957
-0.267826	-0.250848	0.204392	0.0367646	-0.0303878	2.71842	-0.18231
-0.282383	2.70756	-0.507206	-0.669719	-0.952623	-0.332969	-0.481086
1.04091	-0.560378	-0.503532	1.37014	-0.882456	0.22523	-0.410548
2.20814	1.62636	-0.607911	-0.686439	-0.962967	-0.381398	-0.154329
-0.413978	3.02429	-0.573327	-0.680386	-0.951619	-0.428156	-0.504687
0.805572	-0.538499	0.180184	1.33102	-0.818521	1.03728	-0.393767
1.21909	2.4552	-0.4931	-0.680616	-0.955849	-0.213582	-0.349671
-0.435989	2.82074	-0.609281	-0.630695	-0.953935	-0.0779841	-0.512503
-0.295025	2.11962	-0.48595	-0.66096	-0.706002	0.554987	-0.499266
-0.307207	-0.563713	-0.48389	1.8975	-0.74124	-0.396864	-0.494252
-0.367285	-0.550556	1.51076	0.0970573	-0.392471	-0.303802	2.26467
4.05971	-0.573182	-0.359979	-0.339492	-0.952055	0.0868506	2.24987
3.89851	-0.562837	-0.53662	-0.627969	-0.937419	4.53633	1.41434
-0.364215	-0.56246	-0.531862	1.9927	-0.92781	0.0267976	-0.462988
-0.355742	-0.556538	-0.262433	2.20316	-0.954761	0.80953	-0.341788
-0.166841	-0.556417	-0.29209	2.02425	-0.95542	1.76309	-0.233185
0.867373	1.36451	0.176784	-0.603593	-0.610813	-0.168048	-0.438867
-0.401816	-0.552415	-0.496719	2.03927	-0.960459	1.25733	-0.269996
0.394092	-0.550381	3.36136	1.31697	-0.938666	-0.156341	-0.1864
-0.432115	2.20144	-0.599272	-0.674271	-0.180771	-0.445964	-0.514329
-0.394215	-0.512542	-0.55658	2.15632	-0.655646	-0.138849	-0.423961
-0.421433	-0.540517	-0.496298	2.18841	-0.802268	-0.246045	-0.410946
-0.382522	-0.540739	0.196723	0.140231	0.833123	0.00390134	-0.419159
-0.366642	-0.522177	-0.43892	1.38478	-0.636345	1.52504	-0.436016
-0.320786	-0.466249	-0.367319	-0.66787	1.2531	-0.323312	-0.476253
3.07974	0.097965	-0.236129	-0.678212	-0.920968	-0.415498	0.108799
2.64343	-0.550428	-0.47062	0.986813	-0.938579	-0.144658	-0.352062
-0.392371	-0.355189	0.160295	-0.237307	0.520452	1.45138	-0.466088
3.10012	-0.111742	-0.435204	-0.674184	-0.846548	-0.443904	-0.115227
0.236011	2.0518	-0.399387	-0.64508	-0.872615	-0.350981	-0.0992641
1.35297	1.27347	-0.467285	-0.680094	-0.956922	1.00376	-0.324954
2.71992	0.835716	-0.556724	-0.684539	-0.961281	0.691302	-0.278873
0.148454	1.36206	0.610204	-0.66328	-0.812864	-0.295112	1.04184
-0.389168	-0.553643	-0.339114	1.96296	-0.950385	1.67869	-0.441206
-0.39814	1.73078	-0.391627	-0.650627	-0.275774	-0.313296	-0.479795
-0.399717	-0.551906	-0.0076313	2.19881	-0.95324	0.0307581	-0.305403
-0.367762	-0.459153	-0.137151	1.68234	-0.846431	1.34255	-0.360797
-0.324608	-0.550848	0.51657	1.62984	-0.859481	0.284295	-0.360011
-0.416633	-0.553752	-0.523398	-0.676435	2.58241	-0.431433	-0.483225
-0.410448	-0.55963	-0.536831	2.26192	-0.925544	-0.402332	-0.44911
-0.319578	-0.539572	-0.531091	2.0611	-0.952758	1.40107	-0.395164
2.76599	1.41344	-0.511409	-0.683543	-0.959702	-0.372529	-0.355195
-0.0887488	-0.560136	0.0486359	1.83513	-0.932148	-0.07059	-0.372759
-0.389757	-0.546721	1.35498	1.50464	-0.958129	0.776678	0.539093
-0.435143	-0.57346	-0.563083	-0.671482	2.2995	-0.448215	-0.507412
-0.403435	-0.125915	-0.50011	0.955713	0.117918	-0.320602	-0.47437
-0.327529	-0.5302	1.87189	-0.0660129	-0.927517	5.17514	1.07071
-0.224218	-0.556393	-0.43997	1.77321	-0.936742	1.34695	-0.36083
-0.37169	1.87784	-0.0777668	-0.644161	-0.670452	0.289361	-0.457866
-0.155219	-0.459913	1.30141	-0.581225	-0.192678	0.992766	-0.287642
-0.374557	-0.535372	-0.529964	2.07327	-0.934535	0.539011	-0.457553
-0.373043	-0.568168	-0.234205	2.24199	-0.948066	0.780293	-0.38049
0.0870029	-0.542056	-0.45779	-0.530377	-0.307026	7.14186	-0.41374
3.49076	0.167562	-0.550438	-0.686466	-0.959125	-0.440924	0.312757
4.91102	-0.567422	-0.0540859	-0.57328	-0.940658	1.08898	-0.22293
1.49569	2.14756	-0.517837	-0.677558	-0.958258	-0.348673	0.0842151
-0.374325	-0.554058	-0.190448	1.6502	-0.938032	0.109401	-0.343677
-0.446253	-0.573871	-0.579231	-0.683146	2.3887	-0.456439	-0.514381
-0.33861	-0.558965	-0.326879	2.0899	-0.916819	-0.237729	-0.477706
0.354727	0.671703	-0.299359	-0.465768	-0.0842647	-0.360992	-0.231819
-0.367134	-0.568887	-0.486181	2.42057	-0.914902	-0.327359	-0.483634
-0.421023	-0.520477	1.76501	1.0557	-0.599561	0.668903	-0.37635
-0.395104	-0.561426	-0.423647	-0.664916	1.74243	-0.437126	-0.421878
-0.409949	-0.371528	-0.504276	0.589223	0.397916	0.563128	-0.427551
-0.299281	-0.50499	-0.576881	2.17164	-0.956215	1.56826	-0.408438
0.429904	-0.538576	2.60009	0.815528	-0.942594	1.53231	0.0973511
-0.380937	-0.564883	-0.514131	2.38895	-0.919183	-0.37445	-0.496286
-0.253864	-0.549389	0.424236	0.785328	-0.35763	0.515653	0.311762
1.97063	-0.545229	0.122196	0.317642	-0.903391	2.9952	-0.233721
5.10886	-0.540399	-0.295027	-0.282748	-0.917844	0.224409	0.949728
-0.391499	-0.508946	0.316181	0.188723	-0.591598	-0.215955	2.80197
-0.412901	-0.564858	0.425899	-0.674206	1.76322	-0.414214	-0.463419
1.78759	-0.500564	0.165116	0.0192909	-0.92369	5.83149	-0.403384
0.38565	0.145186	-0.0466525	-0.68254	-0.475366	-0.415183	-0.225559
2.14779	0.898275	-0.182164	-0.675687	-0.915945	-0.406901	-0.400022
-0.422216	-0.57016	-0.461622	1.64976	-0.618316	-0.386899	-0.393256
-0.412816	-0.551794	-0.316373	-0.662952	1.90953	-0.412253	-0.482608
1.28255	-0.373979	-0.20711	-0.674029	-0.582844	-0.40235	-0.483399
-0.173914	-0.482417	-0.24182	0.100551	0.150708	1.87577	0.066092
-0.396057	-0.539726	-0.515811	1.67582	-0.866165	2.3742	-0.443999
-0.408473	2.24578	-0.340991	-0.64853	-0.696374	-0.230861	-0.463758
-0.442239	-0.570171	-0.554015	-0.682774	2.28101	-0.443698	-0.511095
-0.0213071	-0.532655	-0.0081567	1.38636	-0.794331	0.0703766	-0.226027
0.430079	2.30349	-0.475316	-0.682883	-0.960303	-0.352427	0.887235
-0.431704	-0.567556	-0.559446	2.2447	-0.955395	0.569699	-0.497702
-0.430683	-0.545965	0.366442	-0.642816	1.60836	-0.417612	-0.457431
-0.426769	1.39218	-0.487319	-0.659965	0.184675	-0.378714	-0.497872
-0.32856	-0.314918	-0.391619	-0.667363	1.3522	-0.307249	-0.468251
-0.393072	-0.561156	-0.38976	1.51595	-0.789472	0.223479	-0.113255
-0.426764	-0.340421	-0.582609	0.968074	-0.0193055	1.91325	-0.49614
-0.0054719	1.13579	-0.43586	-0.679005	-0.69217	-0.277199	-0.465152
-0.344104	-0.385637	0.575411	-0.144462	0.493564	0.107836	-0.439774
-0.433464	-0.550041	-0.518278	1.93706	-0.949915	2.48591	-0.439429
-0.43865	-0.542355	0.644595	1.06186	-0.950387	0.609265	1.67784
-0.0900291	2.53602	-0.458467	-0.65432	-0.920749	0.172324	-0.387257
-0.388427	-0.3453	-0.545968	0.769576	0.178338	1.58437	-0.470819
-0.425261	-0.562569	-0.454934	1.25121	-0.646999	1.71541	-0.43136
-0.365476	-0.561001	0.510054	-0.653647	0.907181	-0.374205	-0.294395
1.93253	1.05448	-0.559128	-0.685361	-0.963194	0.702902	0.664559
-0.281028	0.559108	0.200877	-0.680205	-0.637292	-0.405054	0.879672
-0.0631441	2.64421	-0.0201	-0.643586	-0.927912	0.0041387	-0.363859
-0.400743	-0.565557	-0.407396	2.11268	-0.933866	-0.428648	-0.500774
-0.423591	2.45738	-0.560252	-0.627237	-0.681053	-0.398581	-0.507742
-0.429727	-0.380698	-0.551384	0.837684	-0.206584	2.86507	-0.461374
-0.416636	-0.563301	0.294048	0.20523	-0.449994	-0.321138	2.79437
-0.0453564	-0.568037	-0.420208	2.10793	-0.955285	-0.119851	-0.443721
-0.38347	-0.547035	-0.4193	2.35406	-0.942776	-0.221804	-0.459651
-0.40235	2.14858	-0.361618	-0.655667	-0.852455	0.005661	0.0832569
-0.405131	-0.561849	-0.467334	1.95939	-0.931506	-0.280733	-0.49487
-0.436812	-0.561216	-0.53503	2.34903	-0.946646	-0.162392	-0.500984
-0.369235	1.68953	-0.446642	-0.662536	-0.0140704	-0.163114	-0.495403
-0.35468	-0.386865	0.00435199	-0.673754	0.532216	-0.177817	-0.348512
-0.423502	-0.562455	-0.307153	2.18592	-0.95168	-0.120547	-0.502957
-0.421106	-0.557468	-0.543175	2.35852	-0.942613	-0.378713	-0.469703
-0.425885	-0.157729	-0.544433	0.432518	0.667391	0.121213	-0.489799
1.89928	-0.513379	0.237956	0.833472	-0.847598	1.27203	-0.397309
-0.431007	-0.570877	-0.577317	-0.678399	2.23485	-0.437973	-0.505752
-0.382871	-0.241014	-0.426512	-0.670213	1.55833	-0.423358	-0.478265
2.57178	-0.56043	0.220323	0.252754	-0.911445	1.24426	0.765911
4.42594	-0.258327	0.159393	-0.682352	-0.954384	-0.413662	-0.321643
-0.0428756	-0.541435	3.28622	1.37379	-0.948771	-0.220042	-0.411602
-0.389931	-0.560332	-0.437156	1.46434	-0.0795787	-0.243522	-0.333054
-0.175588	-0.562613	-0.34552	2.12195	-0.943404	-0.264011	-0.476128
-0.430407	-0.528928	-0.0265612	1.60267	-0.874994	0.530085	0.644574
-0.314292	-0.55935	-0.550357	1.99795	-0.945672	0.68256	-0.488794
-0.380859	-0.555732	-0.527635	1.99566	-0.887504	0.969564	-0.455861
4.06285	0.258594	-0.57188	-0.686803	-0.961916	-0.435956	1.42067
0.44029	-0.540328	-0.276204	1.6171	-0.941291	0.104982	-0.40168
-0.284188	-0.507779	-0.505398	1.28103	-0.952721	4.22806	-0.363285
-0.368991	3.00484	-0.590873	-0.685253	-0.964225	-0.438292	-0.39373
-0.162254	-0.538572	-0.0527795	1.08929	-0.547992	0.252214	0.0918427
-0.317241	-0.551922	-0.329155	0.739006	-0.360942	1.94073	0.0199437
-0.436823	2.2309	-0.590237	-0.675782	-0.176071	-0.445172	-0.511777
-0.41171	3.01534	-0.603888	-0.680251	-0.954261	-0.0217997	-0.510041
0.0343301	1.71502	-0.547827	-0.674688	-0.947052	3.28119	-0.484347
0.361686	1.32244	-0.381857	-0.6666	-0.817335	-0.163993	-0.472647
-0.165614	-0.550851	-0.0713912	1.51873	-0.94219	0.418204	-0.367917
-0.320814	0.275136	0.219412	-0.660277	0.743835	-0.367311	-0.388606
0.882736	2.38092	-0.544659	-0.684255	-0.96003	-0.387793	-0.438476
-0.35812	-0.565105	-0.466274	2.0812	-0.958484	1.28846	-0.0886834
0.141704	1.42301	0.189251	-0.67623	-0.525822	0.440912	-0.172035
-0.364897	2.41789	-0.408998	-0.408175	-0.899963	-0.125288	-0.493365
-0.0206698	-0.54809	-0.466271	1.3286	-0.732185	1.44724	-0.502444
-0.436315	2.1488	-0.59728	-0.678229	-0.380683	-0.427968	-0.514109
0.174219	0.242601	-0.0676097	-0.683045	0.248926	-0.342457	-0.284654
0.0969979	-0.555936	0.886407	-0.445349	0.227601	-0.247438	-0.418488
-0.314041	-0.549272	0.660575	1.57605	-0.883536	1.44233	-0.388444
1.68721	1.88703	-0.536517	-0.680252	-0.960909	0.430178	-0.304217
0.0855361	-0.0378916	-0.509127	-0.673931	-0.765438	-0.415872	-0.474266
3.66959	-0.543564	0.173278	-0.47158	-0.95199	5.36721	0.576517
-0.265003	-0.55113	-0.515265	2.13885	-0.941293	0.452249	-0.388005
-0.407693	-0.517317	-0.468671	1.71374	-0.950568	2.16276	-0.494475
-0.278224	-0.485914	-0.236856	1.62635	-0.778462	0.413425	-0.375274
-0.422772	2.13365	-0.581505	-0.658802	-0.938781	2.33511	-0.507808
-0.217811	-0.399763	0.177284	0.541756	-0.75329	2.97308	-0.399685
1.09698	1.88665	-0.374517	-0.678254	-0.957881	-0.379963	0.451615
-0.376523	-0.547566	-0.496691	2.35775	-0.940091	-0.29268	-0.307609
1.63528	2.04841	-0.599229	-0.686802	-0.963619	0.234129	-0.48154
0.846036	1.75272	0.289281	-0.643986	-0.925847	0.320648	0.128389
-0.440945	2.60805	-0.581221	-0.650041	-0.593805	-0.41107	-0.514447
0.900503	1.34441	-0.543315	-0.644902	-0.915573	0.665475	-0.488682
-0.259565	2.38522	-0.53185	-0.680788	-0.890347	-0.403078	-0.484129
-0.429207	2.14014	-0.520583	-0.669211	-0.530653	-0.438845	-0.500206
-0.23054	-0.327269	-0.0222178	0.674417	-0.934803	5.99266	-0.450132
-0.386881	-0.544779	-0.440935	2.26031	-0.943166	-0.172116	-0.492395
-0.220116	-0.542552	-0.408337	2.04874	-0.880899	-0.319116	-0.48138
1.208	2.433	-0.558952	-0.682794	-0.96195	-0.0287486	-0.46974
-0.411431	-0.532055	-0.416187	1.87261	-0.939469	0.298216	-0.481206
0.147243	-0.569361	-0.138952	1.88347	-0.956204	-0.199049	-0.381027
-0.352965	-0.189274	-0.546046	-0.679444	-0.331524	-0.394201	-0.460329
-0.264066	-0.569271	-0.425302	1.82952	-0.952664	1.86508	-0.463536
-0.382379	-0.570339	-0.0617135	1.79683	-0.956234	-0.275475	0.902328
-0.350696	-0.52125	3.31001	-0.460142	-0.420164	0.509585	-0.434778
-0.357862	2.9351	-0.554354	-0.670434	-0.958989	-0.217469	-0.383919
0.0341817	2.64041	-0.579169	-0.683438	-0.962514	-0.0049978	-0.475016
-0.439564	-0.569896	-0.422314	-0.682261	1.82527	-0.446542	-0.503746
-0.300739	-0.554592	-0.378273	1.78689	-0.68235	-0.247526	-0.49147
0.178029	-0.531643	3.40295	-0.637003	-0.577219	-0.152048	-0.197047
1.96261	-0.454551	-0.569579	-0.671678	-0.953709	-0.410019	0.269917
-0.385324	-0.566953	-0.478123	2.21669	-0.717421	-0.280844	-0.487788
-0.439192	1.51195	-0.559299	-0.673472	0.289499	-0.279289	-0.4893
-0.413192	-0.561197	1.14207	0.280954	-0.436097	0.13457	2.15206
1.71107	2.12006	-0.560985	-0.684415	-0.961256	-0.307396	-0.438357
-0.375777	-0.562757	-0.544176	2.33764	-0.941163	-0.0065496	-0.477813
-0.274045	-0.560811	-0.254459	1.73648	-0.935514	1.55838	-0.292492
-0.429675	2.34463	-0.582855	-0.373426	-0.601853	-0.110274	-0.516342
-0.37769	-0.555538	-0.132641	1.96815	-0.889081	0.641607	-0.460225
-0.381524	-0.544938	-0.517129	1.19398	-0.954492	4.19409	-0.320937
-0.444147	-0.568994	-0.425925	-0.670269	1.94779	-0.433084	-0.502327
-0.36726	-0.455939	-0.433133	-0.675738	1.89298	-0.375631	-0.432342
-0.297717	-0.482219	-0.357078	1.75276	-0.916769	0.489411	-0.438587
-0.289976	-0.562917	-0.547001	2.48045	-0.956978	0.149984	-0.297106
-0.430508	-0.551208	-0.569329	2.14226	-0.944166	1.24889	-0.469875
-0.433364	2.87953	-0.564549	-0.676457	-0.723631	-0.419617	-0.512772
-0.423575	2.97175	-0.567203	-0.662906	-0.94972	-0.260976	-0.47672
-0.441997	-0.572404	-0.577898	-0.682659	2.43931	-0.441419	-0.51281
-0.406989	-0.54402	-0.434085	1.7254	-0.95581	1.90327	-0.0808239
-0.261927	-0.554808	-0.524533	1.75159	-0.922665	0.700128	-0.457535
-0.295861	-0.554655	-0.36642	1.97289	-0.93557	0.583168	-0.487546
-0.305924	-0.53668	-0.437592	1.64863	-0.800819	1.6113	-0.412252
2.1196	0.919124	0.0126873	-0.674768	-0.93707	-0.393398	-0.160337
-0.394337	-0.553704	-0.264904	0.124456	-0.107817	-0.139572	0.962864
-0.258045	-0.549724	0.0498849	1.7582	-0.91968	0.913311	-0.421092
-0.426695	-0.50817	-0.557831	1.29498	-0.944445	5.28369	-0.481816
1.55294	-0.564438	-0.40125	0.953582	-0.953942	0.84745	0.647314
1.55186	1.98231	-0.572916	-0.674267	-0.959094	-0.0198457	-0.475789
5.04804	-0.400988	-0.597289	-0.687027	-0.96321	-0.442327	2.67465
-0.42126	1.16933	-0.548785	-0.665634	0.0802141	-0.39678	-0.508798
-0.321964	-0.560747	-0.304368	2.20581	-0.939738	-0.317558	-0.453146
0.161697	-0.535524	0.951131	1.35529	-0.951439	1.43952	-0.325914
-0.302776	-0.495914	-0.493316	2.05183	-0.938385	0.183624	-0.488858
-0.270869	0.445297	-0.511608	-0.663108	-0.628066	-0.293774	-0.406826
-0.395102	-0.398433	-0.529417	1.29445	0.0718719	-0.098645	-0.467924
0.164013	2.60597	-0.538856	-0.671959	-0.958796	-0.197312	-0.480876
-0.0451917	-0.564351	0.958391	1.39416	-0.94093	-0.231181	-0.452864
0.0540623	-0.372819	-0.225696	-0.674016	0.465839	-0.382542	-0.471839
-0.422872	-0.556869	-0.515659	2.31171	-0.943711	-0.338893	-0.489387
-0.341081	2.51628	-0.311024	-0.427526	-0.901777	-0.308723	-0.485365
2.41875	1.1918	-0.388211	-0.676454	-0.936533	-0.0739473	-0.464592
-0.363064	-0.555362	-0.258183	1.97989	-0.837603	-0.290722	-0.359796
1.65743	1.59827	-0.556361	-0.687197	-0.962886	0.0818444	0.604818
-0.285072	-0.542809	-0.555482	2.14642	-0.913195	0.615983	-0.469928
-0.440188	-0.568178	-0.326651	-0.676785	1.78344	-0.450355	-0.497868
0.526316	2.17685	-0.53175	-0.685156	-0.961575	-0.0530551	0.413355
0.0041064	-0.52211	-0.501957	1.92714	-0.836759	0.381999	-0.488437
-0.433417	0.661222	-0.51005	-0.67035	0.581449	-0.43896	-0.502852
0.103343	-0.556779	-0.186522	1.68872	-0.873149	-0.361951	-0.412692
-0.403289	-0.563571	-0.0346773	2.23783	-0.945368	-0.227563	-0.365489
-0.40942	-0.560427	-0.400234	2.45902	-0.954109	0.309824	-0.352504
-0.3455	-0.347369	2.18761	-0.263524	-0.323081	-0.395592	2.4395
-0.296651	1.8298	-0.426176	-0.44816	-0.589171	-0.291167	-0.49442
0.152732	-0.548684	-0.372374	0.289731	-0.451806	2.79044	0.788609
-0.381448	-0.568181	-0.482771	2.35007	-0.950547	-0.193336	-0.47071
-0.422245	0.267412	-0.549168	-0.22833	0.294326	-0.430854	-0.493517
-0.416314	1.82871	-0.512609	-0.679616	-0.638673	-0.43253	-0.446963
-0.315068	0.43597	-0.350247	-0.630553	0.401455	-0.411625	-0.479523
-0.400384	-0.57311	-0.114958	1.90646	-0.940077	0.982574	-0.488306
-0.112205	-0.557769	-0.401431	1.30677	-0.49503	1.55409	-0.35854
-0.306769	-0.541855	-0.522254	1.9093	-0.949811	0.980836	-0.4274
-0.366524	3.20448	-0.542843	-0.677492	-0.959086	-0.333768	-0.49533
-0.100224	-0.549794	1.56572	1.40674	-0.907498	0.580955	-0.0068016
0.226046	-0.116024	-0.209486	-0.667925	-0.0513384	-0.350401	0.3867
-0.392126	-0.547999	-0.44348	-0.597554	-0.236799	10.3794	-0.418939
-0.401384	-0.520006	-0.332656	1.74249	-0.590514	-0.382261	-0.487409
-0.247992	-0.47966	-0.29422	-0.663928	0.338431	6.47504	-0.283769
-0.373988	2.67425	-0.512513	-0.500617	-0.757746	-0.401432	-0.505059
-0.362154	-0.551044	1.17933	0.597443	-0.890359	1.8518	1.09165
3.04195	1.17404	-0.509559	-0.685947	-0.959708	-0.415616	0.0769898
-0.427959	-0.570987	-0.2955	-0.640295	1.90558	-0.436045	-0.5033
0.766491	0.0205717	-0.0607795	-0.675687	-0.275797	-0.402929	-0.394518
0.938134	2.19157	-0.566841	-0.685217	-0.96237	-0.410695	0.405029
-0.355583	2.73355	-0.305469	-0.647515	-0.956461	-0.284802	-0.409452
-0.189585	2.33585	-0.471922	-0.673095	-0.948581	-0.304733	-0.452348
-0.211229	-0.56088	-0.527869	0.927688	-0.170188	1.69061	-0.376377
2.55219	-0.558286	-0.34998	0.347324	-0.947603	2.70155	0.288637
-0.325614	-0.55205	0.274759	1.98261	-0.932101	-0.351375	-0.431211
-0.273169	-0.564571	-0.406492	2.16702	-0.959149	0.256066	0.372265
-0.414922	-0.558403	-0.493878	2.42055	-0.94208	0.122795	-0.441949
-0.435671	0.170356	-0.547503	0.104441	0.42995	-0.440019	-0.473366
-0.139165	2.62595	-0.571444	-0.675435	-0.951007	-0.406102	-0.480725
-0.184073	-0.540539	-0.43105	1.35838	-0.928817	0.101132	-0.448182
-0.405395	-0.509969	-0.330466	1.94851	-0.957329	1.50197	-0.400725
-0.437813	0.189977	-0.545831	-0.675308	1.00783	-0.430139	-0.497734
-0.317066	1.43779	-0.15895	-0.643523	-0.81694	2.71113	-0.438739
2.94118	1.09391	-0.565899	-0.68445	-0.961787	-0.336911	0.55567
-0.409926	-0.502883	-0.399258	-0.682271	1.68913	-0.411604	-0.49955
-0.394864	-0.379225	-0.51984	1.51854	-0.912759	1.77067	-0.463475
-0.359796	-0.555083	-0.412075	1.69429	-0.948521	1.76768	-0.247731
1.90449	-0.461826	-0.404895	-0.350379	-0.909173	5.02498	1.19186
-0.424079	-0.525208	-0.5401	2.03389	-0.926808	1.08575	-0.505624
0.480485	-0.563265	-0.189644	-0.196562	-0.454683	-0.199237	-0.419349
0.498135	2.29942	-0.569733	-0.686988	-0.962702	1.02647	-0.0356278
-0.383273	-0.547665	-0.102261	1.87859	-0.954444	0.641649	-0.421608
-0.222987	-0.509003	-0.395099	1.18271	-0.76104	2.60855	-0.377295
-0.353652	-0.549614	-0.55551	1.41334	-0.951754	4.17671	-0.430469
2.53274	-0.50222	-0.433004	-0.516666	-0.785449	4.30684	0.959774
2.54269	-0.39534	-0.471529	-0.680221	-0.899823	7.15913	-0.193876
-0.1152	-0.559722	-0.0310693	0.328393	-0.690551	1.02606	-0.274892
-0.383936	-0.557411	-0.286123	-0.66964	0.88111	-0.366853	0.635534
-0.297828	-0.549106	1.13078	0.172969	0.279888	-0.181955	-0.138696
-0.285392	-0.5251	-0.361294	1.25699	-0.942173	3.52441	-0.246112
2.40771	-0.466109	-0.0032363	-0.680778	-0.952528	-0.393792	-0.447176
0.552593	-0.546053	0.107856	0.808295	-0.955189	3.42873	0.270031
3.19998	1.6359	-0.579186	-0.683993	-0.962445	-0.418167	-0.39302
-0.43512	-0.566275	-0.504462	-0.679822	2.13542	-0.439109	-0.506265
-0.440549	2.72127	-0.591642	-0.67954	-0.728177	-0.428919	-0.516456
-0.389968	-0.551996	-0.189978	0.966725	-0.156047	-0.0720772	-0.369476
0.615923	-0.553026	0.35066	1.401	-0.956462	0.840039	-0.252154
-0.410367	-0.561163	-0.298141	1.94991	-0.944698	1.28262	-0.21477
-0.443643	2.23933	-0.596711	-0.671962	-0.594539	-0.443868	-0.517724
-0.362169	-0.565355	-0.493101	2.01465	-0.935802	0.0767746	-0.469636
0.984157	2.22556	-0.544567	-0.68356	-0.958685	-0.230629	0.0855622
3.35907	0.267019	-0.610854	-0.687428	-0.963983	-0.394933	2.10817
-0.185614	-0.569176	-0.467482	2.16081	-0.953764	0.169529	-0.476432
-0.430767	1.99178	-0.549022	-0.652473	-0.248944	-0.393964	-0.504304
3.68426	-0.530769	0.499629	-0.584725	-0.90075	0.0790371	1.52813
-0.31449	-0.525544	-0.424254	1.79675	-0.785769	0.372103	-0.413693
-0.240318	0.555742	0.593555	-0.664123	-0.230691	-0.437185	-0.426981
-0.375127	-0.559214	-0.414314	2.16521	-0.953197	-0.0573945	-0.436889
-0.411053	-0.369514	-0.563319	0.446407	0.758963	-0.136858	-0.443457
-0.244365	-0.501197	-0.336282	1.65118	-0.848642	0.359791	-0.491833
-0.421422	-0.547031	-0.403495	2.32691	-0.947174	0.110109	-0.474806
-0.323941	-0.561617	-0.512621	1.80547	-0.498251	-0.156285	-0.487215
0.779241	-0.550627	-0.432469	0.844617	-0.805549	2.56386	-0.383202
-0.398735	-0.567542	-0.531944	2.00785	-0.940334	1.31348	-0.481041
-0.387486	-0.546793	-0.559144	2.02932	-0.957525	2.28154	-0.370504
-0.275656	-0.525769	1.71877	1.53245	-0.691885	-0.19951	-0.338837
-0.415923	-0.55023	-0.463884	2.4989	-0.954628	-0.230461	-0.465856
-0.412447	-0.562181	-0.38901	2.11323	-0.952338	-0.164829	-0.466112
-0.194915	-0.529606	2.14878	0.081577	-0.590237	1.64792	1.12048
-0.402471	2.56049	-0.539795	-0.665967	-0.764858	-0.0613443	-0.508906
-0.441057	-0.55063	-0.568018	2.27786	-0.922104	0.871047	-0.501305
-0.402799	-0.554809	-0.513449	-0.669086	1.87375	-0.424015	-0.478363
-0.144311	2.05085	-0.585761	-0.685278	-0.962522	2.43383	-0.475969
0.458561	-0.55727	3.28208	-0.670539	-0.023029	-0.308834	0.060511
-0.405929	-0.56816	-0.584174	2.24878	-0.955691	0.544609	-0.467073
-0.345772	2.79606	-0.335425	-0.655316	-0.935475	-0.328527	-0.428533
-0.404473	-0.563151	-0.45713	2.01957	-0.873038	-0.365471	-0.484397
-0.418198	-0.542791	-0.402572	1.4793	-0.731542	2.4757	-0.435701
-0.364102	-0.3533	-0.434592	0.455808	0.201688	-0.060988	-0.395282
0.245399	2.51931	-0.558917	-0.668781	-0.95938	-0.240283	-0.503258
-0.39653	-0.561844	-0.56086	2.18363	-0.823964	-0.361298	-0.495633
-0.433732	3.19914	-0.608298	-0.682046	-0.955139	-0.439352	-0.510045
0.19722	-0.569723	-0.439691	-0.366312	0.496704	0.362255	1.34356
0.627386	-0.480364	-0.190141	0.207869	-0.95752	6.19067	-0.242596
-0.272824	-0.551841	0.106385	1.92461	-0.953316	1.49203	-0.248919
-0.39998	-0.523519	-0.509979	2.07623	-0.950094	1.1389	-0.360643
0.854821	2.6788	-0.60265	-0.684894	-0.964049	-0.361312	-0.288532
4.17748	-0.558384	-0.336203	-0.260448	-0.948974	0.761982	2.3387
1.63493	1.56981	-0.190579	-0.673012	-0.947253	-0.246587	-0.403189
-0.361456	-0.558168	-0.478085	1.47505	-0.96008	4.48752	-0.288018
0.649143	-0.562625	-0.410468	1.83175	-0.937626	-0.0923983	-0.42545
1.18385	-0.554084	-0.415874	0.474335	-0.926142	3.78948	1.01635
-0.400413	-0.545591	-0.25133	-0.246351	0.199307	-0.100011	1.62188
-0.444568	2.5815	-0.605645	-0.68008	-0.579201	-0.444472	-0.507168
1.23264	1.95504	-0.481175	-0.686843	-0.962608	-0.340568	0.456028
-0.398019	2.87264	-0.55339	-0.672006	-0.858317	-0.394749	-0.496966
0.743103	-0.571169	-0.249208	1.66561	-0.95892	0.703638	-0.0568545
0.17311	-0.485445	-0.481537	-0.142159	-0.499727	2.4464	2.06003
-0.390446	1.95389	-0.0614337	-0.682093	-0.867475	-0.437756	0.178586
1.66034	-0.567779	-0.425305	1.30182	-0.946444	0.66877	-0.354382
-0.0593321	-0.566026	-0.425908	1.75619	-0.87561	-0.343256	-0.3557
-0.428922	-0.555691	-0.501779	1.82895	-0.920343	2.69787	-0.441868
2.30768	-0.562329	1.19348	0.112764	-0.937373	3.0353	0.108005
-0.432668	-0.567052	-0.466772	-0.681661	1.81367	-0.441645	-0.47705
-0.323977	-0.487101	-0.380846	1.27843	-0.796901	2.80681	0.224888
0.219873	2.10055	-0.286428	-0.674835	-0.956941	-0.0872063	-0.45613
1.63857	-0.56081	-0.174523	0.357239	-0.937161	2.51811	1.06895
0.629671	-0.530862	-0.569891	2.19569	-0.954968	-0.140154	-0.502068
-0.365916	-0.359151	-0.518877	0.667899	0.762351	-0.388086	-0.503428
-0.404394	-0.55903	0.0886626	0.743789	0.144896	-0.252392	-0.125361
-0.275121	-0.560086	-0.504215	2.34544	-0.957801	0.560469	-0.434501
-0.135868	-0.531767	2.25031	-0.64039	-0.152913	-0.379685	-0.37769
-0.416581	-0.556822	-0.335666	1.75803	-0.915913	0.423454	-0.486538
-0.359684	2.96835	-0.525519	-0.662746	-0.952815	-0.354917	-0.509608
-0.337865	-0.146693	-0.0164723	-0.114887	-0.0588484	3.8883	-0.161175
-0.398396	-0.513588	-0.443505	0.888523	-0.798755	4.61493	-0.46447
-0.34858	-0.561816	-0.391872	2.05967	-0.949236	-0.278906	-0.45242
-0.33922	-0.561013	-0.266336	1.76748	-0.606118	0.351228	-0.44445
-0.426136	1.46875	-0.501202	-0.683751	-0.160369	-0.369136	-0.465904
4.84513	0.44866	-0.590351	-0.686792	-0.963521	-0.436715	1.59263
-0.390589	-0.564412	-0.366848	1.9431	-0.636514	-0.301872	-0.414854
-0.403613	-0.546907	-0.510545	2.41504	-0.942438	0.318144	-0.483121
0.297319	-0.551236	-0.057506	1.20927	-0.950553	2.01066	-0.418432
0.131308	2.72305	-0.585558	-0.687561	-0.96492	-0.309196	-0.11986
-0.429247	-0.553528	-0.432936	1.9997	-0.751621	-0.0816743	-0.497636
-0.436773	-0.57125	-0.460985	-0.682136	1.05793	-0.443577	-0.49598
3.03867	-0.551262	0.0616502	0.766147	-0.95382	0.109824	-0.078317
-0.317677	-0.564103	-0.425162	1.69214	-0.960707	2.93267	-0.141028
-0.413586	-0.563236	-0.553067	2.51055	-0.946357	0.120244	-0.475901
-0.291722	-0.549904	-0.324352	1.59411	-0.932411	1.85748	-0.400433
-0.436669	-0.568503	-0.545922	-0.679889	2.24466	-0.445647	-0.505999
-0.389076	-0.565059	-0.380464	-0.626293	1.75039	-0.401326	-0.466315
-0.418887	-0.56465	-0.504547	-0.660391	1.44611	-0.360188	-0.496725
-0.345667	-0.500965	0.123474	0.624689	0.310585	0.438611	-0.29942
0.612055	-0.555976	-0.445408	1.99392	-0.891244	0.349518	-0.45199
-0.368643	2.23874	-0.44728	-0.672211	-0.952088	-0.408143	-0.468384
3.38458	-0.555107	-0.391258	-0.636357	-0.955897	2.13062	2.9701
-0.389024	-0.238243	-0.454007	1.25665	0.0169058	-0.287741	-0.463608
-0.337904	0.64931	0.437947	-0.682412	-0.795643	-0.428524	-0.461221
-0.0319973	0.648994	-0.254126	-0.682452	-0.255719	-0.424034	-0.210138
0.694317	2.45117	-0.585136	-0.682255	-0.960929	0.44316	-0.480581
-0.252741	-0.499734	-0.212814	1.67428	-0.776242	0.0199404	-0.371242
-0.0186609	-0.553465	-0.471278	1.68633	-0.943918	-0.281556	-0.465498
-0.403767	-0.54353	-0.511185	1.88246	-0.623146	-0.115709	-0.405138
1.98092	0.758155	-0.261816	-0.679122	-0.943423	-0.42019	0.501442
-0.37807	-0.55504	-0.44715	1.76516	-0.949596	1.72532	-0.245101
-0.369343	-0.491236	-0.243164	-0.669396	1.03151	-0.389186	-0.440329
-0.424791	2.7167	-0.366738	-0.563852	-0.926189	-0.263747	-0.475457
-0.44061	2.68086	-0.604554	-0.681777	-0.431053	-0.453442	-0.509208
-0.420229	-0.557615	-0.5363	1.78499	-0.653083	1.13047	-0.464933
-0.0458645	-0.552023	1.89335	-0.643863	0.0688737	-0.392423	-0.179917
-0.349021	0.541344	-0.0651162	-0.680265	0.221355	-0.415378	0.0485074
-0.252481	-0.447045	0.535128	0.572524	-0.573743	3.14868	0.160266
-0.0876562	-0.567011	-0.436699	1.56654	-0.949671	0.959495	0.621411
-0.432367	2.3898	-0.443648	-0.601692	-0.629448	-0.368032	-0.498901
-0.371956	-0.485806	-0.548675	2.06041	-0.952663	0.88052	-0.304898
4.70454	0.107078	-0.541324	-0.687736	-0.963426	-0.406375	1.78012
-0.41051	-0.558612	-0.496997	1.92556	-0.927703	1.69418	-0.46499
-0.360833	-0.55904	1.38847	-0.678772	0.824099	-0.420209	-0.450736
-0.361745	-0.563958	-0.518806	1.77352	-0.95618	2.59894	-0.386758
-0.407882	-0.558891	0.166467	2.14638	-0.921406	-0.274777	-0.424537
-0.319566	-0.498617	-0.343116	1.61366	-0.418631	-0.182405	-0.346789
0.463063	-0.553328	0.839395	0.701688	-0.953109	3.90625	-0.460587
0.0371038	-0.553716	-0.458385	1.66671	-0.948162	1.85565	-0.0241559
-0.187459	1.71041	0.843218	-0.682269	-0.636831	-0.340519	-0.237125
0.981558	-0.53628	2.07523	-0.248853	0.0776826	0.0532815	0.113939
-0.43668	-0.566456	-0.526178	1.55194	-0.204909	-0.405843	-0.492408
-0.429216	-0.569462	-0.528054	-0.676271	2.28596	-0.442451	-0.512956
-0.3781	-0.50211	-0.344799	1.93679	-0.933781	0.82955	-0.274068
-0.421291	-0.569874	-0.465354	1.71481	-0.486554	-0.318366	-0.462609
4.18595	-0.126803	-0.591744	-0.688121	-0.96335	-0.442906	3.12741
-0.378095	-0.361806	3.70099	-0.677017	0.616331	-0.436062	-0.307111
1.96527	1.06925	-0.498893	-0.682138	-0.957414	-0.360895	-0.1695
-0.396631	-0.531733	-0.412677	1.75705	-0.628749	-0.2692	-0.457678
3.45951	0.838003	-0.575462	-0.68309	-0.96263	-0.249299	0.872258
-0.152004	2.49929	-0.596359	-0.683067	-0.957233	0.325864	-0.454454
0.0167782	-0.549296	0.00343089	1.69077	-0.951421	0.734293	-0.272137
0.324572	-0.439532	-0.259918	1.30736	-0.838101	0.837549	-0.316127
-0.41836	-0.547058	-0.387327	1.87111	-0.936711	-0.181191	-0.484709
0.680129	-0.558222	-0.384131	1.20723	-0.944608	2.86398	-0.388787
3.49969	0.0321947	-0.336004	-0.673327	-0.95982	-0.39705	-0.259689
0.50363	1.16613	-0.149848	-0.662733	-0.823129	-0.310716	1.29022
-0.4389	-0.569223	-0.433018	-0.67597	1.73771	-0.44281	-0.504291
-0.351058	-0.518281	-0.571104	2.44205	-0.959075	0.0163305	-0.459317
-0.375557	-0.531377	-0.554532	1.71939	-0.953756	2.31331	-0.482791
-0.0810038	-0.537246	-0.344743	-0.683046	0.630751	-0.286054	-0.202499
-0.227366	-0.549659	2.45598	1.75298	-0.952001	0.028607	-0.224293
0.879935	-0.537042	0.130774	0.526342	-0.94989	5.02902	-0.284465
4.55805	0.231885	-0.587028	-0.685902	-0.962066	-0.341616	2.05933
0.927252	2.3328	-0.582288	-0.679644	-0.963064	0.647355	-0.495802
-0.405972	3.00048	-0.585325	-0.679047	-0.940058	-0.438902	-0.506859
0.509997	1.41638	-0.343378	-0.67646	-0.952955	0.158645	0.492974
-0.376502	-0.504819	-0.519214	1.12141	-0.74941	4.18968	-0.46277
0.803878	2.26484	-0.525036	-0.681592	-0.961925	-0.307526	-0.276877
-0.121225	-0.569622	-0.379735	1.58283	-0.957032	2.86163	-0.340134
-0.392557	-0.527877	-0.589242	2.42182	-0.942076	0.293814	-0.482769
-0.419485	-0.566985	-0.546158	1.56736	-0.26183	-0.312907	-0.492316
-0.436515	1.59071	-0.578082	-0.677311	0.0945544	-0.421703	-0.507074
3.97023	-0.547355	-0.55888	-0.577385	-0.890276	0.548472	0.325805
-0.150135	2.91729	-0.576158	-0.658938	-0.953226	-0.259538	-0.459506
1.14179	-0.567704	-0.42911	0.453111	-0.956924	5.14117	-0.484844
4.25266	-0.258645	-0.51142	-0.681534	-0.961659	-0.410069	0.126222
2.71381	1.65542	-0.556495	-0.682609	-0.962459	-0.19655	-0.287525
-0.423976	-0.566965	-0.55108	2.07029	-0.803736	-0.374907	-0.49944
4.41181	0.167071	-0.552022	-0.686645	-0.962244	-0.40533	0.805914
0.491278	1.5188	-0.16775	-0.52449	-0.671747	0.915125	-0.413444
4.62002	-0.36503	-0.515419	-0.680172	-0.958553	-0.415541	-0.0514408
4.39606	-0.242389	-0.421997	-0.686315	-0.960198	-0.427547	0.775672
-0.361463	-0.432576	-0.377964	1.18813	-0.688564	0.356429	0.775772
-0.425956	-0.552156	-0.152669	2.35275	-0.953635	-0.249926	-0.47483
-0.357579	-0.111103	-0.423032	-0.678372	0.599325	-0.413907	-0.461959
2.77318	-0.35777	-0.437168	-0.590434	-0.940496	6.09792	0.148227
-0.406755	2.24008	-0.334262	-0.667914	-0.536211	-0.378504	-0.465148
-0.273154	3.09059	-0.580212	-0.683957	-0.962982	-0.341355	-0.425252
-0.433472	-0.569675	-0.526345	-0.673044	2.19472	-0.442574	-0.509026
-0.0235968	-0.565804	-0.417193	1.4692	-0.955997	2.21148	-0.384656
0.301828	2.38821	-0.504993	-0.612285	-0.946692	-0.22569	-0.502768
-0.348523	-0.55488	-0.353307	2.29146	-0.881559	-0.260767	-0.350716
-0.414908	-0.194812	-0.517452	-0.674761	1.73977	-0.366773	-0.456543
-0.346864	-0.532011	0.308703	1.51869	-0.721362	0.507219	-0.210954
-0.207811	-0.544861	-0.149915	-0.52267	-0.327434	1.06928	-0.441868
-0.143478	1.14729	-0.396389	-0.661478	-0.226212	0.485574	-0.416056
-0.39493	2.93652	-0.527174	-0.683133	-0.958628	-0.0669197	-0.494658
-0.335704	0.270375	-0.456887	-0.67	0.326959	-0.424282	-0.458354
-0.0043734	0.621829	-0.405795	-0.64667	-0.744536	-0.184476	-0.360447
-0.360654	-0.526681	0.706439	-0.633126	0.55556	-0.125666	0.972013
-0.365524	-0.56591	-0.458508	2.32416	-0.941307	-0.0301465	-0.454024
-0.359211	-0.547398	-0.430796	1.41318	-0.204088	-0.2514	-0.462726
-0.394524	2.30821	-0.510746	-0.618739	-0.506425	-0.318488	-0.489784
2.3024	-0.352983	-0.12509	-0.0201997	-0.860014	3.67182	-0.0180707
-0.383476	-0.561648	-0.460598	1.70469	-0.853437	-0.254354	1.25531
-0.314468	-0.555901	-0.263872	1.39908	-0.930599	2.89582	-0.326819
0.869684	1.50139	-0.28479	-0.664576	-0.865328	-0.382029	0.454556
-0.426712	-0.564945	-0.47453	-0.677341	1.61693	-0.409245	-0.49177
-0.261526	-0.506028	1.30515	-0.564441	-0.0599578	1.12489	-0.240387
5.49391	-0.102468	-0.57165	-0.68616	-0.962519	-0.421743	1.59088
-0.415947	-0.559237	-0.447568	2.29198	-0.924722	-0.28867	-0.431728
0.0469488	-0.555273	-0.41412	1.13842	-0.541837	0.557055	-0.0906489
-0.0531955	-0.531774	1.34743	1.40161	-0.887005	1.19165	0.467647
-0.40512	-0.562082	-0.528103	2.1668	-0.929178	0.708225	-0.480909
0.125595	-0.560631	0.228747	-0.673413	0.518727	-0.428343	-0.468224
-0.404734	-0.553127	-0.430429	2.17189	-0.940109	0.711579	-0.460011
-0.354934	-0.55864	-0.135882	2.24987	-0.924608	0.734121	-0.260609
-0.417226	-0.569152	-0.438042	1.37279	0.0175615	-0.398653	-0.485338
3.77219	-0.182474	-0.379335	-0.682987	-0.85289	-0.408516	-0.301528
-0.368704	-0.545398	-0.549917	2.30457	-0.931709	0.0433932	-0.478955
-0.40368	-0.474525	-0.350681	1.14809	-0.256691	2.78707	-0.462349
-0.410625	-0.36992	-0.352242	0.39322	0.915139	-0.230973	-0.482416
4.27411	-0.556007	-0.439381	0.0891855	-0.892072	0.820531	0.10681
-0.36696	-0.541715	-0.467898	1.65176	-0.770625	0.566917	-0.411534
3.58246	-0.572214	2.40565	0.251153	-0.949058	0.00723566	-0.347831
-0.0804841	-0.541738	-0.392379	1.54918	-0.949097	2.13002	-0.143464
-0.435385	-0.570083	-0.339928	-0.668102	1.9687	-0.442291	-0.474052
0.255768	-0.557039	2.14546	1.39574	-0.923055	0.384475	-0.458575
-0.0256456	0.785019	-0.169635	-0.685033	-0.132482	0.05374	-0.460374
-0.411426	2.90514	-0.567723	-0.651976	-0.900016	-0.431768	-0.512839
-0.251508	-0.564691	1.27204	1.85984	-0.945387	-0.1971	-0.151161
-0.0987676	-0.530176	-0.372111	1.93725	-0.935853	0.48918	-0.378604
-0.389927	-0.532792	-0.50349	2.27312	-0.905511	1.04915	-0.490853
-0.403803	-0.562255	-0.241166	-0.680902	1.78502	-0.408585	-0.475659
0.97787	1.40719	-0.244304	-0.679323	-0.947826	-0.359886	0.876644
-0.419061	1.1565	-0.58546	-0.679816	-0.058445	-0.257194	-0.485205
-0.399756	-0.552817	-0.427961	2.0937	-0.901678	0.139624	-0.452775
-0.393787	-0.547497	-0.478221	2.43381	-0.946675	-0.0641319	-0.491806
-0.400368	-0.376916	-0.265922	-0.675906	1.44064	-0.424108	-0.461948
0.954621	2.02945	-0.58336	-0.6856	-0.962891	0.392093	0.519212
-0.41104	-0.55887	-0.3891	1.75521	-0.920445	0.199868	-0.432727
-0.434181	-0.572202	-0.53944	-0.669985	2.05278	-0.447288	-0.496376
-0.374464	-0.55593	0.847287	-0.669485	1.20769	-0.319959	-0.454466
-0.280594	-0.540771	-0.397587	1.87615	-0.814095	0.104947	-0.327042
-0.344232	-0.551558	-0.391073	1.88586	-0.91801	0.00386258	-0.390207
-0.2595	-0.569067	-0.369949	-0.560518	1.4334	-0.371999	-0.46215
-0.331306	-0.49423	0.487337	1.94242	-0.92954	-0.171356	-0.166619
-0.097543	0.588114	0.225346	-0.674473	0.059181	-0.356486	0.0557852
-0.400204	-0.55054	-0.495789	1.84929	-0.634917	-0.0890874	-0.468113
-0.372879	-0.47517	1.17936	1.29547	-0.889277	1.7629	0.234958
3.6541	-0.56338	-0.44652	-0.675085	-0.949767	4.62921	1.54386
-0.171791	-0.520807	0.335275	1.56023	-0.848946	-0.29696	-0.447641
-0.387931	-0.513076	-0.287089	2.18383	-0.873044	-0.340957	-0.492125
-0.214582	-0.554007	-0.157242	1.70605	-0.947976	1.81667	-0.303407
0.795822	-0.568523	0.224519	1.62403	-0.845327	-0.326325	-0.4563
-0.0362165	-0.536702	-0.366127	1.605	-0.800731	1.14598	-0.450626
-0.396153	-0.552384	-0.48664	2.05537	-0.850088	0.429377	-0.485918
-0.0167298	2.49933	-0.316668	-0.664691	-0.948422	0.388437	-0.359677
-0.321574	-0.559451	-0.246199	1.53474	-0.920405	0.408189	-0.192757
-0.0307499	-0.55037	-0.343535	1.94005	-0.956081	1.99	-0.433072
-0.273295	-0.529113	0.0564663	1.1428	-0.84053	-0.0019312	-0.431015
0.978593	-0.557134	-0.3631	0.785521	-0.936738	2.08199	0.494147
-0.425004	2.22335	-0.458952	-0.639343	-0.522745	-0.3113	-0.485803
-0.0649103	2.74899	-0.500003	-0.660173	-0.949054	-0.371858	-0.478203
-0.123192	-0.55937	-0.495715	1.67404	-0.959167	2.38743	0.02546
-0.224387	-0.541957	0.0164232	0.784455	-0.711373	2.16464	-0.248396
-0.40617	-0.556704	-0.580832	2.20388	-0.934547	0.80699	-0.434043
0.239378	1.95107	-0.39873	-0.654934	-0.921622	-0.0544694	-0.474156
1.49649	2.61872	-0.565627	-0.675599	-0.957878	-0.256534	-0.453337
-0.380394	-0.529466	-0.407895	0.483455	0.0811139	1.54042	-0.400672
-0.426354	2.32184	-0.182751	-0.676368	-0.936198	-0.352619	-0.405809
-0.346797	-0.549374	-0.13123	1.25409	-0.210002	0.583742	-0.367652
-0.440262	0.0336917	-0.465751	-0.446254	0.764178	-0.440157	-0.502888
-0.392147	-0.555639	-0.431443	2.47187	-0.935485	-0.317551	-0.484679
5.82761	-0.306238	-0.563322	-0.683693	-0.957876	-0.420177	0.157308
-0.420895	-0.563743	-0.465664	2.15243	-0.927195	-0.362361	-0.485266
-0.390476	-0.561482	0.519224	-0.661558	0.711468	-0.389043	-0.463474
0.210368	-0.457144	-0.533612	0.586361	-0.913767	4.57022	-0.261551
0.0742281	1.87339	-0.592418	-0.686419	-0.963171	-0.183538	2.02439
-0.381098	2.87859	-0.580068	-0.682969	-0.958569	-0.394164	-0.505915
-0.409303	-0.547425	-0.495727	1.08711	-0.566423	-0.179188	1.59361
3.80576	-0.294416	-0.459745	-0.682043	-0.956669	-0.40932	0.0307794
-0.417316	-0.547679	-0.557769	1.96749	-0.924795	2.54571	-0.385973
3.56808	-0.396639	-0.518377	-0.684136	-0.950369	-0.417606	-0.397839
5.16854	-0.102763	-0.557501	-0.682954	-0.960063	-0.414588	1.06492
-0.216773	-0.515909	0.837277	1.1321	-0.932515	1.037	-0.485315
4.71833	0.0223142	-0.495559	-0.687329	-0.957898	-0.413103	0.311379
0.371905	2.36053	-0.569831	-0.678626	-0.960455	1.76273	-0.488364
-0.264491	0.0795537	-0.359519	-0.660419	0.593481	-0.340886	-0.309384
-0.398296	-0.564543	0.691329	2.09315	-0.92044	-0.361765	-0.456477
-0.439872	-0.565624	-0.388156	-0.684299	0.993736	-0.448235	-0.478975
2.06465	-0.549492	-0.48226	-0.614462	-0.787753	7.49842	0.0517205
-0.42891	2.1049	-0.542264	-0.673926	-0.357104	-0.425333	-0.48994
-0.423103	-0.564833	-0.11785	-0.0786981	-0.953978	1.89364	3.82794
-0.383143	-0.517849	-0.467121	2.05327	-0.941313	0.752418	-0.46036
-0.23187	1.89257	-0.541364	-0.663433	-0.348307	0.147721	-0.506
-0.170943	-0.564704	0.43488	1.23897	-0.933758	0.0448005	1.08622
-0.373223	-0.545705	-0.49953	2.12015	-0.935439	0.443761	-0.469677
-0.314133	-0.374339	0.0501698	-0.67382	1.44064	-0.324764	-0.446058
-0.163067	-0.552271	-0.360826	1.85022	-0.905883	-0.320866	-0.216055
-0.421399	-0.539202	-0.525379	2.01187	-0.957079	1.67426	-0.441422
-0.268108	-0.5488	-0.370453	0.959352	-0.839358	-0.178897	2.26321
-0.405312	2.15568	-0.397369	-0.670913	-0.794473	1.65488	-0.454493
2.38886	-0.567539	-0.326899	0.741764	-0.944474	0.904794	0.91707
-0.386532	-0.534761	-0.542496	2.55146	-0.954067	0.248578	-0.463682
-0.295766	2.32673	-0.497613	-0.682961	-0.961945	1.62611	-0.0582639
-0.415548	-0.559829	-0.49392	2.57073	-0.938939	-0.328865	-0.483834
-0.43544	-0.559591	-0.52459	2.488	-0.936806	-0.215373	-0.498505
-0.409449	-0.553349	-0.314809	-0.669819	1.97778	-0.410667	-0.475062
-0.413728	-0.542684	-0.517271	2.22485	-0.911579	-0.259456	-0.497309
-0.372457	2.79619	-0.551054	-0.680575	-0.958982	-0.20851	-0.482167
-0.327887	-0.520063	-0.390548	0.954443	-0.366447	3.07608	-0.302999
-0.402942	-0.54725	-0.0700798	2.00247	-0.946698	0.181535	0.0546855
0.824176	-0.559453	0.0154901	1.06726	-0.940451	2.27063	0.229799
0.609923	-0.561746	-0.458064	0.683737	-0.945047	5.44271	0.00183454
-0.440307	-0.571601	-0.589958	-0.67656	2.43069	-0.445281	-0.505303
-0.415002	-0.568311	-0.490182	1.67308	-0.688594	-0.381144	-0.45505
-0.276957	-0.559147	-0.495863	1.81259	-0.8985	0.245008	-0.454791
-0.40268	-0.559952	-0.528377	2.32062	-0.95049	-0.342101	-0.414706
-0.412154	2.60402	-0.534019	-0.681837	-0.954289	1.52034	-0.470878
3.39759	-0.534765	1.10207	-0.50982	-0.928079	1.67723	0.0774092
0.201642	-0.0413585	-0.441229	-0.672828	0.371159	-0.399344	-0.457392
3.65721	0.794484	-0.569126	-0.686171	-0.961563	-0.431517	0.576598
-0.278981	-0.537645	-0.472643	2.21269	-0.940342	-0.106496	-0.489072
-0.405461	-0.562068	-0.501761	1.87066	-0.639699	-0.267697	-0.470784
0.00603941	-0.561673	-0.534146	2.35616	-0.954802	-0.0102366	-0.439047
-0.341407	-0.531852	1.08169	-0.111742	0.32558	-0.26119	-0.208913
-0.0684045	1.03334	0.149884	-0.68017	-0.809786	-0.423178	-0.356594
-0.33629	-0.558241	-0.386078	1.13112	-0.345555	0.515594	-0.0696112
-0.381432	-0.550796	-0.548128	2.51223	-0.93813	0.19856	-0.462775
-0.410048	2.16353	-0.584273	-0.681659	-0.440944	-0.388941	-0.498648
-0.38713	-0.546359	-0.461997	2.0304	-0.951584	0.906998	-0.346149
-0.356917	-0.547122	-0.484158	2.19197	-0.945465	0.789599	-0.484258
-0.385677	-0.549571	-0.224276	-0.67426	0.774427	-0.381007	-0.469669
1.82283	1.81988	-0.508914	-0.684124	-0.961553	-0.362259	0.671442
0.386717	-0.558593	0.0238567	1.75425	-0.949049	0.190067	-0.47149
-0.418626	-0.444374	-0.242937	0.473791	0.533638	0.433912	-0.160353
-0.430032	-0.563181	-0.560814	2.24278	-0.950834	1.05307	-0.477419
-0.0665452	1.0349	1.18872	-0.652984	-0.613651	-0.32158	0.128014
-0.391924	1.65817	-0.528274	-0.50478	-0.310029	-0.267305	-0.469448
-0.36066	2.0998	-0.564603	-0.651702	-0.62263	-0.359433	-0.48547
0.744508	1.10069	-0.455169	-0.651626	-0.815325	-0.264308	-0.494857
0.284886	2.43193	-0.598319	-0.685538	-0.962804	0.386943	-0.372206
-0.373076	-0.550931	0.0364907	1.26615	-0.584643	-0.0206582	-0.374157
-0.300255	-0.565527	-0.384468	2.04084	-0.953972	0.25955	-0.435422
-0.423422	-0.54337	0.678671	-0.675903	1.3051	-0.410399	-0.420679
-0.41922	0.131777	-0.212514	-0.1049	0.593822	-0.410953	-0.485335
-0.127582	-0.557213	-0.36676	2.14407	-0.921193	0.165202	-0.464635
-0.287569	0.11047	-0.163704	-0.666092	0.587473	-0.322854	-0.389039
0.256945	-0.42165	0.381065	0.129523	0.145003	0.949779	-0.344586
-0.434192	2.03357	-0.54845	-0.68031	-0.411274	-0.441607	-0.484707
-0.34117	2.26755	-0.291588	-0.647031	-0.765353	0.623756	-0.402755
-0.409648	-0.564704	2.95554	-0.250594	0.0258984	-0.149325	0.996564
0.447674	2.71844	-0.512335	-0.672293	-0.950377	-0.339413	-0.4917
-0.360694	-0.551539	-0.147902	1.66596	-0.828356	-0.0381758	-0.452248
0.385301	2.0152	-0.561658	-0.67378	-0.95042	-0.4337	-0.397563
-0.412098	2.8371	-0.562997	-0.676668	-0.846487	-0.385351	-0.511554
-0.397262	-0.513786	0.130566	0.38445	-0.806989	4.57009	-0.24358
-0.357859	2.0496	-0.24489	-0.680152	-0.900604	-0.38639	-0.375242
-0.436335	-0.536799	-0.533613	1.90517	-0.95547	1.69822	-0.432243
0.4214	-0.562755	3.45754	-0.681563	0.391655	-0.423858	-0.142312
-0.419808	-0.566934	-0.326844	2.01906	-0.85627	-0.403926	-0.487729
-0.325519	-0.568841	-0.570483	1.94673	-0.947303	0.777889	-0.17326
-0.293393	-0.549688	-0.495406	1.84795	-0.875382	0.610666	-0.16744
-0.38682	-0.562866	-0.0786031	-0.676073	1.13299	-0.38265	-0.471572
-0.422392	-0.548066	-0.159975	0.97045	-0.959873	2.62694	2.17692
-0.370105	0.520109	-0.394471	-0.663139	-0.123499	-0.38794	-0.449133
-0.248564	1.48964	-0.250166	-0.66253	-0.450888	-0.24604	-0.202996
-0.362774	-0.538871	-0.492229	1.75002	-0.922609	1.34729	0.251663
0.327261	2.56194	-0.417435	-0.674557	-0.952923	-0.374141	-0.144371
-0.420714	3.10212	-0.55331	-0.665521	-0.930346	-0.431092	-0.496212
-0.0511665	0.305109	1.3333	-0.654377	-0.388383	-0.390246	-0.422048
0.657878	0.131934	0.742947	-0.678472	0.222018	-0.312265	-0.162926
-0.408829	2.97201	-0.535358	-0.680522	-0.942148	0.18924	-0.484984
-0.428256	-0.480981	-0.538488	1.24414	-0.918856	3.69495	-0.502783
0.0621959	-0.551961	1.11784	0.394014	-0.8315	1.34507	0.506286
-0.247525	-0.553135	-0.174539	1.86401	-0.959361	1.76682	-0.08909
-0.421288	-0.561149	-0.527542	-0.68064	1.73632	-0.43669	-0.489346
4.68329	-0.571833	-0.30416	-0.613774	-0.445336	0.166118	0.623761
-0.387514	-0.558024	-0.499097	2.07295	-0.934476	-0.163031	-0.439041
0.824208	2.39431	-0.487549	-0.676622	-0.956667	-0.300389	-0.413828
-0.420899	-0.507432	-0.502411	1.12282	-0.949281	5.88086	-0.452952
-0.341255	-0.531521	-0.517572	1.62403	-0.738826	0.581469	-0.302166
-0.418095	-0.436754	-0.264313	-0.676015	1.58276	-0.422413	-0.484355
-0.434531	-0.567026	-0.155786	-0.683922	0.937727	-0.446252	-0.468944
1.21654	2.21527	-0.542907	-0.683801	-0.957943	-0.0427857	-0.460086
0.378411	2.64101	-0.515055	-0.669787	-0.961883	-0.0105961	-0.462681
0.926117	2.0458	-0.602107	-0.686611	-0.9638	0.68721	-0.492247
-0.388528	2.05976	-0.429758	-0.390558	-0.619146	-0.367861	-0.493025
-0.019854	-0.557488	-0.5187	2.21349	-0.954191	-0.214661	-0.490659
0.0848551	-0.542775	-0.520784	1.35223	-0.933053	1.21751	0.232208
-0.406707	-0.547052	-0.124756	1.35265	-0.578561	0.607419	-0.46556
-0.387435	-0.564283	-0.405593	0.892392	0.0397222	0.788757	-0.232963
-0.39644	-0.475849	-0.535697	2.13493	-0.918928	0.557365	-0.487133
-0.38865	-0.553459	-0.506595	2.32973	-0.921186	0.261043	-0.395975
-0.42083	2.0567	-0.528743	-0.679452	-0.847205	-0.404352	-0.503978
-0.439244	-0.169728	-0.50109	0.85506	0.435945	-0.375301	-0.485627
0.169171	2.36242	-0.608083	-0.683894	-0.955954	-0.434527	-0.503302
-0.327643	-0.554061	-0.131979	2.02262	-0.920298	-0.0703588	-0.425149
-0.397006	-0.55356	-0.554121	1.81575	-0.808376	1.24265	-0.499068
-0.333251	-0.536599	0.982314	-0.606845	0.957163	-0.228961	-0.344795
-0.26777	-0.556743	-0.0775341	1.20984	-0.853708	0.737801	-0.343528
-0.309665	-0.51715	-0.15179	-0.675884	1.35174	-0.409464	-0.394325
0.653681	-0.0554547	0.488637	-0.681894	-0.373301	-0.299169	-0.44414
-0.420443	-0.565101	-0.477973	2.04675	-0.948673	0.320531	-0.466709
-0.391456	-0.517474	0.7438	1.58563	-0.937792	1.08421	-0.105973
-0.348623	-0.477756	-0.495065	1.49212	-0.948401	1.71435	-0.447921
-0.0692849	-0.484719	-0.175243	1.48032	-0.913878	0.00290009	-0.146571
1.10133	-0.560346	-0.202834	0.821127	-0.948625	0.463219	0.828656
1.85816	1.94185	-0.580498	-0.686264	-0.963762	-0.232598	0.325786
-0.43219	2.44967	-0.506651	-0.663265	-0.669449	-0.423428	-0.495392
-0.301911	-0.235604	-0.0671173	-0.652902	0.314067	-0.220993	-0.371531
-0.43685	1.83647	-0.544002	-0.672655	-0.553327	-0.35774	-0.51784
-0.365486	-0.548183	-0.491848	2.44428	-0.956057	-0.348821	-0.501167
3.68736	-0.55726	-0.491757	-0.643131	-0.957694	1.01885	3.88004
0.927713	-0.535708	0.692886	0.851714	-0.479803	0.763879	-0.286593
-0.313472	-0.566606	-0.440651	2.22187	-0.920942	-0.22194	-0.480403
1.91303	-0.552996	1.61171	-0.0862599	-0.953267	2.20923	1.59622
-0.382983	-0.541867	-0.511994	2.36385	-0.864249	-0.169037	-0.463491
-0.211482	-0.474154	-0.404787	1.45545	-0.928877	2.99926	-0.237582
-0.322587	-0.562593	-0.41239	2.30401	-0.936312	-0.227911	-0.32467
-0.435082	-0.57168	-0.51784	-0.668995	2.34458	-0.447221	-0.50707
-0.394753	-0.561809	-0.307781	1.79844	-0.941987	1.90737	-0.302865
-0.234575	2.70515	-0.566478	-0.678747	-0.963005	0.52728	-0.42096
0.0139635	-0.562675	0.0325736	1.76076	-0.726447	0.19598	-0.395273
0.0607595	2.54068	-0.555514	-0.668482	-0.950101	-0.324621	-0.277196
-0.427533	2.32562	-0.570802	-0.671516	-0.724269	-0.33017	-0.500303
-0.362593	-0.533062	-0.0526409	2.10025	-0.850864	-0.275053	-0.461453
-0.402908	-0.44503	2.53459	-0.42566	0.616101	-0.16286	0.841502
3.27358	-0.53738	-0.495044	-0.684497	-0.950299	-0.431269	-0.4859
0.900938	-0.553692	-0.452446	-0.669762	-0.944309	0.64296	0.13376
5.10183	-0.563846	-0.540285	-0.67286	-0.954643	-0.357064	0.583208
0.669487	-0.112406	-0.0194952	-0.662169	-0.0453612	-0.246868	-0.345646
1.22421	1.76239	-0.488766	-0.681339	-0.961844	-0.138456	0.883887
-0.242845	2.46678	-0.120761	-0.675713	-0.731456	-0.427695	-0.41922
-0.420569	1.74563	-0.262927	-0.65111	-0.521252	-0.390914	-0.46634
-0.416957	-0.254493	-0.563137	0.973257	-0.716975	3.11055	-0.41052
-0.394996	-0.558084	-0.0510733	-0.54392	1.33995	-0.0999426	0.0442099
0.0358955	2.11426	-0.602428	-0.685032	-0.96085	2.50745	-0.484308
-0.398651	-0.555858	-0.363684	1.1172	-0.412594	-0.384591	-0.475171
-0.415833	-0.558991	-0.480382	0.912634	-0.0461883	0.502005	-0.479262
-0.415171	-0.545601	-0.50069	1.47021	-0.52964	-0.189046	-0.457184
-0.365836	-0.537861	-0.51775	2.01756	-0.960382	2.05377	-0.334512
1.15036	-0.555887	-0.326964	1.2314	-0.924807	0.643112	-0.25236
-0.1624	-0.560051	-0.222755	1.95415	-0.894874	-0.124849	-0.423964
-0.1173	2.27165	-0.529456	-0.659043	-0.902338	-0.0676734	-0.490982
-0.367835	-0.515228	0.636122	-0.274989	0.701602	0.244819	-0.325871
-0.400564	2.20668	-0.513549	-0.532368	-0.36849	-0.247168	-0.496137
0.387543	2.40625	-0.465212	-0.677171	-0.933956	-0.416031	-0.4818
0.233834	1.76779	0.276591	-0.679774	-0.884901	0.613806	-0.278035
-0.0088654	-0.491789	1.23833	-0.671687	0.735576	-0.203578	-0.325931
-0.383434	0.542588	-0.419374	-0.679789	-0.146904	-0.402808	1.88145
-0.298953	2.99342	-0.444191	-0.674855	-0.958749	-0.383064	-0.463522
-0.032102	-0.519597	-0.288164	1.62702	-0.897184	0.364631	-0.377361
-0.409653	-0.555028	0.974651	2.13713	-0.924211	-0.219645	-0.476972
-0.416922	2.71606	-0.571351	-0.671569	-0.951247	-0.0217664	-0.500988
-0.209598	2.75062	-0.537419	-0.630525	-0.90164	-0.399307	-0.498638
-0.0161086	0.113692	-0.374073	-0.662905	-0.502824	-0.231131	-0.415591
2.06386	-0.565067	-0.480418	-0.675902	-0.961893	5.46356	2.98425
-0.215712	-0.344148	1.06741	-0.671198	0.384375	-0.344271	-0.238047
2.25513	-0.545387	-0.181492	0.111495	-0.887532	1.40397	0.994546
-0.232386	-0.56783	-0.349266	1.92418	-0.805108	-0.343046	-0.477912
-0.40545	2.80224	-0.564349	-0.641267	-0.795166	-0.282395	-0.496506
0.360708	-0.460322	0.107025	0.267129	-0.764892	2.44653	0.94223
-0.345538	2.51889	-0.501961	-0.680409	-0.958954	-0.404058	-0.463545
0.33049	-0.5521	1.70617	1.75403	-0.954429	-0.134698	-0.460724
0.0815171	-0.562204	-0.434046	1.81775	-0.83631	0.171941	-0.486696
-0.400821	-0.411687	-0.322644	0.927196	-0.941078	5.81209	-0.425759
0.200373	-0.544714	-0.414119	2.08445	-0.938632	-0.155315	-0.471711
-0.355111	-0.568311	-0.542846	2.24839	-0.9592	1.74239	-0.453746
3.41828	-0.545714	-0.52549	-0.664542	-0.943878	0.826599	3.57204
-0.391882	-0.511464	-0.523898	2.37891	-0.932011	0.183964	-0.440401
-0.420483	-0.556974	0.135615	1.05424	-0.936158	1.84551	1.50653
-0.366367	-0.425599	-0.37922	-0.679435	1.51446	-0.431028	-0.481384
1.67666	-0.526926	0.321206	0.236449	-0.891591	-0.221134	1.98686
-0.431934	-0.529238	-0.535403	2.23304	-0.868956	-0.251318	-0.452473
-0.243762	-0.52845	-0.428389	2.49308	-0.942667	-0.332839	-0.493731
0.799179	-0.530209	-0.500285	1.14654	-0.951542	2.69475	-0.456853
3.1199	1.40331	-0.581686	-0.684732	-0.962527	-0.275636	0.510077
-0.429277	-0.560816	-0.534026	1.1547	0.0676376	-0.274821	-0.466303
1.30448	1.62928	-0.58199	-0.686849	-0.962974	-0.327084	0.999822
0.0577473	-0.560972	2.14862	-0.670724	0.200664	-0.403445	-0.266821
1.36127	1.44075	-0.560826	-0.685278	-0.962072	0.228048	-0.391479
-0.0057013	-0.542437	0.774561	1.2055	-0.953461	0.358091	1.31821
-0.321278	-0.555169	-0.233822	2.25743	-0.956325	-0.296521	-0.471296
-0.355319	-0.566641	-0.495505	2.31646	-0.953608	0.0995287	-0.46017
0.0876073	-0.46442	-0.55586	1.03387	-0.961158	3.93624	0.802541
-0.388565	-0.558579	0.151673	0.893845	-0.181714	-0.191579	0.0537335
-0.421691	-0.562434	-0.369905	-0.682172	0.830514	-0.43058	-0.456301
-0.261707	-0.547007	-0.0957575	2.04425	-0.957308	1.13929	-0.354266
-0.404165	2.86495	-0.58985	-0.677923	-0.961603	0.666532	-0.49856
-0.234999	-0.568436	-0.483739	2.32129	-0.944221	0.29555	-0.475552
-0.266208	-0.568894	-0.544677	1.96449	-0.958326	2.31774	-0.490333
-0.398649	-0.532826	1.11487	0.592988	-0.93997	4.9521	-0.207277
0.347174	0.739714	-0.416261	-0.664364	-0.785352	-0.341936	-0.438651
-0.38589	-0.534903	-0.530312	2.27883	-0.928854	-0.209825	-0.475504
-0.378294	-0.537516	0.0603657	1.99814	-0.958982	1.53918	-0.215653
-0.306966	-0.515995	-0.39234	1.77304	-0.909996	0.0618045	0.149285
-0.429043	-0.562679	-0.548415	2.46647	-0.956266	0.413832	-0.453261
-0.377264	-0.564725	-0.534281	1.92561	-0.757833	-0.336125	-0.49479
-0.419474	0.93945	-0.437682	-0.68331	-0.0153475	-0.45346	-0.508209
-0.447931	-0.574375	-0.568081	-0.68367	1.95322	-0.454198	-0.513196
-0.118127	-0.520249	0.11485	1.46339	-0.914016	-0.0507883	-0.416108
-0.42033	-0.546869	-0.547534	1.97379	-0.766881	-0.326736	-0.4998
-0.39632	-0.568349	-0.491265	2.57623	-0.954755	-0.339002	-0.458642
-0.395548	-0.55919	-0.393507	-0.672363	1.12474	-0.394814	-0.473489
0.0145382	-0.509913	-0.0056597	0.83929	-0.865131	2.14836	-0.379867
1.20354	1.58739	-0.510594	-0.676261	-0.954695	-0.249201	0.366062
-0.284967	1.69639	-0.050336	-0.556171	-0.809182	-0.268319	-0.369046
-0.401523	-0.507646	-0.0387883	1.1124	-0.910541	2.42158	-0.425018
2.06222	-0.330526	-0.0142068	-0.594906	-0.902069	-0.356108	-0.469911
-0.399464	1.40777	-0.276619	-0.676323	-0.454666	-0.414604	-0.435502
-0.323072	-0.489027	0.700331	-0.672285	0.511287	-0.39234	-0.477079
-0.33989	-0.556786	-0.19114	2.23859	-0.908516	-0.348889	-0.484894
-0.381956	-0.557649	-0.458694	2.39895	-0.933571	-0.250431	-0.491479
-0.431222	2.47099	-0.545643	-0.644437	-0.59954	-0.138377	-0.506773
-0.407096	-0.563775	-0.332744	1.91214	-0.786261	-0.392288	-0.476113
-0.431912	-0.567531	-0.177381	-0.602861	1.59142	-0.383403	-0.489533
-0.221349	0.320089	0.201726	-0.597978	-0.260528	-0.035179	-0.130862
-0.396506	-0.557267	0.550013	-0.639333	0.679237	-0.21608	1.11246
-0.289336	-0.540819	0.640099	0.799639	-0.917151	1.13336	1.57727
-0.395718	-0.530789	-0.431835	2.10409	-0.880807	0.38533	-0.408645
0.479017	-0.405359	1.46689	-0.62254	0.206954	-0.115809	1.57827
-0.407039	-0.522288	-0.517806	2.32746	-0.875851	-0.333968	-0.480593
2.9021	-0.526346	0.797879	-0.405981	-0.875022	2.30678	0.380358
-0.0988967	2.50733	-0.45461	-0.672397	-0.951048	-0.0979322	-0.429133
-0.387095	-0.56952	-0.319922	-0.684202	0.954773	-0.441243	-0.432076
-0.385336	-0.548641	-0.55158	2.49409	-0.960537	0.755881	-0.412286
0.392316	2.66075	-0.512494	-0.647354	-0.955126	-0.40053	-0.458768
0.966429	0.317216	0.318275	-0.602626	-0.114332	-0.156789	-0.397219
-0.358123	2.46296	-0.595904	-0.674527	-0.937754	1.85347	-0.477392
-0.356471	2.26611	-0.468923	-0.594348	-0.822965	-0.313245	-0.500734
-0.431966	-0.564213	-0.407998	-0.670647	1.82215	-0.433433	-0.502624
-0.354008	-0.557227	0.412471	1.70997	-0.954368	1.47522	-0.281783
4.06351	-0.53399	0.125772	-0.437939	-0.944096	3.50281	0.485076
-0.222948	-0.537993	0.820228	2.02844	-0.949637	-0.341253	-0.41822
0.312315	-0.535782	-0.434908	1.04664	-0.71685	1.497	-0.189447
-0.338587	1.67639	-0.27237	-0.655812	-0.744876	-0.343123	-0.480685
-0.419632	-0.547402	0.00348837	-0.663332	0.598746	-0.362328	0.949073
0.0849886	-0.453696	0.507929	0.416627	-0.23361	1.3795	-0.414526
1.52045	1.89838	-0.5526	-0.68665	-0.96223	-0.0875317	0.583464
-0.404246	3.05942	-0.581051	-0.658337	-0.954041	-0.199493	-0.503003
-0.410523	-0.263581	-0.538344	1.04693	-0.0900364	0.315019	-0.470998
0.351906	-0.543018	-0.547298	-0.682404	1.62019	-0.416234	-0.0778343
-0.361779	-0.523745	-0.358691	1.74064	-0.581631	-0.0236084	-0.394291
-0.373423	-0.568221	-0.213301	0.575004	0.163889	-0.312588	0.815169
1.73489	-0.514607	0.140438	0.415243	-0.893421	3.76832	-0.298277
-0.385623	-0.559362	0.133511	0.0343801	0.75475	0.181018	-0.0165724
0.465289	2.231	-0.538967	-0.67435	-0.955289	0.0614044	-0.180416
-0.417001	-0.511362	-0.51454	-0.663706	1.67549	-0.41849	-0.496857
2.92046	1.57604	-0.554267	-0.682856	-0.962779	-0.167073	-0.265283
-0.411425	1.65395	-0.5608	-0.681769	-0.0783342	-0.444968	-0.494326
0.92438	2.38863	-0.574074	-0.680676	-0.962458	-0.137638	-0.282973
-0.39902	-0.556204	-0.409642	2.11425	-0.945474	0.290002	-0.113451
5.51935	-0.110366	-0.539731	-0.683955	-0.96389	-0.270028	0.19018
-0.384393	2.73556	-0.463623	-0.597457	-0.942152	-0.18267	-0.465857
-0.389806	-0.424664	-0.448016	0.850601	-0.838576	2.77306	0.137733
0.155222	1.14141	0.0970868	-0.670915	-0.577274	-0.400546	-0.47157
0.428407	-0.558029	1.76113	0.627495	-0.947591	2.70111	0.425697
-0.389779	-0.555131	-0.549366	1.99177	-0.960845	2.12781	-0.0464285
0.016999	-0.171017	-0.297084	-0.670521	0.0648087	-0.291533	-0.333318
-0.33871	1.78131	-0.252995	-0.402144	-0.597275	0.958112	-0.481656
-0.420503	-0.52091	-0.543811	1.81454	-0.943939	2.71133	-0.474413
-0.436453	2.33478	-0.604634	-0.681113	-0.292412	-0.441088	-0.516725
-0.385381	-0.508733	-0.382238	1.56113	-0.857933	1.34423	-0.281042
1.92487	-0.572355	0.0396219	-0.676565	-0.463899	-0.436451	-0.479611
0.665549	0.891877	0.00266449	-0.674771	-0.887959	-0.316688	0.0839822
-0.41053	-0.550444	-0.498556	2.32663	-0.863879	-0.309358	-0.477198
-0.393006	-0.558774	0.182634	1.40407	-0.77805	1.05022	0.353732
1.87941	0.650002	-0.332048	-0.67524	-0.948827	-0.0285507	-0.282327
-0.410799	-0.564485	-0.431108	2.45439	-0.940879	-0.233876	-0.454045
-0.41304	-0.376474	-0.15693	0.538478	0.987537	-0.322351	-0.458403
-0.401561	2.22164	-0.561885	-0.473106	-0.882582	-0.33382	-0.502675
-0.333698	2.58188	-0.579997	-0.646654	-0.870573	-0.233878	-0.504142
-0.172829	1.8377	-0.459591	-0.680111	-0.621309	-0.291076	-0.445139
1.79608	-0.537524	-0.489139	0.956542	-0.948936	1.97337	-0.399975
-0.369053	-0.477307	0.112494	0.058576	0.301717	-0.188966	0.180755
-0.366386	-0.558827	-0.375964	1.57741	-0.642752	-0.307037	-0.495102
-0.400164	-0.565257	-0.523479	1.95645	-0.947505	1.72126	-0.444299
-0.321396	-0.553014	1.60258	0.685915	-0.245947	0.19854	0.358382
4.64047	-0.117413	-0.556204	-0.685863	-0.961214	-0.441385	1.49006
-0.415716	-0.561572	-0.265203	-0.678263	1.73421	-0.425984	-0.474413
-0.403225	-0.551439	-0.291976	1.13367	-0.895527	4.53827	-0.437681
-0.413195	-0.55408	-0.586863	2.43173	-0.954809	0.633707	-0.465048
-0.398727	-0.565726	0.859737	0.45305	0.00959448	0.84326	0.244242
-0.40246	0.224164	-0.534367	-0.684366	0.650537	-0.434594	-0.490535
-0.423529	-0.554253	-0.424157	1.76784	-0.958869	3.74511	-0.466258
1.51248	1.30482	-0.578045	-0.684387	-0.96002	-0.262709	0.486766
4.16572	-0.567958	-0.35006	0.246942	-0.949924	-0.343012	1.03207
0.648557	1.94394	-0.569117	-0.677983	-0.960619	0.303122	0.611338
-0.17653	0.159852	-0.319377	-0.675843	-0.0163428	-0.408821	-0.465755
-0.30924	-0.41482	1.06175	0.446951	-0.316542	0.718915	-0.397339
2.61922	1.09541	-0.353023	-0.679525	-0.94736	-0.006792	-0.370826
-0.0702606	-0.55571	1.52831	-0.679917	1.44732	-0.435591	-0.463991
-0.426537	-0.554234	-0.412246	2.59675	-0.942391	-0.144912	-0.454519
2.28384	0.683319	-0.534455	-0.686642	-0.961045	-0.423601	1.65317
1.18413	1.89578	-0.43698	-0.675116	-0.953225	-0.371069	-0.110295
0.192696	-0.480274	1.03981	-0.683072	-0.208489	-0.371459	-0.31367
-0.43103	2.67941	-0.523943	-0.655826	-0.851247	-0.370275	-0.489259
0.170504	2.76833	-0.580069	-0.670637	-0.954118	-0.353536	-0.511466
-0.328755	-0.541046	-0.43031	1.76835	-0.945429	0.521469	-0.0086206
-0.221255	2.67356	-0.573544	-0.683432	-0.961409	-0.405015	-0.475898
-0.428864	-0.569017	-0.519963	0.920439	-0.960266	4.08311	0.892578
-0.432776	-0.512923	-0.35506	-0.666851	1.8808	-0.402888	-0.463029
1.73776	1.5295	-0.499898	-0.676742	-0.957139	-0.230309	0.212644
-0.430362	0.292562	-0.564531	-0.484776	0.590906	-0.436608	-0.497489
3.4411	-0.550014	-0.315399	-0.161661	-0.914521	2.99935	0.643437
-0.403126	-0.541782	-0.465597	-0.67777	1.26116	-0.432468	-0.44908
3.25334	-0.514401	-0.45676	-0.670472	-0.946855	2.79661	1.67544
-0.434373	-0.572405	-0.369606	1.95351	-0.864243	-0.31236	-0.498865
2.79405	-0.484601	-0.486046	0.0881254	-0.946874	4.57613	-0.37697
-0.168248	-0.558382	-0.466337	1.47449	-0.950537	1.92376	0.22086
2.99017	1.49467	-0.53259	-0.682906	-0.961135	-0.284276	0.175768
-0.38013	-0.449795	-0.324649	0.667966	0.36386	0.327595	-0.396736
-0.0863084	-0.565191	-0.510172	2.35297	-0.953611	-0.0375974	-0.43681
-0.368096	-0.533222	-0.443027	2.19332	-0.802361	0.0280577	-0.286577
0.267678	-0.546505	2.50325	1.16302	-0.953006	0.615433	-0.362047
-0.408601	-0.524293	-0.573718	0.428076	-0.613571	6.31764	0.166006
-0.404315	-0.549815	-0.539839	2.17454	-0.910946	0.700594	-0.439287
3.62113	-0.550117	-0.431169	-0.13876	-0.95301	0.328996	2.48993
-0.435768	-0.569571	-0.324381	-0.644697	1.78112	-0.430778	-0.488055
-0.225274	2.05284	-0.243402	-0.652663	-0.549651	-0.385177	-0.462844
2.24428	1.34165	-0.574034	-0.682533	-0.958646	-0.364494	0.337874
-0.326605	-0.551677	-0.521683	1.12508	-0.0601593	0.220453	-0.499697
1.96388	1.80891	-0.597014	-0.678715	-0.963438	0.866646	-0.460172
1.04792	0.42446	0.0288673	-0.612004	-0.772835	0.218434	-0.0252289
-0.395099	-0.548037	-0.496102	2.18493	-0.874331	-0.0629789	-0.482739
-0.430041	2.18194	-0.589434	-0.682914	-0.265247	-0.442716	-0.515043
0.534034	0.704571	0.167586	-0.668101	-0.770051	-0.313487	0.674083
0.134533	-0.564997	-0.449568	1.64417	-0.943668	2.14704	-0.38885
-0.410852	-0.561893	-0.454342	-0.670682	1.99568	-0.408819	-0.468513
0.330837	-0.564206	-0.381912	1.53592	-0.955005	1.58158	-0.262554
0.576988	0.814825	-0.227455	-0.679231	-0.899843	-0.29221	1.07757
0.228373	-0.452952	-0.13053	-0.0449601	0.927078	-0.0438893	-0.384609
-0.387715	-0.539353	-0.0694022	2.14228	-0.86659	-0.322031	-0.442932
-0.39696	-0.34334	-0.0773276	0.964551	-0.20474	1.74753	-0.435953
-0.429471	-0.561433	-0.582538	2.58123	-0.956086	-0.0979068	-0.495322
0.545989	-0.565751	-0.442519	0.976022	-0.954939	2.5687	0.0179255
-0.444446	2.89703	-0.596757	-0.679832	-0.64992	-0.438923	-0.508065
3.13392	-0.543562	-0.550782	-0.667069	-0.947074	3.53711	2.91269
0.443438	2.60759	-0.479616	-0.677681	-0.954445	-0.363779	-0.317317
0.293466	2.42516	-0.544274	-0.677356	-0.96142	0.702977	-0.446805
-0.412884	-0.557952	0.147791	2.38327	-0.927337	-0.0765884	-0.3088
-0.293137	-0.473246	0.136682	0.691642	0.405321	-0.299602	-0.312723
-0.206093	2.74463	-0.557688	-0.675991	-0.959284	0.729382	-0.491297
-0.324857	-0.560257	-0.473783	0.899757	0.00695763	0.303195	-0.449002
-0.372591	-0.542631	-0.380251	2.00097	-0.944126	1.02721	-0.172129
-0.387512	-0.533043	-0.273479	1.08871	-0.501321	3.39037	-0.390774
1.9986	-0.55638	-0.383879	0.1379	-0.923116	5.17135	-0.223264
2.284	1.44227	-0.556451	-0.685897	-0.962212	-0.412224	0.786094
-0.294418	2.44945	-0.544955	-0.672269	-0.945075	-0.412387	-0.486988
-0.430186	-0.467171	-0.514059	1.66624	-0.918621	2.31473	-0.488109
-0.334473	-0.546535	-0.284938	1.07018	-0.939112	4.36437	-0.154407
-0.231736	-0.545341	-0.212873	1.52326	-0.830423	1.65724	-0.453891
-0.177953	2.9851	-0.604248	-0.688357	-0.962866	0.377596	-0.503999
-0.429412	0.839648	-0.520907	-0.675071	-0.322915	-0.424745	-0.513558
0.0360342	-0.563173	-0.416171	2.41758	-0.956646	-0.231882	-0.309835
-0.253512	-0.55536	-0.172641	1.69588	-0.809364	0.00318384	-0.356328
2.45247	1.53667	-0.538235	-0.682343	-0.960697	-0.424112	0.455594
-0.194114	-0.31225	-0.393208	0.60279	0.00767585	1.04935	-0.448723
0.0872589	1.56799	0.830283	-0.684334	-0.949624	0.352455	0.389625
-0.382772	-0.551733	0.0490886	1.53449	-0.73858	0.546127	0.0840646
0.590311	-0.564109	-0.262705	1.49266	-0.934404	0.946678	-0.428721
-0.285843	-0.561186	-0.19302	2.24398	-0.867822	-0.339143	-0.39502
-0.385011	-0.568007	0.565133	-0.633448	0.539066	-0.341699	0.37631
2.77388	1.0818	-0.296995	-0.678766	-0.957743	-0.365967	-0.223766
-0.265767	-0.564446	-0.097704	1.40748	-0.934233	1.87517	0.54215
-0.21667	-0.570298	-0.015103	1.91161	-0.951555	-0.156215	0.204412
-0.421047	-0.56022	-0.307335	2.15747	-0.933964	0.0776333	-0.167624
0.754738	-0.544725	-0.0917706	1.11989	-0.936355	1.23556	-0.319579
0.220224	-0.527721	-0.45536	1.34722	-0.953153	2.36553	-0.251055
-0.415918	-0.554188	-0.545464	2.37246	-0.952656	0.940897	-0.466099
-0.370242	-0.513937	-0.400538	1.2676	-0.628807	2.10581	-0.389182
2.61516	1.35088	-0.543137	-0.68228	-0.961589	-0.195693	0.284526
-0.393602	2.14583	-0.425116	-0.643321	-0.402679	-0.411135	-0.483751
-0.407477	-0.556458	-0.443027	2.53532	-0.917337	-0.256663	-0.471628
-0.0245303	1.12249	1.94739	-0.675496	-0.777275	-0.370054	-0.156508
-0.389004	0.526523	-0.536869	-0.678646	-0.0653602	-0.329433	-0.478376
0.0871934	2.15447	-0.132902	-0.65613	-0.931777	-0.249361	0.072602
-0.435061	-0.57001	-0.492141	-0.680474	2.21105	-0.439854	-0.505186
-0.077406	-0.537816	-0.439588	0.715039	-0.950836	5.17805	0.715891
0.976961	2.08935	-0.578109	-0.684245	-0.960908	1.42497	-0.477597
-0.113889	1.16666	2.05061	-0.666247	-0.156127	-0.0328539	-0.242632
-0.3333	1.9169	-0.257502	-0.655893	-0.262452	-0.367867	-0.456124
0.0313125	-0.307336	-0.322708	-0.670601	0.387155	-0.37638	-0.363
-0.4306	-0.547219	-0.570225	-0.681818	2.32461	-0.437144	-0.499842
-0.392071	-0.528432	-0.44544	1.91149	-0.939706	0.100335	-0.372845
1.14225	1.69278	-0.536435	-0.674524	-0.956557	-0.345771	-0.344157
-0.390121	-0.548735	-0.478482	2.25659	-0.900479	-0.293787	-0.446613
-0.141847	-0.53962	-0.537162	1.27041	-0.225292	-0.181523	-0.461711
-0.362644	-0.552581	0.694241	1.94851	-0.945536	0.734214	-0.273416
-0.405814	-0.558441	-0.383806	2.51993	-0.94554	-0.308926	-0.431742
-0.428656	-0.544247	-0.227128	-0.660731	1.84303	-0.334041	-0.47232
-0.311956	-0.54568	-0.0452214	1.46687	-0.821045	0.753254	-0.39751
0.279733	1.01579	-0.467116	-0.666589	-0.768367	-0.325516	-0.403803
-0.42533	1.13036	-0.586503	-0.681593	0.208334	-0.441677	-0.507784
-0.36792	-0.0847578	-0.512664	-0.680936	0.11844	-0.431478	-0.469614
-0.424167	-0.568591	-0.331849	-0.662134	1.94193	-0.432277	-0.498406
-0.435342	2.40122	-0.513229	-0.677683	-0.521822	-0.430122	-0.503308
-0.130379	0.812578	-0.0518046	-0.662635	-0.882959	-0.348416	-0.400826
-0.414096	-0.537269	-0.545147	2.09535	-0.793564	-0.242071	-0.433627
-0.442465	-0.570749	-0.498092	-0.68221	1.69144	-0.439444	-0.508069
3.72373	0.426347	-0.551131	-0.685752	-0.961324	-0.381772	0.822242
0.0440481	1.38014	-0.287136	-0.653262	0.153404	-0.282448	-0.369384
-0.419661	-0.54835	-0.410443	1.01744	0.719737	-0.370213	-0.450406
-0.091479	1.64855	0.570391	-0.643831	-0.945358	1.30015	0.882338
-0.329139	-0.553901	1.68868	-0.621243	1.1399	-0.366395	-0.272955
-0.328136	-0.442682	-0.194221	-0.680457	0.933858	-0.348222	-0.39423
-0.427069	-0.554085	3.26502	-0.625742	0.661614	-0.0640794	-0.350194
0.711887	0.0571664	0.0545142	-0.677101	0.812917	-0.413941	0.571742
-0.41333	-0.562344	1.24336	-0.513016	1.63943	-0.363821	-0.407428
-0.128752	-0.502603	0.676062	-0.661123	0.476163	-0.277069	-0.349647
-0.384155	1.88038	-0.556795	-0.676685	0.15438	-0.398629	-0.458516
-0.422737	-0.543044	0.163219	-0.55744	1.06748	-0.268295	-0.435185
1.85297	1.8269	-0.55239	-0.664149	-0.633633	-0.431712	-0.153223
-0.21128	1.75851	-0.531976	-0.655987	0.127616	-0.361927	-0.394292
-0.341821	-0.180871	-0.422182	-0.674296	1.13398	-0.334629	-0.363033
-0.040604	1.6622	-0.53714	-0.68177	0.284958	-0.433235	-0.470701
-0.378169	-0.551659	-0.415679	1.68825	-0.16323	-0.35438	-0.468307
0.173444	1.36177	-0.597456	-0.686846	-0.961167	-0.439425	3.77128
-0.293478	2.25516	-0.475566	-0.668659	-0.102461	-0.383311	-0.46017
-0.417611	-0.429347	-0.183975	-0.666488	1.75545	-0.384578	-0.408319
-0.433959	-0.553676	-0.53486	-0.32367	1.55803	-0.412094	-0.50625
-0.439806	-0.551039	-0.387781	-0.680155	2.59569	-0.417762	-0.489729
-0.439645	-0.572564	-0.522953	-0.296429	1.46241	-0.431506	-0.508324
-0.437945	-0.571051	-0.572753	-0.68126	2.29431	-0.43897	-0.504509
-0.345696	2.56783	-0.503302	-0.630131	-0.613672	-0.42739	-0.494707
-0.412045	-0.469567	1.6813	-0.680936	1.99852	-0.389002	-0.458699
-0.419269	-0.554554	-0.498685	1.22182	0.457062	-0.373843	-0.372913
-0.419365	-0.540992	-0.461886	1.07091	0.637643	-0.389908	-0.47844
-0.298755	-0.272336	-0.163306	-0.67176	0.702342	-0.382357	-0.403184
-0.438605	-0.567519	-0.446226	-0.577948	2.03653	-0.381477	-0.490118
-0.433714	2.6828	-0.616931	-0.680689	-0.288018	-0.440402	-0.516939
-0.278468	-0.566512	-0.568267	-0.686743	2.20624	-0.438975	-0.509386
-0.421786	-0.527485	-0.263628	-0.169283	1.20304	-0.322141	-0.433987
2.44839	1.03452	-0.599383	-0.687748	-0.964392	-0.436454	2.64514
-0.440986	-0.569051	-0.373633	-0.599177	1.70032	-0.387309	-0.478673
0.590945	1.9162	-0.556876	-0.684663	-0.956311	-0.436894	1.82575
-0.416772	-0.571267	-0.280944	-0.183627	1.56322	-0.436462	-0.494473
-0.429618	-0.552291	-0.551856	0.689538	1.05376	-0.377592	-0.483896
-0.38781	-0.558299	1.20562	-0.533747	1.45624	-0.331406	-0.354073
0.448335	1.93365	-0.425497	-0.674238	-0.725895	-0.409959	0.834515
0.625551	2.46146	-0.47373	-0.681547	-0.951754	-0.397819	-0.259898
-0.429907	-0.567858	-0.463882	-0.679856	1.31868	-0.32403	-0.481625
2.9828	1.79019	-0.487194	-0.678128	-0.94029	-0.432138	-0.491677
-0.176664	2.29548	-0.171052	-0.658472	-0.462072	-0.167696	-0.31185
-0.442578	-0.57301	-0.478974	-0.664141	2.0478	-0.436576	-0.505356
2.11338	0.0184092	-0.545286	-0.58395	-0.368863	-0.396014	-0.483777
0.306974	2.16589	-0.349172	-0.681484	-0.948355	-0.384233	0.675081
-0.416543	-0.571079	-0.421646	-0.679644	1.68169	-0.419954	-0.510056
0.698399	2.08775	-0.479758	-0.68367	-0.648339	-0.374626	-0.398701
-0.0318728	2.65759	-0.558719	-0.668337	-0.79909	-0.40563	-0.194391
-0.426359	-0.403867	0.231503	-0.644303	1.84678	-0.314255	-0.469899
-0.428231	-0.564712	0.361395	-0.552631	1.36675	-0.408034	-0.435117
-0.333478	0.600256	-0.580044	-0.681183	0.776311	-0.416998	-0.505937
-0.411479	-0.56125	0.0352839	-0.667022	1.44544	-0.42517	-0.448814
0.607134	0.700416	-0.0173656	-0.675119	-0.563455	-0.365149	1.49737
-0.435096	-0.523012	-0.473958	1.16854	0.469053	-0.384827	-0.510891
-0.434258	-0.497064	-0.386269	1.26396	0.408062	-0.376694	-0.433744
-0.427994	1.83468	-0.60281	-0.687754	-0.961357	-0.440244	3.31333
-0.418531	2.22485	-0.607191	-0.677148	-0.0517619	-0.430774	-0.502973
-0.388373	-0.294758	-0.380742	-0.562171	-0.244317	7.60889	-0.489705
-0.427018	-0.562135	-0.430439	-0.674966	2.72872	-0.423656	-0.483086
0.0569905	-0.422404	0.334301	-0.644445	0.428689	-0.220027	-0.0028238
-0.43245	-0.567553	0.0917223	-0.670858	2.15617	-0.36137	-0.433476
-0.282595	-0.53369	-0.059433	-0.660146	2.15078	0.131973	-0.482489
-0.432133	-0.486886	-0.252276	1.35781	0.19481	-0.225084	-0.410818
0.605362	1.5067	-0.535849	-0.678416	-0.404389	-0.401094	-0.458603
2.90705	-0.392207	0.108622	-0.68107	-0.249311	-0.378237	-0.41473
-0.427123	-0.553048	-0.262343	0.670592	0.500032	0.885782	-0.417254
-0.419798	1.12593	-0.548463	-0.662683	0.558271	-0.43454	-0.498166
-0.443604	-0.566524	-0.422111	-0.479246	2.00016	-0.423023	-0.494645
-0.44232	1.22732	-0.603654	-0.683618	0.717556	-0.453794	-0.513882
-0.43906	-0.560487	-0.221776	-0.655595	2.12706	-0.43347	-0.503115
-0.40422	-0.391836	-0.346631	-0.447014	1.86002	-0.318894	-0.479701
-0.409612	-0.567945	-0.283797	-0.596433	2.11274	-0.422895	-0.440368
6.61539	0.258561	-0.618024	-0.687923	-0.963371	-0.450145	0.256216
-0.361225	-0.554358	1.78229	-0.656989	0.758362	-0.261398	-0.443942
0.0678759	2.52904	-0.472421	-0.636553	-0.704234	-0.405631	-0.473589
-0.416449	-0.544374	0.26162	-0.474832	1.77527	-0.355682	-0.426356
-0.429864	-0.550281	-0.362375	0.212613	1.12345	-0.349689	-0.444429
0.285568	1.20239	0.946183	-0.678001	-0.252706	-0.164883	0.120042
-0.445139	1.4942	-0.620977	-0.686049	0.636839	-0.453849	-0.518442
-0.431796	-0.570627	-0.429055	-0.680734	1.39962	-0.434349	-0.466487
0.047175	-0.0143079	0.81457	-0.675063	0.223468	-0.282747	0.171814
-0.0197802	2.26046	-0.526357	-0.683357	-0.934091	-0.439161	0.900857
-0.245729	1.79024	-0.581749	-0.676864	0.0240624	-0.431005	-0.496765
-0.435639	-0.571668	-0.427309	-0.679523	2.18103	-0.441167	-0.499828
0.9267	2.46629	-0.568023	-0.681208	-0.930481	-0.412961	-0.470627
-0.439354	-0.572526	-0.528798	-0.676894	2.45645	-0.432584	-0.501719
0.06522	1.40567	-0.498306	-0.653849	0.0654899	-0.245768	0.152566
-0.433791	1.41988	-0.586085	-0.679071	0.84782	-0.444765	-0.515311
-0.435474	-0.563424	-0.0557291	-0.663211	2.01738	-0.394978	-0.441202
-0.442301	1.68834	-0.574128	-0.683309	0.46556	-0.438689	-0.503279
-0.410173	1.67095	-0.567977	-0.68464	0.210217	-0.44698	-0.49339
-0.436229	-0.565107	-0.464266	-0.674432	2.08746	-0.419061	-0.479021
-0.44161	-0.570645	-0.552327	-0.389039	1.96386	-0.433966	-0.503742
-0.430812	-0.571387	-0.480018	-0.680258	2.12189	-0.43241	-0.492302
-0.390432	-0.539908	1.75087	-0.409527	1.15259	-0.180591	-0.400341
-0.359445	1.18935	0.226682	-0.657945	0.395522	-0.206758	-0.359265
-0.0917055	2.21612	-0.427383	-0.680636	-0.924336	-0.395014	1.1148
-0.428858	-0.571064	-0.378137	-0.65173	2.05485	-0.420393	-0.497647
2.70283	-0.0579915	-0.37358	-0.652556	-0.942551	-0.298891	0.349673
-0.31806	-0.330401	0.449423	-0.668431	0.828726	-0.335622	-0.388908
0.933453	1.47252	-0.535968	-0.676476	-0.0236833	-0.420974	-0.485251
2.17249	1.38323	0.259626	-0.654855	-0.600947	-0.310532	-0.164195
-0.0298393	0.106135	-0.252385	-0.607538	0.402309	-0.0974429	-0.360402
0.646237	1.97165	-0.511195	-0.674067	-0.750766	-0.38551	0.896161
0.76774	2.49511	-0.540891	-0.683612	-0.885867	-0.420878	-0.494839
0.0115301	2.60162	-0.595947	-0.676662	-0.511079	-0.424245	-0.491133
-0.231087	0.589695	-0.0124735	-0.637521	0.0103892	-0.199343	1.16069
-0.43786	-0.496165	-0.495381	1.20283	0.575119	-0.375196	-0.471858
4.07641	-0.008287	-0.614193	-0.68757	-0.963231	-0.447522	2.9654
-0.400298	-0.523699	-0.44944	-0.65698	1.95719	-0.389056	-0.463169
0.900206	-0.56526	-0.274003	-0.675847	1.12155	-0.388791	-0.418894
-0.392649	-0.547651	0.143234	-0.666935	0.985542	-0.404944	-0.373479
-0.188815	2.43127	-0.56295	-0.678545	-0.351176	-0.416352	-0.453749
-0.350158	-0.500475	-0.009218	-0.674462	1.38979	-0.373618	-0.401604
-0.420227	-0.570013	2.37306	-0.619668	1.32044	-0.433758	-0.464614
2.00868	0.101431	-0.525463	-0.580723	-0.647133	-0.326549	0.00517687
-0.152799	2.76022	-0.543226	-0.684351	-0.757318	-0.42196	-0.375029
-0.445967	2.54507	-0.605609	-0.684777	-0.308014	-0.445559	-0.515709
-0.435576	-0.549304	-0.484925	1.0536	0.6082	-0.110463	-0.440974
-0.423172	-0.571033	-0.195162	-0.127275	1.75563	-0.422113	-0.491324
-0.422614	-0.567382	-0.204545	-0.66491	1.50113	-0.376776	-0.484489
-0.422593	-0.572967	-0.160415	-0.120517	1.67282	-0.436001	-0.504588
-0.425368	-0.447259	-0.119016	0.466577	0.938902	-0.282578	-0.468913
-0.413838	-0.515087	1.31027	-0.660777	1.81087	-0.375482	-0.427147
-0.390695	-0.548839	-0.337861	-0.4887	1.79006	-0.290937	-0.392755
-0.438544	-0.569447	-0.243676	-0.200665	1.89566	-0.411951	-0.505592
-0.438089	-0.564737	-0.529126	-0.672316	2.22374	-0.435358	-0.496814
-0.425153	-0.473076	-0.341899	-0.0959353	1.37563	-0.322633	-0.461347
-0.439414	-0.53182	-0.484973	1.22574	0.369004	-0.348983	-0.476403
-0.406699	0.373857	0.474492	-0.524796	0.350269	0.253452	-0.363247
-0.389477	0.820716	-0.478787	-0.681514	0.723178	-0.42738	-0.145983
-0.293317	1.8064	-0.256002	-0.660238	-0.225564	-0.400465	0.138872
-0.438078	2.56494	-0.621544	-0.685679	-0.388393	-0.453	-0.515732
0.0474465	2.85145	-0.434942	-0.68129	-0.910411	-0.422442	-0.487212
5.88255	-0.305221	-0.432814	-0.577843	-0.958647	-0.421631	-0.3052
4.94002	-0.384708	-0.503793	-0.473985	-0.627945	-0.394722	-0.40053
0.996825	2.65542	-0.615871	-0.684185	-0.963033	-0.433025	-0.515541
-0.4304	-0.569268	-0.373723	-0.66983	1.89831	-0.425215	-0.489215
-0.433683	-0.517711	0.0738873	0.945002	0.400384	0.425424	-0.42975
-0.434281	-0.56869	-0.45546	-0.674651	1.49651	-0.430424	-0.498318
-0.43666	-0.568862	-0.52374	-0.68039	1.55984	-0.43771	-0.493162
-0.396982	-0.483194	-0.205246	0.79731	0.316266	-0.170927	-0.389473
-0.394337	-0.514311	0.291103	-0.55287	1.32077	-0.30047	-0.460984
0.569559	-0.500005	-0.0632085	-0.680045	1.28855	-0.3941	-0.295007
-0.395311	-0.552588	-0.288169	-0.675329	1.71631	-0.386774	-0.455004
-0.437243	-0.551546	-0.423978	1.03713	0.715125	-0.430076	-0.476873
-0.428504	-0.570106	-0.459526	-0.66914	1.36596	-0.414292	-0.461259
-0.44044	-0.560526	-0.441146	-0.511656	2.13982	-0.416182	-0.485521
-0.389515	-0.540687	-0.317453	1.55696	-0.170891	-0.387755	-0.47061
-0.426738	0.253871	-0.463969	-0.519863	0.534577	-0.406845	-0.480987
-0.252451	0.786026	0.513837	-0.663903	-0.111205	-0.197663	0.573625
-0.441989	-0.572456	-0.408332	-0.242471	1.72216	-0.436227	-0.503327
-0.41533	-0.550863	0.236243	-0.669472	1.28754	-0.361157	-0.447556
-0.444193	-0.57077	-0.511224	-0.334565	2.13096	-0.405693	-0.502499
-0.407028	-0.329158	-0.0047369	-0.274816	1.45014	-0.0437323	-0.399663
2.24584	0.726292	-0.161974	-0.642457	-0.554613	-0.239969	-0.087391
-0.26891	2.36997	-0.529837	-0.672697	-0.206989	-0.405526	-0.469051
-0.409973	-0.541744	0.345116	-0.421163	1.74733	-0.354925	-0.470676
-0.114732	-0.131555	-0.589242	-0.682721	1.75087	-0.422113	-0.493582
-0.436278	-0.564422	-0.512068	-0.678277	1.88567	-0.419109	-0.488656
-0.446179	0.649197	-0.60426	-0.683944	1.57485	-0.44895	-0.51171
-0.431688	1.75106	-0.608213	-0.682151	0.474476	-0.44137	-0.511471
-0.378497	-0.567362	-0.402128	-0.633945	1.69418	-0.383102	-0.43952
-0.349973	-0.516413	-0.241005	-0.674644	1.39848	-0.0209023	-0.434672
-0.254781	-0.472827	1.02407	0.531891	-0.291797	0.242561	-0.0553809
-0.427742	-0.565921	0.365107	-0.346154	1.66928	-0.419026	-0.495016
-0.442659	-0.56533	-0.405807	-0.646321	2.11486	-0.430512	-0.487986
-0.412251	2.209	-0.585102	-0.681786	-0.164501	-0.439763	-0.50923
-0.435422	-0.569927	-0.512447	-0.680584	2.09712	-0.44274	-0.508348
-0.43365	2.1589	-0.574399	-0.68605	0.112804	-0.448092	-0.515141
-0.234602	2.00931	-0.375417	-0.682581	-0.947294	-0.41459	1.95389
0.810573	0.475192	0.103782	-0.598286	-0.0121665	0.0161613	0.293811
-0.433856	-0.56743	0.498424	-0.158995	1.39359	-0.434744	-0.489914
-0.397958	-0.457003	-0.134849	-0.0339124	1.33081	-0.279952	-0.394523
-0.434677	-0.568725	-0.376032	-0.672979	1.856	-0.440166	-0.487313
-0.439062	-0.565379	-0.279844	-0.012684	1.41259	-0.303495	-0.460436
-0.438155	-0.561353	-0.016559	-0.48549	1.89399	-0.388392	-0.480194
-0.288134	0.902847	-0.407883	-0.669832	0.897944	-0.365364	-0.423283
-0.266281	-0.519465	-0.476511	-0.673667	1.74254	-0.247693	-0.474048
-0.419168	-0.568906	-0.296143	0.0159229	1.47194	-0.410739	-0.455172
-0.325193	2.06864	-0.0883095	-0.666797	-0.770661	-0.360397	0.698426
-0.412668	1.69674	-0.538604	-0.668159	0.267269	-0.399391	-0.487075
-0.439302	-0.560858	-0.510308	-0.520002	2.20244	-0.437178	-0.497838
-0.425522	-0.543978	-0.518306	1.26951	0.256263	-0.0352008	-0.474681
-0.436225	-0.517844	-0.525223	1.65595	0.119504	-0.396936	-0.485221
-0.402806	-0.558095	-0.423157	-0.603129	1.13211	-0.314462	-0.464611
-0.431318	-0.567166	-0.502089	-0.682231	1.9329	-0.424812	-0.477926
-0.416725	0.94397	-0.567997	-0.676994	0.949463	-0.416857	-0.510369
-0.419002	-0.562747	-0.304346	-0.671707	1.54203	-0.352893	-0.482008
-0.441068	1.89481	-0.602111	-0.684535	0.328371	-0.450774	-0.51463
-0.0594744	0.618995	-0.546105	-0.681892	0.941375	-0.425095	-0.485302
-0.36349	-0.540296	-0.306357	0.515281	0.640418	-0.20634	-0.434878
-0.430429	-0.571467	-0.487986	-0.683463	2.05868	-0.443503	-0.488674
8.7013	-0.429122	-0.351883	-0.684152	-0.939542	-0.40225	-0.256716
-0.412054	-0.567324	-0.477686	-0.667759	1.62707	-0.415582	-0.443091
-0.243722	1.90203	-0.592477	-0.686856	-0.962624	-0.444716	2.52935
0.692493	0.0384381	-0.381457	-0.639559	-0.168429	-0.330161	-0.220254
3.00475	0.300478	-0.201924	-0.638708	-0.642444	-0.167693	-0.339048
-0.424582	-0.565546	0.326912	-0.535141	1.36816	-0.412887	-0.47719
0.109219	2.42375	-0.41256	-0.662154	-0.534079	-0.405717	-0.439557
1.06109	1.80965	-0.426014	-0.679372	-0.682637	-0.305787	0.942177
-0.437959	-0.564739	-0.534116	0.913115	0.746885	-0.414555	-0.467287
-0.315633	-0.454452	0.461753	-0.0075586	0.252255	-0.361771	-0.447649
-0.412813	-0.183892	2.96102	-0.673058	0.953579	-0.104426	-0.402412
-0.440045	-0.57285	-0.305558	-0.182433	1.74154	-0.416303	-0.483841
-0.279115	-0.5359	-0.0126705	-0.648996	1.64051	1.05247	-0.0126164
-0.409978	-0.565854	-0.423957	-0.674506	1.61913	-0.427574	-0.490661
-0.4235	-0.563549	-0.424183	-0.635213	2.21997	-0.365148	-0.472528
3.68497	-0.566592	-0.456625	-0.680572	-0.413502	-0.398635	0.19698
0.807157	1.15972	0.0186471	-0.631262	-0.284818	0.459435	0.0981886
-0.423223	-0.563897	-0.0147247	0.282144	0.974905	-0.356304	-0.456196
-0.398563	-0.505453	0.00093289	-0.667614	1.80446	-0.33202	-0.431626
-0.439404	1.78915	-0.610693	-0.681184	0.41327	-0.444697	-0.513146
-0.430575	-0.571147	-0.392822	-0.660103	2.06301	-0.424572	-0.478987
-0.244729	-0.349441	-0.119676	-0.614394	1.94345	-0.318753	-0.459169
-0.336517	-0.492988	5.86159	-0.636756	-0.0941234	-0.230508	-0.201695
0.0596061	1.70153	-0.524594	-0.68227	-0.950828	-0.404189	2.57081
-0.386264	-0.539121	-0.452975	0.602726	1.02287	-0.340791	-0.436739
6.74945	0.00059163	-0.493016	-0.657677	-0.914869	-0.333304	0.146726
-0.442763	2.01609	-0.584604	-0.679052	0.0924755	-0.447032	-0.512445
-0.192058	0.0907407	-0.0400596	0.0818681	-0.0327815	1.82859	-0.411102
-0.433652	1.63047	-0.492519	-0.669581	0.396298	-0.423099	-0.490331
3.85657	1.63352	-0.587703	-0.686419	-0.962061	-0.439557	-0.0134875
-0.444004	2.20292	-0.598922	-0.681769	-0.0794846	-0.453001	-0.514296
-0.428605	-0.562869	-0.414136	-0.33046	1.66257	-0.40447	-0.482739
-0.37815	-0.390824	-0.507777	-0.0906771	0.998672	-0.386189	-0.464315
-0.432452	1.57275	-0.585731	-0.679716	0.0778227	-0.431434	-0.483443
-0.43975	-0.569502	-0.411453	-0.5659	2.13156	-0.42065	-0.497796
-0.438526	-0.565767	-0.303345	0.351683	1.1421	-0.37334	-0.476174
0.295593	2.25335	-0.342522	-0.658485	-0.501444	-0.176356	-0.29694
-0.323058	-0.556927	6.36362	-0.523842	0.679163	-0.389921	-0.442906
-0.403826	-0.551132	-0.486816	-0.680519	1.57094	-0.412043	-0.461015
-0.341326	-0.531556	-0.503388	-0.679942	2.32834	-0.374028	-0.486785
-0.350114	-0.559956	-0.338772	1.3025	-0.153985	-0.226854	-0.436567
1.61332	-0.382141	-0.0881116	-0.633039	0.500975	-0.287451	-0.290586
-0.435332	-0.571389	-0.545272	-0.678792	2.11345	-0.436118	-0.501468
-0.429861	-0.538403	-0.52167	1.35297	0.423608	-0.378074	-0.475394
-0.439013	-0.567782	-0.510036	-0.373074	2.05963	-0.421768	-0.501486
-0.438999	-0.553252	-0.560436	1.21261	0.695762	-0.397063	-0.485816
-0.437724	-0.572942	-0.392563	-0.631653	2.52578	-0.412707	-0.500354
-0.438779	-0.571816	-0.509403	-0.666225	2.34717	-0.436619	-0.484995
-0.362232	-0.464882	-0.214098	1.18488	-0.247296	-0.282131	-0.431056
-0.435272	-0.572707	-0.49741	-0.556998	2.24067	-0.395723	-0.490357
-0.429505	-0.566902	-0.583455	-0.678122	2.27413	-0.437228	-0.499333
-0.436739	-0.568684	0.531879	-0.525025	2.03408	-0.391479	-0.474984
-0.424143	-0.565944	-0.292283	-0.362413	1.88101	-0.402236	-0.475242
-0.433827	2.10157	-0.570191	-0.678822	0.113592	-0.44029	-0.503052
-0.425037	-0.564534	0.0641342	-0.644072	1.85825	-0.406552	-0.475051
-0.439294	-0.555736	-0.572743	0.958976	0.756606	-0.311829	-0.5
-0.426077	-0.562668	-0.100968	-0.437177	1.84018	-0.382713	-0.451537
-0.434382	2.44933	-0.600544	-0.667821	-0.207055	-0.431183	-0.508873
-0.412127	2.21821	-0.581973	-0.673746	-0.219042	-0.422379	-0.503108
-0.44069	-0.565731	-0.559051	-0.684714	2.19633	-0.437854	-0.503193
-0.437535	-0.566573	-0.46414	-0.67336	1.63381	-0.449727	-0.505696
-0.434986	1.72258	-0.591411	-0.667063	0.288077	-0.434551	-0.494392
-0.391651	-0.564381	-0.198071	-0.668938	1.44307	-0.408287	-0.46677
-0.43464	-0.570569	-0.344643	-0.583236	1.82484	-0.413255	-0.474818
-0.205257	-0.535221	3.87767	-0.661389	0.41394	-0.344137	-0.382947
-0.427604	-0.567275	-0.362078	-0.17745	1.70254	-0.42469	-0.473442
0.0777317	2.61651	-0.580258	-0.682606	-0.672178	-0.440147	-0.492146
-0.153673	2.16001	-0.524647	-0.67771	-0.120444	-0.425823	-0.483992
-0.170633	1.93501	-0.0307246	-0.667015	-0.212557	-0.355759	-0.416969
-0.409823	-0.466469	-0.365955	-0.67632	1.48284	-0.427902	-0.478537
-0.432148	-0.571642	0.092449	-0.432405	1.89662	-0.423613	-0.491181
-0.231221	1.5386	-0.467803	-0.678773	0.134369	-0.374637	0.817452
-0.393567	-0.54781	-0.295378	-0.671991	2.05764	-0.396942	-0.462573
1.38063	0.947304	-0.525175	-0.656508	-0.36118	-0.386267	-0.466758
-0.299275	0.412996	-0.184914	-0.658243	0.477294	-0.313121	-0.3348
-0.421442	-0.545852	-0.186997	-0.672191	2.34675	-0.389923	-0.463822
0.501251	1.14716	0.160379	-0.668673	-0.379204	-0.42698	1.35279
-0.43266	-0.570954	0.50707	-0.555589	1.27524	-0.394984	-0.477211
0.219654	2.06232	-0.493866	-0.674126	-0.518829	-0.415845	-0.499614
-0.418789	-0.462099	-0.385382	1.52961	0.152528	-0.383371	-0.480823
0.318157	1.58465	1.46013	-0.65618	-0.357346	-0.392131	0.165821
1.79368	0.480062	-0.498295	-0.667157	-0.27813	-0.334515	-0.458714
1.57176	0.472117	-0.444813	-0.676829	-0.950749	-0.375173	2.71354
-0.415916	-0.566379	-0.431032	-0.664956	1.93355	-0.423781	-0.483644
4.24737	1.62351	-0.604445	-0.686675	-0.963564	-0.445003	-0.497905
0.1458	1.39618	-0.563025	-0.687425	-0.961191	-0.440433	3.4269
-0.403587	2.16831	-0.573099	-0.668314	0.0956464	-0.418553	-0.491165
1.85056	0.198388	-0.221103	-0.679124	0.268884	-0.330587	-0.0618476
-0.431864	-0.567886	-0.0206745	-0.67865	2.33983	-0.427881	-0.474202
-0.434251	2.11156	-0.605539	-0.678619	0.0186462	-0.440061	-0.490845
-0.427219	-0.560105	-0.463674	-0.622328	1.94921	-0.42003	-0.492782
0.579779	0.840804	-0.341321	-0.681368	-0.769279	-0.073308	3.13805
-0.425617	-0.566759	0.201067	-0.411708	1.74151	-0.393108	-0.458964
-0.431491	-0.535852	-0.476938	-0.512358	2.23266	-0.377718	-0.480113
4.09484	-0.19544	-0.520557	-0.674199	-0.871874	-0.330732	2.04111
-0.193983	1.57919	-0.576603	-0.687061	-0.960209	-0.427724	3.12744
-0.411068	-0.51339	-0.265376	0.67354	0.608297	-0.316411	-0.450966
-0.387855	-0.503152	0.0710072	0.406964	0.767049	-0.359388	-0.422734
-0.202147	1.06026	-0.525124	-0.675896	0.780921	-0.413768	-0.468322
-0.415532	-0.56347	-0.311668	-0.0087022	1.62932	-0.37798	-0.48703
0.307578	2.49235	-0.514118	-0.68452	-0.950002	-0.408357	0.391915
-0.439266	-0.567758	0.537558	-0.49867	1.80747	-0.355998	-0.475764
-0.42847	-0.567116	-0.321536	-0.0724746	1.49166	-0.391321	-0.504224
-0.421014	-0.570821	-0.429358	-0.671482	1.94963	-0.432671	-0.488683
-0.402415	-0.557699	4.05121	-0.682886	0.884806	-0.417679	-0.238516
-0.428788	-0.567678	-0.418388	-0.680563	2.09289	-0.360687	-0.488782
-0.434951	-0.569543	-0.243034	-0.488461	1.93011	-0.409397	-0.470096
-0.405393	2.20978	-0.587826	-0.680248	-0.166346	-0.434969	-0.509305
-0.393443	-0.550252	-0.0429628	0.487597	0.74089	-0.188455	-0.431236
-0.442001	-0.567182	-0.138001	-0.654222	2.29601	-0.423782	-0.495686
-0.417256	0.98721	-0.557632	-0.683402	0.644116	-0.413813	-0.500309
-0.423978	-0.564561	0.0138259	-0.37559	1.98341	-0.402779	-0.495426
-0.428861	-0.56608	-0.555798	-0.680961	1.34145	-0.433173	-0.49831
-0.429189	-0.568925	-0.153304	-0.664469	1.61089	-0.414939	-0.463142
-0.133074	2.53548	-0.544485	-0.685243	-0.956599	-0.397495	0.908152
-0.416669	-0.552751	-0.531161	-0.676377	2.31758	-0.405844	-0.493468
-0.256438	1.54434	0.189875	-0.649028	0.283003	-0.310399	-0.0232555
3.44169	0.414629	-0.106288	-0.669926	-0.856728	-0.350151	0.0594413
-0.320918	-0.557293	-0.108289	-0.614572	1.55294	-0.377138	-0.434103
-0.39453	-0.519523	-0.203378	-0.651581	1.97125	-0.347012	-0.34744
-0.435928	-0.528127	-0.326694	0.546232	0.865592	-0.263983	-0.458602
-0.434478	-0.569105	-0.409386	-0.135537	1.54429	-0.421866	-0.474225
1.2407	0.293374	-0.147753	-0.506773	-0.342013	-0.343886	-0.322374
-0.438605	-0.570495	-0.154926	-0.317693	1.79594	-0.41437	-0.500674
-0.440448	-0.56894	-0.524856	-0.505148	2.02013	-0.434767	-0.506935
-0.43618	-0.568803	-0.445282	-0.680877	1.4281	-0.429013	-0.445656
-0.436017	-0.528312	-0.486224	1.2942	0.302925	-0.139647	-0.477156
-0.445508	2.93113	-0.609825	-0.686039	-0.54271	-0.449445	-0.514074
-0.436148	-0.571634	-0.413122	-0.274737	1.89107	-0.436032	-0.486215
-0.437313	-0.56758	-0.422533	-0.298783	1.76036	-0.412624	-0.50236
0.215543	-0.193502	-0.519944	-0.684931	0.600752	-0.413816	-0.458467
1.13711	0.764404	-0.447122	-0.63593	-0.156171	-0.422446	-0.453165
-0.439056	-0.566235	-0.388211	-0.639528	1.78222	-0.43292	-0.490142
-0.434499	-0.569939	-0.452209	-0.67406	2.10072	-0.429597	-0.48729
-0.290134	1.47073	-0.559697	-0.684369	0.336367	-0.450086	-0.506591
0.0357094	-0.548403	0.437923	-0.671113	1.32764	-0.370887	-0.434841
-0.401824	2.01711	-0.549195	-0.682443	-0.0775387	-0.449754	-0.51007
0.999646	1.87302	-0.514944	-0.679547	-0.229905	-0.396776	-0.488303
-0.442531	-0.54048	-0.543162	1.34837	0.433815	-0.35282	-0.463802
-0.421118	-0.563679	0.71879	-0.589348	1.70378	-0.389884	-0.475545
-0.43893	-0.563349	-0.200756	-0.506018	1.8226	-0.352474	-0.438777
-0.368291	-0.493883	1.07947	-0.67348	1.43601	-0.379256	-0.458891
-0.432648	-0.561816	-0.388877	-0.672841	1.97402	-0.410367	-0.497285
-0.444046	-0.562174	0.210713	-0.592021	1.53911	-0.392306	-0.455047
-0.440978	-0.563903	-0.463247	-0.663397	2.264	-0.419179	-0.491155
0.413332	-0.0724216	0.216195	-0.677016	0.0855867	-0.405595	1.5337
0.336477	1.524	0.198791	-0.651067	-0.724791	0.18795	1.38259
-0.422669	2.54562	-0.542627	-0.674856	-0.416786	-0.429891	-0.493745
-0.397249	-0.54938	0.71145	-0.668635	1.80608	-0.413389	-0.409464
-0.41844	-0.56171	-0.221093	-0.460302	1.18837	-0.369126	-0.369041
-0.425725	-0.570894	-0.500058	-0.678525	1.9251	-0.420825	-0.49191
-0.390392	-0.516867	-0.231743	-0.546837	2.03684	-0.375409	-0.426191
-0.438349	1.42866	-0.585273	-0.683897	0.73487	-0.44546	-0.510061
-0.405992	1.25871	-0.535264	-0.665207	0.385222	-0.41398	-0.471946
-0.424989	-0.557473	-0.544577	0.458727	0.911042	-0.362225	-0.476753
-0.435438	-0.550497	-0.355186	1.57403	-0.160223	-0.368547	-0.46333
-0.442594	-0.573276	-0.539412	-0.674664	2.47217	-0.450633	-0.497763
-0.423544	-0.555142	-0.400034	-0.639682	1.98861	-0.372663	-0.454452
-0.425885	-0.566968	0.597533	-0.0712058	1.0053	-0.374138	-0.440864
-0.446676	-0.571774	-0.518359	-0.586676	2.14557	-0.434279	-0.515442
-0.429387	-0.570487	-0.512992	-0.680677	1.4121	-0.434951	-0.48844
-0.434347	-0.366082	-0.43294	-0.679029	1.88446	-0.414673	-0.483164
-0.183933	1.87239	-0.428799	-0.676494	-0.306072	-0.421323	-0.441659
-0.432307	1.10206	-0.576336	-0.682887	0.910842	-0.441359	-0.508777
0.134443	1.5815	-0.585133	-0.687272	-0.958193	-0.432468	2.81647
-0.436909	-0.571168	-0.511248	-0.659892	2.12787	-0.415798	-0.489072
-0.429828	-0.324385	-0.334646	0.382564	0.907082	-0.392955	-0.45723
-0.430464	-0.563988	-0.461086	0.924235	0.852354	-0.388017	-0.458045
-0.435128	-0.572928	-0.193962	-0.283248	1.79759	-0.420193	-0.496619
-0.426186	-0.557726	0.174235	-0.206201	1.59527	-0.3946	-0.428188
[truncated: 2,598 more rows]

## Sheet: panelB
Var1	Var2	value	tumor_type
Hopx	Ctrl1_A1_AAACAAGTATCTCCCA-1	0.693147	Gastric
Sftpc	Ctrl1_A1_AAACAAGTATCTCCCA-1	5.7869	Gastric
Fn1	Ctrl1_A1_AAACAAGTATCTCCCA-1	3.13549	Gastric
Gc	Ctrl1_A1_AAACAAGTATCTCCCA-1	0.693147	Gastric
Gkn2	Ctrl1_A1_AAACAAGTATCTCCCA-1	3.09104	Gastric
Itga2	Ctrl1_A1_AAACAAGTATCTCCCA-1	1.79176	Gastric
Sox2	Ctrl1_A1_AAACAAGTATCTCCCA-1	0.693147	Gastric
Hopx	Ctrl1_A1_AAACCCGAACGAAATC-1	1.60944	NA
Sftpc	Ctrl1_A1_AAACCCGAACGAAATC-1	6.08904	NA
Fn1	Ctrl1_A1_AAACCCGAACGAAATC-1	2.77259	NA
Gc	Ctrl1_A1_AAACCCGAACGAAATC-1	0.693147	NA
Gkn2	Ctrl1_A1_AAACCCGAACGAAATC-1	3.66356	NA
Itga2	Ctrl1_A1_AAACCCGAACGAAATC-1	1.94591	NA
Sox2	Ctrl1_A1_AAACCCGAACGAAATC-1	0	NA
Hopx	Ctrl1_A1_AAACCGGAAATGTTAA-1	1.38629	AT2.like
Sftpc	Ctrl1_A1_AAACCGGAAATGTTAA-1	6.93245	AT2.like
Fn1	Ctrl1_A1_AAACCGGAAATGTTAA-1	3.7612	AT2.like
Gc	Ctrl1_A1_AAACCGGAAATGTTAA-1	0	AT2.like
Gkn2	Ctrl1_A1_AAACCGGAAATGTTAA-1	3.82864	AT2.like
Itga2	Ctrl1_A1_AAACCGGAAATGTTAA-1	0.693147	AT2.like
Sox2	Ctrl1_A1_AAACCGGAAATGTTAA-1	0	AT2.like
Hopx	Ctrl1_A1_AAACCTCATGAAGTTG-1	2.19722	AT1.like
Sftpc	Ctrl1_A1_AAACCTCATGAAGTTG-1	6.2634	AT1.like
Fn1	Ctrl1_A1_AAACCTCATGAAGTTG-1	2.89037	AT1.like
Gc	Ctrl1_A1_AAACCTCATGAAGTTG-1	0	AT1.like
Gkn2	Ctrl1_A1_AAACCTCATGAAGTTG-1	0.693147	AT1.like
Itga2	Ctrl1_A1_AAACCTCATGAAGTTG-1	0	AT1.like
Sox2	Ctrl1_A1_AAACCTCATGAAGTTG-1	0	AT1.like
Hopx	Ctrl1_A1_AAACGAGACGGTTGAT-1	0.693147	Gastric
Sftpc	Ctrl1_A1_AAACGAGACGGTTGAT-1	6.27476	Gastric
Fn1	Ctrl1_A1_AAACGAGACGGTTGAT-1	2.48491	Gastric
Gc	Ctrl1_A1_AAACGAGACGGTTGAT-1	0.693147	Gastric
Gkn2	Ctrl1_A1_AAACGAGACGGTTGAT-1	3.97029	Gastric
Itga2	Ctrl1_A1_AAACGAGACGGTTGAT-1	0.693147	Gastric
Sox2	Ctrl1_A1_AAACGAGACGGTTGAT-1	0	Gastric
Hopx	Ctrl1_A1_AAACTCGTGATATAAG-1	1.09861	Gastric
Sftpc	Ctrl1_A1_AAACTCGTGATATAAG-1	6.53669	Gastric
Fn1	Ctrl1_A1_AAACTCGTGATATAAG-1	1.09861	Gastric
Gc	Ctrl1_A1_AAACTCGTGATATAAG-1	0	Gastric
Gkn2	Ctrl1_A1_AAACTCGTGATATAAG-1	4.61512	Gastric
Itga2	Ctrl1_A1_AAACTCGTGATATAAG-1	0.693147	Gastric
Sox2	Ctrl1_A1_AAACTCGTGATATAAG-1	0	Gastric
Hopx	Ctrl1_A1_AAAGACCCAAGTCGCG-1	0.693147	EMT
Sftpc	Ctrl1_A1_AAAGACCCAAGTCGCG-1	3.2581	EMT
Fn1	Ctrl1_A1_AAAGACCCAAGTCGCG-1	5.22575	EMT
Gc	Ctrl1_A1_AAAGACCCAAGTCGCG-1	0	EMT
Gkn2	Ctrl1_A1_AAAGACCCAAGTCGCG-1	0	EMT
Itga2	Ctrl1_A1_AAAGACCCAAGTCGCG-1	2.07944	EMT
Sox2	Ctrl1_A1_AAAGACCCAAGTCGCG-1	0.693147	EMT
Hopx	Ctrl1_A1_AAAGCTTGCCTACATA-1	1.09861	Endoderm.like
Sftpc	Ctrl1_A1_AAAGCTTGCCTACATA-1	5.80212	Endoderm.like
Fn1	Ctrl1_A1_AAAGCTTGCCTACATA-1	2.19722	Endoderm.like
Gc	Ctrl1_A1_AAAGCTTGCCTACATA-1	0	Endoderm.like
Gkn2	Ctrl1_A1_AAAGCTTGCCTACATA-1	4.7185	Endoderm.like
Itga2	Ctrl1_A1_AAAGCTTGCCTACATA-1	2.07944	Endoderm.like
Sox2	Ctrl1_A1_AAAGCTTGCCTACATA-1	0	Endoderm.like
Hopx	Ctrl1_A1_AAAGGGATGTAGCAAG-1	1.09861	Lung.progenitor.like
Sftpc	Ctrl1_A1_AAAGGGATGTAGCAAG-1	3.61092	Lung.progenitor.like
Fn1	Ctrl1_A1_AAAGGGATGTAGCAAG-1	3.55535	Lung.progenitor.like
Gc	Ctrl1_A1_AAAGGGATGTAGCAAG-1	0	Lung.progenitor.like
Gkn2	Ctrl1_A1_AAAGGGATGTAGCAAG-1	0	Lung.progenitor.like
Itga2	Ctrl1_A1_AAAGGGATGTAGCAAG-1	0.693147	Lung.progenitor.like
Sox2	Ctrl1_A1_AAAGGGATGTAGCAAG-1	0.693147	Lung.progenitor.like
Hopx	Ctrl1_A1_AAAGGGCAGCTTGAAT-1	1.38629	Lung.progenitor.like
Sftpc	Ctrl1_A1_AAAGGGCAGCTTGAAT-1	3.29584	Lung.progenitor.like
Fn1	Ctrl1_A1_AAAGGGCAGCTTGAAT-1	3.63759	Lung.progenitor.like
Gc	Ctrl1_A1_AAAGGGCAGCTTGAAT-1	0	Lung.progenitor.like
Gkn2	Ctrl1_A1_AAAGGGCAGCTTGAAT-1	0.693147	Lung.progenitor.like
Itga2	Ctrl1_A1_AAAGGGCAGCTTGAAT-1	1.94591	Lung.progenitor.like
Sox2	Ctrl1_A1_AAAGGGCAGCTTGAAT-1	0	Lung.progenitor.like
Hopx	Ctrl1_A1_AAAGTCACTGATGTAA-1	1.60944	Lung.progenitor.like
Sftpc	Ctrl1_A1_AAAGTCACTGATGTAA-1	3.68888	Lung.progenitor.like
Fn1	Ctrl1_A1_AAAGTCACTGATGTAA-1	2.99573	Lung.progenitor.like
Gc	Ctrl1_A1_AAAGTCACTGATGTAA-1	0	Lung.progenitor.like
Gkn2	Ctrl1_A1_AAAGTCACTGATGTAA-1	0.693147	Lung.progenitor.like
Itga2	Ctrl1_A1_AAAGTCACTGATGTAA-1	1.79176	Lung.progenitor.like
Sox2	Ctrl1_A1_AAAGTCACTGATGTAA-1	0.693147	Lung.progenitor.like
Hopx	Ctrl1_A1_AAAGTGTGATTTATCT-1	1.38629	Gastric
Sftpc	Ctrl1_A1_AAAGTGTGATTTATCT-1	6.11589	Gastric
Fn1	Ctrl1_A1_AAAGTGTGATTTATCT-1	2.77259	Gastric
Gc	Ctrl1_A1_AAAGTGTGATTTATCT-1	1.38629	Gastric
Gkn2	Ctrl1_A1_AAAGTGTGATTTATCT-1	3.43399	Gastric
Itga2	Ctrl1_A1_AAAGTGTGATTTATCT-1	1.09861	Gastric
Sox2	Ctrl1_A1_AAAGTGTGATTTATCT-1	0	Gastric
Hopx	Ctrl1_A1_AAAGTTGACTCCCGTA-1	2.07944	Gastric
Sftpc	Ctrl1_A1_AAAGTTGACTCCCGTA-1	5.84354	Gastric
Fn1	Ctrl1_A1_AAAGTTGACTCCCGTA-1	2.70805	Gastric
Gc	Ctrl1_A1_AAAGTTGACTCCCGTA-1	0.693147	Gastric
Gkn2	Ctrl1_A1_AAAGTTGACTCCCGTA-1	2.07944	Gastric
Itga2	Ctrl1_A1_AAAGTTGACTCCCGTA-1	0.693147	Gastric
Sox2	Ctrl1_A1_AAAGTTGACTCCCGTA-1	0	Gastric
Hopx	Ctrl1_A1_AAATAAGGTAGTGCCC-1	1.38629	Gastric
Sftpc	Ctrl1_A1_AAATAAGGTAGTGCCC-1	6.14847	Gastric
Fn1	Ctrl1_A1_AAATAAGGTAGTGCCC-1	2.07944	Gastric
Gc	Ctrl1_A1_AAATAAGGTAGTGCCC-1	0	Gastric
Gkn2	Ctrl1_A1_AAATAAGGTAGTGCCC-1	3.3673	Gastric
Itga2	Ctrl1_A1_AAATAAGGTAGTGCCC-1	1.09861	Gastric
Sox2	Ctrl1_A1_AAATAAGGTAGTGCCC-1	0	Gastric
Hopx	Ctrl1_A1_AAATAGCTTAGACTTT-1	0	Gastric
Sftpc	Ctrl1_A1_AAATAGCTTAGACTTT-1	6.28786	Gastric
Fn1	Ctrl1_A1_AAATAGCTTAGACTTT-1	1.38629	Gastric
Gc	Ctrl1_A1_AAATAGCTTAGACTTT-1	1.38629	Gastric
Gkn2	Ctrl1_A1_AAATAGCTTAGACTTT-1	3.2581	Gastric
Itga2	Ctrl1_A1_AAATAGCTTAGACTTT-1	1.09861	Gastric
Sox2	Ctrl1_A1_AAATAGCTTAGACTTT-1	0	Gastric
Hopx	Ctrl1_A1_AAATCTAGCCCTGCTA-1	0.693147	EMT
Sftpc	Ctrl1_A1_AAATCTAGCCCTGCTA-1	3.46574	EMT
Fn1	Ctrl1_A1_AAATCTAGCCCTGCTA-1	4.94876	EMT
Gc	Ctrl1_A1_AAATCTAGCCCTGCTA-1	2.07944	EMT
Gkn2	Ctrl1_A1_AAATCTAGCCCTGCTA-1	1.38629	EMT
Itga2	Ctrl1_A1_AAATCTAGCCCTGCTA-1	2.07944	EMT
Sox2	Ctrl1_A1_AAATCTAGCCCTGCTA-1	0	EMT
Hopx	Ctrl1_A1_AAATGATTCGATCAGC-1	1.09861	AT2.like
Sftpc	Ctrl1_A1_AAATGATTCGATCAGC-1	7.03527	AT2.like
Fn1	Ctrl1_A1_AAATGATTCGATCAGC-1	2.77259	AT2.like
Gc	Ctrl1_A1_AAATGATTCGATCAGC-1	0	AT2.like
Gkn2	Ctrl1_A1_AAATGATTCGATCAGC-1	3.82864	AT2.like
Itga2	Ctrl1_A1_AAATGATTCGATCAGC-1	0	AT2.like
Sox2	Ctrl1_A1_AAATGATTCGATCAGC-1	0	AT2.like
Hopx	Ctrl1_A1_AAATGCTCGTTACGTT-1	1.38629	Lung.progenitor.like
Sftpc	Ctrl1_A1_AAATGCTCGTTACGTT-1	5.42495	Lung.progenitor.like
Fn1	Ctrl1_A1_AAATGCTCGTTACGTT-1	2.89037	Lung.progenitor.like
Gc	Ctrl1_A1_AAATGCTCGTTACGTT-1	0	Lung.progenitor.like
Gkn2	Ctrl1_A1_AAATGCTCGTTACGTT-1	0	Lung.progenitor.like
Itga2	Ctrl1_A1_AAATGCTCGTTACGTT-1	1.60944	Lung.progenitor.like
Sox2	Ctrl1_A1_AAATGCTCGTTACGTT-1	0	Lung.progenitor.like
Hopx	Ctrl1_A1_AAATGGCATGTCTTGT-1	1.09861	Lung.progenitor.like
Sftpc	Ctrl1_A1_AAATGGCATGTCTTGT-1	4.2485	Lung.progenitor.like
Fn1	Ctrl1_A1_AAATGGCATGTCTTGT-1	1.79176	Lung.progenitor.like
Gc	Ctrl1_A1_AAATGGCATGTCTTGT-1	0	Lung.progenitor.like
Gkn2	Ctrl1_A1_AAATGGCATGTCTTGT-1	0	Lung.progenitor.like
Itga2	Ctrl1_A1_AAATGGCATGTCTTGT-1	0.693147	Lung.progenitor.like
Sox2	Ctrl1_A1_AAATGGCATGTCTTGT-1	0.693147	Lung.progenitor.like
Hopx	Ctrl1_A1_AAATTACACGACTCTG-1	1.60944	AT2.like
Sftpc	Ctrl1_A1_AAATTACACGACTCTG-1	7.61923	AT2.like
Fn1	Ctrl1_A1_AAATTACACGACTCTG-1	3.21888	AT2.like
Gc	Ctrl1_A1_AAATTACACGACTCTG-1	0	AT2.like
Gkn2	Ctrl1_A1_AAATTACACGACTCTG-1	1.79176	AT2.like
Itga2	Ctrl1_A1_AAATTACACGACTCTG-1	1.09861	AT2.like
Sox2	Ctrl1_A1_AAATTACACGACTCTG-1	0	AT2.like
Hopx	Ctrl1_A1_AAATTACCTATCGATG-1	0.693147	Gastric
Sftpc	Ctrl1_A1_AAATTACCTATCGATG-1	6.02345	Gastric
Fn1	Ctrl1_A1_AAATTACCTATCGATG-1	1.60944	Gastric
Gc	Ctrl1_A1_AAATTACCTATCGATG-1	0.693147	Gastric
Gkn2	Ctrl1_A1_AAATTACCTATCGATG-1	4.40672	Gastric
Itga2	Ctrl1_A1_AAATTACCTATCGATG-1	1.38629	Gastric
Sox2	Ctrl1_A1_AAATTACCTATCGATG-1	0	Gastric
Hopx	Ctrl1_A1_AAATTCCAGGTCCAAA-1	1.60944	Endoderm.like
Sftpc	Ctrl1_A1_AAATTCCAGGTCCAAA-1	6.09357	Endoderm.like
Fn1	Ctrl1_A1_AAATTCCAGGTCCAAA-1	2.63906	Endoderm.like
Gc	Ctrl1_A1_AAATTCCAGGTCCAAA-1	0	Endoderm.like
Gkn2	Ctrl1_A1_AAATTCCAGGTCCAAA-1	3.7612	Endoderm.like
Itga2	Ctrl1_A1_AAATTCCAGGTCCAAA-1	1.09861	Endoderm.like
Sox2	Ctrl1_A1_AAATTCCAGGTCCAAA-1	0.693147	Endoderm.like
Hopx	Ctrl1_A1_AACAACTGGTAGTTGC-1	0	EMT
Sftpc	Ctrl1_A1_AACAACTGGTAGTTGC-1	2.99573	EMT
Fn1	Ctrl1_A1_AACAACTGGTAGTTGC-1	4.49981	EMT
Gc	Ctrl1_A1_AACAACTGGTAGTTGC-1	0	EMT
Gkn2	Ctrl1_A1_AACAACTGGTAGTTGC-1	0.693147	EMT
Itga2	Ctrl1_A1_AACAACTGGTAGTTGC-1	1.94591	EMT
Sox2	Ctrl1_A1_AACAACTGGTAGTTGC-1	0.693147	EMT
Hopx	Ctrl1_A1_AACAATACATTGTCGA-1	1.38629	NA
Sftpc	Ctrl1_A1_AACAATACATTGTCGA-1	4.20469	NA
Fn1	Ctrl1_A1_AACAATACATTGTCGA-1	1.38629	NA
Gc	Ctrl1_A1_AACAATACATTGTCGA-1	0	NA
Gkn2	Ctrl1_A1_AACAATACATTGTCGA-1	1.60944	NA
Itga2	Ctrl1_A1_AACAATACATTGTCGA-1	0	NA
Sox2	Ctrl1_A1_AACAATACATTGTCGA-1	0	NA
Hopx	Ctrl1_A1_AACACACGCTCGCCGC-1	1.09861	AT1.like
Sftpc	Ctrl1_A1_AACACACGCTCGCCGC-1	4.92725	AT1.like
Fn1	Ctrl1_A1_AACACACGCTCGCCGC-1	3.66356	AT1.like
Gc	Ctrl1_A1_AACACACGCTCGCCGC-1	0.693147	AT1.like
Gkn2	Ctrl1_A1_AACACACGCTCGCCGC-1	1.94591	AT1.like
Itga2	Ctrl1_A1_AACACACGCTCGCCGC-1	1.94591	AT1.like
Sox2	Ctrl1_A1_AACACACGCTCGCCGC-1	0	AT1.like
Hopx	Ctrl1_A1_AACACGACTGTACTGA-1	0.693147	Lung.progenitor.like
Sftpc	Ctrl1_A1_AACACGACTGTACTGA-1	6.33683	Lung.progenitor.like
Fn1	Ctrl1_A1_AACACGACTGTACTGA-1	2.94444	Lung.progenitor.like
Gc	Ctrl1_A1_AACACGACTGTACTGA-1	0	Lung.progenitor.like
Gkn2	Ctrl1_A1_AACACGACTGTACTGA-1	0.693147	Lung.progenitor.like
Itga2	Ctrl1_A1_AACACGACTGTACTGA-1	1.38629	Lung.progenitor.like
Sox2	Ctrl1_A1_AACACGACTGTACTGA-1	0	Lung.progenitor.like
Hopx	Ctrl1_A1_AACAGGAAATCGAATA-1	1.09861	Lung.progenitor.like
Sftpc	Ctrl1_A1_AACAGGAAATCGAATA-1	4.94164	Lung.progenitor.like
Fn1	Ctrl1_A1_AACAGGAAATCGAATA-1	3.29584	Lung.progenitor.like
Gc	Ctrl1_A1_AACAGGAAATCGAATA-1	0	Lung.progenitor.like
Gkn2	Ctrl1_A1_AACAGGAAATCGAATA-1	0.693147	Lung.progenitor.like
Itga2	Ctrl1_A1_AACAGGAAATCGAATA-1	1.38629	Lung.progenitor.like
Sox2	Ctrl1_A1_AACAGGAAATCGAATA-1	0.693147	Lung.progenitor.like
Hopx	Ctrl1_A1_AACAGGTAGTATGGAT-1	1.09861	Endoderm.like
Sftpc	Ctrl1_A1_AACAGGTAGTATGGAT-1	4.77912	Endoderm.like
Fn1	Ctrl1_A1_AACAGGTAGTATGGAT-1	2.3979	Endoderm.like
Gc	Ctrl1_A1_AACAGGTAGTATGGAT-1	0	Endoderm.like
Gkn2	Ctrl1_A1_AACAGGTAGTATGGAT-1	2.89037	Endoderm.like
Itga2	Ctrl1_A1_AACAGGTAGTATGGAT-1	1.09861	Endoderm.like
Sox2	Ctrl1_A1_AACAGGTAGTATGGAT-1	0	Endoderm.like
Hopx	Ctrl1_A1_AACATATCAACTGGTG-1	0.693147	Endoderm.like
Sftpc	Ctrl1_A1_AACATATCAACTGGTG-1	5.30827	Endoderm.like
Fn1	Ctrl1_A1_AACATATCAACTGGTG-1	3.68888	Endoderm.like
Gc	Ctrl1_A1_AACATATCAACTGGTG-1	1.09861	Endoderm.like
Gkn2	Ctrl1_A1_AACATATCAACTGGTG-1	2.3979	Endoderm.like
Itga2	Ctrl1_A1_AACATATCAACTGGTG-1	1.09861	Endoderm.like
Sox2	Ctrl1_A1_AACATATCAACTGGTG-1	0	Endoderm.like
Hopx	Ctrl1_A1_AACCATGGGATCGCTA-1	1.60944	AT2.like
Sftpc	Ctrl1_A1_AACCATGGGATCGCTA-1	6.6896	AT2.like
Fn1	Ctrl1_A1_AACCATGGGATCGCTA-1	3.52636	AT2.like
Gc	Ctrl1_A1_AACCATGGGATCGCTA-1	0	AT2.like
Gkn2	Ctrl1_A1_AACCATGGGATCGCTA-1	0.693147	AT2.like
Itga2	Ctrl1_A1_AACCATGGGATCGCTA-1	1.09861	AT2.like
Sox2	Ctrl1_A1_AACCATGGGATCGCTA-1	0	AT2.like
Hopx	Ctrl1_A1_AACCCAGAGACGGAGA-1	1.38629	Lung.progenitor.like
Sftpc	Ctrl1_A1_AACCCAGAGACGGAGA-1	3.68888	Lung.progenitor.like
Fn1	Ctrl1_A1_AACCCAGAGACGGAGA-1	4.12713	Lung.progenitor.like
Gc	Ctrl1_A1_AACCCAGAGACGGAGA-1	0	Lung.progenitor.like
Gkn2	Ctrl1_A1_AACCCAGAGACGGAGA-1	0	Lung.progenitor.like
Itga2	Ctrl1_A1_AACCCAGAGACGGAGA-1	0.693147	Lung.progenitor.like
Sox2	Ctrl1_A1_AACCCAGAGACGGAGA-1	0.693147	Lung.progenitor.like
Hopx	Ctrl1_A1_AACCCTACTGTCAATA-1	1.60944	EMT
Sftpc	Ctrl1_A1_AACCCTACTGTCAATA-1	4.7362	EMT
Fn1	Ctrl1_A1_AACCCTACTGTCAATA-1	3.43399	EMT
Gc	Ctrl1_A1_AACCCTACTGTCAATA-1	1.09861	EMT
Gkn2	Ctrl1_A1_AACCCTACTGTCAATA-1	1.79176	EMT
Itga2	Ctrl1_A1_AACCCTACTGTCAATA-1	1.09861	EMT
Sox2	Ctrl1_A1_AACCCTACTGTCAATA-1	0	EMT
Hopx	Ctrl1_A1_AACCGAGCTTGGTCAT-1	2.19722	AT2.like
Sftpc	Ctrl1_A1_AACCGAGCTTGGTCAT-1	6.51323	AT2.like
Fn1	Ctrl1_A1_AACCGAGCTTGGTCAT-1	2.89037	AT2.like
Gc	Ctrl1_A1_AACCGAGCTTGGTCAT-1	0	AT2.like
Gkn2	Ctrl1_A1_AACCGAGCTTGGTCAT-1	0	AT2.like
Itga2	Ctrl1_A1_AACCGAGCTTGGTCAT-1	0	AT2.like
Sox2	Ctrl1_A1_AACCGAGCTTGGTCAT-1	0	AT2.like
Hopx	Ctrl1_A1_AACCGCTAAGGGATGC-1	1.94591	Gastric
Sftpc	Ctrl1_A1_AACCGCTAAGGGATGC-1	5.76519	Gastric
Fn1	Ctrl1_A1_AACCGCTAAGGGATGC-1	3.4012	Gastric
Gc	Ctrl1_A1_AACCGCTAAGGGATGC-1	0	Gastric
Gkn2	Ctrl1_A1_AACCGCTAAGGGATGC-1	2.48491	Gastric
Itga2	Ctrl1_A1_AACCGCTAAGGGATGC-1	0	Gastric
Sox2	Ctrl1_A1_AACCGCTAAGGGATGC-1	0.693147	Gastric
Hopx	Ctrl1_A1_AACCGTTGTGTTTGCT-1	1.79176	Lung.progenitor.like
Sftpc	Ctrl1_A1_AACCGTTGTGTTTGCT-1	4.33073	Lung.progenitor.like
Fn1	Ctrl1_A1_AACCGTTGTGTTTGCT-1	2.99573	Lung.progenitor.like
Gc	Ctrl1_A1_AACCGTTGTGTTTGCT-1	0	Lung.progenitor.like
Gkn2	Ctrl1_A1_AACCGTTGTGTTTGCT-1	0.693147	Lung.progenitor.like
Itga2	Ctrl1_A1_AACCGTTGTGTTTGCT-1	1.94591	Lung.progenitor.like
Sox2	Ctrl1_A1_AACCGTTGTGTTTGCT-1	0	Lung.progenitor.like
Hopx	Ctrl1_A1_AACCTGTCACGGAATT-1	0	Gastric
Sftpc	Ctrl1_A1_AACCTGTCACGGAATT-1	6.30262	Gastric
Fn1	Ctrl1_A1_AACCTGTCACGGAATT-1	2.70805	Gastric
Gc	Ctrl1_A1_AACCTGTCACGGAATT-1	0	Gastric
Gkn2	Ctrl1_A1_AACCTGTCACGGAATT-1	3.21888	Gastric
Itga2	Ctrl1_A1_AACCTGTCACGGAATT-1	1.79176	Gastric
Sox2	Ctrl1_A1_AACCTGTCACGGAATT-1	0	Gastric
Hopx	Ctrl1_A1_AACGATAGAAGGGCCG-1	1.79176	Lung.progenitor.like
Sftpc	Ctrl1_A1_AACGATAGAAGGGCCG-1	6.43133	Lung.progenitor.like
Fn1	Ctrl1_A1_AACGATAGAAGGGCCG-1	3.43399	Lung.progenitor.like
Gc	Ctrl1_A1_AACGATAGAAGGGCCG-1	0	Lung.progenitor.like
Gkn2	Ctrl1_A1_AACGATAGAAGGGCCG-1	0.693147	Lung.progenitor.like
Itga2	Ctrl1_A1_AACGATAGAAGGGCCG-1	0	Lung.progenitor.like
Sox2	Ctrl1_A1_AACGATAGAAGGGCCG-1	0.693147	Lung.progenitor.like
Hopx	Ctrl1_A1_AACGCATGATCTGGGT-1	0.693147	AT2.like
Sftpc	Ctrl1_A1_AACGCATGATCTGGGT-1	7.01392	AT2.like
Fn1	Ctrl1_A1_AACGCATGATCTGGGT-1	1.79176	AT2.like
Gc	Ctrl1_A1_AACGCATGATCTGGGT-1	0	AT2.like
Gkn2	Ctrl1_A1_AACGCATGATCTGGGT-1	3.66356	AT2.like
Itga2	Ctrl1_A1_AACGCATGATCTGGGT-1	1.09861	AT2.like
Sox2	Ctrl1_A1_AACGCATGATCTGGGT-1	0	AT2.like
Hopx	Ctrl1_A1_AACGCGGTCTCCAGCC-1	1.09861	Lung.progenitor.like
Sftpc	Ctrl1_A1_AACGCGGTCTCCAGCC-1	4.55388	Lung.progenitor.like
Fn1	Ctrl1_A1_AACGCGGTCTCCAGCC-1	3.93183	Lung.progenitor.like
Gc	Ctrl1_A1_AACGCGGTCTCCAGCC-1	0	Lung.progenitor.like
Gkn2	Ctrl1_A1_AACGCGGTCTCCAGCC-1	0	Lung.progenitor.like
Itga2	Ctrl1_A1_AACGCGGTCTCCAGCC-1	1.60944	Lung.progenitor.like
Sox2	Ctrl1_A1_AACGCGGTCTCCAGCC-1	0.693147	Lung.progenitor.like
Hopx	Ctrl1_A1_AACGGACGTACGTATA-1	1.60944	Gastric
Sftpc	Ctrl1_A1_AACGGACGTACGTATA-1	5.36598	Gastric
Fn1	Ctrl1_A1_AACGGACGTACGTATA-1	3.4012	Gastric
Gc	Ctrl1_A1_AACGGACGTACGTATA-1	0	Gastric
Gkn2	Ctrl1_A1_AACGGACGTACGTATA-1	2.30259	Gastric
Itga2	Ctrl1_A1_AACGGACGTACGTATA-1	0	Gastric
Sox2	Ctrl1_A1_AACGGACGTACGTATA-1	0	Gastric
Hopx	Ctrl1_A1_AACGTCAGACTAGTGG-1	1.09861	Lung.progenitor.like
Sftpc	Ctrl1_A1_AACGTCAGACTAGTGG-1	3.7612	Lung.progenitor.like
Fn1	Ctrl1_A1_AACGTCAGACTAGTGG-1	4.26268	Lung.progenitor.like
Gc	Ctrl1_A1_AACGTCAGACTAGTGG-1	0	Lung.progenitor.like
Gkn2	Ctrl1_A1_AACGTCAGACTAGTGG-1	0.693147	Lung.progenitor.like
Itga2	Ctrl1_A1_AACGTCAGACTAGTGG-1	1.79176	Lung.progenitor.like
Sox2	Ctrl1_A1_AACGTCAGACTAGTGG-1	0	Lung.progenitor.like
Hopx	Ctrl1_A1_AACGTGCGAAAGTCTC-1	0	Gastric
Sftpc	Ctrl1_A1_AACGTGCGAAAGTCTC-1	6.61338	Gastric
Fn1	Ctrl1_A1_AACGTGCGAAAGTCTC-1	2.48491	Gastric
Gc	Ctrl1_A1_AACGTGCGAAAGTCTC-1	1.09861	Gastric
Gkn2	Ctrl1_A1_AACGTGCGAAAGTCTC-1	3.97029	Gastric
Itga2	Ctrl1_A1_AACGTGCGAAAGTCTC-1	1.38629	Gastric
Sox2	Ctrl1_A1_AACGTGCGAAAGTCTC-1	0	Gastric
Hopx	Ctrl1_A1_AACTACCCGTTTGTCA-1	1.79176	Gastric
Sftpc	Ctrl1_A1_AACTACCCGTTTGTCA-1	5.98141	Gastric
Fn1	Ctrl1_A1_AACTACCCGTTTGTCA-1	2.48491	Gastric
Gc	Ctrl1_A1_AACTACCCGTTTGTCA-1	1.09861	Gastric
Gkn2	Ctrl1_A1_AACTACCCGTTTGTCA-1	3.2581	Gastric
Itga2	Ctrl1_A1_AACTACCCGTTTGTCA-1	1.09861	Gastric
Sox2	Ctrl1_A1_AACTACCCGTTTGTCA-1	0	Gastric
Hopx	Ctrl1_A1_AACTCTCAATAGAGCG-1	1.60944	Gastric
Sftpc	Ctrl1_A1_AACTCTCAATAGAGCG-1	6.00881	Gastric
Fn1	Ctrl1_A1_AACTCTCAATAGAGCG-1	2.83321	Gastric
Gc	Ctrl1_A1_AACTCTCAATAGAGCG-1	0.693147	Gastric
Gkn2	Ctrl1_A1_AACTCTCAATAGAGCG-1	2.70805	Gastric
Itga2	Ctrl1_A1_AACTCTCAATAGAGCG-1	0.693147	Gastric
Sox2	Ctrl1_A1_AACTCTCAATAGAGCG-1	0	Gastric
Hopx	Ctrl1_A1_AACTGAGTTATACTGA-1	2.19722	Gastric
Sftpc	Ctrl1_A1_AACTGAGTTATACTGA-1	5.89715	Gastric
Fn1	Ctrl1_A1_AACTGAGTTATACTGA-1	2.94444	Gastric
Gc	Ctrl1_A1_AACTGAGTTATACTGA-1	0.693147	Gastric
Gkn2	Ctrl1_A1_AACTGAGTTATACTGA-1	2.63906	Gastric
Itga2	Ctrl1_A1_AACTGAGTTATACTGA-1	1.09861	Gastric
Sox2	Ctrl1_A1_AACTGAGTTATACTGA-1	0.693147	Gastric
Hopx	Ctrl1_A1_AACTGATATTAGGCCT-1	0.693147	Lung.progenitor.like
Sftpc	Ctrl1_A1_AACTGATATTAGGCCT-1	5.48064	Lung.progenitor.like
Fn1	Ctrl1_A1_AACTGATATTAGGCCT-1	2.89037	Lung.progenitor.like
Gc	Ctrl1_A1_AACTGATATTAGGCCT-1	0	Lung.progenitor.like
Gkn2	Ctrl1_A1_AACTGATATTAGGCCT-1	1.09861	Lung.progenitor.like
Itga2	Ctrl1_A1_AACTGATATTAGGCCT-1	1.79176	Lung.progenitor.like
Sox2	Ctrl1_A1_AACTGATATTAGGCCT-1	0.693147	Lung.progenitor.like
Hopx	Ctrl1_A1_AACTGGGTCCCGACGT-1	2.07944	Lung.progenitor.like
Sftpc	Ctrl1_A1_AACTGGGTCCCGACGT-1	5.5835	Lung.progenitor.like
Fn1	Ctrl1_A1_AACTGGGTCCCGACGT-1	3.8712	Lung.progenitor.like
Gc	Ctrl1_A1_AACTGGGTCCCGACGT-1	0	Lung.progenitor.like
Gkn2	Ctrl1_A1_AACTGGGTCCCGACGT-1	0	Lung.progenitor.like
Itga2	Ctrl1_A1_AACTGGGTCCCGACGT-1	1.94591	Lung.progenitor.like
Sox2	Ctrl1_A1_AACTGGGTCCCGACGT-1	1.09861	Lung.progenitor.like
Hopx	Ctrl1_A1_AACTGGTGTGGGCCTT-1	0.693147	EMT
Sftpc	Ctrl1_A1_AACTGGTGTGGGCCTT-1	2.94444	EMT
Fn1	Ctrl1_A1_AACTGGTGTGGGCCTT-1	5.00395	EMT
Gc	Ctrl1_A1_AACTGGTGTGGGCCTT-1	0	EMT
Gkn2	Ctrl1_A1_AACTGGTGTGGGCCTT-1	0.693147	EMT
Itga2	Ctrl1_A1_AACTGGTGTGGGCCTT-1	1.38629	EMT
Sox2	Ctrl1_A1_AACTGGTGTGGGCCTT-1	0.693147	EMT
Hopx	Ctrl1_A1_AAGACTGCAAGCTACT-1	1.94591	High.plasticity
Sftpc	Ctrl1_A1_AAGACTGCAAGCTACT-1	6.37843	High.plasticity
Fn1	Ctrl1_A1_AAGACTGCAAGCTACT-1	2.77259	High.plasticity
Gc	Ctrl1_A1_AAGACTGCAAGCTACT-1	0.693147	High.plasticity
Gkn2	Ctrl1_A1_AAGACTGCAAGCTACT-1	3.2581	High.plasticity
Itga2	Ctrl1_A1_AAGACTGCAAGCTACT-1	1.09861	High.plasticity
Sox2	Ctrl1_A1_AAGACTGCAAGCTACT-1	0	High.plasticity
Hopx	Ctrl1_A1_AAGAGATGAATCGGTA-1	1.09861	EMT
Sftpc	Ctrl1_A1_AAGAGATGAATCGGTA-1	3.2581	EMT
Fn1	Ctrl1_A1_AAGAGATGAATCGGTA-1	4.95583	EMT
Gc	Ctrl1_A1_AAGAGATGAATCGGTA-1	0	EMT
Gkn2	Ctrl1_A1_AAGAGATGAATCGGTA-1	0	EMT
Itga2	Ctrl1_A1_AAGAGATGAATCGGTA-1	1.60944	EMT
Sox2	Ctrl1_A1_AAGAGATGAATCGGTA-1	0.693147	EMT
Hopx	Ctrl1_A1_AAGAGCTCTTTATCGG-1	0	Gastric
Sftpc	Ctrl1_A1_AAGAGCTCTTTATCGG-1	6.28413	Gastric
Fn1	Ctrl1_A1_AAGAGCTCTTTATCGG-1	2.89037	Gastric
Gc	Ctrl1_A1_AAGAGCTCTTTATCGG-1	0	Gastric
Gkn2	Ctrl1_A1_AAGAGCTCTTTATCGG-1	3.68888	Gastric
Itga2	Ctrl1_A1_AAGAGCTCTTTATCGG-1	0	Gastric
Sox2	Ctrl1_A1_AAGAGCTCTTTATCGG-1	0	Gastric
Hopx	Ctrl1_A1_AAGAGGCATGGATCGC-1	1.60944	Gastric
Sftpc	Ctrl1_A1_AAGAGGCATGGATCGC-1	6.15698	Gastric
Fn1	Ctrl1_A1_AAGAGGCATGGATCGC-1	3.04452	Gastric
Gc	Ctrl1_A1_AAGAGGCATGGATCGC-1	1.09861	Gastric
Gkn2	Ctrl1_A1_AAGAGGCATGGATCGC-1	2.56495	Gastric
Itga2	Ctrl1_A1_AAGAGGCATGGATCGC-1	0.693147	Gastric
Sox2	Ctrl1_A1_AAGAGGCATGGATCGC-1	0	Gastric
Hopx	Ctrl1_A1_AAGATTGGCGGAACGT-1	1.79176	Gastric
Sftpc	Ctrl1_A1_AAGATTGGCGGAACGT-1	6.19236	Gastric
Fn1	Ctrl1_A1_AAGATTGGCGGAACGT-1	2.30259	Gastric
Gc	Ctrl1_A1_AAGATTGGCGGAACGT-1	0.693147	Gastric
Gkn2	Ctrl1_A1_AAGATTGGCGGAACGT-1	3.46574	Gastric
Itga2	Ctrl1_A1_AAGATTGGCGGAACGT-1	1.09861	Gastric
Sox2	Ctrl1_A1_AAGATTGGCGGAACGT-1	0	Gastric
Hopx	Ctrl1_A1_AAGCCGAAGCGGTTTA-1	0	Gastric
Sftpc	Ctrl1_A1_AAGCCGAAGCGGTTTA-1	5.72685	Gastric
Fn1	Ctrl1_A1_AAGCCGAAGCGGTTTA-1	3.09104	Gastric
Gc	Ctrl1_A1_AAGCCGAAGCGGTTTA-1	0	Gastric
Gkn2	Ctrl1_A1_AAGCCGAAGCGGTTTA-1	3.78419	Gastric
Itga2	Ctrl1_A1_AAGCCGAAGCGGTTTA-1	1.38629	Gastric
Sox2	Ctrl1_A1_AAGCCGAAGCGGTTTA-1	0	Gastric
Hopx	Ctrl1_A1_AAGCTCGTGCCAAGTC-1	1.09861	Gastric
Sftpc	Ctrl1_A1_AAGCTCGTGCCAAGTC-1	6.46459	Gastric
Fn1	Ctrl1_A1_AAGCTCGTGCCAAGTC-1	1.79176	Gastric
Gc	Ctrl1_A1_AAGCTCGTGCCAAGTC-1	0	Gastric
Gkn2	Ctrl1_A1_AAGCTCGTGCCAAGTC-1	4.02535	Gastric
Itga2	Ctrl1_A1_AAGCTCGTGCCAAGTC-1	0	Gastric
Sox2	Ctrl1_A1_AAGCTCGTGCCAAGTC-1	0	Gastric
Hopx	Ctrl1_A1_AAGGAGCGGTTGGTGC-1	0.693147	Lung.progenitor.like
Sftpc	Ctrl1_A1_AAGGAGCGGTTGGTGC-1	3.73767	Lung.progenitor.like
Fn1	Ctrl1_A1_AAGGAGCGGTTGGTGC-1	3.63759	Lung.progenitor.like
Gc	Ctrl1_A1_AAGGAGCGGTTGGTGC-1	1.09861	Lung.progenitor.like
Gkn2	Ctrl1_A1_AAGGAGCGGTTGGTGC-1	1.94591	Lung.progenitor.like
Itga2	Ctrl1_A1_AAGGAGCGGTTGGTGC-1	0.693147	Lung.progenitor.like
Sox2	Ctrl1_A1_AAGGAGCGGTTGGTGC-1	1.09861	Lung.progenitor.like
Hopx	Ctrl1_A1_AAGGATCGATCGCTTG-1	1.38629	NA
Sftpc	Ctrl1_A1_AAGGATCGATCGCTTG-1	5.54908	NA
Fn1	Ctrl1_A1_AAGGATCGATCGCTTG-1	3.09104	NA
Gc	Ctrl1_A1_AAGGATCGATCGCTTG-1	1.38629	NA
Gkn2	Ctrl1_A1_AAGGATCGATCGCTTG-1	2.19722	NA
Itga2	Ctrl1_A1_AAGGATCGATCGCTTG-1	0.693147	NA
Sox2	Ctrl1_A1_AAGGATCGATCGCTTG-1	0	NA
Hopx	Ctrl1_A1_AAGGATGAGGGACCTC-1	1.38629	Gastric
Sftpc	Ctrl1_A1_AAGGATGAGGGACCTC-1	6.41017	Gastric
Fn1	Ctrl1_A1_AAGGATGAGGGACCTC-1	1.79176	Gastric
Gc	Ctrl1_A1_AAGGATGAGGGACCTC-1	1.09861	Gastric
Gkn2	Ctrl1_A1_AAGGATGAGGGACCTC-1	3.46574	Gastric
Itga2	Ctrl1_A1_AAGGATGAGGGACCTC-1	0	Gastric
Sox2	Ctrl1_A1_AAGGATGAGGGACCTC-1	0	Gastric
Hopx	Ctrl1_A1_AAGGCAGGCTGTCTCC-1	0	Endoderm.like
Sftpc	Ctrl1_A1_AAGGCAGGCTGTCTCC-1	6.04263	Endoderm.like
Fn1	Ctrl1_A1_AAGGCAGGCTGTCTCC-1	2.70805	Endoderm.like
Gc	Ctrl1_A1_AAGGCAGGCTGTCTCC-1	0	Endoderm.like
Gkn2	Ctrl1_A1_AAGGCAGGCTGTCTCC-1	3.7612	Endoderm.like
Itga2	Ctrl1_A1_AAGGCAGGCTGTCTCC-1	2.19722	Endoderm.like
Sox2	Ctrl1_A1_AAGGCAGGCTGTCTCC-1	0	Endoderm.like
Hopx	Ctrl1_A1_AAGGCGCGTAAAGCTT-1	1.09861	EMT
Sftpc	Ctrl1_A1_AAGGCGCGTAAAGCTT-1	3.21888	EMT
Fn1	Ctrl1_A1_AAGGCGCGTAAAGCTT-1	4.70953	EMT
Gc	Ctrl1_A1_AAGGCGCGTAAAGCTT-1	0	EMT
Gkn2	Ctrl1_A1_AAGGCGCGTAAAGCTT-1	0	EMT
Itga2	Ctrl1_A1_AAGGCGCGTAAAGCTT-1	1.79176	EMT
Sox2	Ctrl1_A1_AAGGCGCGTAAAGCTT-1	0.693147	EMT
Hopx	Ctrl1_A1_AAGGGACAGATTCTGT-1	2.19722	Gastric
Sftpc	Ctrl1_A1_AAGGGACAGATTCTGT-1	5.98141	Gastric
Fn1	Ctrl1_A1_AAGGGACAGATTCTGT-1	2.77259	Gastric
Gc	Ctrl1_A1_AAGGGACAGATTCTGT-1	0.693147	Gastric
Gkn2	Ctrl1_A1_AAGGGACAGATTCTGT-1	3.4012	Gastric
Itga2	Ctrl1_A1_AAGGGACAGATTCTGT-1	1.09861	Gastric
Sox2	Ctrl1_A1_AAGGGACAGATTCTGT-1	0	Gastric
Hopx	Ctrl1_A1_AAGGTATCCTAATATA-1	0.693147	Endoderm.like
Sftpc	Ctrl1_A1_AAGGTATCCTAATATA-1	6.66823	Endoderm.like
Fn1	Ctrl1_A1_AAGGTATCCTAATATA-1	2.94444	Endoderm.like
Gc	Ctrl1_A1_AAGGTATCCTAATATA-1	0	Endoderm.like
Gkn2	Ctrl1_A1_AAGGTATCCTAATATA-1	3.89182	Endoderm.like
Itga2	Ctrl1_A1_AAGGTATCCTAATATA-1	1.60944	Endoderm.like
Sox2	Ctrl1_A1_AAGGTATCCTAATATA-1	0	Endoderm.like
Hopx	Ctrl1_A1_AAGGTGATAAACCAGC-1	1.38629	Gastric
Sftpc	Ctrl1_A1_AAGGTGATAAACCAGC-1	5.98141	Gastric
Fn1	Ctrl1_A1_AAGGTGATAAACCAGC-1	2.30259	Gastric
Gc	Ctrl1_A1_AAGGTGATAAACCAGC-1	0	Gastric
Gkn2	Ctrl1_A1_AAGGTGATAAACCAGC-1	2.63906	Gastric
Itga2	Ctrl1_A1_AAGGTGATAAACCAGC-1	1.38629	Gastric
Sox2	Ctrl1_A1_AAGGTGATAAACCAGC-1	0	Gastric
Hopx	Ctrl1_A1_AAGTAGAAGACCGGGT-1	0.693147	Lung.progenitor.like
Sftpc	Ctrl1_A1_AAGTAGAAGACCGGGT-1	4.56435	Lung.progenitor.like
Fn1	Ctrl1_A1_AAGTAGAAGACCGGGT-1	3.71357	Lung.progenitor.like
Gc	Ctrl1_A1_AAGTAGAAGACCGGGT-1	0	Lung.progenitor.like
Gkn2	Ctrl1_A1_AAGTAGAAGACCGGGT-1	0.693147	Lung.progenitor.like
Itga2	Ctrl1_A1_AAGTAGAAGACCGGGT-1	1.09861	Lung.progenitor.like
Sox2	Ctrl1_A1_AAGTAGAAGACCGGGT-1	0	Lung.progenitor.like
Hopx	Ctrl1_A1_AAGTCAATTGTCGTCA-1	1.09861	Gastric
Sftpc	Ctrl1_A1_AAGTCAATTGTCGTCA-1	5.72031	Gastric
Fn1	Ctrl1_A1_AAGTCAATTGTCGTCA-1	2.56495	Gastric
Gc	Ctrl1_A1_AAGTCAATTGTCGTCA-1	1.60944	Gastric
Gkn2	Ctrl1_A1_AAGTCAATTGTCGTCA-1	2.89037	Gastric
Itga2	Ctrl1_A1_AAGTCAATTGTCGTCA-1	1.94591	Gastric
Sox2	Ctrl1_A1_AAGTCAATTGTCGTCA-1	0	Gastric
Hopx	Ctrl1_A1_AAGTGCCTTGACTGTA-1	1.09861	Gastric
Sftpc	Ctrl1_A1_AAGTGCCTTGACTGTA-1	5.68698	Gastric
Fn1	Ctrl1_A1_AAGTGCCTTGACTGTA-1	2.3979	Gastric
Gc	Ctrl1_A1_AAGTGCCTTGACTGTA-1	0	Gastric
Gkn2	Ctrl1_A1_AAGTGCCTTGACTGTA-1	2.99573	Gastric
Itga2	Ctrl1_A1_AAGTGCCTTGACTGTA-1	0.693147	Gastric
Sox2	Ctrl1_A1_AAGTGCCTTGACTGTA-1	0.693147	Gastric
Hopx	Ctrl1_A1_AAGTTCAGTCTGCGTA-1	0	AT2.like
Sftpc	Ctrl1_A1_AAGTTCAGTCTGCGTA-1	6.70808	AT2.like
Fn1	Ctrl1_A1_AAGTTCAGTCTGCGTA-1	2.3979	AT2.like
Gc	Ctrl1_A1_AAGTTCAGTCTGCGTA-1	0	AT2.like
Gkn2	Ctrl1_A1_AAGTTCAGTCTGCGTA-1	3.52636	AT2.like
Itga2	Ctrl1_A1_AAGTTCAGTCTGCGTA-1	0.693147	AT2.like
Sox2	Ctrl1_A1_AAGTTCAGTCTGCGTA-1	0	AT2.like
Hopx	Ctrl1_A1_AATAATCTTCGTATCG-1	1.38629	Gastric
Sftpc	Ctrl1_A1_AATAATCTTCGTATCG-1	6.42811	Gastric
Fn1	Ctrl1_A1_AATAATCTTCGTATCG-1	1.94591	Gastric
Gc	Ctrl1_A1_AATAATCTTCGTATCG-1	0.693147	Gastric
Gkn2	Ctrl1_A1_AATAATCTTCGTATCG-1	3.93183	Gastric
Itga2	Ctrl1_A1_AATAATCTTCGTATCG-1	1.38629	Gastric
Sox2	Ctrl1_A1_AATAATCTTCGTATCG-1	0	Gastric
Hopx	Ctrl1_A1_AATAGAATCTGTTTCA-1	0	Endoderm.like
Sftpc	Ctrl1_A1_AATAGAATCTGTTTCA-1	4.91998	Endoderm.like
Fn1	Ctrl1_A1_AATAGAATCTGTTTCA-1	4.17439	Endoderm.like
Gc	Ctrl1_A1_AATAGAATCTGTTTCA-1	2.30259	Endoderm.like
Gkn2	Ctrl1_A1_AATAGAATCTGTTTCA-1	1.94591	Endoderm.like
Itga2	Ctrl1_A1_AATAGAATCTGTTTCA-1	0.693147	Endoderm.like
Sox2	Ctrl1_A1_AATAGAATCTGTTTCA-1	0	Endoderm.like
Hopx	Ctrl1_A1_AATAGCTACCGCGTGC-1	2.30259	NA
Sftpc	Ctrl1_A1_AATAGCTACCGCGTGC-1	6.48616	NA
Fn1	Ctrl1_A1_AATAGCTACCGCGTGC-1	3.21888	NA
Gc	Ctrl1_A1_AATAGCTACCGCGTGC-1	0	NA
Gkn2	Ctrl1_A1_AATAGCTACCGCGTGC-1	4.23411	NA
Itga2	Ctrl1_A1_AATAGCTACCGCGTGC-1	1.38629	NA
Sox2	Ctrl1_A1_AATAGCTACCGCGTGC-1	0	NA
Hopx	Ctrl1_A1_AATATCAAGGTCGGAT-1	0	EMT
Sftpc	Ctrl1_A1_AATATCAAGGTCGGAT-1	3.49651	EMT
Fn1	Ctrl1_A1_AATATCAAGGTCGGAT-1	4.94164	EMT
Gc	Ctrl1_A1_AATATCAAGGTCGGAT-1	0	EMT
Gkn2	Ctrl1_A1_AATATCAAGGTCGGAT-1	0.693147	EMT
Itga2	Ctrl1_A1_AATATCAAGGTCGGAT-1	2.19722	EMT
Sox2	Ctrl1_A1_AATATCAAGGTCGGAT-1	0.693147	EMT
Hopx	Ctrl1_A1_AATATCGAATCAATGC-1	1.60944	Gastric
Sftpc	Ctrl1_A1_AATATCGAATCAATGC-1	5.64545	Gastric
Fn1	Ctrl1_A1_AATATCGAATCAATGC-1	2.63906	Gastric
Gc	Ctrl1_A1_AATATCGAATCAATGC-1	1.38629	Gastric
Gkn2	Ctrl1_A1_AATATCGAATCAATGC-1	3.80666	Gastric
Itga2	Ctrl1_A1_AATATCGAATCAATGC-1	0.693147	Gastric
Sox2	Ctrl1_A1_AATATCGAATCAATGC-1	0	Gastric
Hopx	Ctrl1_A1_AATATCGAGGGTTCTC-1	0.693147	EMT
Sftpc	Ctrl1_A1_AATATCGAGGGTTCTC-1	3.93183	EMT
Fn1	Ctrl1_A1_AATATCGAGGGTTCTC-1	4.21951	EMT
Gc	Ctrl1_A1_AATATCGAGGGTTCTC-1	1.60944	EMT
Gkn2	Ctrl1_A1_AATATCGAGGGTTCTC-1	1.94591	EMT
Itga2	Ctrl1_A1_AATATCGAGGGTTCTC-1	1.60944	EMT
Sox2	Ctrl1_A1_AATATCGAGGGTTCTC-1	0	EMT
Hopx	Ctrl1_A1_AATCATGTAAAGACTC-1	1.38629	EMT
Sftpc	Ctrl1_A1_AATCATGTAAAGACTC-1	4.06044	EMT
Fn1	Ctrl1_A1_AATCATGTAAAGACTC-1	3.55535	EMT
Gc	Ctrl1_A1_AATCATGTAAAGACTC-1	0	EMT
Gkn2	Ctrl1_A1_AATCATGTAAAGACTC-1	1.79176	EMT
Itga2	Ctrl1_A1_AATCATGTAAAGACTC-1	1.94591	EMT
Sox2	Ctrl1_A1_AATCATGTAAAGACTC-1	0	EMT
Hopx	Ctrl1_A1_AATCCAAGGGCCTGAG-1	0	Lung.progenitor.like
Sftpc	Ctrl1_A1_AATCCAAGGGCCTGAG-1	3.8712	Lung.progenitor.like
Fn1	Ctrl1_A1_AATCCAAGGGCCTGAG-1	4.31749	Lung.progenitor.like
Gc	Ctrl1_A1_AATCCAAGGGCCTGAG-1	1.09861	Lung.progenitor.like
Gkn2	Ctrl1_A1_AATCCAAGGGCCTGAG-1	0.693147	Lung.progenitor.like
Itga2	Ctrl1_A1_AATCCAAGGGCCTGAG-1	1.79176	Lung.progenitor.like
Sox2	Ctrl1_A1_AATCCAAGGGCCTGAG-1	0	Lung.progenitor.like
Hopx	Ctrl1_A1_AATCGCCTCAGCGCCA-1	1.09861	Endoderm.like
Sftpc	Ctrl1_A1_AATCGCCTCAGCGCCA-1	5.48894	Endoderm.like
Fn1	Ctrl1_A1_AATCGCCTCAGCGCCA-1	3.46574	Endoderm.like
Gc	Ctrl1_A1_AATCGCCTCAGCGCCA-1	0	Endoderm.like
Gkn2	Ctrl1_A1_AATCGCCTCAGCGCCA-1	2.83321	Endoderm.like
Itga2	Ctrl1_A1_AATCGCCTCAGCGCCA-1	1.09861	Endoderm.like
Sox2	Ctrl1_A1_AATCGCCTCAGCGCCA-1	0	Endoderm.like
Hopx	Ctrl1_A1_AATCGCGCAGAGGACT-1	1.09861	Gastric
Sftpc	Ctrl1_A1_AATCGCGCAGAGGACT-1	6.06146	Gastric
Fn1	Ctrl1_A1_AATCGCGCAGAGGACT-1	1.94591	Gastric
Gc	Ctrl1_A1_AATCGCGCAGAGGACT-1	0.693147	Gastric
Gkn2	Ctrl1_A1_AATCGCGCAGAGGACT-1	3.3322	Gastric
Itga2	Ctrl1_A1_AATCGCGCAGAGGACT-1	0	Gastric
Sox2	Ctrl1_A1_AATCGCGCAGAGGACT-1	0	Gastric
Hopx	Ctrl1_A1_AATCGGGACACTACGA-1	1.60944	Lung.progenitor.like
Sftpc	Ctrl1_A1_AATCGGGACACTACGA-1	5.90263	Lung.progenitor.like
Fn1	Ctrl1_A1_AATCGGGACACTACGA-1	2.19722	Lung.progenitor.like
Gc	Ctrl1_A1_AATCGGGACACTACGA-1	0	Lung.progenitor.like
Gkn2	Ctrl1_A1_AATCGGGACACTACGA-1	0	Lung.progenitor.like
Itga2	Ctrl1_A1_AATCGGGACACTACGA-1	0.693147	Lung.progenitor.like
Sox2	Ctrl1_A1_AATCGGGACACTACGA-1	0.693147	Lung.progenitor.like
Hopx	Ctrl1_A1_AATCTATGCCGGAGCC-1	1.09861	Endoderm.like
Sftpc	Ctrl1_A1_AATCTATGCCGGAGCC-1	6.16961	Endoderm.like
Fn1	Ctrl1_A1_AATCTATGCCGGAGCC-1	2.19722	Endoderm.like
Gc	Ctrl1_A1_AATCTATGCCGGAGCC-1	0	Endoderm.like
Gkn2	Ctrl1_A1_AATCTATGCCGGAGCC-1	4.02535	Endoderm.like
Itga2	Ctrl1_A1_AATCTATGCCGGAGCC-1	1.09861	Endoderm.like
Sox2	Ctrl1_A1_AATCTATGCCGGAGCC-1	0	Endoderm.like
Hopx	Ctrl1_A1_AATCTGCGTTGGGACG-1	1.79176	Endoderm.like
Sftpc	Ctrl1_A1_AATCTGCGTTGGGACG-1	5.273	Endoderm.like
Fn1	Ctrl1_A1_AATCTGCGTTGGGACG-1	3.21888	Endoderm.like
Gc	Ctrl1_A1_AATCTGCGTTGGGACG-1	1.60944	Endoderm.like
Gkn2	Ctrl1_A1_AATCTGCGTTGGGACG-1	1.94591	Endoderm.like
Itga2	Ctrl1_A1_AATCTGCGTTGGGACG-1	1.09861	Endoderm.like
Sox2	Ctrl1_A1_AATCTGCGTTGGGACG-1	0	Endoderm.like
Hopx	Ctrl1_A1_AATGACGTAGGATGTC-1	1.38629	Gastric
Sftpc	Ctrl1_A1_AATGACGTAGGATGTC-1	5.48894	Gastric
Fn1	Ctrl1_A1_AATGACGTAGGATGTC-1	2.48491	Gastric
Gc	Ctrl1_A1_AATGACGTAGGATGTC-1	0	Gastric
Gkn2	Ctrl1_A1_AATGACGTAGGATGTC-1	2.99573	Gastric
Itga2	Ctrl1_A1_AATGACGTAGGATGTC-1	1.09861	Gastric
Sox2	Ctrl1_A1_AATGACGTAGGATGTC-1	0	Gastric
Hopx	Ctrl1_A1_AATGACTGTCAGCCGG-1	1.38629	Lung.progenitor.like
Sftpc	Ctrl1_A1_AATGACTGTCAGCCGG-1	4.41884	Lung.progenitor.like
Fn1	Ctrl1_A1_AATGACTGTCAGCCGG-1	3.71357	Lung.progenitor.like
Gc	Ctrl1_A1_AATGACTGTCAGCCGG-1	0	Lung.progenitor.like
Gkn2	Ctrl1_A1_AATGACTGTCAGCCGG-1	0.693147	Lung.progenitor.like
Itga2	Ctrl1_A1_AATGACTGTCAGCCGG-1	1.60944	Lung.progenitor.like
Sox2	Ctrl1_A1_AATGACTGTCAGCCGG-1	1.09861	Lung.progenitor.like
Hopx	Ctrl1_A1_AATGATGATACGCTAT-1	0.693147	AT2.like
Sftpc	Ctrl1_A1_AATGATGATACGCTAT-1	6.99302	AT2.like
Fn1	Ctrl1_A1_AATGATGATACGCTAT-1	2.56495	AT2.like
Gc	Ctrl1_A1_AATGATGATACGCTAT-1	0	AT2.like
Gkn2	Ctrl1_A1_AATGATGATACGCTAT-1	3.55535	AT2.like
Itga2	Ctrl1_A1_AATGATGATACGCTAT-1	0	AT2.like
Sox2	Ctrl1_A1_AATGATGATACGCTAT-1	0	AT2.like
Hopx	Ctrl1_A1_AATGATGCGACTCCTG-1	1.94591	NA
Sftpc	Ctrl1_A1_AATGATGCGACTCCTG-1	5.26786	NA
Fn1	Ctrl1_A1_AATGATGCGACTCCTG-1	4.00733	NA
Gc	Ctrl1_A1_AATGATGCGACTCCTG-1	0.693147	NA
Gkn2	Ctrl1_A1_AATGATGCGACTCCTG-1	3.13549	NA
Itga2	Ctrl1_A1_AATGATGCGACTCCTG-1	0	NA
Sox2	Ctrl1_A1_AATGATGCGACTCCTG-1	0	NA
Hopx	Ctrl1_A1_AATGCAACCGGGTACC-1	1.09861	Lung.progenitor.like
Sftpc	Ctrl1_A1_AATGCAACCGGGTACC-1	3.71357	Lung.progenitor.like
Fn1	Ctrl1_A1_AATGCAACCGGGTACC-1	2.70805	Lung.progenitor.like
Gc	Ctrl1_A1_AATGCAACCGGGTACC-1	0	Lung.progenitor.like
Gkn2	Ctrl1_A1_AATGCAACCGGGTACC-1	0.693147	Lung.progenitor.like
Itga2	Ctrl1_A1_AATGCAACCGGGTACC-1	1.60944	Lung.progenitor.like
Sox2	Ctrl1_A1_AATGCAACCGGGTACC-1	1.09861	Lung.progenitor.like
Hopx	Ctrl1_A1_AATGCACCAAGCAATG-1	0.693147	AT2.like
Sftpc	Ctrl1_A1_AATGCACCAAGCAATG-1	6.84588	AT2.like
Fn1	Ctrl1_A1_AATGCACCAAGCAATG-1	2.77259	AT2.like
Gc	Ctrl1_A1_AATGCACCAAGCAATG-1	0	AT2.like
Gkn2	Ctrl1_A1_AATGCACCAAGCAATG-1	3.66356	AT2.like
Itga2	Ctrl1_A1_AATGCACCAAGCAATG-1	0	AT2.like
Sox2	Ctrl1_A1_AATGCACCAAGCAATG-1	0	AT2.like
Hopx	Ctrl1_A1_AATGGTTCTCACAAGC-1	1.09861	Lung.progenitor.like
Sftpc	Ctrl1_A1_AATGGTTCTCACAAGC-1	3.13549	Lung.progenitor.like
Fn1	Ctrl1_A1_AATGGTTCTCACAAGC-1	3.89182	Lung.progenitor.like
Gc	Ctrl1_A1_AATGGTTCTCACAAGC-1	0	Lung.progenitor.like
Gkn2	Ctrl1_A1_AATGGTTCTCACAAGC-1	0.693147	Lung.progenitor.like
Itga2	Ctrl1_A1_AATGGTTCTCACAAGC-1	1.38629	Lung.progenitor.like
Sox2	Ctrl1_A1_AATGGTTCTCACAAGC-1	0	Lung.progenitor.like
Hopx	Ctrl1_A1_AATTCATAAGGGATCT-1	1.60944	Endoderm.like
Sftpc	Ctrl1_A1_AATTCATAAGGGATCT-1	6.91274	Endoderm.like
Fn1	Ctrl1_A1_AATTCATAAGGGATCT-1	2.56495	Endoderm.like
Gc	Ctrl1_A1_AATTCATAAGGGATCT-1	0	Endoderm.like
Gkn2	Ctrl1_A1_AATTCATAAGGGATCT-1	3.52636	Endoderm.like
Itga2	Ctrl1_A1_AATTCATAAGGGATCT-1	0.693147	Endoderm.like
Sox2	Ctrl1_A1_AATTCATAAGGGATCT-1	0	Endoderm.like
Hopx	Ctrl1_A1_AATTGAACGCTCTGGT-1	1.09861	Endoderm.like
Sftpc	Ctrl1_A1_AATTGAACGCTCTGGT-1	5.66643	Endoderm.like
Fn1	Ctrl1_A1_AATTGAACGCTCTGGT-1	2.63906	Endoderm.like
Gc	Ctrl1_A1_AATTGAACGCTCTGGT-1	1.09861	Endoderm.like
Gkn2	Ctrl1_A1_AATTGAACGCTCTGGT-1	3.85015	Endoderm.like
Itga2	Ctrl1_A1_AATTGAACGCTCTGGT-1	1.09861	Endoderm.like
Sox2	Ctrl1_A1_AATTGAACGCTCTGGT-1	0	Endoderm.like
Hopx	Ctrl1_A1_AATTTGGTTCCAAAGA-1	1.60944	Lung.progenitor.like
Sftpc	Ctrl1_A1_AATTTGGTTCCAAAGA-1	4.02535	Lung.progenitor.like
Fn1	Ctrl1_A1_AATTTGGTTCCAAAGA-1	2.63906	Lung.progenitor.like
Gc	Ctrl1_A1_AATTTGGTTCCAAAGA-1	0	Lung.progenitor.like
Gkn2	Ctrl1_A1_AATTTGGTTCCAAAGA-1	0	Lung.progenitor.like
Itga2	Ctrl1_A1_AATTTGGTTCCAAAGA-1	0.693147	Lung.progenitor.like
Sox2	Ctrl1_A1_AATTTGGTTCCAAAGA-1	0.693147	Lung.progenitor.like
Hopx	Ctrl1_A1_ACAAATCGCACCGAAT-1	0.693147	Endoderm.like
Sftpc	Ctrl1_A1_ACAAATCGCACCGAAT-1	3.98898	Endoderm.like
Fn1	Ctrl1_A1_ACAAATCGCACCGAAT-1	4.09434	Endoderm.like
Gc	Ctrl1_A1_ACAAATCGCACCGAAT-1	2.19722	Endoderm.like
Gkn2	Ctrl1_A1_ACAAATCGCACCGAAT-1	1.94591	Endoderm.like
Itga2	Ctrl1_A1_ACAAATCGCACCGAAT-1	1.09861	Endoderm.like
Sox2	Ctrl1_A1_ACAAATCGCACCGAAT-1	0	Endoderm.like
Hopx	Ctrl1_A1_ACAAATGGTAGTGTTT-1	0.693147	Gastric
Sftpc	Ctrl1_A1_ACAAATGGTAGTGTTT-1	6.47697	Gastric
Fn1	Ctrl1_A1_ACAAATGGTAGTGTTT-1	1.60944	Gastric
Gc	Ctrl1_A1_ACAAATGGTAGTGTTT-1	0	Gastric
Gkn2	Ctrl1_A1_ACAAATGGTAGTGTTT-1	3.61092	Gastric
Itga2	Ctrl1_A1_ACAAATGGTAGTGTTT-1	0.693147	Gastric
Sox2	Ctrl1_A1_ACAAATGGTAGTGTTT-1	0	Gastric
Hopx	Ctrl1_A1_ACAACAGCATGAGCTA-1	1.60944	Gastric
Sftpc	Ctrl1_A1_ACAACAGCATGAGCTA-1	6.10032	Gastric
Fn1	Ctrl1_A1_ACAACAGCATGAGCTA-1	3.3322	Gastric
Gc	Ctrl1_A1_ACAACAGCATGAGCTA-1	0	Gastric
Gkn2	Ctrl1_A1_ACAACAGCATGAGCTA-1	4.34381	Gastric
Itga2	Ctrl1_A1_ACAACAGCATGAGCTA-1	0.693147	Gastric
Sox2	Ctrl1_A1_ACAACAGCATGAGCTA-1	0	Gastric
Hopx	Ctrl1_A1_ACAACGGTCCCTGCGA-1	1.09861	Lung.progenitor.like
Sftpc	Ctrl1_A1_ACAACGGTCCCTGCGA-1	3.3322	Lung.progenitor.like
Fn1	Ctrl1_A1_ACAACGGTCCCTGCGA-1	3.49651	Lung.progenitor.like
Gc	Ctrl1_A1_ACAACGGTCCCTGCGA-1	0	Lung.progenitor.like
Gkn2	Ctrl1_A1_ACAACGGTCCCTGCGA-1	0	Lung.progenitor.like
Itga2	Ctrl1_A1_ACAACGGTCCCTGCGA-1	1.38629	Lung.progenitor.like
Sox2	Ctrl1_A1_ACAACGGTCCCTGCGA-1	0	Lung.progenitor.like
Hopx	Ctrl1_A1_ACAAGGGCAGGCTCTG-1	1.94591	Gastric
Sftpc	Ctrl1_A1_ACAAGGGCAGGCTCTG-1	5.21494	Gastric
Fn1	Ctrl1_A1_ACAAGGGCAGGCTCTG-1	2.19722	Gastric
Gc	Ctrl1_A1_ACAAGGGCAGGCTCTG-1	0	Gastric
Gkn2	Ctrl1_A1_ACAAGGGCAGGCTCTG-1	3.3673	Gastric
Itga2	Ctrl1_A1_ACAAGGGCAGGCTCTG-1	1.09861	Gastric
Sox2	Ctrl1_A1_ACAAGGGCAGGCTCTG-1	0	Gastric
Hopx	Ctrl1_A1_ACAATTGTGTCTCTTT-1	1.60944	Gastric
Sftpc	Ctrl1_A1_ACAATTGTGTCTCTTT-1	4.47734	Gastric
Fn1	Ctrl1_A1_ACAATTGTGTCTCTTT-1	3.66356	Gastric
Gc	Ctrl1_A1_ACAATTGTGTCTCTTT-1	1.60944	Gastric
Gkn2	Ctrl1_A1_ACAATTGTGTCTCTTT-1	1.94591	Gastric
Itga2	Ctrl1_A1_ACAATTGTGTCTCTTT-1	0	Gastric
Sox2	Ctrl1_A1_ACAATTGTGTCTCTTT-1	0	Gastric
Hopx	Ctrl1_A1_ACAATTTGAGCAGTGG-1	1.79176	Gastric
Sftpc	Ctrl1_A1_ACAATTTGAGCAGTGG-1	6.7417	Gastric
Fn1	Ctrl1_A1_ACAATTTGAGCAGTGG-1	3.17805	Gastric
Gc	Ctrl1_A1_ACAATTTGAGCAGTGG-1	0	Gastric
Gkn2	Ctrl1_A1_ACAATTTGAGCAGTGG-1	3.09104	Gastric
Itga2	Ctrl1_A1_ACAATTTGAGCAGTGG-1	1.09861	Gastric
Sox2	Ctrl1_A1_ACAATTTGAGCAGTGG-1	0	Gastric
Hopx	Ctrl1_A1_ACAATTTGGCCATATT-1	0.693147	Gastric
Sftpc	Ctrl1_A1_ACAATTTGGCCATATT-1	5.66296	Gastric
Fn1	Ctrl1_A1_ACAATTTGGCCATATT-1	3.46574	Gastric
Gc	Ctrl1_A1_ACAATTTGGCCATATT-1	1.38629	Gastric
Gkn2	Ctrl1_A1_ACAATTTGGCCATATT-1	2.99573	Gastric
Itga2	Ctrl1_A1_ACAATTTGGCCATATT-1	0.693147	Gastric
Sox2	Ctrl1_A1_ACAATTTGGCCATATT-1	0	Gastric
Hopx	Ctrl1_A1_ACACAAAGACGGGTGG-1	1.79176	Lung.progenitor.like
Sftpc	Ctrl1_A1_ACACAAAGACGGGTGG-1	4.97673	Lung.progenitor.like
Fn1	Ctrl1_A1_ACACAAAGACGGGTGG-1	2.19722	Lung.progenitor.like
Gc	Ctrl1_A1_ACACAAAGACGGGTGG-1	0	Lung.progenitor.like
Gkn2	Ctrl1_A1_ACACAAAGACGGGTGG-1	0.693147	Lung.progenitor.like
Itga2	Ctrl1_A1_ACACAAAGACGGGTGG-1	1.09861	Lung.progenitor.like
Sox2	Ctrl1_A1_ACACAAAGACGGGTGG-1	0.693147	Lung.progenitor.like
Hopx	Ctrl1_A1_ACACACCAGGACCAGT-1	2.07944	Gastric
Sftpc	Ctrl1_A1_ACACACCAGGACCAGT-1	5.92959	Gastric
Fn1	Ctrl1_A1_ACACACCAGGACCAGT-1	3.29584	Gastric
Gc	Ctrl1_A1_ACACACCAGGACCAGT-1	0	Gastric
Gkn2	Ctrl1_A1_ACACACCAGGACCAGT-1	2.63906	Gastric
Itga2	Ctrl1_A1_ACACACCAGGACCAGT-1	0.693147	Gastric
Sox2	Ctrl1_A1_ACACACCAGGACCAGT-1	0	Gastric
Hopx	Ctrl1_A1_ACACACTTTCTACACG-1	1.60944	Lung.progenitor.like
Sftpc	Ctrl1_A1_ACACACTTTCTACACG-1	5.77144	Lung.progenitor.like
Fn1	Ctrl1_A1_ACACACTTTCTACACG-1	2.30259	Lung.progenitor.like
Gc	Ctrl1_A1_ACACACTTTCTACACG-1	0	Lung.progenitor.like
Gkn2	Ctrl1_A1_ACACACTTTCTACACG-1	0.693147	Lung.progenitor.like
Itga2	Ctrl1_A1_ACACACTTTCTACACG-1	1.79176	Lung.progenitor.like
Sox2	Ctrl1_A1_ACACACTTTCTACACG-1	0	Lung.progenitor.like
Hopx	Ctrl1_A1_ACACCACATAATTAGC-1	1.38629	Gastric
Sftpc	Ctrl1_A1_ACACCACATAATTAGC-1	6.40688	Gastric
Fn1	Ctrl1_A1_ACACCACATAATTAGC-1	2.07944	Gastric
Gc	Ctrl1_A1_ACACCACATAATTAGC-1	0	Gastric
Gkn2	Ctrl1_A1_ACACCACATAATTAGC-1	3.4012	Gastric
Itga2	Ctrl1_A1_ACACCACATAATTAGC-1	2.07944	Gastric
Sox2	Ctrl1_A1_ACACCACATAATTAGC-1	0	Gastric
Hopx	Ctrl1_A1_ACACCCAGCATGCAGC-1	0.693147	Lung.progenitor.like
Sftpc	Ctrl1_A1_ACACCCAGCATGCAGC-1	3.43399	Lung.progenitor.like
Fn1	Ctrl1_A1_ACACCCAGCATGCAGC-1	4.07754	Lung.progenitor.like
Gc	Ctrl1_A1_ACACCCAGCATGCAGC-1	0	Lung.progenitor.like
Gkn2	Ctrl1_A1_ACACCCAGCATGCAGC-1	0.693147	Lung.progenitor.like
Itga2	Ctrl1_A1_ACACCCAGCATGCAGC-1	0.693147	Lung.progenitor.like
Sox2	Ctrl1_A1_ACACCCAGCATGCAGC-1	0	Lung.progenitor.like
Hopx	Ctrl1_A1_ACACCCGAGAAATCCG-1	1.94591	Lung.progenitor.like
Sftpc	Ctrl1_A1_ACACCCGAGAAATCCG-1	4.04305	Lung.progenitor.like
Fn1	Ctrl1_A1_ACACCCGAGAAATCCG-1	3.3322	Lung.progenitor.like
Gc	Ctrl1_A1_ACACCCGAGAAATCCG-1	0	Lung.progenitor.like
Gkn2	Ctrl1_A1_ACACCCGAGAAATCCG-1	0	Lung.progenitor.like
Itga2	Ctrl1_A1_ACACCCGAGAAATCCG-1	1.38629	Lung.progenitor.like
Sox2	Ctrl1_A1_ACACCCGAGAAATCCG-1	0.693147	Lung.progenitor.like
Hopx	Ctrl1_A1_ACACCTTAAGTAGGGC-1	0	Lung.progenitor.like
Sftpc	Ctrl1_A1_ACACCTTAAGTAGGGC-1	3.97029	Lung.progenitor.like
Fn1	Ctrl1_A1_ACACCTTAAGTAGGGC-1	3.58352	Lung.progenitor.like
Gc	Ctrl1_A1_ACACCTTAAGTAGGGC-1	0	Lung.progenitor.like
Gkn2	Ctrl1_A1_ACACCTTAAGTAGGGC-1	0	Lung.progenitor.like
Itga2	Ctrl1_A1_ACACCTTAAGTAGGGC-1	2.3979	Lung.progenitor.like
Sox2	Ctrl1_A1_ACACCTTAAGTAGGGC-1	0	Lung.progenitor.like
Hopx	Ctrl1_A1_ACACCTTACTACTTGC-1	1.38629	Gastric
Sftpc	Ctrl1_A1_ACACCTTACTACTTGC-1	6.2804	Gastric
Fn1	Ctrl1_A1_ACACCTTACTACTTGC-1	2.63906	Gastric
Gc	Ctrl1_A1_ACACCTTACTACTTGC-1	1.09861	Gastric
Gkn2	Ctrl1_A1_ACACCTTACTACTTGC-1	2.63906	Gastric
Itga2	Ctrl1_A1_ACACCTTACTACTTGC-1	0.693147	Gastric
Sox2	Ctrl1_A1_ACACCTTACTACTTGC-1	0	Gastric
Hopx	Ctrl1_A1_ACACGAGACTCCTTCT-1	1.94591	AT1.like
Sftpc	Ctrl1_A1_ACACGAGACTCCTTCT-1	7.02465	AT1.like
Fn1	Ctrl1_A1_ACACGAGACTCCTTCT-1	2.99573	AT1.like
Gc	Ctrl1_A1_ACACGAGACTCCTTCT-1	0	AT1.like
Gkn2	Ctrl1_A1_ACACGAGACTCCTTCT-1	2.99573	AT1.like
Itga2	Ctrl1_A1_ACACGAGACTCCTTCT-1	1.38629	AT1.like
Sox2	Ctrl1_A1_ACACGAGACTCCTTCT-1	0	AT1.like
Hopx	Ctrl1_A1_ACACGGGAACTTAGGG-1	1.60944	AT2.like
Sftpc	Ctrl1_A1_ACACGGGAACTTAGGG-1	7.16395	AT2.like
Fn1	Ctrl1_A1_ACACGGGAACTTAGGG-1	2.89037	AT2.like
Gc	Ctrl1_A1_ACACGGGAACTTAGGG-1	0	AT2.like
Gkn2	Ctrl1_A1_ACACGGGAACTTAGGG-1	0	AT2.like
Itga2	Ctrl1_A1_ACACGGGAACTTAGGG-1	0.693147	AT2.like
Sox2	Ctrl1_A1_ACACGGGAACTTAGGG-1	0	AT2.like
Hopx	Ctrl1_A1_ACAGATTAGGTTAGTG-1	1.79176	Lung.progenitor.like
Sftpc	Ctrl1_A1_ACAGATTAGGTTAGTG-1	5.55296	Lung.progenitor.like
Fn1	Ctrl1_A1_ACAGATTAGGTTAGTG-1	2.63906	Lung.progenitor.like
Gc	Ctrl1_A1_ACAGATTAGGTTAGTG-1	0	Lung.progenitor.like
Gkn2	Ctrl1_A1_ACAGATTAGGTTAGTG-1	0	Lung.progenitor.like
Itga2	Ctrl1_A1_ACAGATTAGGTTAGTG-1	1.60944	Lung.progenitor.like
Sox2	Ctrl1_A1_ACAGATTAGGTTAGTG-1	0.693147	Lung.progenitor.like
Hopx	Ctrl1_A1_ACAGCATAGAGCCAGT-1	1.60944	Lung.progenitor.like
Sftpc	Ctrl1_A1_ACAGCATAGAGCCAGT-1	6.12249	Lung.progenitor.like
Fn1	Ctrl1_A1_ACAGCATAGAGCCAGT-1	2.70805	Lung.progenitor.like
Gc	Ctrl1_A1_ACAGCATAGAGCCAGT-1	0	Lung.progenitor.like
Gkn2	Ctrl1_A1_ACAGCATAGAGCCAGT-1	2.83321	Lung.progenitor.like
Itga2	Ctrl1_A1_ACAGCATAGAGCCAGT-1	1.60944	Lung.progenitor.like
Sox2	Ctrl1_A1_ACAGCATAGAGCCAGT-1	0	Lung.progenitor.like
Hopx	Ctrl1_A1_ACATAAGTCGTGGTGA-1	2.30259	AT2.like
Sftpc	Ctrl1_A1_ACATAAGTCGTGGTGA-1	4.93447	AT2.like
Fn1	Ctrl1_A1_ACATAAGTCGTGGTGA-1	0.693147	AT2.like
Gc	Ctrl1_A1_ACATAAGTCGTGGTGA-1	0	AT2.like
Gkn2	Ctrl1_A1_ACATAAGTCGTGGTGA-1	0.693147	AT2.like
Itga2	Ctrl1_A1_ACATAAGTCGTGGTGA-1	0	AT2.like
Sox2	Ctrl1_A1_ACATAAGTCGTGGTGA-1	1.79176	AT2.like
Hopx	Ctrl1_A1_ACATAATAAGGCGGTG-1	2.07944	Lung.progenitor.like
Sftpc	Ctrl1_A1_ACATAATAAGGCGGTG-1	4.27667	Lung.progenitor.like
Fn1	Ctrl1_A1_ACATAATAAGGCGGTG-1	4.11087	Lung.progenitor.like
Gc	Ctrl1_A1_ACATAATAAGGCGGTG-1	0	Lung.progenitor.like
Gkn2	Ctrl1_A1_ACATAATAAGGCGGTG-1	0	Lung.progenitor.like
Itga2	Ctrl1_A1_ACATAATAAGGCGGTG-1	1.79176	Lung.progenitor.like
Sox2	Ctrl1_A1_ACATAATAAGGCGGTG-1	0	Lung.progenitor.like
Hopx	Ctrl1_A1_ACATCCTGGTAACTGT-1	0.693147	Gastric
Sftpc	Ctrl1_A1_ACATCCTGGTAACTGT-1	6.08222	Gastric
Fn1	Ctrl1_A1_ACATCCTGGTAACTGT-1	2.48491	Gastric
Gc	Ctrl1_A1_ACATCCTGGTAACTGT-1	0	Gastric
Gkn2	Ctrl1_A1_ACATCCTGGTAACTGT-1	3.3673	Gastric
Itga2	Ctrl1_A1_ACATCCTGGTAACTGT-1	0	Gastric
Sox2	Ctrl1_A1_ACATCCTGGTAACTGT-1	0	Gastric
Hopx	Ctrl1_A1_ACATCGTATGCAATGG-1	0.693147	Gastric
Sftpc	Ctrl1_A1_ACATCGTATGCAATGG-1	6.32972	Gastric
Fn1	Ctrl1_A1_ACATCGTATGCAATGG-1	3.09104	Gastric
Gc	Ctrl1_A1_ACATCGTATGCAATGG-1	1.09861	Gastric
Gkn2	Ctrl1_A1_ACATCGTATGCAATGG-1	3.04452	Gastric
Itga2	Ctrl1_A1_ACATCGTATGCAATGG-1	1.09861	Gastric
Sox2	Ctrl1_A1_ACATCGTATGCAATGG-1	0	Gastric
Hopx	Ctrl1_A1_ACATGGCGCCAAAGTA-1	1.09861	Gastric
Sftpc	Ctrl1_A1_ACATGGCGCCAAAGTA-1	6.13988	Gastric
Fn1	Ctrl1_A1_ACATGGCGCCAAAGTA-1	1.60944	Gastric
Gc	Ctrl1_A1_ACATGGCGCCAAAGTA-1	0.693147	Gastric
Gkn2	Ctrl1_A1_ACATGGCGCCAAAGTA-1	3.55535	Gastric
Itga2	Ctrl1_A1_ACATGGCGCCAAAGTA-1	1.38629	Gastric
Sox2	Ctrl1_A1_ACATGGCGCCAAAGTA-1	0	Gastric
Hopx	Ctrl1_A1_ACCAACACCACACACT-1	1.09861	AT2.like
Sftpc	Ctrl1_A1_ACCAACACCACACACT-1	7.04316	AT2.like
Fn1	Ctrl1_A1_ACCAACACCACACACT-1	2.3979	AT2.like
Gc	Ctrl1_A1_ACCAACACCACACACT-1	0	AT2.like
Gkn2	Ctrl1_A1_ACCAACACCACACACT-1	3.29584	AT2.like
Itga2	Ctrl1_A1_ACCAACACCACACACT-1	1.09861	AT2.like
Sox2	Ctrl1_A1_ACCAACACCACACACT-1	0	AT2.like
Hopx	Ctrl1_A1_ACCAAGAACGCGTGTC-1	1.09861	Lung.progenitor.like
Sftpc	Ctrl1_A1_ACCAAGAACGCGTGTC-1	5.0814	Lung.progenitor.like
Fn1	Ctrl1_A1_ACCAAGAACGCGTGTC-1	3.09104	Lung.progenitor.like
Gc	Ctrl1_A1_ACCAAGAACGCGTGTC-1	0	Lung.progenitor.like
Gkn2	Ctrl1_A1_ACCAAGAACGCGTGTC-1	0	Lung.progenitor.like
Itga2	Ctrl1_A1_ACCAAGAACGCGTGTC-1	1.09861	Lung.progenitor.like
Sox2	Ctrl1_A1_ACCAAGAACGCGTGTC-1	0.693147	Lung.progenitor.like
Hopx	Ctrl1_A1_ACCACCAATGTAACAA-1	1.79176	Gastric
Sftpc	Ctrl1_A1_ACCACCAATGTAACAA-1	6.04025	Gastric
Fn1	Ctrl1_A1_ACCACCAATGTAACAA-1	1.94591	Gastric
Gc	Ctrl1_A1_ACCACCAATGTAACAA-1	0	Gastric
Gkn2	Ctrl1_A1_ACCACCAATGTAACAA-1	3.04452	Gastric
Itga2	Ctrl1_A1_ACCACCAATGTAACAA-1	0.693147	Gastric
Sox2	Ctrl1_A1_ACCACCAATGTAACAA-1	0	Gastric
Hopx	Ctrl1_A1_ACCACCCTCTCTTCTA-1	1.09861	Endoderm.like
Sftpc	Ctrl1_A1_ACCACCCTCTCTTCTA-1	5.57973	Endoderm.like
Fn1	Ctrl1_A1_ACCACCCTCTCTTCTA-1	3.46574	Endoderm.like
Gc	Ctrl1_A1_ACCACCCTCTCTTCTA-1	0	Endoderm.like
Gkn2	Ctrl1_A1_ACCACCCTCTCTTCTA-1	4.04305	Endoderm.like
Itga2	Ctrl1_A1_ACCACCCTCTCTTCTA-1	1.09861	Endoderm.like
Sox2	Ctrl1_A1_ACCACCCTCTCTTCTA-1	0	Endoderm.like
Hopx	Ctrl1_A1_ACCACGTGCAGCTATA-1	0	EMT
Sftpc	Ctrl1_A1_ACCACGTGCAGCTATA-1	3.71357	EMT
Fn1	Ctrl1_A1_ACCACGTGCAGCTATA-1	4.41884	EMT
Gc	Ctrl1_A1_ACCACGTGCAGCTATA-1	0.693147	EMT
Gkn2	Ctrl1_A1_ACCACGTGCAGCTATA-1	0.693147	EMT
Itga2	Ctrl1_A1_ACCACGTGCAGCTATA-1	1.79176	EMT
Sox2	Ctrl1_A1_ACCACGTGCAGCTATA-1	0	EMT
Hopx	Ctrl1_A1_ACCAGTGCGGGAGACG-1	1.60944	Gastric
Sftpc	Ctrl1_A1_ACCAGTGCGGGAGACG-1	5.5835	Gastric
Fn1	Ctrl1_A1_ACCAGTGCGGGAGACG-1	3.3673	Gastric
Gc	Ctrl1_A1_ACCAGTGCGGGAGACG-1	1.09861	Gastric
Gkn2	Ctrl1_A1_ACCAGTGCGGGAGACG-1	3.21888	Gastric
Itga2	Ctrl1_A1_ACCAGTGCGGGAGACG-1	0	Gastric
Sox2	Ctrl1_A1_ACCAGTGCGGGAGACG-1	0	Gastric
Hopx	Ctrl1_A1_ACCCAACGCCCGTGGC-1	0.693147	Gastric
Sftpc	Ctrl1_A1_ACCCAACGCCCGTGGC-1	6.40357	Gastric
Fn1	Ctrl1_A1_ACCCAACGCCCGTGGC-1	2.77259	Gastric
Gc	Ctrl1_A1_ACCCAACGCCCGTGGC-1	0	Gastric
Gkn2	Ctrl1_A1_ACCCAACGCCCGTGGC-1	2.89037	Gastric
Itga2	Ctrl1_A1_ACCCAACGCCCGTGGC-1	1.09861	Gastric
Sox2	Ctrl1_A1_ACCCAACGCCCGTGGC-1	0	Gastric
Hopx	Ctrl1_A1_ACCCACCTACATGCTC-1	1.38629	Lung.progenitor.like
Sftpc	Ctrl1_A1_ACCCACCTACATGCTC-1	3.3322	Lung.progenitor.like
Fn1	Ctrl1_A1_ACCCACCTACATGCTC-1	4.07754	Lung.progenitor.like
Gc	Ctrl1_A1_ACCCACCTACATGCTC-1	0	Lung.progenitor.like
Gkn2	Ctrl1_A1_ACCCACCTACATGCTC-1	0	Lung.progenitor.like
Itga2	Ctrl1_A1_ACCCACCTACATGCTC-1	1.94591	Lung.progenitor.like
Sox2	Ctrl1_A1_ACCCACCTACATGCTC-1	1.79176	Lung.progenitor.like
Hopx	Ctrl1_A1_ACCCGGATGACGCATC-1	1.94591	Gastric
Sftpc	Ctrl1_A1_ACCCGGATGACGCATC-1	5.28827	Gastric
Fn1	Ctrl1_A1_ACCCGGATGACGCATC-1	3.68888	Gastric
Gc	Ctrl1_A1_ACCCGGATGACGCATC-1	1.60944	Gastric
Gkn2	Ctrl1_A1_ACCCGGATGACGCATC-1	2.77259	Gastric
Itga2	Ctrl1_A1_ACCCGGATGACGCATC-1	0.693147	Gastric
Sox2	Ctrl1_A1_ACCCGGATGACGCATC-1	0	Gastric
Hopx	Ctrl1_A1_ACCCTCCCTTGCTATT-1	1.38629	Endoderm.like
Sftpc	Ctrl1_A1_ACCCTCCCTTGCTATT-1	4.56435	Endoderm.like
Fn1	Ctrl1_A1_ACCCTCCCTTGCTATT-1	3.55535	Endoderm.like
Gc	Ctrl1_A1_ACCCTCCCTTGCTATT-1	1.60944	Endoderm.like
Gkn2	Ctrl1_A1_ACCCTCCCTTGCTATT-1	2.48491	Endoderm.like
Itga2	Ctrl1_A1_ACCCTCCCTTGCTATT-1	1.60944	Endoderm.like
Sox2	Ctrl1_A1_ACCCTCCCTTGCTATT-1	0	Endoderm.like
Hopx	Ctrl1_A1_ACCCTGGTAACGCCCT-1	0.693147	AT1.like
Sftpc	Ctrl1_A1_ACCCTGGTAACGCCCT-1	6.65801	AT1.like
Fn1	Ctrl1_A1_ACCCTGGTAACGCCCT-1	2.77259	AT1.like
Gc	Ctrl1_A1_ACCCTGGTAACGCCCT-1	0	AT1.like
Gkn2	Ctrl1_A1_ACCCTGGTAACGCCCT-1	3.85015	AT1.like
Itga2	Ctrl1_A1_ACCCTGGTAACGCCCT-1	1.38629	AT1.like
Sox2	Ctrl1_A1_ACCCTGGTAACGCCCT-1	0	AT1.like
Hopx	Ctrl1_A1_ACCCTTCATCTGCGAA-1	1.60944	Lung.progenitor.like
Sftpc	Ctrl1_A1_ACCCTTCATCTGCGAA-1	5.52146	Lung.progenitor.like
Fn1	Ctrl1_A1_ACCCTTCATCTGCGAA-1	3.2581	Lung.progenitor.like
Gc	Ctrl1_A1_ACCCTTCATCTGCGAA-1	0	Lung.progenitor.like
Gkn2	Ctrl1_A1_ACCCTTCATCTGCGAA-1	0.693147	Lung.progenitor.like
Itga2	Ctrl1_A1_ACCCTTCATCTGCGAA-1	1.09861	Lung.progenitor.like
Sox2	Ctrl1_A1_ACCCTTCATCTGCGAA-1	0	Lung.progenitor.like
Hopx	Ctrl1_A1_ACCGAAAGGGCCCTGC-1	1.38629	EMT
Sftpc	Ctrl1_A1_ACCGAAAGGGCCCTGC-1	3.09104	EMT
Fn1	Ctrl1_A1_ACCGAAAGGGCCCTGC-1	5.01728	EMT
Gc	Ctrl1_A1_ACCGAAAGGGCCCTGC-1	0	EMT
Gkn2	Ctrl1_A1_ACCGAAAGGGCCCTGC-1	0.693147	EMT
Itga2	Ctrl1_A1_ACCGAAAGGGCCCTGC-1	0	EMT
Sox2	Ctrl1_A1_ACCGAAAGGGCCCTGC-1	0	EMT
Hopx	Ctrl1_A1_ACCGACTGAGTCCCAC-1	1.38629	AT2.like
Sftpc	Ctrl1_A1_ACCGACTGAGTCCCAC-1	6.86797	AT2.like
Fn1	Ctrl1_A1_ACCGACTGAGTCCCAC-1	2.56495	AT2.like
Gc	Ctrl1_A1_ACCGACTGAGTCCCAC-1	0	AT2.like
Gkn2	Ctrl1_A1_ACCGACTGAGTCCCAC-1	0	AT2.like
Itga2	Ctrl1_A1_ACCGACTGAGTCCCAC-1	0.693147	AT2.like
Sox2	Ctrl1_A1_ACCGACTGAGTCCCAC-1	0	AT2.like
Hopx	Ctrl1_A1_ACCGATATTTAATCAT-1	1.38629	Gastric
Sftpc	Ctrl1_A1_ACCGATATTTAATCAT-1	6.48616	Gastric
Fn1	Ctrl1_A1_ACCGATATTTAATCAT-1	2.83321	Gastric
Gc	Ctrl1_A1_ACCGATATTTAATCAT-1	0	Gastric
Gkn2	Ctrl1_A1_ACCGATATTTAATCAT-1	3.89182	Gastric
Itga2	Ctrl1_A1_ACCGATATTTAATCAT-1	1.79176	Gastric
Sox2	Ctrl1_A1_ACCGATATTTAATCAT-1	0	Gastric
Hopx	Ctrl1_A1_ACCGATGGTAGCATCG-1	1.79176	Gastric
Sftpc	Ctrl1_A1_ACCGATGGTAGCATCG-1	5.83773	Gastric
Fn1	Ctrl1_A1_ACCGATGGTAGCATCG-1	3.09104	Gastric
Gc	Ctrl1_A1_ACCGATGGTAGCATCG-1	1.09861	Gastric
Gkn2	Ctrl1_A1_ACCGATGGTAGCATCG-1	2.30259	Gastric
Itga2	Ctrl1_A1_ACCGATGGTAGCATCG-1	0	Gastric
Sox2	Ctrl1_A1_ACCGATGGTAGCATCG-1	0	Gastric
Hopx	Ctrl1_A1_ACCGCGGTGGAAGTCG-1	1.09861	Gastric
Sftpc	Ctrl1_A1_ACCGCGGTGGAAGTCG-1	5.42495	Gastric
Fn1	Ctrl1_A1_ACCGCGGTGGAAGTCG-1	3.09104	Gastric
Gc	Ctrl1_A1_ACCGCGGTGGAAGTCG-1	0	Gastric
Gkn2	Ctrl1_A1_ACCGCGGTGGAAGTCG-1	3.58352	Gastric
Itga2	Ctrl1_A1_ACCGCGGTGGAAGTCG-1	1.09861	Gastric
Sox2	Ctrl1_A1_ACCGCGGTGGAAGTCG-1	0	Gastric
Hopx	Ctrl1_A1_ACCGGGCCTTTGTTGA-1	1.09861	Gastric
Sftpc	Ctrl1_A1_ACCGGGCCTTTGTTGA-1	5.90263	Gastric
Fn1	Ctrl1_A1_ACCGGGCCTTTGTTGA-1	2.99573	Gastric
Gc	Ctrl1_A1_ACCGGGCCTTTGTTGA-1	0	Gastric
Gkn2	Ctrl1_A1_ACCGGGCCTTTGTTGA-1	2.3979	Gastric
Itga2	Ctrl1_A1_ACCGGGCCTTTGTTGA-1	0.693147	Gastric
Sox2	Ctrl1_A1_ACCGGGCCTTTGTTGA-1	0	Gastric
Hopx	Ctrl1_A1_ACCTACAGTATGTGGT-1	1.60944	Gastric
Sftpc	Ctrl1_A1_ACCTACAGTATGTGGT-1	5.73979	Gastric
Fn1	Ctrl1_A1_ACCTACAGTATGTGGT-1	2.19722	Gastric
Gc	Ctrl1_A1_ACCTACAGTATGTGGT-1	0.693147	Gastric
Gkn2	Ctrl1_A1_ACCTACAGTATGTGGT-1	2.48491	Gastric
Itga2	Ctrl1_A1_ACCTACAGTATGTGGT-1	0.693147	Gastric
Sox2	Ctrl1_A1_ACCTACAGTATGTGGT-1	0	Gastric
Hopx	Ctrl1_A1_ACCTCCGCCCTCGCTG-1	0.693147	Endoderm.like
Sftpc	Ctrl1_A1_ACCTCCGCCCTCGCTG-1	4.21951	Endoderm.like
Fn1	Ctrl1_A1_ACCTCCGCCCTCGCTG-1	3.68888	Endoderm.like
Gc	Ctrl1_A1_ACCTCCGCCCTCGCTG-1	0	Endoderm.like
Gkn2	Ctrl1_A1_ACCTCCGCCCTCGCTG-1	2.19722	Endoderm.like
Itga2	Ctrl1_A1_ACCTCCGCCCTCGCTG-1	0.693147	Endoderm.like
Sox2	Ctrl1_A1_ACCTCCGCCCTCGCTG-1	0	Endoderm.like
Hopx	Ctrl1_A1_ACCTCCGTTATTCACC-1	0	Endoderm.like
Sftpc	Ctrl1_A1_ACCTCCGTTATTCACC-1	5.78383	Endoderm.like
Fn1	Ctrl1_A1_ACCTCCGTTATTCACC-1	3.29584	Endoderm.like
Gc	Ctrl1_A1_ACCTCCGTTATTCACC-1	0.693147	Endoderm.like
Gkn2	Ctrl1_A1_ACCTCCGTTATTCACC-1	2.83321	Endoderm.like
Itga2	Ctrl1_A1_ACCTCCGTTATTCACC-1	0.693147	Endoderm.like
Sox2	Ctrl1_A1_ACCTCCGTTATTCACC-1	0	Endoderm.like
Hopx	Ctrl1_A1_ACGACTGGTCATACTC-1	0.693147	NA
Sftpc	Ctrl1_A1_ACGACTGGTCATACTC-1	4.09434	NA
Fn1	Ctrl1_A1_ACGACTGGTCATACTC-1	3.13549	NA
Gc	Ctrl1_A1_ACGACTGGTCATACTC-1	0	NA
Gkn2	Ctrl1_A1_ACGACTGGTCATACTC-1	1.38629	NA
Itga2	Ctrl1_A1_ACGACTGGTCATACTC-1	0.693147	NA
Sox2	Ctrl1_A1_ACGACTGGTCATACTC-1	1.09861	NA
Hopx	Ctrl1_A1_ACGAGAACCCATCACG-1	2.30259	AT2.like
Sftpc	Ctrl1_A1_ACGAGAACCCATCACG-1	6.7334	AT2.like
Fn1	Ctrl1_A1_ACGAGAACCCATCACG-1	2.63906	AT2.like
Gc	Ctrl1_A1_ACGAGAACCCATCACG-1	0	AT2.like
Gkn2	Ctrl1_A1_ACGAGAACCCATCACG-1	0.693147	AT2.like
Itga2	Ctrl1_A1_ACGAGAACCCATCACG-1	1.09861	AT2.like
Sox2	Ctrl1_A1_ACGAGAACCCATCACG-1	0	AT2.like
Hopx	Ctrl1_A1_ACGAGGATACCACTCT-1	1.60944	AT2.like
Sftpc	Ctrl1_A1_ACGAGGATACCACTCT-1	8.04591	AT2.like
Fn1	Ctrl1_A1_ACGAGGATACCACTCT-1	2.83321	AT2.like
Gc	Ctrl1_A1_ACGAGGATACCACTCT-1	0.693147	AT2.like
Gkn2	Ctrl1_A1_ACGAGGATACCACTCT-1	0.693147	AT2.like
Itga2	Ctrl1_A1_ACGAGGATACCACTCT-1	0	AT2.like
Sox2	Ctrl1_A1_ACGAGGATACCACTCT-1	0	AT2.like
Hopx	Ctrl1_A1_ACGAGTACGGATGCCC-1	0	Gastric
Sftpc	Ctrl1_A1_ACGAGTACGGATGCCC-1	6.10256	Gastric
Fn1	Ctrl1_A1_ACGAGTACGGATGCCC-1	2.99573	Gastric
Gc	Ctrl1_A1_ACGAGTACGGATGCCC-1	0	Gastric
Gkn2	Ctrl1_A1_ACGAGTACGGATGCCC-1	3.52636	Gastric
Itga2	Ctrl1_A1_ACGAGTACGGATGCCC-1	0.693147	Gastric
Sox2	Ctrl1_A1_ACGAGTACGGATGCCC-1	0	Gastric
Hopx	Ctrl1_A1_ACGATCATACATAGAG-1	1.79176	Lung.progenitor.like
Sftpc	Ctrl1_A1_ACGATCATACATAGAG-1	4.70953	Lung.progenitor.like
Fn1	Ctrl1_A1_ACGATCATACATAGAG-1	3.4012	Lung.progenitor.like
Gc	Ctrl1_A1_ACGATCATACATAGAG-1	0	Lung.progenitor.like
Gkn2	Ctrl1_A1_ACGATCATACATAGAG-1	1.38629	Lung.progenitor.like
Itga2	Ctrl1_A1_ACGATCATACATAGAG-1	0.693147	Lung.progenitor.like
Sox2	Ctrl1_A1_ACGATCATACATAGAG-1	0	Lung.progenitor.like
Hopx	Ctrl1_A1_ACGATCATCTTGTAAA-1	1.09861	Gastric
Sftpc	Ctrl1_A1_ACGATCATCTTGTAAA-1	6.13773	Gastric
Fn1	Ctrl1_A1_ACGATCATCTTGTAAA-1	1.79176	Gastric
Gc	Ctrl1_A1_ACGATCATCTTGTAAA-1	0.693147	Gastric
Gkn2	Ctrl1_A1_ACGATCATCTTGTAAA-1	3.82864	Gastric
Itga2	Ctrl1_A1_ACGATCATCTTGTAAA-1	1.60944	Gastric
Sox2	Ctrl1_A1_ACGATCATCTTGTAAA-1	0	Gastric
Hopx	Ctrl1_A1_ACGATGGATCCGATGC-1	1.60944	Lung.progenitor.like
Sftpc	Ctrl1_A1_ACGATGGATCCGATGC-1	5.8861	Lung.progenitor.like
Fn1	Ctrl1_A1_ACGATGGATCCGATGC-1	2.70805	Lung.progenitor.like
Gc	Ctrl1_A1_ACGATGGATCCGATGC-1	0	Lung.progenitor.like
Gkn2	Ctrl1_A1_ACGATGGATCCGATGC-1	1.09861	Lung.progenitor.like
Itga2	Ctrl1_A1_ACGATGGATCCGATGC-1	1.79176	Lung.progenitor.like
Sox2	Ctrl1_A1_ACGATGGATCCGATGC-1	0.693147	Lung.progenitor.like
Hopx	Ctrl1_A1_ACGCAATCACTACAGC-1	0	Gastric
Sftpc	Ctrl1_A1_ACGCAATCACTACAGC-1	6.44731	Gastric
Fn1	Ctrl1_A1_ACGCAATCACTACAGC-1	2.30259	Gastric
Gc	Ctrl1_A1_ACGCAATCACTACAGC-1	0	Gastric
Gkn2	Ctrl1_A1_ACGCAATCACTACAGC-1	4.33073	Gastric
Itga2	Ctrl1_A1_ACGCAATCACTACAGC-1	1.09861	Gastric
Sox2	Ctrl1_A1_ACGCAATCACTACAGC-1	0	Gastric
Hopx	Ctrl1_A1_ACGCATTCGTGAGTAC-1	1.38629	Lung.progenitor.like
Sftpc	Ctrl1_A1_ACGCATTCGTGAGTAC-1	5.81114	Lung.progenitor.like
Fn1	Ctrl1_A1_ACGCATTCGTGAGTAC-1	3.2581	Lung.progenitor.like
Gc	Ctrl1_A1_ACGCATTCGTGAGTAC-1	0	Lung.progenitor.like
Gkn2	Ctrl1_A1_ACGCATTCGTGAGTAC-1	1.09861	Lung.progenitor.like
Itga2	Ctrl1_A1_ACGCATTCGTGAGTAC-1	0	Lung.progenitor.like
Sox2	Ctrl1_A1_ACGCATTCGTGAGTAC-1	0.693147	Lung.progenitor.like
Hopx	Ctrl1_A1_ACGCCAGATGATTTCT-1	1.09861	Lung.progenitor.like
Sftpc	Ctrl1_A1_ACGCCAGATGATTTCT-1	3.3322	Lung.progenitor.like
Fn1	Ctrl1_A1_ACGCCAGATGATTTCT-1	2.89037	Lung.progenitor.like
Gc	Ctrl1_A1_ACGCCAGATGATTTCT-1	0	Lung.progenitor.like
Gkn2	Ctrl1_A1_ACGCCAGATGATTTCT-1	1.38629	Lung.progenitor.like
Itga2	Ctrl1_A1_ACGCCAGATGATTTCT-1	0.693147	Lung.progenitor.like
Sox2	Ctrl1_A1_ACGCCAGATGATTTCT-1	1.79176	Lung.progenitor.like
Hopx	Ctrl1_A1_ACGCCGCTAGACGACC-1	1.09861	Endoderm.like
Sftpc	Ctrl1_A1_ACGCCGCTAGACGACC-1	6.57088	Endoderm.like
Fn1	Ctrl1_A1_ACGCCGCTAGACGACC-1	2.83321	Endoderm.like
Gc	Ctrl1_A1_ACGCCGCTAGACGACC-1	0	Endoderm.like
Gkn2	Ctrl1_A1_ACGCCGCTAGACGACC-1	3.85015	Endoderm.like
Itga2	Ctrl1_A1_ACGCCGCTAGACGACC-1	1.09861	Endoderm.like
Sox2	Ctrl1_A1_ACGCCGCTAGACGACC-1	0	Endoderm.like
Hopx	Ctrl1_A1_ACGCTAGTGATACACT-1	1.38629	Endoderm.like
Sftpc	Ctrl1_A1_ACGCTAGTGATACACT-1	5.66296	Endoderm.like
Fn1	Ctrl1_A1_ACGCTAGTGATACACT-1	3.46574	Endoderm.like
Gc	Ctrl1_A1_ACGCTAGTGATACACT-1	2.19722	Endoderm.like
Gkn2	Ctrl1_A1_ACGCTAGTGATACACT-1	2.99573	Endoderm.like
Itga2	Ctrl1_A1_ACGCTAGTGATACACT-1	1.38629	Endoderm.like
Sox2	Ctrl1_A1_ACGCTAGTGATACACT-1	0	Endoderm.like
Hopx	Ctrl1_A1_ACGGAATTTAGCAAAT-1	2.07944	Lung.progenitor.like
Sftpc	Ctrl1_A1_ACGGAATTTAGCAAAT-1	4.29046	Lung.progenitor.like
Fn1	Ctrl1_A1_ACGGAATTTAGCAAAT-1	1.94591	Lung.progenitor.like
Gc	Ctrl1_A1_ACGGAATTTAGCAAAT-1	0	Lung.progenitor.like
Gkn2	Ctrl1_A1_ACGGAATTTAGCAAAT-1	0.693147	Lung.progenitor.like
Itga2	Ctrl1_A1_ACGGAATTTAGCAAAT-1	1.60944	Lung.progenitor.like
Sox2	Ctrl1_A1_ACGGAATTTAGCAAAT-1	0.693147	Lung.progenitor.like
Hopx	Ctrl1_A1_ACGGAGCGCAAATTAC-1	0.693147	AT1.like
Sftpc	Ctrl1_A1_ACGGAGCGCAAATTAC-1	6.35957	AT1.like
Fn1	Ctrl1_A1_ACGGAGCGCAAATTAC-1	2.56495	AT1.like
Gc	Ctrl1_A1_ACGGAGCGCAAATTAC-1	0.693147	AT1.like
Gkn2	Ctrl1_A1_ACGGAGCGCAAATTAC-1	4.02535	AT1.like
Itga2	Ctrl1_A1_ACGGAGCGCAAATTAC-1	1.09861	AT1.like
Sox2	Ctrl1_A1_ACGGAGCGCAAATTAC-1	0	AT1.like
Hopx	Ctrl1_A1_ACGGCGACGATGGGAA-1	0.693147	EMT
Sftpc	Ctrl1_A1_ACGGCGACGATGGGAA-1	3.73767	EMT
Fn1	Ctrl1_A1_ACGGCGACGATGGGAA-1	4.51086	EMT
Gc	Ctrl1_A1_ACGGCGACGATGGGAA-1	1.38629	EMT
Gkn2	Ctrl1_A1_ACGGCGACGATGGGAA-1	1.60944	EMT
Itga2	Ctrl1_A1_ACGGCGACGATGGGAA-1	1.94591	EMT
Sox2	Ctrl1_A1_ACGGCGACGATGGGAA-1	0	EMT
Hopx	Ctrl1_A1_ACGGCGGGTTGCCCTG-1	2.3979	AT2.like
Sftpc	Ctrl1_A1_ACGGCGGGTTGCCCTG-1	7.17855	AT2.like
Fn1	Ctrl1_A1_ACGGCGGGTTGCCCTG-1	2.89037	AT2.like
Gc	Ctrl1_A1_ACGGCGGGTTGCCCTG-1	0	AT2.like
Gkn2	Ctrl1_A1_ACGGCGGGTTGCCCTG-1	0.693147	AT2.like
Itga2	Ctrl1_A1_ACGGCGGGTTGCCCTG-1	1.09861	AT2.like
Sox2	Ctrl1_A1_ACGGCGGGTTGCCCTG-1	0	AT2.like
Hopx	Ctrl1_A1_ACGGGAGTGTCGGCCC-1	1.38629	AT2.like
Sftpc	Ctrl1_A1_ACGGGAGTGTCGGCCC-1	8.05166	AT2.like
Fn1	Ctrl1_A1_ACGGGAGTGTCGGCCC-1	2.3979	AT2.like
Gc	Ctrl1_A1_ACGGGAGTGTCGGCCC-1	0	AT2.like
Gkn2	Ctrl1_A1_ACGGGAGTGTCGGCCC-1	0	AT2.like
Itga2	Ctrl1_A1_ACGGGAGTGTCGGCCC-1	0	AT2.like
Sox2	Ctrl1_A1_ACGGGAGTGTCGGCCC-1	0	AT2.like
Hopx	Ctrl1_A1_ACGGGCGTATGCGACA-1	1.09861	Endoderm.like
Sftpc	Ctrl1_A1_ACGGGCGTATGCGACA-1	5.73979	Endoderm.like
Fn1	Ctrl1_A1_ACGGGCGTATGCGACA-1	2.94444	Endoderm.like
Gc	Ctrl1_A1_ACGGGCGTATGCGACA-1	0	Endoderm.like
Gkn2	Ctrl1_A1_ACGGGCGTATGCGACA-1	4.17439	Endoderm.like
Itga2	Ctrl1_A1_ACGGGCGTATGCGACA-1	0.693147	Endoderm.like
Sox2	Ctrl1_A1_ACGGGCGTATGCGACA-1	0	Endoderm.like
Hopx	Ctrl1_A1_ACGTACAGATTTCTCT-1	1.38629	Lung.progenitor.like
Sftpc	Ctrl1_A1_ACGTACAGATTTCTCT-1	5.1358	Lung.progenitor.like
Fn1	Ctrl1_A1_ACGTACAGATTTCTCT-1	2.07944	Lung.progenitor.like
Gc	Ctrl1_A1_ACGTACAGATTTCTCT-1	0	Lung.progenitor.like
Gkn2	Ctrl1_A1_ACGTACAGATTTCTCT-1	0	Lung.progenitor.like
Itga2	Ctrl1_A1_ACGTACAGATTTCTCT-1	1.60944	Lung.progenitor.like
Sox2	Ctrl1_A1_ACGTACAGATTTCTCT-1	0.693147	Lung.progenitor.like
Hopx	Ctrl1_A1_ACGTATTACTCCGATC-1	1.38629	Endoderm.like
Sftpc	Ctrl1_A1_ACGTATTACTCCGATC-1	5.1299	Endoderm.like
Fn1	Ctrl1_A1_ACGTATTACTCCGATC-1	3.13549	Endoderm.like
Gc	Ctrl1_A1_ACGTATTACTCCGATC-1	1.60944	Endoderm.like
Gkn2	Ctrl1_A1_ACGTATTACTCCGATC-1	2.70805	Endoderm.like
Itga2	Ctrl1_A1_ACGTATTACTCCGATC-1	1.79176	Endoderm.like
Sox2	Ctrl1_A1_ACGTATTACTCCGATC-1	0	Endoderm.like
Hopx	Ctrl1_A1_ACGTGCGCCTCGTGCA-1	1.60944	Lung.progenitor.like
Sftpc	Ctrl1_A1_ACGTGCGCCTCGTGCA-1	4.39445	Lung.progenitor.like
Fn1	Ctrl1_A1_ACGTGCGCCTCGTGCA-1	3.3322	Lung.progenitor.like
Gc	Ctrl1_A1_ACGTGCGCCTCGTGCA-1	0	Lung.progenitor.like
Gkn2	Ctrl1_A1_ACGTGCGCCTCGTGCA-1	0	Lung.progenitor.like
Itga2	Ctrl1_A1_ACGTGCGCCTCGTGCA-1	0.693147	Lung.progenitor.like
Sox2	Ctrl1_A1_ACGTGCGCCTCGTGCA-1	0.693147	Lung.progenitor.like
Hopx	Ctrl1_A1_ACGTTAATGTCGAAGA-1	2.30259	NA
Sftpc	Ctrl1_A1_ACGTTAATGTCGAAGA-1	6.81014	NA
Fn1	Ctrl1_A1_ACGTTAATGTCGAAGA-1	3.3673	NA
Gc	Ctrl1_A1_ACGTTAATGTCGAAGA-1	0	NA
Gkn2	Ctrl1_A1_ACGTTAATGTCGAAGA-1	3.89182	NA
Itga2	Ctrl1_A1_ACGTTAATGTCGAAGA-1	0.693147	NA
Sox2	Ctrl1_A1_ACGTTAATGTCGAAGA-1	0	NA
Hopx	Ctrl1_A1_ACGTTCCGCGCTCCGT-1	0.693147	Lung.progenitor.like
Sftpc	Ctrl1_A1_ACGTTCCGCGCTCCGT-1	4.40672	Lung.progenitor.like
Fn1	Ctrl1_A1_ACGTTCCGCGCTCCGT-1	2.70805	Lung.progenitor.like
Gc	Ctrl1_A1_ACGTTCCGCGCTCCGT-1	0	Lung.progenitor.like
Gkn2	Ctrl1_A1_ACGTTCCGCGCTCCGT-1	1.09861	Lung.progenitor.like
Itga2	Ctrl1_A1_ACGTTCCGCGCTCCGT-1	1.79176	Lung.progenitor.like
Sox2	Ctrl1_A1_ACGTTCCGCGCTCCGT-1	0.693147	Lung.progenitor.like
Hopx	Ctrl1_A1_ACGTTCGCAATCAATT-1	0.693147	NA
Sftpc	Ctrl1_A1_ACGTTCGCAATCAATT-1	4.55388	NA
Fn1	Ctrl1_A1_ACGTTCGCAATCAATT-1	3.93183	NA
Gc	Ctrl1_A1_ACGTTCGCAATCAATT-1	1.09861	NA
Gkn2	Ctrl1_A1_ACGTTCGCAATCAATT-1	2.19722	NA
Itga2	Ctrl1_A1_ACGTTCGCAATCAATT-1	2.19722	NA
Sox2	Ctrl1_A1_ACGTTCGCAATCAATT-1	0	NA
Hopx	Ctrl1_A1_ACGTTTAGTTGTGATC-1	1.79176	Lung.progenitor.like
Sftpc	Ctrl1_A1_ACGTTTAGTTGTGATC-1	4.85203	Lung.progenitor.like
Fn1	Ctrl1_A1_ACGTTTAGTTGTGATC-1	2.48491	Lung.progenitor.like
Gc	Ctrl1_A1_ACGTTTAGTTGTGATC-1	0	Lung.progenitor.like
Gkn2	Ctrl1_A1_ACGTTTAGTTGTGATC-1	1.38629	Lung.progenitor.like
Itga2	Ctrl1_A1_ACGTTTAGTTGTGATC-1	1.38629	Lung.progenitor.like
Sox2	Ctrl1_A1_ACGTTTAGTTGTGATC-1	1.09861	Lung.progenitor.like
Hopx	Ctrl1_A1_ACTACCAGCTCTCTGG-1	1.60944	Lung.progenitor.like
Sftpc	Ctrl1_A1_ACTACCAGCTCTCTGG-1	3.46574	Lung.progenitor.like
Fn1	Ctrl1_A1_ACTACCAGCTCTCTGG-1	3.93183	Lung.progenitor.like
Gc	Ctrl1_A1_ACTACCAGCTCTCTGG-1	0	Lung.progenitor.like
Gkn2	Ctrl1_A1_ACTACCAGCTCTCTGG-1	0	Lung.progenitor.like
Itga2	Ctrl1_A1_ACTACCAGCTCTCTGG-1	1.60944	Lung.progenitor.like
Sox2	Ctrl1_A1_ACTACCAGCTCTCTGG-1	0.693147	Lung.progenitor.like
Hopx	Ctrl1_A1_ACTAGTTGCGATCGTC-1	2.07944	Gastric
Sftpc	Ctrl1_A1_ACTAGTTGCGATCGTC-1	5.49306	Gastric
Fn1	Ctrl1_A1_ACTAGTTGCGATCGTC-1	3.3322	Gastric
Gc	Ctrl1_A1_ACTAGTTGCGATCGTC-1	0	Gastric
Gkn2	Ctrl1_A1_ACTAGTTGCGATCGTC-1	2.83321	Gastric
Itga2	Ctrl1_A1_ACTAGTTGCGATCGTC-1	0.693147	Gastric
Sox2	Ctrl1_A1_ACTAGTTGCGATCGTC-1	0	Gastric
Hopx	Ctrl1_A1_ACTATCCAGGGCATGG-1	1.94591	Gastric
Sftpc	Ctrl1_A1_ACTATCCAGGGCATGG-1	5.63835	Gastric
Fn1	Ctrl1_A1_ACTATCCAGGGCATGG-1	2.3979	Gastric
Gc	Ctrl1_A1_ACTATCCAGGGCATGG-1	0	Gastric
Gkn2	Ctrl1_A1_ACTATCCAGGGCATGG-1	2.89037	Gastric
Itga2	Ctrl1_A1_ACTATCCAGGGCATGG-1	1.09861	Gastric
Sox2	Ctrl1_A1_ACTATCCAGGGCATGG-1	0	Gastric
Hopx	Ctrl1_A1_ACTATCTGCCCGCGTA-1	1.09861	Gastric
Sftpc	Ctrl1_A1_ACTATCTGCCCGCGTA-1	6.37332	Gastric
Fn1	Ctrl1_A1_ACTATCTGCCCGCGTA-1	1.94591	Gastric
Gc	Ctrl1_A1_ACTATCTGCCCGCGTA-1	1.38629	Gastric
Gkn2	Ctrl1_A1_ACTATCTGCCCGCGTA-1	4.07754	Gastric
Itga2	Ctrl1_A1_ACTATCTGCCCGCGTA-1	1.38629	Gastric
Sox2	Ctrl1_A1_ACTATCTGCCCGCGTA-1	0	Gastric
Hopx	Ctrl1_A1_ACTATTCGTCCGTGGT-1	1.79176	Lung.progenitor.like
Sftpc	Ctrl1_A1_ACTATTCGTCCGTGGT-1	4.07754	Lung.progenitor.like
Fn1	Ctrl1_A1_ACTATTCGTCCGTGGT-1	1.94591	Lung.progenitor.like
Gc	Ctrl1_A1_ACTATTCGTCCGTGGT-1	0	Lung.progenitor.like
Gkn2	Ctrl1_A1_ACTATTCGTCCGTGGT-1	0.693147	Lung.progenitor.like
Itga2	Ctrl1_A1_ACTATTCGTCCGTGGT-1	1.09861	Lung.progenitor.like
Sox2	Ctrl1_A1_ACTATTCGTCCGTGGT-1	0	Lung.progenitor.like
Hopx	Ctrl1_A1_ACTCAACGAATGTATT-1	2.70805	NA
Sftpc	Ctrl1_A1_ACTCAACGAATGTATT-1	6.33859	NA
Fn1	Ctrl1_A1_ACTCAACGAATGTATT-1	2.83321	NA
Gc	Ctrl1_A1_ACTCAACGAATGTATT-1	0	NA
Gkn2	Ctrl1_A1_ACTCAACGAATGTATT-1	0.693147	NA
Itga2	Ctrl1_A1_ACTCAACGAATGTATT-1	0.693147	NA
Sox2	Ctrl1_A1_ACTCAACGAATGTATT-1	1.38629	NA
Hopx	Ctrl1_A1_ACTCAGACCTGCTTCT-1	0.693147	EMT
Sftpc	Ctrl1_A1_ACTCAGACCTGCTTCT-1	2.77259	EMT
Fn1	Ctrl1_A1_ACTCAGACCTGCTTCT-1	4.43082	EMT
Gc	Ctrl1_A1_ACTCAGACCTGCTTCT-1	0.693147	EMT
Gkn2	Ctrl1_A1_ACTCAGACCTGCTTCT-1	1.09861	EMT
Itga2	Ctrl1_A1_ACTCAGACCTGCTTCT-1	2.07944	EMT
Sox2	Ctrl1_A1_ACTCAGACCTGCTTCT-1	0.693147	EMT
Hopx	Ctrl1_A1_ACTCCAATATCATCAT-1	1.60944	NA
Sftpc	Ctrl1_A1_ACTCCAATATCATCAT-1	7.47647	NA
Fn1	Ctrl1_A1_ACTCCAATATCATCAT-1	2.3979	NA
Gc	Ctrl1_A1_ACTCCAATATCATCAT-1	0	NA
Gkn2	Ctrl1_A1_ACTCCAATATCATCAT-1	0	NA
Itga2	Ctrl1_A1_ACTCCAATATCATCAT-1	0	NA
Sox2	Ctrl1_A1_ACTCCAATATCATCAT-1	0	NA
Hopx	Ctrl1_A1_ACTCCCATTCCTAAAG-1	1.60944	AT2.like
Sftpc	Ctrl1_A1_ACTCCCATTCCTAAAG-1	7.38461	AT2.like
Fn1	Ctrl1_A1_ACTCCCATTCCTAAAG-1	2.70805	AT2.like
Gc	Ctrl1_A1_ACTCCCATTCCTAAAG-1	0	AT2.like
Gkn2	Ctrl1_A1_ACTCCCATTCCTAAAG-1	2.19722	AT2.like
Itga2	Ctrl1_A1_ACTCCCATTCCTAAAG-1	0	AT2.like
Sox2	Ctrl1_A1_ACTCCCATTCCTAAAG-1	0	AT2.like
Hopx	Ctrl1_A1_ACTCCCGAATTCGTTT-1	1.60944	Gastric
Sftpc	Ctrl1_A1_ACTCCCGAATTCGTTT-1	6.45047	Gastric
Fn1	Ctrl1_A1_ACTCCCGAATTCGTTT-1	2.19722	Gastric
Gc	Ctrl1_A1_ACTCCCGAATTCGTTT-1	0	Gastric
Gkn2	Ctrl1_A1_ACTCCCGAATTCGTTT-1	3.21888	Gastric
Itga2	Ctrl1_A1_ACTCCCGAATTCGTTT-1	0	Gastric
Sox2	Ctrl1_A1_ACTCCCGAATTCGTTT-1	0	Gastric
Hopx	Ctrl1_A1_ACTCCCGTAGACTAGG-1	0.693147	NA
Sftpc	Ctrl1_A1_ACTCCCGTAGACTAGG-1	5.40268	NA
Fn1	Ctrl1_A1_ACTCCCGTAGACTAGG-1	5.04343	NA
Gc	Ctrl1_A1_ACTCCCGTAGACTAGG-1	0	NA
Gkn2	Ctrl1_A1_ACTCCCGTAGACTAGG-1	0.693147	NA
Itga2	Ctrl1_A1_ACTCCCGTAGACTAGG-1	0	NA
Sox2	Ctrl1_A1_ACTCCCGTAGACTAGG-1	0	NA
Hopx	Ctrl1_A1_ACTCGCGATCTGACGC-1	1.09861	Gastric
Sftpc	Ctrl1_A1_ACTCGCGATCTGACGC-1	6.00389	Gastric
Fn1	Ctrl1_A1_ACTCGCGATCTGACGC-1	2.48491	Gastric
Gc	Ctrl1_A1_ACTCGCGATCTGACGC-1	0.693147	Gastric
Gkn2	Ctrl1_A1_ACTCGCGATCTGACGC-1	3.2581	Gastric
Itga2	Ctrl1_A1_ACTCGCGATCTGACGC-1	0.693147	Gastric
Sox2	Ctrl1_A1_ACTCGCGATCTGACGC-1	0	Gastric
Hopx	Ctrl1_A1_ACTCGTAACCCGTCCT-1	1.79176	AT2.like
Sftpc	Ctrl1_A1_ACTCGTAACCCGTCCT-1	8.09712	AT2.like
Fn1	Ctrl1_A1_ACTCGTAACCCGTCCT-1	2.48491	AT2.like
Gc	Ctrl1_A1_ACTCGTAACCCGTCCT-1	0	AT2.like
Gkn2	Ctrl1_A1_ACTCGTAACCCGTCCT-1	1.09861	AT2.like
Itga2	Ctrl1_A1_ACTCGTAACCCGTCCT-1	0	AT2.like
Sox2	Ctrl1_A1_ACTCGTAACCCGTCCT-1	0	AT2.like
Hopx	Ctrl1_A1_ACTCGTCAGTAATCCC-1	1.09861	Gastric
Sftpc	Ctrl1_A1_ACTCGTCAGTAATCCC-1	6.39859	Gastric
Fn1	Ctrl1_A1_ACTCGTCAGTAATCCC-1	1.94591	Gastric
Gc	Ctrl1_A1_ACTCGTCAGTAATCCC-1	0.693147	Gastric
Gkn2	Ctrl1_A1_ACTCGTCAGTAATCCC-1	3.21888	Gastric
Itga2	Ctrl1_A1_ACTCGTCAGTAATCCC-1	0	Gastric
Sox2	Ctrl1_A1_ACTCGTCAGTAATCCC-1	0	Gastric
Hopx	Ctrl1_A1_ACTCTCTGACTTAGGT-1	1.94591	Gastric
Sftpc	Ctrl1_A1_ACTCTCTGACTTAGGT-1	5.76519	Gastric
Fn1	Ctrl1_A1_ACTCTCTGACTTAGGT-1	1.79176	Gastric
Gc	Ctrl1_A1_ACTCTCTGACTTAGGT-1	0	Gastric
Gkn2	Ctrl1_A1_ACTCTCTGACTTAGGT-1	3.8712	Gastric
Itga2	Ctrl1_A1_ACTCTCTGACTTAGGT-1	0	Gastric
Sox2	Ctrl1_A1_ACTCTCTGACTTAGGT-1	0	Gastric
Hopx	Ctrl1_A1_ACTCTTCAGCTCCCGC-1	1.60944	Gastric
Sftpc	Ctrl1_A1_ACTCTTCAGCTCCCGC-1	5.98394	Gastric
Fn1	Ctrl1_A1_ACTCTTCAGCTCCCGC-1	3.29584	Gastric
Gc	Ctrl1_A1_ACTCTTCAGCTCCCGC-1	0	Gastric
Gkn2	Ctrl1_A1_ACTCTTCAGCTCCCGC-1	3.04452	Gastric
Itga2	Ctrl1_A1_ACTCTTCAGCTCCCGC-1	0.693147	Gastric
Sox2	Ctrl1_A1_ACTCTTCAGCTCCCGC-1	0	Gastric
Hopx	Ctrl1_A1_ACTCTTGTATAGTAAC-1	2.48491	NA
Sftpc	Ctrl1_A1_ACTCTTGTATAGTAAC-1	6.45047	NA
Fn1	Ctrl1_A1_ACTCTTGTATAGTAAC-1	2.89037	NA
Gc	Ctrl1_A1_ACTCTTGTATAGTAAC-1	0	NA
Gkn2	Ctrl1_A1_ACTCTTGTATAGTAAC-1	3.89182	NA
Itga2	Ctrl1_A1_ACTCTTGTATAGTAAC-1	1.38629	NA
Sox2	Ctrl1_A1_ACTCTTGTATAGTAAC-1	0	NA
Hopx	Ctrl1_A1_ACTGAATGGCGAAAGT-1	1.94591	Endoderm.like
Sftpc	Ctrl1_A1_ACTGAATGGCGAAAGT-1	5.49717	Endoderm.like
Fn1	Ctrl1_A1_ACTGAATGGCGAAAGT-1	2.70805	Endoderm.like
Gc	Ctrl1_A1_ACTGAATGGCGAAAGT-1	0	Endoderm.like
Gkn2	Ctrl1_A1_ACTGAATGGCGAAAGT-1	3.46574	Endoderm.like
Itga2	Ctrl1_A1_ACTGAATGGCGAAAGT-1	1.38629	Endoderm.like
Sox2	Ctrl1_A1_ACTGAATGGCGAAAGT-1	0	Endoderm.like
Hopx	Ctrl1_A1_ACTGCCGTCGTAACTC-1	1.38629	Lung.progenitor.like
Sftpc	Ctrl1_A1_ACTGCCGTCGTAACTC-1	3.71357	Lung.progenitor.like
Fn1	Ctrl1_A1_ACTGCCGTCGTAACTC-1	2.19722	Lung.progenitor.like
Gc	Ctrl1_A1_ACTGCCGTCGTAACTC-1	0	Lung.progenitor.like
Gkn2	Ctrl1_A1_ACTGCCGTCGTAACTC-1	0	Lung.progenitor.like
Itga2	Ctrl1_A1_ACTGCCGTCGTAACTC-1	1.38629	Lung.progenitor.like
Sox2	Ctrl1_A1_ACTGCCGTCGTAACTC-1	1.09861	Lung.progenitor.like
Hopx	Ctrl1_A1_ACTGCGGACACACCGT-1	1.09861	Endoderm.like
Sftpc	Ctrl1_A1_ACTGCGGACACACCGT-1	5.3845	Endoderm.like
Fn1	Ctrl1_A1_ACTGCGGACACACCGT-1	3.97029	Endoderm.like
Gc	Ctrl1_A1_ACTGCGGACACACCGT-1	1.09861	Endoderm.like
Gkn2	Ctrl1_A1_ACTGCGGACACACCGT-1	2.83321	Endoderm.like
Itga2	Ctrl1_A1_ACTGCGGACACACCGT-1	1.60944	Endoderm.like
Sox2	Ctrl1_A1_ACTGCGGACACACCGT-1	0	Endoderm.like
Hopx	Ctrl1_A1_ACTGTACGATACACAT-1	1.09861	Gastric
Sftpc	Ctrl1_A1_ACTGTACGATACACAT-1	6.55393	Gastric
Fn1	Ctrl1_A1_ACTGTACGATACACAT-1	2.19722	Gastric
Gc	Ctrl1_A1_ACTGTACGATACACAT-1	0	Gastric
Gkn2	Ctrl1_A1_ACTGTACGATACACAT-1	4.34381	Gastric
Itga2	Ctrl1_A1_ACTGTACGATACACAT-1	1.38629	Gastric
Sox2	Ctrl1_A1_ACTGTACGATACACAT-1	0	Gastric
Hopx	Ctrl1_A1_ACTGTAGCACTTTGGA-1	0	Lung.progenitor.like
Sftpc	Ctrl1_A1_ACTGTAGCACTTTGGA-1	3.3322	Lung.progenitor.like
Fn1	Ctrl1_A1_ACTGTAGCACTTTGGA-1	3.09104	Lung.progenitor.like
Gc	Ctrl1_A1_ACTGTAGCACTTTGGA-1	0	Lung.progenitor.like
Gkn2	Ctrl1_A1_ACTGTAGCACTTTGGA-1	0	Lung.progenitor.like
Itga2	Ctrl1_A1_ACTGTAGCACTTTGGA-1	0	Lung.progenitor.like
Sox2	Ctrl1_A1_ACTGTAGCACTTTGGA-1	0.693147	Lung.progenitor.like
Hopx	Ctrl1_A1_ACTGTATACGCGAGCA-1	1.09861	Lung.progenitor.like
Sftpc	Ctrl1_A1_ACTGTATACGCGAGCA-1	5.0876	Lung.progenitor.like
Fn1	Ctrl1_A1_ACTGTATACGCGAGCA-1	2.89037	Lung.progenitor.like
Gc	Ctrl1_A1_ACTGTATACGCGAGCA-1	0	Lung.progenitor.like
Gkn2	Ctrl1_A1_ACTGTATACGCGAGCA-1	0	Lung.progenitor.like
Itga2	Ctrl1_A1_ACTGTATACGCGAGCA-1	2.07944	Lung.progenitor.like
Sox2	Ctrl1_A1_ACTGTATACGCGAGCA-1	0	Lung.progenitor.like
Hopx	Ctrl1_A1_ACTGTCTTCTTTAGAA-1	1.38629	Lung.progenitor.like
Sftpc	Ctrl1_A1_ACTGTCTTCTTTAGAA-1	5.23644	Lung.progenitor.like
Fn1	Ctrl1_A1_ACTGTCTTCTTTAGAA-1	2.77259	Lung.progenitor.like
Gc	Ctrl1_A1_ACTGTCTTCTTTAGAA-1	0	Lung.progenitor.like
Gkn2	Ctrl1_A1_ACTGTCTTCTTTAGAA-1	0.693147	Lung.progenitor.like
Itga2	Ctrl1_A1_ACTGTCTTCTTTAGAA-1	1.38629	Lung.progenitor.like
Sox2	Ctrl1_A1_ACTGTCTTCTTTAGAA-1	0.693147	Lung.progenitor.like
Hopx	Ctrl1_A1_ACTGTGCTAGTAGATC-1	1.79176	AT2.like
Sftpc	Ctrl1_A1_ACTGTGCTAGTAGATC-1	6.53233	AT2.like
Fn1	Ctrl1_A1_ACTGTGCTAGTAGATC-1	3.3322	AT2.like
Gc	Ctrl1_A1_ACTGTGCTAGTAGATC-1	0	AT2.like
Gkn2	Ctrl1_A1_ACTGTGCTAGTAGATC-1	0.693147	AT2.like
Itga2	Ctrl1_A1_ACTGTGCTAGTAGATC-1	0.693147	AT2.like
Sox2	Ctrl1_A1_ACTGTGCTAGTAGATC-1	0	AT2.like
Hopx	Ctrl1_A1_ACTTATACTTACCCGG-1	0.693147	Gastric
Sftpc	Ctrl1_A1_ACTTATACTTACCCGG-1	5.84932	Gastric
Fn1	Ctrl1_A1_ACTTATACTTACCCGG-1	2.99573	Gastric
Gc	Ctrl1_A1_ACTTATACTTACCCGG-1	1.60944	Gastric
Gkn2	Ctrl1_A1_ACTTATACTTACCCGG-1	2.70805	Gastric
Itga2	Ctrl1_A1_ACTTATACTTACCCGG-1	1.09861	Gastric
Sox2	Ctrl1_A1_ACTTATACTTACCCGG-1	0	Gastric
Hopx	Ctrl1_A1_ACTTATTTATGTGCCA-1	1.38629	Endoderm.like
Sftpc	Ctrl1_A1_ACTTATTTATGTGCCA-1	4.99043	Endoderm.like
Fn1	Ctrl1_A1_ACTTATTTATGTGCCA-1	3.58352	Endoderm.like
Gc	Ctrl1_A1_ACTTATTTATGTGCCA-1	1.38629	Endoderm.like
Gkn2	Ctrl1_A1_ACTTATTTATGTGCCA-1	2.19722	Endoderm.like
Itga2	Ctrl1_A1_ACTTATTTATGTGCCA-1	2.07944	Endoderm.like
Sox2	Ctrl1_A1_ACTTATTTATGTGCCA-1	0	Endoderm.like
Hopx	Ctrl1_A1_ACTTCAGGCTGATCCC-1	0	EMT
Sftpc	Ctrl1_A1_ACTTCAGGCTGATCCC-1	3.3673	EMT
Fn1	Ctrl1_A1_ACTTCAGGCTGATCCC-1	4.83628	EMT
Gc	Ctrl1_A1_ACTTCAGGCTGATCCC-1	0.693147	EMT
Gkn2	Ctrl1_A1_ACTTCAGGCTGATCCC-1	0	EMT
Itga2	Ctrl1_A1_ACTTCAGGCTGATCCC-1	1.38629	EMT
Sox2	Ctrl1_A1_ACTTCAGGCTGATCCC-1	0	EMT
Hopx	Ctrl1_A1_ACTTCCAGTGGAAGCT-1	1.09861	NA
Sftpc	Ctrl1_A1_ACTTCCAGTGGAAGCT-1	6.30262	NA
Fn1	Ctrl1_A1_ACTTCCAGTGGAAGCT-1	3.29584	NA
Gc	Ctrl1_A1_ACTTCCAGTGGAAGCT-1	0	NA
Gkn2	Ctrl1_A1_ACTTCCAGTGGAAGCT-1	2.3979	NA
Itga2	Ctrl1_A1_ACTTCCAGTGGAAGCT-1	1.09861	NA
Sox2	Ctrl1_A1_ACTTCCAGTGGAAGCT-1	0.693147	NA
Hopx	Ctrl1_A1_ACTTCGCCATACGCAC-1	1.60944	AT2.like
Sftpc	Ctrl1_A1_ACTTCGCCATACGCAC-1	7.79276	AT2.like
Fn1	Ctrl1_A1_ACTTCGCCATACGCAC-1	2.63906	AT2.like
Gc	Ctrl1_A1_ACTTCGCCATACGCAC-1	0	AT2.like
Gkn2	Ctrl1_A1_ACTTCGCCATACGCAC-1	1.38629	AT2.like
Itga2	Ctrl1_A1_ACTTCGCCATACGCAC-1	0	AT2.like
Sox2	Ctrl1_A1_ACTTCGCCATACGCAC-1	0	AT2.like
Hopx	Ctrl1_A1_ACTTCGCTAGCGAGTG-1	1.60944	Gastric
Sftpc	Ctrl1_A1_ACTTCGCTAGCGAGTG-1	6.55251	Gastric
Fn1	Ctrl1_A1_ACTTCGCTAGCGAGTG-1	2.48491	Gastric
Gc	Ctrl1_A1_ACTTCGCTAGCGAGTG-1	0	Gastric
Gkn2	Ctrl1_A1_ACTTCGCTAGCGAGTG-1	3.63759	Gastric
Itga2	Ctrl1_A1_ACTTCGCTAGCGAGTG-1	1.09861	Gastric
Sox2	Ctrl1_A1_ACTTCGCTAGCGAGTG-1	0	Gastric
Hopx	Ctrl1_A1_ACTTGACTCCCTCTTT-1	1.38629	Gastric
Sftpc	Ctrl1_A1_ACTTGACTCCCTCTTT-1	6.79459	Gastric
Fn1	Ctrl1_A1_ACTTGACTCCCTCTTT-1	3.21888	Gastric
Gc	Ctrl1_A1_ACTTGACTCCCTCTTT-1	0	Gastric
Gkn2	Ctrl1_A1_ACTTGACTCCCTCTTT-1	3.52636	Gastric
Itga2	Ctrl1_A1_ACTTGACTCCCTCTTT-1	1.09861	Gastric
Sox2	Ctrl1_A1_ACTTGACTCCCTCTTT-1	0	Gastric
Hopx	Ctrl1_A1_ACTTGTGGATGGAACG-1	0.693147	Gastric
Sftpc	Ctrl1_A1_ACTTGTGGATGGAACG-1	6.3315	Gastric
Fn1	Ctrl1_A1_ACTTGTGGATGGAACG-1	2.19722	Gastric
Gc	Ctrl1_A1_ACTTGTGGATGGAACG-1	0	Gastric
Gkn2	Ctrl1_A1_ACTTGTGGATGGAACG-1	3.46574	Gastric
Itga2	Ctrl1_A1_ACTTGTGGATGGAACG-1	1.60944	Gastric
Sox2	Ctrl1_A1_ACTTGTGGATGGAACG-1	0	Gastric
Hopx	Ctrl1_A1_ACTTTACCCTCATGAA-1	1.79176	Gastric
Sftpc	Ctrl1_A1_ACTTTACCCTCATGAA-1	6.25383	Gastric
Fn1	Ctrl1_A1_ACTTTACCCTCATGAA-1	1.79176	Gastric
Gc	Ctrl1_A1_ACTTTACCCTCATGAA-1	0	Gastric
Gkn2	Ctrl1_A1_ACTTTACCCTCATGAA-1	3.49651	Gastric
Itga2	Ctrl1_A1_ACTTTACCCTCATGAA-1	0.693147	Gastric
Sox2	Ctrl1_A1_ACTTTACCCTCATGAA-1	0	Gastric
Hopx	Ctrl1_A1_ACTTTCCTATAGCTTC-1	0.693147	Lung.progenitor.like
Sftpc	Ctrl1_A1_ACTTTCCTATAGCTTC-1	5.26786	Lung.progenitor.like
Fn1	Ctrl1_A1_ACTTTCCTATAGCTTC-1	3.66356	Lung.progenitor.like
Gc	Ctrl1_A1_ACTTTCCTATAGCTTC-1	0	Lung.progenitor.like
Gkn2	Ctrl1_A1_ACTTTCCTATAGCTTC-1	1.60944	Lung.progenitor.like
Itga2	Ctrl1_A1_ACTTTCCTATAGCTTC-1	1.09861	Lung.progenitor.like
Sox2	Ctrl1_A1_ACTTTCCTATAGCTTC-1	1.09861	Lung.progenitor.like
Hopx	Ctrl1_A1_ACTTTGTCGACGCACT-1	1.79176	NA
Sftpc	Ctrl1_A1_ACTTTGTCGACGCACT-1	5.273	NA
Fn1	Ctrl1_A1_ACTTTGTCGACGCACT-1	4.90527	NA
Gc	Ctrl1_A1_ACTTTGTCGACGCACT-1	0.693147	NA
Gkn2	Ctrl1_A1_ACTTTGTCGACGCACT-1	1.94591	NA
Itga2	Ctrl1_A1_ACTTTGTCGACGCACT-1	0	NA
Sox2	Ctrl1_A1_ACTTTGTCGACGCACT-1	0	NA
Hopx	Ctrl1_A1_AGAAATTATGACTCGC-1	1.09861	Gastric
Sftpc	Ctrl1_A1_AGAAATTATGACTCGC-1	6.4599	Gastric
Fn1	Ctrl1_A1_AGAAATTATGACTCGC-1	3.29584	Gastric
Gc	Ctrl1_A1_AGAAATTATGACTCGC-1	0.693147	Gastric
Gkn2	Ctrl1_A1_AGAAATTATGACTCGC-1	4.00733	Gastric
Itga2	Ctrl1_A1_AGAAATTATGACTCGC-1	0.693147	Gastric
Sox2	Ctrl1_A1_AGAAATTATGACTCGC-1	0	Gastric
Hopx	Ctrl1_A1_AGAACCCAGCGTGACA-1	1.38629	Gastric
Sftpc	Ctrl1_A1_AGAACCCAGCGTGACA-1	5.84932	Gastric
Fn1	Ctrl1_A1_AGAACCCAGCGTGACA-1	3.17805	Gastric
Gc	Ctrl1_A1_AGAACCCAGCGTGACA-1	2.07944	Gastric
Gkn2	Ctrl1_A1_AGAACCCAGCGTGACA-1	2.89037	Gastric
Itga2	Ctrl1_A1_AGAACCCAGCGTGACA-1	0.693147	Gastric
Sox2	Ctrl1_A1_AGAACCCAGCGTGACA-1	0	Gastric
Hopx	Ctrl1_A1_AGAAGTGATTCGTGAT-1	1.79176	AT2.like
Sftpc	Ctrl1_A1_AGAAGTGATTCGTGAT-1	7.92769	AT2.like
Fn1	Ctrl1_A1_AGAAGTGATTCGTGAT-1	3.04452	AT2.like
Gc	Ctrl1_A1_AGAAGTGATTCGTGAT-1	0	AT2.like
Gkn2	Ctrl1_A1_AGAAGTGATTCGTGAT-1	1.60944	AT2.like
Itga2	Ctrl1_A1_AGAAGTGATTCGTGAT-1	0	AT2.like
Sox2	Ctrl1_A1_AGAAGTGATTCGTGAT-1	0	AT2.like
Hopx	Ctrl1_A1_AGAATTATGGATTCGA-1	1.79176	Gastric
Sftpc	Ctrl1_A1_AGAATTATGGATTCGA-1	5.64191	Gastric
Fn1	Ctrl1_A1_AGAATTATGGATTCGA-1	2.56495	Gastric
Gc	Ctrl1_A1_AGAATTATGGATTCGA-1	1.09861	Gastric
Gkn2	Ctrl1_A1_AGAATTATGGATTCGA-1	3.82864	Gastric
Itga2	Ctrl1_A1_AGAATTATGGATTCGA-1	1.09861	Gastric
Sox2	Ctrl1_A1_AGAATTATGGATTCGA-1	0	Gastric
Hopx	Ctrl1_A1_AGAATTGTTTGACATA-1	1.38629	Lung.progenitor.like
Sftpc	Ctrl1_A1_AGAATTGTTTGACATA-1	4.74493	Lung.progenitor.like
Fn1	Ctrl1_A1_AGAATTGTTTGACATA-1	2.83321	Lung.progenitor.like
Gc	Ctrl1_A1_AGAATTGTTTGACATA-1	0	Lung.progenitor.like
Gkn2	Ctrl1_A1_AGAATTGTTTGACATA-1	0.693147	Lung.progenitor.like
Itga2	Ctrl1_A1_AGAATTGTTTGACATA-1	1.60944	Lung.progenitor.like
Sox2	Ctrl1_A1_AGAATTGTTTGACATA-1	1.09861	Lung.progenitor.like
Hopx	Ctrl1_A1_AGACAGGCATCTCAGC-1	2.63906	AT1.like
Sftpc	Ctrl1_A1_AGACAGGCATCTCAGC-1	6.2672	AT1.like
Fn1	Ctrl1_A1_AGACAGGCATCTCAGC-1	2.83321	AT1.like
Gc	Ctrl1_A1_AGACAGGCATCTCAGC-1	0	AT1.like
Gkn2	Ctrl1_A1_AGACAGGCATCTCAGC-1	2.3979	AT1.like
Itga2	Ctrl1_A1_AGACAGGCATCTCAGC-1	0	AT1.like
Sox2	Ctrl1_A1_AGACAGGCATCTCAGC-1	0	AT1.like
Hopx	Ctrl1_A1_AGACATAGATCCTTCC-1	0.693147	EMT
Sftpc	Ctrl1_A1_AGACATAGATCCTTCC-1	3.2581	EMT
Fn1	Ctrl1_A1_AGACATAGATCCTTCC-1	5.23111	EMT
Gc	Ctrl1_A1_AGACATAGATCCTTCC-1	0	EMT
Gkn2	Ctrl1_A1_AGACATAGATCCTTCC-1	0	EMT
Itga2	Ctrl1_A1_AGACATAGATCCTTCC-1	1.09861	EMT
Sox2	Ctrl1_A1_AGACATAGATCCTTCC-1	0	EMT
Hopx	Ctrl1_A1_AGACCATGGGATACAA-1	1.94591	Lung.progenitor.like
Sftpc	Ctrl1_A1_AGACCATGGGATACAA-1	3.29584	Lung.progenitor.like
Fn1	Ctrl1_A1_AGACCATGGGATACAA-1	3.85015	Lung.progenitor.like
Gc	Ctrl1_A1_AGACCATGGGATACAA-1	0	Lung.progenitor.like
Gkn2	Ctrl1_A1_AGACCATGGGATACAA-1	0	Lung.progenitor.like
Itga2	Ctrl1_A1_AGACCATGGGATACAA-1	1.94591	Lung.progenitor.like
Sox2	Ctrl1_A1_AGACCATGGGATACAA-1	0	Lung.progenitor.like
Hopx	Ctrl1_A1_AGACCCGCCCTCCTCG-1	1.60944	Lung.progenitor.like
Sftpc	Ctrl1_A1_AGACCCGCCCTCCTCG-1	5.20949	Lung.progenitor.like
Fn1	Ctrl1_A1_AGACCCGCCCTCCTCG-1	2.99573	Lung.progenitor.like
Gc	Ctrl1_A1_AGACCCGCCCTCCTCG-1	0	Lung.progenitor.like
Gkn2	Ctrl1_A1_AGACCCGCCCTCCTCG-1	1.38629	Lung.progenitor.like
Itga2	Ctrl1_A1_AGACCCGCCCTCCTCG-1	1.79176	Lung.progenitor.like
Sox2	Ctrl1_A1_AGACCCGCCCTCCTCG-1	0	Lung.progenitor.like
Hopx	Ctrl1_A1_AGACCGCTCCGCGGTT-1	2.19722	Gastric
Sftpc	Ctrl1_A1_AGACCGCTCCGCGGTT-1	5.92426	Gastric
Fn1	Ctrl1_A1_AGACCGCTCCGCGGTT-1	2.56495	Gastric
Gc	Ctrl1_A1_AGACCGCTCCGCGGTT-1	0	Gastric
Gkn2	Ctrl1_A1_AGACCGCTCCGCGGTT-1	2.94444	Gastric
Itga2	Ctrl1_A1_AGACCGCTCCGCGGTT-1	1.38629	Gastric
Sox2	Ctrl1_A1_AGACCGCTCCGCGGTT-1	0	Gastric
Hopx	Ctrl1_A1_AGACGAAGTGCCGGTC-1	1.79176	NA
Sftpc	Ctrl1_A1_AGACGAAGTGCCGGTC-1	5.37528	NA
Fn1	Ctrl1_A1_AGACGAAGTGCCGGTC-1	3.46574	NA
Gc	Ctrl1_A1_AGACGAAGTGCCGGTC-1	1.60944	NA
Gkn2	Ctrl1_A1_AGACGAAGTGCCGGTC-1	1.09861	NA
Itga2	Ctrl1_A1_AGACGAAGTGCCGGTC-1	0	NA
Sox2	Ctrl1_A1_AGACGAAGTGCCGGTC-1	0	NA
Hopx	Ctrl1_A1_AGACTAGCCTTCCAGA-1	0	Lung.progenitor.like
Sftpc	Ctrl1_A1_AGACTAGCCTTCCAGA-1	3.29584	Lung.progenitor.like
Fn1	Ctrl1_A1_AGACTAGCCTTCCAGA-1	3.61092	Lung.progenitor.like
Gc	Ctrl1_A1_AGACTAGCCTTCCAGA-1	0	Lung.progenitor.like
Gkn2	Ctrl1_A1_AGACTAGCCTTCCAGA-1	1.38629	Lung.progenitor.like
Itga2	Ctrl1_A1_AGACTAGCCTTCCAGA-1	0.693147	Lung.progenitor.like
Sox2	Ctrl1_A1_AGACTAGCCTTCCAGA-1	1.09861	Lung.progenitor.like
Hopx	Ctrl1_A1_AGAGAACCGTCTAGGA-1	1.79176	Gastric
Sftpc	Ctrl1_A1_AGAGAACCGTCTAGGA-1	6.34212	Gastric
Fn1	Ctrl1_A1_AGAGAACCGTCTAGGA-1	2.48491	Gastric
Gc	Ctrl1_A1_AGAGAACCGTCTAGGA-1	0.693147	Gastric
Gkn2	Ctrl1_A1_AGAGAACCGTCTAGGA-1	3.3322	Gastric
Itga2	Ctrl1_A1_AGAGAACCGTCTAGGA-1	1.79176	Gastric
Sox2	Ctrl1_A1_AGAGAACCGTCTAGGA-1	0	Gastric
Hopx	Ctrl1_A1_AGAGCGGGCTAATCAT-1	1.60944	Lung.progenitor.like
Sftpc	Ctrl1_A1_AGAGCGGGCTAATCAT-1	6.21461	Lung.progenitor.like
Fn1	Ctrl1_A1_AGAGCGGGCTAATCAT-1	2.99573	Lung.progenitor.like
Gc	Ctrl1_A1_AGAGCGGGCTAATCAT-1	0	Lung.progenitor.like
Gkn2	Ctrl1_A1_AGAGCGGGCTAATCAT-1	1.09861	Lung.progenitor.like
Itga2	Ctrl1_A1_AGAGCGGGCTAATCAT-1	1.09861	Lung.progenitor.like
Sox2	Ctrl1_A1_AGAGCGGGCTAATCAT-1	0	Lung.progenitor.like
Hopx	Ctrl1_A1_AGAGCGTACAAGCTCG-1	0.693147	Lung.progenitor.like
Sftpc	Ctrl1_A1_AGAGCGTACAAGCTCG-1	3.2581	Lung.progenitor.like
Fn1	Ctrl1_A1_AGAGCGTACAAGCTCG-1	3.29584	Lung.progenitor.like
Gc	Ctrl1_A1_AGAGCGTACAAGCTCG-1	0	Lung.progenitor.like
Gkn2	Ctrl1_A1_AGAGCGTACAAGCTCG-1	0.693147	Lung.progenitor.like
Itga2	Ctrl1_A1_AGAGCGTACAAGCTCG-1	1.09861	Lung.progenitor.like
Sox2	Ctrl1_A1_AGAGCGTACAAGCTCG-1	0.693147	Lung.progenitor.like
Hopx	Ctrl1_A1_AGAGGCTTCGGAAACC-1	0.693147	EMT
Sftpc	Ctrl1_A1_AGAGGCTTCGGAAACC-1	4.84419	EMT
Fn1	Ctrl1_A1_AGAGGCTTCGGAAACC-1	4.48864	EMT
Gc	Ctrl1_A1_AGAGGCTTCGGAAACC-1	1.09861	EMT
Gkn2	Ctrl1_A1_AGAGGCTTCGGAAACC-1	1.60944	EMT
Itga2	Ctrl1_A1_AGAGGCTTCGGAAACC-1	1.60944	EMT
Sox2	Ctrl1_A1_AGAGGCTTCGGAAACC-1	0	EMT
Hopx	Ctrl1_A1_AGAGTAAACTTCACTA-1	1.09861	Gastric
Sftpc	Ctrl1_A1_AGAGTAAACTTCACTA-1	5.85507	Gastric
Fn1	Ctrl1_A1_AGAGTAAACTTCACTA-1	2.3979	Gastric
Gc	Ctrl1_A1_AGAGTAAACTTCACTA-1	0.693147	Gastric
Gkn2	Ctrl1_A1_AGAGTAAACTTCACTA-1	4.12713	Gastric
Itga2	Ctrl1_A1_AGAGTAAACTTCACTA-1	0.693147	Gastric
Sox2	Ctrl1_A1_AGAGTAAACTTCACTA-1	0	Gastric
Hopx	Ctrl1_A1_AGAGTATAGTGTTACG-1	1.94591	Endoderm.like
Sftpc	Ctrl1_A1_AGAGTATAGTGTTACG-1	6.13773	Endoderm.like
Fn1	Ctrl1_A1_AGAGTATAGTGTTACG-1	2.70805	Endoderm.like
Gc	Ctrl1_A1_AGAGTATAGTGTTACG-1	0	Endoderm.like
Gkn2	Ctrl1_A1_AGAGTATAGTGTTACG-1	4.40672	Endoderm.like
Itga2	Ctrl1_A1_AGAGTATAGTGTTACG-1	1.09861	Endoderm.like
Sox2	Ctrl1_A1_AGAGTATAGTGTTACG-1	0	Endoderm.like
Hopx	Ctrl1_A1_AGATACTCAAGATCGA-1	1.60944	Endoderm.like
Sftpc	Ctrl1_A1_AGATACTCAAGATCGA-1	5.71703	Endoderm.like
Fn1	Ctrl1_A1_AGATACTCAAGATCGA-1	2.77259	Endoderm.like
Gc	Ctrl1_A1_AGATACTCAAGATCGA-1	0.693147	Endoderm.like
Gkn2	Ctrl1_A1_AGATACTCAAGATCGA-1	2.30259	Endoderm.like
Itga2	Ctrl1_A1_AGATACTCAAGATCGA-1	1.38629	Endoderm.like
Sox2	Ctrl1_A1_AGATACTCAAGATCGA-1	0	Endoderm.like
Hopx	Ctrl1_A1_AGATCGTGCATAAGAT-1	0	Gastric
Sftpc	Ctrl1_A1_AGATCGTGCATAAGAT-1	6.81564	Gastric
Fn1	Ctrl1_A1_AGATCGTGCATAAGAT-1	1.94591	Gastric
Gc	Ctrl1_A1_AGATCGTGCATAAGAT-1	0	Gastric
Gkn2	Ctrl1_A1_AGATCGTGCATAAGAT-1	3.3673	Gastric
Itga2	Ctrl1_A1_AGATCGTGCATAAGAT-1	1.60944	Gastric
Sox2	Ctrl1_A1_AGATCGTGCATAAGAT-1	0	Gastric
Hopx	Ctrl1_A1_AGATCTCAGGTGTGAT-1	1.79176	AT2.like
Sftpc	Ctrl1_A1_AGATCTCAGGTGTGAT-1	7.34213	AT2.like
Fn1	Ctrl1_A1_AGATCTCAGGTGTGAT-1	2.99573	AT2.like
Gc	Ctrl1_A1_AGATCTCAGGTGTGAT-1	0	AT2.like
Gkn2	Ctrl1_A1_AGATCTCAGGTGTGAT-1	3.98898	AT2.like
Itga2	Ctrl1_A1_AGATCTCAGGTGTGAT-1	1.09861	AT2.like
Sox2	Ctrl1_A1_AGATCTCAGGTGTGAT-1	0	AT2.like
Hopx	Ctrl1_A1_AGATGACTCGCCCACG-1	1.94591	Lung.progenitor.like
Sftpc	Ctrl1_A1_AGATGACTCGCCCACG-1	5.68017	Lung.progenitor.like
Fn1	Ctrl1_A1_AGATGACTCGCCCACG-1	2.63906	Lung.progenitor.like
Gc	Ctrl1_A1_AGATGACTCGCCCACG-1	0	Lung.progenitor.like
Gkn2	Ctrl1_A1_AGATGACTCGCCCACG-1	0	Lung.progenitor.like
Itga2	Ctrl1_A1_AGATGACTCGCCCACG-1	0.693147	Lung.progenitor.like
Sox2	Ctrl1_A1_AGATGACTCGCCCACG-1	0.693147	Lung.progenitor.like
Hopx	Ctrl1_A1_AGATGATGGAGTCTGG-1	1.09861	Gastric
Sftpc	Ctrl1_A1_AGATGATGGAGTCTGG-1	6.35784	Gastric
Fn1	Ctrl1_A1_AGATGATGGAGTCTGG-1	2.30259	Gastric
Gc	Ctrl1_A1_AGATGATGGAGTCTGG-1	0	Gastric
Gkn2	Ctrl1_A1_AGATGATGGAGTCTGG-1	3.46574	Gastric
Itga2	Ctrl1_A1_AGATGATGGAGTCTGG-1	1.38629	Gastric
Sox2	Ctrl1_A1_AGATGATGGAGTCTGG-1	0	Gastric
Hopx	Ctrl1_A1_AGCAACATATCTTATT-1	0	NA
Sftpc	Ctrl1_A1_AGCAACATATCTTATT-1	4.97673	NA
Fn1	Ctrl1_A1_AGCAACATATCTTATT-1	3.09104	NA
Gc	Ctrl1_A1_AGCAACATATCTTATT-1	1.38629	NA
Gkn2	Ctrl1_A1_AGCAACATATCTTATT-1	2.07944	NA
Itga2	Ctrl1_A1_AGCAACATATCTTATT-1	1.79176	NA
Sox2	Ctrl1_A1_AGCAACATATCTTATT-1	0	NA
Hopx	Ctrl1_A1_AGCACCAGTACTCACG-1	2.07944	High.plasticity
Sftpc	Ctrl1_A1_AGCACCAGTACTCACG-1	6.0845	High.plasticity
Fn1	Ctrl1_A1_AGCACCAGTACTCACG-1	3.4012	High.plasticity
Gc	Ctrl1_A1_AGCACCAGTACTCACG-1	0	High.plasticity
Gkn2	Ctrl1_A1_AGCACCAGTACTCACG-1	0.693147	High.plasticity
Itga2	Ctrl1_A1_AGCACCAGTACTCACG-1	1.60944	High.plasticity
Sox2	Ctrl1_A1_AGCACCAGTACTCACG-1	0	High.plasticity
Hopx	Ctrl1_A1_AGCATATCAATATGCT-1	1.79176	Endoderm.like
Sftpc	Ctrl1_A1_AGCATATCAATATGCT-1	3.52636	Endoderm.like
Fn1	Ctrl1_A1_AGCATATCAATATGCT-1	4.45435	Endoderm.like
Gc	Ctrl1_A1_AGCATATCAATATGCT-1	1.38629	Endoderm.like
Gkn2	Ctrl1_A1_AGCATATCAATATGCT-1	1.60944	Endoderm.like
Itga2	Ctrl1_A1_AGCATATCAATATGCT-1	1.09861	Endoderm.like
Sox2	Ctrl1_A1_AGCATATCAATATGCT-1	0	Endoderm.like
Hopx	Ctrl1_A1_AGCATCATTTCGAAAG-1	1.94591	AT2.like
Sftpc	Ctrl1_A1_AGCATCATTTCGAAAG-1	7.95297	AT2.like
Fn1	Ctrl1_A1_AGCATCATTTCGAAAG-1	1.79176	AT2.like
Gc	Ctrl1_A1_AGCATCATTTCGAAAG-1	0	AT2.like
Gkn2	Ctrl1_A1_AGCATCATTTCGAAAG-1	0.693147	AT2.like
Itga2	Ctrl1_A1_AGCATCATTTCGAAAG-1	0	AT2.like
Sox2	Ctrl1_A1_AGCATCATTTCGAAAG-1	0	AT2.like
Hopx	Ctrl1_A1_AGCATCGTCGATAATT-1	0.693147	Lung.progenitor.like
Sftpc	Ctrl1_A1_AGCATCGTCGATAATT-1	4.96981	Lung.progenitor.like
Fn1	Ctrl1_A1_AGCATCGTCGATAATT-1	2.94444	Lung.progenitor.like
Gc	Ctrl1_A1_AGCATCGTCGATAATT-1	0	Lung.progenitor.like
Gkn2	Ctrl1_A1_AGCATCGTCGATAATT-1	0.693147	Lung.progenitor.like
Itga2	Ctrl1_A1_AGCATCGTCGATAATT-1	0	Lung.progenitor.like
Sox2	Ctrl1_A1_AGCATCGTCGATAATT-1	0	Lung.progenitor.like
Hopx	Ctrl1_A1_AGCCAAGCTTTGTGTC-1	1.94591	AT2.like
Sftpc	Ctrl1_A1_AGCCAAGCTTTGTGTC-1	7.2998	AT2.like
Fn1	Ctrl1_A1_AGCCAAGCTTTGTGTC-1	2.3979	AT2.like
Gc	Ctrl1_A1_AGCCAAGCTTTGTGTC-1	0	AT2.like
Gkn2	Ctrl1_A1_AGCCAAGCTTTGTGTC-1	0	AT2.like
Itga2	Ctrl1_A1_AGCCAAGCTTTGTGTC-1	0	AT2.like
Sox2	Ctrl1_A1_AGCCAAGCTTTGTGTC-1	0	AT2.like
Hopx	Ctrl1_A1_AGCCACTCCCGTGCTT-1	1.09861	NA
Sftpc	Ctrl1_A1_AGCCACTCCCGTGCTT-1	6.31355	NA
Fn1	Ctrl1_A1_AGCCACTCCCGTGCTT-1	3.73767	NA
Gc	Ctrl1_A1_AGCCACTCCCGTGCTT-1	0	NA
Gkn2	Ctrl1_A1_AGCCACTCCCGTGCTT-1	2.94444	NA
Itga2	Ctrl1_A1_AGCCACTCCCGTGCTT-1	0	NA
Sox2	Ctrl1_A1_AGCCACTCCCGTGCTT-1	0	NA
Hopx	Ctrl1_A1_AGCCCTAAGCGAAGTT-1	1.09861	Lung.progenitor.like
Sftpc	Ctrl1_A1_AGCCCTAAGCGAAGTT-1	5.66643	Lung.progenitor.like
Fn1	Ctrl1_A1_AGCCCTAAGCGAAGTT-1	3.13549	Lung.progenitor.like
Gc	Ctrl1_A1_AGCCCTAAGCGAAGTT-1	0	Lung.progenitor.like
Gkn2	Ctrl1_A1_AGCCCTAAGCGAAGTT-1	0	Lung.progenitor.like
Itga2	Ctrl1_A1_AGCCCTAAGCGAAGTT-1	0	Lung.progenitor.like
Sox2	Ctrl1_A1_AGCCCTAAGCGAAGTT-1	0.693147	Lung.progenitor.like
Hopx	Ctrl1_A1_AGCCCTGTCGCACCGT-1	1.79176	Gastric
Sftpc	Ctrl1_A1_AGCCCTGTCGCACCGT-1	5.5835	Gastric
Fn1	Ctrl1_A1_AGCCCTGTCGCACCGT-1	3.29584	Gastric
Gc	Ctrl1_A1_AGCCCTGTCGCACCGT-1	1.94591	Gastric
Gkn2	Ctrl1_A1_AGCCCTGTCGCACCGT-1	2.89037	Gastric
Itga2	Ctrl1_A1_AGCCCTGTCGCACCGT-1	1.38629	Gastric
Sox2	Ctrl1_A1_AGCCCTGTCGCACCGT-1	0	Gastric
Hopx	Ctrl1_A1_AGCCCTTCTAATCCGA-1	2.63906	AT1.like
Sftpc	Ctrl1_A1_AGCCCTTCTAATCCGA-1	5.97126	AT1.like
Fn1	Ctrl1_A1_AGCCCTTCTAATCCGA-1	3.4012	AT1.like
Gc	Ctrl1_A1_AGCCCTTCTAATCCGA-1	0	AT1.like
Gkn2	Ctrl1_A1_AGCCCTTCTAATCCGA-1	3.2581	AT1.like
Itga2	Ctrl1_A1_AGCCCTTCTAATCCGA-1	0.693147	AT1.like
Sox2	Ctrl1_A1_AGCCCTTCTAATCCGA-1	0	AT1.like
Hopx	Ctrl1_A1_AGCCGTGGCTAAATGT-1	1.60944	AT2.like
Sftpc	Ctrl1_A1_AGCCGTGGCTAAATGT-1	8.27716	AT2.like
Fn1	Ctrl1_A1_AGCCGTGGCTAAATGT-1	2.30259	AT2.like
Gc	Ctrl1_A1_AGCCGTGGCTAAATGT-1	0	AT2.like
Gkn2	Ctrl1_A1_AGCCGTGGCTAAATGT-1	0	AT2.like
Itga2	Ctrl1_A1_AGCCGTGGCTAAATGT-1	0	AT2.like
Sox2	Ctrl1_A1_AGCCGTGGCTAAATGT-1	0	AT2.like
Hopx	Ctrl1_A1_AGCGACATCCCATTCA-1	1.38629	AT2.like
Sftpc	Ctrl1_A1_AGCGACATCCCATTCA-1	6.23245	AT2.like
Fn1	Ctrl1_A1_AGCGACATCCCATTCA-1	3.46574	AT2.like
Gc	Ctrl1_A1_AGCGACATCCCATTCA-1	0	AT2.like
Gkn2	Ctrl1_A1_AGCGACATCCCATTCA-1	0	AT2.like
Itga2	Ctrl1_A1_AGCGACATCCCATTCA-1	0	AT2.like
Sox2	Ctrl1_A1_AGCGACATCCCATTCA-1	1.38629	AT2.like
Hopx	Ctrl1_A1_AGCGACCAACGATATT-1	1.38629	Lung.progenitor.like
Sftpc	Ctrl1_A1_AGCGACCAACGATATT-1	3.89182	Lung.progenitor.like
Fn1	Ctrl1_A1_AGCGACCAACGATATT-1	3.43399	Lung.progenitor.like
Gc	Ctrl1_A1_AGCGACCAACGATATT-1	0	Lung.progenitor.like
Gkn2	Ctrl1_A1_AGCGACCAACGATATT-1	1.09861	Lung.progenitor.like
Itga2	Ctrl1_A1_AGCGACCAACGATATT-1	0.693147	Lung.progenitor.like
Sox2	Ctrl1_A1_AGCGACCAACGATATT-1	0	Lung.progenitor.like
Hopx	Ctrl1_A1_AGCGCGGGTGCCAATG-1	0.693147	Gastric
Sftpc	Ctrl1_A1_AGCGCGGGTGCCAATG-1	6.46147	Gastric
Fn1	Ctrl1_A1_AGCGCGGGTGCCAATG-1	2.70805	Gastric
Gc	Ctrl1_A1_AGCGCGGGTGCCAATG-1	0	Gastric
Gkn2	Ctrl1_A1_AGCGCGGGTGCCAATG-1	3.46574	Gastric
Itga2	Ctrl1_A1_AGCGCGGGTGCCAATG-1	1.09861	Gastric
Sox2	Ctrl1_A1_AGCGCGGGTGCCAATG-1	0	Gastric
Hopx	Ctrl1_A1_AGCGCTAGAGCGATGT-1	0.693147	Gastric
Sftpc	Ctrl1_A1_AGCGCTAGAGCGATGT-1	5.90536	Gastric
Fn1	Ctrl1_A1_AGCGCTAGAGCGATGT-1	2.83321	Gastric
Gc	Ctrl1_A1_AGCGCTAGAGCGATGT-1	0	Gastric
Gkn2	Ctrl1_A1_AGCGCTAGAGCGATGT-1	3.49651	Gastric
Itga2	Ctrl1_A1_AGCGCTAGAGCGATGT-1	0.693147	Gastric
Sox2	Ctrl1_A1_AGCGCTAGAGCGATGT-1	0	Gastric
Hopx	Ctrl1_A1_AGCGTGGTATTCTACT-1	0	Endoderm.like
Sftpc	Ctrl1_A1_AGCGTGGTATTCTACT-1	5.57973	Endoderm.like
Fn1	Ctrl1_A1_AGCGTGGTATTCTACT-1	2.63906	Endoderm.like
Gc	Ctrl1_A1_AGCGTGGTATTCTACT-1	1.09861	Endoderm.like
Gkn2	Ctrl1_A1_AGCGTGGTATTCTACT-1	3.58352	Endoderm.like
Itga2	Ctrl1_A1_AGCGTGGTATTCTACT-1	1.09861	Endoderm.like
Sox2	Ctrl1_A1_AGCGTGGTATTCTACT-1	0	Endoderm.like
Hopx	Ctrl1_A1_AGCTAGAAGCAGAAGT-1	1.60944	Gastric
Sftpc	Ctrl1_A1_AGCTAGAAGCAGAAGT-1	6.74993	Gastric
Fn1	Ctrl1_A1_AGCTAGAAGCAGAAGT-1	2.83321	Gastric
Gc	Ctrl1_A1_AGCTAGAAGCAGAAGT-1	0	Gastric
Gkn2	Ctrl1_A1_AGCTAGAAGCAGAAGT-1	2.30259	Gastric
Itga2	Ctrl1_A1_AGCTAGAAGCAGAAGT-1	1.60944	Gastric
Sox2	Ctrl1_A1_AGCTAGAAGCAGAAGT-1	0	Gastric
Hopx	Ctrl1_A1_AGCTATTTAATCCAAC-1	1.09861	Lung.progenitor.like
Sftpc	Ctrl1_A1_AGCTATTTAATCCAAC-1	3.3322	Lung.progenitor.like
Fn1	Ctrl1_A1_AGCTATTTAATCCAAC-1	2.19722	Lung.progenitor.like
Gc	Ctrl1_A1_AGCTATTTAATCCAAC-1	0	Lung.progenitor.like
Gkn2	Ctrl1_A1_AGCTATTTAATCCAAC-1	0.693147	Lung.progenitor.like
Itga2	Ctrl1_A1_AGCTATTTAATCCAAC-1	1.38629	Lung.progenitor.like
Sox2	Ctrl1_A1_AGCTATTTAATCCAAC-1	1.38629	Lung.progenitor.like
Hopx	Ctrl1_A1_AGCTCTAGACGTTCCA-1	1.09861	Gastric
Sftpc	Ctrl1_A1_AGCTCTAGACGTTCCA-1	5.78074	Gastric
Fn1	Ctrl1_A1_AGCTCTAGACGTTCCA-1	2.70805	Gastric
Gc	Ctrl1_A1_AGCTCTAGACGTTCCA-1	0	Gastric
Gkn2	Ctrl1_A1_AGCTCTAGACGTTCCA-1	3.2581	Gastric
Itga2	Ctrl1_A1_AGCTCTAGACGTTCCA-1	1.09861	Gastric
Sox2	Ctrl1_A1_AGCTCTAGACGTTCCA-1	0	Gastric
Hopx	Ctrl1_A1_AGCTCTTCGTAACCTT-1	1.94591	Gastric
Sftpc	Ctrl1_A1_AGCTCTTCGTAACCTT-1	5.90808	Gastric
Fn1	Ctrl1_A1_AGCTCTTCGTAACCTT-1	2.3979	Gastric
Gc	Ctrl1_A1_AGCTCTTCGTAACCTT-1	0.693147	Gastric
Gkn2	Ctrl1_A1_AGCTCTTCGTAACCTT-1	2.89037	Gastric
Itga2	Ctrl1_A1_AGCTCTTCGTAACCTT-1	1.38629	Gastric
Sox2	Ctrl1_A1_AGCTCTTCGTAACCTT-1	0	Gastric
Hopx	Ctrl1_A1_AGCTGAAGTAAACCAA-1	1.38629	AT2.like
Sftpc	Ctrl1_A1_AGCTGAAGTAAACCAA-1	7.30452	AT2.like
Fn1	Ctrl1_A1_AGCTGAAGTAAACCAA-1	3.13549	AT2.like
Gc	Ctrl1_A1_AGCTGAAGTAAACCAA-1	0	AT2.like
Gkn2	Ctrl1_A1_AGCTGAAGTAAACCAA-1	1.38629	AT2.like
Itga2	Ctrl1_A1_AGCTGAAGTAAACCAA-1	0	AT2.like
Sox2	Ctrl1_A1_AGCTGAAGTAAACCAA-1	0	AT2.like
Hopx	Ctrl1_A1_AGCTTATAGAGACCTG-1	0.693147	EMT
Sftpc	Ctrl1_A1_AGCTTATAGAGACCTG-1	4.12713	EMT
Fn1	Ctrl1_A1_AGCTTATAGAGACCTG-1	2.94444	EMT
Gc	Ctrl1_A1_AGCTTATAGAGACCTG-1	0	EMT
Gkn2	Ctrl1_A1_AGCTTATAGAGACCTG-1	1.60944	EMT
Itga2	Ctrl1_A1_AGCTTATAGAGACCTG-1	1.60944	EMT
Sox2	Ctrl1_A1_AGCTTATAGAGACCTG-1	0	EMT
Hopx	Ctrl1_A1_AGCTTGATCTTAACTT-1	1.09861	AT2.like
Sftpc	Ctrl1_A1_AGCTTGATCTTAACTT-1	7.29029	AT2.like
Fn1	Ctrl1_A1_AGCTTGATCTTAACTT-1	2.30259	AT2.like
Gc	Ctrl1_A1_AGCTTGATCTTAACTT-1	0	AT2.like
Gkn2	Ctrl1_A1_AGCTTGATCTTAACTT-1	1.09861	AT2.like
Itga2	Ctrl1_A1_AGCTTGATCTTAACTT-1	1.38629	AT2.like
Sox2	Ctrl1_A1_AGCTTGATCTTAACTT-1	0	AT2.like
Hopx	Ctrl1_A1_AGGACAGTCGAATCCC-1	1.38629	NA
Sftpc	Ctrl1_A1_AGGACAGTCGAATCCC-1	6.41673	NA
Fn1	Ctrl1_A1_AGGACAGTCGAATCCC-1	2.99573	NA
Gc	Ctrl1_A1_AGGACAGTCGAATCCC-1	1.09861	NA
Gkn2	Ctrl1_A1_AGGACAGTCGAATCCC-1	2.3979	NA
Itga2	Ctrl1_A1_AGGACAGTCGAATCCC-1	0.693147	NA
Sox2	Ctrl1_A1_AGGACAGTCGAATCCC-1	0	NA
Hopx	Ctrl1_A1_AGGACATCGCACGTCG-1	1.94591	Lung.progenitor.like
Sftpc	Ctrl1_A1_AGGACATCGCACGTCG-1	3.73767	Lung.progenitor.like
Fn1	Ctrl1_A1_AGGACATCGCACGTCG-1	3.85015	Lung.progenitor.like
Gc	Ctrl1_A1_AGGACATCGCACGTCG-1	0.693147	Lung.progenitor.like
Gkn2	Ctrl1_A1_AGGACATCGCACGTCG-1	0	Lung.progenitor.like
Itga2	Ctrl1_A1_AGGACATCGCACGTCG-1	1.79176	Lung.progenitor.like
Sox2	Ctrl1_A1_AGGACATCGCACGTCG-1	0.693147	Lung.progenitor.like
Hopx	Ctrl1_A1_AGGAGACATCCACAGT-1	0.693147	Endoderm.like
Sftpc	Ctrl1_A1_AGGAGACATCCACAGT-1	5.30827	Endoderm.like
Fn1	Ctrl1_A1_AGGAGACATCCACAGT-1	3.29584	Endoderm.like
Gc	Ctrl1_A1_AGGAGACATCCACAGT-1	0	Endoderm.like
Gkn2	Ctrl1_A1_AGGAGACATCCACAGT-1	4.43082	Endoderm.like
Itga2	Ctrl1_A1_AGGAGACATCCACAGT-1	1.79176	Endoderm.like
Sox2	Ctrl1_A1_AGGAGACATCCACAGT-1	0	Endoderm.like
Hopx	Ctrl1_A1_AGGAGAGTCTGGCTAC-1	1.79176	High.plasticity
Sftpc	Ctrl1_A1_AGGAGAGTCTGGCTAC-1	6.06843	High.plasticity
Fn1	Ctrl1_A1_AGGAGAGTCTGGCTAC-1	4.02535	High.plasticity
Gc	Ctrl1_A1_AGGAGAGTCTGGCTAC-1	0	High.plasticity
Gkn2	Ctrl1_A1_AGGAGAGTCTGGCTAC-1	2.48491	High.plasticity
Itga2	Ctrl1_A1_AGGAGAGTCTGGCTAC-1	2.07944	High.plasticity
Sox2	Ctrl1_A1_AGGAGAGTCTGGCTAC-1	0	High.plasticity
Hopx	Ctrl1_A1_AGGAGGCCTTCGCGCG-1	1.09861	Endoderm.like
Sftpc	Ctrl1_A1_AGGAGGCCTTCGCGCG-1	4.04305	Endoderm.like
Fn1	Ctrl1_A1_AGGAGGCCTTCGCGCG-1	3.61092	Endoderm.like
Gc	Ctrl1_A1_AGGAGGCCTTCGCGCG-1	2.48491	Endoderm.like
Gkn2	Ctrl1_A1_AGGAGGCCTTCGCGCG-1	1.60944	Endoderm.like
Itga2	Ctrl1_A1_AGGAGGCCTTCGCGCG-1	1.38629	Endoderm.like
Sox2	Ctrl1_A1_AGGAGGCCTTCGCGCG-1	0	Endoderm.like
Hopx	Ctrl1_A1_AGGATATAGGGATTTA-1	2.30259	Gastric
Sftpc	Ctrl1_A1_AGGATATAGGGATTTA-1	5.9135	Gastric
Fn1	Ctrl1_A1_AGGATATAGGGATTTA-1	2.56495	Gastric
Gc	Ctrl1_A1_AGGATATAGGGATTTA-1	0.693147	Gastric
Gkn2	Ctrl1_A1_AGGATATAGGGATTTA-1	2.63906	Gastric
Itga2	Ctrl1_A1_AGGATATAGGGATTTA-1	0.693147	Gastric
Sox2	Ctrl1_A1_AGGATATAGGGATTTA-1	0	Gastric
Hopx	Ctrl1_A1_AGGATTGCTTACGACA-1	0	Endoderm.like
Sftpc	Ctrl1_A1_AGGATTGCTTACGACA-1	5.99396	Endoderm.like
Fn1	Ctrl1_A1_AGGATTGCTTACGACA-1	2.30259	Endoderm.like
Gc	Ctrl1_A1_AGGATTGCTTACGACA-1	0.693147	Endoderm.like
Gkn2	Ctrl1_A1_AGGATTGCTTACGACA-1	4.02535	Endoderm.like
Itga2	Ctrl1_A1_AGGATTGCTTACGACA-1	2.07944	Endoderm.like
Sox2	Ctrl1_A1_AGGATTGCTTACGACA-1	0	Endoderm.like
Hopx	Ctrl1_A1_AGGCAGATGCGTAAAC-1	1.60944	Gastric
Sftpc	Ctrl1_A1_AGGCAGATGCGTAAAC-1	6.53379	Gastric
Fn1	Ctrl1_A1_AGGCAGATGCGTAAAC-1	1.60944	Gastric
Gc	Ctrl1_A1_AGGCAGATGCGTAAAC-1	0	Gastric
Gkn2	Ctrl1_A1_AGGCAGATGCGTAAAC-1	3.3673	Gastric
Itga2	Ctrl1_A1_AGGCAGATGCGTAAAC-1	0	Gastric
Sox2	Ctrl1_A1_AGGCAGATGCGTAAAC-1	0	Gastric
Hopx	Ctrl1_A1_AGGCATTGTCGTAGGG-1	0	Gastric
Sftpc	Ctrl1_A1_AGGCATTGTCGTAGGG-1	5.71043	Gastric
Fn1	Ctrl1_A1_AGGCATTGTCGTAGGG-1	2.63906	Gastric
Gc	Ctrl1_A1_AGGCATTGTCGTAGGG-1	0	Gastric
Gkn2	Ctrl1_A1_AGGCATTGTCGTAGGG-1	3.98898	Gastric
Itga2	Ctrl1_A1_AGGCATTGTCGTAGGG-1	2.07944	Gastric
Sox2	Ctrl1_A1_AGGCATTGTCGTAGGG-1	0	Gastric
Hopx	Ctrl1_A1_AGGCCACATTGGTTAC-1	1.09861	Gastric
Sftpc	Ctrl1_A1_AGGCCACATTGGTTAC-1	6.24998	Gastric
Fn1	Ctrl1_A1_AGGCCACATTGGTTAC-1	2.63906	Gastric
Gc	Ctrl1_A1_AGGCCACATTGGTTAC-1	0.693147	Gastric
Gkn2	Ctrl1_A1_AGGCCACATTGGTTAC-1	3.58352	Gastric
Itga2	Ctrl1_A1_AGGCCACATTGGTTAC-1	1.60944	Gastric
Sox2	Ctrl1_A1_AGGCCACATTGGTTAC-1	0	Gastric
Hopx	Ctrl1_A1_AGGCCACCCGTTATGA-1	0.693147	EMT
Sftpc	Ctrl1_A1_AGGCCACCCGTTATGA-1	2.70805	EMT
Fn1	Ctrl1_A1_AGGCCACCCGTTATGA-1	4.51086	EMT
Gc	Ctrl1_A1_AGGCCACCCGTTATGA-1	0	EMT
Gkn2	Ctrl1_A1_AGGCCACCCGTTATGA-1	0.693147	EMT
Itga2	Ctrl1_A1_AGGCCACCCGTTATGA-1	1.79176	EMT
Sox2	Ctrl1_A1_AGGCCACCCGTTATGA-1	1.38629	EMT
Hopx	Ctrl1_A1_AGGCCCATTGTACAGG-1	1.60944	Lung.progenitor.like
Sftpc	Ctrl1_A1_AGGCCCATTGTACAGG-1	5.68017	Lung.progenitor.like
Fn1	Ctrl1_A1_AGGCCCATTGTACAGG-1	3.46574	Lung.progenitor.like
Gc	Ctrl1_A1_AGGCCCATTGTACAGG-1	0	Lung.progenitor.like
Gkn2	Ctrl1_A1_AGGCCCATTGTACAGG-1	0.693147	Lung.progenitor.like
Itga2	Ctrl1_A1_AGGCCCATTGTACAGG-1	0.693147	Lung.progenitor.like
Sox2	Ctrl1_A1_AGGCCCATTGTACAGG-1	0	Lung.progenitor.like
Hopx	Ctrl1_A1_AGGCCCTAGAACGCCA-1	1.60944	AT1.like
Sftpc	Ctrl1_A1_AGGCCCTAGAACGCCA-1	7.17472	AT1.like
Fn1	Ctrl1_A1_AGGCCCTAGAACGCCA-1	2.83321	AT1.like
Gc	Ctrl1_A1_AGGCCCTAGAACGCCA-1	0	AT1.like
Gkn2	Ctrl1_A1_AGGCCCTAGAACGCCA-1	1.09861	AT1.like
Itga2	Ctrl1_A1_AGGCCCTAGAACGCCA-1	0.693147	AT1.like
Sox2	Ctrl1_A1_AGGCCCTAGAACGCCA-1	0	AT1.like
Hopx	Ctrl1_A1_AGGCTATGGTTAGCTT-1	1.38629	Lung.progenitor.like
Sftpc	Ctrl1_A1_AGGCTATGGTTAGCTT-1	3.49651	Lung.progenitor.like
Fn1	Ctrl1_A1_AGGCTATGGTTAGCTT-1	4.14313	Lung.progenitor.like
Gc	Ctrl1_A1_AGGCTATGGTTAGCTT-1	1.38629	Lung.progenitor.like
Gkn2	Ctrl1_A1_AGGCTATGGTTAGCTT-1	0	Lung.progenitor.like
Itga2	Ctrl1_A1_AGGCTATGGTTAGCTT-1	1.60944	Lung.progenitor.like
Sox2	Ctrl1_A1_AGGCTATGGTTAGCTT-1	0.693147	Lung.progenitor.like
Hopx	Ctrl1_A1_AGGGAAACGAGGTACT-1	1.79176	AT2.like
Sftpc	Ctrl1_A1_AGGGAAACGAGGTACT-1	8.01533	AT2.like
Fn1	Ctrl1_A1_AGGGAAACGAGGTACT-1	2.07944	AT2.like
Gc	Ctrl1_A1_AGGGAAACGAGGTACT-1	0	AT2.like
Gkn2	Ctrl1_A1_AGGGAAACGAGGTACT-1	1.09861	AT2.like
Itga2	Ctrl1_A1_AGGGAAACGAGGTACT-1	0.693147	AT2.like
Sox2	Ctrl1_A1_AGGGAAACGAGGTACT-1	0	AT2.like
Hopx	Ctrl1_A1_AGGGACCGGCTGCGTT-1	1.09861	Gastric
Sftpc	Ctrl1_A1_AGGGACCGGCTGCGTT-1	6.30079	Gastric
Fn1	Ctrl1_A1_AGGGACCGGCTGCGTT-1	2.56495	Gastric
Gc	Ctrl1_A1_AGGGACCGGCTGCGTT-1	0	Gastric
Gkn2	Ctrl1_A1_AGGGACCGGCTGCGTT-1	3.13549	Gastric
Itga2	Ctrl1_A1_AGGGACCGGCTGCGTT-1	0	Gastric
Sox2	Ctrl1_A1_AGGGACCGGCTGCGTT-1	0	Gastric
Hopx	Ctrl1_A1_AGGGAGACATACTTCG-1	2.48491	Gastric
Sftpc	Ctrl1_A1_AGGGAGACATACTTCG-1	5.40717	Gastric
Fn1	Ctrl1_A1_AGGGAGACATACTTCG-1	3.04452	Gastric
Gc	Ctrl1_A1_AGGGAGACATACTTCG-1	0.693147	Gastric
Gkn2	Ctrl1_A1_AGGGAGACATACTTCG-1	2.70805	Gastric
Itga2	Ctrl1_A1_AGGGAGACATACTTCG-1	0.693147	Gastric
Sox2	Ctrl1_A1_AGGGAGACATACTTCG-1	0	Gastric
Hopx	Ctrl1_A1_AGGGCGTGATCGGCTA-1	1.09861	Lung.progenitor.like
Sftpc	Ctrl1_A1_AGGGCGTGATCGGCTA-1	4.39445	Lung.progenitor.like
Fn1	Ctrl1_A1_AGGGCGTGATCGGCTA-1	3.63759	Lung.progenitor.like
Gc	Ctrl1_A1_AGGGCGTGATCGGCTA-1	0	Lung.progenitor.like
Gkn2	Ctrl1_A1_AGGGCGTGATCGGCTA-1	0	Lung.progenitor.like
Itga2	Ctrl1_A1_AGGGCGTGATCGGCTA-1	2.56495	Lung.progenitor.like
Sox2	Ctrl1_A1_AGGGCGTGATCGGCTA-1	1.09861	Lung.progenitor.like
Hopx	Ctrl1_A1_AGGGCTGCAGTTACAG-1	1.09861	AT2.like
Sftpc	Ctrl1_A1_AGGGCTGCAGTTACAG-1	7.68156	AT2.like
Fn1	Ctrl1_A1_AGGGCTGCAGTTACAG-1	2.56495	AT2.like
Gc	Ctrl1_A1_AGGGCTGCAGTTACAG-1	0	AT2.like
Gkn2	Ctrl1_A1_AGGGCTGCAGTTACAG-1	1.09861	AT2.like
Itga2	Ctrl1_A1_AGGGCTGCAGTTACAG-1	0	AT2.like
Sox2	Ctrl1_A1_AGGGCTGCAGTTACAG-1	0	AT2.like
Hopx	Ctrl1_A1_AGGGTCGATGCGAACT-1	0	Gastric
Sftpc	Ctrl1_A1_AGGGTCGATGCGAACT-1	5.56452	Gastric
Fn1	Ctrl1_A1_AGGGTCGATGCGAACT-1	2.70805	Gastric
Gc	Ctrl1_A1_AGGGTCGATGCGAACT-1	0	Gastric
Gkn2	Ctrl1_A1_AGGGTCGATGCGAACT-1	3.13549	Gastric
Itga2	Ctrl1_A1_AGGGTCGATGCGAACT-1	0	Gastric
Sox2	Ctrl1_A1_AGGGTCGATGCGAACT-1	0	Gastric
Hopx	Ctrl1_A1_AGGGTGCTCTCGAGGG-1	1.38629	Endoderm.like
Sftpc	Ctrl1_A1_AGGGTGCTCTCGAGGG-1	4.64439	Endoderm.like
Fn1	Ctrl1_A1_AGGGTGCTCTCGAGGG-1	4.14313	Endoderm.like
Gc	Ctrl1_A1_AGGGTGCTCTCGAGGG-1	3.04452	Endoderm.like
Gkn2	Ctrl1_A1_AGGGTGCTCTCGAGGG-1	2.56495	Endoderm.like
Itga2	Ctrl1_A1_AGGGTGCTCTCGAGGG-1	0.693147	Endoderm.like
Sox2	Ctrl1_A1_AGGGTGCTCTCGAGGG-1	0	Endoderm.like
Hopx	Ctrl1_A1_AGGGTTCCCTTTGGTT-1	2.07944	Gastric
Sftpc	Ctrl1_A1_AGGGTTCCCTTTGGTT-1	6.43133	Gastric
Fn1	Ctrl1_A1_AGGGTTCCCTTTGGTT-1	1.79176	Gastric
Gc	Ctrl1_A1_AGGGTTCCCTTTGGTT-1	0.693147	Gastric
Gkn2	Ctrl1_A1_AGGGTTCCCTTTGGTT-1	3.04452	Gastric
Itga2	Ctrl1_A1_AGGGTTCCCTTTGGTT-1	0.693147	Gastric
Sox2	Ctrl1_A1_AGGGTTCCCTTTGGTT-1	0	Gastric
Hopx	Ctrl1_A1_AGGGTTTAGTTCGGGA-1	2.19722	AT2.like
Sftpc	Ctrl1_A1_AGGGTTTAGTTCGGGA-1	6.90475	AT2.like
Fn1	Ctrl1_A1_AGGGTTTAGTTCGGGA-1	3.85015	AT2.like
Gc	Ctrl1_A1_AGGGTTTAGTTCGGGA-1	0	AT2.like
Gkn2	Ctrl1_A1_AGGGTTTAGTTCGGGA-1	1.09861	AT2.like
Itga2	Ctrl1_A1_AGGGTTTAGTTCGGGA-1	0.693147	AT2.like
Sox2	Ctrl1_A1_AGGGTTTAGTTCGGGA-1	0	AT2.like
Hopx	Ctrl1_A1_AGGTAACCTCCTATTC-1	1.09861	Lung.progenitor.like
Sftpc	Ctrl1_A1_AGGTAACCTCCTATTC-1	3.85015	Lung.progenitor.like
Fn1	Ctrl1_A1_AGGTAACCTCCTATTC-1	4.2485	Lung.progenitor.like
Gc	Ctrl1_A1_AGGTAACCTCCTATTC-1	0	Lung.progenitor.like
Gkn2	Ctrl1_A1_AGGTAACCTCCTATTC-1	1.09861	Lung.progenitor.like
Itga2	Ctrl1_A1_AGGTAACCTCCTATTC-1	2.07944	Lung.progenitor.like
Sox2	Ctrl1_A1_AGGTAACCTCCTATTC-1	0.693147	Lung.progenitor.like
Hopx	Ctrl1_A1_AGGTAGATCGAGATAT-1	1.09861	AT1.like
Sftpc	Ctrl1_A1_AGGTAGATCGAGATAT-1	4.91998	AT1.like
Fn1	Ctrl1_A1_AGGTAGATCGAGATAT-1	2.99573	AT1.like
Gc	Ctrl1_A1_AGGTAGATCGAGATAT-1	0	AT1.like
Gkn2	Ctrl1_A1_AGGTAGATCGAGATAT-1	2.48491	AT1.like
Itga2	Ctrl1_A1_AGGTAGATCGAGATAT-1	0.693147	AT1.like
Sox2	Ctrl1_A1_AGGTAGATCGAGATAT-1	0	AT1.like
Hopx	Ctrl1_A1_AGGTATAATTGATAGT-1	1.09861	Gastric
Sftpc	Ctrl1_A1_AGGTATAATTGATAGT-1	6.47697	Gastric
Fn1	Ctrl1_A1_AGGTATAATTGATAGT-1	1.60944	Gastric
Gc	Ctrl1_A1_AGGTATAATTGATAGT-1	0	Gastric
Gkn2	Ctrl1_A1_AGGTATAATTGATAGT-1	3.29584	Gastric
Itga2	Ctrl1_A1_AGGTATAATTGATAGT-1	1.09861	Gastric
Sox2	Ctrl1_A1_AGGTATAATTGATAGT-1	0	Gastric
Hopx	Ctrl1_A1_AGGTATGCGGACATTA-1	1.09861	Gastric
Sftpc	Ctrl1_A1_AGGTATGCGGACATTA-1	6.08904	Gastric
Fn1	Ctrl1_A1_AGGTATGCGGACATTA-1	2.94444	Gastric
Gc	Ctrl1_A1_AGGTATGCGGACATTA-1	0	Gastric
Gkn2	Ctrl1_A1_AGGTATGCGGACATTA-1	2.94444	Gastric
Itga2	Ctrl1_A1_AGGTATGCGGACATTA-1	0	Gastric
Sox2	Ctrl1_A1_AGGTATGCGGACATTA-1	0	Gastric
Hopx	Ctrl1_A1_AGGTCGCGGAGTTACT-1	1.09861	Endoderm.like
Sftpc	Ctrl1_A1_AGGTCGCGGAGTTACT-1	4.44265	Endoderm.like
Fn1	Ctrl1_A1_AGGTCGCGGAGTTACT-1	4.00733	Endoderm.like
Gc	Ctrl1_A1_AGGTCGCGGAGTTACT-1	1.09861	Endoderm.like
Gkn2	Ctrl1_A1_AGGTCGCGGAGTTACT-1	4.20469	Endoderm.like
Itga2	Ctrl1_A1_AGGTCGCGGAGTTACT-1	1.60944	Endoderm.like
Sox2	Ctrl1_A1_AGGTCGCGGAGTTACT-1	0	Endoderm.like
Hopx	Ctrl1_A1_AGGTTACACCATGCCG-1	1.09861	Gastric
Sftpc	Ctrl1_A1_AGGTTACACCATGCCG-1	6.0845	Gastric
Fn1	Ctrl1_A1_AGGTTACACCATGCCG-1	1.38629	Gastric
Gc	Ctrl1_A1_AGGTTACACCATGCCG-1	1.79176	Gastric
Gkn2	Ctrl1_A1_AGGTTACACCATGCCG-1	2.94444	Gastric
Itga2	Ctrl1_A1_AGGTTACACCATGCCG-1	1.38629	Gastric
Sox2	Ctrl1_A1_AGGTTACACCATGCCG-1	0	Gastric
Hopx	Ctrl1_A1_AGGTTTCACACACCTT-1	1.38629	Gastric
Sftpc	Ctrl1_A1_AGGTTTCACACACCTT-1	6.54965	Gastric
Fn1	Ctrl1_A1_AGGTTTCACACACCTT-1	3.04452	Gastric
Gc	Ctrl1_A1_AGGTTTCACACACCTT-1	0	Gastric
Gkn2	Ctrl1_A1_AGGTTTCACACACCTT-1	4.11087	Gastric
Itga2	Ctrl1_A1_AGGTTTCACACACCTT-1	1.09861	Gastric
Sox2	Ctrl1_A1_AGGTTTCACACACCTT-1	0	Gastric
Hopx	Ctrl1_A1_AGTAATGTCTTGCCGC-1	1.38629	Lung.progenitor.like
Sftpc	Ctrl1_A1_AGTAATGTCTTGCCGC-1	5.03044	Lung.progenitor.like
Fn1	Ctrl1_A1_AGTAATGTCTTGCCGC-1	3.29584	Lung.progenitor.like
Gc	Ctrl1_A1_AGTAATGTCTTGCCGC-1	0	Lung.progenitor.like
Gkn2	Ctrl1_A1_AGTAATGTCTTGCCGC-1	0.693147	Lung.progenitor.like
Itga2	Ctrl1_A1_AGTAATGTCTTGCCGC-1	0.693147	Lung.progenitor.like
Sox2	Ctrl1_A1_AGTAATGTCTTGCCGC-1	0	Lung.progenitor.like
Hopx	Ctrl1_A1_AGTACATCATTTATCA-1	0.693147	Gastric
Sftpc	Ctrl1_A1_AGTACATCATTTATCA-1	5.95842	Gastric
Fn1	Ctrl1_A1_AGTACATCATTTATCA-1	2.63906	Gastric
Gc	Ctrl1_A1_AGTACATCATTTATCA-1	0	Gastric
Gkn2	Ctrl1_A1_AGTACATCATTTATCA-1	3.13549	Gastric
Itga2	Ctrl1_A1_AGTACATCATTTATCA-1	1.09861	Gastric
Sox2	Ctrl1_A1_AGTACATCATTTATCA-1	0	Gastric
Hopx	Ctrl1_A1_AGTACGGGCACCTGGC-1	1.38629	High.plasticity
Sftpc	Ctrl1_A1_AGTACGGGCACCTGGC-1	6.90975	High.plasticity
Fn1	Ctrl1_A1_AGTACGGGCACCTGGC-1	2.48491	High.plasticity
Gc	Ctrl1_A1_AGTACGGGCACCTGGC-1	0	High.plasticity
Gkn2	Ctrl1_A1_AGTACGGGCACCTGGC-1	3.13549	High.plasticity
Itga2	Ctrl1_A1_AGTACGGGCACCTGGC-1	1.60944	High.plasticity
Sox2	Ctrl1_A1_AGTACGGGCACCTGGC-1	0	High.plasticity
Hopx	Ctrl1_A1_AGTAGGTAACATACAT-1	0.693147	Lung.progenitor.like
Sftpc	Ctrl1_A1_AGTAGGTAACATACAT-1	5.40717	Lung.progenitor.like
Fn1	Ctrl1_A1_AGTAGGTAACATACAT-1	3.17805	Lung.progenitor.like
Gc	Ctrl1_A1_AGTAGGTAACATACAT-1	0	Lung.progenitor.like
Gkn2	Ctrl1_A1_AGTAGGTAACATACAT-1	0.693147	Lung.progenitor.like
Itga2	Ctrl1_A1_AGTAGGTAACATACAT-1	1.79176	Lung.progenitor.like
Sox2	Ctrl1_A1_AGTAGGTAACATACAT-1	1.09861	Lung.progenitor.like
Hopx	Ctrl1_A1_AGTATAATACTAGGCA-1	1.09861	EMT
Sftpc	Ctrl1_A1_AGTATAATACTAGGCA-1	3.29584	EMT
Fn1	Ctrl1_A1_AGTATAATACTAGGCA-1	4.62497	EMT
Gc	Ctrl1_A1_AGTATAATACTAGGCA-1	0	EMT
Gkn2	Ctrl1_A1_AGTATAATACTAGGCA-1	0	EMT
Itga2	Ctrl1_A1_AGTATAATACTAGGCA-1	1.79176	EMT
Sox2	Ctrl1_A1_AGTATAATACTAGGCA-1	0.693147	EMT
Hopx	Ctrl1_A1_AGTCAAGATGACACTT-1	1.38629	NA
Sftpc	Ctrl1_A1_AGTCAAGATGACACTT-1	4.17439	NA
Fn1	Ctrl1_A1_AGTCAAGATGACACTT-1	3.63759	NA
Gc	Ctrl1_A1_AGTCAAGATGACACTT-1	0	NA
Gkn2	Ctrl1_A1_AGTCAAGATGACACTT-1	1.60944	NA
Itga2	Ctrl1_A1_AGTCAAGATGACACTT-1	1.38629	NA
Sox2	Ctrl1_A1_AGTCAAGATGACACTT-1	0	NA
Hopx	Ctrl1_A1_AGTCAGCCACCGCCTG-1	1.60944	EMT
Sftpc	Ctrl1_A1_AGTCAGCCACCGCCTG-1	4.38203	EMT
Fn1	Ctrl1_A1_AGTCAGCCACCGCCTG-1	3.66356	EMT
Gc	Ctrl1_A1_AGTCAGCCACCGCCTG-1	0	EMT
Gkn2	Ctrl1_A1_AGTCAGCCACCGCCTG-1	1.94591	EMT
Itga2	Ctrl1_A1_AGTCAGCCACCGCCTG-1	0.693147	EMT
Sox2	Ctrl1_A1_AGTCAGCCACCGCCTG-1	0	EMT
Hopx	Ctrl1_A1_AGTCCATTGGCTGATG-1	0.693147	Gastric
Sftpc	Ctrl1_A1_AGTCCATTGGCTGATG-1	5.82895	Gastric
Fn1	Ctrl1_A1_AGTCCATTGGCTGATG-1	2.89037	Gastric
Gc	Ctrl1_A1_AGTCCATTGGCTGATG-1	0	Gastric
Gkn2	Ctrl1_A1_AGTCCATTGGCTGATG-1	3.89182	Gastric
Itga2	Ctrl1_A1_AGTCCATTGGCTGATG-1	1.09861	Gastric
Sox2	Ctrl1_A1_AGTCCATTGGCTGATG-1	0	Gastric
Hopx	Ctrl1_A1_AGTCGACGGTCTCAAG-1	0	Endoderm.like
Sftpc	Ctrl1_A1_AGTCGACGGTCTCAAG-1	4.52179	Endoderm.like
Fn1	Ctrl1_A1_AGTCGACGGTCTCAAG-1	4.31749	Endoderm.like
Gc	Ctrl1_A1_AGTCGACGGTCTCAAG-1	2.77259	Endoderm.like
Gkn2	Ctrl1_A1_AGTCGACGGTCTCAAG-1	1.94591	Endoderm.like
Itga2	Ctrl1_A1_AGTCGACGGTCTCAAG-1	1.79176	Endoderm.like
Sox2	Ctrl1_A1_AGTCGACGGTCTCAAG-1	0	Endoderm.like
Hopx	Ctrl1_A1_AGTCGGCCCAAACGAC-1	0	Lung.progenitor.like
Sftpc	Ctrl1_A1_AGTCGGCCCAAACGAC-1	4.34381	Lung.progenitor.like
Fn1	Ctrl1_A1_AGTCGGCCCAAACGAC-1	4.36945	Lung.progenitor.like
Gc	Ctrl1_A1_AGTCGGCCCAAACGAC-1	0	Lung.progenitor.like
Gkn2	Ctrl1_A1_AGTCGGCCCAAACGAC-1	0	Lung.progenitor.like
Itga2	Ctrl1_A1_AGTCGGCCCAAACGAC-1	1.60944	Lung.progenitor.like
Sox2	Ctrl1_A1_AGTCGGCCCAAACGAC-1	0	Lung.progenitor.like
Hopx	Ctrl1_A1_AGTCGGCTCAACTTTA-1	1.79176	AT2.like
Sftpc	Ctrl1_A1_AGTCGGCTCAACTTTA-1	8.12504	AT2.like
Fn1	Ctrl1_A1_AGTCGGCTCAACTTTA-1	2.3979	AT2.like
Gc	Ctrl1_A1_AGTCGGCTCAACTTTA-1	0	AT2.like
Gkn2	Ctrl1_A1_AGTCGGCTCAACTTTA-1	0	AT2.like
Itga2	Ctrl1_A1_AGTCGGCTCAACTTTA-1	0	AT2.like
Sox2	Ctrl1_A1_AGTCGGCTCAACTTTA-1	0	AT2.like
Hopx	Ctrl1_A1_AGTCGGTTGCGTGAGA-1	1.09861	Gastric
Sftpc	Ctrl1_A1_AGTCGGTTGCGTGAGA-1	6.14633	Gastric
Fn1	Ctrl1_A1_AGTCGGTTGCGTGAGA-1	2.3979	Gastric
Gc	Ctrl1_A1_AGTCGGTTGCGTGAGA-1	0.693147	Gastric
Gkn2	Ctrl1_A1_AGTCGGTTGCGTGAGA-1	3.17805	Gastric
Itga2	Ctrl1_A1_AGTCGGTTGCGTGAGA-1	0.693147	Gastric
Sox2	Ctrl1_A1_AGTCGGTTGCGTGAGA-1	0	Gastric
Hopx	Ctrl1_A1_AGTCTAAAGTATACTC-1	2.07944	Gastric
Sftpc	Ctrl1_A1_AGTCTAAAGTATACTC-1	6.04263	Gastric
Fn1	Ctrl1_A1_AGTCTAAAGTATACTC-1	2.07944	Gastric
Gc	Ctrl1_A1_AGTCTAAAGTATACTC-1	0.693147	Gastric
[truncated: 30,180 more rows]

## Sheet: panelC
barcode	section	tumor_type_mod
Ctrl1_A1.Ctrl1_A1_AAACAAGTATCTCCCA-1	Ctrl1_A1	Gastric
Ctrl1_A1.Ctrl1_A1_AAACCCGAACGAAATC-1	Ctrl1_A1	Endoderm.like
Ctrl1_A1.Ctrl1_A1_AAACCGGAAATGTTAA-1	Ctrl1_A1	AT1/2.like
Ctrl1_A1.Ctrl1_A1_AAACCTCATGAAGTTG-1	Ctrl1_A1	AT1/2.like
Ctrl1_A1.Ctrl1_A1_AAACGAGACGGTTGAT-1	Ctrl1_A1	Gastric
Ctrl1_A1.Ctrl1_A1_AAACTCGTGATATAAG-1	Ctrl1_A1	Gastric
Ctrl1_A1.Ctrl1_A1_AAAGACCCAAGTCGCG-1	Ctrl1_A1	EMT
Ctrl1_A1.Ctrl1_A1_AAAGCTTGCCTACATA-1	Ctrl1_A1	Endoderm.like
Ctrl1_A1.Ctrl1_A1_AAAGGGATGTAGCAAG-1	Ctrl1_A1	Lung.progenitor.like
Ctrl1_A1.Ctrl1_A1_AAAGGGCAGCTTGAAT-1	Ctrl1_A1	Lung.progenitor.like
Ctrl1_A1.Ctrl1_A1_AAAGTCACTGATGTAA-1	Ctrl1_A1	Lung.progenitor.like
Ctrl1_A1.Ctrl1_A1_AAAGTGTGATTTATCT-1	Ctrl1_A1	Gastric
Ctrl1_A1.Ctrl1_A1_AAAGTTGACTCCCGTA-1	Ctrl1_A1	Gastric
Ctrl1_A1.Ctrl1_A1_AAATAAGGTAGTGCCC-1	Ctrl1_A1	Gastric
Ctrl1_A1.Ctrl1_A1_AAATAGCTTAGACTTT-1	Ctrl1_A1	Gastric
Ctrl1_A1.Ctrl1_A1_AAATCTAGCCCTGCTA-1	Ctrl1_A1	EMT
Ctrl1_A1.Ctrl1_A1_AAATGATTCGATCAGC-1	Ctrl1_A1	AT1/2.like
Ctrl1_A1.Ctrl1_A1_AAATGCTCGTTACGTT-1	Ctrl1_A1	Lung.progenitor.like
Ctrl1_A1.Ctrl1_A1_AAATGGCATGTCTTGT-1	Ctrl1_A1	Lung.progenitor.like
Ctrl1_A1.Ctrl1_A1_AAATTACACGACTCTG-1	Ctrl1_A1	AT1/2.like
Ctrl1_A1.Ctrl1_A1_AAATTACCTATCGATG-1	Ctrl1_A1	Gastric
Ctrl1_A1.Ctrl1_A1_AAATTCCAGGTCCAAA-1	Ctrl1_A1	Endoderm.like
Ctrl1_A1.Ctrl1_A1_AACAACTGGTAGTTGC-1	Ctrl1_A1	EMT
Ctrl1_A1.Ctrl1_A1_AACAATACATTGTCGA-1	Ctrl1_A1	Lung.progenitor.like
Ctrl1_A1.Ctrl1_A1_AACACACGCTCGCCGC-1	Ctrl1_A1	AT1/2.like
Ctrl1_A1.Ctrl1_A1_AACACGACTGTACTGA-1	Ctrl1_A1	Lung.progenitor.like
Ctrl1_A1.Ctrl1_A1_AACAGGAAATCGAATA-1	Ctrl1_A1	Lung.progenitor.like
Ctrl1_A1.Ctrl1_A1_AACAGGTAGTATGGAT-1	Ctrl1_A1	Endoderm.like
Ctrl1_A1.Ctrl1_A1_AACATATCAACTGGTG-1	Ctrl1_A1	Endoderm.like
Ctrl1_A1.Ctrl1_A1_AACCATGGGATCGCTA-1	Ctrl1_A1	AT1/2.like
Ctrl1_A1.Ctrl1_A1_AACCCAGAGACGGAGA-1	Ctrl1_A1	Lung.progenitor.like
Ctrl1_A1.Ctrl1_A1_AACCCTACTGTCAATA-1	Ctrl1_A1	EMT
Ctrl1_A1.Ctrl1_A1_AACCGAGCTTGGTCAT-1	Ctrl1_A1	AT1/2.like
Ctrl1_A1.Ctrl1_A1_AACCGCTAAGGGATGC-1	Ctrl1_A1	Gastric
Ctrl1_A1.Ctrl1_A1_AACCGTTGTGTTTGCT-1	Ctrl1_A1	Lung.progenitor.like
Ctrl1_A1.Ctrl1_A1_AACCTGTCACGGAATT-1	Ctrl1_A1	Gastric
Ctrl1_A1.Ctrl1_A1_AACGATAGAAGGGCCG-1	Ctrl1_A1	Lung.progenitor.like
Ctrl1_A1.Ctrl1_A1_AACGCATGATCTGGGT-1	Ctrl1_A1	AT1/2.like
Ctrl1_A1.Ctrl1_A1_AACGCGGTCTCCAGCC-1	Ctrl1_A1	Lung.progenitor.like
Ctrl1_A1.Ctrl1_A1_AACGGACGTACGTATA-1	Ctrl1_A1	Gastric
Ctrl1_A1.Ctrl1_A1_AACGTCAGACTAGTGG-1	Ctrl1_A1	Lung.progenitor.like
Ctrl1_A1.Ctrl1_A1_AACGTGCGAAAGTCTC-1	Ctrl1_A1	Gastric
Ctrl1_A1.Ctrl1_A1_AACTACCCGTTTGTCA-1	Ctrl1_A1	Gastric
Ctrl1_A1.Ctrl1_A1_AACTCTCAATAGAGCG-1	Ctrl1_A1	Gastric
Ctrl1_A1.Ctrl1_A1_AACTGAGTTATACTGA-1	Ctrl1_A1	Gastric
Ctrl1_A1.Ctrl1_A1_AACTGATATTAGGCCT-1	Ctrl1_A1	Lung.progenitor.like
Ctrl1_A1.Ctrl1_A1_AACTGGGTCCCGACGT-1	Ctrl1_A1	Lung.progenitor.like
Ctrl1_A1.Ctrl1_A1_AACTGGTGTGGGCCTT-1	Ctrl1_A1	EMT
Ctrl1_A1.Ctrl1_A1_AAGACTGCAAGCTACT-1	Ctrl1_A1	High.plasticity
Ctrl1_A1.Ctrl1_A1_AAGAGATGAATCGGTA-1	Ctrl1_A1	EMT
Ctrl1_A1.Ctrl1_A1_AAGAGCTCTTTATCGG-1	Ctrl1_A1	Gastric
Ctrl1_A1.Ctrl1_A1_AAGAGGCATGGATCGC-1	Ctrl1_A1	Gastric
Ctrl1_A1.Ctrl1_A1_AAGATTGGCGGAACGT-1	Ctrl1_A1	Gastric
Ctrl1_A1.Ctrl1_A1_AAGCCGAAGCGGTTTA-1	Ctrl1_A1	Gastric
Ctrl1_A1.Ctrl1_A1_AAGCTCGTGCCAAGTC-1	Ctrl1_A1	Gastric
Ctrl1_A1.Ctrl1_A1_AAGGAGCGGTTGGTGC-1	Ctrl1_A1	Lung.progenitor.like
Ctrl1_A1.Ctrl1_A1_AAGGATCGATCGCTTG-1	Ctrl1_A1	Endoderm.like
Ctrl1_A1.Ctrl1_A1_AAGGATGAGGGACCTC-1	Ctrl1_A1	Gastric
Ctrl1_A1.Ctrl1_A1_AAGGCAGGCTGTCTCC-1	Ctrl1_A1	Endoderm.like
Ctrl1_A1.Ctrl1_A1_AAGGCGCGTAAAGCTT-1	Ctrl1_A1	EMT
Ctrl1_A1.Ctrl1_A1_AAGGGACAGATTCTGT-1	Ctrl1_A1	Gastric
Ctrl1_A1.Ctrl1_A1_AAGGTATCCTAATATA-1	Ctrl1_A1	Endoderm.like
Ctrl1_A1.Ctrl1_A1_AAGGTGATAAACCAGC-1	Ctrl1_A1	Gastric
Ctrl1_A1.Ctrl1_A1_AAGTAGAAGACCGGGT-1	Ctrl1_A1	Lung.progenitor.like
Ctrl1_A1.Ctrl1_A1_AAGTCAATTGTCGTCA-1	Ctrl1_A1	Gastric
Ctrl1_A1.Ctrl1_A1_AAGTGCCTTGACTGTA-1	Ctrl1_A1	Gastric
Ctrl1_A1.Ctrl1_A1_AAGTTCAGTCTGCGTA-1	Ctrl1_A1	AT1/2.like
Ctrl1_A1.Ctrl1_A1_AATAATCTTCGTATCG-1	Ctrl1_A1	Gastric
Ctrl1_A1.Ctrl1_A1_AATAGAATCTGTTTCA-1	Ctrl1_A1	Endoderm.like
Ctrl1_A1.Ctrl1_A1_AATAGCTACCGCGTGC-1	Ctrl1_A1	Endoderm.like
Ctrl1_A1.Ctrl1_A1_AATATCAAGGTCGGAT-1	Ctrl1_A1	EMT
Ctrl1_A1.Ctrl1_A1_AATATCGAATCAATGC-1	Ctrl1_A1	Gastric
Ctrl1_A1.Ctrl1_A1_AATATCGAGGGTTCTC-1	Ctrl1_A1	EMT
Ctrl1_A1.Ctrl1_A1_AATCATGTAAAGACTC-1	Ctrl1_A1	EMT
Ctrl1_A1.Ctrl1_A1_AATCCAAGGGCCTGAG-1	Ctrl1_A1	Lung.progenitor.like
Ctrl1_A1.Ctrl1_A1_AATCGCCTCAGCGCCA-1	Ctrl1_A1	Endoderm.like
Ctrl1_A1.Ctrl1_A1_AATCGCGCAGAGGACT-1	Ctrl1_A1	Gastric
Ctrl1_A1.Ctrl1_A1_AATCGGGACACTACGA-1	Ctrl1_A1	Lung.progenitor.like
Ctrl1_A1.Ctrl1_A1_AATCTATGCCGGAGCC-1	Ctrl1_A1	Endoderm.like
Ctrl1_A1.Ctrl1_A1_AATCTGCGTTGGGACG-1	Ctrl1_A1	Endoderm.like
Ctrl1_A1.Ctrl1_A1_AATGACGTAGGATGTC-1	Ctrl1_A1	Gastric
Ctrl1_A1.Ctrl1_A1_AATGACTGTCAGCCGG-1	Ctrl1_A1	Lung.progenitor.like
Ctrl1_A1.Ctrl1_A1_AATGATGATACGCTAT-1	Ctrl1_A1	AT1/2.like
Ctrl1_A1.Ctrl1_A1_AATGATGCGACTCCTG-1	Ctrl1_A1	AT1/2.like
Ctrl1_A1.Ctrl1_A1_AATGCAACCGGGTACC-1	Ctrl1_A1	Lung.progenitor.like
Ctrl1_A1.Ctrl1_A1_AATGCACCAAGCAATG-1	Ctrl1_A1	AT1/2.like
Ctrl1_A1.Ctrl1_A1_AATGGTTCTCACAAGC-1	Ctrl1_A1	Lung.progenitor.like
Ctrl1_A1.Ctrl1_A1_AATTCATAAGGGATCT-1	Ctrl1_A1	Endoderm.like
Ctrl1_A1.Ctrl1_A1_AATTGAACGCTCTGGT-1	Ctrl1_A1	Endoderm.like
Ctrl1_A1.Ctrl1_A1_AATTTGGTTCCAAAGA-1	Ctrl1_A1	Lung.progenitor.like
Ctrl1_A1.Ctrl1_A1_ACAAATCGCACCGAAT-1	Ctrl1_A1	Endoderm.like
Ctrl1_A1.Ctrl1_A1_ACAAATGGTAGTGTTT-1	Ctrl1_A1	Gastric
Ctrl1_A1.Ctrl1_A1_ACAACAGCATGAGCTA-1	Ctrl1_A1	Gastric
Ctrl1_A1.Ctrl1_A1_ACAACGGTCCCTGCGA-1	Ctrl1_A1	Lung.progenitor.like
Ctrl1_A1.Ctrl1_A1_ACAAGGGCAGGCTCTG-1	Ctrl1_A1	Gastric
Ctrl1_A1.Ctrl1_A1_ACAATTGTGTCTCTTT-1	Ctrl1_A1	Gastric
Ctrl1_A1.Ctrl1_A1_ACAATTTGAGCAGTGG-1	Ctrl1_A1	Gastric
Ctrl1_A1.Ctrl1_A1_ACAATTTGGCCATATT-1	Ctrl1_A1	Gastric
Ctrl1_A1.Ctrl1_A1_ACACAAAGACGGGTGG-1	Ctrl1_A1	Lung.progenitor.like
Ctrl1_A1.Ctrl1_A1_ACACACCAGGACCAGT-1	Ctrl1_A1	Gastric
Ctrl1_A1.Ctrl1_A1_ACACACTTTCTACACG-1	Ctrl1_A1	Lung.progenitor.like
Ctrl1_A1.Ctrl1_A1_ACACCACATAATTAGC-1	Ctrl1_A1	Gastric
Ctrl1_A1.Ctrl1_A1_ACACCCAGCATGCAGC-1	Ctrl1_A1	Lung.progenitor.like
Ctrl1_A1.Ctrl1_A1_ACACCCGAGAAATCCG-1	Ctrl1_A1	Lung.progenitor.like
Ctrl1_A1.Ctrl1_A1_ACACCTTAAGTAGGGC-1	Ctrl1_A1	Lung.progenitor.like
Ctrl1_A1.Ctrl1_A1_ACACCTTACTACTTGC-1	Ctrl1_A1	Gastric
Ctrl1_A1.Ctrl1_A1_ACACGAGACTCCTTCT-1	Ctrl1_A1	AT1/2.like
Ctrl1_A1.Ctrl1_A1_ACACGGGAACTTAGGG-1	Ctrl1_A1	AT1/2.like
Ctrl1_A1.Ctrl1_A1_ACAGATTAGGTTAGTG-1	Ctrl1_A1	Lung.progenitor.like
Ctrl1_A1.Ctrl1_A1_ACAGCATAGAGCCAGT-1	Ctrl1_A1	Lung.progenitor.like
Ctrl1_A1.Ctrl1_A1_ACATAAGTCGTGGTGA-1	Ctrl1_A1	AT1/2.like
Ctrl1_A1.Ctrl1_A1_ACATAATAAGGCGGTG-1	Ctrl1_A1	Lung.progenitor.like
Ctrl1_A1.Ctrl1_A1_ACATCCTGGTAACTGT-1	Ctrl1_A1	Gastric
Ctrl1_A1.Ctrl1_A1_ACATCGTATGCAATGG-1	Ctrl1_A1	Gastric
Ctrl1_A1.Ctrl1_A1_ACATGGCGCCAAAGTA-1	Ctrl1_A1	Gastric
Ctrl1_A1.Ctrl1_A1_ACCAACACCACACACT-1	Ctrl1_A1	AT1/2.like
Ctrl1_A1.Ctrl1_A1_ACCAAGAACGCGTGTC-1	Ctrl1_A1	Lung.progenitor.like
Ctrl1_A1.Ctrl1_A1_ACCACCAATGTAACAA-1	Ctrl1_A1	Gastric
Ctrl1_A1.Ctrl1_A1_ACCACCCTCTCTTCTA-1	Ctrl1_A1	Endoderm.like
Ctrl1_A1.Ctrl1_A1_ACCACGTGCAGCTATA-1	Ctrl1_A1	EMT
Ctrl1_A1.Ctrl1_A1_ACCAGTGCGGGAGACG-1	Ctrl1_A1	Gastric
Ctrl1_A1.Ctrl1_A1_ACCCAACGCCCGTGGC-1	Ctrl1_A1	Gastric
Ctrl1_A1.Ctrl1_A1_ACCCACCTACATGCTC-1	Ctrl1_A1	Lung.progenitor.like
Ctrl1_A1.Ctrl1_A1_ACCCGGATGACGCATC-1	Ctrl1_A1	Gastric
Ctrl1_A1.Ctrl1_A1_ACCCTCCCTTGCTATT-1	Ctrl1_A1	Endoderm.like
Ctrl1_A1.Ctrl1_A1_ACCCTGGTAACGCCCT-1	Ctrl1_A1	AT1/2.like
Ctrl1_A1.Ctrl1_A1_ACCCTTCATCTGCGAA-1	Ctrl1_A1	Lung.progenitor.like
Ctrl1_A1.Ctrl1_A1_ACCGAAAGGGCCCTGC-1	Ctrl1_A1	EMT
Ctrl1_A1.Ctrl1_A1_ACCGACTGAGTCCCAC-1	Ctrl1_A1	AT1/2.like
Ctrl1_A1.Ctrl1_A1_ACCGATATTTAATCAT-1	Ctrl1_A1	Gastric
Ctrl1_A1.Ctrl1_A1_ACCGATGGTAGCATCG-1	Ctrl1_A1	Gastric
Ctrl1_A1.Ctrl1_A1_ACCGCGGTGGAAGTCG-1	Ctrl1_A1	Gastric
Ctrl1_A1.Ctrl1_A1_ACCGGGCCTTTGTTGA-1	Ctrl1_A1	Gastric
Ctrl1_A1.Ctrl1_A1_ACCTACAGTATGTGGT-1	Ctrl1_A1	Gastric
Ctrl1_A1.Ctrl1_A1_ACCTCCGCCCTCGCTG-1	Ctrl1_A1	Endoderm.like
Ctrl1_A1.Ctrl1_A1_ACCTCCGTTATTCACC-1	Ctrl1_A1	Endoderm.like
Ctrl1_A1.Ctrl1_A1_ACGACTGGTCATACTC-1	Ctrl1_A1	Gastric
Ctrl1_A1.Ctrl1_A1_ACGAGAACCCATCACG-1	Ctrl1_A1	AT1/2.like
Ctrl1_A1.Ctrl1_A1_ACGAGGATACCACTCT-1	Ctrl1_A1	AT1/2.like
Ctrl1_A1.Ctrl1_A1_ACGAGTACGGATGCCC-1	Ctrl1_A1	Gastric
Ctrl1_A1.Ctrl1_A1_ACGATCATACATAGAG-1	Ctrl1_A1	Lung.progenitor.like
Ctrl1_A1.Ctrl1_A1_ACGATCATCTTGTAAA-1	Ctrl1_A1	Gastric
Ctrl1_A1.Ctrl1_A1_ACGATGGATCCGATGC-1	Ctrl1_A1	Lung.progenitor.like
Ctrl1_A1.Ctrl1_A1_ACGCAATCACTACAGC-1	Ctrl1_A1	Gastric
Ctrl1_A1.Ctrl1_A1_ACGCATTCGTGAGTAC-1	Ctrl1_A1	Lung.progenitor.like
Ctrl1_A1.Ctrl1_A1_ACGCCAGATGATTTCT-1	Ctrl1_A1	Lung.progenitor.like
Ctrl1_A1.Ctrl1_A1_ACGCCGCTAGACGACC-1	Ctrl1_A1	Endoderm.like
Ctrl1_A1.Ctrl1_A1_ACGCTAGTGATACACT-1	Ctrl1_A1	Endoderm.like
Ctrl1_A1.Ctrl1_A1_ACGGAATTTAGCAAAT-1	Ctrl1_A1	Lung.progenitor.like
Ctrl1_A1.Ctrl1_A1_ACGGAGCGCAAATTAC-1	Ctrl1_A1	AT1/2.like
Ctrl1_A1.Ctrl1_A1_ACGGCGACGATGGGAA-1	Ctrl1_A1	EMT
Ctrl1_A1.Ctrl1_A1_ACGGCGGGTTGCCCTG-1	Ctrl1_A1	AT1/2.like
Ctrl1_A1.Ctrl1_A1_ACGGGAGTGTCGGCCC-1	Ctrl1_A1	AT1/2.like
Ctrl1_A1.Ctrl1_A1_ACGGGCGTATGCGACA-1	Ctrl1_A1	Endoderm.like
Ctrl1_A1.Ctrl1_A1_ACGTACAGATTTCTCT-1	Ctrl1_A1	Lung.progenitor.like
Ctrl1_A1.Ctrl1_A1_ACGTATTACTCCGATC-1	Ctrl1_A1	Endoderm.like
Ctrl1_A1.Ctrl1_A1_ACGTGCGCCTCGTGCA-1	Ctrl1_A1	Lung.progenitor.like
Ctrl1_A1.Ctrl1_A1_ACGTTAATGTCGAAGA-1	Ctrl1_A1	AT1/2.like
Ctrl1_A1.Ctrl1_A1_ACGTTCCGCGCTCCGT-1	Ctrl1_A1	Lung.progenitor.like
Ctrl1_A1.Ctrl1_A1_ACGTTCGCAATCAATT-1	Ctrl1_A1	EMT
Ctrl1_A1.Ctrl1_A1_ACGTTTAGTTGTGATC-1	Ctrl1_A1	Lung.progenitor.like
Ctrl1_A1.Ctrl1_A1_ACTACCAGCTCTCTGG-1	Ctrl1_A1	Lung.progenitor.like
Ctrl1_A1.Ctrl1_A1_ACTAGTTGCGATCGTC-1	Ctrl1_A1	Gastric
Ctrl1_A1.Ctrl1_A1_ACTATCCAGGGCATGG-1	Ctrl1_A1	Gastric
Ctrl1_A1.Ctrl1_A1_ACTATCTGCCCGCGTA-1	Ctrl1_A1	Gastric
Ctrl1_A1.Ctrl1_A1_ACTATTCGTCCGTGGT-1	Ctrl1_A1	Lung.progenitor.like
Ctrl1_A1.Ctrl1_A1_ACTCAACGAATGTATT-1	Ctrl1_A1	Lung.progenitor.like
Ctrl1_A1.Ctrl1_A1_ACTCAGACCTGCTTCT-1	Ctrl1_A1	EMT
Ctrl1_A1.Ctrl1_A1_ACTCCAATATCATCAT-1	Ctrl1_A1	AT1/2.like
Ctrl1_A1.Ctrl1_A1_ACTCCCATTCCTAAAG-1	Ctrl1_A1	AT1/2.like
Ctrl1_A1.Ctrl1_A1_ACTCCCGAATTCGTTT-1	Ctrl1_A1	Gastric
Ctrl1_A1.Ctrl1_A1_ACTCCCGTAGACTAGG-1	Ctrl1_A1	Lung.progenitor.like
Ctrl1_A1.Ctrl1_A1_ACTCGCGATCTGACGC-1	Ctrl1_A1	Gastric
Ctrl1_A1.Ctrl1_A1_ACTCGTAACCCGTCCT-1	Ctrl1_A1	AT1/2.like
Ctrl1_A1.Ctrl1_A1_ACTCGTCAGTAATCCC-1	Ctrl1_A1	Gastric
Ctrl1_A1.Ctrl1_A1_ACTCTCTGACTTAGGT-1	Ctrl1_A1	Gastric
Ctrl1_A1.Ctrl1_A1_ACTCTTCAGCTCCCGC-1	Ctrl1_A1	Gastric
Ctrl1_A1.Ctrl1_A1_ACTCTTGTATAGTAAC-1	Ctrl1_A1	AT1/2.like
Ctrl1_A1.Ctrl1_A1_ACTGAATGGCGAAAGT-1	Ctrl1_A1	Endoderm.like
Ctrl1_A1.Ctrl1_A1_ACTGCCGTCGTAACTC-1	Ctrl1_A1	Lung.progenitor.like
Ctrl1_A1.Ctrl1_A1_ACTGCGGACACACCGT-1	Ctrl1_A1	Endoderm.like
Ctrl1_A1.Ctrl1_A1_ACTGTACGATACACAT-1	Ctrl1_A1	Gastric
Ctrl1_A1.Ctrl1_A1_ACTGTAGCACTTTGGA-1	Ctrl1_A1	Lung.progenitor.like
Ctrl1_A1.Ctrl1_A1_ACTGTATACGCGAGCA-1	Ctrl1_A1	Lung.progenitor.like
Ctrl1_A1.Ctrl1_A1_ACTGTCTTCTTTAGAA-1	Ctrl1_A1	Lung.progenitor.like
Ctrl1_A1.Ctrl1_A1_ACTGTGCTAGTAGATC-1	Ctrl1_A1	AT1/2.like
Ctrl1_A1.Ctrl1_A1_ACTTATACTTACCCGG-1	Ctrl1_A1	Gastric
Ctrl1_A1.Ctrl1_A1_ACTTATTTATGTGCCA-1	Ctrl1_A1	Endoderm.like
Ctrl1_A1.Ctrl1_A1_ACTTCAGGCTGATCCC-1	Ctrl1_A1	EMT
Ctrl1_A1.Ctrl1_A1_ACTTCCAGTGGAAGCT-1	Ctrl1_A1	EMT
Ctrl1_A1.Ctrl1_A1_ACTTCGCCATACGCAC-1	Ctrl1_A1	AT1/2.like
Ctrl1_A1.Ctrl1_A1_ACTTCGCTAGCGAGTG-1	Ctrl1_A1	Gastric
Ctrl1_A1.Ctrl1_A1_ACTTGACTCCCTCTTT-1	Ctrl1_A1	Gastric
Ctrl1_A1.Ctrl1_A1_ACTTGTGGATGGAACG-1	Ctrl1_A1	Gastric
Ctrl1_A1.Ctrl1_A1_ACTTTACCCTCATGAA-1	Ctrl1_A1	Gastric
Ctrl1_A1.Ctrl1_A1_ACTTTCCTATAGCTTC-1	Ctrl1_A1	Lung.progenitor.like
Ctrl1_A1.Ctrl1_A1_ACTTTGTCGACGCACT-1	Ctrl1_A1	Lung.progenitor.like
Ctrl1_A1.Ctrl1_A1_AGAAATTATGACTCGC-1	Ctrl1_A1	Gastric
Ctrl1_A1.Ctrl1_A1_AGAACCCAGCGTGACA-1	Ctrl1_A1	Gastric
Ctrl1_A1.Ctrl1_A1_AGAAGTGATTCGTGAT-1	Ctrl1_A1	AT1/2.like
Ctrl1_A1.Ctrl1_A1_AGAATTATGGATTCGA-1	Ctrl1_A1	Gastric
Ctrl1_A1.Ctrl1_A1_AGAATTGTTTGACATA-1	Ctrl1_A1	Lung.progenitor.like
Ctrl1_A1.Ctrl1_A1_AGACAGGCATCTCAGC-1	Ctrl1_A1	AT1/2.like
Ctrl1_A1.Ctrl1_A1_AGACATAGATCCTTCC-1	Ctrl1_A1	EMT
Ctrl1_A1.Ctrl1_A1_AGACCATGGGATACAA-1	Ctrl1_A1	Lung.progenitor.like
Ctrl1_A1.Ctrl1_A1_AGACCCGCCCTCCTCG-1	Ctrl1_A1	Lung.progenitor.like
Ctrl1_A1.Ctrl1_A1_AGACCGCTCCGCGGTT-1	Ctrl1_A1	Gastric
Ctrl1_A1.Ctrl1_A1_AGACGAAGTGCCGGTC-1	Ctrl1_A1	AT1/2.like
Ctrl1_A1.Ctrl1_A1_AGACTAGCCTTCCAGA-1	Ctrl1_A1	Lung.progenitor.like
Ctrl1_A1.Ctrl1_A1_AGAGAACCGTCTAGGA-1	Ctrl1_A1	Gastric
Ctrl1_A1.Ctrl1_A1_AGAGCGGGCTAATCAT-1	Ctrl1_A1	Lung.progenitor.like
Ctrl1_A1.Ctrl1_A1_AGAGCGTACAAGCTCG-1	Ctrl1_A1	Lung.progenitor.like
Ctrl1_A1.Ctrl1_A1_AGAGGCTTCGGAAACC-1	Ctrl1_A1	EMT
Ctrl1_A1.Ctrl1_A1_AGAGTAAACTTCACTA-1	Ctrl1_A1	Gastric
Ctrl1_A1.Ctrl1_A1_AGAGTATAGTGTTACG-1	Ctrl1_A1	Endoderm.like
Ctrl1_A1.Ctrl1_A1_AGATACTCAAGATCGA-1	Ctrl1_A1	Endoderm.like
Ctrl1_A1.Ctrl1_A1_AGATCGTGCATAAGAT-1	Ctrl1_A1	Gastric
Ctrl1_A1.Ctrl1_A1_AGATCTCAGGTGTGAT-1	Ctrl1_A1	AT1/2.like
Ctrl1_A1.Ctrl1_A1_AGATGACTCGCCCACG-1	Ctrl1_A1	Lung.progenitor.like
Ctrl1_A1.Ctrl1_A1_AGATGATGGAGTCTGG-1	Ctrl1_A1	Gastric
Ctrl1_A1.Ctrl1_A1_AGCAACATATCTTATT-1	Ctrl1_A1	Endoderm.like
Ctrl1_A1.Ctrl1_A1_AGCACCAGTACTCACG-1	Ctrl1_A1	High.plasticity
Ctrl1_A1.Ctrl1_A1_AGCATATCAATATGCT-1	Ctrl1_A1	Endoderm.like
Ctrl1_A1.Ctrl1_A1_AGCATCATTTCGAAAG-1	Ctrl1_A1	AT1/2.like
Ctrl1_A1.Ctrl1_A1_AGCATCGTCGATAATT-1	Ctrl1_A1	Lung.progenitor.like
Ctrl1_A1.Ctrl1_A1_AGCCAAGCTTTGTGTC-1	Ctrl1_A1	AT1/2.like
Ctrl1_A1.Ctrl1_A1_AGCCACTCCCGTGCTT-1	Ctrl1_A1	Endoderm.like
Ctrl1_A1.Ctrl1_A1_AGCCCTAAGCGAAGTT-1	Ctrl1_A1	Lung.progenitor.like
Ctrl1_A1.Ctrl1_A1_AGCCCTGTCGCACCGT-1	Ctrl1_A1	Gastric
Ctrl1_A1.Ctrl1_A1_AGCCCTTCTAATCCGA-1	Ctrl1_A1	AT1/2.like
Ctrl1_A1.Ctrl1_A1_AGCCGTGGCTAAATGT-1	Ctrl1_A1	AT1/2.like
Ctrl1_A1.Ctrl1_A1_AGCGACATCCCATTCA-1	Ctrl1_A1	AT1/2.like
Ctrl1_A1.Ctrl1_A1_AGCGACCAACGATATT-1	Ctrl1_A1	Lung.progenitor.like
Ctrl1_A1.Ctrl1_A1_AGCGCGGGTGCCAATG-1	Ctrl1_A1	Gastric
Ctrl1_A1.Ctrl1_A1_AGCGCTAGAGCGATGT-1	Ctrl1_A1	Gastric
Ctrl1_A1.Ctrl1_A1_AGCGTGGTATTCTACT-1	Ctrl1_A1	Endoderm.like
Ctrl1_A1.Ctrl1_A1_AGCTAGAAGCAGAAGT-1	Ctrl1_A1	Gastric
Ctrl1_A1.Ctrl1_A1_AGCTATTTAATCCAAC-1	Ctrl1_A1	Lung.progenitor.like
Ctrl1_A1.Ctrl1_A1_AGCTCTAGACGTTCCA-1	Ctrl1_A1	Gastric
Ctrl1_A1.Ctrl1_A1_AGCTCTTCGTAACCTT-1	Ctrl1_A1	Gastric
Ctrl1_A1.Ctrl1_A1_AGCTGAAGTAAACCAA-1	Ctrl1_A1	AT1/2.like
Ctrl1_A1.Ctrl1_A1_AGCTTATAGAGACCTG-1	Ctrl1_A1	EMT
Ctrl1_A1.Ctrl1_A1_AGCTTGATCTTAACTT-1	Ctrl1_A1	AT1/2.like
Ctrl1_A1.Ctrl1_A1_AGGACAGTCGAATCCC-1	Ctrl1_A1	AT1/2.like
Ctrl1_A1.Ctrl1_A1_AGGACATCGCACGTCG-1	Ctrl1_A1	Lung.progenitor.like
Ctrl1_A1.Ctrl1_A1_AGGAGACATCCACAGT-1	Ctrl1_A1	Endoderm.like
Ctrl1_A1.Ctrl1_A1_AGGAGAGTCTGGCTAC-1	Ctrl1_A1	High.plasticity
Ctrl1_A1.Ctrl1_A1_AGGAGGCCTTCGCGCG-1	Ctrl1_A1	Endoderm.like
Ctrl1_A1.Ctrl1_A1_AGGATATAGGGATTTA-1	Ctrl1_A1	Gastric
Ctrl1_A1.Ctrl1_A1_AGGATTGCTTACGACA-1	Ctrl1_A1	Endoderm.like
Ctrl1_A1.Ctrl1_A1_AGGCAGATGCGTAAAC-1	Ctrl1_A1	Gastric
Ctrl1_A1.Ctrl1_A1_AGGCATTGTCGTAGGG-1	Ctrl1_A1	Gastric
Ctrl1_A1.Ctrl1_A1_AGGCCACATTGGTTAC-1	Ctrl1_A1	Gastric
Ctrl1_A1.Ctrl1_A1_AGGCCACCCGTTATGA-1	Ctrl1_A1	EMT
Ctrl1_A1.Ctrl1_A1_AGGCCCATTGTACAGG-1	Ctrl1_A1	Lung.progenitor.like
Ctrl1_A1.Ctrl1_A1_AGGCCCTAGAACGCCA-1	Ctrl1_A1	AT1/2.like
Ctrl1_A1.Ctrl1_A1_AGGCTATGGTTAGCTT-1	Ctrl1_A1	Lung.progenitor.like
Ctrl1_A1.Ctrl1_A1_AGGGAAACGAGGTACT-1	Ctrl1_A1	AT1/2.like
Ctrl1_A1.Ctrl1_A1_AGGGACCGGCTGCGTT-1	Ctrl1_A1	Gastric
Ctrl1_A1.Ctrl1_A1_AGGGAGACATACTTCG-1	Ctrl1_A1	Gastric
Ctrl1_A1.Ctrl1_A1_AGGGCGTGATCGGCTA-1	Ctrl1_A1	Lung.progenitor.like
Ctrl1_A1.Ctrl1_A1_AGGGCTGCAGTTACAG-1	Ctrl1_A1	AT1/2.like
Ctrl1_A1.Ctrl1_A1_AGGGTCGATGCGAACT-1	Ctrl1_A1	Gastric
Ctrl1_A1.Ctrl1_A1_AGGGTGCTCTCGAGGG-1	Ctrl1_A1	Endoderm.like
Ctrl1_A1.Ctrl1_A1_AGGGTTCCCTTTGGTT-1	Ctrl1_A1	Gastric
Ctrl1_A1.Ctrl1_A1_AGGGTTTAGTTCGGGA-1	Ctrl1_A1	AT1/2.like
Ctrl1_A1.Ctrl1_A1_AGGTAACCTCCTATTC-1	Ctrl1_A1	Lung.progenitor.like
Ctrl1_A1.Ctrl1_A1_AGGTAGATCGAGATAT-1	Ctrl1_A1	AT1/2.like
Ctrl1_A1.Ctrl1_A1_AGGTATAATTGATAGT-1	Ctrl1_A1	Gastric
Ctrl1_A1.Ctrl1_A1_AGGTATGCGGACATTA-1	Ctrl1_A1	Gastric
Ctrl1_A1.Ctrl1_A1_AGGTCGCGGAGTTACT-1	Ctrl1_A1	Endoderm.like
Ctrl1_A1.Ctrl1_A1_AGGTTACACCATGCCG-1	Ctrl1_A1	Gastric
Ctrl1_A1.Ctrl1_A1_AGGTTTCACACACCTT-1	Ctrl1_A1	Gastric
Ctrl1_A1.Ctrl1_A1_AGTAATGTCTTGCCGC-1	Ctrl1_A1	Lung.progenitor.like
Ctrl1_A1.Ctrl1_A1_AGTACATCATTTATCA-1	Ctrl1_A1	Gastric
Ctrl1_A1.Ctrl1_A1_AGTACGGGCACCTGGC-1	Ctrl1_A1	High.plasticity
Ctrl1_A1.Ctrl1_A1_AGTAGGTAACATACAT-1	Ctrl1_A1	Lung.progenitor.like
Ctrl1_A1.Ctrl1_A1_AGTATAATACTAGGCA-1	Ctrl1_A1	EMT
Ctrl1_A1.Ctrl1_A1_AGTCAAGATGACACTT-1	Ctrl1_A1	High.plasticity
Ctrl1_A1.Ctrl1_A1_AGTCAGCCACCGCCTG-1	Ctrl1_A1	EMT
Ctrl1_A1.Ctrl1_A1_AGTCCATTGGCTGATG-1	Ctrl1_A1	Gastric
Ctrl1_A1.Ctrl1_A1_AGTCGACGGTCTCAAG-1	Ctrl1_A1	Endoderm.like
Ctrl1_A1.Ctrl1_A1_AGTCGGCCCAAACGAC-1	Ctrl1_A1	Lung.progenitor.like
Ctrl1_A1.Ctrl1_A1_AGTCGGCTCAACTTTA-1	Ctrl1_A1	AT1/2.like
Ctrl1_A1.Ctrl1_A1_AGTCGGTTGCGTGAGA-1	Ctrl1_A1	Gastric
Ctrl1_A1.Ctrl1_A1_AGTCTAAAGTATACTC-1	Ctrl1_A1	Gastric
Ctrl1_A1.Ctrl1_A1_AGTCTTCTCCTCAAAT-1	Ctrl1_A1	Lung.progenitor.like
Ctrl1_A1.Ctrl1_A1_AGTGAACAAACTTCTC-1	Ctrl1_A1	Gastric
Ctrl1_A1.Ctrl1_A1_AGTGAGACTTCCAGTA-1	Ctrl1_A1	Gastric
Ctrl1_A1.Ctrl1_A1_AGTGAGCCTCGCCGCC-1	Ctrl1_A1	Gastric
Ctrl1_A1.Ctrl1_A1_AGTGATTCAAGCAGGA-1	Ctrl1_A1	Gastric
Ctrl1_A1.Ctrl1_A1_AGTGCACGCTTAAGAA-1	Ctrl1_A1	Endoderm.like
Ctrl1_A1.Ctrl1_A1_AGTGCTTGCACGAATA-1	Ctrl1_A1	Gastric
Ctrl1_A1.Ctrl1_A1_AGTGGCGGCAATTTGA-1	Ctrl1_A1	Endoderm.like
Ctrl1_A1.Ctrl1_A1_AGTGTGGTCTATTGTG-1	Ctrl1_A1	EMT
Ctrl1_A1.Ctrl1_A1_AGTTAAGCGGTCCCGG-1	Ctrl1_A1	AT1/2.like
Ctrl1_A1.Ctrl1_A1_AGTTAAGTCAACCGCT-1	Ctrl1_A1	AT1/2.like
Ctrl1_A1.Ctrl1_A1_AGTTTATGTAAAGACA-1	Ctrl1_A1	Endoderm.like
Ctrl1_A1.Ctrl1_A1_AGTTTCGCAGGTCGGA-1	Ctrl1_A1	Lung.progenitor.like
Ctrl1_A1.Ctrl1_A1_AGTTTGGCACGGGTTG-1	Ctrl1_A1	Gastric
Ctrl1_A1.Ctrl1_A1_ATAAATATTAGCAGCT-1	Ctrl1_A1	AT1/2.like
Ctrl1_A1.Ctrl1_A1_ATAACGCCGGAGGGTC-1	Ctrl1_A1	Gastric
Ctrl1_A1.Ctrl1_A1_ATAAGTAGGATTCAGA-1	Ctrl1_A1	Endoderm.like
Ctrl1_A1.Ctrl1_A1_ATAAGTAGGGCGACTC-1	Ctrl1_A1	Gastric
Ctrl1_A1.Ctrl1_A1_ATAATAGTGTAGGGAC-1	Ctrl1_A1	EMT
Ctrl1_A1.Ctrl1_A1_ATACCAGGCTAATAGA-1	Ctrl1_A1	EMT
Ctrl1_A1.Ctrl1_A1_ATACGAAGGCTTTCCA-1	Ctrl1_A1	Gastric
Ctrl1_A1.Ctrl1_A1_ATACGCCGGCGAAACC-1	Ctrl1_A1	Endoderm.like
Ctrl1_A1.Ctrl1_A1_ATACGTCCACTCCTGT-1	Ctrl1_A1	Gastric
Ctrl1_A1.Ctrl1_A1_ATACTAGCATGACCCT-1	Ctrl1_A1	Lung.progenitor.like
Ctrl1_A1.Ctrl1_A1_ATAGACAACGGGACCT-1	Ctrl1_A1	Gastric
Ctrl1_A1.Ctrl1_A1_ATAGAGTACTGGGACA-1	Ctrl1_A1	Lung.progenitor.like
Ctrl1_A1.Ctrl1_A1_ATAGAGTTATCAACTT-1	Ctrl1_A1	Gastric
Ctrl1_A1.Ctrl1_A1_ATAGGCTAGCTTCGCA-1	Ctrl1_A1	Endoderm.like
Ctrl1_A1.Ctrl1_A1_ATAGGGATATCCTTGA-1	Ctrl1_A1	Lung.progenitor.like
Ctrl1_A1.Ctrl1_A1_ATAGGTTGGGCAGATG-1	Ctrl1_A1	AT1/2.like
Ctrl1_A1.Ctrl1_A1_ATAGTTCCACCCACTC-1	Ctrl1_A1	Gastric
Ctrl1_A1.Ctrl1_A1_ATATACATGTATGGTA-1	Ctrl1_A1	AT1/2.like
Ctrl1_A1.Ctrl1_A1_ATATCAACCTACAGAG-1	Ctrl1_A1	Gastric
Ctrl1_A1.Ctrl1_A1_ATATCGGTAGGGAGAT-1	Ctrl1_A1	Gastric
Ctrl1_A1.Ctrl1_A1_ATATGTCTCCCTAGCC-1	Ctrl1_A1	Gastric
Ctrl1_A1.Ctrl1_A1_ATATTCCCACAGGTCA-1	Ctrl1_A1	Lung.progenitor.like
Ctrl1_A1.Ctrl1_A1_ATATTGCTGTCAAAGT-1	Ctrl1_A1	EMT
Ctrl1_A1.Ctrl1_A1_ATCAAACACTGTTCCA-1	Ctrl1_A1	Gastric
Ctrl1_A1.Ctrl1_A1_ATCACATTAGAATATC-1	Ctrl1_A1	AT1/2.like
Ctrl1_A1.Ctrl1_A1_ATCACTTCATCCTCGC-1	Ctrl1_A1	Lung.progenitor.like
Ctrl1_A1.Ctrl1_A1_ATCAGGTAGCTGACAG-1	Ctrl1_A1	Gastric
Ctrl1_A1.Ctrl1_A1_ATCAGTAGGCAGGGAT-1	Ctrl1_A1	Gastric
Ctrl1_A1.Ctrl1_A1_ATCATGGACTACCGAC-1	Ctrl1_A1	Gastric
Ctrl1_A1.Ctrl1_A1_ATCCAACGCAGTCATA-1	Ctrl1_A1	Lung.progenitor.like
Ctrl1_A1.Ctrl1_A1_ATCCTGCTGCAGATAG-1	Ctrl1_A1	Lung.progenitor.like
Ctrl1_A1.Ctrl1_A1_ATCCTTCTGAAAGAAC-1	Ctrl1_A1	Endoderm.like
Ctrl1_A1.Ctrl1_A1_ATCGACTCTTTCCGTT-1	Ctrl1_A1	Lung.progenitor.like
Ctrl1_A1.Ctrl1_A1_ATCGCACGCCGGGAGA-1	Ctrl1_A1	Lung.progenitor.like
Ctrl1_A1.Ctrl1_A1_ATCGCCAGTCAACATT-1	Ctrl1_A1	Gastric
Ctrl1_A1.Ctrl1_A1_ATCGCTGCGTGCAGCA-1	Ctrl1_A1	Endoderm.like
Ctrl1_A1.Ctrl1_A1_ATCGCTTTACGTCTCA-1	Ctrl1_A1	Gastric
Ctrl1_A1.Ctrl1_A1_ATCGGCAAGCAGTCCA-1	Ctrl1_A1	AT1/2.like
Ctrl1_A1.Ctrl1_A1_ATCTCCCTGCAATCTA-1	Ctrl1_A1	Lung.progenitor.like
Ctrl1_A1.Ctrl1_A1_ATCTCGTGAGCGAAAC-1	Ctrl1_A1	Gastric
Ctrl1_A1.Ctrl1_A1_ATCTGCACCTCTGCGA-1	Ctrl1_A1	Endoderm.like
Ctrl1_A1.Ctrl1_A1_ATCTGTAATTGTACCC-1	Ctrl1_A1	Lung.progenitor.like
Ctrl1_A1.Ctrl1_A1_ATCTTGACCTGCAACG-1	Ctrl1_A1	Lung.progenitor.like
Ctrl1_A1.Ctrl1_A1_ATCTTGACTTGTCCAA-1	Ctrl1_A1	Gastric
Ctrl1_A1.Ctrl1_A1_ATCTTTCGTATAACCA-1	Ctrl1_A1	Endoderm.like
Ctrl1_A1.Ctrl1_A1_ATGAAGCCAAGGAGCC-1	Ctrl1_A1	Lung.progenitor.like
Ctrl1_A1.Ctrl1_A1_ATGACGCCGGCTCTAA-1	Ctrl1_A1	Lung.progenitor.like
Ctrl1_A1.Ctrl1_A1_ATGACTATGCGACATT-1	Ctrl1_A1	Endoderm.like
Ctrl1_A1.Ctrl1_A1_ATGAGGAGTGTTAATC-1	Ctrl1_A1	EMT
Ctrl1_A1.Ctrl1_A1_ATGAGGGCAGCGGCTA-1	Ctrl1_A1	Endoderm.like
Ctrl1_A1.Ctrl1_A1_ATGATCGGGAATAGAC-1	Ctrl1_A1	Lung.progenitor.like
Ctrl1_A1.Ctrl1_A1_ATGCACTACCGCATTG-1	Ctrl1_A1	Lung.progenitor.like
Ctrl1_A1.Ctrl1_A1_ATGCCATTTGCGACCA-1	Ctrl1_A1	Gastric
Ctrl1_A1.Ctrl1_A1_ATGCCGGTCTTGCATA-1	Ctrl1_A1	Gastric
Ctrl1_A1.Ctrl1_A1_ATGCGACAGTCCCATT-1	Ctrl1_A1	High.plasticity
Ctrl1_A1.Ctrl1_A1_ATGCGAGTCCCACCAC-1	Ctrl1_A1	Gastric
Ctrl1_A1.Ctrl1_A1_ATGCTCAGTGTTGCAT-1	Ctrl1_A1	Lung.progenitor.like
Ctrl1_A1.Ctrl1_A1_ATGGAACCTTTGCACA-1	Ctrl1_A1	EMT
Ctrl1_A1.Ctrl1_A1_ATGGATCCGGCGTCCG-1	Ctrl1_A1	AT1/2.like
Ctrl1_A1.Ctrl1_A1_ATGGCGGAATAGTCGC-1	Ctrl1_A1	Gastric
Ctrl1_A1.Ctrl1_A1_ATGGGCCTCGGCCTCT-1	Ctrl1_A1	Gastric
Ctrl1_A1.Ctrl1_A1_ATGGTCGCGTGGTTTC-1	Ctrl1_A1	Endoderm.like
Ctrl1_A1.Ctrl1_A1_ATGTAAGGCTGCTCTT-1	Ctrl1_A1	Endoderm.like
Ctrl1_A1.Ctrl1_A1_ATGTGAAAGCCTAATG-1	Ctrl1_A1	AT1/2.like
Ctrl1_A1.Ctrl1_A1_ATGTGCATCCGACGCA-1	Ctrl1_A1	Lung.progenitor.like
Ctrl1_A1.Ctrl1_A1_ATGTTACGAGCAATAC-1	Ctrl1_A1	Lung.progenitor.like
Ctrl1_A1.Ctrl1_A1_ATGTTTCGGCCCGGAG-1	Ctrl1_A1	Gastric
Ctrl1_A1.Ctrl1_A1_ATTAATACTACGCGGG-1	Ctrl1_A1	Lung.progenitor.like
Ctrl1_A1.Ctrl1_A1_ATTAATGAACCAGTCG-1	Ctrl1_A1	AT1/2.like
Ctrl1_A1.Ctrl1_A1_ATTAATTCGGTCACTC-1	Ctrl1_A1	Lung.progenitor.like
Ctrl1_A1.Ctrl1_A1_ATTACATGTCAGTCTT-1	Ctrl1_A1	Gastric
Ctrl1_A1.Ctrl1_A1_ATTACCACACTGCCTG-1	Ctrl1_A1	Gastric
Ctrl1_A1.Ctrl1_A1_ATTACTAGCCTCTTGC-1	Ctrl1_A1	Lung.progenitor.like
Ctrl1_A1.Ctrl1_A1_ATTACTTACTGGGCAT-1	Ctrl1_A1	Gastric
Ctrl1_A1.Ctrl1_A1_ATTAGATTCCTCAGCA-1	Ctrl1_A1	Endoderm.like
Ctrl1_A1.Ctrl1_A1_ATTAGATTGATAGCGG-1	Ctrl1_A1	Lung.progenitor.like
Ctrl1_A1.Ctrl1_A1_ATTAGGCGATGCTTTC-1	Ctrl1_A1	Endoderm.like
Ctrl1_A1.Ctrl1_A1_ATTATACTTTGCTCGT-1	Ctrl1_A1	AT1/2.like
Ctrl1_A1.Ctrl1_A1_ATTATAGCTACTTTAC-1	Ctrl1_A1	Endoderm.like
Ctrl1_A1.Ctrl1_A1_ATTATCTCGACAGATC-1	Ctrl1_A1	AT1/2.like
Ctrl1_A1.Ctrl1_A1_ATTATGCCATAGGGAG-1	Ctrl1_A1	Lung.progenitor.like
Ctrl1_A1.Ctrl1_A1_ATTCAGGACCTATTTC-1	Ctrl1_A1	AT1/2.like
Ctrl1_A1.Ctrl1_A1_ATTCAGTAGCAGGGTC-1	Ctrl1_A1	EMT
Ctrl1_A1.Ctrl1_A1_ATTCCCACATAAACAA-1	Ctrl1_A1	EMT
Ctrl1_A1.Ctrl1_A1_ATTCCTCCGCCAGTGC-1	Ctrl1_A1	Lung.progenitor.like
Ctrl1_A1.Ctrl1_A1_ATTCGTGCTATCTCTT-1	Ctrl1_A1	Endoderm.like
Ctrl1_A1.Ctrl1_A1_ATTCTCGTCTCTTTAG-1	Ctrl1_A1	Lung.progenitor.like
Ctrl1_A1.Ctrl1_A1_ATTGACCGGCGATGAC-1	Ctrl1_A1	AT1/2.like
Ctrl1_A1.Ctrl1_A1_ATTGATGAGTCCTAAC-1	Ctrl1_A1	Gastric
Ctrl1_A1.Ctrl1_A1_ATTGCGATCAGTAACT-1	Ctrl1_A1	Gastric
Ctrl1_A1.Ctrl1_A1_ATTGGATTACAGCGTA-1	Ctrl1_A1	Endoderm.like
Ctrl1_A1.Ctrl1_A1_ATTGGGAATATCTTGG-1	Ctrl1_A1	Lung.progenitor.like
Ctrl1_A1.Ctrl1_A1_ATTGTACAACTCGGCT-1	Ctrl1_A1	Gastric
Ctrl1_A1.Ctrl1_A1_ATTGTTCAACGATCCG-1	Ctrl1_A1	Gastric
Ctrl1_A1.Ctrl1_A1_ATTTAACTCGTATTAC-1	Ctrl1_A1	Lung.progenitor.like
Ctrl1_A1.Ctrl1_A1_ATTTACTAAGTCCATT-1	Ctrl1_A1	Endoderm.like
Ctrl1_A1.Ctrl1_A1_ATTTGGAGATTGCGGT-1	Ctrl1_A1	High.plasticity
Ctrl1_A1.Ctrl1_A1_ATTTGTCTTGGGAGCT-1	Ctrl1_A1	Gastric
Ctrl1_A1.Ctrl1_A1_ATTTGTTCCAGGGCTC-1	Ctrl1_A1	Lung.progenitor.like
Ctrl1_A1.Ctrl1_A1_CAAACTCGCGACGCCG-1	Ctrl1_A1	Endoderm.like
Ctrl1_A1.Ctrl1_A1_CAAAGGTCATCTGAAA-1	Ctrl1_A1	Gastric
Ctrl1_A1.Ctrl1_A1_CAAATTGGATTATGCC-1	Ctrl1_A1	Endoderm.like
Ctrl1_A1.Ctrl1_A1_CAAATTGTCAGCAAGC-1	Ctrl1_A1	Lung.progenitor.like
Ctrl1_A1.Ctrl1_A1_CAACACATCTCCTGCC-1	Ctrl1_A1	Gastric
Ctrl1_A1.Ctrl1_A1_CAACCTGAACCTGCCA-1	Ctrl1_A1	Endoderm.like
Ctrl1_A1.Ctrl1_A1_CAACGACCCGTTTACA-1	Ctrl1_A1	Lung.progenitor.like
Ctrl1_A1.Ctrl1_A1_CAACGGTTCTTGATAC-1	Ctrl1_A1	Lung.progenitor.like
Ctrl1_A1.Ctrl1_A1_CAACGTGGTGGAGTCT-1	Ctrl1_A1	EMT
Ctrl1_A1.Ctrl1_A1_CAACTCCTTGATCCCG-1	Ctrl1_A1	Lung.progenitor.like
Ctrl1_A1.Ctrl1_A1_CAACTTGTAGTGGGCA-1	Ctrl1_A1	Lung.progenitor.like
Ctrl1_A1.Ctrl1_A1_CAAGACTCAGAAGCGC-1	Ctrl1_A1	Gastric
Ctrl1_A1.Ctrl1_A1_CAAGAGGGCGGAGTAC-1	Ctrl1_A1	EMT
Ctrl1_A1.Ctrl1_A1_CAAGATATTATAACGT-1	Ctrl1_A1	Gastric
Ctrl1_A1.Ctrl1_A1_CAAGCACCAAATGCCT-1	Ctrl1_A1	Lung.progenitor.like
Ctrl1_A1.Ctrl1_A1_CAAGGATCGCATGTTC-1	Ctrl1_A1	Gastric
Ctrl1_A1.Ctrl1_A1_CAAGGTCCTATAGGCT-1	Ctrl1_A1	Gastric
Ctrl1_A1.Ctrl1_A1_CAAGTGTGGTTGCAAA-1	Ctrl1_A1	Gastric
Ctrl1_A1.Ctrl1_A1_CAATAAACCTTGGCCC-1	Ctrl1_A1	AT1/2.like
Ctrl1_A1.Ctrl1_A1_CAATACGAGAGTCTGA-1	Ctrl1_A1	EMT
Ctrl1_A1.Ctrl1_A1_CAATATTGGACTAGTG-1	Ctrl1_A1	AT1/2.like
Ctrl1_A1.Ctrl1_A1_CAATGAGGTTCGACTA-1	Ctrl1_A1	Gastric
Ctrl1_A1.Ctrl1_A1_CAATGGATCTCTACCA-1	Ctrl1_A1	Gastric
Ctrl1_A1.Ctrl1_A1_CAATGTGCCAACCCTT-1	Ctrl1_A1	Gastric
Ctrl1_A1.Ctrl1_A1_CAATTAAGGGTGATGA-1	Ctrl1_A1	AT1/2.like
Ctrl1_A1.Ctrl1_A1_CAATTGGGCCGCACTC-1	Ctrl1_A1	High.plasticity
Ctrl1_A1.Ctrl1_A1_CACACAGCTTGCGCTC-1	Ctrl1_A1	Gastric
Ctrl1_A1.Ctrl1_A1_CACACAGGGATAGATT-1	Ctrl1_A1	Lung.progenitor.like
Ctrl1_A1.Ctrl1_A1_CACACGCGCTGTCTTA-1	Ctrl1_A1	Gastric
Ctrl1_A1.Ctrl1_A1_CACAGCACCCACGGCA-1	Ctrl1_A1	Lung.progenitor.like
Ctrl1_A1.Ctrl1_A1_CACAGCTAGGGAGTGA-1	Ctrl1_A1	AT1/2.like
Ctrl1_A1.Ctrl1_A1_CACAGTTCGCTTCCCA-1	Ctrl1_A1	Endoderm.like
Ctrl1_A1.Ctrl1_A1_CACATATTAGCAGGAT-1	Ctrl1_A1	EMT
Ctrl1_A1.Ctrl1_A1_CACATCGTGCACGCGC-1	Ctrl1_A1	Gastric
Ctrl1_A1.Ctrl1_A1_CACATTTCTTGTCAGA-1	Ctrl1_A1	Endoderm.like
Ctrl1_A1.Ctrl1_A1_CACCAATCATCCGTCT-1	Ctrl1_A1	AT1/2.like
Ctrl1_A1.Ctrl1_A1_CACCATCGGAGGAGAC-1	Ctrl1_A1	Lung.progenitor.like
Ctrl1_A1.Ctrl1_A1_CACCCAAATCTTATGT-1	Ctrl1_A1	Gastric
Ctrl1_A1.Ctrl1_A1_CACCCACACGTCACCC-1	Ctrl1_A1	Lung.progenitor.like
Ctrl1_A1.Ctrl1_A1_CACCCTTTCCTCGCTC-1	Ctrl1_A1	EMT
Ctrl1_A1.Ctrl1_A1_CACCGCCAGAAGGTTT-1	Ctrl1_A1	EMT
Ctrl1_A1.Ctrl1_A1_CACCGCCGACCAGCGA-1	Ctrl1_A1	AT1/2.like
Ctrl1_A1.Ctrl1_A1_CACCGTATCCCATCCG-1	Ctrl1_A1	Endoderm.like
Ctrl1_A1.Ctrl1_A1_CACCTAATAGAGTCGT-1	Ctrl1_A1	EMT
Ctrl1_A1.Ctrl1_A1_CACCTAATCAGTTTAC-1	Ctrl1_A1	EMT
Ctrl1_A1.Ctrl1_A1_CACCTCGATGGTGGAC-1	Ctrl1_A1	Lung.progenitor.like
Ctrl1_A1.Ctrl1_A1_CACCTTGCGAAACTCG-1	Ctrl1_A1	Endoderm.like
Ctrl1_A1.Ctrl1_A1_CACCTTGGCGCCTTTG-1	Ctrl1_A1	Gastric
Ctrl1_A1.Ctrl1_A1_CACGCACAGCGCAGCT-1	Ctrl1_A1	AT1/2.like
Ctrl1_A1.Ctrl1_A1_CACGCGGAACTGTTGC-1	Ctrl1_A1	Gastric
Ctrl1_A1.Ctrl1_A1_CACGTTCGTGCTCTAG-1	Ctrl1_A1	Gastric
Ctrl1_A1.Ctrl1_A1_CACTCAGCTCTTGAGG-1	Ctrl1_A1	Lung.progenitor.like
Ctrl1_A1.Ctrl1_A1_CACTGTCCAAGTGAGA-1	Ctrl1_A1	Lung.progenitor.like
Ctrl1_A1.Ctrl1_A1_CACTTCGCCACAGGCT-1	Ctrl1_A1	Lung.progenitor.like
Ctrl1_A1.Ctrl1_A1_CAGAATAACACACGGA-1	Ctrl1_A1	EMT
Ctrl1_A1.Ctrl1_A1_CAGAATATTCGTTATC-1	Ctrl1_A1	Gastric
Ctrl1_A1.Ctrl1_A1_CAGACCTGTAAGTGTT-1	Ctrl1_A1	Endoderm.like
Ctrl1_A1.Ctrl1_A1_CAGAGCATGAGCTTGC-1	Ctrl1_A1	AT1/2.like
Ctrl1_A1.Ctrl1_A1_CAGAGTGATTTAACGT-1	Ctrl1_A1	EMT
Ctrl1_A1.Ctrl1_A1_CAGATACTAACATAGT-1	Ctrl1_A1	Lung.progenitor.like
Ctrl1_A1.Ctrl1_A1_CAGATCATTTAAAGTC-1	Ctrl1_A1	AT1/2.like
Ctrl1_A1.Ctrl1_A1_CAGCAGCCCGTTCCTT-1	Ctrl1_A1	Gastric
Ctrl1_A1.Ctrl1_A1_CAGCAGTCCAGACTAT-1	Ctrl1_A1	Gastric
Ctrl1_A1.Ctrl1_A1_CAGCTCGACAAGTTAA-1	Ctrl1_A1	Gastric
Ctrl1_A1.Ctrl1_A1_CAGCTCGTGCTTGTGT-1	Ctrl1_A1	EMT
Ctrl1_A1.Ctrl1_A1_CAGCTGGCGTAACCGT-1	Ctrl1_A1	AT1/2.like
Ctrl1_A1.Ctrl1_A1_CAGGACAGCTGCCCTT-1	Ctrl1_A1	Gastric
Ctrl1_A1.Ctrl1_A1_CAGTAACTATTTATTG-1	Ctrl1_A1	Gastric
Ctrl1_A1.Ctrl1_A1_CAGTAATCCCTCCCAG-1	Ctrl1_A1	Lung.progenitor.like
Ctrl1_A1.Ctrl1_A1_CAGTACATTCTCTAAA-1	Ctrl1_A1	AT1/2.like
Ctrl1_A1.Ctrl1_A1_CAGTACCAGTTTACGT-1	Ctrl1_A1	AT1/2.like
Ctrl1_A1.Ctrl1_A1_CAGTAGCCCACGCGGT-1	Ctrl1_A1	Gastric
Ctrl1_A1.Ctrl1_A1_CAGTCGAGGATGCAAT-1	Ctrl1_A1	EMT
Ctrl1_A1.Ctrl1_A1_CAGTGAATAAATGACT-1	Ctrl1_A1	Endoderm.like
Ctrl1_A1.Ctrl1_A1_CAGTGTCCGCAGAATG-1	Ctrl1_A1	EMT
Ctrl1_A1.Ctrl1_A1_CAGTGTCGGCTGGCCC-1	Ctrl1_A1	Endoderm.like
Ctrl1_A1.Ctrl1_A1_CAGTTCCGCGGGTCGA-1	Ctrl1_A1	Lung.progenitor.like
Ctrl1_A1.Ctrl1_A1_CATAACGGACAGTCGT-1	Ctrl1_A1	Gastric
Ctrl1_A1.Ctrl1_A1_CATAATGAGCGGGCGA-1	Ctrl1_A1	EMT
Ctrl1_A1.Ctrl1_A1_CATACACAAAGTCAGC-1	Ctrl1_A1	High.plasticity
Ctrl1_A1.Ctrl1_A1_CATACTTAGGCAATAC-1	Ctrl1_A1	Gastric
Ctrl1_A1.Ctrl1_A1_CATAGCCGCCCGGGAT-1	Ctrl1_A1	Lung.progenitor.like
Ctrl1_A1.Ctrl1_A1_CATAGTACATTGAGAG-1	Ctrl1_A1	AT1/2.like
Ctrl1_A1.Ctrl1_A1_CATAGTAGCATAGTAG-1	Ctrl1_A1	Lung.progenitor.like
Ctrl1_A1.Ctrl1_A1_CATATACTACTGATAA-1	Ctrl1_A1	AT1/2.like
Ctrl1_A1.Ctrl1_A1_CATATGTCAGGCTACG-1	Ctrl1_A1	AT1/2.like
Ctrl1_A1.Ctrl1_A1_CATCATCTACCCGGAC-1	Ctrl1_A1	Lung.progenitor.like
Ctrl1_A1.Ctrl1_A1_CATCATTACCCTGAGG-1	Ctrl1_A1	Endoderm.like
Ctrl1_A1.Ctrl1_A1_CATCGCCCGCGGCCAA-1	Ctrl1_A1	High.plasticity
Ctrl1_A1.Ctrl1_A1_CATCTAGTGAAGGGAA-1	Ctrl1_A1	Gastric
Ctrl1_A1.Ctrl1_A1_CATCTATCCCGTGTCT-1	Ctrl1_A1	AT1/2.like
Ctrl1_A1.Ctrl1_A1_CATCTTACACCACCTC-1	Ctrl1_A1	Gastric
Ctrl1_A1.Ctrl1_A1_CATGAACCGACATTTG-1	Ctrl1_A1	EMT
Ctrl1_A1.Ctrl1_A1_CATGACTTCGCTGAAT-1	Ctrl1_A1	Gastric
Ctrl1_A1.Ctrl1_A1_CATGATGCACAATTCT-1	Ctrl1_A1	Lung.progenitor.like
Ctrl1_A1.Ctrl1_A1_CATGATGGAAGTTAGC-1	Ctrl1_A1	Gastric
Ctrl1_A1.Ctrl1_A1_CATGCGACCAGTTTAA-1	Ctrl1_A1	EMT
Ctrl1_A1.Ctrl1_A1_CATGCGTTAGACAGAA-1	Ctrl1_A1	Lung.progenitor.like
Ctrl1_A1.Ctrl1_A1_CATGCTGGCTCCAATT-1	Ctrl1_A1	Lung.progenitor.like
Ctrl1_A1.Ctrl1_A1_CATGGCAGGAAGATCG-1	Ctrl1_A1	AT1/2.like
Ctrl1_A1.Ctrl1_A1_CATGGTAAGTAGCGTT-1	Ctrl1_A1	Endoderm.like
Ctrl1_A1.Ctrl1_A1_CATGGTCTAGATACCG-1	Ctrl1_A1	AT1/2.like
Ctrl1_A1.Ctrl1_A1_CATGTCTCATTTATGG-1	Ctrl1_A1	Endoderm.like
Ctrl1_A1.Ctrl1_A1_CATTACATAGATTGTG-1	Ctrl1_A1	Gastric
Ctrl1_A1.Ctrl1_A1_CATTACGTCGGCCCGT-1	Ctrl1_A1	Lung.progenitor.like
Ctrl1_A1.Ctrl1_A1_CATTATGCTTGTTGTG-1	Ctrl1_A1	Lung.progenitor.like
Ctrl1_A1.Ctrl1_A1_CATTCAGGTCAGTGCG-1	Ctrl1_A1	AT1/2.like
Ctrl1_A1.Ctrl1_A1_CATTCCCATTCCGTCG-1	Ctrl1_A1	Gastric
Ctrl1_A1.Ctrl1_A1_CATTGATGAACACGCC-1	Ctrl1_A1	Endoderm.like
Ctrl1_A1.Ctrl1_A1_CATTGCGGGTCAATTC-1	Ctrl1_A1	Gastric
Ctrl1_A1.Ctrl1_A1_CATTTAGCGGACCATG-1	Ctrl1_A1	Gastric
Ctrl1_A1.Ctrl1_A1_CATTTCTAGCAGACTA-1	Ctrl1_A1	Lung.progenitor.like
Ctrl1_A1.Ctrl1_A1_CCAAACAGAACCCTCG-1	Ctrl1_A1	Lung.progenitor.like
Ctrl1_A1.Ctrl1_A1_CCAAATAACAAGATTC-1	Ctrl1_A1	Gastric
Ctrl1_A1.Ctrl1_A1_CCAACTTGATAGATCC-1	Ctrl1_A1	Gastric
Ctrl1_A1.Ctrl1_A1_CCAAGACTTCTGCGAA-1	Ctrl1_A1	Lung.progenitor.like
Ctrl1_A1.Ctrl1_A1_CCAAGCGTAACTCGTA-1	Ctrl1_A1	Gastric
Ctrl1_A1.Ctrl1_A1_CCAAGGAACAGAGAGG-1	Ctrl1_A1	Lung.progenitor.like
Ctrl1_A1.Ctrl1_A1_CCAATTGAATGTTAAT-1	Ctrl1_A1	Lung.progenitor.like
Ctrl1_A1.Ctrl1_A1_CCACAATGTACGTCTT-1	Ctrl1_A1	Gastric
Ctrl1_A1.Ctrl1_A1_CCACAGTACCCATCCT-1	Ctrl1_A1	Gastric
Ctrl1_A1.Ctrl1_A1_CCACATACTGCACCCA-1	Ctrl1_A1	Gastric
Ctrl1_A1.Ctrl1_A1_CCACCCAAGGAAAGTG-1	Ctrl1_A1	Gastric
Ctrl1_A1.Ctrl1_A1_CCACGAATTTAACCTC-1	Ctrl1_A1	Gastric
Ctrl1_A1.Ctrl1_A1_CCACGAGAAGAGAATC-1	Ctrl1_A1	Lung.progenitor.like
Ctrl1_A1.Ctrl1_A1_CCACGGAGCCATAAGA-1	Ctrl1_A1	AT1/2.like
Ctrl1_A1.Ctrl1_A1_CCACGGTGCCCGGTAG-1	Ctrl1_A1	Gastric
Ctrl1_A1.Ctrl1_A1_CCACGTAAATTAGACT-1	Ctrl1_A1	Gastric
Ctrl1_A1.Ctrl1_A1_CCACTATCCGGGTCAC-1	Ctrl1_A1	Gastric
Ctrl1_A1.Ctrl1_A1_CCAGAGACAAAGCCGG-1	Ctrl1_A1	Lung.progenitor.like
Ctrl1_A1.Ctrl1_A1_CCAGATAGTTGAGTGA-1	Ctrl1_A1	Gastric
Ctrl1_A1.Ctrl1_A1_CCAGCGGGATCACCAG-1	Ctrl1_A1	Gastric
Ctrl1_A1.Ctrl1_A1_CCAGCTACGCCTCATA-1	Ctrl1_A1	AT1/2.like
Ctrl1_A1.Ctrl1_A1_CCAGGGACGTGGCCTC-1	Ctrl1_A1	Lung.progenitor.like
Ctrl1_A1.Ctrl1_A1_CCAGTAGTCTGATCCA-1	Ctrl1_A1	Gastric
Ctrl1_A1.Ctrl1_A1_CCAGTCCATTATTCGA-1	Ctrl1_A1	AT1/2.like
Ctrl1_A1.Ctrl1_A1_CCAGTCTAGACGGCGC-1	Ctrl1_A1	Gastric
Ctrl1_A1.Ctrl1_A1_CCATAAACAACCCGAC-1	Ctrl1_A1	Lung.progenitor.like
Ctrl1_A1.Ctrl1_A1_CCATACCTTTACTTGT-1	Ctrl1_A1	Gastric
Ctrl1_A1.Ctrl1_A1_CCATAGGTTGGCGTGG-1	Ctrl1_A1	Lung.progenitor.like
Ctrl1_A1.Ctrl1_A1_CCATATGGAAACTATA-1	Ctrl1_A1	Endoderm.like
Ctrl1_A1.Ctrl1_A1_CCATCCATACCAAGTC-1	Ctrl1_A1	EMT
Ctrl1_A1.Ctrl1_A1_CCATCTCACCAGTGAA-1	Ctrl1_A1	Gastric
Ctrl1_A1.Ctrl1_A1_CCATCTTGTTCACAAT-1	Ctrl1_A1	EMT
Ctrl1_A1.Ctrl1_A1_CCATGCTCTGCAGGAA-1	Ctrl1_A1	Lung.progenitor.like
Ctrl1_A1.Ctrl1_A1_CCATTGTTTCCTCCAT-1	Ctrl1_A1	Endoderm.like
Ctrl1_A1.Ctrl1_A1_CCCAAACATGCTGCTC-1	Ctrl1_A1	Gastric
Ctrl1_A1.Ctrl1_A1_CCCACTCCACGGTATC-1	Ctrl1_A1	AT1/2.like
Ctrl1_A1.Ctrl1_A1_CCCAGAGGAGGGCGTA-1	Ctrl1_A1	Endoderm.like
Ctrl1_A1.Ctrl1_A1_CCCAGGTCTGAAGGCT-1	Ctrl1_A1	Gastric
Ctrl1_A1.Ctrl1_A1_CCCAGTTAAGGCGCCG-1	Ctrl1_A1	Gastric
Ctrl1_A1.Ctrl1_A1_CCCGACCATAGTCCGC-1	Ctrl1_A1	Lung.progenitor.like
Ctrl1_A1.Ctrl1_A1_CCCGAGTTTCTCCGTA-1	Ctrl1_A1	Gastric
Ctrl1_A1.Ctrl1_A1_CCCGATAGCCTCGCCT-1	Ctrl1_A1	Gastric
Ctrl1_A1.Ctrl1_A1_CCCGCCATGCTCCCGT-1	Ctrl1_A1	Lung.progenitor.like
Ctrl1_A1.Ctrl1_A1_CCCGCGCAATGCACCC-1	Ctrl1_A1	Lung.progenitor.like
Ctrl1_A1.Ctrl1_A1_CCCGGGTCGTTCAGGG-1	Ctrl1_A1	AT1/2.like
Ctrl1_A1.Ctrl1_A1_CCCGGTGGAAGAACCT-1	Ctrl1_A1	High.plasticity
Ctrl1_A1.Ctrl1_A1_CCCGTCAGCGTCTGAC-1	Ctrl1_A1	Lung.progenitor.like
Ctrl1_A1.Ctrl1_A1_CCCGTGAGGGCGGTGA-1	Ctrl1_A1	AT1/2.like
Ctrl1_A1.Ctrl1_A1_CCCGTTTCGCAGATGT-1	Ctrl1_A1	Gastric
Ctrl1_A1.Ctrl1_A1_CCCTCATTCTGGAATT-1	Ctrl1_A1	EMT
Ctrl1_A1.Ctrl1_A1_CCCTCCTCGCTCGTAT-1	Ctrl1_A1	Gastric
Ctrl1_A1.Ctrl1_A1_CCGAAAGTGGTGAGCA-1	Ctrl1_A1	Lung.progenitor.like
Ctrl1_A1.Ctrl1_A1_CCGAAGGGCGTACCGC-1	Ctrl1_A1	Gastric
Ctrl1_A1.Ctrl1_A1_CCGAAGTATATTGTTC-1	Ctrl1_A1	EMT
Ctrl1_A1.Ctrl1_A1_CCGAGAAGTCGCATAA-1	Ctrl1_A1	Endoderm.like
Ctrl1_A1.Ctrl1_A1_CCGATCTCAACCTTAT-1	Ctrl1_A1	Gastric
Ctrl1_A1.Ctrl1_A1_CCGCACAAAGACCAAC-1	Ctrl1_A1	Gastric
Ctrl1_A1.Ctrl1_A1_CCGCACACGAACGTGT-1	Ctrl1_A1	Gastric
Ctrl1_A1.Ctrl1_A1_CCGCCGGTCAACACAC-1	Ctrl1_A1	Lung.progenitor.like
Ctrl1_A1.Ctrl1_A1_CCGCCGTTGAGGATAA-1	Ctrl1_A1	Gastric
Ctrl1_A1.Ctrl1_A1_CCGCTTGCTGACATGG-1	Ctrl1_A1	High.plasticity
Ctrl1_A1.Ctrl1_A1_CCGGAAGTTATCAGTC-1	Ctrl1_A1	EMT
Ctrl1_A1.Ctrl1_A1_CCGGAATGGTTTCAGT-1	Ctrl1_A1	EMT
Ctrl1_A1.Ctrl1_A1_CCGGCACGACCGTTTC-1	Ctrl1_A1	Endoderm.like
Ctrl1_A1.Ctrl1_A1_CCGGCGCATATTGGAT-1	Ctrl1_A1	Lung.progenitor.like
Ctrl1_A1.Ctrl1_A1_CCGGGACCCGCAGAGA-1	Ctrl1_A1	Lung.progenitor.like
Ctrl1_A1.Ctrl1_A1_CCGGGCGGTCTCGTCA-1	Ctrl1_A1	Gastric
Ctrl1_A1.Ctrl1_A1_CCGGGCTGCTCCATAC-1	Ctrl1_A1	EMT
Ctrl1_A1.Ctrl1_A1_CCGGTAATGGCTAGTC-1	Ctrl1_A1	Gastric
Ctrl1_A1.Ctrl1_A1_CCGTAAGTTGGTCCCA-1	Ctrl1_A1	Gastric
Ctrl1_A1.Ctrl1_A1_CCGTACCCAAGCGCCA-1	Ctrl1_A1	AT1/2.like
Ctrl1_A1.Ctrl1_A1_CCGTGAGGCATTCATG-1	Ctrl1_A1	Gastric
Ctrl1_A1.Ctrl1_A1_CCGTGCCCATGACGGC-1	Ctrl1_A1	EMT
Ctrl1_A1.Ctrl1_A1_CCGTGGAACGATCCAA-1	Ctrl1_A1	Gastric
Ctrl1_A1.Ctrl1_A1_CCTAAATTAACGGTTC-1	Ctrl1_A1	Gastric
Ctrl1_A1.Ctrl1_A1_CCTAAATTGTATCCTA-1	Ctrl1_A1	Gastric
Ctrl1_A1.Ctrl1_A1_CCTAACCCAAACAAGT-1	Ctrl1_A1	Gastric
Ctrl1_A1.Ctrl1_A1_CCTAACTAAGGCTCTA-1	Ctrl1_A1	AT1/2.like
Ctrl1_A1.Ctrl1_A1_CCTACGGCTCAGTCGA-1	Ctrl1_A1	EMT
Ctrl1_A1.Ctrl1_A1_CCTACTGCTTACACTT-1	Ctrl1_A1	Lung.progenitor.like
Ctrl1_A1.Ctrl1_A1_CCTAGGCGTAGCGATC-1	Ctrl1_A1	Gastric
Ctrl1_A1.Ctrl1_A1_CCTAGTTAGTCGCATG-1	Ctrl1_A1	Lung.progenitor.like
Ctrl1_A1.Ctrl1_A1_CCTATCTATATCGGAA-1	Ctrl1_A1	Lung.progenitor.like
Ctrl1_A1.Ctrl1_A1_CCTATGAAGTGGTGCC-1	Ctrl1_A1	Gastric
Ctrl1_A1.Ctrl1_A1_CCTATGGGTTACCGTC-1	Ctrl1_A1	AT1/2.like
Ctrl1_A1.Ctrl1_A1_CCTCACCAATCTTGAC-1	Ctrl1_A1	Lung.progenitor.like
Ctrl1_A1.Ctrl1_A1_CCTCACCTGAGGGAGC-1	Ctrl1_A1	EMT
Ctrl1_A1.Ctrl1_A1_CCTCACCTTAGCATCG-1	Ctrl1_A1	Gastric
Ctrl1_A1.Ctrl1_A1_CCTCATGCAGCTACGA-1	Ctrl1_A1	AT1/2.like
Ctrl1_A1.Ctrl1_A1_CCTCCCGACAATCCCT-1	Ctrl1_A1	Lung.progenitor.like
Ctrl1_A1.Ctrl1_A1_CCTCCTGAGCCCACAT-1	Ctrl1_A1	AT1/2.like
Ctrl1_A1.Ctrl1_A1_CCTCGAAGTGGACGGG-1	Ctrl1_A1	Lung.progenitor.like
Ctrl1_A1.Ctrl1_A1_CCTCGCCAGCAAATTA-1	Ctrl1_A1	Lung.progenitor.like
Ctrl1_A1.Ctrl1_A1_CCTCGCGCGATATAGG-1	Ctrl1_A1	Endoderm.like
Ctrl1_A1.Ctrl1_A1_CCTCGGACCGGGATAG-1	Ctrl1_A1	Gastric
Ctrl1_A1.Ctrl1_A1_CCTCTAATCTGCCAAG-1	Ctrl1_A1	EMT
Ctrl1_A1.Ctrl1_A1_CCTCTGGCCTAGACGG-1	Ctrl1_A1	Lung.progenitor.like
Ctrl1_A1.Ctrl1_A1_CCTGAACGATATATTC-1	Ctrl1_A1	Gastric
Ctrl1_A1.Ctrl1_A1_CCTGAATATTTACATA-1	Ctrl1_A1	AT1/2.like
Ctrl1_A1.Ctrl1_A1_CCTGCTATTTGAGAAG-1	Ctrl1_A1	Lung.progenitor.like
Ctrl1_A1.Ctrl1_A1_CCTGGAAACGTTCTGC-1	Ctrl1_A1	Gastric
Ctrl1_A1.Ctrl1_A1_CCTGTACTCACGCCCA-1	Ctrl1_A1	AT1/2.like
Ctrl1_A1.Ctrl1_A1_CCTGTCACCCGGGCTC-1	Ctrl1_A1	High.plasticity
Ctrl1_A1.Ctrl1_A1_CCTGTCCCTCACGTTA-1	Ctrl1_A1	Gastric
Ctrl1_A1.Ctrl1_A1_CCTTCTTGATCCAGTG-1	Ctrl1_A1	Lung.progenitor.like
Ctrl1_A1.Ctrl1_A1_CCTTGACCACTTTATT-1	Ctrl1_A1	EMT
Ctrl1_A1.Ctrl1_A1_CCTTTCAATGAAGAAA-1	Ctrl1_A1	Gastric
Ctrl1_A1.Ctrl1_A1_CGAACAGTATGGGCGT-1	Ctrl1_A1	Endoderm.like
Ctrl1_A1.Ctrl1_A1_CGAACGCCCAGTGCCG-1	Ctrl1_A1	Lung.progenitor.like
Ctrl1_A1.Ctrl1_A1_CGAAGCTATAAATTCA-1	Ctrl1_A1	Gastric
Ctrl1_A1.Ctrl1_A1_CGACAATTTGATCTAA-1	Ctrl1_A1	Gastric
Ctrl1_A1.Ctrl1_A1_CGACACGCTCCGACAG-1	Ctrl1_A1	Gastric
Ctrl1_A1.Ctrl1_A1_CGACTCAGGATGTTAT-1	Ctrl1_A1	AT1/2.like
Ctrl1_A1.Ctrl1_A1_CGACTTTGTATAGCCT-1	Ctrl1_A1	Gastric
Ctrl1_A1.Ctrl1_A1_CGAGAGATGTGAACCT-1	Ctrl1_A1	High.plasticity
Ctrl1_A1.Ctrl1_A1_CGAGATTTCGCTCGGG-1	Ctrl1_A1	Gastric
Ctrl1_A1.Ctrl1_A1_CGAGCACTTCAAGTTT-1	Ctrl1_A1	EMT
Ctrl1_A1.Ctrl1_A1_CGAGCGTTGATCAGCC-1	Ctrl1_A1	EMT
Ctrl1_A1.Ctrl1_A1_CGAGCTGGGCTTTAGG-1	Ctrl1_A1	Lung.progenitor.like
Ctrl1_A1.Ctrl1_A1_CGAGGAGCTTCCATAT-1	Ctrl1_A1	Endoderm.like
Ctrl1_A1.Ctrl1_A1_CGAGGATCGGGAACGA-1	Ctrl1_A1	Gastric
Ctrl1_A1.Ctrl1_A1_CGAGGCTAAATATGGC-1	Ctrl1_A1	AT1/2.like
Ctrl1_A1.Ctrl1_A1_CGAGGGACTGCGGTCG-1	Ctrl1_A1	Gastric
Ctrl1_A1.Ctrl1_A1_CGAGGGTATCCAGGTG-1	Ctrl1_A1	AT1/2.like
Ctrl1_A1.Ctrl1_A1_CGAGTGCTATAGTTCG-1	Ctrl1_A1	Lung.progenitor.like
Ctrl1_A1.Ctrl1_A1_CGAGTTCTGTCCCACC-1	Ctrl1_A1	Gastric
Ctrl1_A1.Ctrl1_A1_CGAGTTTATCGGACTG-1	Ctrl1_A1	Gastric
Ctrl1_A1.Ctrl1_A1_CGATAATACTCAGGTT-1	Ctrl1_A1	Gastric
Ctrl1_A1.Ctrl1_A1_CGATCTGTTGGAGGAC-1	Ctrl1_A1	AT1/2.like
Ctrl1_A1.Ctrl1_A1_CGATGGACCCTACGCC-1	Ctrl1_A1	Endoderm.like
Ctrl1_A1.Ctrl1_A1_CGCAAACACGAGTTAC-1	Ctrl1_A1	Lung.progenitor.like
Ctrl1_A1.Ctrl1_A1_CGCAATTACTTTCGGT-1	Ctrl1_A1	EMT
Ctrl1_A1.Ctrl1_A1_CGCAATTAGGGTAATA-1	Ctrl1_A1	Lung.progenitor.like
Ctrl1_A1.Ctrl1_A1_CGCAATTCTACAATAA-1	Ctrl1_A1	Lung.progenitor.like
Ctrl1_A1.Ctrl1_A1_CGCACATGTCCACTAC-1	Ctrl1_A1	Gastric
Ctrl1_A1.Ctrl1_A1_CGCACGTGCGCTATCA-1	Ctrl1_A1	Endoderm.like
Ctrl1_A1.Ctrl1_A1_CGCAGAAACATTTGCG-1	Ctrl1_A1	Lung.progenitor.like
Ctrl1_A1.Ctrl1_A1_CGCAGATCTTCACCCG-1	Ctrl1_A1	Gastric
Ctrl1_A1.Ctrl1_A1_CGCAGGCGATCCAAAC-1	Ctrl1_A1	EMT
Ctrl1_A1.Ctrl1_A1_CGCATCCATCAGCCAG-1	Ctrl1_A1	Gastric
Ctrl1_A1.Ctrl1_A1_CGCATGGTGCGATGCT-1	Ctrl1_A1	AT1/2.like
Ctrl1_A1.Ctrl1_A1_CGCATTAGCTAATAGG-1	Ctrl1_A1	Lung.progenitor.like
Ctrl1_A1.Ctrl1_A1_CGCCACCCGCATTAAC-1	Ctrl1_A1	AT1/2.like
Ctrl1_A1.Ctrl1_A1_CGCCATCCGATTATGA-1	Ctrl1_A1	High.plasticity
Ctrl1_A1.Ctrl1_A1_CGCCCTTGAAGGCTGA-1	Ctrl1_A1	Lung.progenitor.like
Ctrl1_A1.Ctrl1_A1_CGCCGCCCATGCCTGT-1	Ctrl1_A1	Endoderm.like
Ctrl1_A1.Ctrl1_A1_CGCCGTCTACCCATCG-1	Ctrl1_A1	Endoderm.like
Ctrl1_A1.Ctrl1_A1_CGCCTCCCTCCTCTAT-1	Ctrl1_A1	Gastric
Ctrl1_A1.Ctrl1_A1_CGCCTGGCCTACGTAA-1	Ctrl1_A1	AT1/2.like
Ctrl1_A1.Ctrl1_A1_CGCCTTTAGCATGCTC-1	Ctrl1_A1	Gastric
Ctrl1_A1.Ctrl1_A1_CGCGAGTCTGCCGGGT-1	Ctrl1_A1	AT1/2.like
Ctrl1_A1.Ctrl1_A1_CGCGGCTCAACTTGAA-1	Ctrl1_A1	Gastric
Ctrl1_A1.Ctrl1_A1_CGCGGGAATTAGGCAG-1	Ctrl1_A1	Gastric
Ctrl1_A1.Ctrl1_A1_CGCGGTAAGTCTAGCT-1	Ctrl1_A1	Gastric
Ctrl1_A1.Ctrl1_A1_CGCGGTCACAAACCAA-1	Ctrl1_A1	Endoderm.like
Ctrl1_A1.Ctrl1_A1_CGCGTTCATGAAATAC-1	Ctrl1_A1	Lung.progenitor.like
Ctrl1_A1.Ctrl1_A1_CGCTAGAGACCGCTGC-1	Ctrl1_A1	EMT
Ctrl1_A1.Ctrl1_A1_CGCTATTCAATGTATG-1	Ctrl1_A1	Lung.progenitor.like
Ctrl1_A1.Ctrl1_A1_CGCTCGACATAATGAT-1	Ctrl1_A1	Lung.progenitor.like
Ctrl1_A1.Ctrl1_A1_CGCTGGTGACTACCCT-1	Ctrl1_A1	Gastric
Ctrl1_A1.Ctrl1_A1_CGCTGTGACGCCGCAC-1	Ctrl1_A1	Lung.progenitor.like
Ctrl1_A1.Ctrl1_A1_CGCTTCCACTGAAATC-1	Ctrl1_A1	Lung.progenitor.like
Ctrl1_A1.Ctrl1_A1_CGCTTTCATACCGGTG-1	Ctrl1_A1	Lung.progenitor.like
Ctrl1_A1.Ctrl1_A1_CGCTTTCTTGCATTCG-1	Ctrl1_A1	Gastric
Ctrl1_A1.Ctrl1_A1_CGGAGCATGGCGATCC-1	Ctrl1_A1	High.plasticity
Ctrl1_A1.Ctrl1_A1_CGGCAATAAGATCGCC-1	Ctrl1_A1	EMT
Ctrl1_A1.Ctrl1_A1_CGGCAGGGTCGGGTTG-1	Ctrl1_A1	Endoderm.like
Ctrl1_A1.Ctrl1_A1_CGGCCCAACCTGTAGT-1	Ctrl1_A1	Gastric
Ctrl1_A1.Ctrl1_A1_CGGCCCAGGTATATCC-1	Ctrl1_A1	Gastric
Ctrl1_A1.Ctrl1_A1_CGGCTCTAAAGCTGCA-1	Ctrl1_A1	Gastric
Ctrl1_A1.Ctrl1_A1_CGGCTTTGTATGATAA-1	Ctrl1_A1	Lung.progenitor.like
Ctrl1_A1.Ctrl1_A1_CGGGAATATAGTATAC-1	Ctrl1_A1	Gastric
Ctrl1_A1.Ctrl1_A1_CGGGAGCTTCAGTGTA-1	Ctrl1_A1	Gastric
Ctrl1_A1.Ctrl1_A1_CGGGATCAATGTAAGA-1	Ctrl1_A1	Lung.progenitor.like
Ctrl1_A1.Ctrl1_A1_CGGGTGTACCCATTTA-1	Ctrl1_A1	Gastric
Ctrl1_A1.Ctrl1_A1_CGGTACTAGAATCAAA-1	Ctrl1_A1	Gastric
Ctrl1_A1.Ctrl1_A1_CGGTAGAGGTGCAGGT-1	Ctrl1_A1	AT1/2.like
Ctrl1_A1.Ctrl1_A1_CGGTCAAGTGGGAACC-1	Ctrl1_A1	Gastric
Ctrl1_A1.Ctrl1_A1_CGGTCTATCAACCCGT-1	Ctrl1_A1	AT1/2.like
Ctrl1_A1.Ctrl1_A1_CGGTGTACTTGATCCC-1	Ctrl1_A1	EMT
Ctrl1_A1.Ctrl1_A1_CGGTTATCCAACAGTG-1	Ctrl1_A1	EMT
Ctrl1_A1.Ctrl1_A1_CGGTTCAAGTAGGTGT-1	Ctrl1_A1	Endoderm.like
Ctrl1_A1.Ctrl1_A1_CGTACCTGATAGGCCT-1	Ctrl1_A1	EMT
Ctrl1_A1.Ctrl1_A1_CGTAGCGAATTGTCAG-1	Ctrl1_A1	Lung.progenitor.like
Ctrl1_A1.Ctrl1_A1_CGTAGCGCCGACGTTG-1	Ctrl1_A1	Lung.progenitor.like
Ctrl1_A1.Ctrl1_A1_CGTCAGTGCGCACAAG-1	Ctrl1_A1	EMT
Ctrl1_A1.Ctrl1_A1_CGTCATACCATATCCA-1	Ctrl1_A1	High.plasticity
Ctrl1_A1.Ctrl1_A1_CGTCGGATAGTGTTGA-1	Ctrl1_A1	Gastric
Ctrl1_A1.Ctrl1_A1_CGTCTGGAAGGGCCCG-1	Ctrl1_A1	Lung.progenitor.like
Ctrl1_A1.Ctrl1_A1_CGTCTTGAGTGTGACG-1	Ctrl1_A1	Gastric
Ctrl1_A1.Ctrl1_A1_CGTGCAGACTGGGACA-1	Ctrl1_A1	Gastric
Ctrl1_A1.Ctrl1_A1_CGTGCCCTCCCGAAGA-1	Ctrl1_A1	Gastric
Ctrl1_A1.Ctrl1_A1_CGTGCTGGCCTAGTCG-1	Ctrl1_A1	AT1/2.like
Ctrl1_A1.Ctrl1_A1_CGTGGAAGCCTCGTAC-1	Ctrl1_A1	Gastric
Ctrl1_A1.Ctrl1_A1_CGTGGCCGAATATCTA-1	Ctrl1_A1	Gastric
Ctrl1_A1.Ctrl1_A1_CGTGTCCCATTCGCGA-1	Ctrl1_A1	EMT
Ctrl1_A1.Ctrl1_A1_CGTGTGTTAAACCCTG-1	Ctrl1_A1	Gastric
Ctrl1_A1.Ctrl1_A1_CGTTAAACTAGTTAGG-1	Ctrl1_A1	Gastric
Ctrl1_A1.Ctrl1_A1_CGTTCATGGTGCGCGT-1	Ctrl1_A1	AT1/2.like
Ctrl1_A1.Ctrl1_A1_CGTTCTTCGCACACCT-1	Ctrl1_A1	Gastric
Ctrl1_A1.Ctrl1_A1_CGTTGAGCGACCGTCG-1	Ctrl1_A1	AT1/2.like
Ctrl1_A1.Ctrl1_A1_CGTTGTAAGATTGATT-1	Ctrl1_A1	Gastric
Ctrl1_A1.Ctrl1_A1_CGTTTAAGCGGAGCAC-1	Ctrl1_A1	Lung.progenitor.like
Ctrl1_A1.Ctrl1_A1_CGTTTACAAGGCAGCT-1	Ctrl1_A1	AT1/2.like
Ctrl1_A1.Ctrl1_A1_CTAAATCCTATTCCGG-1	Ctrl1_A1	Gastric
Ctrl1_A1.Ctrl1_A1_CTAACGAAACTTGCTG-1	Ctrl1_A1	Gastric
Ctrl1_A1.Ctrl1_A1_CTAAGGGAATGATTGG-1	Ctrl1_A1	Endoderm.like
Ctrl1_A1.Ctrl1_A1_CTAATTCGCACGCGCT-1	Ctrl1_A1	EMT
Ctrl1_A1.Ctrl1_A1_CTAATTCTCAGATATT-1	Ctrl1_A1	EMT
Ctrl1_A1.Ctrl1_A1_CTAATTTCAACAACAC-1	Ctrl1_A1	Lung.progenitor.like
Ctrl1_A1.Ctrl1_A1_CTACCCTAAGGTCATA-1	Ctrl1_A1	Gastric
Ctrl1_A1.Ctrl1_A1_CTACGACTAGCTATAA-1	Ctrl1_A1	AT1/2.like
Ctrl1_A1.Ctrl1_A1_CTACTATCTTTCAGAG-1	Ctrl1_A1	Gastric
Ctrl1_A1.Ctrl1_A1_CTACTGCCACCTGACC-1	Ctrl1_A1	Lung.progenitor.like
Ctrl1_A1.Ctrl1_A1_CTAGATGTGAGTGTAA-1	Ctrl1_A1	Gastric
Ctrl1_A1.Ctrl1_A1_CTAGATTTACGACGGC-1	Ctrl1_A1	Gastric
Ctrl1_A1.Ctrl1_A1_CTAGCATAGTATAATG-1	Ctrl1_A1	AT1/2.like
Ctrl1_A1.Ctrl1_A1_CTAGCCGATGTTATGA-1	Ctrl1_A1	Gastric
Ctrl1_A1.Ctrl1_A1_CTAGCTTAATGGTCCC-1	Ctrl1_A1	Gastric
Ctrl1_A1.Ctrl1_A1_CTAGGCGCCCTATCAG-1	Ctrl1_A1	AT1/2.like
Ctrl1_A1.Ctrl1_A1_CTAGGTCTGAAGGAAT-1	Ctrl1_A1	Gastric
Ctrl1_A1.Ctrl1_A1_CTAGTCACGTCTTAAG-1	Ctrl1_A1	Gastric
Ctrl1_A1.Ctrl1_A1_CTATAAGAGCCAATCG-1	Ctrl1_A1	Endoderm.like
Ctrl1_A1.Ctrl1_A1_CTATCGACGAAATACA-1	Ctrl1_A1	EMT
Ctrl1_A1.Ctrl1_A1_CTATCGGGTCTCAACA-1	Ctrl1_A1	High.plasticity
Ctrl1_A1.Ctrl1_A1_CTATGCCCGAATGCAA-1	Ctrl1_A1	AT1/2.like
Ctrl1_A1.Ctrl1_A1_CTATGGGAAGCGGAAT-1	Ctrl1_A1	Endoderm.like
Ctrl1_A1.Ctrl1_A1_CTATGTCACTAGCCCA-1	Ctrl1_A1	EMT
Ctrl1_A1.Ctrl1_A1_CTATGTCTATTGAAAC-1	Ctrl1_A1	EMT
Ctrl1_A1.Ctrl1_A1_CTATTTGGTTACGGAT-1	Ctrl1_A1	Gastric
Ctrl1_A1.Ctrl1_A1_CTCAGATTGTGATAAG-1	Ctrl1_A1	AT1/2.like
Ctrl1_A1.Ctrl1_A1_CTCAGGACTCACCTGT-1	Ctrl1_A1	EMT
Ctrl1_A1.Ctrl1_A1_CTCAGTCACGACAAAT-1	Ctrl1_A1	Endoderm.like
Ctrl1_A1.Ctrl1_A1_CTCATCACTTAGTGAT-1	Ctrl1_A1	Endoderm.like
Ctrl1_A1.Ctrl1_A1_CTCATGGCTCACAATC-1	Ctrl1_A1	Lung.progenitor.like
Ctrl1_A1.Ctrl1_A1_CTCATGGTAATTTGCG-1	Ctrl1_A1	AT1/2.like
Ctrl1_A1.Ctrl1_A1_CTCATTAACGTTGCCC-1	Ctrl1_A1	Gastric
Ctrl1_A1.Ctrl1_A1_CTCATTTGATGGGCGG-1	Ctrl1_A1	Lung.progenitor.like
Ctrl1_A1.Ctrl1_A1_CTCCCAATGAGTCGCG-1	Ctrl1_A1	Gastric
Ctrl1_A1.Ctrl1_A1_CTCCCTCCTTTCGATC-1	Ctrl1_A1	AT1/2.like
Ctrl1_A1.Ctrl1_A1_CTCCGGCCTAATATGC-1	Ctrl1_A1	Lung.progenitor.like
Ctrl1_A1.Ctrl1_A1_CTCCTAAGTTATGTCT-1	Ctrl1_A1	AT1/2.like
Ctrl1_A1.Ctrl1_A1_CTCCTGTTCAAGGCAG-1	Ctrl1_A1	Gastric
Ctrl1_A1.Ctrl1_A1_CTCCTTTACGCAAGTC-1	Ctrl1_A1	Endoderm.like
Ctrl1_A1.Ctrl1_A1_CTCGAGGTCGAACAGT-1	Ctrl1_A1	Lung.progenitor.like
Ctrl1_A1.Ctrl1_A1_CTCGATATTTGCGAGC-1	Ctrl1_A1	AT1/2.like
Ctrl1_A1.Ctrl1_A1_CTCGGGATAACACCTA-1	Ctrl1_A1	Endoderm.like
Ctrl1_A1.Ctrl1_A1_CTCGGTACCACTGCTC-1	Ctrl1_A1	Gastric
Ctrl1_A1.Ctrl1_A1_CTCGGTCCGTAGCCTG-1	Ctrl1_A1	Lung.progenitor.like
Ctrl1_A1.Ctrl1_A1_CTCGTTTCTAATGTTT-1	Ctrl1_A1	Endoderm.like
Ctrl1_A1.Ctrl1_A1_CTCTAATGCATTGATC-1	Ctrl1_A1	Endoderm.like
Ctrl1_A1.Ctrl1_A1_CTCTCACAATCGATGA-1	Ctrl1_A1	AT1/2.like
Ctrl1_A1.Ctrl1_A1_CTCTGCGAAGCAAGCA-1	Ctrl1_A1	High.plasticity
Ctrl1_A1.Ctrl1_A1_CTCTGGACGCCTGGTG-1	Ctrl1_A1	High.plasticity
Ctrl1_A1.Ctrl1_A1_CTCTGTTTGAGGATTC-1	Ctrl1_A1	Lung.progenitor.like
Ctrl1_A1.Ctrl1_A1_CTCTTCTATTGACTGG-1	Ctrl1_A1	Gastric
Ctrl1_A1.Ctrl1_A1_CTGAAAGAGATCCGAC-1	Ctrl1_A1	Lung.progenitor.like
Ctrl1_A1.Ctrl1_A1_CTGAATTTATTGCCAG-1	Ctrl1_A1	Endoderm.like
Ctrl1_A1.Ctrl1_A1_CTGACATAGAAATAGA-1	Ctrl1_A1	High.plasticity
Ctrl1_A1.Ctrl1_A1_CTGACTGCGCAGCTCG-1	Ctrl1_A1	Gastric
Ctrl1_A1.Ctrl1_A1_CTGAGAAAGTTCGGCG-1	Ctrl1_A1	Gastric
Ctrl1_A1.Ctrl1_A1_CTGAGCAAGTAACAAG-1	Ctrl1_A1	Lung.progenitor.like
Ctrl1_A1.Ctrl1_A1_CTGAGCGAGACTTATT-1	Ctrl1_A1	Gastric
Ctrl1_A1.Ctrl1_A1_CTGCACCTAGTCCACA-1	Ctrl1_A1	Gastric
Ctrl1_A1.Ctrl1_A1_CTGCACCTGGAACCGC-1	Ctrl1_A1	Lung.progenitor.like
Ctrl1_A1.Ctrl1_A1_CTGCCAAGGTTGGAAG-1	Ctrl1_A1	AT1/2.like
Ctrl1_A1.Ctrl1_A1_CTGCCTCATATGCAAC-1	Ctrl1_A1	Gastric
Ctrl1_A1.Ctrl1_A1_CTGCTGTCTAACGAGC-1	Ctrl1_A1	Gastric
Ctrl1_A1.Ctrl1_A1_CTGCTTTATGTCCGCG-1	Ctrl1_A1	Gastric
Ctrl1_A1.Ctrl1_A1_CTGGAAGACACGGTGG-1	Ctrl1_A1	EMT
Ctrl1_A1.Ctrl1_A1_CTGGCATCCGAATGAG-1	Ctrl1_A1	AT1/2.like
Ctrl1_A1.Ctrl1_A1_CTGGCGACATAAGTCC-1	Ctrl1_A1	AT1/2.like
Ctrl1_A1.Ctrl1_A1_CTGGCGCACAGGTCTG-1	Ctrl1_A1	EMT
Ctrl1_A1.Ctrl1_A1_CTGGCGGGAATAAGTA-1	Ctrl1_A1	EMT
Ctrl1_A1.Ctrl1_A1_CTGGCTGATTCATCCT-1	Ctrl1_A1	Gastric
Ctrl1_A1.Ctrl1_A1_CTGGGATAAATAATGG-1	Ctrl1_A1	Gastric
Ctrl1_A1.Ctrl1_A1_CTGGGATACGCTACCC-1	Ctrl1_A1	Gastric
Ctrl1_A1.Ctrl1_A1_CTGGGTAGGCAGTTAA-1	Ctrl1_A1	Gastric
Ctrl1_A1.Ctrl1_A1_CTGGTAACACATAGAA-1	Ctrl1_A1	Gastric
Ctrl1_A1.Ctrl1_A1_CTGGTAACGAGCTCTT-1	Ctrl1_A1	Gastric
Ctrl1_A1.Ctrl1_A1_CTGGTTCAACGCATCA-1	Ctrl1_A1	EMT
Ctrl1_A1.Ctrl1_A1_CTGGTTCGCGAGCTAC-1	Ctrl1_A1	Gastric
Ctrl1_A1.Ctrl1_A1_CTGGTTTCGAGCAAGA-1	Ctrl1_A1	Endoderm.like
Ctrl1_A1.Ctrl1_A1_CTGTATGGTGTAGAAA-1	Ctrl1_A1	Lung.progenitor.like
Ctrl1_A1.Ctrl1_A1_CTGTCAAATGGCTCGG-1	Ctrl1_A1	Gastric
Ctrl1_A1.Ctrl1_A1_CTGTGCAGGGTAGGTC-1	Ctrl1_A1	Endoderm.like
Ctrl1_A1.Ctrl1_A1_CTGTTCACTGCCTGTG-1	Ctrl1_A1	Lung.progenitor.like
Ctrl1_A1.Ctrl1_A1_CTGTTCATCTCACGGG-1	Ctrl1_A1	Lung.progenitor.like
Ctrl1_A1.Ctrl1_A1_CTTAACTTCGAAGTAC-1	Ctrl1_A1	Lung.progenitor.like
Ctrl1_A1.Ctrl1_A1_CTTACACTGGGAAATA-1	Ctrl1_A1	Lung.progenitor.like
Ctrl1_A1.Ctrl1_A1_CTTAGTAGGCCTACAG-1	Ctrl1_A1	Gastric
Ctrl1_A1.Ctrl1_A1_CTTATGTTGACTACCA-1	Ctrl1_A1	AT1/2.like
Ctrl1_A1.Ctrl1_A1_CTTCATAGCTCAAGAA-1	Ctrl1_A1	Lung.progenitor.like
Ctrl1_A1.Ctrl1_A1_CTTCGGCCAATTGTTT-1	Ctrl1_A1	Gastric
Ctrl1_A1.Ctrl1_A1_CTTCTTACGTCGTATA-1	Ctrl1_A1	Lung.progenitor.like
Ctrl1_A1.Ctrl1_A1_CTTGACCCGAAAGATA-1	Ctrl1_A1	Lung.progenitor.like
Ctrl1_A1.Ctrl1_A1_CTTGAGTTAGGGTAAT-1	Ctrl1_A1	Gastric
Ctrl1_A1.Ctrl1_A1_CTTGTACTTGTTGACT-1	Ctrl1_A1	Lung.progenitor.like
Ctrl1_A1.Ctrl1_A1_CTTGTGAGTCTTTGAC-1	Ctrl1_A1	Lung.progenitor.like
Ctrl1_A1.Ctrl1_A1_CTTGTGCTCACCGATT-1	Ctrl1_A1	AT1/2.like
Ctrl1_A1.Ctrl1_A1_CTTGTTGCTGAGTCAA-1	Ctrl1_A1	Gastric
Ctrl1_A1.Ctrl1_A1_CTTGTTTATGTAGCCA-1	Ctrl1_A1	Lung.progenitor.like
Ctrl1_A1.Ctrl1_A1_CTTTAACTTTCAAAGG-1	Ctrl1_A1	Lung.progenitor.like
Ctrl1_A1.Ctrl1_A1_CTTTACCGAATAGTAG-1	Ctrl1_A1	Endoderm.like
Ctrl1_A1.Ctrl1_A1_CTTTAGGAACACTGTT-1	Ctrl1_A1	Gastric
Ctrl1_A1.Ctrl1_A1_CTTTGCTGTCATGGAT-1	Ctrl1_A1	Endoderm.like
Ctrl1_A1.Ctrl1_A1_GAAACAGATGACCACC-1	Ctrl1_A1	Gastric
Ctrl1_A1.Ctrl1_A1_GAAACAGCCATGCAGT-1	Ctrl1_A1	Lung.progenitor.like
Ctrl1_A1.Ctrl1_A1_GAAACCATGGTGCGCT-1	Ctrl1_A1	Endoderm.like
Ctrl1_A1.Ctrl1_A1_GAAACTCTAATGAAGG-1	Ctrl1_A1	Lung.progenitor.like
Ctrl1_A1.Ctrl1_A1_GAAAGAACAGCGTTAT-1	Ctrl1_A1	Gastric
Ctrl1_A1.Ctrl1_A1_GAAAGTGACTAACTGC-1	Ctrl1_A1	Lung.progenitor.like
Ctrl1_A1.Ctrl1_A1_GAAATACTAAACGTTT-1	Ctrl1_A1	Lung.progenitor.like
Ctrl1_A1.Ctrl1_A1_GAAATCGCGCGCAACT-1	Ctrl1_A1	Lung.progenitor.like
Ctrl1_A1.Ctrl1_A1_GAAATTCACATCGCTG-1	Ctrl1_A1	Lung.progenitor.like
Ctrl1_A1.Ctrl1_A1_GAACACACATCAACCA-1	Ctrl1_A1	Lung.progenitor.like
Ctrl1_A1.Ctrl1_A1_GAACGACCGAATGATA-1	Ctrl1_A1	Lung.progenitor.like
Ctrl1_A1.Ctrl1_A1_GAACGATAAGTTAAAG-1	Ctrl1_A1	Endoderm.like
Ctrl1_A1.Ctrl1_A1_GAACGCGGGTCACACG-1	Ctrl1_A1	Gastric
Ctrl1_A1.Ctrl1_A1_GAACGTCTCATGGTCG-1	Ctrl1_A1	Gastric
Ctrl1_A1.Ctrl1_A1_GAAGAACGGTGCAGGT-1	Ctrl1_A1	Lung.progenitor.like
Ctrl1_A1.Ctrl1_A1_GAAGGCTACCATTGTT-1	Ctrl1_A1	Gastric
Ctrl1_A1.Ctrl1_A1_GAAGTCTCCCTAGCGA-1	Ctrl1_A1	Gastric
Ctrl1_A1.Ctrl1_A1_GAAGTGCTGGATAGCT-1	Ctrl1_A1	Lung.progenitor.like
Ctrl1_A1.Ctrl1_A1_GAATAGACGCGACCCA-1	Ctrl1_A1	Gastric
Ctrl1_A1.Ctrl1_A1_GAATAGCATTTAGGGT-1	Ctrl1_A1	Gastric
Ctrl1_A1.Ctrl1_A1_GAATAGCCCTGCGGTC-1	Ctrl1_A1	AT1/2.like
Ctrl1_A1.Ctrl1_A1_GAATCGACATGGTCAC-1	Ctrl1_A1	Lung.progenitor.like
Ctrl1_A1.Ctrl1_A1_GAATCGCCGGACACGG-1	Ctrl1_A1	Lung.progenitor.like
Ctrl1_A1.Ctrl1_A1_GAATGGGCTTATCGAC-1	Ctrl1_A1	AT1/2.like
Ctrl1_A1.Ctrl1_A1_GAATGTGGTCCGGATT-1	Ctrl1_A1	Gastric
Ctrl1_A1.Ctrl1_A1_GAATTATAGTGAAAGG-1	Ctrl1_A1	AT1/2.like
Ctrl1_A1.Ctrl1_A1_GAATTTCTCGCTGCAG-1	Ctrl1_A1	EMT
Ctrl1_A1.Ctrl1_A1_GACAAACATATGCAGG-1	Ctrl1_A1	Gastric
Ctrl1_A1.Ctrl1_A1_GACAACGCAGCTTACG-1	Ctrl1_A1	Lung.progenitor.like
Ctrl1_A1.Ctrl1_A1_GACACAAGGGAAGAAA-1	Ctrl1_A1	High.plasticity
Ctrl1_A1.Ctrl1_A1_GACACGAGTTAGAGGA-1	Ctrl1_A1	Lung.progenitor.like
Ctrl1_A1.Ctrl1_A1_GACACTGGAACCCGAT-1	Ctrl1_A1	Gastric
Ctrl1_A1.Ctrl1_A1_GACAGCCAGACCTGAC-1	Ctrl1_A1	Gastric
Ctrl1_A1.Ctrl1_A1_GACCCGTCGCCGGCTA-1	Ctrl1_A1	Lung.progenitor.like
Ctrl1_A1.Ctrl1_A1_GACCGACGTGAAAGCA-1	Ctrl1_A1	Gastric
Ctrl1_A1.Ctrl1_A1_GACCGCGTCTGACGTG-1	Ctrl1_A1	Endoderm.like
Ctrl1_A1.Ctrl1_A1_GACCGTTACATGCGAC-1	Ctrl1_A1	AT1/2.like
Ctrl1_A1.Ctrl1_A1_GACGCCTGTTGCAGGG-1	Ctrl1_A1	AT1/2.like
Ctrl1_A1.Ctrl1_A1_GACGGTCAATAGAAGC-1	Ctrl1_A1	Gastric
Ctrl1_A1.Ctrl1_A1_GACGGTCCTAGGGTGT-1	Ctrl1_A1	Gastric
Ctrl1_A1.Ctrl1_A1_GACGTTCGTAAATACA-1	Ctrl1_A1	Gastric
Ctrl1_A1.Ctrl1_A1_GACTAAGATCATGCAC-1	Ctrl1_A1	Lung.progenitor.like
Ctrl1_A1.Ctrl1_A1_GACTAAGTAGGCTCAC-1	Ctrl1_A1	Lung.progenitor.like
Ctrl1_A1.Ctrl1_A1_GACTACAAAGCGGTGG-1	Ctrl1_A1	AT1/2.like
Ctrl1_A1.Ctrl1_A1_GACTCACCCACGTGAG-1	Ctrl1_A1	Gastric
Ctrl1_A1.Ctrl1_A1_GACTCCCAGAATAAGG-1	Ctrl1_A1	Gastric
Ctrl1_A1.Ctrl1_A1_GACTCGCGGGAATGAC-1	Ctrl1_A1	Gastric
Ctrl1_A1.Ctrl1_A1_GACTGCACCAGCCCAG-1	Ctrl1_A1	Gastric
Ctrl1_A1.Ctrl1_A1_GAGACTGATGGGTAGA-1	Ctrl1_A1	EMT
Ctrl1_A1.Ctrl1_A1_GAGATCTGTCACTCCG-1	Ctrl1_A1	Gastric
Ctrl1_A1.Ctrl1_A1_GAGATCTTCCATGACA-1	Ctrl1_A1	Gastric
Ctrl1_A1.Ctrl1_A1_GAGATGACAATCCTTA-1	Ctrl1_A1	Endoderm.like
Ctrl1_A1.Ctrl1_A1_GAGCACGGCGCCTCTT-1	Ctrl1_A1	EMT
Ctrl1_A1.Ctrl1_A1_GAGCATCATCCCTGGG-1	Ctrl1_A1	Lung.progenitor.like
Ctrl1_A1.Ctrl1_A1_GAGCCACGGTAGTAGG-1	Ctrl1_A1	EMT
Ctrl1_A1.Ctrl1_A1_GAGCGAGGGAGTACCG-1	Ctrl1_A1	Lung.progenitor.like
Ctrl1_A1.Ctrl1_A1_GAGCGCAAATACTCCG-1	Ctrl1_A1	Gastric
Ctrl1_A1.Ctrl1_A1_GAGCGCGCACGAGTAG-1	Ctrl1_A1	Gastric
Ctrl1_A1.Ctrl1_A1_GAGCTAAGGGCATATC-1	Ctrl1_A1	Gastric
Ctrl1_A1.Ctrl1_A1_GAGCTCTCGGACCTAA-1	Ctrl1_A1	Lung.progenitor.like
Ctrl1_A1.Ctrl1_A1_GAGCTGTCGTCTCGGA-1	Ctrl1_A1	Gastric
Ctrl1_A1.Ctrl1_A1_GAGGAATGGAGAGGTT-1	Ctrl1_A1	Lung.progenitor.like
Ctrl1_A1.Ctrl1_A1_GAGGATAAACAGTGCT-1	Ctrl1_A1	Gastric
Ctrl1_A1.Ctrl1_A1_GAGGGCATCGCGTATC-1	Ctrl1_A1	AT1/2.like
Ctrl1_A1.Ctrl1_A1_GAGGGCGCAGCTCTGC-1	Ctrl1_A1	Gastric
Ctrl1_A1.Ctrl1_A1_GAGGTACATCCATCTT-1	Ctrl1_A1	Lung.progenitor.like
Ctrl1_A1.Ctrl1_A1_GAGGTCCCAAAGATCT-1	Ctrl1_A1	EMT
Ctrl1_A1.Ctrl1_A1_GAGTAAACCGGAAAGT-1	Ctrl1_A1	Gastric
Ctrl1_A1.Ctrl1_A1_GAGTACGGGTATACAA-1	Ctrl1_A1	Lung.progenitor.like
Ctrl1_A1.Ctrl1_A1_GAGTGTGCGGTACCCA-1	Ctrl1_A1	Gastric
Ctrl1_A1.Ctrl1_A1_GAGTTGATGGCAATTT-1	Ctrl1_A1	AT1/2.like
Ctrl1_A1.Ctrl1_A1_GATAAATCGGTGGATG-1	Ctrl1_A1	Lung.progenitor.like
Ctrl1_A1.Ctrl1_A1_GATAACTCGCACTGTG-1	Ctrl1_A1	Gastric
Ctrl1_A1.Ctrl1_A1_GATAAGGCAGATGCAA-1	Ctrl1_A1	AT1/2.like
Ctrl1_A1.Ctrl1_A1_GATACCGTGTCGGAGT-1	Ctrl1_A1	Gastric
Ctrl1_A1.Ctrl1_A1_GATAGGATTAATTACA-1	Ctrl1_A1	Gastric
Ctrl1_A1.Ctrl1_A1_GATAGGTGTCCCGGGC-1	Ctrl1_A1	Gastric
Ctrl1_A1.Ctrl1_A1_GATATCAAGCAGGAGC-1	Ctrl1_A1	High.plasticity
Ctrl1_A1.Ctrl1_A1_GATATCTCATGCAATA-1	Ctrl1_A1	Lung.progenitor.like
Ctrl1_A1.Ctrl1_A1_GATATGAGACACTAAC-1	Ctrl1_A1	Endoderm.like
Ctrl1_A1.Ctrl1_A1_GATATTGAGATTGGCG-1	Ctrl1_A1	Gastric
Ctrl1_A1.Ctrl1_A1_GATCAACATAAAGGGA-1	Ctrl1_A1	AT1/2.like
Ctrl1_A1.Ctrl1_A1_GATCATTCCAAACATT-1	Ctrl1_A1	Lung.progenitor.like
Ctrl1_A1.Ctrl1_A1_GATCCCTTTATACTGC-1	Ctrl1_A1	AT1/2.like
Ctrl1_A1.Ctrl1_A1_GATCCGAATATAAGTG-1	Ctrl1_A1	Gastric
Ctrl1_A1.Ctrl1_A1_GATCCGGGAATTAACA-1	Ctrl1_A1	Gastric
Ctrl1_A1.Ctrl1_A1_GATCCTAAATCGGGAC-1	Ctrl1_A1	Gastric
Ctrl1_A1.Ctrl1_A1_GATCGACACTATCTGA-1	Ctrl1_A1	Lung.progenitor.like
Ctrl1_A1.Ctrl1_A1_GATCGCTACCCGATTT-1	Ctrl1_A1	Gastric
Ctrl1_A1.Ctrl1_A1_GATCGGTGGCCATAAC-1	Ctrl1_A1	EMT
Ctrl1_A1.Ctrl1_A1_GATCGTGACTGATATC-1	Ctrl1_A1	Endoderm.like
Ctrl1_A1.Ctrl1_A1_GATCTCGACGCTGTGG-1	Ctrl1_A1	Gastric
Ctrl1_A1.Ctrl1_A1_GATCTTGGAGGGCATA-1	Ctrl1_A1	Endoderm.like
Ctrl1_A1.Ctrl1_A1_GATGCTACAAGCGCCT-1	Ctrl1_A1	Lung.progenitor.like
Ctrl1_A1.Ctrl1_A1_GATGCTGTATTTCATC-1	Ctrl1_A1	AT1/2.like
Ctrl1_A1.Ctrl1_A1_GATGGCGCACACATTA-1	Ctrl1_A1	EMT
Ctrl1_A1.Ctrl1_A1_GATGTAACGAACCACC-1	Ctrl1_A1	AT1/2.like
Ctrl1_A1.Ctrl1_A1_GATGTCCGGATCACAT-1	Ctrl1_A1	EMT
Ctrl1_A1.Ctrl1_A1_GATGTTTGTGCGAGAT-1	Ctrl1_A1	Lung.progenitor.like
Ctrl1_A1.Ctrl1_A1_GATTCCGCGTTTCCGT-1	Ctrl1_A1	Lung.progenitor.like
Ctrl1_A1.Ctrl1_A1_GATTCCTATACGGCGC-1	Ctrl1_A1	Lung.progenitor.like
Ctrl1_A1.Ctrl1_A1_GATTCGACGGTTCACG-1	Ctrl1_A1	Endoderm.like
Ctrl1_A1.Ctrl1_A1_GCAAACCCTACATTAT-1	Ctrl1_A1	Endoderm.like
Ctrl1_A1.Ctrl1_A1_GCAAACGTCGCCAGGT-1	Ctrl1_A1	Gastric
Ctrl1_A1.Ctrl1_A1_GCAACAGCAGTATGCG-1	Ctrl1_A1	Gastric
Ctrl1_A1.Ctrl1_A1_GCAACGGCTAGTTATG-1	Ctrl1_A1	Gastric
Ctrl1_A1.Ctrl1_A1_GCAAGCTGGAAACCGC-1	Ctrl1_A1	Gastric
Ctrl1_A1.Ctrl1_A1_GCAAGTGCACAGAGAA-1	Ctrl1_A1	Lung.progenitor.like
Ctrl1_A1.Ctrl1_A1_GCAATTAGTCGCACCG-1	Ctrl1_A1	Gastric
Ctrl1_A1.Ctrl1_A1_GCACAAACGAGGCGTG-1	Ctrl1_A1	Gastric
Ctrl1_A1.Ctrl1_A1_GCACAACCTCGGGCGT-1	Ctrl1_A1	AT1/2.like
Ctrl1_A1.Ctrl1_A1_GCACAAGTGTCGGAAG-1	Ctrl1_A1	Lung.progenitor.like
Ctrl1_A1.Ctrl1_A1_GCACTAGTCGCGCTAT-1	Ctrl1_A1	EMT
Ctrl1_A1.Ctrl1_A1_GCACTGTGCAAATGTA-1	Ctrl1_A1	AT1/2.like
Ctrl1_A1.Ctrl1_A1_GCAGAAGGTAATCTCC-1	Ctrl1_A1	Gastric
Ctrl1_A1.Ctrl1_A1_GCAGACCCAGCACGTA-1	Ctrl1_A1	Gastric
Ctrl1_A1.Ctrl1_A1_GCAGATCCATAAGACT-1	Ctrl1_A1	Endoderm.like
Ctrl1_A1.Ctrl1_A1_GCAGCCTATATCACAT-1	Ctrl1_A1	Gastric
Ctrl1_A1.Ctrl1_A1_GCAGTTCGATCCGAGC-1	Ctrl1_A1	EMT
Ctrl1_A1.Ctrl1_A1_GCATCCCTAACTTTGA-1	Ctrl1_A1	Lung.progenitor.like
Ctrl1_A1.Ctrl1_A1_GCATGAGGGACGCGGC-1	Ctrl1_A1	Gastric
Ctrl1_A1.Ctrl1_A1_GCATTCAAGGCAACGC-1	Ctrl1_A1	Endoderm.like
Ctrl1_A1.Ctrl1_A1_GCATTTCCAAGGCTCC-1	Ctrl1_A1	Endoderm.like
Ctrl1_A1.Ctrl1_A1_GCCAACCATTTCCGGA-1	Ctrl1_A1	Endoderm.like
Ctrl1_A1.Ctrl1_A1_GCCAATAGGGCATCTC-1	Ctrl1_A1	Endoderm.like
Ctrl1_A1.Ctrl1_A1_GCCACTCCTTACGGTA-1	Ctrl1_A1	Endoderm.like
Ctrl1_A1.Ctrl1_A1_GCCAGGAGTAACCGAT-1	Ctrl1_A1	High.plasticity
Ctrl1_A1.Ctrl1_A1_GCCATATTGCACACAG-1	Ctrl1_A1	AT1/2.like
Ctrl1_A1.Ctrl1_A1_GCCATCGATGCTGCAT-1	Ctrl1_A1	Endoderm.like
Ctrl1_A1.Ctrl1_A1_GCCCACCAAGGCTGTC-1	Ctrl1_A1	EMT
Ctrl1_A1.Ctrl1_A1_GCCCAGATGCTGGAGA-1	Ctrl1_A1	Endoderm.like
Ctrl1_A1.Ctrl1_A1_GCCCAGTTGGTATGCC-1	Ctrl1_A1	EMT
Ctrl1_A1.Ctrl1_A1_GCCCGACTTCTTCCCG-1	Ctrl1_A1	AT1/2.like
Ctrl1_A1.Ctrl1_A1_GCCCGCGCGTTTGACA-1	Ctrl1_A1	Lung.progenitor.like
Ctrl1_A1.Ctrl1_A1_GCCCGTAATACCTTCT-1	Ctrl1_A1	Gastric
Ctrl1_A1.Ctrl1_A1_GCCGCACTCCGTTTCA-1	Ctrl1_A1	Gastric
Ctrl1_A1.Ctrl1_A1_GCCGTGGAAGAAATGT-1	Ctrl1_A1	Gastric
Ctrl1_A1.Ctrl1_A1_GCCTAGCGATCTGACC-1	Ctrl1_A1	Lung.progenitor.like
Ctrl1_A1.Ctrl1_A1_GCCTATAGTGTCAGGG-1	Ctrl1_A1	Gastric
Ctrl1_A1.Ctrl1_A1_GCCTATTCCGATATAG-1	Ctrl1_A1	Lung.progenitor.like
Ctrl1_A1.Ctrl1_A1_GCCTATTTGCTACACA-1	Ctrl1_A1	EMT
Ctrl1_A1.Ctrl1_A1_GCCTCATCTGGAAATA-1	Ctrl1_A1	Gastric
Ctrl1_A1.Ctrl1_A1_GCCTTCAGCCCTACCG-1	Ctrl1_A1	Lung.progenitor.like
Ctrl1_A1.Ctrl1_A1_GCGAAACGATCGGGAG-1	Ctrl1_A1	EMT
Ctrl1_A1.Ctrl1_A1_GCGAAACTTAACTGGA-1	Ctrl1_A1	Gastric
Ctrl1_A1.Ctrl1_A1_GCGAAGCCATACCCGT-1	Ctrl1_A1	Lung.progenitor.like
Ctrl1_A1.Ctrl1_A1_GCGACATGTAAACATC-1	Ctrl1_A1	Gastric
Ctrl1_A1.Ctrl1_A1_GCGAGAGGCCATGTAA-1	Ctrl1_A1	AT1/2.like
Ctrl1_A1.Ctrl1_A1_GCGAGAGTTGCGTCCA-1	Ctrl1_A1	Gastric
Ctrl1_A1.Ctrl1_A1_GCGAGCGCATGCTCCC-1	Ctrl1_A1	Gastric
Ctrl1_A1.Ctrl1_A1_GCGATTGTTAACGTTA-1	Ctrl1_A1	Gastric
Ctrl1_A1.Ctrl1_A1_GCGCAAGAGCGCGCTG-1	Ctrl1_A1	Endoderm.like
Ctrl1_A1.Ctrl1_A1_GCGCATCCAGTCAGCA-1	Ctrl1_A1	Gastric
Ctrl1_A1.Ctrl1_A1_GCGCCTCCCACTCCGA-1	Ctrl1_A1	Gastric
Ctrl1_A1.Ctrl1_A1_GCGCTAATTGAATAGA-1	Ctrl1_A1	Gastric
Ctrl1_A1.Ctrl1_A1_GCGCTCGATCACCTGT-1	Ctrl1_A1	Gastric
Ctrl1_A1.Ctrl1_A1_GCGCTGCTTTGCATTT-1	Ctrl1_A1	Gastric
Ctrl1_A1.Ctrl1_A1_GCGGAGAGGGAGAACG-1	Ctrl1_A1	AT1/2.like
Ctrl1_A1.Ctrl1_A1_GCGGGAACCAGGCCCT-1	Ctrl1_A1	Lung.progenitor.like
Ctrl1_A1.Ctrl1_A1_GCGGGCATTACGATGC-1	Ctrl1_A1	Gastric
Ctrl1_A1.Ctrl1_A1_GCGGTAACCCAAATGA-1	Ctrl1_A1	AT1/2.like
Ctrl1_A1.Ctrl1_A1_GCGGTCCCTAGACGCA-1	Ctrl1_A1	Lung.progenitor.like
Ctrl1_A1.Ctrl1_A1_GCGGTGAACTGCGCTC-1	Ctrl1_A1	AT1/2.like
Ctrl1_A1.Ctrl1_A1_GCGTAAATGGCCATAA-1	Ctrl1_A1	Gastric
Ctrl1_A1.Ctrl1_A1_GCGTCGAAATGTCGGT-1	Ctrl1_A1	Lung.progenitor.like
Ctrl1_A1.Ctrl1_A1_GCGTCTAACCTCCTAA-1	Ctrl1_A1	Gastric
Ctrl1_A1.Ctrl1_A1_GCGTGGTACTGGGTTA-1	Ctrl1_A1	Endoderm.like
Ctrl1_A1.Ctrl1_A1_GCGTTCGGAGACCGGG-1	Ctrl1_A1	Gastric
Ctrl1_A1.Ctrl1_A1_GCTAAACCTGAGGTGA-1	Ctrl1_A1	Lung.progenitor.like
Ctrl1_A1.Ctrl1_A1_GCTAAGTAGTTTCTCT-1	Ctrl1_A1	Gastric
Ctrl1_A1.Ctrl1_A1_GCTAATACCGAATGCC-1	Ctrl1_A1	Lung.progenitor.like
Ctrl1_A1.Ctrl1_A1_GCTACGACTTATTGGG-1	Ctrl1_A1	High.plasticity
Ctrl1_A1.Ctrl1_A1_GCTACTATAGTAGAGT-1	Ctrl1_A1	Endoderm.like
Ctrl1_A1.Ctrl1_A1_GCTAGACCGTCTACTG-1	Ctrl1_A1	Gastric
Ctrl1_A1.Ctrl1_A1_GCTAGCACCTGGGCCA-1	Ctrl1_A1	Gastric
Ctrl1_A1.Ctrl1_A1_GCTAGTTTCATTGAGG-1	Ctrl1_A1	Lung.progenitor.like
Ctrl1_A1.Ctrl1_A1_GCTATACGTCTCGGAC-1	Ctrl1_A1	EMT
Ctrl1_A1.Ctrl1_A1_GCTATCGCGGCGCAAC-1	Ctrl1_A1	Lung.progenitor.like
Ctrl1_A1.Ctrl1_A1_GCTCCCAGTCGGTCCA-1	Ctrl1_A1	Endoderm.like
Ctrl1_A1.Ctrl1_A1_GCTCCGCTCGCTTCAG-1	Ctrl1_A1	Gastric
Ctrl1_A1.Ctrl1_A1_GCTCGCTCATGTCCAA-1	Ctrl1_A1	Endoderm.like
Ctrl1_A1.Ctrl1_A1_GCTCGGAATTTAAAGC-1	Ctrl1_A1	High.plasticity
Ctrl1_A1.Ctrl1_A1_GCTCTAAACCCTGACG-1	Ctrl1_A1	Lung.progenitor.like
Ctrl1_A1.Ctrl1_A1_GCTCTATGTTACGTGC-1	Ctrl1_A1	Lung.progenitor.like
Ctrl1_A1.Ctrl1_A1_GCTCTCGGGTACCGAA-1	Ctrl1_A1	Lung.progenitor.like
Ctrl1_A1.Ctrl1_A1_GCTGAACTCTCCAGGG-1	Ctrl1_A1	Gastric
Ctrl1_A1.Ctrl1_A1_GCTGCACGGTTTCTTA-1	Ctrl1_A1	High.plasticity
Ctrl1_A1.Ctrl1_A1_GCTGCTCTCCGGACAC-1	Ctrl1_A1	Lung.progenitor.like
Ctrl1_A1.Ctrl1_A1_GCTGTTGCTACCGAAC-1	Ctrl1_A1	EMT
Ctrl1_A1.Ctrl1_A1_GCTTAATGTAACTAAC-1	Ctrl1_A1	Gastric
Ctrl1_A1.Ctrl1_A1_GCTTACGTAGTTAGTA-1	Ctrl1_A1	Endoderm.like
Ctrl1_A1.Ctrl1_A1_GCTTATGAAGCAGGAA-1	Ctrl1_A1	Endoderm.like
Ctrl1_A1.Ctrl1_A1_GCTTCCAGCTTAGATT-1	Ctrl1_A1	AT1/2.like
Ctrl1_A1.Ctrl1_A1_GCTTCCGTCCCTAGAC-1	Ctrl1_A1	Endoderm.like
Ctrl1_A1.Ctrl1_A1_GCTTGATGATAATCAG-1	Ctrl1_A1	Lung.progenitor.like
Ctrl1_A1.Ctrl1_A1_GCTTGGATCGATTAGG-1	Ctrl1_A1	Endoderm.like
Ctrl1_A1.Ctrl1_A1_GCTTTCAGAGGAGGTG-1	Ctrl1_A1	Gastric
Ctrl1_A1.Ctrl1_A1_GGAAACCTTGTTGAAT-1	Ctrl1_A1	AT1/2.like
Ctrl1_A1.Ctrl1_A1_GGAATGCGCTAGCGTG-1	Ctrl1_A1	Gastric
Ctrl1_A1.Ctrl1_A1_GGACACAAGTTTACAC-1	Ctrl1_A1	Gastric
Ctrl1_A1.Ctrl1_A1_GGACCTACGGTAACGT-1	Ctrl1_A1	AT1/2.like
Ctrl1_A1.Ctrl1_A1_GGACTCACAAATTAGG-1	Ctrl1_A1	Gastric
Ctrl1_A1.Ctrl1_A1_GGAGAAGTCATTGGCA-1	Ctrl1_A1	Lung.progenitor.like
Ctrl1_A1.Ctrl1_A1_GGAGACCAATGTGCTT-1	Ctrl1_A1	Endoderm.like
Ctrl1_A1.Ctrl1_A1_GGAGCACCAAGAACTA-1	Ctrl1_A1	Endoderm.like
Ctrl1_A1.Ctrl1_A1_GGAGGCCGAAGTCGTC-1	Ctrl1_A1	Gastric
Ctrl1_A1.Ctrl1_A1_GGAGGGCTTGGTTGGC-1	Ctrl1_A1	Gastric
Ctrl1_A1.Ctrl1_A1_GGAGTGCCGCCCTGGA-1	Ctrl1_A1	Lung.progenitor.like
Ctrl1_A1.Ctrl1_A1_GGATACTCATGAATTG-1	Ctrl1_A1	EMT
Ctrl1_A1.Ctrl1_A1_GGATCCGGAATATACT-1	Ctrl1_A1	Gastric
Ctrl1_A1.Ctrl1_A1_GGATGAAGATCGCTGA-1	Ctrl1_A1	Gastric
Ctrl1_A1.Ctrl1_A1_GGATGTCCTTACCGCA-1	Ctrl1_A1	Endoderm.like
Ctrl1_A1.Ctrl1_A1_GGATTCAGTACGGTGG-1	Ctrl1_A1	Lung.progenitor.like
Ctrl1_A1.Ctrl1_A1_GGATTTCACTTCTATA-1	Ctrl1_A1	Gastric
Ctrl1_A1.Ctrl1_A1_GGCAATAGTCAATGAG-1	Ctrl1_A1	AT1/2.like
Ctrl1_A1.Ctrl1_A1_GGCAGCAAACCTATGC-1	Ctrl1_A1	EMT
Ctrl1_A1.Ctrl1_A1_GGCCCGGAGCATGTCT-1	Ctrl1_A1	Endoderm.like
Ctrl1_A1.Ctrl1_A1_GGCCCGTATACCATGC-1	Ctrl1_A1	Gastric
Ctrl1_A1.Ctrl1_A1_GGCGAAATCTAACTTG-1	Ctrl1_A1	Gastric
Ctrl1_A1.Ctrl1_A1_GGCGCAGGACATCTTC-1	Ctrl1_A1	AT1/2.like
Ctrl1_A1.Ctrl1_A1_GGCGGGCTCTAAGAGT-1	Ctrl1_A1	AT1/2.like
Ctrl1_A1.Ctrl1_A1_GGCGGTAGGATCATTG-1	Ctrl1_A1	AT1/2.like
Ctrl1_A1.Ctrl1_A1_GGCTAAAGGGCGGGTC-1	Ctrl1_A1	Gastric
Ctrl1_A1.Ctrl1_A1_GGCTCGCGTTGAGGTA-1	Ctrl1_A1	Gastric
Ctrl1_A1.Ctrl1_A1_GGCTCGTGCCACCAGC-1	Ctrl1_A1	Lung.progenitor.like
Ctrl1_A1.Ctrl1_A1_GGCTGAAATAGCAAAG-1	Ctrl1_A1	EMT
Ctrl1_A1.Ctrl1_A1_GGGAATGAGCCCTCAC-1	Ctrl1_A1	Gastric
Ctrl1_A1.Ctrl1_A1_GGGACTGCATAGATAG-1	Ctrl1_A1	Lung.progenitor.like
Ctrl1_A1.Ctrl1_A1_GGGAGAACTCACAGTA-1	Ctrl1_A1	Lung.progenitor.like
Ctrl1_A1.Ctrl1_A1_GGGAGTAATGGCTGGC-1	Ctrl1_A1	Lung.progenitor.like
Ctrl1_A1.Ctrl1_A1_GGGAGTTAATGAGGCG-1	Ctrl1_A1	Gastric
Ctrl1_A1.Ctrl1_A1_GGGATTTACCGCACCT-1	Ctrl1_A1	Gastric
Ctrl1_A1.Ctrl1_A1_GGGCCGGCCGAAGTAC-1	Ctrl1_A1	Gastric
Ctrl1_A1.Ctrl1_A1_GGGCGATATGTGTGAA-1	Ctrl1_A1	EMT
Ctrl1_A1.Ctrl1_A1_GGGCGCAGCGTTACTC-1	Ctrl1_A1	Gastric
Ctrl1_A1.Ctrl1_A1_GGGCGGCAAATGAATT-1	Ctrl1_A1	AT1/2.like
Ctrl1_A1.Ctrl1_A1_GGGCGGTCCTATTGTC-1	Ctrl1_A1	Lung.progenitor.like
Ctrl1_A1.Ctrl1_A1_GGGCGTACATTTATAT-1	Ctrl1_A1	Lung.progenitor.like
Ctrl1_A1.Ctrl1_A1_GGGCTCATCGAACCCA-1	Ctrl1_A1	Gastric
Ctrl1_A1.Ctrl1_A1_GGGCTGCCTAGGGCGA-1	Ctrl1_A1	AT1/2.like
Ctrl1_A1.Ctrl1_A1_GGGTACCCACGGTCCT-1	Ctrl1_A1	AT1/2.like
Ctrl1_A1.Ctrl1_A1_GGGTCGTGGCAAGTGT-1	Ctrl1_A1	Endoderm.like
Ctrl1_A1.Ctrl1_A1_GGGTGCATATGAAAGC-1	Ctrl1_A1	Gastric
Ctrl1_A1.Ctrl1_A1_GGGTGTTTCAGCTATG-1	Ctrl1_A1	Lung.progenitor.like
Ctrl1_A1.Ctrl1_A1_GGGTTTAGGATAGGAT-1	Ctrl1_A1	Gastric
Ctrl1_A1.Ctrl1_A1_GGTAACTATGTATCTG-1	Ctrl1_A1	EMT
Ctrl1_A1.Ctrl1_A1_GGTACACCAGATTTAT-1	Ctrl1_A1	Gastric
Ctrl1_A1.Ctrl1_A1_GGTACATCTGGGACGA-1	Ctrl1_A1	AT1/2.like
Ctrl1_A1.Ctrl1_A1_GGTACCATTAAGACGG-1	Ctrl1_A1	Endoderm.like
Ctrl1_A1.Ctrl1_A1_GGTACTAAGTGCTTTG-1	Ctrl1_A1	Gastric
Ctrl1_A1.Ctrl1_A1_GGTAGTGCTCGCACCA-1	Ctrl1_A1	Gastric
Ctrl1_A1.Ctrl1_A1_GGTATAGTGACACATA-1	Ctrl1_A1	Endoderm.like
Ctrl1_A1.Ctrl1_A1_GGTCAAGACTACTTCG-1	Ctrl1_A1	Endoderm.like
Ctrl1_A1.Ctrl1_A1_GGTCACGTTAGATTCA-1	Ctrl1_A1	Lung.progenitor.like
Ctrl1_A1.Ctrl1_A1_GGTCGGATAAACGGCG-1	Ctrl1_A1	AT1/2.like
Ctrl1_A1.Ctrl1_A1_GGTCGGCCAGGAGCTT-1	Ctrl1_A1	Gastric
Ctrl1_A1.Ctrl1_A1_GGTCGTAAGCTCGCAC-1	Ctrl1_A1	AT1/2.like
Ctrl1_A1.Ctrl1_A1_GGTCTCCAAGTAGTGC-1	Ctrl1_A1	Gastric
Ctrl1_A1.Ctrl1_A1_GGTCTGAGAATCTGGA-1	Ctrl1_A1	Gastric
Ctrl1_A1.Ctrl1_A1_GGTGAAACCGGGAATG-1	Ctrl1_A1	EMT
Ctrl1_A1.Ctrl1_A1_GGTGAACGGGCTAGCC-1	Ctrl1_A1	AT1/2.like
Ctrl1_A1.Ctrl1_A1_GGTGAGATGCAGATAA-1	Ctrl1_A1	EMT
Ctrl1_A1.Ctrl1_A1_GGTGATAAGGAGCAGT-1	Ctrl1_A1	Gastric
Ctrl1_A1.Ctrl1_A1_GGTGATTTCATCTTGT-1	Ctrl1_A1	EMT
Ctrl1_A1.Ctrl1_A1_GGTGCGGATAAGTGGC-1	Ctrl1_A1	Lung.progenitor.like
Ctrl1_A1.Ctrl1_A1_GGTGGAGGTTGATACG-1	Ctrl1_A1	Gastric
Ctrl1_A1.Ctrl1_A1_GGTGTTGGGCGTCTTA-1	Ctrl1_A1	Gastric
Ctrl1_A1.Ctrl1_A1_GGTTACCCGACACTTT-1	Ctrl1_A1	Gastric
Ctrl1_A1.Ctrl1_A1_GGTTAGCTATATGTCT-1	Ctrl1_A1	Endoderm.like
Ctrl1_A1.Ctrl1_A1_GGTTAGGCTTGGAGAA-1	Ctrl1_A1	EMT
Ctrl1_A1.Ctrl1_A1_GGTTAGTTACGGCGCC-1	Ctrl1_A1	High.plasticity
Ctrl1_A1.Ctrl1_A1_GGTTCGGATTATACTA-1	Ctrl1_A1	AT1/2.like
Ctrl1_A1.Ctrl1_A1_GGTTCTACTCGTCTGA-1	Ctrl1_A1	Gastric
Ctrl1_A1.Ctrl1_A1_GGTTTAATTGAGCAGG-1	Ctrl1_A1	Endoderm.like
Ctrl1_A1.Ctrl1_A1_GGTTTACAATCTCAAT-1	Ctrl1_A1	AT1/2.like
Ctrl1_A1.Ctrl1_A1_GGTTTAGCCTTTCTTG-1	Ctrl1_A1	Gastric
Ctrl1_A1.Ctrl1_A1_GGTTTCAATCGGTCAG-1	Ctrl1_A1	Endoderm.like
Ctrl1_A1.Ctrl1_A1_GGTTTGAGTGCTGGAA-1	Ctrl1_A1	EMT
Ctrl1_A1.Ctrl1_A1_GTAACTTGCGGCAGTC-1	Ctrl1_A1	Lung.progenitor.like
Ctrl1_A1.Ctrl1_A1_GTAAGCGGGCAGTCAG-1	Ctrl1_A1	Lung.progenitor.like
Ctrl1_A1.Ctrl1_A1_GTAAGGATTTGTCGGA-1	Ctrl1_A1	Lung.progenitor.like
Ctrl1_A1.Ctrl1_A1_GTAAGTAACAGTCTGG-1	Ctrl1_A1	Endoderm.like
Ctrl1_A1.Ctrl1_A1_GTAAGTAGGGTATACC-1	Ctrl1_A1	Lung.progenitor.like
Ctrl1_A1.Ctrl1_A1_GTAAGTCCACACTCTA-1	Ctrl1_A1	Endoderm.like
Ctrl1_A1.Ctrl1_A1_GTAATAAAGGGCTCCC-1	Ctrl1_A1	Gastric
Ctrl1_A1.Ctrl1_A1_GTACAGAGGCAAGGGT-1	Ctrl1_A1	Gastric
Ctrl1_A1.Ctrl1_A1_GTACGAGATTGCGACA-1	Ctrl1_A1	Lung.progenitor.like
Ctrl1_A1.Ctrl1_A1_GTACGCTTCATTGCAC-1	Ctrl1_A1	EMT
Ctrl1_A1.Ctrl1_A1_GTACTAAGATTTGGAG-1	Ctrl1_A1	Lung.progenitor.like
Ctrl1_A1.Ctrl1_A1_GTACTCCTGGGTATGC-1	Ctrl1_A1	Endoderm.like
Ctrl1_A1.Ctrl1_A1_GTACTGAGGTCGTAAC-1	Ctrl1_A1	EMT
Ctrl1_A1.Ctrl1_A1_GTACTGCATGAAGCGT-1	Ctrl1_A1	EMT
Ctrl1_A1.Ctrl1_A1_GTACTGGAGTTAGACC-1	Ctrl1_A1	Gastric
Ctrl1_A1.Ctrl1_A1_GTACTTGGGCACTTCT-1	Ctrl1_A1	EMT
Ctrl1_A1.Ctrl1_A1_GTAGACAACCGATGAA-1	Ctrl1_A1	Lung.progenitor.like
Ctrl1_A1.Ctrl1_A1_GTAGACGTCGTTACAT-1	Ctrl1_A1	EMT
Ctrl1_A1.Ctrl1_A1_GTAGCGCTGTTGTAGT-1	Ctrl1_A1	EMT
Ctrl1_A1.Ctrl1_A1_GTAGCGGCTATACACT-1	Ctrl1_A1	Gastric
Ctrl1_A1.Ctrl1_A1_GTAGCTTCCTCTTGTT-1	Ctrl1_A1	Gastric
Ctrl1_A1.Ctrl1_A1_GTAGGTGATCCGTGTA-1	Ctrl1_A1	AT1/2.like
Ctrl1_A1.Ctrl1_A1_GTAGTCGCGGGAATCA-1	Ctrl1_A1	Endoderm.like
Ctrl1_A1.Ctrl1_A1_GTATAGGACTCAGTAG-1	Ctrl1_A1	Lung.progenitor.like
Ctrl1_A1.Ctrl1_A1_GTATCAGCTTGGGTTC-1	Ctrl1_A1	Lung.progenitor.like
Ctrl1_A1.Ctrl1_A1_GTATGAAATTTCACTC-1	Ctrl1_A1	AT1/2.like
Ctrl1_A1.Ctrl1_A1_GTATGTGGGTCTAGTT-1	Ctrl1_A1	Endoderm.like
Ctrl1_A1.Ctrl1_A1_GTATTAAGGCGTCTAA-1	Ctrl1_A1	Lung.progenitor.like
Ctrl1_A1.Ctrl1_A1_GTATTTAATGGCATAA-1	Ctrl1_A1	Gastric
Ctrl1_A1.Ctrl1_A1_GTCAAAGTTTACATAG-1	Ctrl1_A1	AT1/2.like
Ctrl1_A1.Ctrl1_A1_GTCAAGCGGACTCGGG-1	Ctrl1_A1	Gastric
Ctrl1_A1.Ctrl1_A1_GTCAATGCTATAATTT-1	Ctrl1_A1	Endoderm.like
Ctrl1_A1.Ctrl1_A1_GTCACAAAGTTTCCAA-1	Ctrl1_A1	Lung.progenitor.like
Ctrl1_A1.Ctrl1_A1_GTCACTCTCCAAATCT-1	Ctrl1_A1	Lung.progenitor.like
Ctrl1_A1.Ctrl1_A1_GTCATGCACCTCCGTT-1	Ctrl1_A1	AT1/2.like
Ctrl1_A1.Ctrl1_A1_GTCATGGACATGACTA-1	Ctrl1_A1	Lung.progenitor.like
Ctrl1_A1.Ctrl1_A1_GTCATTAGAGCGAACG-1	Ctrl1_A1	High.plasticity
Ctrl1_A1.Ctrl1_A1_GTCCATTACTGCTACG-1	Ctrl1_A1	Gastric
Ctrl1_A1.Ctrl1_A1_GTCCCAACGTAAAGTA-1	Ctrl1_A1	Gastric
Ctrl1_A1.Ctrl1_A1_GTCCGGCTGAATTGCG-1	Ctrl1_A1	Lung.progenitor.like
Ctrl1_A1.Ctrl1_A1_GTCCTACGAATAGTCT-1	Ctrl1_A1	Endoderm.like
Ctrl1_A1.Ctrl1_A1_GTCGATAGGTGACTTT-1	Ctrl1_A1	Gastric
Ctrl1_A1.Ctrl1_A1_GTCGCGTAACCCGTTG-1	Ctrl1_A1	Endoderm.like
Ctrl1_A1.Ctrl1_A1_GTCGGATGTAGCGCGC-1	Ctrl1_A1	Lung.progenitor.like
Ctrl1_A1.Ctrl1_A1_GTCGTACCTACGATTG-1	Ctrl1_A1	AT1/2.like
Ctrl1_A1.Ctrl1_A1_GTCGTATTGGCGTACA-1	Ctrl1_A1	AT1/2.like
Ctrl1_A1.Ctrl1_A1_GTCGTCAATTATAAGG-1	Ctrl1_A1	EMT
Ctrl1_A1.Ctrl1_A1_GTCGTCTGGTTGGCTA-1	Ctrl1_A1	Gastric
Ctrl1_A1.Ctrl1_A1_GTCGTTATTCGCTTAT-1	Ctrl1_A1	Gastric
Ctrl1_A1.Ctrl1_A1_GTCTATTGGTTCCGGT-1	Ctrl1_A1	Gastric
Ctrl1_A1.Ctrl1_A1_GTCTCGACTAAGTTTG-1	Ctrl1_A1	Gastric
Ctrl1_A1.Ctrl1_A1_GTCTCGATCTGCTTTC-1	Ctrl1_A1	AT1/2.like
Ctrl1_A1.Ctrl1_A1_GTCTTGAGGAGCAGTG-1	Ctrl1_A1	Gastric
Ctrl1_A1.Ctrl1_A1_GTCTTGTAGCTATTCA-1	Ctrl1_A1	Gastric
Ctrl1_A1.Ctrl1_A1_GTGAAACGGCGCCACC-1	Ctrl1_A1	Gastric
Ctrl1_A1.Ctrl1_A1_GTGAAACGTGCTCCAC-1	Ctrl1_A1	EMT
Ctrl1_A1.Ctrl1_A1_GTGAACTCCCATTCGA-1	Ctrl1_A1	Gastric
Ctrl1_A1.Ctrl1_A1_GTGAAGATTTCAAGTG-1	Ctrl1_A1	Endoderm.like
Ctrl1_A1.Ctrl1_A1_GTGAAGCCGTATAGTC-1	Ctrl1_A1	AT1/2.like
Ctrl1_A1.Ctrl1_A1_GTGACCGCACACTACG-1	Ctrl1_A1	EMT
Ctrl1_A1.Ctrl1_A1_GTGACCTAAAGAATAA-1	Ctrl1_A1	Gastric
Ctrl1_A1.Ctrl1_A1_GTGACGAGGGTGACCC-1	Ctrl1_A1	Lung.progenitor.like
Ctrl1_A1.Ctrl1_A1_GTGAGGACACTTAAGG-1	Ctrl1_A1	Endoderm.like
Ctrl1_A1.Ctrl1_A1_GTGAGGAGCGGTTGAG-1	Ctrl1_A1	AT1/2.like
Ctrl1_A1.Ctrl1_A1_GTGATCACTAACGCCT-1	Ctrl1_A1	Gastric
Ctrl1_A1.Ctrl1_A1_GTGCAACAAATGTGGC-1	Ctrl1_A1	Lung.progenitor.like
Ctrl1_A1.Ctrl1_A1_GTGCACGAAAGTGACT-1	Ctrl1_A1	Lung.progenitor.like
Ctrl1_A1.Ctrl1_A1_GTGCAGCGTAGAGTAG-1	Ctrl1_A1	Gastric
Ctrl1_A1.Ctrl1_A1_GTGCCCGTTCGGATTC-1	Ctrl1_A1	Gastric
Ctrl1_A1.Ctrl1_A1_GTGCGACAGGGAGTGT-1	Ctrl1_A1	Gastric
Ctrl1_A1.Ctrl1_A1_GTGCGCAGCTTGCTCC-1	Ctrl1_A1	AT1/2.like
Ctrl1_A1.Ctrl1_A1_GTGCGGGACCATCGGC-1	Ctrl1_A1	High.plasticity
Ctrl1_A1.Ctrl1_A1_GTGCGGGTCTCCAAAT-1	Ctrl1_A1	Lung.progenitor.like
Ctrl1_A1.Ctrl1_A1_GTGCGTGTATATGAGC-1	Ctrl1_A1	Gastric
Ctrl1_A1.Ctrl1_A1_GTGCTTACATCAGCGC-1	Ctrl1_A1	Gastric
Ctrl1_A1.Ctrl1_A1_GTGGAACCTACATGCG-1	Ctrl1_A1	AT1/2.like
Ctrl1_A1.Ctrl1_A1_GTGGACGTGCTGAGAC-1	Ctrl1_A1	Lung.progenitor.like
Ctrl1_A1.Ctrl1_A1_GTGGAGCATGTCGGCC-1	Ctrl1_A1	Gastric
Ctrl1_A1.Ctrl1_A1_GTGGCAAACAGCGGCA-1	Ctrl1_A1	AT1/2.like
Ctrl1_A1.Ctrl1_A1_GTGGTGATGGTTTGTG-1	Ctrl1_A1	AT1/2.like
Ctrl1_A1.Ctrl1_A1_GTGGTGGCCAAGTGAA-1	Ctrl1_A1	Gastric
Ctrl1_A1.Ctrl1_A1_GTGGTTACTTCTTTCG-1	Ctrl1_A1	Gastric
Ctrl1_A1.Ctrl1_A1_GTGTACCTTGGCTACG-1	Ctrl1_A1	AT1/2.like
Ctrl1_A1.Ctrl1_A1_GTGTACGAACCGTTCC-1	Ctrl1_A1	Gastric
Ctrl1_A1.Ctrl1_A1_GTGTATGACTTTAAAG-1	Ctrl1_A1	AT1/2.like
Ctrl1_A1.Ctrl1_A1_GTGTGAATAACTTAGG-1	Ctrl1_A1	Gastric
Ctrl1_A1.Ctrl1_A1_GTGTTACTATGCGTCC-1	Ctrl1_A1	Gastric
Ctrl1_A1.Ctrl1_A1_GTTAAAGTAGGACTGG-1	Ctrl1_A1	Endoderm.like
Ctrl1_A1.Ctrl1_A1_GTTAACTATGTTGTCA-1	Ctrl1_A1	Gastric
Ctrl1_A1.Ctrl1_A1_GTTAAGTTAGAGTGGG-1	Ctrl1_A1	Gastric
Ctrl1_A1.Ctrl1_A1_GTTAGCCGTAAATCAA-1	Ctrl1_A1	Gastric
Ctrl1_A1.Ctrl1_A1_GTTATAATACGGTGAA-1	Ctrl1_A1	EMT
Ctrl1_A1.Ctrl1_A1_GTTATATCAGGAGCCA-1	Ctrl1_A1	Gastric
Ctrl1_A1.Ctrl1_A1_GTTCATCGTTTGGCTG-1	Ctrl1_A1	Gastric
Ctrl1_A1.Ctrl1_A1_GTTCCAGTCTGACCAT-1	Ctrl1_A1	Lung.progenitor.like
Ctrl1_A1.Ctrl1_A1_GTTCGCTGAGACGTCT-1	Ctrl1_A1	Gastric
Ctrl1_A1.Ctrl1_A1_GTTCGGATCGGGAACA-1	Ctrl1_A1	Gastric
Ctrl1_A1.Ctrl1_A1_GTTCGGGCGTACCATT-1	Ctrl1_A1	Gastric
Ctrl1_A1.Ctrl1_A1_GTTCGTCTAAAGAACT-1	Ctrl1_A1	Endoderm.like
Ctrl1_A1.Ctrl1_A1_GTTCTTCCCTCGATGT-1	Ctrl1_A1	Lung.progenitor.like
Ctrl1_A1.Ctrl1_A1_GTTGCACGGAGTTTCG-1	Ctrl1_A1	Lung.progenitor.like
Ctrl1_A1.Ctrl1_A1_GTTGCGCTAACATTAC-1	Ctrl1_A1	Endoderm.like
Ctrl1_A1.Ctrl1_A1_GTTGCGGACGGTCAGG-1	Ctrl1_A1	Endoderm.like
Ctrl1_A1.Ctrl1_A1_GTTGGATTGAGAACAC-1	Ctrl1_A1	Gastric
Ctrl1_A1.Ctrl1_A1_GTTGTCGTGTTAGTTG-1	Ctrl1_A1	Lung.progenitor.like
Ctrl1_A1.Ctrl1_A1_GTTTCCTGGAGGGTGA-1	Ctrl1_A1	Lung.progenitor.like
Ctrl1_A1.Ctrl1_A1_GTTTCTGCAGTCTCCC-1	Ctrl1_A1	Endoderm.like
Ctrl1_A1.Ctrl1_A1_GTTTGACCAAATCCTA-1	Ctrl1_A1	Lung.progenitor.like
Ctrl1_A1.Ctrl1_A1_GTTTGGCCCAAGTTAT-1	Ctrl1_A1	Gastric
Ctrl1_A1.Ctrl1_A1_GTTTGTTAGCCAAGTA-1	Ctrl1_A1	AT1/2.like
Ctrl1_A1.Ctrl1_A1_TAAAGACAACCCTTTA-1	Ctrl1_A1	Gastric
Ctrl1_A1.Ctrl1_A1_TAAAGAGCCCGAAACC-1	Ctrl1_A1	EMT
Ctrl1_A1.Ctrl1_A1_TAAAGCGTTAGGAGAA-1	Ctrl1_A1	Gastric
Ctrl1_A1.Ctrl1_A1_TAAAGCTGCAATAGGG-1	Ctrl1_A1	AT1/2.like
Ctrl1_A1.Ctrl1_A1_TAAATCTTTACACCTC-1	Ctrl1_A1	Endoderm.like
Ctrl1_A1.Ctrl1_A1_TAAATGAATCCGTTTC-1	Ctrl1_A1	High.plasticity
Ctrl1_A1.Ctrl1_A1_TAACAAAGGGAGAAGC-1	Ctrl1_A1	Lung.progenitor.like
Ctrl1_A1.Ctrl1_A1_TAACATACAATGTGGG-1	Ctrl1_A1	Gastric
Ctrl1_A1.Ctrl1_A1_TAACCGCCCGCAGTGC-1	Ctrl1_A1	EMT
Ctrl1_A1.Ctrl1_A1_TAACCTACCGTCCGAG-1	Ctrl1_A1	Endoderm.like
Ctrl1_A1.Ctrl1_A1_TAACGCTTTGAGAGCG-1	Ctrl1_A1	EMT
Ctrl1_A1.Ctrl1_A1_TAACTATCGAAGGTCC-1	Ctrl1_A1	EMT
Ctrl1_A1.Ctrl1_A1_TAACTATTACGCCAAA-1	Ctrl1_A1	Gastric
Ctrl1_A1.Ctrl1_A1_TAACTCCATGGAGGCT-1	Ctrl1_A1	EMT
Ctrl1_A1.Ctrl1_A1_TAAGGAACTTGTGGGA-1	Ctrl1_A1	Lung.progenitor.like
Ctrl1_A1.Ctrl1_A1_TAAGGCAACATAAGAT-1	Ctrl1_A1	AT1/2.like
Ctrl1_A1.Ctrl1_A1_TAAGGCTGAATCCCTC-1	Ctrl1_A1	Gastric
Ctrl1_A1.Ctrl1_A1_TAAGTAACATCTTGAC-1	Ctrl1_A1	AT1/2.like
Ctrl1_A1.Ctrl1_A1_TAAGTTGCGACGTAGG-1	Ctrl1_A1	Endoderm.like
Ctrl1_A1.Ctrl1_A1_TAATACACAGTAGTAT-1	Ctrl1_A1	Lung.progenitor.like
Ctrl1_A1.Ctrl1_A1_TAATAGCTAAATGATG-1	Ctrl1_A1	High.plasticity
Ctrl1_A1.Ctrl1_A1_TAATAGTGACGACCAG-1	Ctrl1_A1	Gastric
Ctrl1_A1.Ctrl1_A1_TAATATTGAAATTCGC-1	Ctrl1_A1	Lung.progenitor.like
Ctrl1_A1.Ctrl1_A1_TAATCAACCAAATGGG-1	Ctrl1_A1	Gastric
Ctrl1_A1.Ctrl1_A1_TAATCGATCCGTACGT-1	Ctrl1_A1	Gastric
Ctrl1_A1.Ctrl1_A1_TAATTAGATGGATATG-1	Ctrl1_A1	AT1/2.like
Ctrl1_A1.Ctrl1_A1_TAATTAGGACATCCGT-1	Ctrl1_A1	Gastric
Ctrl1_A1.Ctrl1_A1_TACACCGTCGTTAGTC-1	Ctrl1_A1	Gastric
Ctrl1_A1.Ctrl1_A1_TACATGCCGGAATTGT-1	Ctrl1_A1	Gastric
Ctrl1_A1.Ctrl1_A1_TACCAGCTAGGTTTAA-1	Ctrl1_A1	Lung.progenitor.like
Ctrl1_A1.Ctrl1_A1_TACCATGTATTGATTT-1	Ctrl1_A1	EMT
Ctrl1_A1.Ctrl1_A1_TACCGCGGACTTGCAG-1	Ctrl1_A1	Gastric
Ctrl1_A1.Ctrl1_A1_TACCTCACGCTTGTAC-1	Ctrl1_A1	Lung.progenitor.like
Ctrl1_A1.Ctrl1_A1_TACGCCGCCTCAGAAG-1	Ctrl1_A1	Gastric
Ctrl1_A1.Ctrl1_A1_TACGCTATAGAAACCT-1	Ctrl1_A1	Gastric
Ctrl1_A1.Ctrl1_A1_TACGTACTAGTGCTGA-1	Ctrl1_A1	AT1/2.like
Ctrl1_A1.Ctrl1_A1_TACGTGCAAGGTTCCT-1	Ctrl1_A1	Gastric
Ctrl1_A1.Ctrl1_A1_TACGTGCACTATGCTG-1	Ctrl1_A1	Lung.progenitor.like
Ctrl1_A1.Ctrl1_A1_TACTGCAATCAATTAC-1	Ctrl1_A1	Endoderm.like
Ctrl1_A1.Ctrl1_A1_TACTGTTTCTCTGGTA-1	Ctrl1_A1	Gastric
Ctrl1_A1.Ctrl1_A1_TACTTGTTAGTAGTCC-1	Ctrl1_A1	Endoderm.like
Ctrl1_A1.Ctrl1_A1_TACTTTACTGAGCCGG-1	Ctrl1_A1	Endoderm.like
Ctrl1_A1.Ctrl1_A1_TACTTTCCGCACGCCA-1	Ctrl1_A1	AT1/2.like
Ctrl1_A1.Ctrl1_A1_TAGAAAGGTGGCGCTA-1	Ctrl1_A1	Gastric
Ctrl1_A1.Ctrl1_A1_TAGACGCCCGTACCGG-1	Ctrl1_A1	Gastric
Ctrl1_A1.Ctrl1_A1_TAGACTACCTAGCGTT-1	Ctrl1_A1	Gastric
Ctrl1_A1.Ctrl1_A1_TAGAGCTACGAAGAAC-1	Ctrl1_A1	Lung.progenitor.like
Ctrl1_A1.Ctrl1_A1_TAGAGGTTCTACTTGT-1	Ctrl1_A1	Endoderm.like
Ctrl1_A1.Ctrl1_A1_TAGATCCGAAGTCGCA-1	Ctrl1_A1	EMT
Ctrl1_A1.Ctrl1_A1_TAGCAACCTGTCACAA-1	Ctrl1_A1	EMT
Ctrl1_A1.Ctrl1_A1_TAGCCATTTCAAAGTC-1	Ctrl1_A1	Gastric
Ctrl1_A1.Ctrl1_A1_TAGCCGGCGGTCAGCG-1	Ctrl1_A1	Gastric
Ctrl1_A1.Ctrl1_A1_TAGCGTCCCTCGATTG-1	Ctrl1_A1	Gastric
Ctrl1_A1.Ctrl1_A1_TAGCGTTGGGTCTTAC-1	Ctrl1_A1	AT1/2.like
Ctrl1_A1.Ctrl1_A1_TAGCTAAGTCCGGGAG-1	Ctrl1_A1	Lung.progenitor.like
Ctrl1_A1.Ctrl1_A1_TAGGCATGTTACGCCA-1	Ctrl1_A1	Gastric
Ctrl1_A1.Ctrl1_A1_TAGGGAGCTTGGGATG-1	Ctrl1_A1	Gastric
Ctrl1_A1.Ctrl1_A1_TAGGGTGTTTCAAGAG-1	Ctrl1_A1	Lung.progenitor.like
Ctrl1_A1.Ctrl1_A1_TAGGTCGCCGGAACTG-1	Ctrl1_A1	Gastric
Ctrl1_A1.Ctrl1_A1_TAGGTGCTCGCCTAGC-1	Ctrl1_A1	Gastric
Ctrl1_A1.Ctrl1_A1_TAGGTTCGAGTTCGTC-1	Ctrl1_A1	AT1/2.like
Ctrl1_A1.Ctrl1_A1_TAGTACCTTAGTGGTC-1	Ctrl1_A1	Lung.progenitor.like
Ctrl1_A1.Ctrl1_A1_TAGTCGATCACGGGTT-1	Ctrl1_A1	Gastric
Ctrl1_A1.Ctrl1_A1_TAGTCTGTGACGTTGC-1	Ctrl1_A1	Gastric
Ctrl1_A1.Ctrl1_A1_TAGTCTTTCCGAATTG-1	Ctrl1_A1	Gastric
Ctrl1_A1.Ctrl1_A1_TAGTGTCAGAAACGGC-1	Ctrl1_A1	Lung.progenitor.like
Ctrl1_A1.Ctrl1_A1_TAGTTTATTCTTGCTT-1	Ctrl1_A1	Lung.progenitor.like
Ctrl1_A1.Ctrl1_A1_TATAAATCCACAAGCT-1	Ctrl1_A1	Lung.progenitor.like
Ctrl1_A1.Ctrl1_A1_TATAAGTGAGGATAGC-1	Ctrl1_A1	Lung.progenitor.like
Ctrl1_A1.Ctrl1_A1_TATACACGCAAAGTAT-1	Ctrl1_A1	Lung.progenitor.like
Ctrl1_A1.Ctrl1_A1_TATACCGAGTGCCACA-1	Ctrl1_A1	Gastric
Ctrl1_A1.Ctrl1_A1_TATAGATGGTCGCAGT-1	Ctrl1_A1	Gastric
Ctrl1_A1.Ctrl1_A1_TATAGGGTACTCATGA-1	Ctrl1_A1	AT1/2.like
Ctrl1_A1.Ctrl1_A1_TATATAGGGCTTTACG-1	Ctrl1_A1	AT1/2.like
Ctrl1_A1.Ctrl1_A1_TATATCCCTGGGAGGA-1	Ctrl1_A1	Gastric
Ctrl1_A1.Ctrl1_A1_TATATTCGCGTCGATA-1	Ctrl1_A1	AT1/2.like
Ctrl1_A1.Ctrl1_A1_TATCACCCAACCGACC-1	Ctrl1_A1	Endoderm.like
Ctrl1_A1.Ctrl1_A1_TATCCATATCATGCGA-1	Ctrl1_A1	Lung.progenitor.like
Ctrl1_A1.Ctrl1_A1_TATCCTGCATGGGAAT-1	Ctrl1_A1	Lung.progenitor.like
Ctrl1_A1.Ctrl1_A1_TATCGATCTATGCATA-1	Ctrl1_A1	AT1/2.like
Ctrl1_A1.Ctrl1_A1_TATCGATGATTAAACG-1	Ctrl1_A1	Lung.progenitor.like
Ctrl1_A1.Ctrl1_A1_TATGATCCGGCACGCC-1	Ctrl1_A1	Gastric
Ctrl1_A1.Ctrl1_A1_TATGCTCCCTACTTAC-1	Ctrl1_A1	Lung.progenitor.like
Ctrl1_A1.Ctrl1_A1_TATGGATGTGCTACGC-1	Ctrl1_A1	Lung.progenitor.like
Ctrl1_A1.Ctrl1_A1_TATGGCTAGGCTAATT-1	Ctrl1_A1	Endoderm.like
Ctrl1_A1.Ctrl1_A1_TATGGGTACGTATCGT-1	Ctrl1_A1	Lung.progenitor.like
Ctrl1_A1.Ctrl1_A1_TATGGTTAGTGGGAGA-1	Ctrl1_A1	Gastric
Ctrl1_A1.Ctrl1_A1_TATGTCAAGACCGACT-1	Ctrl1_A1	AT1/2.like
Ctrl1_A1.Ctrl1_A1_TATGTCTCATTGTGCC-1	Ctrl1_A1	Gastric
Ctrl1_A1.Ctrl1_A1_TATTACCATCCTGCTT-1	Ctrl1_A1	Gastric
Ctrl1_A1.Ctrl1_A1_TATTCAATTCTAATCC-1	Ctrl1_A1	Gastric
Ctrl1_A1.Ctrl1_A1_TATTCGTGCCAGAATA-1	Ctrl1_A1	AT1/2.like
Ctrl1_A1.Ctrl1_A1_TATTGACATTTCTGCC-1	Ctrl1_A1	High.plasticity
Ctrl1_A1.Ctrl1_A1_TATTTAGTCTAGATCG-1	Ctrl1_A1	Lung.progenitor.like
Ctrl1_A1.Ctrl1_A1_TATTTATACCGAGTAG-1	Ctrl1_A1	Lung.progenitor.like
Ctrl1_A1.Ctrl1_A1_TATTTGATTTGCACAG-1	Ctrl1_A1	Gastric
Ctrl1_A1.Ctrl1_A1_TATTTGTTACCCTTTA-1	Ctrl1_A1	Lung.progenitor.like
Ctrl1_A1.Ctrl1_A1_TCAAACAACCGCGTCG-1	Ctrl1_A1	Lung.progenitor.like
Ctrl1_A1.Ctrl1_A1_TCAAACTTAGATTGTT-1	Ctrl1_A1	Lung.progenitor.like
Ctrl1_A1.Ctrl1_A1_TCAACACATTGGGTAA-1	Ctrl1_A1	Lung.progenitor.like
Ctrl1_A1.Ctrl1_A1_TCAACCATGTTCGGGC-1	Ctrl1_A1	Lung.progenitor.like
Ctrl1_A1.Ctrl1_A1_TCAAGAAATACTAGCT-1	Ctrl1_A1	Endoderm.like
Ctrl1_A1.Ctrl1_A1_TCAAGCTGCCTTGAAA-1	Ctrl1_A1	AT1/2.like
Ctrl1_A1.Ctrl1_A1_TCAAGGTTACTACACC-1	Ctrl1_A1	Gastric
Ctrl1_A1.Ctrl1_A1_TCACAGGAGAATAAGA-1	Ctrl1_A1	AT1/2.like
Ctrl1_A1.Ctrl1_A1_TCACAGGGAATCGCAA-1	Ctrl1_A1	EMT
Ctrl1_A1.Ctrl1_A1_TCACCGCTCGGCACTC-1	Ctrl1_A1	Gastric
Ctrl1_A1.Ctrl1_A1_TCACGGTCATCGCACA-1	Ctrl1_A1	Lung.progenitor.like
Ctrl1_A1.Ctrl1_A1_TCAGAACCTCCACAGG-1	Ctrl1_A1	Endoderm.like
Ctrl1_A1.Ctrl1_A1_TCAGCAAATGCATCTC-1	Ctrl1_A1	Gastric
Ctrl1_A1.Ctrl1_A1_TCAGCAGTAGGCCCTG-1	Ctrl1_A1	AT1/2.like
Ctrl1_A1.Ctrl1_A1_TCAGGGTGTAACGTAA-1	Ctrl1_A1	AT1/2.like
Ctrl1_A1.Ctrl1_A1_TCAGTACTGACCCGCG-1	Ctrl1_A1	Lung.progenitor.like
Ctrl1_A1.Ctrl1_A1_TCATACTTACAGATCC-1	Ctrl1_A1	Lung.progenitor.like
Ctrl1_A1.Ctrl1_A1_TCATCACTCGAGCTCG-1	Ctrl1_A1	Lung.progenitor.like
Ctrl1_A1.Ctrl1_A1_TCATCCCAGAGGGTGG-1	Ctrl1_A1	Lung.progenitor.like
Ctrl1_A1.Ctrl1_A1_TCATTTAAGTCTCCGA-1	Ctrl1_A1	Gastric
Ctrl1_A1.Ctrl1_A1_TCATTTAGAAGTGTGA-1	Ctrl1_A1	Gastric
Ctrl1_A1.Ctrl1_A1_TCCACTTTATCTAGGT-1	Ctrl1_A1	Gastric
Ctrl1_A1.Ctrl1_A1_TCCAGAGCACCGGTTC-1	Ctrl1_A1	Gastric
Ctrl1_A1.Ctrl1_A1_TCCAGATGTACGCCAA-1	Ctrl1_A1	Gastric
Ctrl1_A1.Ctrl1_A1_TCCAGCGCTATAAGCG-1	Ctrl1_A1	Gastric
Ctrl1_A1.Ctrl1_A1_TCCAGGCGAGTACGGT-1	Ctrl1_A1	Lung.progenitor.like
Ctrl1_A1.Ctrl1_A1_TCCCAAACAGACAACG-1	Ctrl1_A1	Gastric
Ctrl1_A1.Ctrl1_A1_TCCCAAAGACGAAGGA-1	Ctrl1_A1	Lung.progenitor.like
Ctrl1_A1.Ctrl1_A1_TCCCAAAGCCCTAAAT-1	Ctrl1_A1	Gastric
Ctrl1_A1.Ctrl1_A1_TCCCACTCTCTTCCGG-1	Ctrl1_A1	Gastric
Ctrl1_A1.Ctrl1_A1_TCCCAGCACACGACAT-1	Ctrl1_A1	AT1/2.like
Ctrl1_A1.Ctrl1_A1_TCCCGCCTATGTGCGT-1	Ctrl1_A1	Gastric
Ctrl1_A1.Ctrl1_A1_TCCCGCGTACTCCTGG-1	Ctrl1_A1	AT1/2.like
Ctrl1_A1.Ctrl1_A1_TCCCGGTCAGGAATTT-1	Ctrl1_A1	Lung.progenitor.like
Ctrl1_A1.Ctrl1_A1_TCCCGTCGCGTCATAG-1	Ctrl1_A1	Gastric
Ctrl1_A1.Ctrl1_A1_TCCCGTGTGCAATTTG-1	Ctrl1_A1	Gastric
Ctrl1_A1.Ctrl1_A1_TCCCTAGATCAATAGG-1	Ctrl1_A1	Gastric
Ctrl1_A1.Ctrl1_A1_TCCGAACGTTGCCGCT-1	Ctrl1_A1	Gastric
Ctrl1_A1.Ctrl1_A1_TCCGAATGGTCCTGAG-1	Ctrl1_A1	EMT
Ctrl1_A1.Ctrl1_A1_TCCGAGAAGGCTAAGC-1	Ctrl1_A1	Lung.progenitor.like
Ctrl1_A1.Ctrl1_A1_TCCGATAATTGCCATA-1	Ctrl1_A1	Lung.progenitor.like
Ctrl1_A1.Ctrl1_A1_TCCGATGACTGAGCTC-1	Ctrl1_A1	AT1/2.like
Ctrl1_A1.Ctrl1_A1_TCCGATGGTGCGACAT-1	Ctrl1_A1	Lung.progenitor.like
Ctrl1_A1.Ctrl1_A1_TCCGCGGCAGCATCTG-1	Ctrl1_A1	Gastric
Ctrl1_A1.Ctrl1_A1_TCCGCGGCCCAATGAA-1	Ctrl1_A1	EMT
Ctrl1_A1.Ctrl1_A1_TCCGCTGTCATCCCGG-1	Ctrl1_A1	Gastric
Ctrl1_A1.Ctrl1_A1_TCCGGCCTAGCGTACA-1	Ctrl1_A1	Gastric
Ctrl1_A1.Ctrl1_A1_TCCGTTAAGCTAATAT-1	Ctrl1_A1	Endoderm.like
Ctrl1_A1.Ctrl1_A1_TCCGTTTAGCCTTGAA-1	Ctrl1_A1	Gastric
Ctrl1_A1.Ctrl1_A1_TCCTACATCCACGGCC-1	Ctrl1_A1	Endoderm.like
Ctrl1_A1.Ctrl1_A1_TCCTATCATAGGTAAC-1	Ctrl1_A1	Gastric
Ctrl1_A1.Ctrl1_A1_TCCTCCTAAGACATTC-1	Ctrl1_A1	AT1/2.like
Ctrl1_A1.Ctrl1_A1_TCCTCGGGCTGGGCTT-1	Ctrl1_A1	Gastric
Ctrl1_A1.Ctrl1_A1_TCCTCTACGAGATGGC-1	Ctrl1_A1	Lung.progenitor.like
Ctrl1_A1.Ctrl1_A1_TCCTTACGACGGTCCG-1	Ctrl1_A1	Gastric
Ctrl1_A1.Ctrl1_A1_TCCTTCAGTGGTCGAA-1	Ctrl1_A1	Lung.progenitor.like
Ctrl1_A1.Ctrl1_A1_TCCTTTCTTACGCTTA-1	Ctrl1_A1	Lung.progenitor.like
Ctrl1_A1.Ctrl1_A1_TCGAAGAACCGAGCAC-1	Ctrl1_A1	Gastric
Ctrl1_A1.Ctrl1_A1_TCGAGTCTACGATTCG-1	Ctrl1_A1	AT1/2.like
Ctrl1_A1.Ctrl1_A1_TCGATAGGCTAGTCGC-1	Ctrl1_A1	EMT
Ctrl1_A1.Ctrl1_A1_TCGCAAAGATGCATTT-1	Ctrl1_A1	Endoderm.like
Ctrl1_A1.Ctrl1_A1_TCGCACCAGGAGGCAG-1	Ctrl1_A1	EMT
Ctrl1_A1.Ctrl1_A1_TCGCATCCCTAAGTGT-1	Ctrl1_A1	EMT
Ctrl1_A1.Ctrl1_A1_TCGCATTCAATGACTT-1	Ctrl1_A1	Lung.progenitor.like
Ctrl1_A1.Ctrl1_A1_TCGCCGGTCGATCCGT-1	Ctrl1_A1	Lung.progenitor.like
Ctrl1_A1.Ctrl1_A1_TCGCTCGATATATTCC-1	Ctrl1_A1	Lung.progenitor.like
Ctrl1_A1.Ctrl1_A1_TCGCTCGGCACCAGCG-1	Ctrl1_A1	Endoderm.like
Ctrl1_A1.Ctrl1_A1_TCGCTGGGCGGATTGT-1	Ctrl1_A1	AT1/2.like
Ctrl1_A1.Ctrl1_A1_TCGCTGTGCGTAAATC-1	Ctrl1_A1	Lung.progenitor.like
Ctrl1_A1.Ctrl1_A1_TCGCTTTAAACGTTTG-1	Ctrl1_A1	Gastric
Ctrl1_A1.Ctrl1_A1_TCGGACGCCCAGCCCA-1	Ctrl1_A1	Gastric
Ctrl1_A1.Ctrl1_A1_TCGGAGTACATGAGTA-1	Ctrl1_A1	Gastric
Ctrl1_A1.Ctrl1_A1_TCGGCGAACCCAAACC-1	Ctrl1_A1	Gastric
Ctrl1_A1.Ctrl1_A1_TCGGGAACGTGCCTAG-1	Ctrl1_A1	EMT
Ctrl1_A1.Ctrl1_A1_TCGGGCCGTCGTGGTA-1	Ctrl1_A1	Gastric
Ctrl1_A1.Ctrl1_A1_TCGGGTGAAACTGCTA-1	Ctrl1_A1	Lung.progenitor.like
Ctrl1_A1.Ctrl1_A1_TCGTAAGACGACATTG-1	Ctrl1_A1	AT1/2.like
Ctrl1_A1.Ctrl1_A1_TCGTATAGTGCAATTA-1	Ctrl1_A1	Lung.progenitor.like
Ctrl1_A1.Ctrl1_A1_TCGTCCGCTGGCGTCT-1	Ctrl1_A1	Lung.progenitor.like
Ctrl1_A1.Ctrl1_A1_TCGTTCGTTATTATGT-1	Ctrl1_A1	Lung.progenitor.like
Ctrl1_A1.Ctrl1_A1_TCGTTGGCTCGTCAAT-1	Ctrl1_A1	AT1/2.like
Ctrl1_A1.Ctrl1_A1_TCTACCGTCCACAAGC-1	Ctrl1_A1	High.plasticity
Ctrl1_A1.Ctrl1_A1_TCTAGCATCTTCGATG-1	Ctrl1_A1	Lung.progenitor.like
Ctrl1_A1.Ctrl1_A1_TCTAGGTGGCGACGCT-1	Ctrl1_A1	Gastric
Ctrl1_A1.Ctrl1_A1_TCTAGTGATATCGTGG-1	Ctrl1_A1	Gastric
Ctrl1_A1.Ctrl1_A1_TCTATCATGCAGTTAC-1	Ctrl1_A1	Lung.progenitor.like
Ctrl1_A1.Ctrl1_A1_TCTATCGGTCGCAACA-1	Ctrl1_A1	Lung.progenitor.like
Ctrl1_A1.Ctrl1_A1_TCTATTACGCTGGCGA-1	Ctrl1_A1	Lung.progenitor.like
Ctrl1_A1.Ctrl1_A1_TCTCATGAGATAGGGT-1	Ctrl1_A1	Endoderm.like
Ctrl1_A1.Ctrl1_A1_TCTCCAACGTAGGTTA-1	Ctrl1_A1	AT1/2.like
Ctrl1_A1.Ctrl1_A1_TCTCGACGTATCGCCG-1	Ctrl1_A1	EMT
Ctrl1_A1.Ctrl1_A1_TCTCGAGGAGGTTCGC-1	Ctrl1_A1	Gastric
Ctrl1_A1.Ctrl1_A1_TCTCTAATAGCTGGTA-1	Ctrl1_A1	Lung.progenitor.like
Ctrl1_A1.Ctrl1_A1_TCTCTCGCCGCACATA-1	Ctrl1_A1	Endoderm.like
Ctrl1_A1.Ctrl1_A1_TCTGAACCGGTCGGCT-1	Ctrl1_A1	Lung.progenitor.like
Ctrl1_A1.Ctrl1_A1_TCTGAACTCGTACCCG-1	Ctrl1_A1	Gastric
Ctrl1_A1.Ctrl1_A1_TCTGAATTCCGTACAA-1	Ctrl1_A1	Gastric
Ctrl1_A1.Ctrl1_A1_TCTGACGGGCTAACCC-1	Ctrl1_A1	Endoderm.like
Ctrl1_A1.Ctrl1_A1_TCTGAGCAATTGACTG-1	Ctrl1_A1	Gastric
Ctrl1_A1.Ctrl1_A1_TCTGATCGGGTGCTAG-1	Ctrl1_A1	Gastric
Ctrl1_A1.Ctrl1_A1_TCTGATGTATTCTGTC-1	Ctrl1_A1	EMT
Ctrl1_A1.Ctrl1_A1_TCTGATTGGAAATGGA-1	Ctrl1_A1	Gastric
Ctrl1_A1.Ctrl1_A1_TCTGCCAGAAACTGCA-1	Ctrl1_A1	High.plasticity
Ctrl1_A1.Ctrl1_A1_TCTGCGTCCGGTTTCT-1	Ctrl1_A1	AT1/2.like
Ctrl1_A1.Ctrl1_A1_TCTGCTTAGAACAAGC-1	Ctrl1_A1	EMT
Ctrl1_A1.Ctrl1_A1_TCTGGAGCGTAAGAGT-1	Ctrl1_A1	Gastric
Ctrl1_A1.Ctrl1_A1_TCTGGCCGTTCAAGTT-1	Ctrl1_A1	Gastric
Ctrl1_A1.Ctrl1_A1_TCTGGGAACCTTTGAA-1	Ctrl1_A1	Endoderm.like
Ctrl1_A1.Ctrl1_A1_TCTGTCATACAAGAGC-1	Ctrl1_A1	EMT
Ctrl1_A1.Ctrl1_A1_TCTGTGCCATCATAGT-1	Ctrl1_A1	Gastric
Ctrl1_A1.Ctrl1_A1_TCTTACAGAGGTACCG-1	Ctrl1_A1	High.plasticity
Ctrl1_A1.Ctrl1_A1_TCTTACCGGAACTCGT-1	Ctrl1_A1	AT1/2.like
Ctrl1_A1.Ctrl1_A1_TCTTACGGCATCCGAC-1	Ctrl1_A1	Lung.progenitor.like
Ctrl1_A1.Ctrl1_A1_TCTTACTTATGCCTCT-1	Ctrl1_A1	Gastric
Ctrl1_A1.Ctrl1_A1_TCTTAGAGCTCCAATT-1	Ctrl1_A1	Gastric
Ctrl1_A1.Ctrl1_A1_TCTTAGAGTGAACTCT-1	Ctrl1_A1	Gastric
Ctrl1_A1.Ctrl1_A1_TCTTCCCATGGGCACA-1	Ctrl1_A1	Endoderm.like
Ctrl1_A1.Ctrl1_A1_TCTTCGAATAGACGTT-1	Ctrl1_A1	Gastric
Ctrl1_A1.Ctrl1_A1_TCTTCGATACCAATAA-1	Ctrl1_A1	AT1/2.like
Ctrl1_A1.Ctrl1_A1_TCTTCTATAACCCGCC-1	Ctrl1_A1	Gastric
Ctrl1_A1.Ctrl1_A1_TCTTGGTAACACCAAA-1	Ctrl1_A1	Lung.progenitor.like
Ctrl1_A1.Ctrl1_A1_TCTTTAAGACTATGAA-1	Ctrl1_A1	Gastric
Ctrl1_A1.Ctrl1_A1_TCTTTAGAGTCTAACA-1	Ctrl1_A1	Gastric
Ctrl1_A1.Ctrl1_A1_TCTTTAGCAGGCGAAC-1	Ctrl1_A1	Endoderm.like
Ctrl1_A1.Ctrl1_A1_TGAAACTTATGCAAGC-1	Ctrl1_A1	Lung.progenitor.like
Ctrl1_A1.Ctrl1_A1_TGAAAGGACCTGACTC-1	Ctrl1_A1	Gastric
Ctrl1_A1.Ctrl1_A1_TGAATGTCAGCCGGCC-1	Ctrl1_A1	Gastric
Ctrl1_A1.Ctrl1_A1_TGACAACGCATGTCGC-1	Ctrl1_A1	Gastric
Ctrl1_A1.Ctrl1_A1_TGACATCGAGCGGACC-1	Ctrl1_A1	Gastric
Ctrl1_A1.Ctrl1_A1_TGACGATGCACTAGAA-1	Ctrl1_A1	Gastric
Ctrl1_A1.Ctrl1_A1_TGAGAATGCTTTACCG-1	Ctrl1_A1	Lung.progenitor.like
Ctrl1_A1.Ctrl1_A1_TGAGACGTACCTCTCA-1	Ctrl1_A1	AT1/2.like
Ctrl1_A1.Ctrl1_A1_TGAGAGATTTACCACG-1	Ctrl1_A1	Gastric
Ctrl1_A1.Ctrl1_A1_TGAGTGGTCCGTGACG-1	Ctrl1_A1	Gastric
Ctrl1_A1.Ctrl1_A1_TGAGTTAAAGACATTC-1	Ctrl1_A1	Gastric
Ctrl1_A1.Ctrl1_A1_TGATACATTTAGCCGT-1	Ctrl1_A1	AT1/2.like
Ctrl1_A1.Ctrl1_A1_TGATCCCAGCATTAGT-1	Ctrl1_A1	Endoderm.like
Ctrl1_A1.Ctrl1_A1_TGATCGGTTTGACCCT-1	Ctrl1_A1	Lung.progenitor.like
Ctrl1_A1.Ctrl1_A1_TGATCTCCGGCGCCAG-1	Ctrl1_A1	Lung.progenitor.like
Ctrl1_A1.Ctrl1_A1_TGATGGCTGTTTCTGA-1	Ctrl1_A1	Endoderm.like
Ctrl1_A1.Ctrl1_A1_TGATTTCCTCCTGACG-1	Ctrl1_A1	EMT
Ctrl1_A1.Ctrl1_A1_TGCAAGAATGACGTAA-1	Ctrl1_A1	Lung.progenitor.like
Ctrl1_A1.Ctrl1_A1_TGCAGGATCGGCAAAG-1	Ctrl1_A1	AT1/2.like
Ctrl1_A1.Ctrl1_A1_TGCAGTTTCCTCCCAT-1	Ctrl1_A1	Gastric
Ctrl1_A1.Ctrl1_A1_TGCATATGTCTGTCAC-1	Ctrl1_A1	Gastric
Ctrl1_A1.Ctrl1_A1_TGCATGGATCGGATCT-1	Ctrl1_A1	Lung.progenitor.like
Ctrl1_A1.Ctrl1_A1_TGCATGTGGTAATCTA-1	Ctrl1_A1	Gastric
Ctrl1_A1.Ctrl1_A1_TGCCACACTAGAGGAA-1	Ctrl1_A1	AT1/2.like
Ctrl1_A1.Ctrl1_A1_TGCCACCTGGCGAAAC-1	Ctrl1_A1	Lung.progenitor.like
Ctrl1_A1.Ctrl1_A1_TGCCATTACTAAAGAA-1	Ctrl1_A1	High.plasticity
Ctrl1_A1.Ctrl1_A1_TGCCCGTACCGTTAAA-1	Ctrl1_A1	Gastric
Ctrl1_A1.Ctrl1_A1_TGCCGAAAGCGTATTC-1	Ctrl1_A1	Gastric
Ctrl1_A1.Ctrl1_A1_TGCCGTTCTTAATCGG-1	Ctrl1_A1	AT1/2.like
Ctrl1_A1.Ctrl1_A1_TGCCTAAATTTAATAG-1	Ctrl1_A1	Gastric
Ctrl1_A1.Ctrl1_A1_TGCCTAATTGAAGATT-1	Ctrl1_A1	Endoderm.like
Ctrl1_A1.Ctrl1_A1_TGCCTGATCAAACGAT-1	Ctrl1_A1	Lung.progenitor.like
Ctrl1_A1.Ctrl1_A1_TGCGCAAAGCATTTGG-1	Ctrl1_A1	AT1/2.like
Ctrl1_A1.Ctrl1_A1_TGCGCCGTTAATAACG-1	Ctrl1_A1	Gastric
Ctrl1_A1.Ctrl1_A1_TGCGCGATTAACGGAG-1	Ctrl1_A1	Lung.progenitor.like
Ctrl1_A1.Ctrl1_A1_TGCGGAGTAAAGGTGC-1	Ctrl1_A1	EMT
Ctrl1_A1.Ctrl1_A1_TGCGGCATAGTTCAAC-1	Ctrl1_A1	Lung.progenitor.like
Ctrl1_A1.Ctrl1_A1_TGCGGTGAAATTTCAT-1	Ctrl1_A1	Lung.progenitor.like
Ctrl1_A1.Ctrl1_A1_TGCGTCATGACTGAGC-1	Ctrl1_A1	AT1/2.like
Ctrl1_A1.Ctrl1_A1_TGCGTTTGTTGACACT-1	Ctrl1_A1	Gastric
Ctrl1_A1.Ctrl1_A1_TGCTAAGTGTCTATTT-1	Ctrl1_A1	Endoderm.like
Ctrl1_A1.Ctrl1_A1_TGCTCCACAGTTCTTA-1	Ctrl1_A1	Gastric
Ctrl1_A1.Ctrl1_A1_TGCTCTGCCGGTTCAC-1	Ctrl1_A1	Endoderm.like
Ctrl1_A1.Ctrl1_A1_TGCTGGTTGGACAATT-1	Ctrl1_A1	Lung.progenitor.like
Ctrl1_A1.Ctrl1_A1_TGCTGTTGAAGAACTC-1	Ctrl1_A1	High.plasticity
Ctrl1_A1.Ctrl1_A1_TGGAACCACTGACACA-1	Ctrl1_A1	Endoderm.like
Ctrl1_A1.Ctrl1_A1_TGGAAGACGAACACCA-1	Ctrl1_A1	Lung.progenitor.like
Ctrl1_A1.Ctrl1_A1_TGGAAGGATAAAGATG-1	Ctrl1_A1	Lung.progenitor.like
Ctrl1_A1.Ctrl1_A1_TGGAATATCCTTGACC-1	Ctrl1_A1	Gastric
Ctrl1_A1.Ctrl1_A1_TGGACCACGGCGTTGA-1	Ctrl1_A1	AT1/2.like
Ctrl1_A1.Ctrl1_A1_TGGACTGTTCGCTCAA-1	Ctrl1_A1	Gastric
Ctrl1_A1.Ctrl1_A1_TGGCAACTCGCGCGCC-1	Ctrl1_A1	Gastric
Ctrl1_A1.Ctrl1_A1_TGGCAATGGGACGGCG-1	Ctrl1_A1	Endoderm.like
Ctrl1_A1.Ctrl1_A1_TGGCCAAACTGAAGTA-1	Ctrl1_A1	AT1/2.like
Ctrl1_A1.Ctrl1_A1_TGGCCGTATATTGACC-1	Ctrl1_A1	Lung.progenitor.like
Ctrl1_A1.Ctrl1_A1_TGGCGACTGCTCCAAA-1	Ctrl1_A1	AT1/2.like
Ctrl1_A1.Ctrl1_A1_TGGCGGTGTGCGATTG-1	Ctrl1_A1	EMT
Ctrl1_A1.Ctrl1_A1_TGGCTTTGGGTAGACA-1	Ctrl1_A1	Lung.progenitor.like
Ctrl1_A1.Ctrl1_A1_TGGGAAATGCCTTTCC-1	Ctrl1_A1	Lung.progenitor.like
Ctrl1_A1.Ctrl1_A1_TGGGCAATAGTTGGGT-1	Ctrl1_A1	Gastric
Ctrl1_A1.Ctrl1_A1_TGGGCACAAACAGAAC-1	Ctrl1_A1	EMT
Ctrl1_A1.Ctrl1_A1_TGGGCACGTTCTATGG-1	Ctrl1_A1	Lung.progenitor.like
Ctrl1_A1.Ctrl1_A1_TGGGCAGGCCACCGCA-1	Ctrl1_A1	Endoderm.like
Ctrl1_A1.Ctrl1_A1_TGGGCCACAAGAGCGC-1	Ctrl1_A1	Lung.progenitor.like
Ctrl1_A1.Ctrl1_A1_TGGGCCCATACTAATT-1	Ctrl1_A1	AT1/2.like
Ctrl1_A1.Ctrl1_A1_TGGTAGAATATATGGG-1	Ctrl1_A1	Gastric
Ctrl1_A1.Ctrl1_A1_TGGTATCGCATCCCAA-1	Ctrl1_A1	EMT
Ctrl1_A1.Ctrl1_A1_TGGTATCGGTCTGTAT-1	Ctrl1_A1	Lung.progenitor.like
Ctrl1_A1.Ctrl1_A1_TGGTTAAGGGCGCTGG-1	Ctrl1_A1	Endoderm.like
Ctrl1_A1.Ctrl1_A1_TGGTTCGTAGCAAAGG-1	Ctrl1_A1	Lung.progenitor.like
Ctrl1_A1.Ctrl1_A1_TGGTTTAAACGTGGGT-1	Ctrl1_A1	Gastric
Ctrl1_A1.Ctrl1_A1_TGTACTACTCTCACGG-1	Ctrl1_A1	EMT
Ctrl1_A1.Ctrl1_A1_TGTACTGTGCCAAAGT-1	Ctrl1_A1	Lung.progenitor.like
Ctrl1_A1.Ctrl1_A1_TGTAGGAGAAATTTCC-1	Ctrl1_A1	Gastric
Ctrl1_A1.Ctrl1_A1_TGTATAACAGATCCTG-1	Ctrl1_A1	Gastric
Ctrl1_A1.Ctrl1_A1_TGTATCCTTATTCCAT-1	Ctrl1_A1	EMT
Ctrl1_A1.Ctrl1_A1_TGTATGGCGCAGACAG-1	Ctrl1_A1	Gastric
Ctrl1_A1.Ctrl1_A1_TGTCATTTGTTGGGAA-1	Ctrl1_A1	AT1/2.like
Ctrl1_A1.Ctrl1_A1_TGTCCCGACATAGCAC-1	Ctrl1_A1	Lung.progenitor.like
Ctrl1_A1.Ctrl1_A1_TGTCTACAGTTTCTGT-1	Ctrl1_A1	Lung.progenitor.like
Ctrl1_A1.Ctrl1_A1_TGTGACTACGCCAGTC-1	Ctrl1_A1	Lung.progenitor.like
Ctrl1_A1.Ctrl1_A1_TGTGCCGGTGCCGGAA-1	Ctrl1_A1	Endoderm.like
Ctrl1_A1.Ctrl1_A1_TGTGGACTATCTACGT-1	Ctrl1_A1	AT1/2.like
Ctrl1_A1.Ctrl1_A1_TGTGGCAAAGCGTATG-1	Ctrl1_A1	Gastric
Ctrl1_A1.Ctrl1_A1_TGTGGCTCCCACCAAC-1	Ctrl1_A1	Gastric
Ctrl1_A1.Ctrl1_A1_TGTGGTAGGGTGCCTT-1	Ctrl1_A1	AT1/2.like
Ctrl1_A1.Ctrl1_A1_TGTGTCGCGAGTTGCA-1	Ctrl1_A1	EMT
Ctrl1_A1.Ctrl1_A1_TGTGTGACCATGAATC-1	Ctrl1_A1	AT1/2.like
Ctrl1_A1.Ctrl1_A1_TGTTATTGTATGTGGC-1	Ctrl1_A1	Endoderm.like
Ctrl1_A1.Ctrl1_A1_TGTTGCCGTCGTCCCA-1	Ctrl1_A1	Gastric
Ctrl1_A1.Ctrl1_A1_TGTTGTCAAGAAGTCT-1	Ctrl1_A1	AT1/2.like
Ctrl1_A1.Ctrl1_A1_TGTTTCGGTACTTCTC-1	Ctrl1_A1	AT1/2.like
Ctrl1_A1.Ctrl1_A1_TGTTTGAGATCGTCAG-1	Ctrl1_A1	Endoderm.like
Ctrl1_A1.Ctrl1_A1_TTAAACCGGTAGCGAC-1	Ctrl1_A1	Lung.progenitor.like
Ctrl1_A1.Ctrl1_A1_TTAAACTCGAATTCAT-1	Ctrl1_A1	EMT
Ctrl1_A1.Ctrl1_A1_TTAACACCTCGAACAT-1	Ctrl1_A1	Lung.progenitor.like
Ctrl1_A1.Ctrl1_A1_TTAACCAACCCTCCCT-1	Ctrl1_A1	Lung.progenitor.like
Ctrl1_A1.Ctrl1_A1_TTAACGAACAAGCAGT-1	Ctrl1_A1	AT1/2.like
Ctrl1_A1.Ctrl1_A1_TTAACGTCGCAAGACC-1	Ctrl1_A1	EMT
Ctrl1_A1.Ctrl1_A1_TTAACTTCAGGTAGGA-1	Ctrl1_A1	AT1/2.like
Ctrl1_A1.Ctrl1_A1_TTAAGATAGGATTGAC-1	Ctrl1_A1	Gastric
Ctrl1_A1.Ctrl1_A1_TTAAGGATACGGAGGT-1	Ctrl1_A1	High.plasticity
Ctrl1_A1.Ctrl1_A1_TTAATCAGTACGTCAG-1	Ctrl1_A1	Lung.progenitor.like
Ctrl1_A1.Ctrl1_A1_TTAATGTAGACCAGGT-1	Ctrl1_A1	AT1/2.like
Ctrl1_A1.Ctrl1_A1_TTAATTTCAGACGCGG-1	Ctrl1_A1	Lung.progenitor.like
Ctrl1_A1.Ctrl1_A1_TTACAACTACGCATCC-1	Ctrl1_A1	Lung.progenitor.like
Ctrl1_A1.Ctrl1_A1_TTACAGACCTAAATGA-1	Ctrl1_A1	Gastric
Ctrl1_A1.Ctrl1_A1_TTACATCGTGGCCTGG-1	Ctrl1_A1	Lung.progenitor.like
Ctrl1_A1.Ctrl1_A1_TTACATGCCACAACTA-1	Ctrl1_A1	Endoderm.like
Ctrl1_A1.Ctrl1_A1_TTACCCATTGCCGGGT-1	Ctrl1_A1	AT1/2.like
Ctrl1_A1.Ctrl1_A1_TTACCCTAACAGTCCT-1	Ctrl1_A1	Lung.progenitor.like
Ctrl1_A1.Ctrl1_A1_TTACCGCCTTAGGGAA-1	Ctrl1_A1	AT1/2.like
Ctrl1_A1.Ctrl1_A1_TTACGGATGGTTCGAG-1	Ctrl1_A1	Endoderm.like
Ctrl1_A1.Ctrl1_A1_TTACGGTGTCACCGAG-1	Ctrl1_A1	AT1/2.like
Ctrl1_A1.Ctrl1_A1_TTACTAAAGGACTTTA-1	Ctrl1_A1	Endoderm.like
Ctrl1_A1.Ctrl1_A1_TTACTCCGGCCGGGAA-1	Ctrl1_A1	Gastric
Ctrl1_A1.Ctrl1_A1_TTAGACGAGTCACCTC-1	Ctrl1_A1	Endoderm.like
Ctrl1_A1.Ctrl1_A1_TTAGAGTTTAGAAGGA-1	Ctrl1_A1	Endoderm.like
Ctrl1_A1.Ctrl1_A1_TTAGCAACATGGATGT-1	Ctrl1_A1	EMT
Ctrl1_A1.Ctrl1_A1_TTAGCTAATACGATCT-1	Ctrl1_A1	Gastric
Ctrl1_A1.Ctrl1_A1_TTAGCTGATTTGCCGT-1	Ctrl1_A1	Gastric
Ctrl1_A1.Ctrl1_A1_TTAGGATGGGAGGGTA-1	Ctrl1_A1	Gastric
Ctrl1_A1.Ctrl1_A1_TTAGTTATTCGTGGCA-1	Ctrl1_A1	Gastric
Ctrl1_A1.Ctrl1_A1_TTAGTTCAAGTGTTCG-1	Ctrl1_A1	Endoderm.like
Ctrl1_A1.Ctrl1_A1_TTATATACGCTGTCAC-1	Ctrl1_A1	Gastric
Ctrl1_A1.Ctrl1_A1_TTATCCGGGATCTATA-1	Ctrl1_A1	EMT
Ctrl1_A1.Ctrl1_A1_TTATCCTCAAGGAATA-1	Ctrl1_A1	AT1/2.like
Ctrl1_A1.Ctrl1_A1_TTATCTGTATCATAAC-1	Ctrl1_A1	Lung.progenitor.like
Ctrl1_A1.Ctrl1_A1_TTATGACAAACTGGAT-1	Ctrl1_A1	EMT
Ctrl1_A1.Ctrl1_A1_TTATGATCTTAACGAA-1	Ctrl1_A1	Gastric
Ctrl1_A1.Ctrl1_A1_TTATGCGTCCCGGTCC-1	Ctrl1_A1	Lung.progenitor.like
Ctrl1_A1.Ctrl1_A1_TTATTAGGGAAGCATC-1	Ctrl1_A1	EMT
Ctrl1_A1.Ctrl1_A1_TTCAAAGTCTCTAGCC-1	Ctrl1_A1	Gastric
Ctrl1_A1.Ctrl1_A1_TTCAACGACCCGACCG-1	Ctrl1_A1	Lung.progenitor.like
Ctrl1_A1.Ctrl1_A1_TTCAAGCCGAGCTGAG-1	Ctrl1_A1	High.plasticity
Ctrl1_A1.Ctrl1_A1_TTCAATACTCTGAATC-1	Ctrl1_A1	Endoderm.like
Ctrl1_A1.Ctrl1_A1_TTCAGAGTAACCTGAC-1	Ctrl1_A1	AT1/2.like
Ctrl1_A1.Ctrl1_A1_TTCAGCCCTGGTCCAC-1	Ctrl1_A1	Gastric
Ctrl1_A1.Ctrl1_A1_TTCATGGCGCAACAGG-1	Ctrl1_A1	High.plasticity
Ctrl1_A1.Ctrl1_A1_TTCCAATCAGAGCTAG-1	Ctrl1_A1	AT1/2.like
Ctrl1_A1.Ctrl1_A1_TTCCAGACGAGATTTA-1	Ctrl1_A1	Gastric
Ctrl1_A1.Ctrl1_A1_TTCCGCAGAGAAATAT-1	Ctrl1_A1	Endoderm.like
Ctrl1_A1.Ctrl1_A1_TTCCGGTATCTGTGTC-1	Ctrl1_A1	Gastric
Ctrl1_A1.Ctrl1_A1_TTCCGGTTACCCACTT-1	Ctrl1_A1	Endoderm.like
Ctrl1_A1.Ctrl1_A1_TTCCTCGAGGGTGTCT-1	Ctrl1_A1	Lung.progenitor.like
Ctrl1_A1.Ctrl1_A1_TTCCTCGGACTAACCA-1	Ctrl1_A1	Endoderm.like
Ctrl1_A1.Ctrl1_A1_TTCGACGGGAAGGGCG-1	Ctrl1_A1	Lung.progenitor.like
Ctrl1_A1.Ctrl1_A1_TTCGCACTCGCGTGCT-1	Ctrl1_A1	Lung.progenitor.like
Ctrl1_A1.Ctrl1_A1_TTCGCTAGGAAGTTGT-1	Ctrl1_A1	Gastric
Ctrl1_A1.Ctrl1_A1_TTCGCTATCTGACGTG-1	Ctrl1_A1	Gastric
Ctrl1_A1.Ctrl1_A1_TTCGGCTAGAGATGGT-1	Ctrl1_A1	Lung.progenitor.like
Ctrl1_A1.Ctrl1_A1_TTCGGGACTAATCGCG-1	Ctrl1_A1	Gastric
Ctrl1_A1.Ctrl1_A1_TTCGGTGGAGACGCCC-1	Ctrl1_A1	Gastric
Ctrl1_A1.Ctrl1_A1_TTCGTTCAACGAAGTT-1	Ctrl1_A1	Endoderm.like
Ctrl1_A1.Ctrl1_A1_TTCTAACCGAAGCTTA-1	Ctrl1_A1	Endoderm.like
Ctrl1_A1.Ctrl1_A1_TTCTACTTGCGAGGGC-1	Ctrl1_A1	High.plasticity
Ctrl1_A1.Ctrl1_A1_TTCTAGGCCAATTGTG-1	Ctrl1_A1	Lung.progenitor.like
Ctrl1_A1.Ctrl1_A1_TTCTATGCCTTTCGCA-1	Ctrl1_A1	Endoderm.like
Ctrl1_A1.Ctrl1_A1_TTCTGCGGGTTAGCGG-1	Ctrl1_A1	Endoderm.like
Ctrl1_A1.Ctrl1_A1_TTCTGCTAGACTCCAA-1	Ctrl1_A1	Gastric
Ctrl1_A1.Ctrl1_A1_TTCTTAGTGAACGGTG-1	Ctrl1_A1	Lung.progenitor.like
Ctrl1_A1.Ctrl1_A1_TTCTTAGTGGCTCAGA-1	Ctrl1_A1	Lung.progenitor.like
Ctrl1_A1.Ctrl1_A1_TTCTTATCCGCTGGGT-1	Ctrl1_A1	Gastric
Ctrl1_A1.Ctrl1_A1_TTCTTGCTAGCATCTC-1	Ctrl1_A1	Gastric
Ctrl1_A1.Ctrl1_A1_TTCTTGTAACCTAATG-1	Ctrl1_A1	EMT
Ctrl1_A1.Ctrl1_A1_TTCTTTGGTCGCGACG-1	Ctrl1_A1	Endoderm.like
Ctrl1_A1.Ctrl1_A1_TTGAACGAATCCTTTG-1	Ctrl1_A1	Lung.progenitor.like
Ctrl1_A1.Ctrl1_A1_TTGAATATGGACTTTC-1	Ctrl1_A1	Gastric
Ctrl1_A1.Ctrl1_A1_TTGAATTCACGTGAGG-1	Ctrl1_A1	Gastric
Ctrl1_A1.Ctrl1_A1_TTGACAGGAGCTCCCG-1	Ctrl1_A1	Gastric
Ctrl1_A1.Ctrl1_A1_TTGACCATGTTCTCCG-1	Ctrl1_A1	AT1/2.like
Ctrl1_A1.Ctrl1_A1_TTGACGATTCAGCACG-1	Ctrl1_A1	EMT
Ctrl1_A1.Ctrl1_A1_TTGACGCTCCATGAGC-1	Ctrl1_A1	Gastric
Ctrl1_A1.Ctrl1_A1_TTGACTATTGTCCGGC-1	Ctrl1_A1	Gastric
Ctrl1_A1.Ctrl1_A1_TTGAGCAGCCCACGGT-1	Ctrl1_A1	Gastric
Ctrl1_A1.Ctrl1_A1_TTGAGCGCCACGTGAT-1	Ctrl1_A1	Endoderm.like
Ctrl1_A1.Ctrl1_A1_TTGAGTCCCGCTGCTG-1	Ctrl1_A1	Endoderm.like
Ctrl1_A1.Ctrl1_A1_TTGATAGTCAATACAT-1	Ctrl1_A1	Gastric
Ctrl1_A1.Ctrl1_A1_TTGATGTGTAGTCCCG-1	Ctrl1_A1	Endoderm.like
Ctrl1_A1.Ctrl1_A1_TTGATTATGCAGATGA-1	Ctrl1_A1	EMT
Ctrl1_A1.Ctrl1_A1_TTGCACGGAGCAGCAC-1	Ctrl1_A1	Lung.progenitor.like
Ctrl1_A1.Ctrl1_A1_TTGCCAAGCAGAACCC-1	Ctrl1_A1	Gastric
Ctrl1_A1.Ctrl1_A1_TTGCTCCCATACCGGA-1	Ctrl1_A1	Lung.progenitor.like
Ctrl1_A1.Ctrl1_A1_TTGCTGAAGGAACCAC-1	Ctrl1_A1	Lung.progenitor.like
Ctrl1_A1.Ctrl1_A1_TTGCTGCACCTATCCA-1	Ctrl1_A1	Lung.progenitor.like
Ctrl1_A1.Ctrl1_A1_TTGGAAGAATACAGTC-1	Ctrl1_A1	AT1/2.like
Ctrl1_A1.Ctrl1_A1_TTGGACCATCTGGCAA-1	Ctrl1_A1	Endoderm.like
Ctrl1_A1.Ctrl1_A1_TTGGAGTCTCCCTTCT-1	Ctrl1_A1	Lung.progenitor.like
Ctrl1_A1.Ctrl1_A1_TTGGATCGACTTCTGG-1	Ctrl1_A1	Lung.progenitor.like
Ctrl1_A1.Ctrl1_A1_TTGGATTGGGTACCAC-1	Ctrl1_A1	Lung.progenitor.like
Ctrl1_A1.Ctrl1_A1_TTGGCCATCTTGCGCT-1	Ctrl1_A1	AT1/2.like
Ctrl1_A1.Ctrl1_A1_TTGGCCTAGAATTTCG-1	Ctrl1_A1	AT1/2.like
Ctrl1_A1.Ctrl1_A1_TTGGCGATCCGAATAT-1	Ctrl1_A1	Gastric
Ctrl1_A1.Ctrl1_A1_TTGGCTCGCATGAGAC-1	Ctrl1_A1	Lung.progenitor.like
Ctrl1_A1.Ctrl1_A1_TTGGGACGTAAGAGTT-1	Ctrl1_A1	Gastric
Ctrl1_A1.Ctrl1_A1_TTGGGCGGCGGTTGCC-1	Ctrl1_A1	Gastric
Ctrl1_A1.Ctrl1_A1_TTGGTATGGCTTGTGT-1	Ctrl1_A1	Gastric
Ctrl1_A1.Ctrl1_A1_TTGGTTCGCTCAAAGG-1	Ctrl1_A1	Gastric
Ctrl1_A1.Ctrl1_A1_TTGGTTGCGGTGCGCG-1	Ctrl1_A1	AT1/2.like
Ctrl1_A1.Ctrl1_A1_TTGTAAGGCCAGTTGG-1	Ctrl1_A1	Gastric
Ctrl1_A1.Ctrl1_A1_TTGTATCACACAGAAT-1	Ctrl1_A1	Lung.progenitor.like
Ctrl1_A1.Ctrl1_A1_TTGTCGTTCAGTTACC-1	Ctrl1_A1	Lung.progenitor.like
Ctrl1_A1.Ctrl1_A1_TTGTGGCCCTGACAGT-1	Ctrl1_A1	AT1/2.like
Ctrl1_A1.Ctrl1_A1_TTGTGGTAGGAGGGAT-1	Ctrl1_A1	AT1/2.like
Ctrl1_A1.Ctrl1_A1_TTGTTAGCAAATTCGA-1	Ctrl1_A1	Lung.progenitor.like
Ctrl1_A1.Ctrl1_A1_TTGTTCAGTGTGCTAC-1	Ctrl1_A1	Lung.progenitor.like
Ctrl1_A1.Ctrl1_A1_TTGTTGTGTGTCAAGA-1	Ctrl1_A1	Gastric
Ctrl1_A1.Ctrl1_A1_TTGTTTCCATACAACT-1	Ctrl1_A1	AT1/2.like
Ctrl1_A1.Ctrl1_A1_TTGTTTGTGTAAATTC-1	Ctrl1_A1	EMT
Ctrl2_C1.Ctrl2_C1_AAACAAGTATCTCCCA-1	Ctrl2_C1	Lung.progenitor.like
Ctrl2_C1.Ctrl2_C1_AAACAGTGTTCCTGGG-1	Ctrl2_C1	Gastric
Ctrl2_C1.Ctrl2_C1_AAACATTTCCCGGATT-1	Ctrl2_C1	Lung.progenitor.like
Ctrl2_C1.Ctrl2_C1_AAACCGTTCGTCCAGG-1	Ctrl2_C1	AT1/2.like
Ctrl2_C1.Ctrl2_C1_AAACCTAAGCAGCCGG-1	Ctrl2_C1	AT1/2.like
Ctrl2_C1.Ctrl2_C1_AAACGAAGATGGAGTA-1	Ctrl2_C1	AT1/2.like
Ctrl2_C1.Ctrl2_C1_AAACGGGCGTACGGGT-1	Ctrl2_C1	EMT
Ctrl2_C1.Ctrl2_C1_AAACGGTTGCGAACTG-1	Ctrl2_C1	AT1/2.like
Ctrl2_C1.Ctrl2_C1_AAACTCGGTTCGCAAT-1	Ctrl2_C1	AT1/2.like
Ctrl2_C1.Ctrl2_C1_AAACTGCTGGCTCCAA-1	Ctrl2_C1	Lung.progenitor.like
Ctrl2_C1.Ctrl2_C1_AAAGGCTACGGACCAT-1	Ctrl2_C1	AT1/2.like
Ctrl2_C1.Ctrl2_C1_AAAGGCTCTCGCGCCG-1	Ctrl2_C1	Lung.progenitor.like
Ctrl2_C1.Ctrl2_C1_AAAGTGTGATTTATCT-1	Ctrl2_C1	Lung.progenitor.like
Ctrl2_C1.Ctrl2_C1_AAAGTTGACTCCCGTA-1	Ctrl2_C1	AT1/2.like
Ctrl2_C1.Ctrl2_C1_AAATACCTATAAGCAT-1	Ctrl2_C1	Lung.progenitor.like
Ctrl2_C1.Ctrl2_C1_AAATAGCTTAGACTTT-1	Ctrl2_C1	Gastric
Ctrl2_C1.Ctrl2_C1_AAATAGGGTGCTATTG-1	Ctrl2_C1	High.plasticity
Ctrl2_C1.Ctrl2_C1_AAATCTAGCCCTGCTA-1	Ctrl2_C1	Lung.progenitor.like
Ctrl2_C1.Ctrl2_C1_AAATGGCATGTCTTGT-1	Ctrl2_C1	AT1/2.like
Ctrl2_C1.Ctrl2_C1_AAATTCCAGGTCCAAA-1	Ctrl2_C1	AT1/2.like
Ctrl2_C1.Ctrl2_C1_AAATTTGCGGGTGTGG-1	Ctrl2_C1	AT1/2.like
Ctrl2_C1.Ctrl2_C1_AACAACTGGTAGTTGC-1	Ctrl2_C1	AT1/2.like
Ctrl2_C1.Ctrl2_C1_AACAATACATTGTCGA-1	Ctrl2_C1	AT1/2.like
Ctrl2_C1.Ctrl2_C1_AACACACGCTCGCCGC-1	Ctrl2_C1	Lung.progenitor.like
Ctrl2_C1.Ctrl2_C1_AACAGGAAATCGAATA-1	Ctrl2_C1	AT1/2.like
Ctrl2_C1.Ctrl2_C1_AACATTGTGACTCGAG-1	Ctrl2_C1	Gastric
Ctrl2_C1.Ctrl2_C1_AACCCGACAACCCGTG-1	Ctrl2_C1	Gastric
Ctrl2_C1.Ctrl2_C1_AACCCTACTGTCAATA-1	Ctrl2_C1	AT1/2.like
Ctrl2_C1.Ctrl2_C1_AACCGAGCTTGGTCAT-1	Ctrl2_C1	AT1/2.like
Ctrl2_C1.Ctrl2_C1_AACCGCTAAGGGATGC-1	Ctrl2_C1	Lung.progenitor.like
Ctrl2_C1.Ctrl2_C1_AACCTCGCTTTAGCCC-1	Ctrl2_C1	AT1/2.like
Ctrl2_C1.Ctrl2_C1_AACCTGTCACGGAATT-1	Ctrl2_C1	AT1/2.like
Ctrl2_C1.Ctrl2_C1_AACCTTTAAATACGGT-1	Ctrl2_C1	High.plasticity
Ctrl2_C1.Ctrl2_C1_AACGAAAGTCGTCCCA-1	Ctrl2_C1	AT1/2.like
Ctrl2_C1.Ctrl2_C1_AACGATAATGCCGTAG-1	Ctrl2_C1	High.plasticity
Ctrl2_C1.Ctrl2_C1_AACGATATGTCAACTG-1	Ctrl2_C1	AT1/2.like
Ctrl2_C1.Ctrl2_C1_AACGCGACCTTGGGCG-1	Ctrl2_C1	AT1/2.like
Ctrl2_C1.Ctrl2_C1_AACGCGGTCTCCAGCC-1	Ctrl2_C1	AT1/2.like
Ctrl2_C1.Ctrl2_C1_AACGCTGTTGCTGAAA-1	Ctrl2_C1	Lung.progenitor.like
Ctrl2_C1.Ctrl2_C1_AACGGACGTACGTATA-1	Ctrl2_C1	Lung.progenitor.like
Ctrl2_C1.Ctrl2_C1_AACGGCCATCTCCGGT-1	Ctrl2_C1	AT1/2.like
Ctrl2_C1.Ctrl2_C1_AACTAGGCTTGGGTGT-1	Ctrl2_C1	EMT
Ctrl2_C1.Ctrl2_C1_AACTCCAGAGCGTGTT-1	Ctrl2_C1	Lung.progenitor.like
Ctrl2_C1.Ctrl2_C1_AAGACTGCAAGCTACT-1	Ctrl2_C1	AT1/2.like
Ctrl2_C1.Ctrl2_C1_AAGCACCCTGCGTATC-1	Ctrl2_C1	EMT
Ctrl2_C1.Ctrl2_C1_AAGCATACTCTCCTGA-1	Ctrl2_C1	Lung.progenitor.like
Ctrl2_C1.Ctrl2_C1_AAGCCGCCGTGAAATC-1	Ctrl2_C1	AT1/2.like
Ctrl2_C1.Ctrl2_C1_AAGCTAGATCGAGTAA-1	Ctrl2_C1	Lung.progenitor.like
Ctrl2_C1.Ctrl2_C1_AAGCTCTTTCATGGTG-1	Ctrl2_C1	Lung.progenitor.like
Ctrl2_C1.Ctrl2_C1_AAGGAGCGGTTGGTGC-1	Ctrl2_C1	AT1/2.like
Ctrl2_C1.Ctrl2_C1_AAGGTATCCTAATATA-1	Ctrl2_C1	AT1/2.like
Ctrl2_C1.Ctrl2_C1_AAGGTGATAAACCAGC-1	Ctrl2_C1	AT1/2.like
Ctrl2_C1.Ctrl2_C1_AAGTAGTGACGCGAGG-1	Ctrl2_C1	AT1/2.like
Ctrl2_C1.Ctrl2_C1_AAGTCAATTGTCGTCA-1	Ctrl2_C1	High.plasticity
Ctrl2_C1.Ctrl2_C1_AAGTGAGTCGGGTTTA-1	Ctrl2_C1	Gastric
Ctrl2_C1.Ctrl2_C1_AAGTGCTTCTCTATTG-1	Ctrl2_C1	Gastric
Ctrl2_C1.Ctrl2_C1_AAGTGTTTGGAGACGG-1	Ctrl2_C1	High.plasticity
Ctrl2_C1.Ctrl2_C1_AAGTTCACTCCAAGCT-1	Ctrl2_C1	Lung.progenitor.like
Ctrl2_C1.Ctrl2_C1_AAGTTCAGTCTGCGTA-1	Ctrl2_C1	Endoderm.like
Ctrl2_C1.Ctrl2_C1_AAGTTCGGCCAACAGG-1	Ctrl2_C1	AT1/2.like
Ctrl2_C1.Ctrl2_C1_AAGTTTATGGGCCCAA-1	Ctrl2_C1	AT1/2.like
Ctrl2_C1.Ctrl2_C1_AATAACAACGCTCGGC-1	Ctrl2_C1	AT1/2.like
Ctrl2_C1.Ctrl2_C1_AATACAATGTTTCAGG-1	Ctrl2_C1	AT1/2.like
Ctrl2_C1.Ctrl2_C1_AATACCGGAGGGCTGT-1	Ctrl2_C1	Gastric
Ctrl2_C1.Ctrl2_C1_AATAGAATCTGTTTCA-1	Ctrl2_C1	Lung.progenitor.like
Ctrl2_C1.Ctrl2_C1_AATAGTCCGTCCCGAC-1	Ctrl2_C1	EMT
Ctrl2_C1.Ctrl2_C1_AATCAGGTTTCATTTA-1	Ctrl2_C1	Gastric
Ctrl2_C1.Ctrl2_C1_AATCATGTAAAGACTC-1	Ctrl2_C1	AT1/2.like
Ctrl2_C1.Ctrl2_C1_AATGACAGCAATGTCT-1	Ctrl2_C1	AT1/2.like
Ctrl2_C1.Ctrl2_C1_AATGACGTAGGATGTC-1	Ctrl2_C1	AT1/2.like
Ctrl2_C1.Ctrl2_C1_AATGACTGTCAGCCGG-1	Ctrl2_C1	AT1/2.like
Ctrl2_C1.Ctrl2_C1_AATGCACCAAGCAATG-1	Ctrl2_C1	AT1/2.like
Ctrl2_C1.Ctrl2_C1_AATGTGCTAATCTGAG-1	Ctrl2_C1	AT1/2.like
Ctrl2_C1.Ctrl2_C1_AATTAACGGATTTCCA-1	Ctrl2_C1	EMT
Ctrl2_C1.Ctrl2_C1_AATTACGAGACCCATC-1	Ctrl2_C1	AT1/2.like
Ctrl2_C1.Ctrl2_C1_AATTAGCGCTGCAGCG-1	Ctrl2_C1	Lung.progenitor.like
Ctrl2_C1.Ctrl2_C1_AATTATACCCAGCAAG-1	Ctrl2_C1	AT1/2.like
Ctrl2_C1.Ctrl2_C1_AATTCCAAGCATGTAC-1	Ctrl2_C1	AT1/2.like
Ctrl2_C1.Ctrl2_C1_AATTCTAGAGTTAGGC-1	Ctrl2_C1	Lung.progenitor.like
Ctrl2_C1.Ctrl2_C1_AATTGAACGCTCTGGT-1	Ctrl2_C1	AT1/2.like
Ctrl2_C1.Ctrl2_C1_ACAAACCATGCGTCCT-1	Ctrl2_C1	AT1/2.like
Ctrl2_C1.Ctrl2_C1_ACAAAGCATGACCTAG-1	Ctrl2_C1	AT1/2.like
Ctrl2_C1.Ctrl2_C1_ACAAATCGCACCGAAT-1	Ctrl2_C1	Lung.progenitor.like
Ctrl2_C1.Ctrl2_C1_ACAAATGGTAGTGTTT-1	Ctrl2_C1	Lung.progenitor.like
Ctrl2_C1.Ctrl2_C1_ACAACAGCATGAGCTA-1	Ctrl2_C1	AT1/2.like
Ctrl2_C1.Ctrl2_C1_ACAAGGAAATCCGCCC-1	Ctrl2_C1	Lung.progenitor.like
Ctrl2_C1.Ctrl2_C1_ACAAGGACAAGAGGTT-1	Ctrl2_C1	AT1/2.like
Ctrl2_C1.Ctrl2_C1_ACAAGGATGCTTTAGG-1	Ctrl2_C1	Lung.progenitor.like
Ctrl2_C1.Ctrl2_C1_ACAAGGGCAGGCTCTG-1	Ctrl2_C1	AT1/2.like
Ctrl2_C1.Ctrl2_C1_ACAATCCATTTAAACC-1	Ctrl2_C1	AT1/2.like
Ctrl2_C1.Ctrl2_C1_ACAATTGTGTCTCTTT-1	Ctrl2_C1	Lung.progenitor.like
Ctrl2_C1.Ctrl2_C1_ACACACCAGGACCAGT-1	Ctrl2_C1	Lung.progenitor.like
Ctrl2_C1.Ctrl2_C1_ACACCGGTCTGACCGC-1	Ctrl2_C1	AT1/2.like
Ctrl2_C1.Ctrl2_C1_ACACCTTAAGTAGGGC-1	Ctrl2_C1	AT1/2.like
Ctrl2_C1.Ctrl2_C1_ACACGAGACTCCTTCT-1	Ctrl2_C1	AT1/2.like
Ctrl2_C1.Ctrl2_C1_ACACGGGAACTTAGGG-1	Ctrl2_C1	AT1/2.like
Ctrl2_C1.Ctrl2_C1_ACAGCGACATTCTCAT-1	Ctrl2_C1	Lung.progenitor.like
Ctrl2_C1.Ctrl2_C1_ACAGGCTTGCCCGACT-1	Ctrl2_C1	Lung.progenitor.like
Ctrl2_C1.Ctrl2_C1_ACATAAGTCGTGGTGA-1	Ctrl2_C1	AT1/2.like
Ctrl2_C1.Ctrl2_C1_ACATCCCGGCCATACG-1	Ctrl2_C1	EMT
Ctrl2_C1.Ctrl2_C1_ACATCGATCGTTTACC-1	Ctrl2_C1	AT1/2.like
Ctrl2_C1.Ctrl2_C1_ACATCGTATGCAATGG-1	Ctrl2_C1	Lung.progenitor.like
Ctrl2_C1.Ctrl2_C1_ACATTAGTTTATATCC-1	Ctrl2_C1	EMT
Ctrl2_C1.Ctrl2_C1_ACCAACCGCACTCCAC-1	Ctrl2_C1	AT1/2.like
Ctrl2_C1.Ctrl2_C1_ACCAATATGCAAGTTA-1	Ctrl2_C1	Lung.progenitor.like
Ctrl2_C1.Ctrl2_C1_ACCACGTGCAGCTATA-1	Ctrl2_C1	Lung.progenitor.like
Ctrl2_C1.Ctrl2_C1_ACCAGTGCGGGAGACG-1	Ctrl2_C1	Lung.progenitor.like
Ctrl2_C1.Ctrl2_C1_ACCCATTTGTCCCTCT-1	Ctrl2_C1	High.plasticity
Ctrl2_C1.Ctrl2_C1_ACCCGATTGGTTCCGA-1	Ctrl2_C1	Gastric
Ctrl2_C1.Ctrl2_C1_ACCCGGAAACTCCCAG-1	Ctrl2_C1	EMT
Ctrl2_C1.Ctrl2_C1_ACCCGGATGACGCATC-1	Ctrl2_C1	AT1/2.like
Ctrl2_C1.Ctrl2_C1_ACCCGTGTCATCAGTA-1	Ctrl2_C1	EMT
Ctrl2_C1.Ctrl2_C1_ACCCTATGCCATATCG-1	Ctrl2_C1	AT1/2.like
Ctrl2_C1.Ctrl2_C1_ACCCTCCCTTGCTATT-1	Ctrl2_C1	Lung.progenitor.like
Ctrl2_C1.Ctrl2_C1_ACCCTTCATCTGCGAA-1	Ctrl2_C1	AT1/2.like
Ctrl2_C1.Ctrl2_C1_ACCGAAGAGTCTGGTT-1	Ctrl2_C1	AT1/2.like
Ctrl2_C1.Ctrl2_C1_ACCGACACATCTCCCA-1	Ctrl2_C1	EMT
Ctrl2_C1.Ctrl2_C1_ACCGCAATAACTGCCT-1	Ctrl2_C1	Lung.progenitor.like
Ctrl2_C1.Ctrl2_C1_ACCGGGCCTTTGTTGA-1	Ctrl2_C1	Lung.progenitor.like
Ctrl2_C1.Ctrl2_C1_ACCGTGACCACGTGGG-1	Ctrl2_C1	Gastric
Ctrl2_C1.Ctrl2_C1_ACCTAAGTACCTTTCA-1	Ctrl2_C1	AT1/2.like
Ctrl2_C1.Ctrl2_C1_ACCTAATCGACTTCCT-1	Ctrl2_C1	AT1/2.like
Ctrl2_C1.Ctrl2_C1_ACCTACTATAAATCTA-1	Ctrl2_C1	AT1/2.like
Ctrl2_C1.Ctrl2_C1_ACCTCCGTTATTCACC-1	Ctrl2_C1	AT1/2.like
Ctrl2_C1.Ctrl2_C1_ACCTCGAACTTATGCT-1	Ctrl2_C1	AT1/2.like
Ctrl2_C1.Ctrl2_C1_ACGACTCTAGGGCCGA-1	Ctrl2_C1	AT1/2.like
Ctrl2_C1.Ctrl2_C1_ACGACTGGTCATACTC-1	Ctrl2_C1	AT1/2.like
Ctrl2_C1.Ctrl2_C1_ACGATACATAGAACTA-1	Ctrl2_C1	AT1/2.like
Ctrl2_C1.Ctrl2_C1_ACGATCATCTTGTAAA-1	Ctrl2_C1	AT1/2.like
Ctrl2_C1.Ctrl2_C1_ACGCAAACTAATAGAT-1	Ctrl2_C1	Gastric
Ctrl2_C1.Ctrl2_C1_ACGCATACGTTTACTA-1	Ctrl2_C1	AT1/2.like
Ctrl2_C1.Ctrl2_C1_ACGCCGCTAGACGACC-1	Ctrl2_C1	AT1/2.like
Ctrl2_C1.Ctrl2_C1_ACGCGAAGTCAGACGA-1	Ctrl2_C1	Lung.progenitor.like
Ctrl2_C1.Ctrl2_C1_ACGGACTCTCAAAGCG-1	Ctrl2_C1	Lung.progenitor.like
Ctrl2_C1.Ctrl2_C1_ACGGATGGTGCGGATA-1	Ctrl2_C1	Lung.progenitor.like
Ctrl2_C1.Ctrl2_C1_ACGGCACTTGCTTGGG-1	Ctrl2_C1	EMT
Ctrl2_C1.Ctrl2_C1_ACGGCCAACATGGACT-1	Ctrl2_C1	EMT
Ctrl2_C1.Ctrl2_C1_ACGGCGACGATGGGAA-1	Ctrl2_C1	Lung.progenitor.like
Ctrl2_C1.Ctrl2_C1_ACGGTACAGTTCAATG-1	Ctrl2_C1	AT1/2.like
Ctrl2_C1.Ctrl2_C1_ACGTACTTTGGCACGG-1	Ctrl2_C1	Gastric
Ctrl2_C1.Ctrl2_C1_ACGTAGATTGCTGATG-1	Ctrl2_C1	AT1/2.like
Ctrl2_C1.Ctrl2_C1_ACGTTAGATTTGCCCG-1	Ctrl2_C1	AT1/2.like
Ctrl2_C1.Ctrl2_C1_ACGTTCACTATGCCGC-1	Ctrl2_C1	Gastric
Ctrl2_C1.Ctrl2_C1_ACGTTCGCAATCAATT-1	Ctrl2_C1	AT1/2.like
Ctrl2_C1.Ctrl2_C1_ACGTTCTGTACAAGTC-1	Ctrl2_C1	AT1/2.like
Ctrl2_C1.Ctrl2_C1_ACGTTTAGTTGTGATC-1	Ctrl2_C1	AT1/2.like
Ctrl2_C1.Ctrl2_C1_ACTACAAAGAGAGGTG-1	Ctrl2_C1	Gastric
Ctrl2_C1.Ctrl2_C1_ACTACATCCCGACAAG-1	Ctrl2_C1	AT1/2.like
Ctrl2_C1.Ctrl2_C1_ACTACCAGCTCTCTGG-1	Ctrl2_C1	AT1/2.like
Ctrl2_C1.Ctrl2_C1_ACTATCCAGGGCATGG-1	Ctrl2_C1	Gastric
Ctrl2_C1.Ctrl2_C1_ACTCAACGAATGTATT-1	Ctrl2_C1	AT1/2.like
Ctrl2_C1.Ctrl2_C1_ACTCAAGTGCAAGGCT-1	Ctrl2_C1	Lung.progenitor.like
Ctrl2_C1.Ctrl2_C1_ACTCAATAAAGGCACG-1	Ctrl2_C1	AT1/2.like
Ctrl2_C1.Ctrl2_C1_ACTCATGGCAGCCTTC-1	Ctrl2_C1	AT1/2.like
Ctrl2_C1.Ctrl2_C1_ACTCCAATATCATCAT-1	Ctrl2_C1	AT1/2.like
Ctrl2_C1.Ctrl2_C1_ACTCCCGAATTCGTTT-1	Ctrl2_C1	AT1/2.like
Ctrl2_C1.Ctrl2_C1_ACTCCCTAATGCTAAA-1	Ctrl2_C1	EMT
Ctrl2_C1.Ctrl2_C1_ACTCCCTAGAATAGTA-1	Ctrl2_C1	Lung.progenitor.like
Ctrl2_C1.Ctrl2_C1_ACTCCGGCCGACCACT-1	Ctrl2_C1	AT1/2.like
Ctrl2_C1.Ctrl2_C1_ACTCTCTGACTTAGGT-1	Ctrl2_C1	AT1/2.like
Ctrl2_C1.Ctrl2_C1_ACTCTTGTATAGTAAC-1	Ctrl2_C1	AT1/2.like
Ctrl2_C1.Ctrl2_C1_ACTGAAACGCCGTTAG-1	Ctrl2_C1	AT1/2.like
Ctrl2_C1.Ctrl2_C1_ACTGAATGGCGAAAGT-1	Ctrl2_C1	Lung.progenitor.like
Ctrl2_C1.Ctrl2_C1_ACTGCCCGCCATTCTC-1	Ctrl2_C1	AT1/2.like
Ctrl2_C1.Ctrl2_C1_ACTGCCGTCGTAACTC-1	Ctrl2_C1	AT1/2.like
Ctrl2_C1.Ctrl2_C1_ACTGCGGACACACCGT-1	Ctrl2_C1	Gastric
Ctrl2_C1.Ctrl2_C1_ACTGGGATGCCAGTGC-1	Ctrl2_C1	AT1/2.like
Ctrl2_C1.Ctrl2_C1_ACTGTAGCACTTTGGA-1	Ctrl2_C1	AT1/2.like
Ctrl2_C1.Ctrl2_C1_ACTTACGCATCCACGC-1	Ctrl2_C1	Lung.progenitor.like
Ctrl2_C1.Ctrl2_C1_ACTTATACTTACCCGG-1	Ctrl2_C1	AT1/2.like
Ctrl2_C1.Ctrl2_C1_ACTTATTTATGTGCCA-1	Ctrl2_C1	Lung.progenitor.like
Ctrl2_C1.Ctrl2_C1_ACTTCAGGCTGATCCC-1	Ctrl2_C1	High.plasticity
Ctrl2_C1.Ctrl2_C1_ACTTCCATGCGGGACA-1	Ctrl2_C1	EMT
Ctrl2_C1.Ctrl2_C1_ACTTCGCCATACGCAC-1	Ctrl2_C1	AT1/2.like
Ctrl2_C1.Ctrl2_C1_ACTTTACCCTCATGAA-1	Ctrl2_C1	AT1/2.like
Ctrl2_C1.Ctrl2_C1_ACTTTCCTATAGCTTC-1	Ctrl2_C1	AT1/2.like
Ctrl2_C1.Ctrl2_C1_AGAACGTGGTACATTC-1	Ctrl2_C1	AT1/2.like
Ctrl2_C1.Ctrl2_C1_AGAACTGTACTTTGTA-1	Ctrl2_C1	AT1/2.like
Ctrl2_C1.Ctrl2_C1_AGAAGGTTGTAGGTCG-1	Ctrl2_C1	AT1/2.like
Ctrl2_C1.Ctrl2_C1_AGACAGCTCAGAATCC-1	Ctrl2_C1	AT1/2.like
Ctrl2_C1.Ctrl2_C1_AGACCAAACCACACCT-1	Ctrl2_C1	AT1/2.like
Ctrl2_C1.Ctrl2_C1_AGACCCACCGCTGATC-1	Ctrl2_C1	Lung.progenitor.like
Ctrl2_C1.Ctrl2_C1_AGACGAAGTGCCGGTC-1	Ctrl2_C1	Lung.progenitor.like
Ctrl2_C1.Ctrl2_C1_AGACTAGCCTTCCAGA-1	Ctrl2_C1	AT1/2.like
Ctrl2_C1.Ctrl2_C1_AGACTGTTACCGGGTC-1	Ctrl2_C1	Gastric
Ctrl2_C1.Ctrl2_C1_AGAGAAACACCAGAAA-1	Ctrl2_C1	Gastric
Ctrl2_C1.Ctrl2_C1_AGAGAAGGAGTACAAT-1	Ctrl2_C1	AT1/2.like
Ctrl2_C1.Ctrl2_C1_AGAGCAGTTATGAGAC-1	Ctrl2_C1	AT1/2.like
Ctrl2_C1.Ctrl2_C1_AGAGGCTTCGGAAACC-1	Ctrl2_C1	AT1/2.like
Ctrl2_C1.Ctrl2_C1_AGAGTAAACTTCACTA-1	Ctrl2_C1	AT1/2.like
Ctrl2_C1.Ctrl2_C1_AGATACTCAAGATCGA-1	Ctrl2_C1	Lung.progenitor.like
Ctrl2_C1.Ctrl2_C1_AGATATAATACGACTA-1	Ctrl2_C1	AT1/2.like
Ctrl2_C1.Ctrl2_C1_AGATGATGGAGTCTGG-1	Ctrl2_C1	AT1/2.like
Ctrl2_C1.Ctrl2_C1_AGATGCAAGACGTGCA-1	Ctrl2_C1	AT1/2.like
Ctrl2_C1.Ctrl2_C1_AGCAAAGGCCGCTAGT-1	Ctrl2_C1	EMT
Ctrl2_C1.Ctrl2_C1_AGCACACGTTTAGACT-1	Ctrl2_C1	AT1/2.like
Ctrl2_C1.Ctrl2_C1_AGCACTACCTCACCAG-1	Ctrl2_C1	High.plasticity
Ctrl2_C1.Ctrl2_C1_AGCAGAAGGAGAAAGA-1	Ctrl2_C1	EMT
Ctrl2_C1.Ctrl2_C1_AGCAGCCAGATGAATA-1	Ctrl2_C1	EMT
Ctrl2_C1.Ctrl2_C1_AGCAGTCGAAGCATGC-1	Ctrl2_C1	AT1/2.like
Ctrl2_C1.Ctrl2_C1_AGCATATCAATATGCT-1	Ctrl2_C1	Lung.progenitor.like
Ctrl2_C1.Ctrl2_C1_AGCCACAGGTTACCCG-1	Ctrl2_C1	Lung.progenitor.like
Ctrl2_C1.Ctrl2_C1_AGCCCGCAACAAGCAG-1	Ctrl2_C1	Gastric
Ctrl2_C1.Ctrl2_C1_AGCCCGGTAGCCTGTA-1	Ctrl2_C1	AT1/2.like
Ctrl2_C1.Ctrl2_C1_AGCCCTAAGCGAAGTT-1	Ctrl2_C1	AT1/2.like
Ctrl2_C1.Ctrl2_C1_AGCCCTCCCTGGTGGC-1	Ctrl2_C1	AT1/2.like
Ctrl2_C1.Ctrl2_C1_AGCCTTAAAGCGGAAG-1	Ctrl2_C1	AT1/2.like
Ctrl2_C1.Ctrl2_C1_AGCGACCAACGATATT-1	Ctrl2_C1	AT1/2.like
Ctrl2_C1.Ctrl2_C1_AGCGAGACGTGAAGGC-1	Ctrl2_C1	AT1/2.like
Ctrl2_C1.Ctrl2_C1_AGCGCATAATGAATCG-1	Ctrl2_C1	EMT
Ctrl2_C1.Ctrl2_C1_AGCGGACACTTCGTAG-1	Ctrl2_C1	Lung.progenitor.like
Ctrl2_C1.Ctrl2_C1_AGCGGCGGTTAGCGGT-1	Ctrl2_C1	AT1/2.like
Ctrl2_C1.Ctrl2_C1_AGCGTACGAGAGCTAG-1	Ctrl2_C1	AT1/2.like
Ctrl2_C1.Ctrl2_C1_AGCGTGGTATTCTACT-1	Ctrl2_C1	Lung.progenitor.like
Ctrl2_C1.Ctrl2_C1_AGCTAACAAGCAATGT-1	Ctrl2_C1	AT1/2.like
Ctrl2_C1.Ctrl2_C1_AGCTAAGTACGCAGGC-1	Ctrl2_C1	AT1/2.like
Ctrl2_C1.Ctrl2_C1_AGCTATTTAATCCAAC-1	Ctrl2_C1	AT1/2.like
Ctrl2_C1.Ctrl2_C1_AGCTCCTTCGCACATC-1	Ctrl2_C1	High.plasticity
Ctrl2_C1.Ctrl2_C1_AGCTCTTCGTAACCTT-1	Ctrl2_C1	AT1/2.like
Ctrl2_C1.Ctrl2_C1_AGGAAGCTGTCCGCCG-1	Ctrl2_C1	EMT
Ctrl2_C1.Ctrl2_C1_AGGACAGTCGAATCCC-1	Ctrl2_C1	Lung.progenitor.like
Ctrl2_C1.Ctrl2_C1_AGGACGCTCGATGTTG-1	Ctrl2_C1	Endoderm.like
Ctrl2_C1.Ctrl2_C1_AGGAGGCCTTCGCGCG-1	Ctrl2_C1	Lung.progenitor.like
Ctrl2_C1.Ctrl2_C1_AGGATAAAGTCGGGAT-1	Ctrl2_C1	EMT
Ctrl2_C1.Ctrl2_C1_AGGATATAGGGATTTA-1	Ctrl2_C1	Lung.progenitor.like
Ctrl2_C1.Ctrl2_C1_AGGATATCCGACTGCA-1	Ctrl2_C1	AT1/2.like
Ctrl2_C1.Ctrl2_C1_AGGCAGGGAGCGTACT-1	Ctrl2_C1	AT1/2.like
Ctrl2_C1.Ctrl2_C1_AGGCATTGTCGTAGGG-1	Ctrl2_C1	Lung.progenitor.like
Ctrl2_C1.Ctrl2_C1_AGGCCACCCGTTATGA-1	Ctrl2_C1	AT1/2.like
Ctrl2_C1.Ctrl2_C1_AGGCCTATCATACCAA-1	Ctrl2_C1	AT1/2.like
Ctrl2_C1.Ctrl2_C1_AGGCCTGAGAATCTCG-1	Ctrl2_C1	Lung.progenitor.like
Ctrl2_C1.Ctrl2_C1_AGGCTATGGTTAGCTT-1	Ctrl2_C1	AT1/2.like
Ctrl2_C1.Ctrl2_C1_AGGCTTCCCGAAGAAG-1	Ctrl2_C1	AT1/2.like
Ctrl2_C1.Ctrl2_C1_AGGCTTGCTAGACACC-1	Ctrl2_C1	AT1/2.like
Ctrl2_C1.Ctrl2_C1_AGGGACCGGCTGCGTT-1	Ctrl2_C1	Gastric
Ctrl2_C1.Ctrl2_C1_AGGGACTCTACGCGAC-1	Ctrl2_C1	EMT
Ctrl2_C1.Ctrl2_C1_AGGGCTGCAGTTACAG-1	Ctrl2_C1	AT1/2.like
Ctrl2_C1.Ctrl2_C1_AGGGTCAGAGCACTCG-1	Ctrl2_C1	Gastric
Ctrl2_C1.Ctrl2_C1_AGGGTGCCGTTCTTTA-1	Ctrl2_C1	AT1/2.like
Ctrl2_C1.Ctrl2_C1_AGGGTTCAGACGGTCC-1	Ctrl2_C1	Gastric
Ctrl2_C1.Ctrl2_C1_AGGTAGATCGAGATAT-1	Ctrl2_C1	AT1/2.like
Ctrl2_C1.Ctrl2_C1_AGGTAGGTACAAAGCT-1	Ctrl2_C1	AT1/2.like
Ctrl2_C1.Ctrl2_C1_AGGTATAATTGATAGT-1	Ctrl2_C1	Gastric
Ctrl2_C1.Ctrl2_C1_AGGTTGAGGCACGCTT-1	Ctrl2_C1	AT1/2.like
Ctrl2_C1.Ctrl2_C1_AGGTTTCACACACCTT-1	Ctrl2_C1	AT1/2.like
Ctrl2_C1.Ctrl2_C1_AGTAATCTAAGGGTGG-1	Ctrl2_C1	AT1/2.like
Ctrl2_C1.Ctrl2_C1_AGTACGGGCACCTGGC-1	Ctrl2_C1	AT1/2.like
Ctrl2_C1.Ctrl2_C1_AGTACTCTTATGCCCA-1	Ctrl2_C1	Lung.progenitor.like
Ctrl2_C1.Ctrl2_C1_AGTAGAAGGCGCCTCA-1	Ctrl2_C1	AT1/2.like
Ctrl2_C1.Ctrl2_C1_AGTATACACAGCGACA-1	Ctrl2_C1	Gastric
Ctrl2_C1.Ctrl2_C1_AGTCAAATGATGTGAT-1	Ctrl2_C1	AT1/2.like
Ctrl2_C1.Ctrl2_C1_AGTCAAGATGACACTT-1	Ctrl2_C1	Lung.progenitor.like
Ctrl2_C1.Ctrl2_C1_AGTCACTAGCTCTCGA-1	Ctrl2_C1	Lung.progenitor.like
Ctrl2_C1.Ctrl2_C1_AGTCGACGGTCTCAAG-1	Ctrl2_C1	AT1/2.like
Ctrl2_C1.Ctrl2_C1_AGTCGGCCCAAACGAC-1	Ctrl2_C1	AT1/2.like
Ctrl2_C1.Ctrl2_C1_AGTCGTCGACCACCAA-1	Ctrl2_C1	Lung.progenitor.like
Ctrl2_C1.Ctrl2_C1_AGTCGTGGGCATTACG-1	Ctrl2_C1	AT1/2.like
Ctrl2_C1.Ctrl2_C1_AGTCTTCTCCTCAAAT-1	Ctrl2_C1	AT1/2.like
Ctrl2_C1.Ctrl2_C1_AGTGAACAAACTTCTC-1	Ctrl2_C1	AT1/2.like
Ctrl2_C1.Ctrl2_C1_AGTGACTGTGACACAA-1	Ctrl2_C1	AT1/2.like
Ctrl2_C1.Ctrl2_C1_AGTGATAACCTGCGCG-1	Ctrl2_C1	Lung.progenitor.like
Ctrl2_C1.Ctrl2_C1_AGTGCACGCTTAAGAA-1	Ctrl2_C1	Lung.progenitor.like
Ctrl2_C1.Ctrl2_C1_AGTGCTAAACACAGCA-1	Ctrl2_C1	Lung.progenitor.like
Ctrl2_C1.Ctrl2_C1_AGTGCTTGCACGAATA-1	Ctrl2_C1	AT1/2.like
Ctrl2_C1.Ctrl2_C1_AGTGGCCCGCAAATGG-1	Ctrl2_C1	AT1/2.like
Ctrl2_C1.Ctrl2_C1_AGTGGCGTCTGAAGGT-1	Ctrl2_C1	AT1/2.like
Ctrl2_C1.Ctrl2_C1_AGTTGACATCGGCTGG-1	Ctrl2_C1	AT1/2.like
Ctrl2_C1.Ctrl2_C1_AGTTTGCACCTGCCTC-1	Ctrl2_C1	EMT
Ctrl2_C1.Ctrl2_C1_AGTTTGGCACGGGTTG-1	Ctrl2_C1	AT1/2.like
Ctrl2_C1.Ctrl2_C1_AGTTTGGCCAGACCTA-1	Ctrl2_C1	AT1/2.like
Ctrl2_C1.Ctrl2_C1_ATAAACGGACCCGTAA-1	Ctrl2_C1	High.plasticity
Ctrl2_C1.Ctrl2_C1_ATAACGGAGTCCAACG-1	Ctrl2_C1	AT1/2.like
Ctrl2_C1.Ctrl2_C1_ATAAGGTGGAGAACAT-1	Ctrl2_C1	Lung.progenitor.like
Ctrl2_C1.Ctrl2_C1_ATAAGTAGGGCGACTC-1	Ctrl2_C1	Gastric
Ctrl2_C1.Ctrl2_C1_ATAATAGCTGTTGAAT-1	Ctrl2_C1	Lung.progenitor.like
Ctrl2_C1.Ctrl2_C1_ATAATCTTGGAGAACC-1	Ctrl2_C1	EMT
Ctrl2_C1.Ctrl2_C1_ATACAGGCCCTCCAAT-1	Ctrl2_C1	High.plasticity
Ctrl2_C1.Ctrl2_C1_ATACCACGGGCAACTT-1	Ctrl2_C1	AT1/2.like
Ctrl2_C1.Ctrl2_C1_ATACCTAACCAAGAAA-1	Ctrl2_C1	EMT
Ctrl2_C1.Ctrl2_C1_ATACGTACTTAGCCAC-1	Ctrl2_C1	High.plasticity
Ctrl2_C1.Ctrl2_C1_ATACGTCCACTCCTGT-1	Ctrl2_C1	Lung.progenitor.like
Ctrl2_C1.Ctrl2_C1_ATACGTTATGCACGGA-1	Ctrl2_C1	EMT
Ctrl2_C1.Ctrl2_C1_ATACTCTCGCCACTCT-1	Ctrl2_C1	AT1/2.like
Ctrl2_C1.Ctrl2_C1_ATACTGCCTTACACCG-1	Ctrl2_C1	Lung.progenitor.like
Ctrl2_C1.Ctrl2_C1_ATAGAGTACTGGGACA-1	Ctrl2_C1	AT1/2.like
Ctrl2_C1.Ctrl2_C1_ATAGCAACTAGGGAAG-1	Ctrl2_C1	High.plasticity
Ctrl2_C1.Ctrl2_C1_ATAGGGATATCCTTGA-1	Ctrl2_C1	AT1/2.like
Ctrl2_C1.Ctrl2_C1_ATAGTTCCACCCACTC-1	Ctrl2_C1	AT1/2.like
Ctrl2_C1.Ctrl2_C1_ATATAAAGCGCTCGTG-1	Ctrl2_C1	EMT
Ctrl2_C1.Ctrl2_C1_ATATAAATGTAGCTGC-1	Ctrl2_C1	High.plasticity
Ctrl2_C1.Ctrl2_C1_ATATCAACCTACAGAG-1	Ctrl2_C1	Gastric
Ctrl2_C1.Ctrl2_C1_ATATCGGTAGGGAGAT-1	Ctrl2_C1	AT1/2.like
Ctrl2_C1.Ctrl2_C1_ATATCGTTCCTCGAAC-1	Ctrl2_C1	AT1/2.like
Ctrl2_C1.Ctrl2_C1_ATATGGGATAGCAACT-1	Ctrl2_C1	AT1/2.like
Ctrl2_C1.Ctrl2_C1_ATATTCCACATAGTGA-1	Ctrl2_C1	Lung.progenitor.like
Ctrl2_C1.Ctrl2_C1_ATCAAACGAAGGTTTG-1	Ctrl2_C1	AT1/2.like
Ctrl2_C1.Ctrl2_C1_ATCAAGATCCCAGGAC-1	Ctrl2_C1	AT1/2.like
Ctrl2_C1.Ctrl2_C1_ATCAATCTGGGCTGCA-1	Ctrl2_C1	AT1/2.like
Ctrl2_C1.Ctrl2_C1_ATCAATGCCGTGGCTG-1	Ctrl2_C1	AT1/2.like
Ctrl2_C1.Ctrl2_C1_ATCACGTGCTAATTAA-1	Ctrl2_C1	AT1/2.like
Ctrl2_C1.Ctrl2_C1_ATCACTTCATCCTCGC-1	Ctrl2_C1	AT1/2.like
Ctrl2_C1.Ctrl2_C1_ATCAGCCTCATGCTGC-1	Ctrl2_C1	Lung.progenitor.like
Ctrl2_C1.Ctrl2_C1_ATCATAGATCGACGAG-1	Ctrl2_C1	AT1/2.like
Ctrl2_C1.Ctrl2_C1_ATCATCCAATATTTGT-1	Ctrl2_C1	AT1/2.like
Ctrl2_C1.Ctrl2_C1_ATCCACATCGACAGAA-1	Ctrl2_C1	AT1/2.like
Ctrl2_C1.Ctrl2_C1_ATCCCATTTCCGTGGG-1	Ctrl2_C1	AT1/2.like
Ctrl2_C1.Ctrl2_C1_ATCGACCCAATACAGA-1	Ctrl2_C1	AT1/2.like
Ctrl2_C1.Ctrl2_C1_ATCGCACGCCGGGAGA-1	Ctrl2_C1	AT1/2.like
Ctrl2_C1.Ctrl2_C1_ATCGGAGACAGACGGC-1	Ctrl2_C1	Lung.progenitor.like
Ctrl2_C1.Ctrl2_C1_ATCGGCAAGCAGTCCA-1	Ctrl2_C1	AT1/2.like
Ctrl2_C1.Ctrl2_C1_ATCGTTAGCTAGCGGA-1	Ctrl2_C1	Lung.progenitor.like
Ctrl2_C1.Ctrl2_C1_ATCTAATATCCTACGG-1	Ctrl2_C1	EMT
Ctrl2_C1.Ctrl2_C1_ATCTACCATCTGCTCC-1	Ctrl2_C1	AT1/2.like
Ctrl2_C1.Ctrl2_C1_ATCTCCCTGCAATCTA-1	Ctrl2_C1	AT1/2.like
Ctrl2_C1.Ctrl2_C1_ATCTGACATGGAAGGA-1	Ctrl2_C1	AT1/2.like
Ctrl2_C1.Ctrl2_C1_ATCTGCTGTTATCGCC-1	Ctrl2_C1	AT1/2.like
Ctrl2_C1.Ctrl2_C1_ATCTGGGCTGTTCTTG-1	Ctrl2_C1	EMT
Ctrl2_C1.Ctrl2_C1_ATCTGGTTAAGACTGT-1	Ctrl2_C1	AT1/2.like
Ctrl2_C1.Ctrl2_C1_ATCTTGACCTGCAACG-1	Ctrl2_C1	AT1/2.like
Ctrl2_C1.Ctrl2_C1_ATGACGCGTTCTATCC-1	Ctrl2_C1	AT1/2.like
Ctrl2_C1.Ctrl2_C1_ATGACTATCAGCTGTG-1	Ctrl2_C1	Gastric
Ctrl2_C1.Ctrl2_C1_ATGACTATGCGACATT-1	Ctrl2_C1	Lung.progenitor.like
Ctrl2_C1.Ctrl2_C1_ATGCACGCGCTGTTCA-1	Ctrl2_C1	AT1/2.like
Ctrl2_C1.Ctrl2_C1_ATGCACTACCGCATTG-1	Ctrl2_C1	AT1/2.like
Ctrl2_C1.Ctrl2_C1_ATGCCATTTGCGACCA-1	Ctrl2_C1	EMT
Ctrl2_C1.Ctrl2_C1_ATGCTCTGGCGCGGTA-1	Ctrl2_C1	EMT
Ctrl2_C1.Ctrl2_C1_ATGGAGCAGGCCGTGA-1	Ctrl2_C1	AT1/2.like
Ctrl2_C1.Ctrl2_C1_ATGGATTGACCAAACG-1	Ctrl2_C1	AT1/2.like
Ctrl2_C1.Ctrl2_C1_ATGGGCCTCGGCCTCT-1	Ctrl2_C1	Lung.progenitor.like
Ctrl2_C1.Ctrl2_C1_ATGGGTGTATACCTCC-1	Ctrl2_C1	AT1/2.like
Ctrl2_C1.Ctrl2_C1_ATGGTCGCGTGGTTTC-1	Ctrl2_C1	Lung.progenitor.like
Ctrl2_C1.Ctrl2_C1_ATGTGGACATCTTGAT-1	Ctrl2_C1	Lung.progenitor.like
Ctrl2_C1.Ctrl2_C1_ATGTTGTAGTCTGTTT-1	Ctrl2_C1	Gastric
Ctrl2_C1.Ctrl2_C1_ATTAATACTACGCGGG-1	Ctrl2_C1	AT1/2.like
Ctrl2_C1.Ctrl2_C1_ATTAATGAACCAGTCG-1	Ctrl2_C1	AT1/2.like
Ctrl2_C1.Ctrl2_C1_ATTAATTCGGTCACTC-1	Ctrl2_C1	AT1/2.like
Ctrl2_C1.Ctrl2_C1_ATTAGGCGATGCTTTC-1	Ctrl2_C1	AT1/2.like
Ctrl2_C1.Ctrl2_C1_ATTATAGCTACTTTAC-1	Ctrl2_C1	AT1/2.like
Ctrl2_C1.Ctrl2_C1_ATTATCGGAATGTACG-1	Ctrl2_C1	AT1/2.like
Ctrl2_C1.Ctrl2_C1_ATTCAACCATTTAAGG-1	Ctrl2_C1	High.plasticity
Ctrl2_C1.Ctrl2_C1_ATTCATATACTGTCCA-1	Ctrl2_C1	High.plasticity
Ctrl2_C1.Ctrl2_C1_ATTCATCGTTGAGGCA-1	Ctrl2_C1	Lung.progenitor.like
Ctrl2_C1.Ctrl2_C1_ATTCCTTCCAGGCGGT-1	Ctrl2_C1	AT1/2.like
Ctrl2_C1.Ctrl2_C1_ATTGATCACCACATTT-1	Ctrl2_C1	AT1/2.like
Ctrl2_C1.Ctrl2_C1_ATTGCCTATTAGACCG-1	Ctrl2_C1	AT1/2.like
Ctrl2_C1.Ctrl2_C1_ATTGCCTTTATGTTTG-1	Ctrl2_C1	AT1/2.like
Ctrl2_C1.Ctrl2_C1_ATTGCGATCAGTAACT-1	Ctrl2_C1	AT1/2.like
Ctrl2_C1.Ctrl2_C1_ATTGGATTACAGCGTA-1	Ctrl2_C1	Lung.progenitor.like
Ctrl2_C1.Ctrl2_C1_ATTGTACAACTCGGCT-1	Ctrl2_C1	AT1/2.like
Ctrl2_C1.Ctrl2_C1_ATTGTCTGTTTCATGT-1	Ctrl2_C1	Gastric
Ctrl2_C1.Ctrl2_C1_ATTTACAGTTTACTGG-1	Ctrl2_C1	AT1/2.like
Ctrl2_C1.Ctrl2_C1_ATTTACTAAGTCCATT-1	Ctrl2_C1	AT1/2.like
Ctrl2_C1.Ctrl2_C1_ATTTGTTCCAGGGCTC-1	Ctrl2_C1	AT1/2.like
Ctrl2_C1.Ctrl2_C1_CAAACGGTCGCACTTT-1	Ctrl2_C1	AT1/2.like
Ctrl2_C1.Ctrl2_C1_CAAACTATTGAGCTTC-1	Ctrl2_C1	AT1/2.like
Ctrl2_C1.Ctrl2_C1_CAAATTGTCAGCAAGC-1	Ctrl2_C1	AT1/2.like
Ctrl2_C1.Ctrl2_C1_CAAGAGGGCGGAGTAC-1	Ctrl2_C1	Lung.progenitor.like
Ctrl2_C1.Ctrl2_C1_CAAGATATTATAACGT-1	Ctrl2_C1	AT1/2.like
Ctrl2_C1.Ctrl2_C1_CAAGCGGCACATAATT-1	Ctrl2_C1	High.plasticity
Ctrl2_C1.Ctrl2_C1_CAAGGATCGCATGTTC-1	Ctrl2_C1	AT1/2.like
Ctrl2_C1.Ctrl2_C1_CAAGGTCCTATAGGCT-1	Ctrl2_C1	AT1/2.like
Ctrl2_C1.Ctrl2_C1_CAAGTAAGTGATAGAC-1	Ctrl2_C1	Gastric
Ctrl2_C1.Ctrl2_C1_CAATAAACCTTGGCCC-1	Ctrl2_C1	AT1/2.like
Ctrl2_C1.Ctrl2_C1_CAATGACCCTTAATTT-1	Ctrl2_C1	AT1/2.like
[truncated: 2,598 more rows]

## Sheet: panelD
tumor_type	condition	num_lesion_areas
AT1.like	Control	22
AT1.like	Treg depletion	23
AT2.like	Control	23
AT2.like	Treg depletion	19
EMT	Control	6
Endoderm.like	Control	10
Gastric	Control	4
Gastric	Treg depletion	4
High.plasticity	Control	2
High.plasticity	Treg depletion	10
Lung.progenitor.like	Control	2
Lung.progenitor.like	Treg depletion	1

## Sheet: panelE
tumor_type	IFN_IC_response	num_lesion_areas
AT1.like	FALSE	9
AT1.like	TRUE	14
AT2.like	FALSE	6
AT2.like	TRUE	13
Gastric	FALSE	4
High.plasticity	TRUE	10
Lung.progenitor.like	FALSE	1

## Sheet: panelF
gene	p_val	avg_log2FC	pct.1	pct.2	p_val_adj	significant
Tnfrsf12a	7.43328e-40	-3.20042	0.754	0.971	1.18836e-35	TRUE
Gm10076	1.32617e-38	2.13816	0.986	0.888	2.12015e-34	TRUE
Ptma	3.78725e-34	1.89908	1	0.947	6.05468e-30	TRUE
F3	2.67132e-33	-4.52191	0.42	0.971	4.27064e-29	TRUE
H3f3b	7.18212e-32	-2.59008	0.986	1	1.14821e-27	TRUE
Rpl10-Ps3	2.22004e-30	1.6429	0.986	0.935	3.54918e-26	TRUE
Atf4	4.45756e-30	-1.79549	0.739	0.965	7.1263e-26	TRUE
Hbb-Bs	1.50532e-27	1.60123	0.826	0.176	2.40656e-23	TRUE
Ccnl1	3.59693e-27	-2.12336	0.42	0.935	5.75041e-23	TRUE
Hspa8	6.52334e-27	1.6305	1	0.982	1.04289e-22	TRUE
Clk4	4.75488e-26	-2.22462	0.29	0.882	7.60163e-22	TRUE
Aes	4.04431e-25	1.38475	0.971	0.535	6.46564e-21	TRUE
Coq10b	1.9822e-24	-1.80504	0.449	0.935	3.16895e-20	TRUE
Gm10073	2.63828e-24	1.53618	0.971	0.859	4.21782e-20	TRUE
Ifrd1	1.33934e-23	-3.24678	0.783	0.959	2.1412e-19	TRUE
Gm9843	2.26688e-23	1.45398	0.986	0.965	3.62406e-19	TRUE
Scgb1a1	6.59352e-23	0.575156	0.986	0.747	1.05411e-18	TRUE
Srsf11	8.87949e-23	-2.01156	0.696	0.953	1.41956e-18	TRUE
Nr1d1	1.12636e-22	-2.8903	0.116	0.771	1.80071e-18	TRUE
Gm10260	1.35751e-22	1.44904	0.928	0.818	2.17026e-18	TRUE
Wsb1	2.72983e-22	-2.05876	0.232	0.824	4.36418e-18	TRUE
Rps4x	4.33899e-22	1.41872	1	0.982	6.93675e-18	TRUE
Tubb5	4.67831e-22	2.02496	0.768	0.3	7.47921e-18	TRUE
Gadd45b	6.43531e-22	-3.02706	0.725	0.924	1.02881e-17	TRUE
Rps3a1	4.31242e-21	1.30907	0.986	0.982	6.89427e-17	TRUE
Rplp0	9.6158e-21	1.20426	0.986	1	1.53728e-16	TRUE
Ccl21a	2.05052e-20	0.935834	0.884	0.882	3.27816e-16	TRUE
Rps29	2.37411e-20	1.10089	1	0.994	3.79549e-16	TRUE
Fkbp1a	4.09557e-20	1.18024	1	0.818	6.54759e-16	TRUE
Sec61b	6.81991e-20	1.37995	0.942	0.729	1.0903e-15	TRUE
Hist1h4h	1.75068e-19	-2.93522	0.072	0.682	2.79881e-15	TRUE
Gigyf2	2.18218e-19	-1.08687	0.101	0.712	3.48865e-15	TRUE
Ftl1-Ps1	2.72124e-19	1.44354	0.913	0.841	4.35044e-15	TRUE
Cxcl16	2.8367e-19	-1.95401	0.681	0.959	4.53504e-15	TRUE
Rpl10	3.01998e-19	1.11466	0.986	0.994	4.82804e-15	TRUE
Fkbp4	3.28314e-19	1.3728	0.913	0.606	5.24875e-15	TRUE
Slc25a25	4.66294e-19	-1.75909	0.29	0.835	7.45464e-15	TRUE
Ppp1r15a	4.68259e-19	-2.21785	0.478	0.888	7.48606e-15	TRUE
Ewsr1	5.45615e-19	-1.20357	0.507	0.918	8.72275e-15	TRUE
Zkscan5	5.95983e-19	-1.56345	0.058	0.659	9.52798e-15	TRUE
Srsf3	8.16244e-19	-1.51245	0.739	0.976	1.30493e-14	TRUE
Mapk3	1.0374e-18	1.14708	0.812	0.347	1.65849e-14	TRUE
Snrpb	1.35067e-18	-1.02533	0.884	0.988	2.15932e-14	TRUE
Chtop	3.27114e-18	-1.35372	0.464	0.912	5.22956e-14	TRUE
Tmsb4x	3.71157e-18	1.69781	0.986	0.994	5.93368e-14	TRUE
Crip2	6.45304e-18	1.53144	0.986	0.741	1.03165e-13	TRUE
Tpt1	9.64237e-18	1.08241	1	1	1.54153e-13	TRUE
1810032o08rik	1.00193e-17	-1.36139	0.188	0.759	1.60178e-13	TRUE
Rpl6l	2.43142e-17	1.18784	0.986	0.929	3.88711e-13	TRUE
U2af1	2.59889e-17	-1.15068	0.667	0.941	4.15484e-13	TRUE
Ubl3	3.25994e-17	-1.40869	0.551	0.935	5.21167e-13	TRUE
Rpl23a-Ps3	3.37302e-17	1.19007	1	0.982	5.39244e-13	TRUE
Rsrc2	4.7639e-17	-1.32766	0.609	0.888	7.61605e-13	TRUE
Rps24	7.08345e-17	1.13066	1	0.988	1.13243e-12	TRUE
Eif3f	8.43944e-17	1.15583	0.971	0.924	1.34921e-12	TRUE
St3gal4	1.14658e-16	1.75606	0.696	0.176	1.83304e-12	TRUE
Ddx5	1.19257e-16	-1.18909	0.942	0.994	1.90656e-12	TRUE
Eif5	1.21152e-16	-1.5816	0.855	0.953	1.93686e-12	TRUE
Eef1a1	1.52382e-16	0.964515	1	1	2.43612e-12	TRUE
Eno1	1.53206e-16	1.30376	0.899	0.565	2.4493e-12	TRUE
Nop58	1.6499e-16	-1.23603	0.42	0.871	2.63769e-12	TRUE
5430416n02rik	1.96166e-16	-1.19919	0.159	0.724	3.1361e-12	TRUE
Usp39	2.11005e-16	-1.33452	0.348	0.824	3.37333e-12	TRUE
Hsp90ab1	3.42064e-16	1.12055	1	0.971	5.46857e-12	TRUE
Nsrp1	5.56159e-16	-1.13512	0.261	0.771	8.89131e-12	TRUE
Gm10250	6.63815e-16	1.00522	0.797	0.5	1.06124e-11	TRUE
Ppp1r10	7.05875e-16	-1.39051	0.159	0.718	1.12848e-11	TRUE
Gm11808	8.02772e-16	1.01149	1	0.988	1.28339e-11	TRUE
Rcan1	8.18462e-16	-2.28131	0.188	0.724	1.30848e-11	TRUE
Cnbp	1.00463e-15	-1.14341	0.913	0.982	1.6061e-11	TRUE
Eps8l2	1.13046e-15	-1.2145	0.449	0.906	1.80726e-11	TRUE
Slc6a14	1.22396e-15	-1.64699	0.232	0.753	1.95675e-11	TRUE
Tra2b	1.50731e-15	-1.05352	0.652	0.941	2.40974e-11	TRUE
Stmn1	1.68886e-15	1.29476	0.812	0.506	2.69998e-11	TRUE
Akirin2	1.90351e-15	-1.50979	0.493	0.859	3.04314e-11	TRUE
Gm2000	2.08789e-15	1.04523	1	0.965	3.3379e-11	TRUE
Zc3hc1	2.43559e-15	-0.728986	0.014	0.506	3.89378e-11	TRUE
Rpl35	2.83861e-15	1.16457	1	0.959	4.53809e-11	TRUE
Dnajc5	2.89471e-15	-1.32772	0.406	0.876	4.62778e-11	TRUE
Chic2	3.35165e-15	-1.35246	0.449	0.876	5.35828e-11	TRUE
Ythdc1	3.75412e-15	-1.05679	0.42	0.894	6.00171e-11	TRUE
Rpsa	4.62592e-15	1.06185	0.986	0.935	7.39546e-11	TRUE
Pvt1	5.25643e-15	-0.98575	0.043	0.559	8.40345e-11	TRUE
Cish	5.44022e-15	-1.36291	0.188	0.712	8.69728e-11	TRUE
Gm9493	6.26606e-15	1.08275	0.986	0.953	1.00175e-10	TRUE
Nfkbia	6.40038e-15	-1.77537	0.594	0.959	1.02323e-10	TRUE
Xpc	6.86039e-15	-1.64889	0.232	0.741	1.09677e-10	TRUE
Mafk	7.18117e-15	-1.06951	0.261	0.794	1.14805e-10	TRUE
Actn1	7.51058e-15	-1.58493	0.667	0.947	1.20072e-10	TRUE
Snhg12	7.55731e-15	-1.2646	0.304	0.8	1.20819e-10	TRUE
Eif3a	8.27707e-15	-1.13217	0.594	0.912	1.32326e-10	TRUE
Cirbp	9.22518e-15	-1.28781	0.377	0.835	1.47483e-10	TRUE
Rasl11b	1.01586e-14	-1.27742	0.087	0.612	1.62405e-10	TRUE
Gstp1	1.27663e-14	1.08175	0.623	0.171	2.04095e-10	TRUE
Prdx2	1.41797e-14	1.07573	0.855	0.682	2.2669e-10	TRUE
Maff	1.81645e-14	-1.99335	0.638	0.894	2.90396e-10	TRUE
Cox7a2l	2.21672e-14	0.940094	0.913	0.859	3.54386e-10	TRUE
Cldn5	2.29994e-14	1.02608	0.667	0.218	3.67691e-10	TRUE
Gnl2	2.71788e-14	-0.951168	0.232	0.759	4.34508e-10	TRUE
Klf6	2.79861e-14	-1.89737	0.797	0.947	4.47413e-10	TRUE
Rpl14	3.05199e-14	0.94572	1	0.988	4.87922e-10	TRUE
Dusp14	3.09337e-14	-1.21487	0.174	0.712	4.94537e-10	TRUE
Rps12-Ps3	3.56571e-14	1.20226	0.986	0.924	5.7005e-10	TRUE
2700060e02rik	4.72854e-14	1.02113	0.826	0.541	7.55952e-10	TRUE
Ptms	4.93217e-14	1.09133	0.884	0.759	7.88507e-10	TRUE
Lamtor3	5.03559e-14	-1.33877	0.449	0.865	8.0504e-10	TRUE
Hba-A1	5.29204e-14	0.763352	0.551	0.112	8.46038e-10	TRUE
Rpl41	5.47853e-14	0.994285	1	1	8.75853e-10	TRUE
Ndufa4	5.7291e-14	0.935331	1	0.918	9.15911e-10	TRUE
9930111j21rik2	6.14151e-14	-1.11481	0.13	0.659	9.81844e-10	TRUE
Orc4	6.16572e-14	-0.690676	0.087	0.606	9.85714e-10	TRUE
Sntb2	6.57259e-14	-1.73117	0.333	0.782	1.05076e-09	TRUE
Fam133b	7.31726e-14	-1.04978	0.319	0.806	1.16981e-09	TRUE
Gm10020	7.68672e-14	0.940891	0.638	0.318	1.22888e-09	TRUE
Eif4a2	9.0718e-14	-1.10591	0.812	0.971	1.45031e-09	TRUE
Lrrc58	9.29788e-14	1.24966	0.855	0.565	1.48645e-09	TRUE
Csrnp1	1.02112e-13	-1.05224	0.174	0.706	1.63246e-09	TRUE
5031425e22rik	1.03536e-13	-1.3897	0.174	0.688	1.65523e-09	TRUE
Rnf5	1.13276e-13	1.08073	0.725	0.353	1.81095e-09	TRUE
Nedd8	1.30312e-13	0.786186	0.928	0.871	2.0833e-09	TRUE
Rps11	1.44455e-13	1.01607	0.986	0.976	2.3094e-09	TRUE
Vamp2	1.91809e-13	-1.00221	0.246	0.747	3.06645e-09	TRUE
Chd2	2.02203e-13	-0.890915	0.13	0.647	3.23262e-09	TRUE
Nfkbib	2.10995e-13	-1.54471	0.348	0.747	3.37318e-09	TRUE
Gm10036	2.21835e-13	0.973056	0.986	0.888	3.54647e-09	TRUE
Tatdn1	2.91253e-13	-0.895948	0.101	0.606	4.65625e-09	TRUE
Nrg1	3.2898e-13	-1.01825	0.101	0.6	5.2594e-09	TRUE
Ccl2	4.08332e-13	-1.41928	0.319	0.818	6.52801e-09	TRUE
Fau	4.17839e-13	0.870692	1	1	6.67999e-09	TRUE
Cklf	4.26498e-13	-1.41236	0.522	0.912	6.81843e-09	TRUE
2310007b03rik	4.33139e-13	-1.17716	0.188	0.712	6.92459e-09	TRUE
Fabp3	4.97074e-13	-1.44948	0.014	0.447	7.94672e-09	TRUE
Rpl9-Ps6	5.23492e-13	0.877256	0.986	0.965	8.36906e-09	TRUE
Fkbp2	6.51491e-13	1.05229	0.696	0.365	1.04154e-08	TRUE
Pfdn5	6.84411e-13	0.896716	0.986	0.906	1.09417e-08	TRUE
Cops3	7.31812e-13	-0.89187	0.246	0.747	1.16995e-08	TRUE
Sh3bgrl3	7.67089e-13	1.37381	0.783	0.6	1.22635e-08	TRUE
Phf20l1	8.18403e-13	-0.906386	0.203	0.706	1.30838e-08	TRUE
Atg3	8.3878e-13	-0.910593	0.377	0.841	1.34096e-08	TRUE
Krtcap2	8.71508e-13	1.09211	0.812	0.559	1.39328e-08	TRUE
Aldoa	9.09897e-13	1.05221	0.957	0.918	1.45465e-08	TRUE
Plp2	9.96694e-13	0.945832	0.855	0.694	1.59341e-08	TRUE
Park7	1.18236e-12	0.942322	0.855	0.635	1.89024e-08	TRUE
Ube2g2	1.20429e-12	-0.86669	0.217	0.724	1.9253e-08	TRUE
Ccdc120	1.27987e-12	-0.841106	0.072	0.553	2.04613e-08	TRUE
Plk2	1.3411e-12	-1.57327	0.348	0.747	2.14401e-08	TRUE
Eif1	1.34607e-12	-0.869228	1	1	2.15196e-08	TRUE
Trit1	1.49474e-12	-0.637771	0.029	0.471	2.38964e-08	TRUE
Rbm5	1.5877e-12	-0.883281	0.261	0.765	2.53826e-08	TRUE
Zc3h6	1.59109e-12	-0.679498	0.014	0.429	2.54367e-08	TRUE
Tmem251	1.6618e-12	-1.04681	0.261	0.735	2.65672e-08	TRUE
Rps5	1.70481e-12	0.966953	1	0.988	2.72548e-08	TRUE
Fth1	2.15088e-12	0.90751	1	0.994	3.43862e-08	TRUE
Tpi1	2.16395e-12	1.01977	0.841	0.724	3.4595e-08	TRUE
Rps25	2.17703e-12	1.04005	1	0.988	3.48042e-08	TRUE
Rps19	2.58776e-12	0.978241	1	0.994	4.13706e-08	TRUE
Dnaja1	2.80997e-12	1.53778	0.971	0.829	4.4923e-08	TRUE
Hbp1	2.9455e-12	-1.1461	0.333	0.741	4.70898e-08	TRUE
Dpy30	3.01794e-12	0.879014	0.725	0.253	4.82478e-08	TRUE
Fbxw4	3.39808e-12	-0.765696	0.072	0.541	5.4325e-08	TRUE
Mrpl42	3.42682e-12	0.858456	0.594	0.347	5.47845e-08	TRUE
Srsf2	3.82652e-12	-1.04221	0.754	0.959	6.11746e-08	TRUE
Flrt3	4.25491e-12	-1.14395	0.13	0.612	6.80232e-08	TRUE
Uqcr11	4.3088e-12	0.884366	0.913	0.865	6.88848e-08	TRUE
Ppp2ca	4.37358e-12	-0.915647	0.681	0.929	6.99204e-08	TRUE
Egr1	4.6759e-12	-2.4864	0.464	0.859	7.47535e-08	TRUE
Gpi1	4.79185e-12	0.756938	0.768	0.465	7.66073e-08	TRUE
Rpl13-Ps3	4.84087e-12	1.00466	0.971	0.935	7.7391e-08	TRUE
Arf2	4.87735e-12	-1.18836	0.29	0.735	7.79743e-08	TRUE
Hsp90b1	4.96214e-12	1.11928	0.797	0.576	7.93297e-08	TRUE
Riok3	5.4991e-12	-0.976913	0.406	0.812	8.7914e-08	TRUE
Srsf6	6.00895e-12	-1.11595	0.623	0.906	9.60652e-08	TRUE
Tpx2	6.22202e-12	-1.46954	0.043	0.476	9.94715e-08	TRUE
Nt5c2	6.76484e-12	-0.962735	0.217	0.688	1.08149e-07	TRUE
Sfn	7.90092e-12	1.93034	0.812	0.512	1.26312e-07	TRUE
Tmem50a	8.18806e-12	0.845829	0.739	0.524	1.30903e-07	TRUE
Hba-A2	8.1986e-12	0.60884	0.449	0.059	1.31071e-07	TRUE
Bcar1	8.58907e-12	-0.982877	0.159	0.635	1.37313e-07	TRUE
Diaph3	9.01794e-12	-1.09983	0.101	0.559	1.4417e-07	TRUE
Mgst3	9.84653e-12	1.03742	0.783	0.394	1.57416e-07	TRUE
Sfpq	1.00962e-11	-1.04502	0.609	0.9	1.61408e-07	TRUE
Nop56	1.07947e-11	-1.11263	0.42	0.824	1.72575e-07	TRUE
Ctps	1.10009e-11	-1.20036	0.232	0.682	1.75871e-07	TRUE
Sec62	1.2338e-11	-0.977872	0.841	0.959	1.97247e-07	TRUE
Hnrnpa2b1	1.30375e-11	-0.960868	0.957	0.994	2.0843e-07	TRUE
Snrnp48	1.34966e-11	-0.8967	0.304	0.741	2.1577e-07	TRUE
Dbp	1.35437e-11	-2.37496	0.087	0.524	2.16522e-07	TRUE
Tra2a	1.4652e-11	-0.993689	0.58	0.924	2.34241e-07	TRUE
Rps15	2.52463e-11	0.754865	0.986	1	4.03612e-07	TRUE
Vps37a	2.54746e-11	-0.605403	0.13	0.6	4.07262e-07	TRUE
Rps21	2.58192e-11	0.893006	0.971	0.941	4.12771e-07	TRUE
Mrps18b	2.66701e-11	-0.890225	0.391	0.818	4.26375e-07	TRUE
Ube2k	2.98057e-11	-0.89061	0.638	0.918	4.76504e-07	TRUE
Wdr89	3.09039e-11	0.931826	0.971	0.976	4.9406e-07	TRUE
Pim3	3.14862e-11	-1.03705	0.304	0.747	5.0337e-07	TRUE
Relb	3.43484e-11	-1.37454	0.29	0.724	5.49128e-07	TRUE
Ankrd1	3.86039e-11	-1.52804	0.029	0.429	6.1716e-07	TRUE
Rrp9	3.87341e-11	-0.806374	0.159	0.624	6.19242e-07	TRUE
Tgfb2	3.9831e-11	-0.715374	0.043	0.453	6.36778e-07	TRUE
1810013l24rik	4.13526e-11	-0.891394	0.261	0.706	6.61105e-07	TRUE
Chka	4.53053e-11	-1.28697	0.594	0.912	7.24296e-07	TRUE
Zkscan14	4.63012e-11	-0.72289	0.043	0.447	7.40218e-07	TRUE
Snhg6	4.68774e-11	-1.15201	0.478	0.853	7.49429e-07	TRUE
Carf	4.69361e-11	-0.642578	0.116	0.565	7.50367e-07	TRUE
Tnk2	5.22384e-11	-0.771293	0.087	0.529	8.35135e-07	TRUE
Qk	5.81941e-11	-1.44643	0.478	0.829	9.30349e-07	TRUE
Tspan4	5.82723e-11	-1.25044	0.406	0.782	9.316e-07	TRUE
Lamtor2	6.13248e-11	0.899728	0.768	0.435	9.80399e-07	TRUE
Ino80	6.28432e-11	-0.540371	0.014	0.394	1.00467e-06	TRUE
Pxdc1	7.2286e-11	-1.32248	0.391	0.806	1.15564e-06	TRUE
Rps20	7.86021e-11	0.964456	1	0.976	1.25661e-06	TRUE
Arpc1a	8.091e-11	0.740578	0.783	0.553	1.29351e-06	TRUE
Snrpd1	8.28718e-11	-1.15609	0.725	0.935	1.32487e-06	TRUE
Ldha	8.44025e-11	1.0225	0.957	0.741	1.34934e-06	TRUE
Tuba1b	8.81362e-11	1.05237	0.71	0.341	1.40903e-06	TRUE
Kansl2	8.94489e-11	-0.777888	0.217	0.682	1.43002e-06	TRUE
Prkci	9.2688e-11	-1.41051	0.362	0.776	1.4818e-06	TRUE
Dapk3	9.39657e-11	-1.02274	0.449	0.824	1.50223e-06	TRUE
Mospd2	9.56375e-11	-0.522547	0.087	0.529	1.52896e-06	TRUE
Pdia3	9.78398e-11	0.829404	0.754	0.671	1.56416e-06	TRUE
Traf2	1.04308e-10	-0.934024	0.188	0.635	1.66756e-06	TRUE
Dbi	1.07015e-10	1.03629	0.899	0.659	1.71084e-06	TRUE
Crb3	1.07991e-10	-0.988581	0.841	0.941	1.72644e-06	TRUE
Bag1	1.18006e-10	0.84327	0.797	0.535	1.88656e-06	TRUE
2610001j05rik	1.31148e-10	-0.914927	0.623	0.894	2.09666e-06	TRUE
Wdr75	1.35169e-10	-0.669137	0.145	0.6	2.16095e-06	TRUE
Mrps36	1.37619e-10	0.764159	0.681	0.318	2.20011e-06	TRUE
Hspb1	1.39541e-10	1.52757	1	0.918	2.23084e-06	TRUE
Fh1	1.49902e-10	-1.25299	0.304	0.747	2.39649e-06	TRUE
2810474o19rik	1.50613e-10	-1.3271	0.377	0.806	2.40785e-06	TRUE
Zfp131	1.63243e-10	-0.73244	0.174	0.624	2.60976e-06	TRUE
Polb	1.66917e-10	-0.876205	0.246	0.694	2.6685e-06	TRUE
Micu3	1.68424e-10	-0.760088	0.116	0.553	2.69259e-06	TRUE
Psme1	1.80257e-10	0.879879	0.855	0.565	2.88177e-06	TRUE
Tnfsf15	1.82062e-10	-0.618624	0.014	0.376	2.91062e-06	TRUE
Baz1a	1.84553e-10	-0.873507	0.261	0.718	2.95045e-06	TRUE
Mpp5	1.86407e-10	-1.0093	0.246	0.694	2.98009e-06	TRUE
2010111i01rik	1.92567e-10	-1.18196	0.333	0.753	3.07856e-06	TRUE
Rab5a	1.96456e-10	-0.712459	0.449	0.859	3.14074e-06	TRUE
Sgk1	1.9839e-10	-1.26328	0.217	0.624	3.17167e-06	TRUE
Hnrnpdl	2.01778e-10	-0.966043	0.638	0.9	3.22583e-06	TRUE
Hsd17b10	2.1692e-10	0.860169	0.797	0.488	3.4679e-06	TRUE
Tmsb10	2.21328e-10	1.14964	0.986	0.894	3.53837e-06	TRUE
Dynlrb1	2.30424e-10	0.816124	0.928	0.729	3.6838e-06	TRUE
Nkx2-1	2.38329e-10	1.0674	0.754	0.459	3.81017e-06	TRUE
Myl12a	2.41405e-10	-0.954557	0.986	1	3.85934e-06	TRUE
Atpif1	2.57125e-10	1.03724	0.942	0.771	4.11066e-06	TRUE
Selenoh	2.67263e-10	0.941264	0.536	0.282	4.27274e-06	TRUE
Rac3	2.67715e-10	0.962533	0.551	0.171	4.27996e-06	TRUE
Son	2.71675e-10	-0.852664	0.797	0.959	4.34327e-06	TRUE
Oser1	2.96278e-10	-1.03355	0.391	0.788	4.7366e-06	TRUE
Ftl1	3.18095e-10	0.892707	1	0.994	5.08539e-06	TRUE
Sprr1a	3.21616e-10	-2.89369	0.145	0.594	5.14167e-06	TRUE
Rps23	3.28134e-10	0.816315	1	0.988	5.24588e-06	TRUE
Ptpn14	3.33127e-10	-1.64423	0.145	0.571	5.32569e-06	TRUE
Ing3	3.44186e-10	-0.653716	0.101	0.529	5.5025e-06	TRUE
Tardbp	3.45565e-10	-0.857796	0.435	0.806	5.52454e-06	TRUE
Taldo1	3.47139e-10	0.813148	0.884	0.606	5.54972e-06	TRUE
2810428i15rik	3.61776e-10	0.64185	0.623	0.435	5.78371e-06	TRUE
Pnpla2	3.78628e-10	-1.12192	0.362	0.788	6.05312e-06	TRUE
Gsta4	3.83836e-10	1.18185	0.493	0.171	6.13639e-06	TRUE
Phlda1	4.1573e-10	-1.39916	0.87	0.994	6.64627e-06	TRUE
Emc6	4.29652e-10	-0.873325	0.725	0.935	6.86885e-06	TRUE
Rbm3	4.38159e-10	-0.931171	0.696	0.929	7.00484e-06	TRUE
Sdf2l1	5.23907e-10	0.573923	0.362	0.047	8.3757e-06	TRUE
Slc25a4	5.26204e-10	0.982239	0.87	0.635	8.41243e-06	TRUE
Cdk12	5.60434e-10	-0.643162	0.145	0.588	8.95966e-06	TRUE
Rpl22	5.89249e-10	0.77801	0.971	0.941	9.42032e-06	TRUE
Mettl7a1	6.06585e-10	1.19833	0.594	0.235	9.69747e-06	TRUE
E2f4	6.30733e-10	-0.664327	0.145	0.588	1.00835e-05	TRUE
Taf1d	6.54102e-10	-1.00549	0.551	0.853	1.04571e-05	TRUE
Osbpl9	6.5487e-10	-1.00831	0.609	0.906	1.04694e-05	TRUE
Fosl1	8.22142e-10	-1.43347	0.145	0.553	1.31436e-05	TRUE
Dnttip1	8.31667e-10	-0.795724	0.319	0.735	1.32959e-05	TRUE
9430076c15rik	8.44596e-10	-1.00957	0.087	0.476	1.35026e-05	TRUE
Brix1	9.62306e-10	-0.679912	0.319	0.753	1.53844e-05	TRUE
Top1	9.67674e-10	-0.709533	0.754	0.935	1.54702e-05	TRUE
Scfd1	9.86623e-10	-0.73611	0.217	0.653	1.57731e-05	TRUE
Hist1h4i	1.01156e-09	-2.45824	0.188	0.571	1.61719e-05	TRUE
Gm8186	1.11325e-09	0.680937	0.797	0.694	1.77975e-05	TRUE
Gstm1	1.1225e-09	1.56749	0.667	0.365	1.79454e-05	TRUE
Tm9sf4	1.14981e-09	-0.628181	0.13	0.559	1.8382e-05	TRUE
Cltb	1.24079e-09	-0.686784	0.754	0.982	1.98365e-05	TRUE
Epb41l4aos	1.25533e-09	-0.879099	0.29	0.724	2.0069e-05	TRUE
Epha2	1.28038e-09	-1.16072	0.42	0.771	2.04694e-05	TRUE
Syt12	1.3765e-09	-0.632865	0.058	0.441	2.20061e-05	TRUE
Uqcrh	1.44421e-09	0.688928	0.986	0.929	2.30886e-05	TRUE
Trip6	1.51019e-09	-0.892619	0.319	0.729	2.41434e-05	TRUE
Luc7l	1.51836e-09	-0.770173	0.29	0.712	2.4274e-05	TRUE
Dcaf8	1.52831e-09	-0.707113	0.203	0.641	2.4433e-05	TRUE
Aldh2	1.54041e-09	1.01017	0.71	0.453	2.46265e-05	TRUE
Poc1a	1.62004e-09	-0.89834	0.087	0.494	2.58996e-05	TRUE
Cox20	1.69097e-09	-0.881586	0.333	0.741	2.70335e-05	TRUE
Zfp110	1.70002e-09	-0.548845	0.072	0.471	2.71782e-05	TRUE
Eif4e	1.71931e-09	-0.929819	0.623	0.888	2.74866e-05	TRUE
Apbb1	1.8119e-09	0.759144	0.551	0.188	2.89669e-05	TRUE
Calm3	1.8491e-09	0.877746	0.667	0.371	2.95615e-05	TRUE
Nedd4l	1.8657e-09	-0.541344	0.145	0.571	2.9827e-05	TRUE
Eva1b	1.87718e-09	0.81473	0.565	0.182	3.00105e-05	TRUE
Nr1d2	1.89366e-09	-0.987498	0.174	0.594	3.0274e-05	TRUE
Prosc	1.90602e-09	-0.632508	0.29	0.729	3.04715e-05	TRUE
Sdc1	1.90708e-09	1.19803	0.725	0.565	3.04884e-05	TRUE
Psmd8	1.91243e-09	-0.990756	0.855	0.971	3.05741e-05	TRUE
Polr2f	1.92214e-09	0.869251	0.768	0.582	3.07293e-05	TRUE
Erh	1.92427e-09	0.671348	0.739	0.576	3.07633e-05	TRUE
Ankrd12	1.95549e-09	-0.834325	0.261	0.688	3.12624e-05	TRUE
Rab3gap2	2.02508e-09	-0.581173	0.058	0.435	3.23749e-05	TRUE
Amn1	2.08208e-09	-0.752802	0.246	0.676	3.32861e-05	TRUE
Zfp330	2.10488e-09	-0.602264	0.188	0.618	3.36507e-05	TRUE
Epc1	2.18025e-09	-0.66168	0.145	0.559	3.48556e-05	TRUE
Ptp4a1	2.27031e-09	-1.01477	0.71	0.935	3.62954e-05	TRUE
Cxcl1	2.46181e-09	-1.68995	0.565	0.9	3.93569e-05	TRUE
Sf3b1	2.49308e-09	-0.597292	0.899	0.924	3.98569e-05	TRUE
Prelid1	2.59796e-09	0.920625	0.783	0.606	4.15336e-05	TRUE
Sertad1	2.62524e-09	-1.25867	0.478	0.753	4.19698e-05	TRUE
Bc005561	2.64187e-09	-0.780887	0.275	0.694	4.22356e-05	TRUE
Sbds	2.69929e-09	-0.817255	0.594	0.888	4.31536e-05	TRUE
Tecr	2.94675e-09	0.676584	0.609	0.488	4.71098e-05	TRUE
Rpl13a	3.02558e-09	0.70755	0.812	0.853	4.837e-05	TRUE
Cox6c	3.24118e-09	0.759626	0.971	0.947	5.18168e-05	TRUE
Zfp57	3.26708e-09	-0.562059	0.159	0.582	5.22308e-05	TRUE
Limd2	3.37718e-09	0.738493	0.652	0.271	5.39911e-05	TRUE
Rpp38	3.4309e-09	-0.740249	0.087	0.471	5.48498e-05	TRUE
2023-09-07	3.71549e-09	-0.8753	0.565	0.859	5.93996e-05	TRUE
Hist1h2bc	3.72313e-09	-1.78012	0.638	0.918	5.95218e-05	TRUE
Fbxw8	3.72343e-09	-0.782847	0.348	0.765	5.95266e-05	TRUE
Jun	4.04066e-09	-1.89542	0.884	0.971	6.4598e-05	TRUE
Prpf40a	4.11358e-09	-0.686584	0.42	0.782	6.57638e-05	TRUE
Cep78	4.27548e-09	-1.02389	0.043	0.4	6.83521e-05	TRUE
Ubxn4	4.43271e-09	-0.843541	0.696	0.888	7.08657e-05	TRUE
Anxa3	4.61567e-09	-0.941889	0.899	0.965	7.37906e-05	TRUE
Hcfc1r1	4.80577e-09	0.860015	0.754	0.441	7.68299e-05	TRUE
Atp5d	4.81528e-09	0.695062	0.942	0.894	7.69819e-05	TRUE
Rps8	4.90712e-09	0.662073	1	1	7.84501e-05	TRUE
Txnip	4.9345e-09	-2.57143	0.623	0.824	7.88879e-05	TRUE
Ccnd1	4.99106e-09	0.978407	0.71	0.365	7.97921e-05	TRUE
Maea	5.21321e-09	-0.801008	0.565	0.812	8.33436e-05	TRUE
P4hb	5.40665e-09	0.738809	0.652	0.582	8.64361e-05	TRUE
1810058i24rik	5.4262e-09	-1.10703	0.652	0.876	8.67486e-05	TRUE
Mgst1	5.60975e-09	1.08249	0.739	0.471	8.9683e-05	TRUE
Cd9	5.7846e-09	0.848662	0.913	0.959	9.24784e-05	TRUE
Pgs1	6.08637e-09	-0.829283	0.638	0.876	9.73028e-05	TRUE
Ddit3	6.09861e-09	-0.963544	0.319	0.735	9.74984e-05	TRUE
Etf1	6.17189e-09	-0.71748	0.507	0.835	9.867e-05	TRUE
Pole4	6.18092e-09	-0.796971	0.551	0.859	9.88144e-05	TRUE
Rbm39	6.25303e-09	-0.78019	0.986	0.994	9.99672e-05	TRUE
Tank	6.27579e-09	-0.829473	0.159	0.559	0.000100331	TRUE
Ap2m1	6.37865e-09	0.697541	0.783	0.729	0.000101975	TRUE
Ptgs2	6.62921e-09	-1.71312	0.319	0.706	0.000105981	TRUE
Ppp2r2a	6.73942e-09	-1.03808	0.609	0.835	0.000107743	TRUE
Rpp30	6.82885e-09	-0.579812	0.145	0.553	0.000109173	TRUE
Fubp1	7.28983e-09	-0.64319	0.493	0.871	0.000116542	TRUE
Pafah1b1	7.34438e-09	-0.797686	0.652	0.888	0.000117415	TRUE
Smc4	7.44157e-09	-0.659931	0.29	0.718	0.000118968	TRUE
Anapc7	7.56227e-09	-0.512176	0.145	0.559	0.000120898	TRUE
Fnip1	7.76807e-09	-0.624033	0.174	0.594	0.000124188	TRUE
Rpl7l1	7.91784e-09	-0.741153	0.464	0.841	0.000126583	TRUE
Dctpp1	8.93652e-09	0.626443	0.449	0.118	0.000142868	TRUE
Rplp1	8.97325e-09	0.718449	1	1	0.000143455	TRUE
Phpt1	9.04826e-09	0.634382	0.522	0.253	0.000144655	TRUE
Nfyc	9.92773e-09	-0.773152	0.304	0.718	0.000158715	TRUE
Clpx	1.0042e-08	-0.544861	0.13	0.535	0.000160542	TRUE
Ccar1	1.01007e-08	-0.714291	0.319	0.724	0.00016148	TRUE
Hspa1b	1.06707e-08	1.53911	0.725	0.441	0.000170592	TRUE
Tbc1d15	1.09819e-08	-0.764639	0.246	0.647	0.000175568	TRUE
Srsf5	1.11209e-08	-0.686652	0.667	0.935	0.000177789	TRUE
Ppig	1.11586e-08	-0.730766	0.551	0.865	0.000178392	TRUE
Zfp655	1.11752e-08	-0.605892	0.159	0.565	0.000178658	TRUE
Rnd1	1.12643e-08	-1.15463	0.101	0.482	0.000180083	TRUE
Apoe	1.14307e-08	1.68796	0.841	0.547	0.000182742	TRUE
Tom1	1.16951e-08	-0.58197	0.145	0.553	0.000186969	TRUE
Rpl7a-Ps5	1.17763e-08	0.685905	0.841	0.782	0.000188268	TRUE
Dazap1	1.19385e-08	-0.825785	0.623	0.871	0.000190861	TRUE
Ptprm	1.24136e-08	-1.24203	0.217	0.594	0.000198456	TRUE
Gpx4	1.25331e-08	0.744537	0.957	0.947	0.000200367	TRUE
Gadd45g	1.32801e-08	-1.82377	0.739	0.912	0.00021231	TRUE
Cfl1	1.34119e-08	0.633427	0.986	0.965	0.000214416	TRUE
Wbp11	1.34214e-08	-0.554223	0.261	0.682	0.000214568	TRUE
Snw1	1.38962e-08	-0.720457	0.493	0.794	0.000222158	TRUE
Akap8l	1.39866e-08	-0.714463	0.203	0.612	0.000223604	TRUE
Phldb2	1.4054e-08	-0.853734	0.435	0.794	0.000224681	TRUE
Rpl27-Ps3	1.4267e-08	0.679035	0.971	0.959	0.000228087	TRUE
Hnrnph1	1.42776e-08	-0.725714	0.536	0.841	0.000228256	TRUE
Mnat1	1.51634e-08	-0.772292	0.449	0.8	0.000242417	TRUE
Crip1	1.55221e-08	0.984812	0.942	0.753	0.000248151	TRUE
Grcc10	1.58317e-08	0.713844	0.594	0.335	0.000253101	TRUE
Anxa1	1.60793e-08	-1.312	0.957	0.988	0.00025706	TRUE
Arl6ip1	1.6238e-08	0.839773	0.638	0.612	0.000259597	TRUE
Rest	1.74023e-08	-0.515185	0.13	0.529	0.00027821	TRUE
Eea1	1.74559e-08	-0.527993	0.13	0.529	0.000279068	TRUE
Smim22	1.88968e-08	0.931533	0.667	0.365	0.000302102	TRUE
Slc12a4	1.88973e-08	-0.541147	0.174	0.582	0.000302111	TRUE
Usp18	1.9256e-08	-1.01117	0.058	0.412	0.000307846	TRUE
Srsf7	1.93258e-08	-0.847717	0.609	0.871	0.000308962	TRUE
Edn1	1.96279e-08	-1.14242	0.232	0.635	0.000313792	TRUE
Ccr4	2.02504e-08	-0.773385	0.188	0.588	0.000323743	TRUE
Mirt1	2.11411e-08	-0.894476	0.029	0.335	0.000337982	TRUE
Rpl23a	2.13923e-08	0.744629	1	0.994	0.000341999	TRUE
Rpl11	2.22298e-08	0.650368	1	0.994	0.000355388	TRUE
Ip6k2	2.22921e-08	-0.664236	0.232	0.635	0.000356384	TRUE
Tsr3	2.30822e-08	-0.527213	0.232	0.647	0.000369015	TRUE
Mrpl32	2.32923e-08	-0.826398	0.71	0.918	0.000372374	TRUE
Dnttip2	2.44489e-08	-0.552586	0.261	0.676	0.000390865	TRUE
Pum1	2.46145e-08	-0.546767	0.261	0.676	0.000393512	TRUE
Gm9844	2.55633e-08	0.913978	0.58	0.229	0.00040868	TRUE
Dusp8	2.56558e-08	-0.783985	0.232	0.641	0.000410159	TRUE
Ebp	2.63044e-08	0.652454	0.536	0.176	0.000420529	TRUE
Rps27rt	2.66222e-08	0.659097	0.986	0.988	0.00042561	TRUE
Atp5j	2.68935e-08	0.626299	0.971	0.924	0.000429947	TRUE
Eva1a	2.69573e-08	-0.87149	0.232	0.618	0.000430967	TRUE
Prr15l	2.725e-08	0.822084	0.536	0.165	0.000435646	TRUE
Macc1	2.73331e-08	-0.616837	0.087	0.459	0.000436974	TRUE
Rabggtb	2.74946e-08	-0.87086	0.435	0.759	0.000439556	TRUE
Calr	2.92385e-08	0.923946	0.841	0.812	0.000467437	TRUE
Rpl21	2.98828e-08	0.689869	1	0.994	0.000477737	TRUE
Smc6	3.00185e-08	-0.810649	0.304	0.688	0.000479905	TRUE
Fam134b	3.12021e-08	-0.695202	0.261	0.665	0.000498827	TRUE
Nup50	3.141e-08	-0.705973	0.275	0.653	0.000502151	TRUE
Prpf38b	3.17953e-08	-0.80172	0.435	0.771	0.000508311	TRUE
Filip1l	3.24428e-08	-0.897299	0.159	0.547	0.000518663	TRUE
Lmbrd1	3.25463e-08	-0.821829	0.246	0.641	0.000520317	TRUE
Stra13	3.32563e-08	0.662144	0.522	0.235	0.000531669	TRUE
Ppil4	3.36853e-08	-0.519325	0.159	0.559	0.000538527	TRUE
Gnl3	3.42123e-08	-0.899443	0.435	0.771	0.000546952	TRUE
Sgms2	3.55483e-08	-0.74122	0.116	0.476	0.00056831	TRUE
Myof	3.59968e-08	-0.7008	0.391	0.759	0.000575481	TRUE
Rpl15	3.94168e-08	0.686822	0.971	0.971	0.000630156	TRUE
Arg1	4.1076e-08	-1.01897	0.609	0.871	0.000656682	TRUE
Tnfaip3	4.11734e-08	-0.86781	0.13	0.506	0.000658239	TRUE
Hp	4.26868e-08	2.06571	0.638	0.494	0.000682433	TRUE
Dnajb9	4.34026e-08	-0.958276	0.362	0.712	0.000693877	TRUE
Zwint	4.5815e-08	-1.00339	0.42	0.729	0.000732444	TRUE
Chchd4	4.61986e-08	-0.839583	0.449	0.776	0.000738576	TRUE
Glrx	4.67856e-08	0.842393	0.478	0.318	0.000747961	TRUE
Samhd1	4.98223e-08	-1.273	0.29	0.665	0.000796508	TRUE
Sra1	5.12252e-08	-0.93291	0.623	0.853	0.000818937	TRUE
C3	5.30379e-08	-0.779869	0.232	0.624	0.000847918	TRUE
Retnla	5.48537e-08	-1.429	0.377	0.071	0.000876947	TRUE
Brd4	5.53213e-08	-0.696707	0.435	0.782	0.000884422	TRUE
Rbm25	5.86555e-08	-0.722494	0.623	0.894	0.000937726	TRUE
Fbxo6	6.07197e-08	-0.773435	0.362	0.741	0.000970725	TRUE
Igkc	6.30082e-08	0.995161	0.507	0.171	0.00100731	TRUE
Hmha1	6.33169e-08	-0.705049	0.348	0.747	0.00101225	TRUE
Iqgap1	6.50852e-08	0.616826	0.71	0.682	0.00104052	TRUE
Utp11l	6.59027e-08	-0.881548	0.522	0.824	0.00105359	TRUE
Timm8b	6.69718e-08	0.619388	0.739	0.724	0.00107068	TRUE
Pkn2	6.80052e-08	-0.593266	0.304	0.706	0.0010872	TRUE
Zfp622	6.84739e-08	-0.736193	0.478	0.765	0.00109469	TRUE
Ppm1g	6.9529e-08	-0.58408	0.449	0.806	0.00111156	TRUE
Atp5h	7.10904e-08	0.674539	0.971	0.947	0.00113652	TRUE
Atp6v0b	7.11409e-08	-0.897999	0.87	0.959	0.00113733	TRUE
Rela	7.28214e-08	-0.849906	0.435	0.788	0.0011642	TRUE
Hnrnpu	7.28598e-08	-0.647714	0.754	0.912	0.00116481	TRUE
Nbeal1	7.6355e-08	-0.589503	0.246	0.647	0.00122069	TRUE
Eef2	7.65046e-08	0.712592	0.971	0.994	0.00122308	TRUE
Mfsd7b	7.98322e-08	-0.545336	0.058	0.394	0.00127628	TRUE
Pla2g1b	8.00332e-08	0.96875	0.507	0.224	0.00127949	TRUE
Srp9	8.30734e-08	0.665706	0.797	0.6	0.00132809	TRUE
Frat2	8.55035e-08	-0.696763	0.275	0.676	0.00136694	TRUE
Cd81	8.924e-08	1.0811	0.812	0.735	0.00142668	TRUE
Eif3d	9.65379e-08	-0.692556	0.449	0.782	0.00154335	TRUE
Rp9	9.92525e-08	0.771815	0.551	0.271	0.00158675	TRUE
Gprc5a	9.98229e-08	-0.7962	0.754	0.953	0.00159587	TRUE
Hadh	1.02911e-07	0.764717	0.493	0.153	0.00164524	TRUE
Skp1a	1.0395e-07	0.713445	0.855	0.647	0.00166184	TRUE
Tpm3	1.10297e-07	0.728519	0.841	0.753	0.00176333	TRUE
Gtpbp4	1.13568e-07	-0.571018	0.362	0.747	0.00181562	TRUE
Ccdc68	1.1397e-07	-1.08667	0.29	0.635	0.00182204	TRUE
Pfdn4	1.1439e-07	-0.738553	0.42	0.776	0.00182876	TRUE
Rps12	1.15944e-07	0.80373	1	0.976	0.00185359	TRUE
Npc2	1.22094e-07	0.724128	1	0.924	0.00195191	TRUE
Lamtor4	1.22119e-07	0.720787	0.681	0.412	0.00195231	TRUE
Nop14	1.31562e-07	-0.604847	0.232	0.624	0.00210328	TRUE
Amotl2	1.3319e-07	-0.617206	0.188	0.576	0.00212931	TRUE
Rnps1	1.35224e-07	-0.559575	0.304	0.694	0.00216182	TRUE
Ifi27	1.36575e-07	-1.58857	0.797	0.935	0.00218342	TRUE
Wfdc2	1.36765e-07	0.871917	1	0.965	0.00218646	TRUE
Cited2	1.4538e-07	-1.55566	0.449	0.759	0.00232418	TRUE
Fam204a	1.51622e-07	-0.522	0.217	0.606	0.00242399	TRUE
Bloc1s1	1.5247e-07	0.513286	0.449	0.124	0.00243754	TRUE
Upf3a	1.55087e-07	-0.575633	0.304	0.694	0.00247938	TRUE
Mien1	1.57206e-07	0.689048	0.768	0.559	0.00251325	TRUE
Cpn1	1.65485e-07	-0.580683	0.029	0.329	0.0026456	TRUE
Eif4ebp1	1.71931e-07	0.880471	0.478	0.159	0.00274866	TRUE
Gng11	1.76121e-07	0.522612	0.493	0.194	0.00281564	TRUE
Ptgr1	1.77037e-07	0.802793	0.507	0.235	0.00283029	TRUE
Eny2	1.79763e-07	-0.637697	0.681	0.935	0.00287387	TRUE
Pdcd5	1.81368e-07	0.712732	0.768	0.6	0.00289952	TRUE
Dcxr	1.84399e-07	1.05809	0.594	0.312	0.00294799	TRUE
Ywhae	1.87046e-07	-0.683665	0.913	0.988	0.0029903	TRUE
Anapc11	1.87789e-07	0.731706	0.739	0.471	0.00300218	TRUE
Hist1h1c	1.91223e-07	-1.7582	0.449	0.747	0.00305708	TRUE
Zfp207	1.95292e-07	-0.784671	0.507	0.782	0.00312214	TRUE
Ccdc174	1.99686e-07	-0.53613	0.29	0.676	0.00319238	TRUE
Eno1b	1.99811e-07	0.633661	0.464	0.153	0.00319439	TRUE
Anapc5	2.01701e-07	0.650283	0.536	0.265	0.00322459	TRUE
Gabpb1	2.09685e-07	-0.568368	0.159	0.529	0.00335224	TRUE
Snrpd2	2.12507e-07	0.575729	0.855	0.794	0.00339735	TRUE
Gm10320	2.17783e-07	0.597533	0.377	0.112	0.0034817	TRUE
Ptpn1	2.29347e-07	-0.527516	0.319	0.706	0.00366657	TRUE
Wdr43	2.30595e-07	-0.690076	0.304	0.676	0.00368653	TRUE
Nsmce2	2.34341e-07	-1.03691	0.42	0.759	0.0037464	TRUE
Hmgcl	2.42956e-07	-0.50534	0.145	0.512	0.00388414	TRUE
Tjap1	2.47142e-07	-0.659885	0.174	0.524	0.00395106	TRUE
Strn3	2.49986e-07	-0.681199	0.333	0.694	0.00399652	TRUE
Cldn18	2.55086e-07	1.78707	0.783	0.682	0.00407805	TRUE
Stx11	2.57337e-07	-0.79075	0.116	0.453	0.00411404	TRUE
2023-03-07	2.60208e-07	-0.562487	0.362	0.741	0.00415995	TRUE
Malsu1	2.62351e-07	-0.542935	0.333	0.718	0.0041942	TRUE
Ppp2r1a	2.7332e-07	-0.505755	0.536	0.865	0.00436957	TRUE
Kif5b	2.74597e-07	-0.705814	0.609	0.9	0.00438998	TRUE
Ier2	2.76541e-07	-1.40852	0.725	0.871	0.00442107	TRUE
Rpl6	2.78994e-07	0.554521	1	0.994	0.00446027	TRUE
Zmynd15	2.88508e-07	-0.58062	0.014	0.276	0.00461238	TRUE
Gpx2	3.11256e-07	0.822325	0.29	0.035	0.00497605	TRUE
Ddx39	3.28303e-07	-0.532806	0.362	0.741	0.00524858	TRUE
Actn4	3.28457e-07	-0.774737	0.551	0.865	0.00525105	TRUE
Isg15	3.48487e-07	-2.09683	0.174	0.524	0.00557126	TRUE
Rbm18	3.52829e-07	-0.67703	0.304	0.665	0.00564067	TRUE
Tulp4	3.54995e-07	-0.519777	0.174	0.541	0.00567531	TRUE
Hist3h2a	3.69089e-07	-0.768318	0.29	0.665	0.00590062	TRUE
Acot7	3.71612e-07	0.740247	0.623	0.429	0.00594097	TRUE
Ier3	3.7355e-07	-1.70167	0.652	0.876	0.00597194	TRUE
Bloc1s2	3.84065e-07	-0.63943	0.406	0.759	0.00614005	TRUE
Mrps33	3.94155e-07	0.635154	0.725	0.476	0.00630136	TRUE
Myc	4.15359e-07	-1.10301	0.29	0.629	0.00664034	TRUE
Anp32a	4.20645e-07	0.594646	0.884	0.682	0.00672484	TRUE
Serpinh1	4.22806e-07	1.12394	0.768	0.453	0.0067594	TRUE
Klf13	4.37899e-07	0.846541	0.565	0.276	0.00700069	TRUE
Optn	4.42401e-07	-0.5059	0.145	0.506	0.00707266	TRUE
Fus	4.52869e-07	-0.651049	0.667	0.918	0.00724002	TRUE
Mthfd1	4.73458e-07	-1.51483	0.29	0.624	0.00756917	TRUE
Ece1	4.75993e-07	0.67912	0.551	0.394	0.0076097	TRUE
Egfl7	4.79783e-07	0.633891	0.449	0.176	0.00767029	TRUE
U2af2	5.02325e-07	-0.500313	0.362	0.735	0.00803067	TRUE
Bcl10	5.12499e-07	-0.747631	0.551	0.8	0.00819333	TRUE
Tmem171	5.24846e-07	-1.11946	0.116	0.441	0.00839072	TRUE
Hnrnph2	5.35227e-07	-0.7283	0.406	0.706	0.00855667	TRUE
Errfi1	5.47323e-07	-0.992828	0.652	0.847	0.00875005	TRUE
Tcp11l2	5.50091e-07	-0.593722	0.101	0.441	0.0087943	TRUE
Gnai2	5.64719e-07	0.720855	0.739	0.629	0.00902816	TRUE
Asf1a	5.6871e-07	-0.506093	0.217	0.588	0.00909197	TRUE
Tial1	5.7593e-07	-0.668354	0.333	0.688	0.00920739	TRUE
Hnrnph3	5.8892e-07	-0.753929	0.377	0.718	0.00941506	TRUE
Rpl39	5.98797e-07	0.57425	0.986	0.982	0.00957297	TRUE
Cebpa	6.04802e-07	0.646557	0.449	0.347	0.00966897	TRUE
Krt19	6.07281e-07	-1.27545	0.928	0.988	0.0097086	TRUE
Rassf1	6.10696e-07	-0.723505	0.478	0.812	0.00976319	TRUE
Pttg1ip	6.11958e-07	-0.857454	0.493	0.812	0.00978338	TRUE
Sh3bgrl	6.40288e-07	0.54675	0.464	0.206	0.0102363	TRUE
1810062g17rik	6.43147e-07	-0.524929	0.072	0.388	0.010282	TRUE
Clk1	6.56406e-07	-0.799072	0.493	0.771	0.010494	TRUE
Cbx3	6.6249e-07	0.742259	0.594	0.294	0.0105912	TRUE
Txndc17	6.85027e-07	0.667901	0.812	0.535	0.0109515	TRUE
Kdm5a	6.87096e-07	-0.519461	0.275	0.647	0.0109846	TRUE
Serpinb6a	6.87596e-07	0.723862	0.826	0.653	0.0109926	TRUE
Eif4h	6.87839e-07	-0.724242	0.812	0.959	0.0109965	TRUE
Cdc42ep1	7.0135e-07	-0.719202	0.319	0.594	0.0112125	TRUE
Junb	7.22425e-07	-1.45822	0.841	0.971	0.0115494	TRUE
Cyld	7.27857e-07	-0.534598	0.174	0.518	0.0116362	TRUE
Gabarapl1	7.32889e-07	-0.938298	0.609	0.835	0.0117167	TRUE
Ssbp4	7.33933e-07	0.666585	0.435	0.153	0.0117334	TRUE
Eef1g	7.41612e-07	0.697476	0.913	0.882	0.0118562	TRUE
Chd6	7.52402e-07	-0.550618	0.174	0.529	0.0120287	TRUE
Nmd3	7.56323e-07	-0.547059	0.246	0.6	0.0120913	TRUE
Serf1	7.80128e-07	0.613813	0.406	0.141	0.0124719	TRUE
Trp53bp2	7.82542e-07	-0.608644	0.101	0.435	0.0125105	TRUE
Acot9	7.83508e-07	-0.698263	0.464	0.782	0.0125259	TRUE
Mmp15	7.98817e-07	0.558031	0.348	0.071	0.0127707	TRUE
Serinc1	8.0933e-07	-0.538211	0.493	0.835	0.0129388	TRUE
E030030i06rik	8.10005e-07	-0.566061	0.13	0.471	0.0129496	TRUE
Ramp2	8.33845e-07	0.626278	0.435	0.165	0.0133307	TRUE
Gm44658	8.39308e-07	-0.510998	0	0.2	0.013418	TRUE
Kmt2e	8.40147e-07	-0.615252	0.348	0.718	0.0134314	TRUE
Strap	8.66981e-07	-0.588162	0.507	0.824	0.0138604	TRUE
Trp53	8.78241e-07	-0.538634	0.188	0.547	0.0140404	TRUE
Gnas	9.2603e-07	0.58147	0.971	0.959	0.0148044	TRUE
Hspd1	9.26278e-07	0.950793	0.696	0.582	0.0148084	TRUE
Tkt	9.49511e-07	0.558306	0.609	0.406	0.0151798	TRUE
Tmem106b	1.0637e-06	-0.508268	0.159	0.512	0.0170054	TRUE
Bsdc1	1.07577e-06	-0.558512	0.203	0.541	0.0171983	TRUE
Car2	1.0764e-06	-1.06009	0.348	0.653	0.0172083	TRUE
Srsf10	1.13344e-06	-0.698046	0.58	0.847	0.0181203	TRUE
Ralbp1	1.1723e-06	0.707809	0.797	0.6	0.0187416	TRUE
Slc44a2	1.17835e-06	0.784205	0.594	0.453	0.0188383	TRUE
Atg101	1.17859e-06	-0.654355	0.449	0.765	0.0188421	TRUE
Srrm1	1.2071e-06	-0.56851	0.522	0.835	0.0192979	TRUE
Mcts1	1.25376e-06	-0.573259	0.333	0.606	0.0200439	TRUE
Zranb2	1.29138e-06	-0.681421	0.507	0.818	0.0206453	TRUE
Esd	1.30132e-06	0.773451	0.783	0.612	0.0208042	TRUE
Rgs10	1.36466e-06	0.69031	0.478	0.265	0.0218167	TRUE
Bsg	1.40984e-06	0.638447	0.899	0.947	0.0225391	TRUE
Ctla2a	1.4732e-06	0.805182	0.565	0.253	0.0235521	TRUE
Zdhhc3	1.52442e-06	0.590342	0.507	0.412	0.0243709	TRUE
Hspe1	1.54962e-06	0.819189	0.855	0.906	0.0247738	TRUE
Hprt	1.60903e-06	-0.598967	0.507	0.829	0.0257236	TRUE
Dap	1.61991e-06	0.668378	0.464	0.253	0.0258975	TRUE
Nenf	1.62507e-06	0.663366	0.739	0.447	0.02598	TRUE
Rnf181	1.67292e-06	-0.611377	0.609	0.894	0.026745	TRUE
Hmga1	1.67433e-06	0.509269	0.304	0.082	0.0267675	TRUE
Rtn3	1.73623e-06	0.601714	0.696	0.629	0.0277571	TRUE
Uqcrc1	1.75921e-06	-0.651439	0.652	0.859	0.0281244	TRUE
Irf2	1.7826e-06	-0.558074	0.29	0.647	0.0284984	TRUE
Puf60	1.78597e-06	-0.624728	0.696	0.859	0.0285523	TRUE
Pkp2	1.80589e-06	-0.623862	0.304	0.653	0.0288707	TRUE
Serpine2	1.84474e-06	0.64324	0.493	0.265	0.0294919	TRUE
Mbnl1	1.85848e-06	-0.765758	0.507	0.806	0.0297114	TRUE
Tomm7	1.86493e-06	0.711507	0.928	0.806	0.0298147	TRUE
Dusp1	1.94806e-06	-1.38148	0.725	0.924	0.0311436	TRUE
Rraga	2.00861e-06	-0.546485	0.435	0.765	0.0321116	TRUE
Rnd3	2.01717e-06	-0.518674	0.087	0.388	0.0322484	TRUE
Cdc34b	2.04469e-06	0.512975	0.652	0.429	0.0326884	TRUE
Atox1	2.06647e-06	0.805775	0.913	0.824	0.0330367	TRUE
Cttn	2.07803e-06	0.570495	0.696	0.453	0.0332214	TRUE
Ddt	2.08765e-06	0.639962	0.638	0.482	0.0333752	TRUE
Tmem256	2.10557e-06	0.604547	0.739	0.653	0.0336617	TRUE
Ogfr	2.13839e-06	-0.54236	0.29	0.629	0.0341864	TRUE
Bdnf	2.21457e-06	-0.800412	0.043	0.294	0.0354044	TRUE
Mrpl34	2.34206e-06	0.543638	0.565	0.3	0.0374425	TRUE
Eif6	2.35694e-06	-0.647627	0.696	0.912	0.0376805	TRUE
Prdx1	2.39654e-06	0.737642	0.986	0.959	0.0383134	TRUE
Wdfy1	2.42499e-06	-0.545443	0.217	0.565	0.0387683	TRUE
Arpc4	2.46669e-06	0.526116	0.58	0.435	0.039435	TRUE
Ube2g1	2.54955e-06	-0.640072	0.377	0.688	0.0407597	TRUE
Lpp	2.58e-06	-0.582579	0.203	0.553	0.0412464	TRUE
Pnrc1	2.62034e-06	-1.10862	0.783	0.918	0.0418914	TRUE
Brd7	2.73786e-06	-0.555542	0.333	0.688	0.0437702	TRUE
Prr7	2.79212e-06	-0.514816	0.072	0.371	0.0446376	TRUE
Slc39a4	2.80727e-06	0.882504	0.522	0.253	0.0448798	TRUE
Rcc2	2.84058e-06	0.594486	0.478	0.247	0.0454124	TRUE
Mif	2.8807e-06	0.853529	0.841	0.812	0.0460538	TRUE
Tppp3	2.88126e-06	1.89539	0.536	0.253	0.0460628	TRUE
Gm5786	2.90072e-06	0.578673	0.551	0.429	0.0463738	TRUE
Fn1	2.9313e-06	-1.43744	0.232	0.5	0.0468628	TRUE
Mt-Nd1	2.94559e-06	1.09905	0.884	0.806	0.0470911	TRUE
H2-Q6	3.08677e-06	-1.38105	0.29	0.559	0.0493481	TRUE
Gsn	3.11957e-06	-0.912578	0.971	0.959	0.0498725	TRUE

## Sheet: panelG
pathway	pval	padj	log2err	ES	NES	size
Cluster1	2.33894e-07	1.40336e-06	0.690132	-0.652129	-2.71858	25
Cluster10	0.0255541	0.0766624	0.352488	-0.54026	-1.68323	10
Cluster11	0.368966	0.513966	0.0875697	-0.449541	-1.08552	5
Cluster12	0.784591	0.855918	0.0457704	-0.192319	-0.733064	19
Cluster2	0.111374	0.267299	0.206588	0.560127	1.41321	5
Cluster3	0.385475	0.513966	0.114267	0.222325	1.04057	21
Cluster4	0.221239	0.43293	0.137251	0.531337	1.24836	4
Cluster5	1.19449e-05	4.77795e-05	0.593325	-0.459782	-2.34862	53
Cluster6	0.998466	0.998466	0.0334562	-0.121228	-0.429319	15
Cluster7	0.252542	0.43293	0.10925	-0.43859	-1.20663	7
Cluster8	0.428571	0.514286	0.10882	0.250826	1.00946	15
Cluster9	1.97466e-15	2.36959e-14	1.00732	0.68387	4.17797	41
