# Supplementary material for: Conserved transcriptional connectivity of regulatory T cells in the tumor microenvironment informs new combination cancer therapy strategies
Source: Nat Immunol. 2023 May 1;24(6):1020–35. doi: 10.1038/s41590-023-01504-2 (PMC10232368; doi:10.1038/s41590-023-01504-2)
Supplement: Source Data Extended Data Fig. 9 — Statistical source data. [file 41590_2023_1504_MOESM39_ESM.xlsx]

## Sheet: panelA
Cluster	PTPRC	EPCAM	MUC1	VIM	NQO1	KRT7	KRT19	TP63	KRT5	KRT6A	KRT6B	KRT6C	DLK2	S100B	NCAM1	VCAM1	ICAM1	ENO2	MAP2	COL1A1	COL1A2	CD3E	TRAC	CD28	IL7R	CD4	CD8B	FOXP3	KLRD1	PRF1	NKG7	NCR1	CLDN5	PECAM1	PDPN	LYZ	MAFB	CSF1R	CD14	HLA-DRB1	LILRA4	IRF7	TCF4	CCR7	ITGAX	ITGAM	CXCL8	CXCR2	S100A8
C28	0.889683	0.0189464	0.0715093	3.54252	0.0437882	0.0526986	0.062205	0.000705071	0	0	0.00196129	0	0	0.0863824	0.00775549	0.00102445	0.208608	0.00616853	0	0.0585425	0.058782	0.0451392	0.0863164	0.00963668	0.437029	0.610397	0.015604	0.000575981	0.0213687	0.0100613	0.0945988	0.000901862	0.0011679	0.760037	0.00458896	4.79923	0.783997	0.330711	0.89722	3.36134	0.00119232	0.222539	0.086946	0.0224977	0.311594	0.431116	0.710591	0.0398248	1.8789
C18	1.41198	0.00292531	0.00522043	4.04164	0.065202	0.00392353	0.00384766	0.00145966	0	0	0.000121676	0	0	0.00121354	0.000288614	0.000784679	0.118667	0.0013598	0	0.00235677	0.00342901	0.00451704	0.00391842	0.000784789	1.27642	0.433545	0.000491097	0.000153597	0.0331024	0.00755761	0.0237603	0	0.00160931	1.03694	0	3.80482	0.820555	0.163596	0.863048	4.04988	0.000254072	0.667499	0.0468362	0.00890359	0.332303	0.138341	0.932202	0.0254055	0.679466
C9	0.779655	0.02135	0.056262	3.27725	0.0412721	0.0445967	0.0881113	0.000534663	0.000497796	0.00956106	0.00166427	0	0.000363103	0.258972	0.00257072	0.0568495	0.458087	0.0301071	0.0036593	0.0761059	0.0740959	0.0527319	0.0802626	0.0249742	0.362258	0.684935	0.0166732	0.00459525	0.0283139	0.0135598	0.115027	0.000244913	0.00569273	0.320044	0.065444	2.77438	1.09446	0.685555	1.43743	2.82223	0.0114128	0.225424	0.240559	0.0701241	0.377321	0.287527	0.939726	0.00786415	0.806645
C8	1.05623	0.0391963	0.0457807	3.55691	0.0188682	0.0397354	0.0612297	0.000669328	0	0.0025666	0	0	0.00088304	0.92192	0.00619514	0.0242513	0.419681	0.0276299	0.00127491	0.0735803	0.0636646	0.121419	0.15572	0.0253129	0.667617	0.626018	0.033587	0.0102676	0.0480366	0.0381145	0.221459	0.00391781	0.00514119	0.253558	0.0151654	2.80653	0.585755	0.640309	0.661688	3.39772	0.0336903	0.302469	0.215535	0.249825	0.532959	0.250576	0.916413	0.0166341	0.906065
C34	2.07306	0.00209804	0.0220066	2.75463	0.0100152	0.00661659	0.00809223	0	0	0	0	0	0.00301378	0.0018396	0	0	0.932066	0	0	0.00348422	0	0.027748	0.0296059	0.00172467	0.111551	0.45309	0.00195292	0	0.0148582	0.0106902	0.23962	0.0158788	0.00905971	0.798716	0	4.24417	1.46357	0.667513	1.7277	2.64737	0.0219414	1.60565	0.209014	0.00832907	0.726992	0.429255	1.39244	0.00894306	2.95829
C27	2.16491	0.00969722	0.0470516	3.057	0.0123125	0.0387849	0.043639	0	0.00246448	0.000784831	0.000649069	0	0.000564469	0.0288454	0.00477291	0.00326693	0.476492	0.00276692	0.000962107	0.0277828	0.0322719	0.0702542	0.0605615	0.0166618	0.140078	0.683483	0.028612	0.00538882	0.0520154	0.0478653	0.265759	0.0258161	0.00698466	1.01063	0.00085164	3.26222	1.41342	0.859083	1.19846	2.25083	0.0936108	0.544202	0.128672	0.0309186	1.14643	0.409224	0.720039	0.0144924	2.48516
C23	2.1158	0.0475657	0.0768169	1.28877	0.0396941	0.0260158	0.0591534	0	0	0.00324864	0	0	0.00211942	0.00887357	0	0.00285813	0.404005	0.0246769	0.0174135	0.0189286	0.00358685	0.00397215	0.0143708	0	0.045361	0.0223363	0.00163704	0	0.0247049	0.0251408	0.07459	0.0243503	0.0143982	0.426019	0	0.79115	0.0394912	0.020796	0.272334	0.0440535	0.00485033	0.149376	0.00481684	0.0024058	0.74448	0.322269	2.51014	1.19769	4.19466
C13	0.516898	0.0123312	0.0286878	3.84819	0.028393	0.0265813	0.335871	0.000583058	0.000754297	0.00179103	0.000937619	0	0.00212164	0.0137548	0	0.00210036	0.449994	0.151731	0.000669889	0.0387701	0.0339692	0.031203	0.0415687	0.00352617	0.0570631	0.058824	0.00599747	0.00338368	0.00916937	0.00786191	0.0915588	0.000416444	0.0048638	0.0049899	0.000674027	0.122007	0.0148089	0.00320175	0.0332889	0.410706	0.000769195	0.176558	0.0316801	0.0155566	0.210626	0.170212	0.0697918	0.00262716	0.0198889
C43	0.790059	0.01304	0.00968892	2.71058	0	0.0220804	0.0535908	0	0.476424	0.00523618	0	0	0	0.0322861	0	0	0.32901	0.0110659	0.00460668	0.0549337	0.06862	0.12748	0.0460576	0.00614338	0.116766	1.19208	0.0134853	0.00272642	0.0262139	0.0115177	0.256382	0	0.018403	0.320984	0	0.148813	0.0375613	0.0836267	0.0224861	2.51577	1.66397	2.29931	1.93923	0.45253	0.0029824	0.0156549	0.173921	0.00358845	0.0149876
C35	0.0371018	0.0120396	0.0532866	3.62238	0.0200036	0.040301	0.0381925	0.00623465	0.00337701	0	0	0	0.0523964	0.00973423	0.0655265	0.0109884	0.111779	0.0129004	0.0290942	0.142132	0.100238	0.03958	0.0457843	0.00857187	0.0613817	0.0052225	0.00978244	0	0.0184279	0.00998759	0.0810684	0	2.09752	1.05979	1.37854	0.0708255	0.160354	0.00369575	0.0800747	0.54123	0.00188849	0.184381	1.53632	0.0179787	0.00458222	0.0105084	0.187838	0	0.0142376
C16	0.0473845	0.0215978	0.0522333	3.39357	0.236575	0.043247	0.0416873	0.000641892	0.00165307	0.00429669	0	0	0.00186501	0.0113127	0.000938908	0.495271	0.710628	0.0225534	0.0768599	0.0950948	0.110485	0.0261725	0.0396687	0.00502723	0.238984	0.0253329	0.0099367	0.00318638	0.0249891	0.0149078	0.0738324	0.00122053	2.06533	1.95497	0.00700611	0.0925333	0.160904	0.00415322	0.142567	1.882	0.000505394	0.19917	1.70386	0.0122276	0.00512529	0.00963721	0.193765	0.000518907	0.0364864
C39	0.0264822	0.00348397	0.0123595	3.08827	0.217944	0.00239155	0.0088563	0	0	0.00250332	0	0	0	0	0.00445533	0.615426	0.850456	0.00720145	0.0585405	0.0147642	0.0372631	0.00791366	0.00171464	0	0.614806	0.0227294	0	0	0.00643922	0.0199806	0.027228	0	1.94506	1.78907	0	0.251916	0.247822	0.0117886	0.307815	3.09255	0	1.02737	1.68657	0.0026989	0.00334229	0.0175823	0.136694	0	0.0239601
C11	0.0484796	0.0187011	0.0666433	3.51238	0.0589491	0.051629	0.0653389	0.000479533	0.00219973	0.00177512	0.00132785	0	0.00545101	0.0302611	0.0418651	0.544294	0.489119	0.0734458	0.0283968	3.74771	3.62747	0.0362902	0.101981	0.00875387	0.183532	0.209868	0.00849449	0.00168419	0.0152614	0.0132878	0.0581647	0	0.0153216	0.0170636	0.54532	0.112227	0.699828	0.00354841	0.0581731	0.267228	0.000410989	0.154722	0.995174	0.0237989	0.00521696	0.00527301	0.203621	0.00114277	0.030654
C22	0.0535626	0.0104761	0.0495727	3.37694	0.0703195	0.0313171	0.0399715	0.000767684	0.00339528	0.00501715	0.000670917	0	0.0013262	0.010679	0.00301815	0.181517	0.196773	0.0749473	0.111514	1.68058	2.06738	0.0386304	0.0559787	0.00912736	0.050603	0.329008	0.0148134	0.0035489	0.0175157	0.0227709	0.0781496	0.00215469	0.0143238	0.0145026	0.00725547	0.0807345	0.278586	0.0109895	0.0682623	0.206186	0.000866712	0.200117	0.711466	0.0207984	0.00629303	0.00139319	0.148193	0.00165983	0.0308435
C30	0.0790081	1.26247	0.895102	0.790091	0.818412	0.423606	1.69009	0.000731159	0.00858974	0.000532859	0.00108298	0	0	0.00744714	0.00340765	0.00297444	0.23502	0.129219	0.00914966	0.0785533	0.0263368	0.0211064	0.0390964	0.00583465	0.0919883	0.270393	0.00716761	0.00131574	0.0218444	0.0200468	0.0789647	0	0.0162298	0.0118109	0.0116818	0.25146	0.100661	0.00568294	0.0574378	1.12134	0	0.313744	0.191412	0.0243085	0.0158308	0.0104815	0.13525	0.00634183	0.0510099
C31	0.0552307	1.45182	1.08079	0.185862	2.01069	1.39787	1.42634	0.00021076	0.000276218	0.000341434	0	0	0.00282961	0.0037044	0	0.00307981	0.132108	0.217577	0.411394	0.128308	0.0272386	0.0984967	0.114175	0.00202738	0.0904961	0.0192969	0.013369	0	0.00796535	0.0106617	0.0488654	0.00117509	0.00163332	0.0153851	0.00465933	0.121548	0.00248031	0	0.0116042	0.24482	0	0.223931	0.00953897	0.0420675	0.0074316	0.000262054	0.458242	0.00159874	0.0585259
C33	0.0170621	0.681438	1.28948	0.355646	0.379919	2.0501	2.68851	0.00292383	0.0592675	2.04584	0.324456	0.00682968	0.0166225	0	0	0.00658243	0.142392	0.0188703	0.00029246	0.0937272	0.00722258	0.0181606	0.013022	0	0.0335073	0.00601953	0.00345631	0	0.00298485	0.000432612	0.00726035	0	0	0.0421646	0.000405165	0.0733342	0.0611081	0	0.0207483	0.299221	0	0.0737772	0.0447201	0.00369312	0.00029246	0.00029246	0.21596	0.000693777	1.55234
C32	0.0299207	1.49126	1.22437	0.494078	0.0590166	2.70797	2.50604	0	0	0	0	0	0	0.00703605	0	0.00138806	2.11177	0.102006	0.601717	0.092423	0.0374659	0.00485484	0.0117617	0.00272612	0.0360041	0.00221663	0.00422192	0.00262698	0.0211924	0.00398883	0.0385861	0	0.0144362	0.00114626	0.717091	0.0712817	0.312122	0.0113661	0.00560131	0.616086	0	0.185847	0.0373345	0.0109414	0.0013267	0.00704911	0.0688731	0.00246991	0.0295497
C25	0.0215098	1.59609	2.46939	0.909809	0.273423	1.27317	1.62703	0.00600933	0	0	0	0	0.0133483	0.00100783	0	0.000429566	0.761304	0.047056	0.125884	0.323876	0.140293	0.00760599	0.00723063	0.0014142	0.0108184	0.00288201	0.00149579	0.000180036	0.00365889	0.0160864	0.0232509	0	0.000180036	0.0420115	0.0861819	0.0314248	0.0711084	0.0014086	0.00564254	1.41833	0	0.388947	0.00807918	0.0064581	0.00428729	0.00907485	0.235491	0.000446446	0.0136555
C38	0.0265245	1.53738	3.02775	2.59971	0.879478	1.17998	1.25179	0.0169817	0	0	0	0	0.0022625	0.00241894	0.00147289	0.00272992	1.04491	0.0109881	0.131322	1.7969	0.142526	0.0111845	0.0272581	0.00102238	0.0280315	0.00614011	0.00539648	0.00163523	0.00401165	0.00235994	0.0242384	0	0.00123882	0.00822063	0.00478614	0.0550371	0.0919322	0.00589036	0.0135431	0.0938531	0.00108165	0.408297	0.012767	0.00687037	0.0027468	0.0116127	0.275408	0.0010257	0.00238896
C24	0.03623	0.804897	2.30268	0.611164	0.0528436	0.877069	0.891294	0.00836186	0.00042571	0.000247326	0	0	0	0.0041019	0.000608388	0.00420852	0.625157	0.0524343	0.00778279	0.0946331	0.0458525	0.0163322	0.0174421	0.00262662	0.0417034	0.00574944	0.00497047	0.00142621	0.0214696	0.0106031	0.053664	0.000719346	0.0103712	0.0685971	0.0260634	0.0793931	0.275148	0.00135037	0.0158336	1.88432	0	0.109284	0.0474357	0.00433026	0.00454685	0.0058466	0.132501	0.000713202	0.0199134
C20	0.06582	1.13857	1.64871	1.2101	0.418309	1.63797	1.69504	0.0312681	0.0167943	0.0981487	0.0246929	0.000976272	0.00307197	0.0611485	0.000320723	0.00454498	0.849019	0.0867358	0.088801	0.464309	0.0958939	0.0327388	0.0833241	0.0143597	0.0946287	0.0187793	0.0164864	0.00158835	0.0161059	0.0219323	0.0947455	0	0.00446601	0.0455674	0.0269194	0.284055	0.236094	0.00693488	0.0523044	1.53814	0.000933313	0.248248	0.0210433	0.0239088	0.0105405	0.012905	0.342795	0.000329133	0.0996901
C40	0.070096	1.33506	2.12043	0.720101	0.165058	1.3126	1.19758	0	0	0	0	0	0	0.0380332	0.00255367	0.00533778	0.627898	0.170871	0.0261964	0.20716	0.0217786	0.0531624	0.136897	0.00609032	0.114095	0.0294383	0.0343157	0	0.00733039	0.00800585	0.118422	0	0.0189153	0.0365527	0.155392	1.27984	0.182532	0.019407	0.0668574	1.31753	0	0.139468	0.0742344	0.0333811	0.0121047	0.0107873	0.158467	0	0.0695975
C26	0.0169772	1.46039	1.94906	0.690111	0.502938	2.00365	2.39306	0.0646617	0.00280154	0.000504002	0.000666042	0	0.00109072	0.00182776	0.00420791	0.005238	1.08865	0.107176	0.155636	0.834351	0.0431188	0.00735049	0.00572244	0	0.0165387	0.000445729	0.00145367	0.00038456	0.0605301	0.00761649	0.0288701	0	0.0279352	0.0212783	0.0632558	0.0307303	0.240314	0.000921872	0.0426062	1.09875	0	0.39624	0.0826302	0.0017132	0.00132464	0.0190092	1.34003	0.000557895	0.0717804
C29	0.048227	0.958484	1.48667	1.27096	0.0751103	1.5552	2.58014	0.110036	0.51863	0.088884	0.0309771	0.00361472	0.0977562	0.00649399	0.0245893	0.00774932	0.61421	0.0239091	0.0260008	0.137371	0.041179	0.0436501	0.0409562	0.00700661	0.0771468	0.018754	0.0183728	0.000405927	0.0224621	0.0182953	0.063199	0	0.00361364	0.0250912	0.0715938	0.231951	0.465837	0.00118774	0.0329925	1.16355	0	0.226284	0.374885	0.0225015	0.00613154	0.00969496	1.48449	0.00155643	0.0986983
C10	0	1.3527	0	0	0.889508	1.57357	2.35703	0	0	0	0	0	0	0	0	0	0	0	0	0	0	0	0	0	0	0	0	0	0	0	0	0	0	0	0	0	0	0	0	0	0	0	0	0	0	0	0	0	0
C41	0.0174517	0.53512	0.00912088	0.590684	0.134967	0.313278	0.655862	0.00199864	0.019235	0.0273206	0	0	0.0109984	0.0122084	0.063052	0.0149659	0	0.0614658	0.0490153	0.110534	0.0658173	0.0158287	0.0153527	0.0280982	0.0204218	0.0156641	0.00340429	0	0	0.00239458	0.0140519	0	0.0337752	0.00170049	0.0109984	0.0879577	0.0157618	0.0162798	0.00178929	0.0631974	0	0.0701066	0.142633	0.00300854	0.00216592	0	0.0576987	0.00142187	0.0290623
C0	0	0.449485	0.36082	1.95129	1.09751	3.28313	2.29382	0.000802884	0	0.00152873	0.000348248	0	0.00699157	0.000225285	0	0	0.215971	0.0471961	0.00396746	0.898538	0	0.000297872	0.000640815	0	0.00461691	0	0	0	0	0	0.000685293	0	0	0.00834441	0	0.00157788	0.00111269	0.00708662	0.000909702	0.00161048	0	0.0334995	0.00426749	0	0.000220199	0.00015567	0.273092	0	0
C4	0.00211205	0.133999	0.344585	1.56849	2.49127	0.00728821	0.00447325	0.00179948	0.000422412	0.0065236	0	0	0.0277932	0	0.0137301	0	0.00128949	0.00425775	0.195307	0.0674524	0.00189073	0.00150839	0.00100281	0	0.00457826	0.000371758	0	0	0.00168098	0.000336103	0.000505008	0	0	0.00150815	0	0.00160214	0.00912466	0	0.00107457	0.00433765	0	0.0285587	0.0347546	0.000822207	0	0	0.0357449	0	0.0308536
C42	1.5594	0.0143466	0.0100996	1.08361	0.019116	0.00813982	0.0274036	0.00159834	0.00270594	0.00272151	0	0	0	0.0107037	0.00151206	0	0.0757095	0.0897267	0.0498526	0.0246878	0.0157906	0.068615	0.600154	0.0126579	0.0896755	0.00672922	0.00884121	0.00878531	0.0118373	0.0122822	0.0585552	0.00153672	0.00260467	0.0259935	0	0.176756	0.00824187	0.00215043	0.0025891	3.2935	0	0.272398	0.890553	0.142674	0.026523	0.01042	0.00512718	0	0.019235
C12	0.731162	0.00663912	0.0120379	1.48958	0.00965532	0.0291379	0.0541859	0.00116623	0.000497614	0.0132988	0.00260005	0	0.000593052	0.0128373	0.00116691	0.00417867	0.218807	0.0396992	0.00625075	0.0810029	0.0461501	0.0454771	0.174018	0.0113841	0.0801294	0.00953039	0.00952012	0.00197554	0.020865	0.0178226	0.114307	0	0.00533251	0.0204398	0.00232793	0.1098	0.0154632	0.00659643	0.0152551	2.53831	0.0517992	0.27992	0.600365	2.26715	0.026813	0.0391267	0.0338359	0	0.0374739
C6	1.06618	0.00783227	0.0177001	1.31758	0.0102821	0.0146468	0.0144833	0.00224019	0.000660179	0.000242744	0.000304362	0	0.00105619	0.0106516	0.000785626	0.00110227	0.0683524	0.0350795	0.0118999	0.0409706	0.030553	0.0465758	0.224843	0.00732938	0.0910403	0.0141392	0.0105727	0.00189843	0.00595851	0.00730954	0.0457879	0.000182011	0.00682711	0.0349897	0.00206732	0.139095	0.00866394	0.00307838	0.00914802	2.78463	0.0187354	0.180357	0.675286	0.696515	0.0483694	0.0447157	0.0185247	0.000267339	0.0223489
C37	0.192387	0.0416161	0.054012	1.46753	0.00941412	0.0454493	0.0584095	0.0124236	0	0.00602693	0	0	0	0.0105035	0.015083	0.0180737	0.0746619	0.0472039	0.00638539	0.0439847	0.0400138	0.118712	0.171264	0.0180594	0.117174	0.0229888	0.0320554	0	0.0169723	0.0114814	0.0519795	0	0	0.301205	0	0.15073	0.0073858	0.00988749	0.0138275	0.354863	0	0.270898	0.402313	0.0390466	0.00431515	0.00517648	0.0301844	0	0.0356442
C21	1.49437	0.0163814	0.0184211	1.90298	0.0168669	0.0192276	0.0183905	0	0.00102043	0.00123779	0	0	0.000658079	0.0608694	0.235631	0.0496817	0.235503	0.0196991	0	0.0343618	0.0354662	0.520781	0.321896	0.0155261	1.41919	0.0141926	0.0256698	0.00237215	1.74469	1.1023	2.34534	0.245334	0.00380842	0.116362	0.00120587	0.115832	0.0088641	0.000820408	0.0109055	0.506393	0.0010002	0.286252	0.152974	0.251543	0.224242	0.112257	0.0430043	0.000944716	0.0302034
C15	2.2163	0.00573856	0.0278791	1.97549	0.0194745	0.0162717	0.0233353	0.0015628	0.000700951	0	0	0	0.00295676	0.0766076	0.0595814	0.0184339	0.0319971	0.0452384	0.00151475	0.00981917	0.00452421	1.44801	1.26125	0.0492329	1.22743	0.108205	0.786436	0.0023931	1.47454	1.38621	3.38248	0.085649	0.00197521	0.0609892	0.000684854	0.0805291	0.0105573	0.00388691	0.0107362	0.5316	0	0.146842	0.0144059	0.0199056	0.0559304	0.158402	0.0245903	0.0270941	0.0527071
C14	1.80401	0.00954471	0.02376	1.20734	0.0309651	0.0159437	0.0293242	0	0.00152358	0.000658075	0.00107635	0	0.00064597	0.212703	0.147063	0.00649069	0.15202	0.0261313	0.00436477	0.0243971	0.0194379	0.496459	0.257165	0.0118749	0.219328	0.0191728	0.131944	0.00124782	2.18513	2.41037	4.04427	0.310867	0.00237503	0.0574488	0.00280978	0.0837552	0.0159077	0.00345226	0.0104665	0.496216	0.000681434	0.263598	0.0287615	0.0302772	0.200099	0.305042	0.0419064	0.0979874	0.0419108
C36	2.07661	0	0	1.52952	0.0303601	0	0.00415687	0	0	0	0	0	0	0.0455963	0.213069	0	0.0567807	0.00430918	0	0	0.00443221	0.560297	0.035466	0	0.0359609	0	0	0	2.2007	3.42307	4.54151	0.125419	0.00426281	0.0538057	0	0.267686	0.0188359	0.00512408	0	0.333546	0	1.02	0.0495953	0	0.183028	0.228479	0.0386937	0.0987669	0.017377
C44	2.37261	0	0.00710509	2.30374	0.0103581	0.00783127	0	0	0	0	0.00494053	0	0.0132873	0.0173537	0.00700057	0	0.0837615	0.0443988	0	0.0227548	0.00565617	1.92552	2.27976	0.427369	0.989859	0.643066	0.0327943	0.0135447	0.021737	0.271385	0.271978	0	0.00531945	0.0475957	0	0.0581049	0	0	0.00483971	1.39537	0	0.216997	0.01232	0.0474019	0.0417023	0	0.0825683	0.00925572	0.0186904
C19	1.82493	0.0101696	0.020511	2.40369	0.0391479	0.0582117	0.104397	0.00279881	0.000949962	0.0223821	0.00540353	0	0.00224716	0.0292619	0.0157982	0.602563	0.150397	0.0917828	0.00189486	0.079264	0.0668691	1.63544	2.26733	0.128755	0.466062	0.124419	0.907656	0.0452807	0.582991	0.769209	2.40079	0.0440186	0.00264148	0.115917	0.00273591	0.158805	0.0248352	0.00884253	0.0272291	1.75838	0.00270066	0.232237	0.0177281	0.165024	0.0271456	0.00908178	0.0466361	0.00098828	0.0682961
C3	1.97716	0.00897288	0.0302227	2.14311	0.0146726	0.0231137	0.0245897	0.000152969	0.000886874	0.00150718	0.000379992	0	0.00247152	0.0282292	0.0062985	0.123395	0.0435832	0.0563604	0.00130426	0.0512714	0.034336	1.5647	1.59328	0.209219	1.24843	0.0455462	0.943912	0.00488909	0.532199	0.576763	2.15595	0.0193834	0.00750181	0.106065	0.00271523	0.17309	0.0120869	0.00325082	0.00790763	0.928014	0.000179661	0.190582	0.0143375	0.237813	0.0106225	0.00701964	0.0299823	0.000146262	0.0217338
C7	1.85289	0.0116878	0.0254808	1.87525	0.0272186	0.0256686	0.032108	0.00392469	0.00097992	0.00341645	0.000997107	0	0.000928349	0.0188571	0.0100723	0.00725093	0.0664414	0.0432052	0.00153948	0.0462909	0.0370645	1.54486	2.35661	0.511633	1.56135	0.523741	0.0381794	0.421859	0.0143485	0.126753	0.111115	0.00448331	0.0103159	0.00858463	0.00199188	0.16985	0.00855182	0.00277698	0.0106473	0.673782	0.000226201	0.206829	0.0353687	0.434791	0.00642906	0.00623971	0.0269044	0.000561784	0.0294893
C1	1.53853	0.00521233	0.0152618	2.21376	0.0172705	0.0193842	0.0354704	0.000615359	0.00047521	0.00411005	0.000154195	0	0.00326867	0.0256657	0.00101017	0.0404489	0.105225	0.0544355	0.00111612	0.0462921	0.0262867	1.24031	1.41394	0.249269	2.3692	0.169579	0.282564	0.0128776	0.199478	0.164726	0.604982	0.00235351	0.0047317	0.0299092	0.000760071	0.171884	0.0154491	0.00525714	0.0176824	0.378298	0.000449023	0.190745	0.00961414	0.708666	0.00710419	0.00634177	0.0322065	0	0.0325562
C2	1.73783	0.00813091	0.0171766	1.83295	0.00911754	0.0133336	0.0119407	0.000177801	0.00121617	0.000593014	0	0	0.00399893	0.03099	0.00354762	0.0033301	0.0252675	0.0483249	0.00143115	0.0224303	0.0134486	1.44352	1.45801	0.301774	2.54722	0.279647	0.198746	0.0260657	0.113408	0.110761	0.223308	0.00516762	0.0101275	0.0458537	0.000434769	0.0739953	0.00734474	0.000840878	0.00400249	0.111677	0.00084093	0.139668	0.0116162	0.625609	0.00867803	0.00825552	0.021	0.000138892	0.0130727
C5	1.42489	0.00911953	0.0342063	2.86154	0.0120653	0.0205003	0.0205986	0.000438124	0.000154431	0	0	0	0.00470305	0.0280572	0.00086087	0.00197575	0.0252164	0.0645481	0.00100632	0.0425177	0.0176924	1.37438	1.54991	0.310308	2.53358	0.281505	0.0703931	0.0119814	0.0235396	0.0681421	0.15774	0.000270676	0.00459691	0.00768044	0.00110744	0.220141	0.00949761	0.002663	0.00765053	0.313335	0.000383237	0.172187	0.0068435	0.867468	0.00427626	0.00681206	0.0306356	0	0.0146647
[truncated: 7 more columns]

## Sheet: panelB
barcode	hta_id	tsne_1	tsne_2
231900127291614	HTA8_1033_1	-86.4354	-11.7154
226410787924389	HTA8_1033_1	-85.8905	-10.7649
230817405816030	HTA8_1033_1	-85.9777	-10.9441
134060535339812	HTA8_1033_1	-87.0817	-10.6878
165239984178910	HTA8_1033_1	-85.9148	-9.07465
200417883076334	HTA8_1033_1	-86.4988	-10.9877
239594439595941	HTA8_1033_1	-84.7873	-8.40482
192797253430500	HTA8_1033_1	-82.2093	-11.752
227914141330790	HTA8_1033_1	-81.6701	-11.3266
169081801428195	HTA8_1033_1	-82.2672	-9.87936
162078869382894	HTA8_1033_1	-83.36	-10.8186
126224483105078	HTA8_1033_1	-83.2705	-8.0405
199874703735027	HTA8_1033_1	-84.0438	-9.45495
169151760357606	HTA8_1033_1	-86.5546	-10.5211
126888177196387	HTA8_1033_1	-82.9335	-7.28082
121889805461875	HTA8_1033_1	-84.5989	-10.8245
197074416233755	HTA8_1033_1	-86.203	-8.61484
230586672638262	HTA8_1033_1	-84.9723	-10.1145
130691267479388	HTA8_1033_1	-83.0172	-12.1018
165191500027692	HTA8_1033_1	-83.9134	-8.95731
133967207386547	HTA8_1033_1	-86.9985	-10.5043
162096961768877	HTA8_1033_1	-86.9071	-10.8252
239586923723172	HTA8_1033_1	-84.0781	-10.335
155888855444211	HTA8_1033_1	44.6832	-27.9532
200982568261870	HTA8_1033_1	-85.6684	-10.0932
134044531779806	HTA8_1033_1	-83.9587	-8.39382
122307579951963	HTA8_1033_1	-85.5271	-8.98134
201448687615198	HTA8_1033_1	-84.5323	-10.4803
165714310392667	HTA8_1033_1	-86.0916	-10.9915
226960780187509	HTA8_1033_1	-84.5607	-10.7593
129586387610014	HTA8_1033_1	-80.885	-10.7735
135572210433267	HTA8_1033_1	-87.2088	-10.4782
160439372762462	HTA8_1033_1	-85.1637	-9.91955
126913575311259	HTA8_1033_1	-84.3173	-9.40109
169717322111843	HTA8_1033_1	-84.4125	-10.5495
156572874401525	HTA8_1033_1	-84.8846	-10.0756
125236640339893	HTA8_1033_1	-84.6877	-10.3418
121254238870243	HTA8_1033_1	-80.0108	-6.71894
231916111846622	HTA8_1033_1	-86.3424	-9.46398
125746552171293	HTA8_1033_1	-85.0015	-9.93517
122488819660709	HTA8_1033_1	-84.9276	-9.2874
231281502666086	HTA8_1033_1	-80.6189	-10.9972
156988259875237	HTA8_1033_1	-87.0937	-10.6141
161942504396590	HTA8_1033_1	-85.2155	-8.52689
165945548126637	HTA8_1033_1	82.4137	0.860762
161944759363875	HTA8_1033_1	-86.6996	-10.3721
230731506374900	HTA8_1033_1	-86.2189	-9.87228
230679133935350	HTA8_1033_1	-85.2353	-8.42393
236770351237861	HTA8_1033_1	-83.006	-10.2015
129576423286699	HTA8_1033_1	-85.8963	-8.31466
205990634674075	HTA8_1033_1	-81.5828	-11.5785
120718487866740	HTA8_1033_1	-86.897	-10.5524
135632493164971	HTA8_1033_1	-84.9891	-10.0676
133992843266484	HTA8_1033_1	82.547	-0.708121
200501531691870	HTA8_1033_1	-86.0734	-9.33013
131165976390053	HTA8_1033_1	-86.2432	-8.65
126700271589299	HTA8_1033_1	-85.4024	-9.34152
121869135890293	HTA8_1033_1	-84.4582	-12.728
156994701744421	HTA8_1033_1	-84.1599	-9.92656
134385073805221	HTA8_1033_1	-81.9335	-11.7785
129661651533213	HTA8_1033_1	-88.2755	-9.2191
200992186054574	HTA8_1033_1	-81.2502	-9.16004
228067674017004	HTA8_1033_1	-84.5205	-11.1976
230731478919581	HTA8_1033_1	-83.2074	-11.9375
199807058205428	HTA8_1033_1	-81.9788	-12.0086
226942270987052	HTA8_1033_1	-81.4993	-8.36146
197264047032628	HTA8_1033_1	-81.1873	-6.91609
236167982635941	HTA8_1033_1	-83.141	-7.25386
134377526151596	HTA8_1033_1	-84.6072	-11.0364
160783775784356	HTA8_1033_1	-84.293	-12.5272
129430380469478	HTA8_1033_1	-82.0931	-11.9426
135496081561308	HTA8_1033_1	-86.037	-9.44241
227920852729059	HTA8_1033_1	-81.3597	-7.90836
135692469614963	HTA8_1033_1	-88.0781	-10.3457
126888162250140	HTA8_1033_1	-84.7365	-11.9589
196172039534899	HTA8_1033_1	-85.914	-10.7625
130213183703982	HTA8_1033_1	-81.7036	-10.2105
134513473537899	HTA8_1033_1	-83.3603	-9.05217
157491697666804	HTA8_1033_1	-84.8733	-9.25064
134465289604452	HTA8_1033_1	-85.5971	-10.9411
169707658139558	HTA8_1033_1	-85.1677	-9.74367
226746017934115	HTA8_1033_1	-87.0844	-10.691
204952173239070	HTA8_1033_1	-82.7712	-9.17588
192661069122286	HTA8_1033_1	-85.0924	-9.23536
129574575914227	HTA8_1033_1	-84.0504	-9.90963
236700571487516	HTA8_1033_1	-85.7667	-8.44072
169081786514861	HTA8_1033_1	-84.4934	-10.1255
205932352166124	HTA8_1033_1	-86.7859	-10.4803
126680929556902	HTA8_1033_1	-81.4708	-11.6664
200991394978548	HTA8_1033_1	-81.3952	-11.4057
227295653678387	HTA8_1033_1	-61.3948	-9.79235
129981255473526	HTA8_1033_1	-82.8208	-9.56214
228066900425957	HTA8_1033_1	-84.8333	-12.4847
121812450404660	HTA8_1033_1	-87.1095	-10.5566
125786548816308	HTA8_1033_1	-81.5855	-12.0216
232303598652276	HTA8_1033_1	-81.7552	-10.6225
192197435276517	HTA8_1033_1	-83.9158	-8.12546
164623790754220	HTA8_1033_1	-83.5682	-10.6307
170181044628387	HTA8_1033_1	69.2767	9.16378
133906837134556	HTA8_1033_1	-66.6556	-11.2764
165239965793500	HTA8_1033_1	-82.8464	-10.4115
191699098651372	HTA8_1033_1	-85.6732	-10.1246
226331330825517	HTA8_1033_1	-81.334	-9.34824
191646651567333	HTA8_1033_1	-84.6692	-9.62164
206068836657525	HTA8_1033_1	-86.1334	-9.33908
192171276687076	HTA8_1033_1	-20.5679	78.969
230749778962206	HTA8_1033_1	-81.5878	-9.84954
197066466118044	HTA8_1033_1	-86.305	-12.8429
170139168922980	HTA8_1033_1	-84.8945	-10.7143
157560282994934	HTA8_1033_1	-81.244	-11.0138
235600138952027	HTA8_1033_1	-82.4345	-9.90151
197120272329004	HTA8_1033_1	-81.5551	-11.5918
166265495862493	HTA8_1033_1	-86.5695	-11.0417
170755662403805	HTA8_1033_1	-83.8321	-8.24883
134994510108573	HTA8_1033_1	-86.7825	-10.0917
135503612864923	HTA8_1033_1	-80.9801	-8.1289
157698003266908	HTA8_1033_1	-83.0452	-7.27346
200511148899757	HTA8_1033_1	-86.3703	-11.6688
122285045803443	HTA8_1033_1	-62.3433	-10.5205
131080077817763	HTA8_1033_1	-82.7178	-10.3754
121829778937691	HTA8_1033_1	-83.4589	-8.1363
156049559706531	HTA8_1033_1	-87.7013	-9.86624
134513501531371	HTA8_1033_1	-85.1711	-9.93538
131302208159013	HTA8_1033_1	-81.7236	-11.9033
121405280307939	HTA8_1033_1	-81.1389	-7.99717
200914922228470	HTA8_1033_1	-86.5423	-11.4542
121254238382501	HTA8_1033_1	-59.9448	-8.43341
236107999595956	HTA8_1033_1	-85.8259	-10.655
125786548981092	HTA8_1033_1	-82.5849	-7.47759
157689534408622	HTA8_1033_1	-83.9789	-9.38383
192747070671269	HTA8_1033_1	-85.6551	-10.0252
125102529375454	HTA8_1033_1	-83.3989	-7.17342
204902665186164	HTA8_1033_1	-59.1468	-9.25694
134395523651828	HTA8_1033_1	-83.9971	-7.0325
129576454769380	HTA8_1033_1	-86.294	-9.52096
197271831889717	HTA8_1033_1	-81.5463	-9.38762
197271831820148	HTA8_1033_1	-84.1532	-8.05547
131081004772211	HTA8_1033_1	-82.0612	-11.994
191551056600420	HTA8_1033_1	-84.696	-10.4728
170120275257701	HTA8_1033_1	-86.333	-8.8902
227357110691740	HTA8_1033_1	-84.695	-11.0183
166288864689373	HTA8_1033_1	-87.9922	-9.33626
130539717258091	HTA8_1033_1	-84.9333	-9.81144
126903999683374	HTA8_1033_1	-80.5217	-7.4174
192120171682611	HTA8_1033_1	-86.644	-12.6724
201446673738469	HTA8_1033_1	54.2606	-10.5117
235550834841323	HTA8_1033_1	-83.3591	-10.7125
165853179627318	HTA8_1033_1	-83.2565	-7.67494
195486037437348	HTA8_1033_1	-85.4148	-8.37477
230816753573211	HTA8_1033_1	-61.126	-9.9721
240489940498206	HTA8_1033_1	-83.5438	-7.11472
122444930803484	HTA8_1033_1	-80.2904	-6.95063
205932383300005	HTA8_1033_1	-84.7443	-9.47624
192324047915237	HTA8_1033_1	-82.043	-11.328
236700543434086	HTA8_1033_1	-86.9725	-10.7091
155911417883483	HTA8_1033_1	-85.8745	-10.9812
197280171740381	HTA8_1033_1	-71.1488	-21.1456
160919082154742	HTA8_1033_1	-81.2494	-10.9028
134394572032236	HTA8_1033_1	-87.4938	-10.0555
235686977223595	HTA8_1033_1	-84.7831	-9.22734
239596318086893	HTA8_1033_1	-80.8023	-10.9794
226833139621163	HTA8_1033_1	-80.722	-10.6375
226394662419891	HTA8_1033_1	-83.3815	-8.0692
161332457819044	HTA8_1033_1	-63.0752	1.17695
161943443650931	HTA8_1033_1	-83.227	-7.64175
165945566684916	HTA8_1033_1	-87.6186	-9.54144
197254758394678	HTA8_1033_1	-82.1047	-10.2076
226746063608549	HTA8_1033_1	-4.72915	85.3764
135622797711262	HTA8_1033_1	-81.7246	-11.7825
125059311757611	HTA8_1033_1	-79.8042	-6.28105
205861470721956	HTA8_1033_1	-79.4438	-6.80433
165849555135396	HTA8_1033_1	-82.8048	-12.3361
227374183664942	HTA8_1033_1	-84.3805	-12.7684
129663516686243	HTA8_1033_1	-84.7636	-9.93869
130204816784694	HTA8_1033_1	-85.3587	-10.9708
192189965159134	HTA8_1033_1	-82.8265	-8.86829
160438192330462	HTA8_1033_1	-80.6213	-10.8209
191706600789932	HTA8_1033_1	-83.3777	-12.1066
121416419764084	HTA8_1033_1	-84.4555	-12.7831
126912885386598	HTA8_1033_1	-81.5218	-10.1959
170869478767451	HTA8_1033_1	-86.4101	-9.04184
230738995043109	HTA8_1033_1	-78.0069	-6.79031
205441798977373	HTA8_1033_1	-83.4596	-10.6991
227861650173220	HTA8_1033_1	-84.3906	-10.9798
126905222379430	HTA8_1033_1	-62.2417	-10.6373
160364210535331	HTA8_1033_1	-81.6508	-10.035
227906759871724	HTA8_1033_1	-85.3252	-12.3097
157560314681181	HTA8_1033_1	-84.2635	-11.0527
231849424735518	HTA8_1033_1	-62.2607	-10.3312
165784071851364	HTA8_1033_1	79.3439	14.4854
226410741513579	HTA8_1033_1	-80.4233	-10.4957
230600509615005	HTA8_1033_1	-84.2924	-9.95252
192197461993334	HTA8_1033_1	-84.3393	-9.54946
235550862174941	HTA8_1033_1	-81.7408	-7.43245
227853896633187	HTA8_1033_1	-87.1493	-8.83631
157062501157109	HTA8_1033_1	-83.6014	-8.24239
240633660459246	HTA8_1033_1	-87.0764	-11.5237
196592930778414	HTA8_1033_1	-86.3215	-10.3232
205861485734134	HTA8_1033_1	-62.9641	-9.79246
230586657749723	HTA8_1033_1	-85.7004	-10.4342
192859664735156	HTA8_1033_1	-83.4378	-8.14808
197066451216820	HTA8_1033_1	-85.647	-11.0738
162011062950251	HTA8_1033_1	-77.7977	-6.59318
125262248986988	HTA8_1033_1	-83.4333	-11.0725
129440044206885	HTA8_1033_1	-84.3427	-10.7754
126284344216436	HTA8_1033_1	-80.7993	-9.95242
236700558351779	HTA8_1033_1	-82.5853	-7.6678
196046411156211	HTA8_1033_1	-85.6013	-10.3399
192859679972574	HTA8_1033_1	-81.2293	-7.29489
169589846686060	HTA8_1033_1	-86.109	-9.96951
236845411023605	HTA8_1033_1	-82.9825	-7.69402
133828561194411	HTA8_1033_1	-83.3992	-12.7457
134542465023412	HTA8_1033_1	-87.1241	-11.4903
240695025220020	HTA8_1033_1	7.47834	82.1368
133967235374371	HTA8_1033_1	-85.0706	-11.2111
170113801018611	HTA8_1033_1	-84.9197	-9.52525
230816734166428	HTA8_1033_1	-83.6941	-8.20208
200897607915805	HTA8_1033_1	-66.3841	-11.6021
232242548263653	HTA8_1033_1	-62.3604	-10.5812
156022953437598	HTA8_1033_1	-83.3592	-6.9925
204292734020381	HTA8_1033_1	-68.2276	-13.154
231281517808996	HTA8_1033_1	-74.8235	-19.3415
166265522927341	HTA8_1033_1	-82.4682	-7.86672
195959572023709	HTA8_1033_1	-88.0007	-9.31884
169079788170660	HTA8_1033_1	-85.7546	-12.727
235671139801395	HTA8_1033_1	-79.2051	-8.09848
131080096724891	HTA8_1033_1	-83.8885	-8.40964
230748954155254	HTA8_1033_1	-62.3284	-10.7619
191766878678372	HTA8_1033_1	-63.2181	0.214215
199807042969011	HTA8_1033_1	-80.6629	-12.5651
130539703912374	HTA8_1033_1	-81.2929	-8.27151
204882366647222	HTA8_1033_1	-64.4646	-10.9959
241184504400173	HTA8_1033_1	-83.0367	-7.8644
239594427070244	HTA8_1033_1	-87.4731	-11.3409
122499672791787	HTA8_1033_1	-67.6281	-11.838
135066450553710	HTA8_1033_1	-84.7581	-10.2137
157689547283806	HTA8_1033_1	-87.416	-10.6277
228049554402668	HTA8_1033_1	-77.9122	-6.82831
169150371745181	HTA8_1033_1	-82.932	-6.66653
240633706368219	HTA8_1033_1	-80.9493	-7.88052
192747055999406	HTA8_1033_1	-82.4276	-5.14335
230670724647148	HTA8_1033_1	-83.1969	-7.5177
195976603326771	HTA8_1033_1	-81.0155	-11.5853
227434300923102	HTA8_1033_1	-84.1189	-12.589
157064467802925	HTA8_1033_1	-86.2094	-9.49943
160990873472355	HTA8_1033_1	-82.1551	-9.18176
191551042644771	HTA8_1033_1	-82.1744	-6.39196
131302195063645	HTA8_1033_1	-82.7159	-7.49711
135023516149493	HTA8_1033_1	-83.9711	-8.38418
157604587453365	HTA8_1033_1	-84.9372	-8.28271
191553101286621	HTA8_1033_1	-81.1341	-8.77092
156598195665324	HTA8_1033_1	-62.2757	-10.1631
134517112040355	HTA8_1033_1	-82.9523	-7.81637
236176871968045	HTA8_1033_1	-84.7576	-11.0121
235668704716518	HTA8_1033_1	-82.0768	-9.56544
227304362892573	HTA8_1033_1	-86.1801	-12.1705
126278142912948	HTA8_1033_1	-79.5096	-7.48805
239589223680438	HTA8_1033_1	-64.6841	-11.1747
125238519188381	HTA8_1033_1	-85.9809	-10.2847
165782043383605	HTA8_1033_1	-63.5595	-10.5925
232252192479580	HTA8_1033_1	-83.3849	-8.15652
240695043799844	HTA8_1033_1	-86.7693	-11.0938
125745312709987	HTA8_1033_1	-84.293	-8.51107
235000959187885	HTA8_1033_1	-83.0008	-8.51386
129515636017005	HTA8_1033_1	-80.3213	-7.93407
192662379353828	HTA8_1033_1	-62.2491	-10.3408
231916084873564	HTA8_1033_1	-79.6446	-10.2724
131080077862699	HTA8_1033_1	-84.3598	-10.0352
165738047785310	HTA8_1033_1	-85.5985	-7.97958
130133949306606	HTA8_1033_1	-66.8913	-11.8644
121408903338724	HTA8_1033_1	-80.5588	-9.55757
227906759649062	HTA8_1033_1	-79.8097	-7.63148
197066451773851	HTA8_1033_1	-81.0848	-8.4445
131227064393075	HTA8_1033_1	-83.2134	-8.11093
192739567065957	HTA8_1033_1	-86.6938	-10.1775
231849378338741	HTA8_1033_1	-75.1773	-19.5351
204842772654300	HTA8_1033_1	-84.0256	-8.2083
134994510440676	HTA8_1033_1	-79.884	-6.87324
196498724702581	HTA8_1033_1	-85.3818	-12.659
170251137473885	HTA8_1033_1	-85.5823	-12.5435
230604120897884	HTA8_1033_1	-84.1328	-10.0097
129663516239725	HTA8_1033_1	-82.7231	-10.4011
135622783290204	HTA8_1033_1	-61.9093	1.62275
200994244746028	HTA8_1033_1	-83.1585	-7.00112
134592171198325	HTA8_1033_1	-66.0958	-11.7809
164640670997723	HTA8_1033_1	-61.628	-9.4003
134402892819812	HTA8_1033_1	-84.3523	-12.4644
239586942564699	HTA8_1033_1	-62.6528	2.13924
134592125875956	HTA8_1033_1	-86.043	-10.574
199807042742635	HTA8_1033_1	-67.6851	-12.0228
240628306172189	HTA8_1033_1	-84.0413	-12.7277
200493057563932	HTA8_1033_1	-62.177	-10.9815
134387873802550	HTA8_1033_1	-84.055	-11.5782
239406507837788	HTA8_1033_1	-82.2236	-9.33391
226283234649886	HTA8_1033_1	-83.3548	-8.06351
197280153622750	HTA8_1033_1	-62.4119	-11.2012
236158215936883	HTA8_1033_1	-85.6212	-12.6812
160243549653356	HTA8_1033_1	-80.3486	-7.45729
228040708647142	HTA8_1033_1	-81.9441	-12.016
205861470988078	HTA8_1033_1	-82.695	-7.40344
240000198138590	HTA8_1033_1	-4.016	83.757
231684201957749	HTA8_1033_1	48.3095	-42.9659
121869136711003	HTA8_1033_1	-78.0831	-6.12938
231281548814246	HTA8_1033_1	-4.69421	85.3368
191705258838380	HTA8_1033_1	-88.1282	-9.28875
169727105395956	HTA8_1033_1	-4.01995	85.0758
161959818255198	HTA8_1033_1	-80.2676	-7.40238
227982995832227	HTA8_1033_1	-86.069	-11.1842
166288864201117	HTA8_1033_1	65.9428	-36.0305
133967222814564	HTA8_1033_1	-79.7719	-7.46408
165258104002422	HTA8_1033_1	-86.2959	-11.7564
156572828421422	HTA8_1033_1	-62.2201	-10.4025
195536637513062	HTA8_1033_1	-87.497	-10.9865
134594453236133	HTA8_1033_1	-79.9975	-7.08172
231898663308635	HTA8_1033_1	-74.6636	-19.4205
191140631890278	HTA8_1033_1	-65.2456	-11.1781
122506920189341	HTA8_1033_1	-84.0389	-7.51157
130134935202726	HTA8_1033_1	-78.4218	-5.96847
155888870083374	HTA8_1033_1	-69.4554	-19.7347
134447975811294	HTA8_1033_1	-62.493	-10.2621
130673787399516	HTA8_1033_1	-84.1367	-12.725
121955438705373	HTA8_1033_1	-74.8241	-18.8472
126267405224860	HTA8_1033_1	-82.7774	-8.86086
227374183869724	HTA8_1033_1	-86.0144	-10.3778
236845410662317	HTA8_1033_1	-87.4711	-11.3022
126681628400436	HTA8_1033_1	-79.5672	-6.3464
191705258780382	HTA8_1033_1	80.5476	-1.40342
134945400900004	HTA8_1033_1	-83.273	-7.92308
206061347748149	HTA8_1033_1	-82.569	-9.27221
160364210806189	HTA8_1033_1	-63.4413	-9.54655
126227588991725	HTA8_1033_1	-86.3988	-12.0875
121940406384564	HTA8_1033_1	-64.729	-11.0779
200982549195502	HTA8_1033_1	-77.8334	-6.90175
126905207605612	HTA8_1033_1	-66.4485	-11.1946
165371901565293	HTA8_1033_1	-81.1199	-10.0116
160919094409461	HTA8_1033_1	-84.9046	-9.9466
191699130464116	HTA8_1033_1	-79.8053	-7.20286
161408988925219	HTA8_1033_1	-80.8324	-12.4961
200418688354205	HTA8_1033_1	-84.1553	-11.3743
129446781597603	HTA8_1033_1	-87.7435	-10.9516
191767563069341	HTA8_1033_1	-69.2668	-19.6935
196095834962676	HTA8_1033_1	-79.5113	-6.35504
204959688809182	HTA8_1033_1	-78.9574	-6.68581
196596554680054	HTA8_1033_1	-81.4319	-10.3495
126820516223774	HTA8_1033_1	-84.2391	-9.97996
200511176698091	HTA8_1033_1	-86.7021	-8.85267
121254266158427	HTA8_1033_1	-78.0085	-6.91127
195959558133494	HTA8_1033_1	-82.5003	-5.23922
165251795774892	HTA8_1033_1	-61.2577	-9.61995
226273482988380	HTA8_1033_1	64.8399	-34.4635
228040728340260	HTA8_1033_1	-84.9577	-9.67181
227982995774684	HTA8_1033_1	-57.676	-16.8924
131095933971357	HTA8_1033_1	-62.4591	-10.2815
165326957467484	HTA8_1033_1	-81.9268	-11.9475
170866360141732	HTA8_1033_1	-78.204	-6.11307
191088286612278	HTA8_1033_1	-83.5087	-9.01689
228052673181547	HTA8_1033_1	-62.5863	-11.6128
231365403655477	HTA8_1033_1	-79.9618	-6.00356
130003804732829	HTA8_1033_1	-4.54428	85.097
241097697322854	HTA8_1033_1	-82.2136	-11.4023
131223677950179	HTA8_1033_1	-84.4063	-10.7866
204290766334814	HTA8_1033_1	-82.6611	-9.46794
236158197033260	HTA8_1033_1	67.0998	-16.9833
125583580380451	HTA8_1033_1	-83.8557	-7.58196
196576852797731	HTA8_1033_1	-86.2994	-13.1072
191166555055902	HTA8_1033_1	-86.0102	-10.8828
169107421846261	HTA8_1033_1	-77.7836	-6.87489
227449333509476	HTA8_1033_1	-81.1242	-8.08192
125238537832347	HTA8_1033_1	-87.377	-11.7363
200015242443510	HTA8_1033_1	-84.2297	-12.4396
135022741674853	HTA8_1033_1	-60.816	3.02956
120847170944355	HTA8_1033_1	-87.5113	-11.1575
200432914684699	HTA8_1033_1	54.2581	-10.8489
227911878798260	HTA8_1033_1	-20.5412	77.5601
120778598803358	HTA8_1033_1	-80.2238	-10.127
232252180486445	HTA8_1033_1	-83.1685	-7.13218
134463410886446	HTA8_1033_1	-77.9587	-24.2148
200444891512171	HTA8_1033_1	-62.3763	-10.2386
191139692074718	HTA8_1033_1	-86.263	-11.7287
204952160582572	HTA8_1033_1	-79.5782	-6.57759
161942477094309	HTA8_1033_1	-78.9641	-6.36275
228050775456099	HTA8_1033_1	-78.4439	-5.86001
162020725807461	HTA8_1033_1	-81.6098	-8.55896
240018554480437	HTA8_1033_1	-4.77086	85.2445
239381811678131	HTA8_1033_1	-87.3681	-12.2445
122427463321382	HTA8_1033_1	-81.1761	-6.97015
121940405763421	HTA8_1033_1	-87.2974	-10.1425
241097665330604	HTA8_1033_1	-75.4658	-19.5792
192859692807918	HTA8_1033_1	-86.7483	-10.8986
205315097935150	HTA8_1033_1	-81.9575	-11.9524
170797806085925	HTA8_1033_1	-4.69608	85.2597
227914128682269	HTA8_1033_1	-79.1135	-6.72283
160361956690779	HTA8_1033_1	-4.15373	85.2499
130132653751709	HTA8_1033_1	-83.1183	-7.86156
126767546972084	HTA8_1033_1	-84.8791	-12.7349
121817846208749	HTA8_1033_1	-80.4346	-10.533
130194911914339	HTA8_1033_1	-82.4716	-9.23727
196596570181043	HTA8_1033_1	-64.9623	-11.3761
169589846530349	HTA8_1033_1	-84.5919	-9.38086
197280152898278	HTA8_1033_1	-65.2907	-11.4061
120786804952494	HTA8_1033_1	-86.3055	-9.7319
235678502938347	HTA8_1033_1	-83.0107	-7.18886
226333566327533	HTA8_1033_1	-83.4459	-12.1381
192308984273830	HTA8_1033_1	-81.4533	-10.207
231821354134835	HTA8_1033_1	-84.1398	-11.1396
135081931783022	HTA8_1033_1	-66.3016	-11.6891
122499672270635	HTA8_1033_1	-62.2385	-10.0801
126268613245733	HTA8_1033_1	-61.9399	-9.92843
135622829165813	HTA8_1033_1	80.8499	-2.01486
131105417217893	HTA8_1033_1	4.21648	84.9579
239939098143070	HTA8_1033_1	-62.2818	-10.023
157469181103390	HTA8_1033_1	65.8745	-36.0555
131081004538222	HTA8_1033_1	-82.2025	-8.25398
197254758939493	HTA8_1033_1	-82.3982	-9.16319
126767514738020	HTA8_1033_1	-78.6772	-7.05709
122352320301492	HTA8_1033_1	-62.4003	-10.0714
201119826656038	HTA8_1033_1	-75.8371	-19.7711
122369588219299	HTA8_1033_1	-85.154	-9.88777
200896622214564	HTA8_1033_1	-78.2772	-6.18804
240018586265435	HTA8_1033_1	-4.36352	85.438
195976649628574	HTA8_1033_1	-4.17731	83.9018
155828725894380	HTA8_1033_1	-87.2868	-11.6768
226283262462686	HTA8_1033_1	-77.9528	-6.57636
192667733674349	HTA8_1033_1	-83.3744	-8.11712
240162167479717	HTA8_1033_1	-78.9637	-6.40009
165800163032427	HTA8_1033_1	-83.0167	-8.96118
192868148492196	HTA8_1033_1	-69.355	-20.6764
134034868067244	HTA8_1033_1	-65.7549	-11.2294
165191532301022	HTA8_1033_1	-81.3137	-6.23048
236297784026870	HTA8_1033_1	-85.809	-14.003
170740610984236	HTA8_1033_1	-3.33012	84.3349
133967254337830	HTA8_1033_1	-75.3987	-20.3842
134378209570093	HTA8_1033_1	47.6153	-42.8736
170120899946723	HTA8_1033_1	-87.3087	-10.7535
241030020094821	HTA8_1033_1	-62.4642	-12.1702
121405248784803	HTA8_1033_1	-66.1349	-11.7234
126777613016286	HTA8_1033_1	-83.8591	-7.57917
122379386080181	HTA8_1033_1	-83.7564	-7.93237
156034508414315	HTA8_1033_1	-81.2982	-11.4366
201587053488492	HTA8_1033_1	-85.58	-11.0445
160218209216741	HTA8_1033_1	-77.9547	-7.90947
169787249580772	HTA8_1033_1	-86.0478	-9.92662
192265766693221	HTA8_1033_1	-82.2987	-8.40025
135142955183019	HTA8_1033_1	-79.4262	-10.3575
197145236749686	HTA8_1033_1	-74.6346	-18.866
230816721353964	HTA8_1033_1	62.9327	-28.8522
130127284594588	HTA8_1033_1	-62.37	-10.4459
122298767105268	HTA8_1033_1	90.2995	1.51602
169151728925044	HTA8_1033_1	-84.4151	-11.4866
169588504840038	HTA8_1033_1	-54.2364	-13.3449
125257194781420	HTA8_1033_1	-80.364	-10.5813
120856566413110	HTA8_1033_1	-80.9225	-8.48399
195488050769118	HTA8_1033_1	-66.383	-11.8035
192256237264180	HTA8_1033_1	48.8286	-38.6549
228066854091550	HTA8_1033_1	48.4399	-43.6138
226283280816540	HTA8_1033_1	-86.001	-9.47228
161461172034294	HTA8_1033_1	-83.8349	-7.66345
201542927567150	HTA8_1033_1	-81.4689	-11.235
199874703645915	HTA8_1033_1	-86.1835	-11.0889
191621908785060	HTA8_1033_1	-81.5338	-11.6339
161341986683804	HTA8_1033_1	-81.4971	-10.0942
231357470588213	HTA8_1033_1	-75.6132	-19.5478
241055668033444	HTA8_1033_1	-77.9592	-23.5071
129661637704539	HTA8_1033_1	-86.2788	-11.8467
161944786553259	HTA8_1033_1	-4.38264	85.437
239381839007091	HTA8_1033_1	-86.6767	-12.3659
192883198974236	HTA8_1033_1	-4.288	85.4882
130127266265517	HTA8_1033_1	-80.2538	-7.69518
231916099524852	HTA8_1033_1	62.8256	-29.0212
164710476639604	HTA8_1033_1	-4.194	84.4001
157148369280299	HTA8_1033_1	-68.3437	-13.0934
135547755354924	HTA8_1033_1	-84.4095	-12.7297
129997330601782	HTA8_1033_1	-80.7693	-9.76073
235128451414749	HTA8_1033_1	-85.3218	-12.5677
130204843759534	HTA8_1033_1	-62.0731	-9.84265
199884245232998	HTA8_1033_1	-62.2595	-10.0837
232455935482140	HTA8_1033_1	-86.7822	-11.5028
226829546736987	HTA8_1033_1	-62.717	1.44388
199877535124187	HTA8_1033_1	-85.7945	-10.7467
135475963837661	HTA8_1033_1	47.1906	-42.7756
235686977714027	HTA8_1033_1	-75.5852	-19.2598
191621936859870	HTA8_1033_1	-85.8436	-12.4997
240018554730854	HTA8_1033_1	-80.9451	-6.21581
134379436399526	HTA8_1033_1	-80.5231	-10.5626
126904014952677	HTA8_1033_1	-80.2514	-6.83424
200494238291764	HTA8_1033_1	-84.9525	-10.5941
200975972685659	HTA8_1033_1	-62.3399	-10.8987
230600497282277	HTA8_1033_1	-86.8411	-12.4601
235058953579813	HTA8_1033_1	-4.18907	85.0243
241109208034732	HTA8_1033_1	-74.3379	-19.5048
205381656566173	HTA8_1033_1	-79.3142	-6.62627
169727151225718	HTA8_1033_1	51.4992	-40.1757
226829527862636	HTA8_1033_1	82.5982	-7.63456
232236105259739	HTA8_1033_1	-78.0382	-6.77987
160301826657198	HTA8_1033_1	56.1069	-18.5483
131234266791219	HTA8_1033_1	-62.4176	-10.3436
196172070402908	HTA8_1033_1	51.6011	-40.1989
134602594838884	HTA8_1033_1	-85.0366	-9.29589
135080705746851	HTA8_1033_1	-79.1415	-6.69624
232250198342956	HTA8_1033_1	-80.4687	-10.4651
239396858816797	HTA8_1033_1	-4.21497	85.2281
135572211054373	HTA8_1033_1	-82.5887	-5.14767
170755630222195	HTA8_1033_1	-63.3014	-9.59916
192729635220398	HTA8_1033_1	-86.4111	-12.9066
157680574098149	HTA8_1033_1	-61.8351	1.3861
231349310672115	HTA8_1033_1	-68.2159	-12.9478
204882367400349	HTA8_1033_1	-81.5257	-7.98862
191553055353253	HTA8_1033_1	-78.2127	-6.85734
121408857992043	HTA8_1033_1	-62.4226	-10.4671
192129413335388	HTA8_1033_1	-62.0194	-10.0226
196525313116508	HTA8_1033_1	-81.4835	-8.61561
169175095135011	HTA8_1033_1	-86.5562	-9.09482
169038998559156	HTA8_1033_1	-83.7595	-6.93605
131149858491635	HTA8_1033_1	-62.2608	2.34028
191096742360940	HTA8_1033_1	-72.3809	-19.0879
155911418407660	HTA8_1033_1	-81.3778	-7.87347
126700303075627	HTA8_1033_1	-4.0596	83.8977
134393260882724	HTA8_1033_1	-4.12811	84.7205
169649527479733	HTA8_1033_1	-80.2822	-9.37183
199944362678501	HTA8_1033_1	-82.4777	-8.08113
192324029049637	HTA8_1033_1	-81.8678	-11.8928
170740583458531	HTA8_1033_1	-87.8927	-10.8623
120850289907933	HTA8_1033_1	-67.088	-12.1909
195554906070301	HTA8_1033_1	-80.8497	-7.57469
126760267409819	HTA8_1033_1	-82.3863	-7.71142
170740583681317	HTA8_1033_1	-86.2237	-9.58067
134402905590686	HTA8_1033_1	-78.677	-6.36013
231900140202334	HTA8_1033_1	-84.5532	-10.2225
156034481679211	HTA8_1033_1	-4.21924	85.1976
134405340425076	HTA8_1033_1	-79.4998	-6.64741
236847692897051	HTA8_1033_1	-82.044	-12.071
205366759216878	HTA8_1033_1	-81.5323	-9.92146
192745070357348	HTA8_1033_1	-82.5685	-5.33706
195536665144668	HTA8_1033_1	-65.0545	-11.3701
134462217337646	HTA8_1033_1	-86.2312	-11.2618
169717322696629	HTA8_1033_1	-65.3739	-11.263
169079787964198	HTA8_1033_1	-81.0528	-6.42665
135632461424949	HTA8_1033_1	-78.9205	-6.6374
197264034354924	HTA8_1033_1	-79.3742	-6.31992
130194930554717	HTA8_1033_1	-84.1593	-12.3412
192308996894126	HTA8_1033_1	-63.3254	-0.410397
235617031514412	HTA8_1033_1	-80.6619	-9.87103
134530802534253	HTA8_1033_1	-68.8617	-19.5657
169082592083246	HTA8_1033_1	-87.7183	-10.3218
230731505585563	HTA8_1033_1	-86.4469	-8.86171
125238518933739	HTA8_1033_1	40.3395	-40.5818
236221655104243	HTA8_1033_1	-54.2036	-13.515
160920021362540	HTA8_1033_1	-81.7636	-9.10207
191646632467364	HTA8_1033_1	-3.8917	83.8094
165173259523931	HTA8_1033_1	-81.9962	-11.5537
206061367151926	HTA8_1033_1	-75.2021	-19.4176
169107468237723	HTA8_1033_1	-75.6917	-20.0049
165260071455470	HTA8_1033_1	63.232	-28.7642
122490814053675	HTA8_1033_1	-66.3761	-11.2106
162011089623284	HTA8_1033_1	-81.5284	-8.15592
228052641892139	HTA8_1033_1	55.7739	-35.9685
161384131115317	HTA8_1033_1	-81.8352	-11.6958
164698952953181	HTA8_1033_1	50.0621	-25.4066
169658251360094	HTA8_1033_1	-80.2726	-7.31509
197211702618868	HTA8_1033_1	-82.7077	-9.01114
227509447867124	HTA8_1033_1	-81.5031	-9.8942
157004352842141	HTA8_1033_1	-84.1052	-9.35585
126913556990684	HTA8_1033_1	-76.8275	-20.8893
125127943141747	HTA8_1033_1	-72.2742	-21.094
160370412174765	HTA8_1033_1	54.1866	-10.5941
135142954654118	HTA8_1033_1	-84.4929	-9.68982
126216046012316	HTA8_1033_1	-74.8379	-18.869
240618674273059	HTA8_1033_1	-69.4966	-19.2465
197280171939750	HTA8_1033_1	49.2639	-27.3213
228066900270003	HTA8_1033_1	-75.5874	-20.0511
155973324298142	HTA8_1033_1	-83.8395	-8.07819
130539736161702	HTA8_1033_1	-79.688	-6.44566
230731524786908	HTA8_1033_1	-79.929	-8.20105
157606856481054	HTA8_1033_1	-85.0048	-11.4565
122359165339381	HTA8_1033_1	-83.2173	-10.5918
157071984777051	HTA8_1033_1	-80.4901	-10.828
165729296111907	HTA8_1033_1	-61.3807	-9.37763
230681461872428	HTA8_1033_1	-81.5591	-8.21534
231151714069412	HTA8_1033_1	-78.2968	-6.10731
192662365493539	HTA8_1033_1	-74.1282	-19.3147
230681415637931	HTA8_1033_1	-82.8898	-8.95203
125236640147165	HTA8_1033_1	-86.2633	-11.5402
235619312690981	HTA8_1033_1	-3.01986	84.7634
129645290145637	HTA8_1033_1	-82.075	-9.48063
227516857118109	HTA8_1033_1	-80.0766	-9.06026
236230125742814	HTA8_1033_1	-86.4	-11.3774
129447694591708	HTA8_1033_1	-81.1014	-6.36809
166428436522739	HTA8_1033_1	-3.19837	83.7763
126284362332470	HTA8_1033_1	-87.9047	-9.76107
200992199916332	HTA8_1033_1	-67.4159	-11.5814
191553055087909	HTA8_1033_1	-62.5386	-10.7759
125247365496046	HTA8_1033_1	-83.5032	-6.79651
169079801003316	HTA8_1033_1	-80.6855	-8.51653
134034868549470	HTA8_1033_1	79.9406	-1.81144
199937933077302	HTA8_1033_1	-82.9288	-7.51629
165878560610206	HTA8_1033_1	-79.0915	-6.3587
239956443653940	HTA8_1033_1	-51.3221	33.6136
231366208699102	HTA8_1033_1	-81.7918	-11.9794
129998523317477	HTA8_1033_1	-5.48332	85.576
130143793080685	HTA8_1033_1	66.6521	-18.3469
125804802686237	HTA8_1033_1	9.62157	81.8446
228066869328740	HTA8_1033_1	-64.7422	-11.2886
165790499695403	HTA8_1033_1	-59.1816	-9.17477
134387873471708	HTA8_1033_1	-87.337	-10.3646
135475949628195	HTA8_1033_1	-86.2514	-10.774
133921856928614	HTA8_1033_1	-85.5018	-12.5241
227304390376307	HTA8_1033_1	-62.3626	-10.3739
157689534671261	HTA8_1033_1	-80.419	-8.91484
155843785288101	HTA8_1033_1	-74.531	-18.7288
165309490584819	HTA8_1033_1	-80.659	-10.284
227374156074291	HTA8_1033_1	-84.3556	-11.5055
134465304546086	HTA8_1033_1	-83.1269	-11.0524
231901066357174	HTA8_1033_1	-87.9272	-10.1952
125238492121835	HTA8_1033_1	-77.7989	-6.49503
201446646995766	HTA8_1033_1	-63.317	0.800697
236161808316278	HTA8_1033_1	-4.21318	84.2542
197145283119852	HTA8_1033_1	-65.6279	-11.8936
192787992492854	HTA8_1033_1	-84.4071	-12.5378
120718488131942	HTA8_1033_1	-82.9333	-7.18809
161952167783660	HTA8_1033_1	-61.8049	0.977786
125059357858597	HTA8_1033_1	-83.365	-10.7963
230799439227683	HTA8_1033_1	-87.3193	-9.43114
155843804158756	HTA8_1033_1	-87.9919	-10.2324
227293372008886	HTA8_1033_1	-4.18976	85.3214
126682855562470	HTA8_1033_1	-5.00848	85.3879
230817405200300	HTA8_1033_1	-82.9337	-10.1621
165851864185708	HTA8_1033_1	-86.2901	-11.5587
230747719458022	HTA8_1033_1	-82.4049	-7.3834
122436443106652	HTA8_1033_1	-86.5545	-10.5779
230738054986652	HTA8_1033_1	-68.898	-19.2957
230816733845797	HTA8_1033_1	-79.8558	-7.90028
239543704742619	HTA8_1033_1	65.6533	-41.473
201542927014318	HTA8_1033_1	-86.1688	-12.1379
165173247294755	HTA8_1033_1	-66.6115	-11.0861
130615000291747	HTA8_1033_1	-76.8951	-21.5165
129660475856740	HTA8_1033_1	80.645	-1.08376
155914221836149	HTA8_1033_1	-78.9483	-5.54743
156600477310187	HTA8_1033_1	-86.3618	-11.7929
131223709699429	HTA8_1033_1	-63.4096	-12.1274
169639998278052	HTA8_1033_1	-65.7953	-11.9258
231753037277102	HTA8_1033_1	-83.9514	-7.89534
226394681297636	HTA8_1033_1	-77.7901	-6.64226
200502425335644	HTA8_1033_1	-65.3781	-11.1829
239586895941043	HTA8_1033_1	-55.8083	-11.199
204908271155571	HTA8_1033_1	-5.18754	85.6159
169021684471518	HTA8_1033_1	-86.4048	-10.2619
192718898084195	HTA8_1033_1	-79.246	-6.47937
239939083254638	HTA8_1033_1	-75.0007	-19.5922
191097681636197	HTA8_1033_1	-4.33681	85.3412
240628337892590	HTA8_1033_1	-63.2497	0.487384
162072311553395	HTA8_1033_1	-87.4193	-9.2389
231349980949285	HTA8_1033_1	-87.4404	-10.9376
134394602810093	HTA8_1033_1	-78.8639	-6.7487
170257548499180	HTA8_1033_1	-82.42	-9.42563
241054849591604	HTA8_1033_1	-78.6686	-8.61262
126777581485475	HTA8_1033_1	2.73279	84.5745
122285030532965	HTA8_1033_1	-3.76681	83.7405
226331312478453	HTA8_1033_1	-82.9636	-8.84116
241046931532197	HTA8_1033_1	-4.62272	83.5201
232252165479221	HTA8_1033_1	-80.1004	-7.54475
156034495606116	HTA8_1033_1	-1.3184	84.1386
240550893537206	HTA8_1033_1	-67.7471	-15.0295
206068883504411	HTA8_1033_1	-78.4774	-8.11064
192722494679348	HTA8_1033_1	-77.257	-22.9532
239517149055901	HTA8_1033_1	-83.1553	-7.27603
195547375482715	HTA8_1033_1	-73.8665	-19.3866
227362372478835	HTA8_1033_1	-82.5135	-9.49338
199874688804662	HTA8_1033_1	51.4858	-40.1587
160438179817316	HTA8_1033_1	-62.4051	-10.5319
228052673382837	HTA8_1033_1	-87.2964	-12.2643
231849424743646	HTA8_1033_1	-81.5677	-11.2283
240147120376054	HTA8_1033_1	-57.7376	-8.47462
131165996079476	HTA8_1033_1	-69.2728	-19.4272
121405248845667	HTA8_1033_1	-2.59227	83.7368
170740583709468	HTA8_1033_1	-73.2744	-18.8429
236168014096668	HTA8_1033_1	-65.2232	-11.7905
226960766355685	HTA8_1033_1	-11.9358	-22.866
135478814067438	HTA8_1033_1	-80.0163	-8.13909
227293403929515	HTA8_1033_1	-69.1452	-20.6724
235122008701869	HTA8_1033_1	-82.4376	-12.0381
135475963811750	HTA8_1033_1	-1.11345	83.7865
197280141040547	HTA8_1033_1	48.7963	-43.9995
235144603974444	HTA8_1033_1	-79.1399	-7.28596
230816707131123	HTA8_1033_1	-60.2011	3.39848
227906760133852	HTA8_1033_1	49.7855	-43.4845
161944805461278	HTA8_1033_1	-1.90274	76.9214
205933559799221	HTA8_1033_1	-75.7736	-19.631
191553070120228	HTA8_1033_1	48.7251	-41.7233
231684156602604	HTA8_1033_1	-86.3464	-10.2518
169150386158500	HTA8_1033_1	-80.7606	-8.42895
169777349474598	HTA8_1033_1	-65.4131	-11.2686
131081016895268	HTA8_1033_1	-84.8114	-11.1548
126888189315933	HTA8_1033_1	-78.3836	-6.68978
125127923714915	HTA8_1033_1	-86.8396	-12.598
196500635445669	HTA8_1033_1	-75.498	-19.4832
200907406666012	HTA8_1033_1	-84.9475	-10.9408
192868147911910	HTA8_1033_1	51.5499	-40.1883
157612103919347	HTA8_1033_1	-75.6438	-19.8167
192788039384348	HTA8_1033_1	-62.2215	-10.0466
192722494995253	HTA8_1033_1	47.6059	-43.6928
232250166688100	HTA8_1033_1	-64.5078	-11.9688
134394556672283	HTA8_1033_1	-86.3595	-12.1715
162070030305078	HTA8_1033_1	-82.8815	-6.56068
169560809814429	HTA8_1033_1	-78.1779	-6.94114
126767546882843	HTA8_1033_1	-66.9103	-12.1326
130049285249956	HTA8_1033_1	56.7649	9.62208
200502452120883	HTA8_1033_1	8.51499	81.6432
130127238220582	HTA8_1033_1	-4.39817	85.316
129978390760230	HTA8_1033_1	-87.0635	-12.3816
120726911928116	HTA8_1033_1	2.70907	83.9834
160988875050221	HTA8_1033_1	-22.7898	77.9865
227922885069110	HTA8_1033_1	-60.8624	-0.519618
161326283737326	HTA8_1033_1	48.2888	-45.0167
164828875712869	HTA8_1033_1	-83.7814	-7.21256
135071954221924	HTA8_1033_1	-83.49	-8.48827
235600119543597	HTA8_1033_1	-82.4164	-9.31852
156022985055590	HTA8_1033_1	-78.5652	-5.88817
240018567162796	HTA8_1033_1	-62.873	-10.9117
239594439596397	HTA8_1033_1	-74.9384	-19.2655
130599865772316	HTA8_1033_1	65.6643	-35.7082
156022965950684	HTA8_1033_1	82.6773	-34.2407
227374202534811	HTA8_1033_1	-82.8064	-7.49673
200975945676643	HTA8_1033_1	-74.3074	-20.6816
197074370287350	HTA8_1033_1	-75.8342	-20.0319
130003785341662	HTA8_1033_1	-87.6017	-12.0258
134533249686899	HTA8_1033_1	-58.1448	-9.39871
134601835506987	HTA8_1033_1	-80.7874	-9.59796
126700284399028	HTA8_1033_1	-81.5464	-11.4196
126224482625245	HTA8_1033_1	-2.80734	84.4498
157072030059765	HTA8_1033_1	-62.9436	-11.0256
121869104532787	HTA8_1033_1	-81.2571	-10.1402
227296996421027	HTA8_1033_1	-79.9344	-10.1388
121748858747118	HTA8_1033_1	-83.2377	-8.29553
157004338780405	HTA8_1033_1	-86.6556	-11.5389
192120171227444	HTA8_1033_1	-86.7062	-12.6121
157562549783988	HTA8_1033_1	-70.6911	-21.1046
196087379290533	HTA8_1033_1	-76.973	-21.1263
125247378046318	HTA8_1033_1	-87.9965	-10.4486
135485237620061	HTA8_1033_1	45.0541	-37.1827
122490786270107	HTA8_1033_1	-82.0713	-8.88205
160988906547621	HTA8_1033_1	-4.24348	85.1163
131164487437741	HTA8_1033_1	-76.1054	-19.8727
240482308511982	HTA8_1033_1	-66.7325	-12.0412
205441786297068	HTA8_1033_1	-72.7906	-19.0993
161332472207285	HTA8_1033_1	-83.9459	-11.7006
228058963041692	HTA8_1033_1	-77.5395	-7.10213
164640702740718	HTA8_1033_1	48.1677	-43.4111
134592125691804	HTA8_1033_1	-4.64244	85.5405
170866372921117	HTA8_1033_1	87.9453	2.257
134394584623014	HTA8_1033_1	-80.1694	-9.08054
192189918276468	HTA8_1033_1	-78.1604	-6.18667
164698934078755	HTA8_1033_1	-4.30979	84.1542
170672147588964	HTA8_1033_1	-75.1847	-19.8954
134378209327973	HTA8_1033_1	-4.73664	85.4987
204970310654366	HTA8_1033_1	-79.6606	-8.12622
170120243435814	HTA8_1033_1	-77.7226	-22.8755
226392668059957	HTA8_1033_1	-77.6029	-24.1677
200992213067676	HTA8_1033_1	-88.0091	-10.3783
134378209888493	HTA8_1033_1	-81.1176	-6.27855
235007387036894	HTA8_1033_1	48.7295	-41.5044
165738035496683	HTA8_1033_1	-81.0749	-6.40667
160438211504884	HTA8_1033_1	51.4612	-40.1669
160921510079406	HTA8_1033_1	-87.8145	-9.92112
192728983594845	HTA8_1033_1	-81.2988	-6.22364
235600139171694	HTA8_1033_1	-86.5602	-12.0994
120788146641827	HTA8_1033_1	-86.4827	-11.6496
155828752857381	HTA8_1033_1	-63.227	0.400471
196104780966702	HTA8_1033_1	-62.6245	1.63914
199937932844254	HTA8_1033_1	-79.6861	-8.52418
236700543706862	HTA8_1033_1	-87.5377	-11.9358
130118810188574	HTA8_1033_1	-66.557	-12.0577
166400385301789	HTA8_1033_1	-1.15928	83.74
201542908468468	HTA8_1033_1	-79.5444	-8.23721
130608275250406	HTA8_1033_1	-75.6557	-19.4765
157673011435829	HTA8_1033_1	43.9144	-28.1983
241109193673516	HTA8_1033_1	-75.5051	-19.5152
240559720687926	HTA8_1033_1	-86.8515	-12.3526
232455935285038	HTA8_1033_1	-66.8302	-12.1367
231366221326765	HTA8_1033_1	-63.4077	-0.420218
232303585315566	HTA8_1033_1	-80.083	-10.3479
239997916961501	HTA8_1033_1	-84.8808	-9.29702
125804783549862	HTA8_1033_1	-83.5182	-10.3871
161408961362334	HTA8_1033_1	-80.5738	-10.6858
162072266139427	HTA8_1033_1	-62.7437	0.861171
133837062629149	HTA8_1033_1	-67.1523	-12.294
239476032519470	HTA8_1033_1	-67.9954	-12.6265
135572198112477	HTA8_1033_1	-65.7907	-12.257
165380330571557	HTA8_1033_1	-79.8624	-7.21744
192868167142756	HTA8_1033_1	-74.6788	-19.555
160301845466412	HTA8_1033_1	-74.8785	-23.1112
164707408173350	HTA8_1033_1	-21.34	-51.7159
226960793267101	HTA8_1033_1	-66.3419	-11.6834
157632255122291	HTA8_1033_1	-4.60426	85.535
135475995264860	HTA8_1033_1	-87.4674	-9.38435
130133976897844	HTA8_1033_1	-84.507	-11.169
169082591763174	HTA8_1033_1	-3.78971	83.5657
192324047920036	HTA8_1033_1	-54.1851	-13.02
156031690165541	HTA8_1033_1	6.52432	77.0376
157684165950190	HTA8_1033_1	-79.1617	-6.71212
236718677519284	HTA8_1033_1	-4.3605	85.5052
191705258772829	HTA8_1033_1	-80.8521	-8.26476
126284316240172	HTA8_1033_1	-87.8047	-10.1171
231821341310238	HTA8_1033_1	90.3385	1.55061
134540451536093	HTA8_1033_1	-79.2877	-8.10991
126681615354275	HTA8_1033_1	-84.1339	-11.9306
166407928436461	HTA8_1033_1	-75.407	-19.6319
204342126041827	HTA8_1033_1	6.18733	84.9154
192739585977692	HTA8_1033_1	-6.16182	75.6018
231849378082011	HTA8_1033_1	-4.11348	85.3831
192324048468773	HTA8_1033_1	-67.7069	-12.0454
192118694985013	HTA8_1033_1	-81.1452	-8.26884
196087347305893	HTA8_1033_1	49.4447	-43.6284
156051957241756	HTA8_1033_1	-63.68	-9.53864
169039956494235	HTA8_1033_1	45.9836	-37.7141
121414911674165	HTA8_1033_1	-77.8004	-6.62369
121889759292142	HTA8_1033_1	-61.5022	2.48226
239594427280118	HTA8_1033_1	-78.8792	-6.34849
192650313131757	HTA8_1033_1	82.4141	-7.72089
170257534274916	HTA8_1033_1	-81.2023	-10.1178
236701752158636	HTA8_1033_1	-78.0397	-6.94844
201104169265053	HTA8_1033_1	-71.5895	-17.5019
131080096733019	HTA8_1033_1	-87.6814	-9.97886
125786518052196	HTA8_1033_1	-75.2618	-21.295
157013914085171	HTA8_1033_1	-81.559	-8.51004
192306956887917	HTA8_1033_1	-4.23236	84.3904
191099024096116	HTA8_1033_1	-78.7278	-7.38012
166407928755950	HTA8_1033_1	-4.59028	85.3425
205930472851686	HTA8_1033_1	52.6006	-39.6999
192788844206491	HTA8_1033_1	-4.1956	84.8156
230677818599205	HTA8_1033_1	48.0149	-44.1971
165875727415531	HTA8_1033_1	63.0015	-28.926
130213165520757	HTA8_1033_1	-76.7663	-20.918
120786758297446	HTA8_1033_1	88.2596	1.96667
191621936364908	HTA8_1033_1	-79.9777	-7.4865
236845411227422	HTA8_1033_1	-78.7083	-5.88433
134402925026726	HTA8_1033_1	-67.2568	-19.6184
164827621111723	HTA8_1033_1	-86.5344	-12.077
121889805977517	HTA8_1033_1	-64.949	-11.5338
191767581449565	HTA8_1033_1	-63.0658	-0.329914
226394635360998	HTA8_1033_1	-75.829	-20.5318
196019687679853	HTA8_1033_1	-75.6823	-19.6929
236770337339179	HTA8_1033_1	-75.5812	-19.538
169793589557998	HTA8_1033_1	-59.7863	4.09376
164828829837091	HTA8_1033_1	48.3205	-41.4121
204763033164595	HTA8_1033_1	-87.3674	-12.3129
133837016905972	HTA8_1033_1	-4.61634	84.4483
125262294309158	HTA8_1033_1	-78.5577	-6.26068
157002371132126	HTA8_1033_1	-70.2276	-21.1783
160990873898277	HTA8_1033_1	81.2089	-4.20315
236176853293476	HTA8_1033_1	44.6993	-37.0138
239594458244915	HTA8_1033_1	7.14858	82.1262
134465335970212	HTA8_1033_1	-4.52605	85.223
192189933500148	HTA8_1033_1	-60.2884	3.13984
199954862860189	HTA8_1033_1	-60.6015	3.13983
197264019675045	HTA8_1033_1	-62.625	0.342835
235688944659877	HTA8_1033_1	-85.9085	-12.225
205990615497948	HTA8_1033_1	-78.5989	-6.08272
126150233156019	HTA8_1033_1	51.4171	-40.1698
231916084877555	HTA8_1033_1	-60.5559	2.77537
205861516916654	HTA8_1033_1	48.5704	-44.4758
169151760063259	HTA8_1033_1	-75.6554	-19.6926
195634126020019	HTA8_1033_1	6.82967	80.9316
134395543017308	HTA8_1033_1	-78.0757	-6.24262
130142271039796	HTA8_1033_1	-65.9319	-11.7691
227920825767716	HTA8_1033_1	80.0162	-1.49701
169220299505052	HTA8_1033_1	-86.6039	-11.4097
122359164819756	HTA8_1033_1	-4.2954	85.3247
200982549190501	HTA8_1033_1	-63.7272	-9.487
192662391970524	HTA8_1033_1	-67.426	-12.3489
199874688534830	HTA8_1033_1	-63.485	-9.67852
200417882565547	HTA8_1033_1	-77.6593	-7.10424
241109208583453	HTA8_1033_1	-80.7258	-11.4172
170328415980829	HTA8_1033_1	-79.6602	-6.73165
135501316320477	HTA8_1033_1	-87.6981	-9.87919
196524346336988	HTA8_1033_1	82.3128	-7.75892
200897607976806	HTA8_1033_1	55.2127	9.96695
131105431702763	HTA8_1033_1	-61.1559	2.92277
191689569528221	HTA8_1033_1	-85.2201	-9.14601
236770383293219	HTA8_1033_1	47.7683	-43.087
170113786309430	HTA8_1033_1	-78.372	-8.49225
135080705444699	HTA8_1033_1	-67.0027	-12.0695
196114191444403	HTA8_1033_1	-62.6529	1.89626
192650300538149	HTA8_1033_1	-84.7014	-12.5791
191697891519910	HTA8_1033_1	49.1872	-41.6586
125168042265844	HTA8_1033_1	-75.7444	-19.889
165239937948972	HTA8_1033_1	87.8358	0.749715
120728776797027	HTA8_1033_1	-87.4616	-9.52314
240695024413093	HTA8_1033_1	-75.639	-19.932
170869447149429	HTA8_1033_1	65.8152	-36.0814
195548226472685	HTA8_1033_1	43.1765	-44.2453
192188603586277	HTA8_1033_1	-21.1495	-51.5925
239612531201894	HTA8_1033_1	-77.3948	-23.7704
121184460127013	HTA8_1033_1	50.9633	-40.1008
165182788490997	HTA8_1033_1	-3.99118	84.8754
169021703085284	HTA8_1033_1	-73.2317	-18.9592
120778571298724	HTA8_1033_1	-83.9294	-11.9046
134954930555635	HTA8_1033_1	-82.8854	-6.98284
160920052651806	HTA8_1033_1	-62.1415	1.12856
166400411985701	HTA8_1033_1	-81.1756	-9.11767
191622876122540	HTA8_1033_1	-63.9207	-13.1432
226401105598246	HTA8_1033_1	-78.4346	-8.41603
226764285397740	HTA8_1033_1	-86.6668	-12.2521
135143806658331	HTA8_1033_1	-62.9821	-0.441749
205913440499619	HTA8_1033_1	-3.36443	83.6854
156515966565676	HTA8_1033_1	-75.3906	-20.7392
200444892343196	HTA8_1033_1	-81.1629	-5.61174
195562319832925	HTA8_1033_1	-75.1609	-19.6603
122427481701276	HTA8_1033_1	-4.17561	85.22
199877522479453	HTA8_1033_1	-77.6585	-22.1383
130546012182374	HTA8_1033_1	-69.1035	-20.6494
230604121004339	HTA8_1033_1	41.2644	-54.697
170120899841443	HTA8_1033_1	-76.3908	-20.1378
228058950425908	HTA8_1033_1	-83.2362	-8.46375
239460343310564	HTA8_1033_1	-63.1281	0.427711
122506907376357	HTA8_1033_1	-62.1359	0.743795
125238506535709	HTA8_1033_1	60.2215	-61.9073
230809907947883	HTA8_1033_1	-75.2199	-19.9822
239595634440555	HTA8_1033_1	-62.5909	-11.4866
170677516298099	HTA8_1033_1	-69.6921	-20.652
157680573561756	HTA8_1033_1	-2.28904	76.6074
232250984754083	HTA8_1033_1	-80.0901	-9.59432
236701766077366	HTA8_1033_1	-77.1724	-23.0081
231898636466019	HTA8_1033_1	-63.715	-9.50307
121735034366197	HTA8_1033_1	-20.7171	78.4851
122285057825565	HTA8_1033_1	-73.1298	-19.1119
235688944953693	HTA8_1033_1	-79.7616	-7.35858
232242502323125	HTA8_1033_1	88.466	-0.0442567
157553853582059	HTA8_1033_1	-57.7731	-8.69372
192859665454885	HTA8_1033_1	82.4756	-7.43518
165920871462829	HTA8_1033_1	42.6538	-36.4479
192324001970925	HTA8_1033_1	-62.6909	-0.652606
134517124979037	HTA8_1033_1	-79.0634	-6.21408
135562668235684	HTA8_1033_1	-63.3559	-0.481553
135143806614947	HTA8_1033_1	-65.3783	-12.3863
240633686932901	HTA8_1033_1	-69.3034	-20.6496
157062469114670	HTA8_1033_1	-80.7046	-11.1199
157612076878110	HTA8_1033_1	-60.6829	2.84502
157605546022686	HTA8_1033_1	-62.1387	-9.9409
156598195928350	HTA8_1033_1	-78.1371	-6.15552
135692457209132	HTA8_1033_1	-4.606	84.5049
125257175460637	HTA8_1033_1	-80.6907	-10.88
164707361996196	HTA8_1033_1	49.4784	-41.4368
204908283513566	HTA8_1033_1	-63.1704	-0.221988
130213152438582	HTA8_1033_1	80.601	-2.07415
130133964307749	HTA8_1033_1	-3.86489	85.3563
121254265641308	HTA8_1033_1	-77.5445	-24.2153
121802801473318	HTA8_1033_1	8.34437	81.5765
206061320977189	HTA8_1033_1	-79.149	-6.40861
169014006601651	HTA8_1033_1	-74.7251	-19.3066
166288877075803	HTA8_1033_1	50.6063	-46.2886
231772364106988	HTA8_1033_1	-3.25115	83.8869
125236640079212	HTA8_1033_1	-64.9566	-11.5544
133828560766773	HTA8_1033_1	-68.598	-13.4514
226949787204013	HTA8_1033_1	-0.966468	83.8394
196707165555636	HTA8_1033_1	-4.32826	85.3199
121887343983021	HTA8_1033_1	-80.3396	-10.4867
169175083071222	HTA8_1033_1	8.19511	78.4577
170678333425909	HTA8_1033_1	-86.8206	-12.8245
235678475708254	HTA8_1033_1	-80.0342	-8.18226
165789559606061	HTA8_1033_1	7.18372	82.1725
125033702964659	HTA8_1033_1	-75.6306	-19.464
205861497817902	HTA8_1033_1	-63.2267	0.0201755
134594434291613	HTA8_1033_1	-59.823	-1.14046
192110488635307	HTA8_1033_1	-67.3305	-12.2485
192265766002086	HTA8_1033_1	-62.2073	-9.98972
135135318886821	HTA8_1033_1	-82.255	-7.47075
122369634679724	HTA8_1033_1	-60.5006	3.17652
191139691804965	HTA8_1033_1	-84.676	-11.6405
134044544261341	HTA8_1033_1	-74.5969	-19.1894
241038743976355	HTA8_1033_1	-59.7201	2.85311
240145134893301	HTA8_1033_1	-62.0012	-10.4161
121963875065131	HTA8_1033_1	82.9001	-0.686599
165945566682526	HTA8_1033_1	-77.6376	-24.1233
230663207697756	HTA8_1033_1	-75.7848	-19.6556
240550894328612	HTA8_1033_1	90.3624	1.52253
231686452428005	HTA8_1033_1	-4.85454	85.467
170120244218652	HTA8_1033_1	-62.869	0.227024
165800209763126	HTA8_1033_1	48.4077	-43.8644
166288895686381	HTA8_1033_1	48.9575	-44.8675
122291519868203	HTA8_1033_1	-4.35866	84.2179
226967254948123	HTA8_1033_1	-3.31723	83.8685
192247766640867	HTA8_1033_1	-63.229	-0.196061
135692442097508	HTA8_1033_1	81.3516	-2.07932
226273436784934	HTA8_1033_1	80.4671	-1.0039
129574557641054	HTA8_1033_1	-78.3528	-6.39335
239939082995501	HTA8_1033_1	-79.4935	-7.08016
191234973788468	HTA8_1033_1	-67.3415	-12.171
133984165219739	HTA8_1033_1	-53.9167	-12.2588
231145164991846	HTA8_1033_1	-67.3322	-11.9602
232370457692892	HTA8_1033_1	80.0918	-1.61933
120786786040734	HTA8_1033_1	-4.01168	84.2475
157013867706150	HTA8_1033_1	8.39808	80.9734
134517144114971	HTA8_1033_1	-4.16862	85.0373
160381136980716	HTA8_1033_1	8.05293	78.8389
204351836116909	HTA8_1033_1	-77.4529	-23.7248
205381642180531	HTA8_1033_1	44.0417	-25.5204
131223662811044	HTA8_1033_1	-68.0094	-19.619
199823176391923	HTA8_1033_1	-73.5538	-25.1146
199807089626478	HTA8_1033_1	-77.3579	-23.4524
230817424596190	HTA8_1033_1	88.1264	2.12886
196046411196643	HTA8_1033_1	-78.5694	-8.7816
169245949519797	HTA8_1033_1	-77.1222	-23.2844
200994199136156	HTA8_1033_1	-68.2257	-13.147
204292779587500	HTA8_1033_1	-77.0939	-24.5697
240695043647774	HTA8_1033_1	-79.4124	-6.79831
156515934857566	HTA8_1033_1	-80.1873	-6.3665
227425454767028	HTA8_1033_1	-62.2402	2.20951
226970294967581	HTA8_1033_1	-63.0254	-0.384627
196664918199581	HTA8_1033_1	-79.0587	-6.47266
199884233136413	HTA8_1033_1	-78.4107	-7.26644
205984011826933	HTA8_1033_1	66.1372	-35.7263
191072018807716	HTA8_1033_1	79.9149	-1.07523
192197481131243	HTA8_1033_1	-5.216	85.2846
231289986170205	HTA8_1033_1	54.67	-10.0621
135504940353774	HTA8_1033_1	-78.9525	-7.61398
169019671469276	HTA8_1033_1	-79.5753	-6.48295
191767550282477	HTA8_1033_1	-60.3618	3.47483
200363959052125	HTA8_1033_1	54.2951	9.62285
227906732641523	HTA8_1033_1	-77.5262	-7.15972
205294937164142	HTA8_1033_1	-65.0882	-11.2731
236221682108214	HTA8_1033_1	-86.535	-13.0077
122292190734757	HTA8_1033_1	80.6665	-1.92236
125238519118772	HTA8_1033_1	-5.90387	85.4816
191227471021876	HTA8_1033_1	-73.2672	-19.1722
232379719010606	HTA8_1033_1	-87.2104	-11.5763
129524078889388	HTA8_1033_1	80.1358	-0.662419
125168042559398	HTA8_1033_1	-62.2111	1.5729
232455922375966	HTA8_1033_1	-80.9983	-5.94783
165806632781548	HTA8_1033_1	-78.2796	-6.08975
160911819229997	HTA8_1033_1	83.7852	-34.3514
129509031884598	HTA8_1033_1	88.5888	0.942776
131095914986907	HTA8_1033_1	-80.1575	-6.3134
131223677486891	HTA8_1033_1	-4.25416	84.1958
134601803525044	HTA8_1033_1	-79.8436	-6.67523
160911818939629	HTA8_1033_1	48.798	-41.4569
241097650335069	HTA8_1033_1	-68.9838	-20.8872
196499964579188	HTA8_1033_1	-70.1494	-21.2152
192197434501420	HTA8_1033_1	-67.5833	-12.3496
166400431077741	HTA8_1033_1	48.2473	-43.2598
231161155669428	HTA8_1033_1	49.0084	-41.7514
134530834028443	HTA8_1033_1	5.91841	84.9333
230586672625398	HTA8_1033_1	-83.0581	-8.11072
241097665894708	HTA8_1033_1	48.5235	-43.8631
200005578581742	HTA8_1033_1	80.959	-1.91991
165723168229662	HTA8_1033_1	-77.8062	-6.44384
122506919996123	HTA8_1033_1	-4.93994	85.2966
226967235716854	HTA8_1033_1	48.4147	-42.5141
191699130706334	HTA8_1033_1	50.7384	-40.0039
227509494541147	HTA8_1033_1	-60.9087	3.03656
121399059790262	HTA8_1033_1	-75.6435	-19.5772
134517144303515	HTA8_1033_1	-65.7621	-11.6392
228058962451820	HTA8_1033_1	-68.3382	-20.3633
191166523227555	HTA8_1033_1	-65.5261	-11.4944
120728803560822	HTA8_1033_1	-80.8246	-7.3362
155911418242979	HTA8_1033_1	82.0985	-0.787287
192118663829302	HTA8_1033_1	8.15032	81.037
236161820965163	HTA8_1033_1	-78.7295	-6.27046
121748846143222	HTA8_1033_1	-4.76705	83.4914
125033721740198	HTA8_1033_1	-77.0563	-23.1624
200363912419115	HTA8_1033_1	67.3976	-17.3585
231916084292020	HTA8_1033_1	-79.3998	-8.06924
241038744308453	HTA8_1033_1	-79.213	-6.45526
126347816680229	HTA8_1033_1	-75.5728	-19.4682
129574529525668	HTA8_1033_1	-58.454	-9.325
126836650170077	HTA8_1033_1	-74.2924	-18.6723
195402151442860	HTA8_1033_1	-88.227	-9.25455
230818632619870	HTA8_1033_1	-61.2813	3.4991
130676100622700	HTA8_1033_1	-79.8434	-9.44504
129430395247837	HTA8_1033_1	-61.8875	1.00369
157632224160549	HTA8_1033_1	-4.83738	85.1499
134590829357862	HTA8_1033_1	-67.1187	-12.171
169649573346219	HTA8_1033_1	53.0926	10.6937
227929280960299	HTA8_1033_1	-4.68889	84.5813
205294965049772	HTA8_1033_1	-63.0601	0.198744
129430426172190	HTA8_1033_1	-86.5601	-12.2758
170139168688491	HTA8_1033_1	62.5919	-25.8364
156600492215206	HTA8_1033_1	-62.9918	0.681565
130665332043123	HTA8_1033_1	-58.9226	1.81584
191621955541340	HTA8_1033_1	-73.7056	-23.9983
166407915366763	HTA8_1033_1	-63.6105	-9.43379
195427009218996	HTA8_1033_1	-74.1921	-18.6962
200502452279662	HTA8_1033_1	-65.9036	-11.6977
204746148235163	HTA8_1033_1	82.2507	-0.946364
195547374962477	HTA8_1033_1	64.9906	-34.4193
226952056855267	HTA8_1033_1	48.7395	-41.5958
200994198837989	HTA8_1033_1	88.604	0.685934
164693584034725	HTA8_1033_1	-61.9973	2.47987
121940387161894	HTA8_1033_1	-83.8719	-7.65848
205294984161630	HTA8_1033_1	7.18493	82.0698
135478767904566	HTA8_1033_1	82.5323	-0.786433
192247793366886	HTA8_1033_1	-2.24721	83.6844
131234312146277	HTA8_1033_1	-63.1011	-0.618927
166407915558629	HTA8_1033_1	-63.2614	-0.279531
195402197289700	HTA8_1033_1	-67.28	-19.446
226213488090036	HTA8_1033_1	-78.5894	-6.81736
191705285781238	HTA8_1033_1	-74.1231	-18.9271
133855270263723	HTA8_1033_1	83.1809	-34.1614
165789606234356	HTA8_1033_1	-37.4419	-13.787
129430380005235	HTA8_1033_1	-65.9895	-12.4015
135622798554979	HTA8_1033_1	-88.2143	-9.69275
239596305828203	HTA8_1033_1	-63.0553	0.0931562
232236059086133	HTA8_1033_1	-70.2067	-20.9925
126201953368942	HTA8_1033_1	-36.6045	-17.3591
197057070353653	HTA8_1033_1	88.5359	0.880013
126905235422643	HTA8_1033_1	-88.0836	-9.67594
227434301085428	HTA8_1033_1	-78.6569	-6.01072
200502439800028	HTA8_1033_1	-77.6827	-24.1534
126201952885661	HTA8_1033_1	-63.6876	0.322278
156022965651308	HTA8_1033_1	-5.30422	85.2386
204770951715125	HTA8_1033_1	54.1978	-10.4734
122379386435309	HTA8_1033_1	-5.30478	84.572
235559304968542	HTA8_1033_1	-59.2544	-0.930244
231849423981812	HTA8_1033_1	-77.1471	-22.9628
134393214757787	HTA8_1033_1	-58.9289	1.77064
235060820396406	HTA8_1033_1	-80.55	-8.27897
129524078406053	HTA8_1033_1	-4.3597	84.9954
156514605717221	HTA8_1033_1	-76.9984	-22.9376
130691248576236	HTA8_1033_1	-82.3412	-8.35815
130608289212854	HTA8_1033_1	-71.8005	-19.5562
165860338461028	HTA8_1033_1	-69.3543	-20.745
227501931973365	HTA8_1033_1	65.9772	-35.983
131223663368052	HTA8_1033_1	-76.5248	-23.3514
191208116043052	HTA8_1033_1	-78.5574	-6.16708
230818613706027	HTA8_1033_1	43.3904	-44.3953
130074670914334	HTA8_1033_1	-78.2868	-8.71049
157562564471732	HTA8_1033_1	48.5212	-43.7814
135478794730741	HTA8_1033_1	-71.6534	-19.5319
125583565908276	HTA8_1033_1	-62.4165	0.232759
134405308734763	HTA8_1033_1	40.2547	-43.453
170678306650844	HTA8_1033_1	53.8139	9.58168
156024173378293	HTA8_1033_1	-62.0798	1.82613
129524078374300	HTA8_1033_1	-77.7232	-24.1515
161952167750429	HTA8_1033_1	-80.4652	-6.58041
231133460523235	HTA8_1033_1	-63.1125	0.224227
166400411948966	HTA8_1033_1	-75.7845	-19.7706
204351817312501	HTA8_1033_1	48.5289	-42.4022
165397777992414	HTA8_1033_1	-67.1197	-12.2032
169649527180718	HTA8_1033_1	-51.3442	33.6231
236167968214436	HTA8_1033_1	-63.4642	-1.20966
122436443565414	HTA8_1033_1	65.8155	-36.9864
240018540157740	HTA8_1033_1	-63.2998	-0.11942
121408903309684	HTA8_1033_1	-63.053	-0.279326
164779303262436	HTA8_1033_1	-83.3084	-8.15753
230601824069340	HTA8_1033_1	-81.8725	-9.43243
155828725922140	HTA8_1033_1	82.5602	-7.6936
129454182877604	HTA8_1033_1	67.0657	-30.5532
199944362999068	HTA8_1033_1	48.5176	-43.866
230799439510307	HTA8_1033_1	-62.1988	0.261218
130599833685412	HTA8_1033_1	54.553	9.4357
191141946803948	HTA8_1033_1	-78.3267	-7.06349
231133475204398	HTA8_1033_1	-65.8142	-11.977
129660429384421	HTA8_1033_1	-68.5691	-16.3553
133855270590891	HTA8_1033_1	-78.0269	-8.27718
192718898345844	HTA8_1033_1	-59.748	4.16988
126278169683827	HTA8_1033_1	-75.8133	-20.6515
204292761434012	HTA8_1033_1	-69.0162	-17.9051
231281548770139	HTA8_1033_1	84.3976	-2.45567
235060852025651	HTA8_1033_1	-76.4261	-10.3867
228058962249566	HTA8_1033_1	-63.4723	-0.458579
232455922993061	HTA8_1033_1	7.93251	81.4072
126889115892637	HTA8_1033_1	-76.8544	-22.9515
160439419161884	HTA8_1033_1	-2.0802	76.2675
125247350295461	HTA8_1033_1	79.9835	-0.218467
130213165619445	HTA8_1033_1	-86.5065	-12.9125
166333993151731	HTA8_1033_1	58.3927	-61.4258
240628305643446	HTA8_1033_1	-60.174	2.92537
197145251408182	HTA8_1033_1	2.56234	84.1011
241038775736164	HTA8_1033_1	50.7448	-40.0219
232372439828189	HTA8_1033_1	-15.4236	-6.98604
126150233155365	HTA8_1033_1	80.0144	-0.248606
200511148903731	HTA8_1033_1	-62.5525	-0.662001
161452744436965	HTA8_1033_1	-78.5167	-8.43675
134530815679900	HTA8_1033_1	-2.44132	76.6024
196087379052851	HTA8_1033_1	80.6207	-1.35817
130118783285468	HTA8_1033_1	87.3642	0.331765
230681415997803	HTA8_1033_1	-0.0823034	79.5713
231684170439915	HTA8_1033_1	-67.1899	-19.6977
122292158970676	HTA8_1033_1	88.1066	1.04679
125744673639717	HTA8_1033_1	-5.28797	85.4357
170728665601907	HTA8_1033_1	-75.7507	-19.93
121889786588085	HTA8_1033_1	9.61861	81.8726
122379386173734	HTA8_1033_1	-68.5847	-20.3517
122285031024948	HTA8_1033_1	-65.2594	-11.3553
165190324042587	HTA8_1033_1	3.57667	86.0233
197280172264243	HTA8_1033_1	48.0025	-42.076
204970311203683	HTA8_1033_1	-78.6829	-5.93608
129997315423603	HTA8_1033_1	88.217	2.08332
135562668460275	HTA8_1033_1	59.6649	-61.5091
169175083013923	HTA8_1033_1	-5.20289	85.0563
197254759246635	HTA8_1033_1	64.881	-52.5485
125050586811307	HTA8_1033_1	-86.0542	-12.3281
166477740304179	HTA8_1033_1	80.5996	-2.74523
164642044361652	HTA8_1033_1	-80.7137	-10.0577
120718441794918	HTA8_1033_1	7.58699	79.0811
164822433257910	HTA8_1033_1	-77.7899	-24.3628
121339869543157	HTA8_1033_1	-80.7637	-8.72407
131081017092317	HTA8_1033_1	-62.9694	0.102826
161944773704100	HTA8_1033_1	50.5804	-45.5014
206061347655067	HTA8_1033_1	-88.3703	-9.15212
126760279562101	HTA8_1033_1	-86.4801	-11.262
201119872436085	HTA8_1033_1	-60.1947	3.37137
134945432811814	HTA8_1033_1	-62.3927	-11.9774
130074652403446	HTA8_1033_1	80.9047	-1.65062
191072046868700	HTA8_1033_1	-82.8604	-7.44726
227911859657078	HTA8_1033_1	25.972	63.2558
157534947231669	HTA8_1033_1	-2.01732	76.3996
130673788013403	HTA8_1033_1	65.8498	-36.277
205913427437302	HTA8_1033_1	-80.5164	-8.4082
231357497366965	HTA8_1033_1	-68.2916	-13.2012
226212233570214	HTA8_1033_1	-37.6572	-13.9871
230586672167348	HTA8_1033_1	88.5267	0.579702
125262275434790	HTA8_1033_1	-66.9079	-12.3116
227293357332789	HTA8_1033_1	47.8355	-43.7147
192247812212654	HTA8_1033_1	-63.2288	0.101926
231751829281588	HTA8_1033_1	-85.0282	-11.9678
133984133757235	HTA8_1033_1	-79.1584	-7.45459
169588504321460	HTA8_1033_1	-67.0005	-12.4799
235214378552540	HTA8_1033_1	-62.174	0.731536
240695024671019	HTA8_1033_1	0.0314539	81.9785
191166535616742	HTA8_1033_1	-4.65564	85.6315
192722494971291	HTA8_1033_1	-4.79572	83.6009
226213441197877	HTA8_1033_1	-58.9236	-0.228604
169588505098587	HTA8_1033_1	-60.0237	3.05197
125720916551595	HTA8_1033_1	-72.4751	-18.7206
169038970842019	HTA8_1033_1	42.1554	18.4796
236230156664245	HTA8_1033_1	-62.8128	-0.162509
191646605143469	HTA8_1033_1	-86.4658	-10.6038
135503612628203	HTA8_1033_1	59.1601	-62.3051
199884264650669	HTA8_1033_1	36.8246	-43.6628
165191531584220	HTA8_1033_1	88.8	-0.370511
191706627435237	HTA8_1033_1	-26.1614	77.2719
231686465272037	HTA8_1033_1	-4.81053	85.0553
197264047232734	HTA8_1033_1	-87.4035	-12.294
191699099237684	HTA8_1033_1	59.8045	-62.0214
130529132658084	HTA8_1033_1	80.08	-1.65048
160920052620507	HTA8_1033_1	-73.3717	-18.8427
134462248508123	HTA8_1033_1	-59.7382	3.99744
134594453486892	HTA8_1033_1	-62.2044	0.523514
160783821334899	HTA8_1033_1	8.75205	81.3753
133896474639787	HTA8_1033_1	-58.3319	-9.29505
231366194056628	HTA8_1033_1	-75.8729	-21.6806
231901052132595	HTA8_1033_1	-67.6648	-21.2315
121408903624619	HTA8_1033_1	-3.90795	83.8743
134376330521901	HTA8_1033_1	-59.221	-9.27034
192815641283365	HTA8_1033_1	-75.7501	-19.886
236220462029669	HTA8_1033_1	-71.1272	-19.1965
135632493132646	HTA8_1033_1	-68.2023	-20.4477
192189946022235	HTA8_1033_1	-0.874588	83.7974
191621955532723	HTA8_1033_1	-5.48819	85.212
206068882986861	HTA8_1033_1	-81.0888	-5.55954
204763079326950	HTA8_1033_1	80.9444	-1.92623
135478768257372	HTA8_1033_1	-1.16986	77.4007
199944394161445	HTA8_1033_1	-77.6481	-24.0452
125744626718628	HTA8_1033_1	55.1086	9.70494
161943462766507	HTA8_1033_1	-60.1294	2.82204
165191486195573	HTA8_1033_1	-78.3471	-6.31198
134946238126822	HTA8_1033_1	-86.7325	-9.68759
204840342239973	HTA8_1033_1	-67.6488	-14.5376
125804802665254	HTA8_1033_1	79.4353	-1.43223
164761882246389	HTA8_1033_1	49.6652	-41.3775
228067659378093	HTA8_1033_1	-74.3192	-21.5792
166407947564972	HTA8_1033_1	-62.1609	0.703162
235127512386989	HTA8_1033_1	-5.0513	85.1809
195562300423403	HTA8_1033_1	80.8097	-2.0229
169220345084723	HTA8_1033_1	59.23	-62.3435
120781435980508	HTA8_1033_1	-75.5592	-21.3112
161461187562781	HTA8_1033_1	-62.3276	0.713994
161547086129443	HTA8_1033_1	-62.2442	0.900566
205441771362022	HTA8_1033_1	7.92291	79.0529
231772351588213	HTA8_1033_1	-61.9602	0.831473
239460375018334	HTA8_1033_1	-63.677	0.0353468
161394780949732	HTA8_1033_1	-59.9142	2.91564
120769861576550	HTA8_1033_1	80.0685	-1.36152
227922853190430	HTA8_1033_1	-63.2606	0.170702
235678502705909	HTA8_1033_1	-85.8748	-13.3026
120786773204323	HTA8_1033_1	8.45144	80.8009
166400412502364	HTA8_1033_1	8.25522	81.1238
170678306691814	HTA8_1033_1	-0.431194	78.2026
199937951225710	HTA8_1033_1	-75.7958	-22.0765
122285045790452	HTA8_1033_1	50.5814	-45.1836
135693696195827	HTA8_1033_1	-60.8741	-0.602783
230679148448669	HTA8_1033_1	-26.127	77.2469
226889765107435	HTA8_1033_1	8.52087	80.878
170797787475302	HTA8_1033_1	55.1737	9.9826
170251118664477	HTA8_1033_1	-79.5188	-6.67803
157071984716196	HTA8_1033_1	83.7645	-34.4173
226942270695835	HTA8_1033_1	54.2144	8.98286
165258058131812	HTA8_1033_1	-66.7535	-12.1867
120718468437747	HTA8_1033_1	-83.4047	-12.5788
157070656728419	HTA8_1033_1	41.3741	17.8849
130074671168413	HTA8_1033_1	47.4497	-42.8507
134445184801699	HTA8_1033_1	-78.362	-8.45484
156572828232550	HTA8_1033_1	83.0015	-0.495648
195959585422638	HTA8_1033_1	-80.0735	-7.27735
157680542043052	HTA8_1033_1	-87.7263	-12.1566
162096976873780	HTA8_1033_1	-1.52826	77.1066
200994198768438	HTA8_1033_1	-67.4079	-12.5137
165190304647532	HTA8_1033_1	-1.35221	83.7671
230799420381980	HTA8_1033_1	7.27836	82.1494
200501513317102	HTA8_1033_1	-75.6536	-19.5465
235619332348660	HTA8_1033_1	-76.8683	-23.1331
155954399329011	HTA8_1033_1	-76.5348	-24.0869
126227569888485	HTA8_1033_1	-74.0544	-18.5444
231821341518124	HTA8_1033_1	25.1913	67.7736
135562668141853	HTA8_1033_1	80.1938	-0.669885
161384146102574	HTA8_1033_1	-51.0648	33.5242
130539704180083	HTA8_1033_1	-75.0003	-19.2606
196156992141158	HTA8_1033_1	-67.4879	-12.1711
130673773497131	HTA8_1033_1	-74.835	-20.7526
134530802570972	HTA8_1033_1	-62.0993	1.61894
227915484290355	HTA8_1033_1	-67.3971	-12.3338
135546862266787	HTA8_1033_1	-19.7558	78.4276
240618642819444	HTA8_1033_1	56.8352	-60.7708
126767546939699	HTA8_1033_1	-68.4009	-14.2242
169787261893350	HTA8_1033_1	-86.6479	-9.04445
228052654541150	HTA8_1033_1	7.25906	78.8043
161529235163366	HTA8_1033_1	-63.1571	-0.0329415
200968831944941	HTA8_1033_1	-60.3562	2.70334
157561624841572	HTA8_1033_1	-76.0694	-21.7976
125102557182381	HTA8_1033_1	6.611	82.462
204290720938221	HTA8_1033_1	58.796	-61.8868
122436428973813	HTA8_1033_1	87.4471	3.15212
192868166854556	HTA8_1033_1	-63.5288	-0.671708
131302207384859	HTA8_1033_1	47.6527	-43.2152
164759082494382	HTA8_1033_1	-82.7363	-12.6666
205933591838123	HTA8_1033_1	-75.7104	-21.5603
169151714244981	HTA8_1033_1	-5.38313	85.1876
134395524136363	HTA8_1033_1	-4.9085	83.5772
199943033079525	HTA8_1033_1	-66.9812	-12.6978
201532592744363	HTA8_1033_1	60.059	-61.9064
227906778482611	HTA8_1033_1	-51.4444	33.6659
196525285301677	HTA8_1033_1	-63.0212	0.0674743
228044320128371	HTA8_1033_1	-5.35061	85.3005
196115565262747	HTA8_1033_1	-59.8942	2.9853
165789559641820	HTA8_1033_1	45.5397	-30.9114
227861635230517	HTA8_1033_1	-76.9501	-23.3462
160372398451436	HTA8_1033_1	80.0261	-0.264716
199954817301733	HTA8_1033_1	-75.6323	-21.9326
166265542265566	HTA8_1033_1	20.1607	72.0817
240559733566812	HTA8_1033_1	79.9715	-0.524096
196115533262054	HTA8_1033_1	-68.3121	-13.9343
236245169884003	HTA8_1033_1	-77.3656	-24.945
125168027621211	HTA8_1033_1	-62.2704	3.43832
162004620233461	HTA8_1033_1	-63.8285	-9.46365
170866372697387	HTA8_1033_1	5.91549	76.9235
230738055546804	HTA8_1033_1	-75.9417	-19.8368
125050614367973	HTA8_1033_1	83.7949	-34.5007
197281495828702	HTA8_1033_1	-80.6096	-10.7998
232303617496822	HTA8_1033_1	7.3787	82.0234
133837016984349	HTA8_1033_1	-67.1138	-12.009
125606141999862	HTA8_1033_1	-75.8529	-19.859
169081786252190	HTA8_1033_1	81.5279	-34.2982
164693552262443	HTA8_1033_1	80.5675	-1.54856
120788100176620	HTA8_1033_1	81.8802	-33.3573
205913412786478	HTA8_1033_1	-76.2756	-22.2119
236718677933286	HTA8_1033_1	-38.3263	-13.9192
226212279696669	HTA8_1033_1	82.2105	-0.993029
227303169940254	HTA8_1033_1	-62.1298	2.10749
156051975826220	HTA8_1033_1	-79.4671	-8.39119
231350000630054	HTA8_1033_1	88.0683	2.07437
230663189052189	HTA8_1033_1	-76.7409	-22.7112
122436474324918	HTA8_1033_1	82.8497	-34.6426
134592140631261	HTA8_1033_1	80.7953	-1.80645
239460355561771	HTA8_1033_1	44.6977	-44.5086
156395305032926	HTA8_1033_1	-75.4166	-10.2525
157491683284715	HTA8_1033_1	-66.0537	-9.96275
200511195408166	HTA8_1033_1	52.107	10.9285
156524107426539	HTA8_1033_1	50.8825	-45.1625
240147147906395	HTA8_1033_1	-62.0904	0.609744
120703455541980	HTA8_1033_1	84.6219	-2.41089
157689566051571	HTA8_1033_1	6.93454	82.193
134530834283307	HTA8_1033_1	-55.1134	-10.6088
156022965487532	HTA8_1033_1	8.32141	81.2997
192721180093748	HTA8_1033_1	6.71719	78.1496
240135592400627	HTA8_1033_1	-60.2313	3.58934
135478795450606	HTA8_1033_1	-59.8255	3.30238
125238506314165	HTA8_1033_1	-58.3742	-9.29415
199807089429803	HTA8_1033_1	-72.9308	-18.8455
204411025382190	HTA8_1033_1	-76.4893	-22.471
239597545252699	HTA8_1033_1	-56.6903	-11.0267
226331312475060	HTA8_1033_1	55.7987	10.9231
239595647621035	HTA8_1033_1	-79.7147	-7.95887
169658266630516	HTA8_1033_1	-63.912	-9.352
191621909104366	HTA8_1033_1	88.7061	1.6278
239396889451310	HTA8_1033_1	-60.0824	2.95852
240695044126637	HTA8_1033_1	79.7792	-1.02784
169707671501611	HTA8_1033_1	-59.2041	2.30148
125262275762413	HTA8_1033_1	87.6594	1.22105
160372412573614	HTA8_1033_1	-86.8577	-12.7431
199954831665397	HTA8_1033_1	65.794	-36.1675
169560809847516	HTA8_1033_1	-21	78.238
169793570393437	HTA8_1033_1	-60.092	3.23072
235000990676844	HTA8_1033_1	-78.6839	-6.79392
169707689916142	HTA8_1033_1	-62.8594	-12.2004
204959676743004	HTA8_1033_1	-75.8762	-20.527
226283234647475	HTA8_1033_1	-63.734	-9.49018
121886431688604	HTA8_1033_1	-2.57462	75.5608
156572874618804	HTA8_1033_1	49.7493	-44.0475
134533218983326	HTA8_1033_1	-69.2411	-21.1904
227915502639003	HTA8_1033_1	-62.0413	0.40391
133924285007788	HTA8_1033_1	-63.3021	-0.613068
130204843556204	HTA8_1033_1	-63.4096	-0.558911
200992212839326	HTA8_1033_1	60.1315	-62.0574
160439387962219	HTA8_1033_1	-59.9989	3.11091
157623934146395	HTA8_1033_1	-68.272	-20.6338
199874688968998	HTA8_1033_1	-59.834	2.70437
135143760553758	HTA8_1033_1	-59.9307	2.57691
230600509643062	HTA8_1033_1	-59.5723	2.68757
236176853559030	HTA8_1033_1	-4.7183	85.4039
169021703343019	HTA8_1033_1	-78.8622	-8.70093
239406522453294	HTA8_1033_1	-26.1746	77.2675
240617715809709	HTA8_1033_1	-58.8277	-0.134279
155914236714221	HTA8_1033_1	-67.2969	-12.3795
166425395682014	HTA8_1033_1	7.20392	82.305
125238506347875	HTA8_1033_1	53.4848	9.59308
157612122979163	HTA8_1033_1	87.1522	0.539312
122505028033893	HTA8_1033_1	-59.4371	2.62679
197254773073819	HTA8_1033_1	-5.02281	84.2594
125257162549661	HTA8_1033_1	-4.91211	84.3405
201542880946077	HTA8_1033_1	87.9929	1.88188
170728665310941	HTA8_1033_1	-1.7982	77.1601
130546044418278	HTA8_1033_1	24.3748	65.2628
122487995231150	HTA8_1033_1	88.2241	-3.40896
120718456470755	HTA8_1033_1	79.7427	0.629328
160999643440998	HTA8_1033_1	-5.33841	85.3876
231772336798627	HTA8_1033_1	-62.6183	-12.5285
200923762051422	HTA8_1033_1	63.232	-28.8047
121184473209260	HTA8_1033_1	-62.8065	-0.195549
170875874601820	HTA8_1033_1	-66.7905	-12.2274
165329220091251	HTA8_1033_1	54.8388	-60.1067
239451650537324	HTA8_1033_1	-63.3222	-11.9288
121955438153004	HTA8_1033_1	-2.36931	76.6322
227303201069422	HTA8_1033_1	-19.8923	6.06438
125050632976694	HTA8_1033_1	-63.0514	-0.417795
166402815290205	HTA8_1033_1	-82.0002	-7.65788
134583312861981	HTA8_1033_1	83.7937	-0.291208
197137767515892	HTA8_1033_1	7.98499	79.7992
126216045520757	HTA8_1033_1	-33.4225	-39.0288
133921888656182	HTA8_1033_1	-62.1819	0.531087
122379413179171	HTA8_1033_1	63.0332	-28.9003
125247377529644	HTA8_1033_1	50.508	-24.9274
165251763812277	HTA8_1033_1	-74.6144	-19.7209
196653195128027	HTA8_1033_1	-60.0712	2.81215
133896521071396	HTA8_1033_1	-68.9102	-18.1425
196662858202541	HTA8_1033_1	7.60401	76.788
120849050265451	HTA8_1033_1	79.9677	-0.105673
120786758056862	HTA8_1033_1	-3.17892	83.878
192120152780187	HTA8_1033_1	-67.7415	-20.2284
134376303748980	HTA8_1033_1	88.7432	1.27421
155914222393644	HTA8_1033_1	83.5145	-34.5971
192308984339372	HTA8_1033_1	85.5771	-0.229122
191012694604701	HTA8_1033_1	-59.9319	3.7102
125059338718117	HTA8_1033_1	-74.9501	-21.8187
231133506919347	HTA8_1033_1	-59.479	2.82783
164828857153270	HTA8_1033_1	8.33407	80.8498
125583592732534	HTA8_1033_1	-88.1468	-9.6516
227911878699308	HTA8_1033_1	-63.3927	-0.551992
204359574075827	HTA8_1033_1	82.0846	-5.29833
165851837447003	HTA8_1033_1	-62.5631	1.87973
226764285963171	HTA8_1033_1	-59.8768	3.57345
226829528328427	HTA8_1033_1	-62.0276	0.510401
230809876688110	HTA8_1033_1	-38.4961	-15.8553
134445157202333	HTA8_1033_1	-67.4623	-12.4059
231145164664027	HTA8_1033_1	-54.3651	-10.1585
191166535853860	HTA8_1033_1	-76.26	-10.4061
121416419564854	HTA8_1033_1	82.6762	-33.6824
121748877371694	HTA8_1033_1	8.97037	84.4907
226952087820709	HTA8_1033_1	81.6602	-34.3191
195976649104798	HTA8_1033_1	52.8394	9.75674
121254253082548	HTA8_1033_1	83.6782	-34.4347
231296428882723	HTA8_1033_1	54.35	-10.7578
239459001388278	HTA8_1033_1	57.4551	-61.7749
160911846948275	HTA8_1033_1	-60.2748	2.74204
161959837325148	HTA8_1033_1	-54.7497	-10.4201
157053776488860	HTA8_1033_1	50.5178	-61.7218
157534947568036	HTA8_1033_1	56.009	10.2373
131081016630699	HTA8_1033_1	-60.6363	3.22648
231906467002101	HTA8_1033_1	-75.867	-22.1608
196592958852403	HTA8_1033_1	-33.2967	-38.5358
131164519675701	HTA8_1033_1	-63.1434	-0.640057
135501330954972	HTA8_1033_1	-60.5778	3.14497
126278169487654	HTA8_1033_1	25.3602	67.1904
164642013527461	HTA8_1033_1	-59.4362	2.43071
235619312659684	HTA8_1033_1	58.9647	-62.5407
192650285824811	HTA8_1033_1	55.943	10.2214
239597545245933	HTA8_1033_1	-37.5464	-14.2239
192188603910572	HTA8_1033_1	-78.2307	-6.16288
230663189555101	HTA8_1033_1	-78.4342	-8.36335
165239984442294	HTA8_1033_1	-78.7056	-8.64616
130598611147059	HTA8_1033_1	-4.83599	84.4936
165326938294133	HTA8_1033_1	-75.9917	-22.1046
122369587961053	HTA8_1033_1	8.56538	80.7312
241046962170294	HTA8_1033_1	-68.2751	-13.2561
232303617034526	HTA8_1033_1	-59.8278	3.41153
157004384561452	HTA8_1033_1	54.2079	9.69546
135496109509035	HTA8_1033_1	49.6181	-46.7283
197145251965238	HTA8_1033_1	82.5364	-7.30909
239589224013022	HTA8_1033_1	-56.5735	33.126
126681600679149	HTA8_1033_1	-68.3468	-13.346
120778585422635	HTA8_1033_1	59.8278	-59.3561
192788797995942	HTA8_1033_1	87.9673	1.78593
240497428687269	HTA8_1033_1	-5.6949	85.3835
231296428104502	HTA8_1033_1	63.114	-25.7158
227374171049195	HTA8_1033_1	55.2673	9.72944
157621517511470	HTA8_1033_1	8.66397	81.9786
230817405554035	HTA8_1033_1	-53.8405	-12.6212
226273451263726	HTA8_1033_1	-0.136858	77.821
156034508438253	HTA8_1033_1	79.7171	0.44392
231145138142517	HTA8_1033_1	51.7841	10.8827
235067397004005	HTA8_1033_1	-74.166	-19.2967
169777317133670	HTA8_1033_1	8.39825	78.7493
204842803850524	HTA8_1033_1	50.1122	-62.0549
235214397422318	HTA8_1033_1	-67.5968	-13.0866
125168055073566	HTA8_1033_1	-0.337062	78.8151
231916099198237	HTA8_1033_1	41.2238	-54.7168
156395258665262	HTA8_1033_1	-5.36063	85.3832
131174432888740	HTA8_1033_1	5.01969	82.1618
134585710393637	HTA8_1033_1	-4.72241	83.8206
205440993871645	HTA8_1033_1	40.9578	-54.7044
169589800888171	HTA8_1033_1	-60.1679	3.57137
125745325522205	HTA8_1033_1	55.2381	10.1919
230586704096158	HTA8_1033_1	-74.3563	-21.6247
130615925168949	HTA8_1033_1	79.7646	-0.846131
192868147752243	HTA8_1033_1	-59.646	4.18101
125059339050214	HTA8_1033_1	-59.5469	2.54539
120781436042524	HTA8_1033_1	-77.775	-9.97608
226889792449372	HTA8_1033_1	-51.5695	33.7408
241030019333406	HTA8_1033_1	81.7972	-33.3029
129978418248429	HTA8_1033_1	76.8108	-10.6155
155843773028571	HTA8_1033_1	7.9716	79.7866
235127511636325	HTA8_1033_1	64.1033	-51.3406
121338689116587	HTA8_1033_1	-75.5184	-20.979
191140619205342	HTA8_1033_1	44.5985	-45.5064
120781416585131	HTA8_1033_1	40.1677	-54.5075
239406507212140	HTA8_1033_1	-78.7695	-9.2062
240618627320606	HTA8_1033_1	-4.95562	84.5723
200501513111789	HTA8_1033_1	-31.9961	-38.9501
227295666232550	HTA8_1033_1	88.9911	-1.07052
131081035471582	HTA8_1033_1	-0.209732	78.6146
196592945977700	HTA8_1033_1	-59.1687	2.31384
205315084569459	HTA8_1033_1	-67.3637	-12.2538
161537454103853	HTA8_1033_1	88.6865	0.943761
164640656375021	HTA8_1033_1	-56.5332	33.1679
226829547235190	HTA8_1033_1	-61.1014	38.17
170182265128884	HTA8_1033_1	-62.2796	-0.592207
169588473116515	HTA8_1033_1	88.6818	1.54418
240550042876763	HTA8_1033_1	88.1868	1.99388
196046442424101	HTA8_1033_1	20.9172	70.7426
230799407168875	HTA8_1033_1	-60.0457	2.48377
134463411079067	HTA8_1033_1	-82.0538	-28.5175
165878561126196	HTA8_1033_1	88.1961	1.86991
165789587070173	HTA8_1033_1	60.1987	-62.3207
240550874634075	HTA8_1033_1	-62.4004	-0.664211
230748942154486	HTA8_1033_1	-56.5758	33.1173
231900112444275	HTA8_1033_1	83.554	-34.3657
166425395346782	HTA8_1033_1	60.0466	-60.3062
227303169869557	HTA8_1033_1	-1.68086	77.0226
236220493182827	HTA8_1033_1	-68.2637	-13.2458
165945521064692	HTA8_1033_1	6.70899	77.9479
192248721128869	HTA8_1033_1	79.4594	-4.06383
129663515909405	HTA8_1033_1	25.5854	66.8209
165251796133611	HTA8_1033_1	63.065	-25.8111
131223690565478	HTA8_1033_1	63.0617	-28.9701
227922853673718	HTA8_1033_1	-37.4452	-14.0981
191648498601315	HTA8_1033_1	52.084	10.5999
241097678146923	HTA8_1033_1	7.86005	81.6454
164761882282781	HTA8_1033_1	59.0101	-62.3429
164830708915491	HTA8_1033_1	88.1673	1.78361
227425442282853	HTA8_1033_1	-78.6487	-6.02057
160218227816822	HTA8_1033_1	5.72734	76.3391
134402924727075	HTA8_1033_1	5.95554	77.0203
169151741774556	HTA8_1033_1	-37.3964	-14.0149
134946238084971	HTA8_1033_1	6.13257	77.2999
121405279685046	HTA8_1033_1	87.3063	3.28185
231686465047260	HTA8_1033_1	51.0102	-61.2227
235551789271276	HTA8_1033_1	81.44	-6.49281
240152489651115	HTA8_1033_1	83.8569	-4.92619
165851864133020	HTA8_1033_1	-33.1863	-34.6257
192186340984630	HTA8_1033_1	-5.40056	85.2652
192307002756011	HTA8_1033_1	-67.2284	-12.3078
199814336661803	HTA8_1033_1	8.42318	81.3946
121414911736179	HTA8_1033_1	-5.84447	85.3083
166477740337459	HTA8_1033_1	-5.85467	85.4315
165878546482995	HTA8_1033_1	88.2064	1.98975
205861516852532	HTA8_1033_1	-64.2155	-9.33316
120786804719019	HTA8_1033_1	-59.4145	2.78283
201106002491686	HTA8_1033_1	-54.4017	-10.3693
161537454401838	HTA8_1033_1	62.9447	-29.4838
156051975825715	HTA8_1033_1	82.6438	-5.29945
226833152293659	HTA8_1033_1	-74.2293	-21.7302
165738960250659	HTA8_1033_1	9.53642	81.708
169151741507805	HTA8_1033_1	81.9486	-2.42016
191139679955766	HTA8_1033_1	79.7647	-0.187479
130074624871285	HTA8_1033_1	-67.8454	-12.7766
226967208742196	HTA8_1033_1	-77.7968	-24.1195
170728665508635	HTA8_1033_1	55.8328	10.0991
235000990416109	HTA8_1033_1	-61.966	0.458932
120769862125291	HTA8_1033_1	80.7476	-1.78915
126748603336950	HTA8_1033_1	36.0517	14.2489
166407900678389	HTA8_1033_1	53.7844	10.3963
230799393274293	HTA8_1033_1	88.8194	1.38838
239381825928422	HTA8_1033_1	-74.3951	-21.6293
157131040050611	HTA8_1033_1	0.0350651	75.2413
200982568560933	HTA8_1033_1	-81.8388	-9.75737
135142969894694	HTA8_1033_1	60.1273	-61.9221
239595665942902	HTA8_1033_1	-76.1863	-23.6689
129981255445788	HTA8_1033_1	-80.9903	12.6851
191098997074677	HTA8_1033_1	89.1012	0.592082
196525331269342	HTA8_1033_1	88.2598	1.10781
197074416515484	HTA8_1033_1	59.1826	-62.3148
240628337928628	HTA8_1033_1	62.5481	-28.6816
240482262338396	HTA8_1033_1	-67.6026	-12.5143
191697891022563	HTA8_1033_1	-32.6722	-38.8558
231366194023259	HTA8_1033_1	-37.5194	-14.2223
134994556770211	HTA8_1033_1	-80.4744	-10.615
164642012973934	HTA8_1033_1	-53.6371	-26.6017
134463456667508	HTA8_1033_1	-20.9118	16.8146
170728684149675	HTA8_1033_1	51.0222	-23.6075
129457538420022	HTA8_1033_1	-77.539	-7.06527
134994510145270	HTA8_1033_1	58.5821	-61.7129
129593871645531	HTA8_1033_1	-54.2822	-10.0917
121817819375476	HTA8_1033_1	41.138	-54.7201
232372439473572	HTA8_1033_1	-62.5562	-0.0855137
228049586084275	HTA8_1033_1	-2.60727	0.0011508
199944362153907	HTA8_1033_1	83.3752	-34.2602
165739005699877	HTA8_1033_1	82.8341	-34.1311
133984146868461	HTA8_1033_1	56.3805	10.0183
130127265454877	HTA8_1033_1	87.1927	3.38957
196586516135198	HTA8_1033_1	-5.37757	85.4384
192722521668851	HTA8_1033_1	56.4202	10.0143
197066465953574	HTA8_1033_1	-67.147	-12.4516
121955391757214	HTA8_1033_1	-62.6252	-0.211171
200923780962612	HTA8_1033_1	-60.0019	1.4908
226331312109365	HTA8_1033_1	83.4864	-34.3814
231366208960348	HTA8_1033_1	42.2589	18.5221
191699111864180	HTA8_1033_1	-67.4474	-12.3319
134402878420766	HTA8_1033_1	-54.0346	-12.4594
157680554338022	HTA8_1033_1	88.7693	0.605681
232319569816867	HTA8_1033_1	56.8212	-60.4411
162069999205797	HTA8_1033_1	80.7042	-8.93608
130142317271348	HTA8_1033_1	-63.0867	-0.605728
130127285140389	HTA8_1033_1	-5.87953	85.6924
226833152568044	HTA8_1033_1	88.1731	2.12875
122298721589611	HTA8_1033_1	52.5187	10.4887
170866345471262	HTA8_1033_1	51.3774	10.7207
196664871795421	HTA8_1033_1	79.764	0.270421
232252211586971	HTA8_1033_1	-66.7437	-12.3662
133992870267739	HTA8_1033_1	-74.6728	-21.7872
231281549236662	HTA8_1033_1	52.0276	10.5322
239543678056755	HTA8_1033_1	79.9518	-0.580444
160999625342381	HTA8_1033_1	-3.15671	83.8325
122499645200236	HTA8_1033_1	5.42818	78.3648
169658278955437	HTA8_1033_1	87.3658	0.68553
134447975852260	HTA8_1033_1	-56.8917	37.9255
227425427549403	HTA8_1033_1	88.2469	1.95285
192237968250588	HTA8_1033_1	-26.232	77.3013
227304390220638	HTA8_1033_1	-75.0853	-21.4509
126889101584285	HTA8_1033_1	51.9854	9.39922
126682855328550	HTA8_1033_1	55.9347	10.2906
196654180523356	HTA8_1033_1	-75.5527	-19.6675
204411026230070	HTA8_1033_1	51.5599	10.4667
227295638767347	HTA8_1033_1	-59.4284	2.72665
122505013716902	HTA8_1033_1	-67.3203	-12.4637
228040696519965	HTA8_1033_1	87.1342	-0.0613995
169777349413293	HTA8_1033_1	-87.3318	-10.68
192718916963036	HTA8_1033_1	-59.6451	4.50213
130132622032102	HTA8_1033_1	-37.4239	-14.2759
156022953139547	HTA8_1033_1	-49.0924	33.2255
191088273878318	HTA8_1033_1	-4.68348	84.1341
170139153807212	HTA8_1033_1	7.93552	79.6656
164750358628588	HTA8_1033_1	88.1942	1.2882
133896521275238	HTA8_1033_1	-11.4954	-0.802409
157606841903965	HTA8_1033_1	-11.8293	23.3484
165849569605476	HTA8_1033_1	-59.7196	2.7718
126680929851694	HTA8_1033_1	-68.9403	-18.1106
235197351548772	HTA8_1033_1	-32.8257	-38.9149
170182284044150	HTA8_1033_1	-59.4982	2.17432
121414897744107	HTA8_1033_1	8.36514	80.6524
129997315398054	HTA8_1033_1	57.0141	9.92521
135023528437622	HTA8_1033_1	-73.1646	-23.445
231900158778268	HTA8_1033_1	52.3046	10.7887
131148547807091	HTA8_1033_1	-68.9907	-17.6422
239939110680436	HTA8_1033_1	58.2161	-61.1747
204840369863076	HTA8_1033_1	-56.6238	33.1476
197211720932211	HTA8_1033_1	-32.788	-38.9858
130665317620531	HTA8_1033_1	89.1415	-3.82444
169245949441908	HTA8_1033_1	-60.3341	37.7032
125050586852764	HTA8_1033_1	88.8259	0.682661
228052642159340	HTA8_1033_1	50.0958	-61.9931
131148516023651	HTA8_1033_1	-75.5702	-21.5138
125720870442843	HTA8_1033_1	41.2683	17.5847
122291487632291	HTA8_1033_1	40.1426	5.83942
241054862920093	HTA8_1033_1	4.96495	74.162
157002339637475	HTA8_1033_1	-59.1715	2.26979
134585683200237	HTA8_1033_1	83.1487	-34.1735
228049554458412	HTA8_1033_1	24.0115	66.2187
135006502148398	HTA8_1033_1	-29.9789	31.8011
226952088021235	HTA8_1033_1	82.4207	-6.83177
125238538623732	HTA8_1033_1	55.911	9.94453
161326311296286	HTA8_1033_1	52.3758	10.4719
195486037433710	HTA8_1033_1	41.5325	18.253
204359574182771	HTA8_1033_1	-68.2492	-15.1791
240617687767989	HTA8_1033_1	-54.3202	-10.1188
191097669835045	HTA8_1033_1	-85.9268	13.0105
135475949071268	HTA8_1033_1	5.11281	76.279
134946238191924	HTA8_1033_1	6.17372	85.0953
226213441948982	HTA8_1033_1	-58.158	34.7118
165808914974966	HTA8_1033_1	9.23452	81.8853
160301799622382	HTA8_1033_1	-84.9102	11.5044
126347829210484	HTA8_1033_1	-57.9997	36.2345
166428450679222	HTA8_1033_1	-54.4027	-10.1804
134448022174109	HTA8_1033_1	-58.271	34.9716
160999643475316	HTA8_1033_1	84.3412	-2.4346
164827621641142	HTA8_1033_1	-5.98236	85.4242
200015229406044	HTA8_1033_1	82.2679	-5.33235
157491729488091	HTA8_1033_1	53.6976	9.8077
204772979915997	HTA8_1033_1	-60.0035	3.16816
197254758480236	HTA8_1033_1	-72.1265	-21.3799
195486037195702	HTA8_1033_1	-52.1704	58.3027
236718677417397	HTA8_1033_1	56.7414	9.74087
161409782135587	HTA8_1033_1	-59.6632	3.99466
230601870917021	HTA8_1033_1	-62.7588	-12.9046
157053745752814	HTA8_1033_1	-85.7478	12.0497
231366240188334	HTA8_1033_1	-32.1817	-31.8262
227449345530276	HTA8_1033_1	56.1846	9.84891
201448706651949	HTA8_1033_1	7.39701	82.0048
240633659709301	HTA8_1033_1	-56.5234	33.1446
135692456708467	HTA8_1033_1	-29.5571	12.8188
204763047279845	HTA8_1033_1	-85.8551	12.3735
205913459484974	HTA8_1033_1	84.6577	-1.61727
192120125319605	HTA8_1033_1	-50.508	60.2877
130003785373917	HTA8_1033_1	-3.3372	83.795
200372664330100	HTA8_1033_1	-61.7721	0.471618
239956397247846	HTA8_1033_1	51.2482	10.8484
130143761849772	HTA8_1033_1	60.2043	-57.2219
131105417541413	HTA8_1033_1	-59.3798	2.19135
205915440441652	HTA8_1033_1	-75.4086	-18.8609
120728776460724	HTA8_1033_1	58.9464	-62.4465
122298748070182	HTA8_1033_1	10.0536	82.5452
126905253846452	HTA8_1033_1	51.9883	11.1445
135066450782646	HTA8_1033_1	88.7048	1.61692
166400399629611	HTA8_1033_1	-5.06287	84.9583
236161840408885	HTA8_1033_1	56.3804	9.32271
236297802636068	HTA8_1033_1	-23.8985	33.0399
192247781514142	HTA8_1033_1	7.49517	81.8344
135573418171238	HTA8_1033_1	-66.4028	-12.2779
129430395177828	HTA8_1033_1	52.4401	11.0602
160372444813171	HTA8_1033_1	84.8614	-0.0404556
133846976064868	HTA8_1033_1	8.36186	80.9271
165800209210100	HTA8_1033_1	88.2801	2.09626
170797787462445	HTA8_1033_1	-59.9798	3.01846
240628337915758	HTA8_1033_1	-61.933	0.306455
121802813721502	HTA8_1033_1	57.6469	-61.6302
226392668748534	HTA8_1033_1	51.8366	9.59825
130204816297252	HTA8_1033_1	-59.1908	2.16069
160783775226213	HTA8_1033_1	-63.213	-0.891537
236245188831013	HTA8_1033_1	55.6851	10.8407
230670705805621	HTA8_1033_1	51.8333	10.1752
196730653693734	HTA8_1033_1	-0.0840464	23.8892
230746940951901	HTA8_1033_1	-66.0596	-12.0368
164693552782621	HTA8_1033_1	90.3319	1.51086
196498710453532	HTA8_1033_1	88.113	1.98893
192745043576693	HTA8_1033_1	-18.7785	-0.830562
156051929152286	HTA8_1033_1	55.7137	10.472
200983461870005	HTA8_1033_1	83.7426	-34.3968
204290766587758	HTA8_1033_1	-68.0722	-14.5489
191020345218925	HTA8_1033_1	-75.7588	-19.6551
170866373211894	HTA8_1033_1	84.6393	-0.175265
240497443625203	HTA8_1033_1	-4.89788	84.8385
231349328666014	HTA8_1033_1	55.7394	10.3317
241046916061555	HTA8_1033_1	-68.1493	-13.3834
164759036192483	HTA8_1033_1	83.5865	-34.5194
191227470403422	HTA8_1033_1	-5.54771	85.5241
227915456768350	HTA8_1033_1	88.0797	-3.69539
134954915913060	HTA8_1033_1	82.9823	-34.1223
134936676650349	HTA8_1033_1	58.8164	-61.649
231282308173038	HTA8_1033_1	8.51481	81.0503
125804771653531	HTA8_1033_1	-16.101	0.55417
126201953140124	HTA8_1033_1	-29.3156	-41.5003
200922572966747	HTA8_1033_1	-58.2401	34.4678
240559752595883	HTA8_1033_1	24.8006	66.0378
165808933628123	HTA8_1033_1	-17.6578	15.8985
133984146090285	HTA8_1033_1	51.5299	-40.1653
155843804117748	HTA8_1033_1	88.8531	-1.64765
169649573620596	HTA8_1033_1	52.8541	9.92006
131164500056475	HTA8_1033_1	55.5464	10.1394
205440994200948	HTA8_1033_1	7.36562	81.9776
169156962827037	HTA8_1033_1	89.3705	-3.01184
205441818277662	HTA8_1033_1	-68.2365	-13.5343
122378493016411	HTA8_1033_1	52.3835	9.61307
121940359993644	HTA8_1033_1	5.51647	77.1448
156039877650228	HTA8_1033_1	-8.19939	6.44273
122506919988573	HTA8_1033_1	79.7365	0.460767
165945566977333	HTA8_1033_1	80.4301	-2.76815
200501485811947	HTA8_1033_1	9.91841	82.2377
134445171955635	HTA8_1033_1	59.4434	-62.2224
122487982405557	HTA8_1033_1	51.5362	11.0553
126224501463902	HTA8_1033_1	52.902	9.93285
201448705976046	HTA8_1033_1	55.6959	10.1946
205984026549020	HTA8_1033_1	-77.8091	-6.85078
227911847263667	HTA8_1033_1	88.3391	1.87163
170875921320756	HTA8_1033_1	-20.6189	16.9595
200015215019875	HTA8_1033_1	85.8493	-5.34909
134954930628966	HTA8_1033_1	-75.2441	-22.4317
134387860400883	HTA8_1033_1	51.6374	10.4216
120703423991195	HTA8_1033_1	51.6881	9.1301
166333961857844	HTA8_1033_1	7.81615	18.0594
235000990971822	HTA8_1033_1	83.6084	-34.6712
126267419413293	HTA8_1033_1	82.5077	-0.80212
170678334209443	HTA8_1033_1	50.7626	-61.425
227922838935350	HTA8_1033_1	51.8756	11.0061
239460375219126	HTA8_1033_1	-64.0099	-9.21034
196095803772139	HTA8_1033_1	55.9748	10.0162
169589815330739	HTA8_1033_1	52.9968	11.905
157148353874726	HTA8_1033_1	20.8614	65.0671
169151728631021	HTA8_1033_1	-50.3361	60.7462
134590829644643	HTA8_1033_1	89.0658	-1.13839
197137721150190	HTA8_1033_1	89.433	-2.88872
227853850270067	HTA8_1033_1	-23.1368	-31.3159
164779318172595	HTA8_1033_1	86.8951	0.880415
200905124665068	HTA8_1033_1	53.2629	9.523
134060503944092	HTA8_1033_1	83.1052	-34.0199
130693115067694	HTA8_1033_1	7.98637	79.3563
239517148826395	HTA8_1033_1	26.139	64.2449
120718441430428	HTA8_1033_1	55.5216	7.76131
231753009543029	HTA8_1033_1	56.7642	-60.4762
228049539722094	HTA8_1033_1	-59.2363	3.23904
164779318163756	HTA8_1033_1	-26.5541	-54.9451
191706627462901	HTA8_1033_1	-80.5632	-9.50376
231365403851172	HTA8_1033_1	-51.465	33.6867
169081801166131	HTA8_1033_1	59.9806	-60.5744
169175114214771	HTA8_1033_1	55.9017	10.0277
197051821541741	HTA8_1033_1	87.974	1.74877
192788019721965	HTA8_1033_1	7.09131	82.2556
130665344821611	HTA8_1033_1	83.6623	-34.493
241054881532700	HTA8_1033_1	-5.77335	85.5561
120726911596406	HTA8_1033_1	-73.0824	-23.4565
236161840330651	HTA8_1033_1	-0.931042	21.9438
161461218232566	HTA8_1033_1	52.5974	-50.0651
133921888484067	HTA8_1033_1	-62.2742	-0.588987
130693100160886	HTA8_1033_1	-62.3096	35.1966
200897561738595	HTA8_1033_1	-5.6231	85.4806
191088305789747	HTA8_1033_1	88.4431	1.99586
191087097833763	HTA8_1033_1	89.0107	1.49729
157002352511275	HTA8_1033_1	-57.6798	37.4004
125813258611950	HTA8_1033_1	51.8415	10.5146
170120256567197	HTA8_1033_1	8.48792	15.8867
121751158601517	HTA8_1033_1	-64.6199	-11.4507
131095902239662	HTA8_1033_1	53.1164	9.48921
199954863380782	HTA8_1033_1	88.294	2.13379
130691236476854	HTA8_1033_1	82.1639	-32.7756
169012813031219	HTA8_1033_1	89.4492	-2.931
192186295105780	HTA8_1033_1	40.3437	14.3944
169245962070813	HTA8_1033_1	-1.4422	22.2796
121887343631149	HTA8_1033_1	4.46588	76.5438
170265184524204	HTA8_1033_1	46.6657	-43.8037
165723122362140	HTA8_1033_1	-66.5855	-12.1762
200992199920885	HTA8_1033_1	-61.8683	-0.572523
161943416695013	HTA8_1033_1	-85.9372	13.6377
204222269636004	HTA8_1033_1	6.24706	76.9534
161409813596406	HTA8_1033_1	-75.574	-22.5828
191141974337371	HTA8_1033_1	-80.3641	-27.014
166480137840357	HTA8_1033_1	63.0559	-25.9857
135485209929574	HTA8_1033_1	-0.376586	17.9812
155973324265381	HTA8_1033_1	83.605	-34.3751
199807043069867	HTA8_1033_1	52.8353	10.1161
164640683911413	HTA8_1033_1	88.3501	1.76672
195975932438451	HTA8_1033_1	-0.964114	23.2006
169640025054435	HTA8_1033_1	-61.6984	0.445261
191689600723806	HTA8_1033_1	88.4273	1.74023
227499918674668	HTA8_1033_1	55.4883	10.3801
134517124904812	HTA8_1033_1	52.4784	10.6885
226392636574428	HTA8_1033_1	-66.5217	-12.781
204359588865757	HTA8_1033_1	51.3724	10.1046
126748590553955	HTA8_1033_1	-8.47417	6.46853
192188622432683	HTA8_1033_1	8.23322	79.8628
170740583193821	HTA8_1033_1	-11.3136	10.9425
122379400502131	HTA8_1033_1	-66.7278	-9.92174
227922838243630	HTA8_1033_1	88.1341	2.1742
170113833319203	HTA8_1033_1	46.784	-45.4473
131080050359598	HTA8_1033_1	-37.4243	-13.9919
226949775145886	HTA8_1033_1	52.4116	11.3178
165920852072238	HTA8_1033_1	56.1592	9.72492
130143761651563	HTA8_1033_1	88.5552	-3.76108
206061367147253	HTA8_1033_1	82.1619	-32.856
195536665144029	HTA8_1033_1	-54.3394	-10.1677
232370438561131	HTA8_1033_1	56.0566	10.0139
135615160411940	HTA8_1033_1	53.1478	8.89363
204911343725284	HTA8_1033_1	-22.3682	-50.8793
160301814597541	HTA8_1033_1	88.9373	-2.60945
134530834052971	HTA8_1033_1	52.4026	9.62137
197074397817187	HTA8_1033_1	88.1559	2.00195
162011108556124	HTA8_1033_1	-86.5122	14.4441
125786518141876	HTA8_1033_1	85.2543	-3.8336
192186309851867	HTA8_1033_1	87.3171	0.113927
135023501096884	HTA8_1033_1	-84.302	9.20756
199934564318115	HTA8_1033_1	54.6749	5.98872
196730653666077	HTA8_1033_1	-69.1277	-20.6528
170181076338532	HTA8_1033_1	-56.2354	35.7622
130050212642204	HTA8_1033_1	83.2664	-34.5749
165371874499422	HTA8_1033_1	82.4785	-33.6882
204882367081395	HTA8_1033_1	88.8614	1.03494
239597526399795	HTA8_1033_1	54.5137	9.75705
204968386050267	HTA8_1033_1	-26.5225	-55.0125
192318648282355	HTA8_1033_1	52.1445	10.3235
156049560263460	HTA8_1033_1	56.0698	9.76396
200983461903587	HTA8_1033_1	55.8924	7.46818
169014052638052	HTA8_1033_1	88.9417	-1.7972
157140435224438	HTA8_1033_1	-11.7586	2.84806
165180762928995	HTA8_1033_1	36.9018	14.034
170672147000157	HTA8_1033_1	24.9675	61.9636
165258072349931	HTA8_1033_1	-59.4279	37.0319
129454182918387	HTA8_1033_1	51.7738	10.5061
232252165438380	HTA8_1033_1	82.2021	-34.6119
205294952668515	HTA8_1033_1	-21.9175	78.1289
156598210292013	HTA8_1033_1	53.2849	9.4756
165182807395563	HTA8_1033_1	49.3313	-45.544
230738101390749	HTA8_1033_1	51.1266	10.2782
196499945446301	HTA8_1033_1	88.3451	1.90889
197051836229539	HTA8_1033_1	-6.00537	85.3557
192745042983852	HTA8_1033_1	-21.3594	-45.8261
157004353354163	HTA8_1033_1	52.4641	10.1996
239594426494316	HTA8_1033_1	83.2311	-34.1988
134542465285422	HTA8_1033_1	-75.6496	-10.454
169156975741662	HTA8_1033_1	-62.304	-0.582476
231161136834995	HTA8_1033_1	7.75088	18.2027
161461187590901	HTA8_1033_1	-20.6232	16.9306
226967235968227	HTA8_1033_1	-26.705	-55.2272
197254785718107	HTA8_1033_1	81.9084	-33.1558
230604133846300	HTA8_1033_1	-64.7777	-9.46596
228058934958451	HTA8_1033_1	3.6349	-6.5508
161529248270758	HTA8_1033_1	-38.2241	-14.1466
122487995787611	HTA8_1033_1	54.632	-59.6822
130615939583331	HTA8_1033_1	-66.5952	-12.7585
200967504684981	HTA8_1033_1	50.7776	-61.3383
197075190532830	HTA8_1033_1	6.25069	76.8923
192171290049380	HTA8_1033_1	-59.6622	2.07914
156994674551013	HTA8_1033_1	-79.8896	-10.4461
126278169978668	HTA8_1033_1	52.6006	10.4847
192324048475886	HTA8_1033_1	52.689	10.7462
241184516564718	HTA8_1033_1	-77.2152	-24.6899
236230138021661	HTA8_1033_1	-64.667	-11.4246
231821327060390	HTA8_1033_1	89.644	-3.01403
192256249089254	HTA8_1033_1	-38.3114	-14.0017
192747102194460	HTA8_1033_1	-65.6101	41.0206
135081886403947	HTA8_1033_1	35.8427	4.19747
130143774271917	HTA8_1033_1	86.494	-3.29205
191087078915357	HTA8_1033_1	51.8848	11.2666
157684178800036	HTA8_1033_1	87.8208	-3.16232
195959572871918	HTA8_1033_1	-23.5229	-36.1446
126680930335141	HTA8_1033_1	-26.5017	-54.611
164640683640542	HTA8_1033_1	82.104	-6.81993
134395524208438	HTA8_1033_1	5.21911	77.3937
156022966249899	HTA8_1033_1	51.8585	10.6302
122298767207325	HTA8_1033_1	81.797	-33.2275
197185816935861	HTA8_1033_1	22.6573	62.7861
133924285697372	HTA8_1033_1	11.0112	-2.87057
121812477668715	HTA8_1033_1	82.6928	-7.32554
240147148491061	HTA8_1033_1	81.7407	-33.0434
155914222030126	HTA8_1033_1	-64.2969	-9.33861
235688944396723	HTA8_1033_1	52.3118	10.2902
135022722901804	HTA8_1033_1	7.01566	78.2382
192308970121581	HTA8_1033_1	88.0671	0.0943105
130133995961779	HTA8_1033_1	84.581	-0.396002
240152503836003	HTA8_1033_1	52.144	10.5632
165945535784691	HTA8_1033_1	8.67685	81.2254
164693565196517	HTA8_1033_1	51.8882	11.2992
206061367053542	HTA8_1033_1	88.1825	-3.18794
232251004242221	HTA8_1033_1	-8.2277	22.5073
157673011210076	HTA8_1033_1	9.74174	82.8099
170677501323508	HTA8_1033_1	-75.9734	-10.5819
200896622247276	HTA8_1033_1	-85.0271	12.2074
226392668289845	HTA8_1033_1	-84.835	11.9489
155973305358708	HTA8_1033_1	-62.7534	-12.1782
231161137162086	HTA8_1033_1	51.4853	10.7176
160920052551092	HTA8_1033_1	-59.222	1.57784
192318648015597	HTA8_1033_1	53.2915	9.74775
156022938196405	HTA8_1033_1	88.854	-0.692736
192747056352045	HTA8_1033_1	51.7174	10.163
130213138287523	HTA8_1033_1	85.3384	-3.73117
135615132915492	HTA8_1033_1	52.5919	9.65126
200502439962852	HTA8_1033_1	58.8292	-53.3952
120718487640302	HTA8_1033_1	-35.4161	27.9777
227295685176102	HTA8_1033_1	6.26186	76.9279
235127512356590	HTA8_1033_1	34.9358	5.19022
161959837546861	HTA8_1033_1	51.6757	11.0278
239589177277739	HTA8_1033_1	-33.3819	-32.2925
226884441816414	HTA8_1033_1	-75.4256	-10.3881
226419492642091	HTA8_1033_1	56.8441	9.82864
230739041442740	HTA8_1033_1	52.2512	9.84444
165714278868765	HTA8_1033_1	88.0961	1.76121
126748622018908	HTA8_1033_1	53.0662	9.69998
166477708605366	HTA8_1033_1	0.0189267	23.0158
125744654170924	HTA8_1033_1	88.4248	-2.8101
240482262564085	HTA8_1033_1	52.7497	10.1794
129663543765725	HTA8_1033_1	-64.1197	-9.37548
231349954406827	HTA8_1033_1	-0.38417	23.115
205933591612763	HTA8_1033_1	-56.913	37.4251
133924258494308	HTA8_1033_1	81.8807	-33.0722
[truncated: 80,992 more rows]

## Sheet: panelC
barcode	hta_id	tsne_1	tsne_2
192171276687076	HTA8_1033_1	26.2871	88.492
227911878798260	HTA8_1033_1	20.9642	92.664
239956443653940	HTA8_1033_1	9.32669	-1.56867
160988875050221	HTA8_1033_1	23.4503	89.3391
121735034366197	HTA8_1033_1	24.4069	87.917
165789606234356	HTA8_1033_1	18.0584	-66.0115
169649527180718	HTA8_1033_1	8.23805	-1.40002
232372439828189	HTA8_1033_1	-14.5854	-50.0243
226212233570214	HTA8_1033_1	18.0091	-65.9045
169038970842019	HTA8_1033_1	-78.1719	-8.74753
191706627435237	HTA8_1033_1	23.4731	89.8684
230679148448669	HTA8_1033_1	24.9698	93.6302
157070656728419	HTA8_1033_1	-73.7952	-10.4167
161384146102574	HTA8_1033_1	30.1837	-29.5465
135546862266787	HTA8_1033_1	27.0626	93.6079
227906778482611	HTA8_1033_1	65.3739	-28.2997
236718677933286	HTA8_1033_1	17.9701	-65.8124
169560809847516	HTA8_1033_1	24.3447	93.4905
239406522453294	HTA8_1033_1	25.9794	93.8881
227303201069422	HTA8_1033_1	-11.8419	-33.5803
239597545245933	HTA8_1033_1	17.9195	-64.7548
239589224013022	HTA8_1033_1	18.2985	-65.9898
226889792449372	HTA8_1033_1	67.8157	-28.7754
164640656375021	HTA8_1033_1	18.263	-65.8514
226829547235190	HTA8_1033_1	72.1584	-25.5978
230748942154486	HTA8_1033_1	18.9066	-64.8962
227922853673718	HTA8_1033_1	17.8965	-65.6533
169151741774556	HTA8_1033_1	17.8769	-64.3363
126748603336950	HTA8_1033_1	-73.6928	-10.6381
231366194023259	HTA8_1033_1	18.0736	-64.9138
134463456667508	HTA8_1033_1	17.9784	-64.4938
228049586084275	HTA8_1033_1	-6.35714	-29.4837
231366208960348	HTA8_1033_1	-78.0573	-8.67649
134447975852260	HTA8_1033_1	65.2437	-27.0249
192237968250588	HTA8_1033_1	23.4006	84.7301
130132622032102	HTA8_1033_1	17.8402	-64.4167
156022953139547	HTA8_1033_1	30.5659	-29.41
133896521275238	HTA8_1033_1	-23.0463	-31.5671
157606841903965	HTA8_1033_1	17.9329	-65.5901
204840369863076	HTA8_1033_1	19.0191	-64.7669
169245949441908	HTA8_1033_1	72.0734	-25.7985
125720870442843	HTA8_1033_1	-74.0416	-10.289
122291487632291	HTA8_1033_1	-11.9418	-33.686
135006502148398	HTA8_1033_1	31.0662	-33.8112
195486037433710	HTA8_1033_1	27.4834	20.3704
226213441948982	HTA8_1033_1	69.6075	-29.0413
126347829210484	HTA8_1033_1	66.1225	-27.4879
134448022174109	HTA8_1033_1	69.8991	-28.8157
195486037195702	HTA8_1033_1	71.3781	-31.2388
240633659709301	HTA8_1033_1	17.9881	-65.4553
135692456708467	HTA8_1033_1	10.8785	-48.3121
192120125319605	HTA8_1033_1	82.708	5.25446
236297802636068	HTA8_1033_1	-77.6186	-9.76793
196730653693734	HTA8_1033_1	7.24381	-3.5757
192745043576693	HTA8_1033_1	10.7208	-11.8048
125804771653531	HTA8_1033_1	4.73035	4.135
200922572966747	HTA8_1033_1	69.8698	-29.1539
165808933628123	HTA8_1033_1	-33.3588	-31.7179
156039877650228	HTA8_1033_1	4.5477	-0.388722
170875921320756	HTA8_1033_1	7.99151	-2.1153
166333961857844	HTA8_1033_1	-33.0722	-29.4726
169151728631021	HTA8_1033_1	83.5405	6.84995
231365403851172	HTA8_1033_1	9.71026	-1.28817
236161840330651	HTA8_1033_1	-73.6426	-10.5711
130693100160886	HTA8_1033_1	70.7697	-31.2465
157002352511275	HTA8_1033_1	68.1042	-26.0304
170120256567197	HTA8_1033_1	3.41966	-0.838495
192186295105780	HTA8_1033_1	-83.9205	-7.93991
169245962070813	HTA8_1033_1	5.56765	-1.34381
135485209929574	HTA8_1033_1	3.39217	-0.685768
195975932438451	HTA8_1033_1	5.49885	-1.43144
126748590553955	HTA8_1033_1	-23.0589	-31.8021
170740583193821	HTA8_1033_1	-5.97948	-22.8416
131080050359598	HTA8_1033_1	17.7915	-64.4979
170181076338532	HTA8_1033_1	65.8902	-27.9661
157140435224438	HTA8_1033_1	-33.3738	-33.4048
165180762928995	HTA8_1033_1	-67.4514	-13.9564
165258072349931	HTA8_1033_1	69.9407	-25.2895
205294952668515	HTA8_1033_1	23.3852	87.9706
231161136834995	HTA8_1033_1	-36.7672	-33.5483
161461187590901	HTA8_1033_1	6.31809	-0.92444
228058934958451	HTA8_1033_1	-10.3752	-35.6023
161529248270758	HTA8_1033_1	17.8103	-64.6349
192747102194460	HTA8_1033_1	73.4267	-28.348
135081886403947	HTA8_1033_1	-70.4764	38.8824
133924285697372	HTA8_1033_1	-32.6617	-54.1652
232251004242221	HTA8_1033_1	6.0007	-0.976346
120718487640302	HTA8_1033_1	17.7904	-64.5261
235127512356590	HTA8_1033_1	-67.6502	-25.467
166477708605366	HTA8_1033_1	3.35673	-1.44504
231349954406827	HTA8_1033_1	4.69071	-1.50189
205933591612763	HTA8_1033_1	63.7354	-26.2757
133906824357734	HTA8_1033_1	-22.4961	-29.8424
205932337519004	HTA8_1033_1	-22.0311	-28.1547
129447693806446	HTA8_1033_1	4.572	-0.649419
199807070857507	HTA8_1033_1	-59.7148	-30.9563
201448674977643	HTA8_1033_1	-16.8254	27.5617
165714263763867	HTA8_1033_1	5.49989	-0.417269
157612091231142	HTA8_1033_1	30.0884	-28.7551
204410979499310	HTA8_1033_1	-78.2087	-9.82083
129524091771174	HTA8_1033_1	48.2731	-27.0948
125102576068326	HTA8_1033_1	67.7845	-25.8979
200372682967798	HTA8_1033_1	-13.1481	-36.8471
200493030303604	HTA8_1033_1	-82.9324	-18.245
134583312832428	HTA8_1033_1	7.34418	-2.02865
196105467185974	HTA8_1033_1	-21.2319	23.5447
191139664586598	HTA8_1033_1	4.76982	-1.08232
121751112959718	HTA8_1033_1	17.8841	-65.6955
157002371091820	HTA8_1033_1	-75.7899	-7.4681
230679160929691	HTA8_1033_1	-0.968725	-22.4084
235060832655275	HTA8_1033_1	-29.3203	24.4179
169560836795110	HTA8_1033_1	63.7483	-26.268
157606869658022	HTA8_1033_1	-35.3559	-32.0438
227911833111781	HTA8_1033_1	-68.1354	-22.7706
226213469310254	HTA8_1033_1	-66.1532	-26.7127
155843772214517	HTA8_1033_1	7.79809	-3.27002
162004647730588	HTA8_1033_1	-58.1248	-36.6822
169245981432166	HTA8_1033_1	-81.8404	-6.13229
130132622297012	HTA8_1033_1	1.92199	1.86359
170797774818035	HTA8_1033_1	64.7095	-25.9514
135142982765478	HTA8_1033_1	-35.3078	-32.1077
130050212706525	HTA8_1033_1	-33.2801	-31.1014
195634107366693	HTA8_1033_1	-80.1465	-13.0546
235748417722675	HTA8_1033_1	66.8625	-26.1024
161538750201140	HTA8_1033_1	87.0292	26.7917
196114190907318	HTA8_1033_1	-26.7826	22.0829
231772383827819	HTA8_1033_1	72.1377	-26.9355
196524392495854	HTA8_1033_1	-35.1313	-30.8357
206061348276019	HTA8_1033_1	69.5311	-25.0102
130546024962788	HTA8_1033_1	30.6026	-28.6482
156051956488933	HTA8_1033_1	-50.7909	-61.4112
155911418206948	HTA8_1033_1	70.9437	-28.3201
170869459994342	HTA8_1033_1	-34.0037	-32.5637
169107422112030	HTA8_1033_1	-64.5888	-29.7349
169787234905003	HTA8_1033_1	5.59299	1.02471
226833139980203	HTA8_1033_1	-45.9507	15.3695
195622429941099	HTA8_1033_1	69.5649	-27.924
227304409807219	HTA8_1033_1	68.4545	-25.533
231349954438901	HTA8_1033_1	-32.7168	26.561
200967516546860	HTA8_1033_1	11.3129	18.0767
125127942625587	HTA8_1033_1	5.71147	-0.43247
192662392749475	HTA8_1033_1	-73.8402	-10.4458
161341987253046	HTA8_1033_1	-52.0773	-32.8723
129446781859766	HTA8_1033_1	-6.0983	-22.9867
120703423572916	HTA8_1033_1	63.6343	-26.2491
130050224470965	HTA8_1033_1	47.4292	-26.8199
130127284627813	HTA8_1033_1	48.1834	-27.8029
236230125505371	HTA8_1033_1	3.71993	-1.32546
196498756066718	HTA8_1033_1	63.9045	-26.6677
200923735013797	HTA8_1033_1	7.19043	-2.19985
240694997760420	HTA8_1033_1	89.1614	-31.7916
122298766943982	HTA8_1033_1	-17.437	-31.7469
230807043787125	HTA8_1033_1	-77.5525	-8.67645
161529235107101	HTA8_1033_1	7.53828	-3.25175
191553101847283	HTA8_1033_1	4.80898	-0.740308
197145252215724	HTA8_1033_1	-89.6812	-2.15388
204911343515446	HTA8_1033_1	-35.7164	-31.0845
197120287258539	HTA8_1033_1	63.5385	-26.2836
125744673113948	HTA8_1033_1	3.03163	-1.4831
131149870774694	HTA8_1033_1	33.3278	28.8437
231849424710046	HTA8_1033_1	71.2197	-25.8805
232372471196907	HTA8_1033_1	70.2529	-26.8083
121829791320491	HTA8_1033_1	-71.1603	-21.4319
157560268798749	HTA8_1033_1	-12.8507	-34.4532
226333594085300	HTA8_1033_1	62.649	-26.4013
169019658652523	HTA8_1033_1	2.53428	-1.55456
157562596650356	HTA8_1033_1	81.1466	-35.3801
122369615546077	HTA8_1033_1	-38.9825	-53.0307
161529235979052	HTA8_1033_1	70.209	-25.9954
130143793665846	HTA8_1033_1	-65.6842	-17.0563
134387891853726	HTA8_1033_1	62.5553	-26.1595
240633706372318	HTA8_1033_1	-62.9324	-14.2447
170728665528734	HTA8_1033_1	-35.1723	-32.5961
129576454707636	HTA8_1033_1	-2.51151	-28.7501
155911418669806	HTA8_1033_1	-20.1683	-49.6698
161332504161587	HTA8_1033_1	-67.0935	-13.9658
236297783299427	HTA8_1033_1	68.7297	-25.3128
192317721339763	HTA8_1033_1	3.05468	-1.39633
204968412724645	HTA8_1033_1	70.777	-25.1901
121869090314531	HTA8_1033_1	-73.9259	-10.4137
135547770783531	HTA8_1033_1	-24.4846	-29.0036
130751365565276	HTA8_1033_1	-70.511	38.6627
164693584035235	HTA8_1033_1	49.163	-28.1514
170672147359525	HTA8_1033_1	-52.438	-34.1101
235067382119782	HTA8_1033_1	70.9295	-28.037
230749778406822	HTA8_1033_1	80.9669	-38.6942
121889805420845	HTA8_1033_1	85.4017	-33.7618
191164495322534	HTA8_1033_1	70.5797	-27.5848
129454164260764	HTA8_1033_1	7.64136	-3.38456
157071999089950	HTA8_1033_1	67.1901	-26.0875
227906778708908	HTA8_1033_1	-34.6107	23.7091
135475948899189	HTA8_1033_1	-34.2839	-33.1758
166425364393318	HTA8_1033_1	-22.959	-30.4867
165371920205549	HTA8_1033_1	-75.1176	5.44559
231133475628908	HTA8_1033_1	65.6138	-26.5566
161944805464366	HTA8_1033_1	63.6074	-26.2969
201532546697965	HTA8_1033_1	4.4685	-1.31456
121963875359460	HTA8_1033_1	7.48896	-2.16181
240489913313629	HTA8_1033_1	66.2786	-25.9547
232250958007198	HTA8_1033_1	74.9994	8.13385
239589191961382	HTA8_1033_1	71.3418	-25.6947
134601803427182	HTA8_1033_1	3.72021	-0.779755
131149843524380	HTA8_1033_1	63.3257	-26.2113
204959689337707	HTA8_1033_1	6.78594	0.655888
131227018545588	HTA8_1033_1	1.06302	5.38476
204342126130915	HTA8_1033_1	66.0224	-27.5752
121829764556572	HTA8_1033_1	70.0427	-28.5498
157148354144502	HTA8_1033_1	8.73893	-1.22549
169014021253365	HTA8_1033_1	8.4252	-0.124414
133898400655083	HTA8_1033_1	-52.0483	-32.676
232370438620982	HTA8_1033_1	70.4799	-23.559
169021671696756	HTA8_1033_1	72.8052	-25.2433
200905078565213	HTA8_1033_1	-33.0343	-31.3872
231772383726427	HTA8_1033_1	67.6745	-27.0766
157689534859676	HTA8_1033_1	8.70244	-3.03295
121887370997108	HTA8_1033_1	68.4462	-24.8194
240152489343710	HTA8_1033_1	3.43617	1.12543
134034868267419	HTA8_1033_1	-78.476	-9.00362
196586535311261	HTA8_1033_1	72.0952	-29.2972
155828771772262	HTA8_1033_1	69.6091	-24.7065
169038998002468	HTA8_1033_1	64.7144	-26.9259
191646632172251	HTA8_1033_1	35.6538	-29.3787
160243564297628	HTA8_1033_1	73.2331	-33.0719
121829791554278	HTA8_1033_1	64.6672	-28.6384
196019715001254	HTA8_1033_1	69.6383	-29.5689
126347801454813	HTA8_1033_1	44.8545	-26.366
126912873057012	HTA8_1033_1	30.4364	-30.3828
227374184221606	HTA8_1033_1	63.7302	-26.1339
232321034373870	HTA8_1033_1	66.4736	-26.0886
169038985509235	HTA8_1033_1	30.4212	-30.1012
164642044438812	HTA8_1033_1	-78.1483	-22.0244
241184535599412	HTA8_1033_1	-34.4478	-30.7447
157697976257261	HTA8_1033_1	75.0323	-33.642
227922838513379	HTA8_1033_1	44.2015	-43.3592
135022710479155	HTA8_1033_1	-34.8635	-30.0898
165326911597796	HTA8_1033_1	73.8857	-33.8783
160439387470574	HTA8_1033_1	6.31555	-1.7572
120856597916069	HTA8_1033_1	-53.0133	-32.3878
164623744952547	HTA8_1033_1	47.4037	-26.8527
191713982207854	HTA8_1033_1	7.30189	-3.11325
196576871042348	HTA8_1033_1	-75.3031	-11.8476
200914922817268	HTA8_1033_1	62.8024	-26.174
135562653723035	HTA8_1033_1	10.4423	-66.1915
235067428497203	HTA8_1033_1	72.8166	-25.9448
227425454603574	HTA8_1033_1	69.1521	-27.8185
204222284393819	HTA8_1033_1	85.8506	-33.9856
200967516444403	HTA8_1033_1	8.06305	0.133506
125804771239788	HTA8_1033_1	-4.46867	12.8495
169727151762844	HTA8_1033_1	48.8531	-28.2526
122488773102453	HTA8_1033_1	71.7258	-21.3727
156031662319523	HTA8_1033_1	7.17862	-3.06878
240000152001821	HTA8_1033_1	-22.0796	-28.1176
122499690813686	HTA8_1033_1	41.0401	36.4672
134376318416795	HTA8_1033_1	-36.157	-34.421
160920021158766	HTA8_1033_1	48.8829	-28.2665
228040681383644	HTA8_1033_1	-40.6206	-38.3454
161944758536622	HTA8_1033_1	-73.7879	-10.4817
195622448577835	HTA8_1033_1	63.6269	-26.1505
135501362359595	HTA8_1033_1	7.67385	-1.46776
200494264802011	HTA8_1033_1	-5.54273	-24.8869
204959689107699	HTA8_1033_1	70.0675	-26.1068
236700543437238	HTA8_1033_1	9.2295	-1.74952
135621977954203	HTA8_1033_1	65.9028	-25.8085
126267432290221	HTA8_1033_1	62.9293	-26.2141
240135577721644	HTA8_1033_1	15.7271	7.72641
227911878727987	HTA8_1033_1	-51.257	-33.7928
157562577837355	HTA8_1033_1	-6.30861	-23.3698
227293403213163	HTA8_1033_1	77.9205	-25.4264
169777330346332	HTA8_1033_1	-50.7853	14.2235
191622894700907	HTA8_1033_1	8.44686	-3.33624
156572843396341	HTA8_1033_1	-66.6399	33.0005
134533231012205	HTA8_1033_1	64.3825	-26.6836
125033721547997	HTA8_1033_1	-58.65	-40.2813
157606888303915	HTA8_1033_1	-29.7726	-36.7646
134377511213341	HTA8_1033_1	7.10452	-3.15292
236176872237853	HTA8_1033_1	68.7432	-29.3365
121416373615453	HTA8_1033_1	53.985	23.5102
169038971287965	HTA8_1033_1	69.3442	-24.5372
226273482693859	HTA8_1033_1	-59.6372	-31.1755
227517797092651	HTA8_1033_1	63.9031	-26.2376
156022966204342	HTA8_1033_1	71.1135	-26.1378
191648484674477	HTA8_1033_1	68.018	-23.9378
235748449536741	HTA8_1033_1	66.1946	-25.5906
195634079316892	HTA8_1033_1	70.1824	-23.9064
231296416279838	HTA8_1033_1	64.4019	-25.6375
133992858147164	HTA8_1033_1	-3.77778	-37.839
205932351933291	HTA8_1033_1	77.5186	-0.0794112
169175095142182	HTA8_1033_1	-66.8137	-13.9157
155911449897757	HTA8_1033_1	-54.3354	-35.1855
241038775409078	HTA8_1033_1	-73.8433	-11.4393
125746520481190	HTA8_1033_1	-37.2477	-31.7926
191689569549598	HTA8_1033_1	-34.0733	-32.6698
133846963469171	HTA8_1033_1	49.6313	-27.816
129586387639069	HTA8_1033_1	-52.0886	-33.1184
157140435752796	HTA8_1033_1	18.0185	-66.007
165248408963996	HTA8_1033_1	-34.5539	23.6919
135066478110443	HTA8_1033_1	64.7801	-25.9298
156515947133678	HTA8_1033_1	-51.1976	-33.4959
161867061218605	HTA8_1033_1	63.9092	-25.9105
200418719644085	HTA8_1033_1	63.939	-26.6361
165808886996212	HTA8_1033_1	67.5444	-25.9289
226273482631531	HTA8_1033_1	70.9751	-24.1439
164710463690550	HTA8_1033_1	63.528	-26.2411
161959819044709	HTA8_1033_1	63.7377	-26.319
192739586525030	HTA8_1033_1	71.9163	-25.5864
241054862208228	HTA8_1033_1	72.8907	-25.3111
228040709368228	HTA8_1033_1	3.62153	1.92994
200968878083371	HTA8_1033_1	-51.3578	-33.6398
200418701003684	HTA8_1033_1	70.2228	-25.093
204292760975589	HTA8_1033_1	68.8442	-24.9799
160999597828317	HTA8_1033_1	2.39416	-1.20479
164761854921117	HTA8_1033_1	-35.1723	-30.3779
134515770641187	HTA8_1033_1	-24.8473	-29.5276
231772383471470	HTA8_1033_1	1.738	2.13864
134396838631836	HTA8_1033_1	70.8977	-24.3304
135546830437734	HTA8_1033_1	71.3805	-26.8098
231220165076774	HTA8_1033_1	-23.5552	-57.3597
129593903373748	HTA8_1033_1	68.3183	-26.7577
134034853152491	HTA8_1033_1	72.0506	-25.4473
160372425705893	HTA8_1033_1	30.2309	-29.6505
241046943386979	HTA8_1033_1	3.14317	-0.844244
121887390324510	HTA8_1033_1	-50.4879	-33.4133
232242516737333	HTA8_1033_1	-22.8467	-30.7746
121946445593502	HTA8_1033_1	30.4353	-30.0538
135066450517363	HTA8_1033_1	65.1055	-25.3111
195426996833206	HTA8_1033_1	43.5701	-29.8151
130608321412531	HTA8_1033_1	7.26974	-2.23101
192101784079078	HTA8_1033_1	73.8346	-33.814
235007414758812	HTA8_1033_1	-73.7096	-10.5464
122505028655405	HTA8_1033_1	69.3375	-25.0507
120718456667548	HTA8_1033_1	-5.84752	-22.0634
231900159036846	HTA8_1033_1	2.49827	3.93293
126760299117429	HTA8_1033_1	36.3509	-46.7587
161394749566259	HTA8_1033_1	63.8127	-25.3405
227449364761317	HTA8_1033_1	-85.8195	-14.5807
169038998792547	HTA8_1033_1	-82.5996	-18.5641
236176841067940	HTA8_1033_1	5.71533	1.81771
239597526306157	HTA8_1033_1	67.99	-25.5426
121405248846692	HTA8_1033_1	74.5102	-25.4177
160911833585572	HTA8_1033_1	66.213	-27.0384
230600528320923	HTA8_1033_1	65.8925	21.1619
191697116851054	HTA8_1033_1	69.609	-30.846
192317721070390	HTA8_1033_1	65.1957	-26.9804
196019733355803	HTA8_1033_1	-22.211	10.6327
241055667992931	HTA8_1033_1	69.7405	-25.4002
129509031365877	HTA8_1033_1	-59.9306	-30.7956
130187770906404	HTA8_1033_1	67.9461	-25.7723
197280126057395	HTA8_1033_1	71.7093	-23.9683
165713638975835	HTA8_1033_1	-15.7332	10.712
134530833996206	HTA8_1033_1	2.67661	4.24261
134394557382059	HTA8_1033_1	66.0209	-27.429
192186309077750	HTA8_1033_1	73.8338	-33.8661
196516964056291	HTA8_1033_1	8.37669	-3.29585
126888161753836	HTA8_1033_1	49.4757	-27.9138
134447989909814	HTA8_1033_1	65.2432	-25.2914
196730666043237	HTA8_1033_1	64.8358	-28.2125
134513473730484	HTA8_1033_1	-36.7997	-33.6275
235128478885670	HTA8_1033_1	69.9918	-27.9698
170328415393516	HTA8_1033_1	-0.375595	15.997
235748449019742	HTA8_1033_1	-52.6845	-33.7587
232319542582493	HTA8_1033_1	-0.725087	5.65818
164830723029812	HTA8_1033_1	71.2844	-26.6929
240489912981358	HTA8_1033_1	72.6665	-28.4072
204342126393181	HTA8_1033_1	-51.3175	-33.4787
161384177814245	HTA8_1033_1	-7.42982	32.8936
239543705004891	HTA8_1033_1	63.5631	-26.0536
235214365148909	HTA8_1033_1	7.34531	-2.0442
232379687320803	HTA8_1033_1	29.4936	-31.9079
170738704858339	HTA8_1033_1	65.6091	-27.2119
199884232838499	HTA8_1033_1	71.4414	-27.4634
164707389861108	HTA8_1033_1	9.01106	-1.19653
125746533002459	HTA8_1033_1	3.1477	-1.17821
135485209893165	HTA8_1033_1	71.4625	-26.8432
134594421996403	HTA8_1033_1	65.763	-26.2255
165329193352422	HTA8_1033_1	5.38751	-1.25156
120769847449958	HTA8_1033_1	71.0703	-27.2785
135005262728414	HTA8_1033_1	-58.0861	28.2224
135005294156724	HTA8_1033_1	70.9405	-25.8684
165738960074467	HTA8_1033_1	31.2448	-22.3536
231772351551213	HTA8_1033_1	71.3387	-28.077
231133507414366	HTA8_1033_1	65.0834	-25.9093
134463410367717	HTA8_1033_1	-75.0255	-19.366
129981255633763	HTA8_1033_1	69.8283	-25.346
135496096766371	HTA8_1033_1	70.2226	-24.7304
169039937623860	HTA8_1033_1	68.0966	-26.087
227494295886045	HTA8_1033_1	66.142	-27.1239
129446800943542	HTA8_1033_1	8.55609	-3.19913
239459033036716	HTA8_1033_1	1.4685	1.98427
170869447113141	HTA8_1033_1	71.7829	-21.2987
239595647884020	HTA8_1033_1	-22.9592	-30.76
192747102202220	HTA8_1033_1	-35.2033	-31.0898
170247782251300	HTA8_1033_1	7.34682	-3.07949
169038985673452	HTA8_1033_1	66.0154	-27.4349
156524134488821	HTA8_1033_1	8.29295	-3.31192
160990888381219	HTA8_1033_1	49.7651	-27.8031
160904034597275	HTA8_1033_1	-40.807	-43.4368
130546044159846	HTA8_1033_1	12.4051	3.06335
166273864023453	HTA8_1033_1	68.3502	-25.9535
134396839053621	HTA8_1033_1	73.5862	-32.2582
204959688878508	HTA8_1033_1	71.2611	-25.809
192729623227739	HTA8_1033_1	-17.6925	10.2371
166265495862171	HTA8_1033_1	7.99115	0.182229
157612122228524	HTA8_1033_1	63.571	-45.1563
135023528961773	HTA8_1033_1	-52.6439	-32.7337
131163547883805	HTA8_1033_1	68.0049	-26.4001
131223690602340	HTA8_1033_1	7.17504	-1.81842
121829778671854	HTA8_1033_1	45.0431	-30.0492
231901052157363	HTA8_1033_1	70.6383	-26.4049
165784072144627	HTA8_1033_1	90.9418	-34.3454
156941807479541	HTA8_1033_1	30.1162	-33.0058
240162153577699	HTA8_1033_1	37.0102	-31.7546
170678353062324	HTA8_1033_1	75.1209	-33.7309
231366209197878	HTA8_1033_1	-77.2749	-8.90795
230612576426230	HTA8_1033_1	70.7213	-26.2545
195418257832365	HTA8_1033_1	34.6129	-41.963
235058973298035	HTA8_1033_1	29.2568	-32.0612
122444899305206	HTA8_1033_1	87.3275	-34.6042
200005596887923	HTA8_1033_1	68.6507	-26.4174
236220461829540	HTA8_1033_1	44.971	-26.3602
130074670984555	HTA8_1033_1	5.64807	3.64139
200907406338469	HTA8_1033_1	58.054	-43.4531
231349297212251	HTA8_1033_1	1.58952	1.64702
226960811977443	HTA8_1033_1	1.72744	2.06358
226331284367267	HTA8_1033_1	71.1199	-26.3271
197137748315510	HTA8_1033_1	66.916	-26.6731
227494281506083	HTA8_1033_1	3.50277	-0.816464
165926911301429	HTA8_1033_1	71.4441	-29.489
130204843850974	HTA8_1033_1	69.5071	-28.6405
162020753595614	HTA8_1033_1	-68.6406	-14.1226
165782071397670	HTA8_1033_1	90.3481	-34.1029
191767550252957	HTA8_1033_1	29.4725	-31.1452
157071984773349	HTA8_1033_1	72.2319	-26.8344
155954399623925	HTA8_1033_1	-5.82926	-22.5116
204842785786142	HTA8_1033_1	5.79023	3.3493
164701725222627	HTA8_1033_1	-35.7493	-31.0642
196087347370916	HTA8_1033_1	-51.3076	-33.5965
236718690097909	HTA8_1033_1	8.3647	-2.77948
156031677843894	HTA8_1033_1	69.9669	-27.7235
204198513175852	HTA8_1033_1	71.3641	-24.1197
134602609613085	HTA8_1033_1	71.7755	-27.8628
196576852170676	HTA8_1033_1	69.887	-27.3588
191166522805478	HTA8_1033_1	-34.1305	25.8836
205441786330341	HTA8_1033_1	69.7535	-25.995
231365388954027	HTA8_1033_1	69.8805	-24.6804
227914141874550	HTA8_1033_1	7.20932	-2.97485
165191531555566	HTA8_1033_1	-16.0662	9.01621
121877975920027	HTA8_1033_1	65.9274	-26.1564
196569623358237	HTA8_1033_1	89.5186	-31.6321
125745344689973	HTA8_1033_1	-73.6574	-12.1087
161547099453678	HTA8_1033_1	29.6099	-29.1244
134936708171564	HTA8_1033_1	72.0014	-27.0863
235000959780780	HTA8_1033_1	64.7275	-28.2489
227516845020981	HTA8_1033_1	68.8235	-24.8374
121339897075491	HTA8_1033_1	-22.5948	-30.8107
165849582233819	HTA8_1033_1	48.2837	-25.7369
161952155463084	HTA8_1033_1	63.9271	-25.3941
201587053704949	HTA8_1033_1	52.161	-44.0208
239589177813286	HTA8_1033_1	-24.5969	-58.1016
226394681817908	HTA8_1033_1	92.4107	-34.5487
201446674094429	HTA8_1033_1	65.4992	-26.114
206068883543838	HTA8_1033_1	72.1529	-33.5835
166477694101853	HTA8_1033_1	65.564	-26.2624
161547086386971	HTA8_1033_1	66.0417	-24.997
235678503168372	HTA8_1033_1	1.0835	1.89373
200501513305396	HTA8_1033_1	-33.1537	-30.9557
204351804753629	HTA8_1033_1	63.7502	-26.1972
129454150970102	HTA8_1033_1	72.5421	-32.0887
204842804394741	HTA8_1033_1	75.3078	-33.499
162020726298915	HTA8_1033_1	7.59112	-3.70885
191622876354396	HTA8_1033_1	68.3692	-27.8817
197057101839597	HTA8_1033_1	67.1665	-26.1752
126227569399669	HTA8_1033_1	65.7266	-27.1874
125168028076973	HTA8_1033_1	72.524	-32.2867
192171290061150	HTA8_1033_1	73.2745	-33.9721
166288849594668	HTA8_1033_1	70.1537	-26.1606
165378363419060	HTA8_1033_1	-50.8378	-33.3415
161943431341926	HTA8_1033_1	8.26206	-3.74339
122291487624548	HTA8_1033_1	4.70514	2.60131
191164522355958	HTA8_1033_1	65.0304	-27.383
157606842423539	HTA8_1033_1	-51.7774	-32.879
122436442835363	HTA8_1033_1	75.082	-33.6737
206068851785134	HTA8_1033_1	66.3878	-27.0489
226394635458867	HTA8_1033_1	69.9606	-25.4988
204882379204451	HTA8_1033_1	33.2017	-43.9602
231290005216565	HTA8_1033_1	66.0792	-25.9065
133992870537502	HTA8_1033_1	30.6235	-33.4581
156024192785126	HTA8_1033_1	-50.385	-33.2505
160439373056237	HTA8_1033_1	-16.1148	8.72235
240559721179036	HTA8_1033_1	-34.9908	-30.5782
161942491778283	HTA8_1033_1	73.1105	-28.5511
199807058262838	HTA8_1033_1	70.2699	-27.2978
192256268257579	HTA8_1033_1	3.24106	-0.887616
134590783671723	HTA8_1033_1	73.2815	-33.3135
191140619311523	HTA8_1033_1	70.899	-25.7939
239460328851236	HTA8_1033_1	71.2826	-30.0222
192104065522102	HTA8_1033_1	7.828	-3.05936
166265495698333	HTA8_1033_1	-36.5534	-31.6265
204970280041781	HTA8_1033_1	44.5469	-43.2102
196524360722654	HTA8_1033_1	72.4735	-25.5153
131234266539878	HTA8_1033_1	66.6553	-26.3869
135692457294067	HTA8_1033_1	68.3192	-24.8827
157673057078564	HTA8_1033_1	17.6165	-64.3088
135615178819483	HTA8_1033_1	70.2582	-27.3981
235619332279205	HTA8_1033_1	-37.7257	-31.7857
135693650319667	HTA8_1033_1	85.9978	-34.0143
241055668067227	HTA8_1033_1	88.2154	-37.4901
131163533985515	HTA8_1033_1	72.49	-25.2548
170181030264102	HTA8_1033_1	71.7355	-26.7738
157553825791262	HTA8_1033_1	21.2971	33.2993
170678334184860	HTA8_1033_1	67.43	-25.0047
131164500092726	HTA8_1033_1	66.9177	-27.7014
170181044914036	HTA8_1033_1	-15.8104	9.58419
157562549950363	HTA8_1033_1	73.1742	-33.0437
227303201135404	HTA8_1033_1	2.18851	3.53552
197264034424692	HTA8_1033_1	6.13663	0.619035
166273844992923	HTA8_1033_1	30.1385	-28.9635
231686484122460	HTA8_1033_1	65.8211	-26.8493
131080077626667	HTA8_1033_1	70.1762	-29.9882
192110507478316	HTA8_1033_1	28.29	21.4499
170797787433755	HTA8_1033_1	65.9262	-26.7818
170328427785500	HTA8_1033_1	93.3845	-33.228
120786785299301	HTA8_1033_1	4.6473	-2.62794
170120228760878	HTA8_1033_1	-51.7735	-32.4541
232372470410094	HTA8_1033_1	70.6275	-24.0332
197271831660973	HTA8_1033_1	67.6728	-26.2516
196569623350700	HTA8_1033_1	68.5072	-25.5946
156048619919644	HTA8_1033_1	70.4195	-28.0323
200923749178141	HTA8_1033_1	-66.0807	38.3309
239612577409838	HTA8_1033_1	-63.9631	-14.9089
227374183966517	HTA8_1033_1	70.2829	-24.9357
192197449083739	HTA8_1033_1	9.04465	-1.64097
200417914280867	HTA8_1033_1	4.51386	-2.54129
126767527582940	HTA8_1033_1	70.1371	-25.5836
191072046366131	HTA8_1033_1	4.67677	-2.62019
197137721158438	HTA8_1033_1	30.3109	-33.9136
130049284992307	HTA8_1033_1	-53.2257	-32.9013
126843092069294	HTA8_1033_1	64.5551	-28.5791
130615971567899	HTA8_1033_1	-59.5793	-31.0596
192186341026589	HTA8_1033_1	-64.7774	-20.766
200982548863837	HTA8_1033_1	71.1325	-25.8949
130142317177700	HTA8_1033_1	-78.2843	-9.54376
161409007734060	HTA8_1033_1	9.42804	-0.954887
161867074231030	HTA8_1033_1	56.1362	4.20345
121184473234675	HTA8_1033_1	70.1488	-27.9037
133837062326638	HTA8_1033_1	69.1615	-25.4356
227297008966564	HTA8_1033_1	-24.695	-29.4237
226967254678366	HTA8_1033_1	11.1061	-0.194363
165310939975019	HTA8_1033_1	-24.7958	-29.5598
192662391900980	HTA8_1033_1	30.5441	-29.8626
162081957132700	HTA8_1033_1	69.329	-29.7719
129524078856436	HTA8_1033_1	3.18207	1.63963
129430426172139	HTA8_1033_1	5.35484	-22.17
134602621639974	HTA8_1033_1	48.8787	-30.6347
133921842613094	HTA8_1033_1	-64.852	-21.2171
121955407219638	HTA8_1033_1	70.4613	-23.5986
130691236547813	HTA8_1033_1	68.0362	-28.1387
156039877122860	HTA8_1033_1	-1.34254	32.3983
160905391435037	HTA8_1033_1	68.5285	-26.0238
231686452205414	HTA8_1033_1	70.174	-29.7041
195426982218523	HTA8_1033_1	72.2014	-30.3311
200570488703325	HTA8_1033_1	33.1932	28.9169
206068837431149	HTA8_1033_1	72.7265	-26.6179
227905793014109	HTA8_1033_1	-24.473	-29.4745
157131039989173	HTA8_1033_1	-42.3203	-41.5989
191096715397342	HTA8_1033_1	-63.9974	-14.5873
165397777988963	HTA8_1033_1	-45.7865	-71.2467
131165949679918	HTA8_1033_1	31.5707	19.9204
191139710654749	HTA8_1033_1	67.4374	-25.0684
200372636245412	HTA8_1033_1	72.094	-32.0729
230679133736373	HTA8_1033_1	-26.622	-28.9297
165800177528166	HTA8_1033_1	-19.1581	-52.5859
129454151485341	HTA8_1033_1	64.1698	-26.2391
228040708605797	HTA8_1033_1	-9.44947	7.65172
192729635022635	HTA8_1033_1	-51.0992	-34.8095
226821194344292	HTA8_1033_1	7.44869	0.765429
200432946169715	HTA8_1033_1	84.5129	-34.8583
230663161764190	HTA8_1033_1	9.42391	-1.31746
199807057999604	HTA8_1033_1	29.0735	-34.3492
162070030338798	HTA8_1033_1	68.9298	-25.9941
126843092678382	HTA8_1033_1	69.7528	-28.3946
129661636892580	HTA8_1033_1	29.1364	-30.635
164759035820901	HTA8_1033_1	6.66694	-15.3115
227517769334123	HTA8_1033_1	67.5138	-26.8354
204959689107236	HTA8_1033_1	-27.0225	-13.4544
161867046541222	HTA8_1033_1	-10.69	55.8084
195622429743843	HTA8_1033_1	71.1164	-27.9868
133898381514611	HTA8_1033_1	56.3203	-48.3517
230600509385052	HTA8_1033_1	74.9877	-33.3491
195402151705005	HTA8_1033_1	73.1602	-33.0205
135071968966581	HTA8_1033_1	-34.359	-30.821
129509032086957	HTA8_1033_1	76.6566	-21.4288
134515783286062	HTA8_1033_1	72.639	-25.3196
166407900875116	HTA8_1033_1	70.9349	-29.869
230818600408806	HTA8_1033_1	69.8947	-26.044
231296428076323	HTA8_1033_1	72.3633	-24.4501
125033702608181	HTA8_1033_1	72.4316	-32.2049
241046931523371	HTA8_1033_1	-51.4463	-33.9392
200511177055531	HTA8_1033_1	65.616	-27.4377
134513488682269	HTA8_1033_1	71.2969	-25.5968
160999597849963	HTA8_1033_1	-51.3071	-33.6829
125606114048301	HTA8_1033_1	-78.6529	-32.6357
121322602089771	HTA8_1033_1	65.5683	-27.0943
170251106040630	HTA8_1033_1	-39.3247	26.4716
122307625474909	HTA8_1033_1	-28.4799	-29.0079
192238014393181	HTA8_1033_1	72.6343	-25.427
235600119785334	HTA8_1033_1	69.3253	-27.4055
164779349359924	HTA8_1033_1	3.63593	2.24845
195976649362845	HTA8_1033_1	-3.05168	-25.9611
239543692515254	HTA8_1033_1	3.58755	-24.0191
196114191661284	HTA8_1033_1	47.1953	-26.6343
160370412633387	HTA8_1033_1	4.44465	0.548155
235686958844653	HTA8_1033_1	67.4595	-24.6236
231703510439771	HTA8_1033_1	-15.8176	11.6319
135547802274150	HTA8_1033_1	-16.0703	8.79656
227373232048885	HTA8_1033_1	70.8628	-27.9938
126888161958181	HTA8_1033_1	32.9985	-20.9116
196596601613156	HTA8_1033_1	-0.795375	31.0414
195613961369462	HTA8_1033_1	-24.079	-39.0081
134393260883292	HTA8_1033_1	-30.0115	-30.4177
227362360179059	HTA8_1033_1	-35.3791	-31.0441
164693565691742	HTA8_1033_1	65.7922	-27.1587
195615841278198	HTA8_1033_1	30.1707	-33.1253
191767562902427	HTA8_1033_1	-40.0193	-35.7951
230681462070045	HTA8_1033_1	18.0379	-63.5626
195418303720676	HTA8_1033_1	6.33621	-1.37759
130598611380123	HTA8_1033_1	67.4458	-27.1966
227516844456684	HTA8_1033_1	68.764	-23.7526
200992212535734	HTA8_1033_1	0.700269	5.79556
199943032850739	HTA8_1033_1	-51.4745	-33.7147
129663516497766	HTA8_1033_1	64.9514	-27.3181
134954916108700	HTA8_1033_1	41.0856	36.4194
230610191891371	HTA8_1033_1	43.6084	-29.7449
130675142711516	HTA8_1033_1	21.4505	-10.4334
231145183504805	HTA8_1033_1	-52.8427	-33.7212
125033675348190	HTA8_1033_1	5.58915	-22.0856
134376303258870	HTA8_1033_1	68.7908	-26.587
134395496937316	HTA8_1033_1	5.84767	-22.0365
165378317207901	HTA8_1033_1	70.958	-29.7734
122436456142702	HTA8_1033_1	-0.519725	5.65569
156524153526645	HTA8_1033_1	70.9127	-23.5471
130539717244835	HTA8_1033_1	-22.6319	-30.6354
239451631906203	HTA8_1033_1	-3.89908	16.5264
206061320944540	HTA8_1033_1	3.01463	0.970229
191648512035678	HTA8_1033_1	72.083	-26.7771
230610192218019	HTA8_1033_1	30.0122	-33.3102
131106625435958	HTA8_1033_1	73.6815	-34.6923
226760942606747	HTA8_1033_1	29.1312	-28.4729
226410788182318	HTA8_1033_1	4.753	17.5941
135478794938734	HTA8_1033_1	7.55333	-1.60491
241046943615798	HTA8_1033_1	12.1624	-22.7448
121886431623478	HTA8_1033_1	20.6319	-19.4102
226967235976483	HTA8_1033_1	74.691	-32.9597
205861516949923	HTA8_1033_1	-0.177132	5.50091
169220345816876	HTA8_1033_1	-64.7984	-19.3397
232328281639643	HTA8_1033_1	68.8229	-27.0226
166265542269300	HTA8_1033_1	31.5864	-31.7188
227861634963366	HTA8_1033_1	22.2691	-29.1489
164701752188317	HTA8_1033_1	68.0409	-25.7101
230663162318244	HTA8_1033_1	36.455	-46.6578
157070641720629	HTA8_1033_1	0.774653	6.10153
170182264876452	HTA8_1033_1	72.6633	6.74644
169021683948774	HTA8_1033_1	66.1222	-24.8594
157002340096245	HTA8_1033_1	70.6491	-27.6583
235550834379180	HTA8_1033_1	67.6289	-24.4021
157689519921950	HTA8_1033_1	4.18156	10.4514
239396870871267	HTA8_1033_1	-83.8584	4.27214
170740583447406	HTA8_1033_1	59.9655	40.8
164707389815219	HTA8_1033_1	-53.3643	-31.8721
157562550040428	HTA8_1033_1	69.2241	-29.7207
165738020756789	HTA8_1033_1	1.01356	5.2057
192650312804134	HTA8_1033_1	-53.9065	-35.5865
228066854103974	HTA8_1033_1	74.5782	-34.5472
192661069155123	HTA8_1033_1	3.39748	2.68247
161408976279276	HTA8_1033_1	71.4511	-24.8115
134385055189238	HTA8_1033_1	-22.0362	-28.1473
120856597913011	HTA8_1033_1	0.726058	4.81494
166333974702950	HTA8_1033_1	2.77599	-1.11999
130751366032795	HTA8_1033_1	33.2352	-34.8999
227501978306789	HTA8_1033_1	3.52537	-1.30605
191141961682222	HTA8_1033_1	1.34985	5.34509
240550088230758	HTA8_1033_1	30.4252	-33.8397
195613961640245	HTA8_1033_1	56.3463	-46.9476
204772964755292	HTA8_1033_1	68.7237	-25.826
192110508064028	HTA8_1033_1	70.1411	-29.9485
166400430914485	HTA8_1033_1	21.8812	4.22488
191141961226996	HTA8_1033_1	-24.7091	7.35016
231753037310366	HTA8_1033_1	30.3497	-34.623
232321018912038	HTA8_1033_1	70.8047	-29.7967
157604560193445	HTA8_1033_1	2.40133	5.16153
206068836653868	HTA8_1033_1	-1.18006	31.2099
205441818278766	HTA8_1033_1	-68.5556	-14.1277
156395286157155	HTA8_1033_1	-61.2646	-34.8172
232370457164150	HTA8_1033_1	85.9394	8.71264
231898663839524	HTA8_1033_1	74.8429	-33.8912
191148403408108	HTA8_1033_1	-63.8456	39.1736
130599865182109	HTA8_1033_1	-6.32582	-5.23522
196095788865827	HTA8_1033_1	69.2114	-27.5466
191227489347947	HTA8_1033_1	67.6775	-47.4601
164759063447781	HTA8_1033_1	70.5147	-27.4982
195426996050734	HTA8_1033_1	2.01531	1.78567
227494308559797	HTA8_1033_1	9.10588	-0.185986
156988279045467	HTA8_1033_1	71.7375	-31.5976
197137767283107	HTA8_1033_1	4.39341	-2.27895
227304390416614	HTA8_1033_1	3.81724	1.29797
131095887506652	HTA8_1033_1	-22.1169	-58.9444
205366770952605	HTA8_1033_1	72.6209	-29.9382
156033691076524	HTA8_1033_1	-61.0354	-36.374
162080096959851	HTA8_1033_1	2.09138	3.52247
134387892140787	HTA8_1033_1	-11.7893	-9.66036
164761869936499	HTA8_1033_1	70.5415	-23.9015
131235520626091	HTA8_1033_1	-0.520341	5.76728
204772992203045	HTA8_1033_1	4.12016	2.49863
235007386762485	HTA8_1033_1	29.4657	-32.3243
227853850303909	HTA8_1033_1	3.20047	1.48392
134583266793180	HTA8_1033_1	-3.26338	-54.7924
164761869442483	HTA8_1033_1	9.31258	-1.16079
125813212759900	HTA8_1033_1	-53.606	-30.9572
134378228173741	HTA8_1033_1	-65.4193	-18.0114
125049809255709	HTA8_1033_1	3.13876	1.24223
240559752169827	HTA8_1033_1	4.11842	2.66229
235127512394094	HTA8_1033_1	68.964	-28.0348
134376303515950	HTA8_1033_1	-65.4948	-22.0016
169039017430244	HTA8_1033_1	-11.8427	-9.63061
231686452721395	HTA8_1033_1	-0.630602	3.36081
169021656917916	HTA8_1033_1	28.2185	-24.0735
129567967885747	HTA8_1033_1	30.3803	-33.7815
122283688418020	HTA8_1033_1	9.01847	-0.840165
133828607432987	HTA8_1033_1	56.12	43.5994
196569576979684	HTA8_1033_1	29.2488	-31.1199
191020391132444	HTA8_1033_1	33.4137	-6.97826
191689582656222	HTA8_1033_1	0.803686	4.40122
191139710974379	HTA8_1033_1	-26.9157	-13.5995
135622783809443	HTA8_1033_1	-0.604403	3.19836
239596336987499	HTA8_1033_1	27.8523	20.6452
230809084247406	HTA8_1033_1	-51.4084	-33.4952
170251091593965	HTA8_1033_1	-21.2976	-23.234
161944759297908	HTA8_1033_1	71.9267	-31.8605
192171308637084	HTA8_1033_1	74.4624	-34.9438
192248720766820	HTA8_1033_1	-51.3765	-33.2943
156994689517341	HTA8_1033_1	7.43468	-2.46605
240147135151452	HTA8_1033_1	-52.6047	-42.5534
160438164536246	HTA8_1033_1	67.6653	-28.3846
170257561050475	HTA8_1033_1	29.3726	-33.0463
204902633985819	HTA8_1033_1	28.1035	20.9898
135496096204654	HTA8_1033_1	28.6867	-28.2323
155828752963292	HTA8_1033_1	-0.557933	9.15019
200983461967597	HTA8_1033_1	72.3519	-30.7506
161408961951963	HTA8_1033_1	47.1366	54.3798
133967234873782	HTA8_1033_1	0.717735	4.41968
192118675893022	HTA8_1033_1	-51.1836	-33.481
204842785761702	HTA8_1033_1	-49.0472	-32.0807
121946426960107	HTA8_1033_1	4.61576	-2.28341
192237996264350	HTA8_1033_1	29.6446	-32.932
197137735301979	HTA8_1033_1	-52.1957	-40.07
160364225551091	HTA8_1033_1	67.5691	-25.1578
157004353653486	HTA8_1033_1	-51.2181	-33.6294
122350422080236	HTA8_1033_1	27.1627	-37.7886
235127539453221	HTA8_1033_1	11.8588	7.46834
227920852739811	HTA8_1033_1	74.7892	-33.3723
191689600716020	HTA8_1033_1	28.5331	-29.8297
227920840407771	HTA8_1033_1	-84.871	11.7377
134592125594845	HTA8_1033_1	28.5725	-28.7249
162078870067043	HTA8_1033_1	-48.4803	-32.9494
121748845353830	HTA8_1033_1	-33.9364	-30.7382
169245935099300	HTA8_1033_1	29.1763	-30.7653
130614985669341	HTA8_1033_1	-42.4738	-41.7048
157053757572965	HTA8_1033_1	29.7664	-29.2224
130050243382179	HTA8_1033_1	30.5214	-33.9644
230816733878571	HTA8_1033_1	29.6779	-32.715
135501343778590	HTA8_1033_1	11.3096	-11.6203
126836669041389	HTA8_1033_1	0.884911	5.78179
196095835068764	HTA8_1033_1	47.9362	-26.6275
235067410148084	HTA8_1033_1	-29.9808	-61.6169
122379400533923	HTA8_1033_1	-51.6816	-32.4886
239396889454957	HTA8_1033_1	33.7184	-43.1938
196596582796126	HTA8_1033_1	74.5394	-34.8519
134515782695724	HTA8_1033_1	73.7693	-34.713
230807043533548	HTA8_1033_1	4.42807	2.54219
231821372438902	HTA8_1033_1	73.7121	-32.313
126888177220395	HTA8_1033_1	-51.6215	-30.4391
205440981579611	HTA8_1033_1	-27.2613	-62.0857
204359620741933	HTA8_1033_1	1.41798	5.84597
170755630689004	HTA8_1033_1	3.99846	2.46828
192815656265588	HTA8_1033_1	-3.71992	30.4317
226213487925668	HTA8_1033_1	-1.01783	6.21583
192788007185636	HTA8_1033_1	-14.5457	7.24489
240482276797342	HTA8_1033_1	-19.5279	-54.3053
169082606181173	HTA8_1033_1	-3.90902	29.6543
196596554713844	HTA8_1033_1	26.2774	-41.964
205366790118132	HTA8_1033_1	65.3305	-27.6042
235600106903454	HTA8_1033_1	7.40349	-1.84916
169787249801451	HTA8_1033_1	-83.8697	-4.34158
200372651714269	HTA8_1033_1	71.0856	-32.0643
191097669114147	HTA8_1033_1	-53.5995	-40.7451
166402827967708	HTA8_1033_1	64.4169	-26.5893
126150247836389	HTA8_1033_1	-51.505	-32.7544
126905207409453	HTA8_1033_1	0.163223	4.41788
199807057738603	HTA8_1033_1	-4.0812	30.2457
236770351570267	HTA8_1033_1	74.5646	-34.0095
239612532021661	HTA8_1033_1	9.18404	-0.879291
126905254270812	HTA8_1033_1	8.70688	-3.02986
166480156158756	HTA8_1033_1	-5.90411	-21.9672
129446754602419	HTA8_1033_1	0.181362	4.30559
230609252694764	HTA8_1033_1	3.5419	-0.276931
126760279751973	HTA8_1033_1	-65.0132	-32.9691
236221681809245	HTA8_1033_1	34.688	20.9664
131148528105374	HTA8_1033_1	-15.9798	-9.60154
170120229383468	HTA8_1033_1	-16.3504	-46.5378
200372651514163	HTA8_1033_1	-1.32597	5.10191
200907359734198	HTA8_1033_1	-33.0595	-30.8522
197051821217523	HTA8_1033_1	9.97526	3.62236
165849570106277	HTA8_1033_1	1.33601	5.86495
157062469376301	HTA8_1033_1	20.5896	15.9803
199934550072101	HTA8_1033_1	-26.9773	-13.1373
125238538619619	HTA8_1033_1	-28.0709	-59.812
135066478565158	HTA8_1033_1	0.139904	5.3936
201106017438965	HTA8_1033_1	-0.51257	9.31732
129661652326179	HTA8_1033_1	30.2611	-15.1202
129997315627301	HTA8_1033_1	-61.159	-34.8007
125798180350707	HTA8_1033_1	-59.5138	-35.317
239451619678454	HTA8_1033_1	-21.6392	-52.3084
192718897801949	HTA8_1033_1	-14.9706	8.26326
134448021630171	HTA8_1033_1	-0.189067	2.99757
240135604952428	HTA8_1033_1	-15.644	-19.8291
134043604989812	HTA8_1033_1	-50.0405	-34.8288
192788844629211	HTA8_1033_1	13.3496	-49.2337
131227032870325	HTA8_1033_1	68.9683	-25.0916
201532573701852	HTA8_1033_1	-81.4428	-17.4536
156988247066547	HTA8_1033_1	24.2416	-53.81
199814305405811	HTA8_1033_1	-16.8425	-12.7981
195622403238316	HTA8_1033_1	51.5608	-46.3584
195427027774382	HTA8_1033_1	71.9237	-32.2145
169156948912493	HTA8_1033_1	28.1478	-45.0002
201106029963611	HTA8_1033_1	-3.86977	29.6992
230739022560043	HTA8_1033_1	-26.6125	-43.6842
134445157498148	HTA8_1033_1	2.46437	5.22387
236770337118517	HTA8_1033_1	4.53339	22.3863
170251105716965	HTA8_1033_1	0.628163	5.58009
231754916620533	HTA8_1033_1	33.9298	16.8933
227921630194414	HTA8_1033_1	9.98223	3.77508
135622005778149	HTA8_1033_1	31.0513	-31.7839
227373243853542	HTA8_1033_1	-38.4912	26.0471
160988874627363	HTA8_1033_1	31.7133	-31.0324
204292780123886	HTA8_1033_1	-55.8361	-40.5145
196576851904876	HTA8_1033_1	77.2873	-20.8472
200432928050595	HTA8_1033_1	-50.6334	-32.7232
130133977155371	HTA8_1033_1	-12.1501	-12.5896
240550893770549	HTA8_1033_1	0.384167	5.48029
162072280296245	HTA8_1033_1	20.7744	-0.5164
192721198927195	HTA8_1033_1	-18.0147	-23.5367
169220345579957	HTA8_1033_1	56.3758	-47.0236
195975978903332	HTA8_1033_1	-22.5988	-11.5398
205984057219316	HTA8_1033_1	-11.1123	-5.97205
121338688924587	HTA8_1033_1	66.3972	-46.7438
165714278635955	HTA8_1033_1	60.4088	-51.7469
134530834062772	HTA8_1033_1	-19.5292	-29.5691
227293357271972	HTA8_1033_1	28.6492	-23.687
239406522219372	HTA8_1033_1	74.438	-34.9677
129663531432693	HTA8_1033_1	-1.12833	5.62871
200417895372509	HTA8_1033_1	-14.5413	-10.0677
192101737425317	HTA8_1033_1	24.0671	22.742
134583313653149	HTA8_1033_1	-56.6895	-26.582
120728791496606	HTA8_1033_1	28.8952	-32.8972
157053776944499	HTA8_1033_1	-52.02	-34.5535
228052641897372	HTA8_1033_1	29.1151	-32.8265
125050614138779	HTA8_1033_1	-46.9004	-53.9357
227861662910310	HTA8_1033_1	-10.5589	-13.2731
161959791422363	HTA8_1033_1	21.3894	-54.859
129446769442013	HTA8_1033_1	23.5793	-14.4991
130615971534622	HTA8_1033_1	6.56723	-48.8353
191072064953252	HTA8_1033_1	14.4867	-50.3736
169151728335659	HTA8_1033_1	71.1537	-29.0564
134946237831462	HTA8_1033_1	58.8483	39.6481
131227046328749	HTA8_1033_1	-32.3749	-64.2363
241184489191846	HTA8_1033_1	-12.9771	-8.11046
125236612908781	HTA8_1033_1	28.7703	-23.61
240018540583667	HTA8_1033_1	7.61151	0.7574
235122024136117	HTA8_1033_1	-64.3356	-20.2542
126150232664427	HTA8_1033_1	-9.79036	-6.07816
165329207717236	HTA8_1033_1	-15.3759	-9.13392
236770337143141	HTA8_1033_1	43.5021	-38.4879
206068864674614	HTA8_1033_1	-63.4008	-19.8631
204842772613044	HTA8_1033_1	7.53368	0.540505
197211689213349	HTA8_1033_1	30.4574	-46.65
121955406957478	HTA8_1033_1	7.16066	-22.7208
239517117341037	HTA8_1033_1	-9.38049	-4.71025
166402846805355	HTA8_1033_1	48.2027	-26.505
166477694098798	HTA8_1033_1	71.3778	-29.2204
201446661770075	HTA8_1033_1	20.252	-48.6519
192256268229539	HTA8_1033_1	-10.0147	-6.30249
122352289048349	HTA8_1033_1	-37.8439	26.6391
134583294474139	HTA8_1033_1	31.3396	-31.6993
133967222786862	HTA8_1033_1	62.753	-26.2017
165190323821478	HTA8_1033_1	-47.4472	-50.7482
230809102636781	HTA8_1033_1	30.8236	-27.1688
170257560811357	HTA8_1033_1	-13.6135	-9.05316
228044333243764	HTA8_1033_1	-14.4141	-10.1997
192747071227822	HTA8_1033_1	30.9025	-27.2206
235214397398236	HTA8_1033_1	-55.7215	-29.7138
196730665528612	HTA8_1033_1	25.8775	-68.5541
227905792764782	HTA8_1033_1	7.85788	0.566102
130049272375085	HTA8_1033_1	25.2779	-40.142
161341986989979	HTA8_1033_1	-74.2818	-19.7408
122298748791070	HTA8_1033_1	71.4298	-30.1298
231900158544158	HTA8_1033_1	-14.7972	-10.2434
135143806156126	HTA8_1033_1	50.9623	-47.3585
135135351130422	HTA8_1033_1	-15.5088	-10.0106
236158170122083	HTA8_1033_1	-15.7654	-9.97721
133921856440045	HTA8_1033_1	22.3662	-15.0575
161394780720491	HTA8_1033_1	30.8674	-27.1597
191766864258859	HTA8_1033_1	-63.1859	-33.3399
235668692678886	HTA8_1033_1	-15.9043	-9.98946
120786773563621	HTA8_1033_1	-10.0386	-13.5489
122506920193387	HTA8_1033_1	43.9736	-39.3238
156048601245427	HTA8_1033_1	-55.953	-28.6049
192797253720430	HTA8_1033_1	-8.92636	-23.2176
236700558112684	HTA8_1033_1	29.4347	-44.5596
191553055411116	HTA8_1033_1	-0.941988	6.4346
232389363582876	HTA8_1033_1	-8.98066	-23.1005
192745070778612	HTA8_1033_1	-7.94695	3.96592
196515648978214	HTA8_1033_1	7.18533	-1.27939
129576408660203	HTA8_1033_1	68.8404	-27.0243
157140449876387	HTA8_1033_1	71.7458	-28.1228
157064483171637	HTA8_1033_1	7.21582	-9.89353
134936708136173	HTA8_1033_1	71.6597	-30.181
160905377200363	HTA8_1033_1	56.1869	-31.1762
196586534529398	HTA8_1033_1	29.3545	-44.9027
199934565038883	HTA8_1033_1	-0.0410548	0.726059
197075202848667	HTA8_1033_1	19.9342	-13.7998
156039849560430	HTA8_1033_1	0.0519411	0.723964
226833139657014	HTA8_1033_1	48.0576	-26.3949
236847692207989	HTA8_1033_1	92.2404	-32.6803
122506938869555	HTA8_1033_1	-38.7051	-29.0013
235697715467996	HTA8_1034_1	22.131	88.0092
126132113336685	HTA8_1034_1	25.7371	92.5532
120703423498982	HTA8_1034_1	23.6275	86.5417
162078888216924	HTA8_1034_1	27.2923	91.6071
131293456845229	HTA8_1034_1	-45.6927	23.403
134447990786915	HTA8_1034_1	28.0919	92.0478
121276802152365	HTA8_1034_1	22.7386	94.4732
165302242567972	HTA8_1034_1	25.1138	85.8351
165385698457445	HTA8_1034_1	28.9509	84.5864
199944347736363	HTA8_1034_1	26.9591	91.3688
235695790246301	HTA8_1034_1	29.9737	84.9315
241057699686188	HTA8_1034_1	-74.3372	-3.51106
227930503833334	HTA8_1034_1	-74.5152	-4.72608
126218845973925	HTA8_1034_1	27.1267	92.5606
227844214634734	HTA8_1034_1	30.2758	85.2752
226874731941107	HTA8_1034_1	24.1999	86.5563
226958799166251	HTA8_1034_1	-73.7033	-4.76375
170344372399404	HTA8_1034_1	30.6279	78.5136
192806963826099	HTA8_1034_1	-60.5091	-8.60018
156024161327005	HTA8_1034_1	-90.2308	-1.1112
195622417845660	HTA8_1034_1	-75.7117	-4.90525
195546181416812	HTA8_1034_1	-73.9216	-4.5838
170660080053475	HTA8_1034_1	21.8551	87.688
197068894357349	HTA8_1034_1	27.2788	91.9946
200967489967916	HTA8_1034_1	8.40864	32.0198
200426606713054	HTA8_1034_1	-74.3629	-3.40019
162090680535782	HTA8_1034_1	-52.0154	18.3052
121812450139421	HTA8_1034_1	-74.2362	-4.69405
231291300735773	HTA8_1034_1	-82.8565	-5.19132
191645412382965	HTA8_1034_1	11.7175	28.6911
120786758068572	HTA8_1034_1	-17.9377	24.6961
204763078445493	HTA8_1034_1	-75.2855	-4.56411
192121079249331	HTA8_1034_1	25.2846	85.7965
130203891125684	HTA8_1034_1	-86.5302	-1.44334
235695836354277	HTA8_1034_1	17.7506	-65.0453
227354874887069	HTA8_1034_1	-10.8135	35.3351
200561480612772	HTA8_1034_1	-17.0197	33.2001
192315278346589	HTA8_1034_1	-74.2988	-4.73505
231897742366443	HTA8_1034_1	-0.917067	34.2538
200348236105965	HTA8_1034_1	-74.7417	-3.03571
195615853308830	HTA8_1034_1	-74.6825	-4.69776
200562837768422	HTA8_1034_1	-74.8661	-5.17718
165860338747693	HTA8_1034_1	-9.7232	33.9781
134447975263019	HTA8_1034_1	-85.6062	-1.76814
240161241029036	HTA8_1034_1	-50.8933	16.0861
236288375483230	HTA8_1034_1	-74.3506	-3.29059
196043624016731	HTA8_1034_1	0.856114	-6.92246
125677948062430	HTA8_1034_1	-73.8477	-4.7215
130194259688804	HTA8_1034_1	-74.1341	-4.79982
169022476963043	HTA8_1034_1	-77.1119	-7.7627
227975318157622	HTA8_1034_1	-47.069	5.09668
130675161066781	HTA8_1034_1	11.755	1.93297
226949774915947	HTA8_1034_1	-50.6972	18.7288
122514677361892	HTA8_1034_1	-15.5552	28.4229
196180748188965	HTA8_1034_1	-18.1194	26.5921
226265832995125	HTA8_1034_1	-7.13789	34.799
239596337281459	HTA8_1034_1	-76.5035	-5.65593
134530834254758	HTA8_1034_1	-76.1305	-5.07297
135064465292022	HTA8_1034_1	-4.99581	36.0454
133854464502581	HTA8_1034_1	-15.7474	33.5074
195622402737966	HTA8_1034_1	-67.3301	-14.2907
232327488657188	HTA8_1034_1	10.1135	26.1015
200563777715573	HTA8_1034_1	-47.8627	14.0517
192745863035299	HTA8_1034_1	8.40685	31.9997
170745997999459	HTA8_1034_1	-20.9933	23.4205
122310425533661	HTA8_1034_1	-74.3303	-3.69983
131175256866214	HTA8_1034_1	-13.5532	33.9206
197256787160435	HTA8_1034_1	-2.79607	38.159
169027858254692	HTA8_1034_1	-54.81	9.16158
235533400655790	HTA8_1034_1	-13.7308	36.0936
197188233385772	HTA8_1034_1	1.10138	-6.51201
227516829527262	HTA8_1034_1	-17.615	32.9645
169579761842550	HTA8_1034_1	28.1379	23.6207
192315293088502	HTA8_1034_1	-17.5321	26.7016
165738959821101	HTA8_1034_1	-54.5638	9.12658
235119996169123	HTA8_1034_1	-66.1445	-14.8768
200967536171237	HTA8_1034_1	-16.7585	26.596
169027858225947	HTA8_1034_1	-10.6006	34.7305
192121110980453	HTA8_1034_1	-14.2811	33.2946
155971398786333	HTA8_1034_1	-17.4639	29.5206
235129928042355	HTA8_1034_1	24.875	93.5685
191215646469403	HTA8_1034_1	-77.4611	-5.56713
232311356054251	HTA8_1034_1	36.1947	57.9576
197213553609580	HTA8_1034_1	-50.1053	17.3655
227284948310309	HTA8_1034_1	-77.1884	-3.88249
200363912313782	HTA8_1034_1	-0.511294	32.8753
226205952829734	HTA8_1034_1	-14.3705	33.3488
227973466044715	HTA8_1034_1	-2.96422	33.1101
204816854431644	HTA8_1034_1	-23.2725	20.4841
191691461711781	HTA8_1034_1	-66.6345	-15.0013
135571558578908	HTA8_1034_1	-20.9566	23.4833
240154816990124	HTA8_1034_1	-6.82448	18.4923
157004338510702	HTA8_1034_1	-17.334	32.8331
240001521933725	HTA8_1034_1	-13.2142	34.3064
134377511763236	HTA8_1034_1	-53.8474	9.57826
236650105096941	HTA8_1034_1	-13.2556	21.8824
227510402115293	HTA8_1034_1	-8.55842	25.7236
120864485104043	HTA8_1034_1	-2.45068	38.2032
241114608487859	HTA8_1034_1	6.01337	-1.00388
170137186429677	HTA8_1034_1	-15.546	29.6668
166288059682155	HTA8_1034_1	-18.8362	24.2643
157537720023413	HTA8_1034_1	-2.81042	35.5034
200562822765876	HTA8_1034_1	-64.8704	4.83718
200983476561837	HTA8_1034_1	-45.7054	23.4007
169151728343988	HTA8_1034_1	-51.1429	20.2604
169579762014452	HTA8_1034_1	-6.08203	24.1467
236639654631795	HTA8_1034_1	24.2092	87.2767
231754903512939	HTA8_1034_1	-58.3383	11.6289
227975363414453	HTA8_1034_1	0.551366	34.6706
204359589121309	HTA8_1034_1	-20.3242	30.0091
126294007892382	HTA8_1034_1	-25.9377	-11.1899
125719977610150	HTA8_1034_1	-53.2396	15.7837
165945548101468	HTA8_1034_1	-16.719	24.1859
164698933611867	HTA8_1034_1	-16.3905	26.5239
130126479740203	HTA8_1034_1	-18.1061	21.5394
230816734173926	HTA8_1034_1	-22.4413	28.0782
161890964719853	HTA8_1034_1	-10.7678	35.6487
192806964123373	HTA8_1034_1	0.712787	37.2647
232301289662747	HTA8_1034_1	-19.2987	29.9866
133854492027621	HTA8_1034_1	-15.7755	28.5079
239596291701555	HTA8_1034_1	-13.5656	35.9083
126776224933741	HTA8_1034_1	-18.6564	27.0374
204358231963494	HTA8_1034_1	-19.7591	25.5207
236167162608436	HTA8_1034_1	-19.2271	26.195
191553888275812	HTA8_1034_1	-16.3651	27.7457
121319782738331	HTA8_1034_1	-3.20824	35.1093
125042399866100	HTA8_1034_1	-60.5926	10.3843
195606458353564	HTA8_1034_1	-16.3749	26.9532
236176826091301	HTA8_1034_1	-8.04436	35.9521
169579780427061	HTA8_1034_1	-19.1807	32.8569
232328266665323	HTA8_1034_1	-16.3607	30.7135
226874746624750	HTA8_1034_1	-45.6494	23.4305
157684165953381	HTA8_1034_1	9.32057	24.7293
157684151733548	HTA8_1034_1	-5.8437	-65.0196
157477636335461	HTA8_1034_1	-1.87901	33.8977
161864228718949	HTA8_1034_1	-20.3141	28.4283
166332114364253	HTA8_1034_1	-16.8622	33.1449
236170027681628	HTA8_1034_1	-19.2618	25.0325
200974093694708	HTA8_1034_1	25.7373	92.6871
226883187980195	HTA8_1034_1	-25.3335	57.1893
197145283410795	HTA8_1034_1	9.06262	24.6818
192747071551723	HTA8_1034_1	-50.7264	17.6584
226205925529972	HTA8_1034_1	-12.7445	35.7507
131242065550772	HTA8_1034_1	4.11658	29.2212
170660053280621	HTA8_1034_1	-7.93364	35.7085
231891434387357	HTA8_1034_1	-9.12979	37.1253
239468561943923	HTA8_1034_1	-77.4701	-8.02284
161883180427188	HTA8_1034_1	-17.5092	30.8904
236639654692788	HTA8_1034_1	-16.6861	27.1806
200974093478620	HTA8_1034_1	-16.4668	30.4342
131309590238948	HTA8_1034_1	-20.2252	24.6042
236846753409949	HTA8_1034_1	-18.4278	21.3239
227425442487643	HTA8_1034_1	-16.8284	26.9804
239477286137062	HTA8_1034_1	-20.1957	30.6934
195622449080611	HTA8_1034_1	-12.5521	27.5533
239458074343275	HTA8_1034_1	-64.9801	4.86095
134377557351150	HTA8_1034_1	11.6454	1.91804
165327877921702	HTA8_1034_1	-76.6588	-4.76788
160447843653532	HTA8_1034_1	-18.9159	30.2162
170181029902757	HTA8_1034_1	26.9252	91.0471
130134935288558	HTA8_1034_1	-18.0882	24.5876
170198370736541	HTA8_1034_1	8.88138	18.1864
230807863449308	HTA8_1034_1	7.80834	28.2112
240136813401974	HTA8_1034_1	-20.0324	20.0259
201670656379739	HTA8_1034_1	17.9048	-65.6676
196043623853363	HTA8_1034_1	-19.8428	20.5623
130142317427950	HTA8_1034_1	-22.2631	29.3866
120797944564147	HTA8_1034_1	-8.06142	35.9258
201523553585579	HTA8_1034_1	-53.9368	-18.3756
169727151499109	HTA8_1034_1	-3.19199	23.9054
155911450183964	HTA8_1034_1	-54.2244	17.3524
126885760720230	HTA8_1034_1	9.41986	-77.3319
165946192162139	HTA8_1034_1	0.96514	-6.63396
239391475362102	HTA8_1034_1	-3.45295	35.0709
204213425393076	HTA8_1034_1	-8.34003	28.6161
236288407156574	HTA8_1034_1	-76.0055	22.3057
231770069822390	HTA8_1034_1	-16.2092	28.3185
200561508109620	HTA8_1034_1	-9.47893	38.3667
130529113332075	HTA8_1034_1	-51.6736	18.3011
134033660394796	HTA8_1034_1	-16.9062	31.3555
236167189392302	HTA8_1034_1	-17.2061	26.6441
170344387102941	HTA8_1034_1	29.4576	81.5327
157140449615149	HTA8_1034_1	-17.0099	28.7801
204213411079907	HTA8_1034_1	-14.064	33.2236
231822830721781	HTA8_1034_1	-9.35016	38.4441
135064438094244	HTA8_1034_1	-15.3795	26.0559
205381657382238	HTA8_1034_1	-13.241	28.5847
166332113832692	HTA8_1034_1	-19.0865	28.7759
192718897892782	HTA8_1034_1	-23.8112	35.457
157684166475045	HTA8_1034_1	-12.9717	30.9665
200561496082278	HTA8_1034_1	-18.1355	24.8746
191576424494966	HTA8_1034_1	-12.5879	30.8406
166332114090926	HTA8_1034_1	-32.3446	34.0724
129978405414774	HTA8_1034_1	-17.0752	32.063
196715486763867	HTA8_1034_1	10.0015	23.2625
133895282190619	HTA8_1034_1	-50.9484	15.9559
236177512323878	HTA8_1034_1	-13.0474	23.9966
133854492550878	HTA8_1034_1	-17.5474	29.2486
205510786574182	HTA8_1034_1	-75.2213	-4.61283
236639623698148	HTA8_1034_1	28.0977	23.6839
235533413345700	HTA8_1034_1	-19.5522	26.0104
227357156920694	HTA8_1034_1	-18.3909	26.5993
232302631143835	HTA8_1034_1	-66.4168	-15.3843
125745325336356	HTA8_1034_1	-2.88482	33.0214
135081901112669	HTA8_1034_1	-24.9859	21.0088
204816881245422	HTA8_1034_1	-5.82927	36.3868
191645412419299	HTA8_1034_1	-17.7219	31.4192
201474295388534	HTA8_1034_1	-18.2045	25.7639
226283262463262	HTA8_1034_1	-18.9159	23.8112
205527686269734	HTA8_1034_1	-31.8852	32.9465
169014053189363	HTA8_1034_1	-12.7579	28.1367
191756844264174	HTA8_1034_1	-16.778	27.1621
241057700465435	HTA8_1034_1	-18.9388	26.33
230732713904949	HTA8_1034_1	-32.4265	32.1567
170343433652966	HTA8_1034_1	-17.3858	27.4522
192315293133171	HTA8_1034_1	-15.4902	22.2282
235070752712924	HTA8_1034_1	-20.9336	23.649
239932640967603	HTA8_1034_1	-13.5087	32.5359
120726897244067	HTA8_1034_1	-18.3294	22.6282
201474322877813	HTA8_1034_1	-32.3353	33.8971
134531727616734	HTA8_1034_1	-18.467	32.9654
131175237708597	HTA8_1034_1	-19.8729	21.9179
192315278157549	HTA8_1034_1	18.9662	-64.8727
165164911061813	HTA8_1034_1	-20.9512	23.2819
161889610577763	HTA8_1034_1	-24.6911	10.9445
170343448140006	HTA8_1034_1	-75.3708	-4.43534
191210578200421	HTA8_1034_1	-9.18859	35.2152
169579780656038	HTA8_1034_1	-54.9288	14.1296
157537720231860	HTA8_1034_1	-18.8669	24.5921
131217382631651	HTA8_1034_1	-64.4541	3.4019
231291315182318	HTA8_1034_1	-7.93708	36.673
130126479735086	HTA8_1034_1	-18.0371	22.2188
200561507882860	HTA8_1034_1	0.825319	36.8537
121879156149662	HTA8_1034_1	-15.5508	19.4309
191756844092853	HTA8_1034_1	-47.5809	19.7357
135014240642996	HTA8_1034_1	-23.3529	25.6158
166264199894750	HTA8_1034_1	-14.5889	25.788
170798580190067	HTA8_1034_1	-0.0699122	30.9445
235122023585646	HTA8_1034_1	-15.2273	28.8773
235548433569508	HTA8_1034_1	-16.9296	26.458
169572486199646	HTA8_1034_1	-3.02445	36.6627
227354875484468	HTA8_1034_1	-16.0033	29.2932
135064437308843	HTA8_1034_1	-1.11358	-5.33994
230800346795382	HTA8_1034_1	-18.5362	20.4744
240498368792883	HTA8_1034_1	-13.5784	35.577
204360513445150	HTA8_1034_1	-8.89803	34.8137
161411780689187	HTA8_1034_1	-17.1739	32.9872
169794751547124	HTA8_1034_1	-10.6089	34.8178
126885761276660	HTA8_1034_1	-18.7184	26.0937
240634627246494	HTA8_1034_1	-22.8	28.2735
231900127291635	HTA8_1034_1	-18.4156	25.8431
121965727300446	HTA8_1034_1	-19.0889	25.9432
169158827469604	HTA8_1034_1	-13.2705	30.6313
232328266698142	HTA8_1034_1	-12.2697	27.6086
230592341494581	HTA8_1034_1	28.0735	84.6626
200416687773412	HTA8_1034_1	-20.491	-2.8474
197213600037788	HTA8_1034_1	-16.0226	33.7841
236785369016619	HTA8_1034_1	-17.5723	26.9495
161893233872229	HTA8_1034_1	-4.6628	17.0378
129565698714421	HTA8_1034_1	2.71246	31.4754
197264046746332	HTA8_1034_1	-4.87327	35.3502
169587546741086	HTA8_1034_1	-15.8284	19.1754
156024174234350	HTA8_1034_1	-17.2095	25.3943
231760526523187	HTA8_1034_1	-18.6625	26.0704
235069813415348	HTA8_1034_1	-11.2268	32.773
134041189408051	HTA8_1034_1	-7.10857	34.8911
231692926053614	HTA8_1034_1	-11.3119	31.8156
162090699578787	HTA8_1034_1	-25.2946	-12.1173
239408834833333	HTA8_1034_1	-50.0926	16.0356
239458062032228	HTA8_1034_1	-77.7725	-4.94135
161451925747438	HTA8_1034_1	-16.1614	23.4987
165860307785973	HTA8_1034_1	-17.0458	27.2227
126834253163300	HTA8_1034_1	85.5632	-21.3278
133854491700534	HTA8_1034_1	-11.6077	34.2908
169579761323374	HTA8_1034_1	-50.2276	19.3419
226806161426291	HTA8_1034_1	-4.66895	35.9789
204213425687964	HTA8_1034_1	-51.6694	18.6742
231917038459819	HTA8_1034_1	-7.87374	37.3318
156463322019558	HTA8_1034_1	-8.45901	34.1048
126835146045235	HTA8_1034_1	-0.158692	-6.20767
235601998788460	HTA8_1034_1	-21.4908	31.1008
200983461874470	HTA8_1034_1	-15.9449	25.1498
235070752474981	HTA8_1034_1	29.0508	83.2148
232301289490286	HTA8_1034_1	-22.539	27.699
200974093174510	HTA8_1034_1	-61.1951	9.16217
131217400650099	HTA8_1034_1	-8.39223	33.8967
236169996164510	HTA8_1034_1	-79.7152	-6.29522
201585858373363	HTA8_1034_1	-17.6502	31.3505
161889622615989	HTA8_1034_1	-13.7769	29.0713
239408804220254	HTA8_1034_1	-10.7494	30.3709
164753444818331	HTA8_1034_1	-18.4629	33.5518
228042069924590	HTA8_1034_1	-33.2504	33.4787
165164925695851	HTA8_1034_1	-18.2825	23.2645
227357157373742	HTA8_1034_1	-15.789	23.0736
160996556692843	HTA8_1034_1	-15.919	27.2086
165188425705396	HTA8_1034_1	-17.3497	25.8675
121319783591211	HTA8_1034_1	-13.7526	28.2439
125728279948067	HTA8_1034_1	81.5448	-22.0083
196163863960861	HTA8_1034_1	-51.1595	16.0359
235533432998683	HTA8_1034_1	0.72542	35.6634
166264153499507	HTA8_1034_1	-33.2899	33.8775
169082638420710	HTA8_1034_1	-10.2901	22.206
155888882702699	HTA8_1034_1	-8.93555	35.5997
230816753342197	HTA8_1034_1	-74.1002	-4.73365
122293379323613	HTA8_1034_1	0.532872	36.8389
191691461085421	HTA8_1034_1	-12.251	18.7175
192678068411748	HTA8_1034_1	-74.3593	-4.66387
195623341902774	HTA8_1034_1	-31.6287	32.5287
157690340493102	HTA8_1034_1	-15.2278	33.1452
156515934853549	HTA8_1034_1	-10.2296	22.7827
120726943022387	HTA8_1034_1	-20.0142	24.5995
231907643476275	HTA8_1034_1	-16.5614	24.2628
166290878225764	HTA8_1034_1	-16.7203	29.8519
232302678064492	HTA8_1034_1	-1.29955	35.9808
134592125921523	HTA8_1034_1	27.0356	92.8045
166332114286877	HTA8_1034_1	-13.8554	28.0845
161462695181213	HTA8_1034_1	23.5767	89.7597
196180776177054	HTA8_1034_1	-19.4645	32.3493
192255444334966	HTA8_1034_1	-9.96829	33.4428
232439010942253	HTA8_1034_1	-13.6085	35.7625
126218864637734	HTA8_1034_1	-1.8424	35.3359
200570488380773	HTA8_1034_1	-69.26	-9.87863
240498414865318	HTA8_1034_1	-19.7782	23.7547
126132140857782	HTA8_1034_1	-21.5766	31.171
170276754414006	HTA8_1034_1	-17.0516	23.7035
199944362487094	HTA8_1034_1	-9.25319	35.5238
130203922885357	HTA8_1034_1	-24.6613	31.6481
227425442257819	HTA8_1034_1	-75.3359	-5.41726
130185515887926	HTA8_1034_1	-51.0966	17.9264
157690325056413	HTA8_1034_1	-0.487949	36.5348
120703409141555	HTA8_1034_1	-2.39786	35.3712
226901456709549	HTA8_1034_1	-11.686	18.3672
157004338972523	HTA8_1034_1	-34.0064	34.7516
160785118185829	HTA8_1034_1	50.7718	-6.41034
121202323961758	HTA8_1034_1	-85.6345	-1.78028
120786786041182	HTA8_1034_1	-34.7113	11.7858
122436455914851	HTA8_1034_1	-15.827	28.0038
226829547465070	HTA8_1034_1	-10.4171	19.7629
235550849023395	HTA8_1034_1	-7.23465	35.5943
169156963129142	HTA8_1034_1	-19.5646	28.637
235533401245549	HTA8_1034_1	7.96884	20.4334
191215678213494	HTA8_1034_1	-75.5544	-4.80975
226394649877931	HTA8_1034_1	-21.1628	19.8458
230732686384414	HTA8_1034_1	-82.5783	-5.38204
134033659778987	HTA8_1034_1	-19.047	23.1409
164631932430619	HTA8_1034_1	0.422999	35.0276
161889595387237	HTA8_1034_1	-33.6262	-12.3153
160928776710004	HTA8_1034_1	-20.1869	27.7395
162078888770461	HTA8_1034_1	-21.7598	28.7721
191080743197412	HTA8_1034_1	-77.4603	-2.8881
192806917453731	HTA8_1034_1	-18.2545	30.7653
235214350763813	HTA8_1034_1	-20.4907	30.4947
239407462037347	HTA8_1034_1	-19.5196	24.8168
235626695343397	HTA8_1034_1	-19.5614	27.1703
195622429682020	HTA8_1034_1	-3.8118	33.7864
236082068900075	HTA8_1034_1	-15.6269	25.3341
204360514226605	HTA8_1034_1	-33.3779	33.2808
131309589416797	HTA8_1034_1	-7.71237	37.0182
197264065903516	HTA8_1034_1	-6.86992	33.7321
241114562029790	HTA8_1034_1	-18.0403	22.8382
155842576833332	HTA8_1034_1	-16.1895	29.1699
230749778131244	HTA8_1034_1	-16.0378	33.7644
230741457394475	HTA8_1034_1	1.07291	35.5772
166402828130595	HTA8_1034_1	-19.6421	30.7876
134539673716589	HTA8_1034_1	-18.1068	30.2648
134033673144747	HTA8_1034_1	-50.7895	14.5981
205392407121318	HTA8_1034_1	-23.9137	29.0331
192678095404405	HTA8_1034_1	-8.96437	37.0452
169174289828661	HTA8_1034_1	-18.2803	29.8998
169156962827509	HTA8_1034_1	-14.6173	26.8726
121896082553198	HTA8_1034_1	-17.8136	20.7317
232318630841180	HTA8_1034_1	-48.8071	13.6786
125239699659573	HTA8_1034_1	-35.2288	35.4176
166264154253236	HTA8_1034_1	-3.49177	33.7568
192180147829173	HTA8_1034_1	-19.8673	30.7384
169793557842294	HTA8_1034_1	-15.6645	17.1935
192325881387806	HTA8_1034_1	8.57577	26.8066
204358258903965	HTA8_1034_1	-11.0499	34.0429
205870240808171	HTA8_1034_1	-26.0666	22.2849
134472852232413	HTA8_1034_1	-17.8124	20.7211
197068882098909	HTA8_1034_1	-76.6171	-4.83085
230611622423853	HTA8_1034_1	-9.39768	27.6966
240490745817822	HTA8_1034_1	-11.5349	21.5647
235069825771427	HTA8_1034_1	-15.7385	29.5252
231280309909932	HTA8_1034_1	-7.11978	26.4464
134600581339445	HTA8_1034_1	-17.591	22.118
169723749940078	HTA8_1034_1	-20.582	28.2312
161340122417381	HTA8_1034_1	-8.24322	33.9673
164753445121254	HTA8_1034_1	0.617851	35.4648
230749747399011	HTA8_1034_1	-10.8038	24.9228
191026834364197	HTA8_1034_1	-21.9996	21.3205
230816707398045	HTA8_1034_1	-36.3028	26.7753
227903404173603	HTA8_1034_1	-18.5871	-47.0538
226273482628462	HTA8_1034_1	10.1513	24.6434
196163864324835	HTA8_1034_1	0.895099	-9.63455
191647303298269	HTA8_1034_1	-34.791	34.4145
201465599212278	HTA8_1034_1	-7.41838	25.5249
160990114830563	HTA8_1034_1	-5.2635	35.6066
161478621223709	HTA8_1034_1	-26.3004	-10.9731
201585857620388	HTA8_1034_1	-5.90104	29.2372
121896067586422	HTA8_1034_1	-16.6144	29.7416
231760572406068	HTA8_1034_1	-22.3309	26.9513
236082068642140	HTA8_1034_1	-20.778	30.6764
130057594157931	HTA8_1034_1	-0.445142	-4.14519
169795556337886	HTA8_1034_1	0.665397	34.8904
126885746128691	HTA8_1034_1	-7.63508	36.5076
122310425263477	HTA8_1034_1	-8.32714	26.4588
191226684520179	HTA8_1034_1	-21.434	28.5881
196043605731059	HTA8_1034_1	-72.918	-3.67262
200363926996852	HTA8_1034_1	-19.3975	20.0388
226901441304950	HTA8_1034_1	-18.949	31.5228
129583031635315	HTA8_1034_1	-21.4674	29.7192
236846753396467	HTA8_1034_1	-18.3113	21.9092
129663515946285	HTA8_1034_1	-1.6432	33.7717
133895313545052	HTA8_1034_1	-16.7498	20.7987
121276787275998	HTA8_1034_1	-3.31857	33.6401
164769532177629	HTA8_1034_1	-19.4615	21.6134
191210577877278	HTA8_1034_1	84.075	25.3762
126132113820580	HTA8_1034_1	14.7986	-18.645
165858413275947	HTA8_1034_1	0.212208	36.1826
169572513507174	HTA8_1034_1	-15.6178	30.8293
134600580872556	HTA8_1034_1	-17.7874	23.9087
231907628575596	HTA8_1034_1	-6.89416	21.5759
192859711617334	HTA8_1034_1	-14.4531	32.1588
166290909718885	HTA8_1034_1	-8.0553	35.127
232311402219957	HTA8_1034_1	-15.6754	31.4757
226829501413236	HTA8_1034_1	-56.2079	11.6035
239475407108381	HTA8_1034_1	-15.7879	19.0374
201595521292574	HTA8_1034_1	-18.8269	33.2308
239932687113059	HTA8_1034_1	-20.452	30.0278
165302214999452	HTA8_1034_1	-2.70689	32.7399
236170026833701	HTA8_1034_1	-16.1517	31.5734
169793570163124	HTA8_1034_1	-12.1027	30.0509
204954185984812	HTA8_1034_1	-0.922497	35.1621
192747102980956	HTA8_1034_1	-16.7679	35.2417
235069813483235	HTA8_1034_1	-32.4883	34.0177
231711850817771	HTA8_1034_1	-9.42125	38.3779
162090668636405	HTA8_1034_1	-5.16552	34.1847
121965754333478	HTA8_1034_1	-51.6013	-75.0156
129978405407067	HTA8_1034_1	-17.3444	28.1841
130134888573739	HTA8_1034_1	-18.2985	27.7445
157562596670707	HTA8_1034_1	-11.2463	26.3595
226806147245877	HTA8_1034_1	-26.4943	-11.3295
197060142741932	HTA8_1034_1	-31.902	31.8217
126218845478124	HTA8_1034_1	83.7555	9.04666
199865992370996	HTA8_1034_1	13.9186	-17.9146
121202342255388	HTA8_1034_1	-16.6452	25.9196
131097901251380	HTA8_1034_1	-14.7043	26.7426
131234280720613	HTA8_1034_1	-0.0158783	35.5244
166469239003933	HTA8_1034_1	-0.116114	34.6513
122282749148014	HTA8_1034_1	-53.5436	17.1049
126218864552731	HTA8_1034_1	12.7577	23.4216
230732733201764	HTA8_1034_1	-16.336	22.2658
197068882139366	HTA8_1034_1	-49.9032	14.353
165858460256988	HTA8_1034_1	-51.5602	19.5008
204403344037676	HTA8_1034_1	-18.959	31.4625
227853864975604	HTA8_1034_1	-8.82257	25.8691
135699985721204	HTA8_1034_1	-5.18027	30.7765
191226652318046	HTA8_1034_1	-16.8339	24.0327
199934550337846	HTA8_1034_1	-19.3032	32.7448
122308384450908	HTA8_1034_1	-51.1454	16.5765
134600608078685	HTA8_1034_1	-14.5736	20.7696
165851883059046	HTA8_1034_1	-19.4701	29.7053
164769505074470	HTA8_1034_1	-11.219	31.1947
157004338195756	HTA8_1034_1	-50.3835	15.8833
230611668036846	HTA8_1034_1	-51.941	14.9764
169158203100070	HTA8_1034_1	-19.5578	32.6323
125745312971691	HTA8_1034_1	-11.2063	25.4241
204911343455467	HTA8_1034_1	-9.0405	32.3261
196174352434995	HTA8_1034_1	-10.1767	24.4198
192255416551835	HTA8_1034_1	-61.7791	16.9232
166469253586356	HTA8_1034_1	-9.24958	28.1341
205527670777694	HTA8_1034_1	-10.8951	20.9405
230732686613940	HTA8_1034_1	-15.2999	27.1747
161462695115627	HTA8_1034_1	6.1606	-0.898516
196043605761260	HTA8_1034_1	-9.89069	33.1968
121812449868141	HTA8_1034_1	-76.547	-5.02759
197068882303782	HTA8_1034_1	-50.4442	15.4188
199934577143029	HTA8_1034_1	84.5223	24.638
134936676686574	HTA8_1034_1	-24.9794	-12.0266
156515935075243	HTA8_1034_1	-16.7087	20.055
134472851962141	HTA8_1034_1	-15.0698	27.8288
121339915385782	HTA8_1034_1	-21.8453	24.2289
196019702425971	HTA8_1034_1	-52.3359	18.7001
197135438932278	HTA8_1034_1	-9.19213	26.6684
126706311620467	HTA8_1034_1	-7.05582	34.7031
195967073838958	HTA8_1034_1	-21.853	32.3209
235626695347118	HTA8_1034_1	-22.0573	29.4169
227981806188892	HTA8_1034_1	-18.49	25.1782
200922526340828	HTA8_1034_1	-3.48329	33.1795
165858413595510	HTA8_1034_1	-17.1682	27.7615
205392425895717	HTA8_1034_1	-19.7586	24.8737
166402847360947	HTA8_1034_1	-8.61842	27.3166
125719946063091	HTA8_1034_1	-50.1457	16.1981
197206083554220	HTA8_1034_1	-19.0501	25.9758
169014021482716	HTA8_1034_1	-11.503	37.224
126680945051574	HTA8_1034_1	-13.2236	33.7156
205518962014059	HTA8_1034_1	1.03149	26.8228
121202323897069	HTA8_1034_1	-65.9715	34.9445
169158171606243	HTA8_1034_1	44.9002	1.46629
126680956882334	HTA8_1034_1	-21.6831	25.4106
191576409787812	HTA8_1034_1	10.7888	25.1423
192745848913115	HTA8_1034_1	-12.3731	16.5255
155842549496173	HTA8_1034_1	-21.6092	22.6281
226949786889526	HTA8_1034_1	14.9733	18.9701
231711850847070	HTA8_1034_1	-57.1795	12.3908
200922572941675	HTA8_1034_1	-31.5516	33.3955
192678082828638	HTA8_1034_1	-51.2569	17.2951
196527728253789	HTA8_1034_1	-19.53	22.5046
134472851712307	HTA8_1034_1	-32.6625	33.8383
169158183638827	HTA8_1034_1	-22.3003	27.0278
126149039963419	HTA8_1034_1	-13.0955	18.003
169082619128620	HTA8_1034_1	-22.875	26.1847
227975363706283	HTA8_1034_1	-21.5483	21.6378
170798611912628	HTA8_1034_1	-10.7879	22.9029
235000971618718	HTA8_1034_1	0.88963	34.203
126834252335924	HTA8_1034_1	-20.6073	22.1356
131089728756979	HTA8_1034_1	-10.9375	25.9483
204825337163045	HTA8_1034_1	-12.2792	22.3597
125728252648165	HTA8_1034_1	-16.5133	36.281
129497400560358	HTA8_1034_1	-12.8843	27.7814
236221701146483	HTA8_1034_1	-12.9342	32.241
235122024168235	HTA8_1034_1	-19.0732	29.0851
232302631086891	HTA8_1034_1	-4.66303	15.1997
231891434654123	HTA8_1034_1	-10.5012	34.925
169727133149988	HTA8_1034_1	-16.5583	22.7991
134041176235429	HTA8_1034_1	-14.58	20.4119
240136832277291	HTA8_1034_1	-16.1552	24.9179
125728252451117	HTA8_1034_1	-42.596	20.1116
160996537624884	HTA8_1034_1	9.2217	19.5512
157690371362163	HTA8_1034_1	-22.7148	-11.8747
232327461891374	HTA8_1034_1	-77.0265	-4.95403
231279536028515	HTA8_1034_1	8.56344	22.5264
134033672423150	HTA8_1034_1	-50.9469	16.5176
121896095566124	HTA8_1034_1	-17.1589	29.6093
235120022931302	HTA8_1034_1	-20.323	29.7455
121339884825380	HTA8_1034_1	-10.3767	32.9214
155888869927141	HTA8_1034_1	-17.0051	23.2643
195967119641958	HTA8_1034_1	-31.7272	31.884
162078869899675	HTA8_1034_1	-20.8654	27.2496
120726897674075	HTA8_1034_1	-12.3637	22.5388
196163836761846	HTA8_1034_1	-3.27452	28.0983
160440058330526	HTA8_1034_1	15.5535	8.98428
125197018327275	HTA8_1034_1	1.10781	32.576
131293456549723	HTA8_1034_1	-19.1053	24.7321
156453509483357	HTA8_1034_1	-19.9091	26.8394
197135439087917	HTA8_1034_1	-81.961	-5.55058
169794766268779	HTA8_1034_1	-23.081	32.505
169793570916654	HTA8_1034_1	1.5097	36.8373
231711832459564	HTA8_1034_1	-22.9353	27.3837
195958617880940	HTA8_1034_1	-13.6909	30.895
197145283677419	HTA8_1034_1	-21.9144	20.9043
239587881309931	HTA8_1034_1	-13.7672	25.204
239587850079644	HTA8_1034_1	-14.9072	34.2318
191576408972124	HTA8_1034_1	-9.47558	26.031
197145237506926	HTA8_1034_1	-49.1806	14.5143
162090700131125	HTA8_1034_1	-19.6746	23.2234
205922688690419	HTA8_1034_1	-18.8005	27.8254
192745863505837	HTA8_1034_1	-15.1339	28.6772
195546181655963	HTA8_1034_1	-14.699	25.0256
130736318699939	HTA8_1034_1	-35.3832	35.6216
227354874920350	HTA8_1034_1	-52.6987	14.7314
191080757643694	HTA8_1034_1	-18.8173	21.6431
232302678038948	HTA8_1034_1	-46.4091	17.129
164761076611509	HTA8_1034_1	-18.041	29.0035
191226638198619	HTA8_1034_1	-0.890573	-4.66113
161890964552987	HTA8_1034_1	-20.2343	27.5102
232321065016238	HTA8_1034_1	82.3326	-20.234
226874732498213	HTA8_1034_1	0.0566918	32.3056
235678490806686	HTA8_1034_1	15.3283	8.64431
122282749638494	HTA8_1034_1	-23.0716	26.989
201114504543652	HTA8_1034_1	80.5193	-22.1069
130184147322588	HTA8_1034_1	-53.7622	9.41725
200899065460461	HTA8_1034_1	-52.9911	16.2779
134033692117926	HTA8_1034_1	-60.6143	33.1216
235550861879724	HTA8_1034_1	-30.5611	32.3355
235695804992229	HTA8_1034_1	-23.7159	28.0354
199934595775924	HTA8_1034_1	30.6632	26.2204
130057606683492	HTA8_1034_1	-1.26924	29.703
165302215817564	HTA8_1034_1	-21.8135	22.5298
227921658239197	HTA8_1034_1	-40.7061	-79.4496
227363552975669	HTA8_1034_1	-6.20251	34.2726
196163837552868	HTA8_1034_1	-11.224	29.9232
227510414853997	HTA8_1034_1	0.686645	-7.1461
195426057047283	HTA8_1034_1	-60.3076	10.4279
155971413753204	HTA8_1034_1	-54.4703	10.8869
230807895198965	HTA8_1034_1	-6.94391	26.5178
155842596517726	HTA8_1034_1	10.0347	1.23052
121826168130485	HTA8_1034_1	-4.29299	35.0281
134600595532573	HTA8_1034_1	-14.4331	32.4147
135014255380398	HTA8_1034_1	-15.9175	25.5233
226949759688029	HTA8_1034_1	-76.0377	22.0861
200922572385076	HTA8_1034_1	-18.1456	29.9003
227975363943211	HTA8_1034_1	8.05499	23.6171
169014006836059	HTA8_1034_1	-8.33304	34.8165
166332114062645	HTA8_1034_1	-9.0496	34.2438
195546181420982	HTA8_1034_1	-7.03004	30.5293
135699985454829	HTA8_1034_1	-52.2091	16.0956
169794797255542	HTA8_1034_1	-20.6673	13.2356
170137141000092	HTA8_1034_1	-16.5001	25.5104
232318649195358	HTA8_1034_1	-36.4048	2.69362
130126448093596	HTA8_1034_1	0.0651256	35.9784
192121064511197	HTA8_1034_1	2.28212	35.4188
231770070346164	HTA8_1034_1	-77.9311	-3.03758
240482262300918	HTA8_1034_1	-21.9783	24.6307
195625757923676	HTA8_1034_1	-11.4119	31.3292
130754464901043	HTA8_1034_1	-18.0919	34.0189
239468531112155	HTA8_1034_1	-18.2183	24.8268
134530788157237	HTA8_1034_1	-35.0705	28.4915
131217382033717	HTA8_1034_1	-0.669317	36.6665
200967516511028	HTA8_1034_1	-31.4777	33.4639
195546166709174	HTA8_1034_1	-13.0694	30.2502
131293502195638	HTA8_1034_1	-16.7503	35.0409
155842565007781	HTA8_1034_1	-48.4909	16.8141
232449761568619	HTA8_1034_1	-14.3994	23.2815
191026787638518	HTA8_1034_1	-20.8738	29.7617
200994213817565	HTA8_1034_1	-18.2158	29.8327
240634626493277	HTA8_1034_1	-17.0963	25.3231
226949774306612	HTA8_1034_1	-7.86121	32.6393
120726943886635	HTA8_1034_1	-30.6039	31.4051
170327475964726	HTA8_1034_1	-7.02764	14.9982
134522347351411	HTA8_1034_1	-58.1244	11.4883
134600608856302	HTA8_1034_1	-22.5979	31.0642
236167208266677	HTA8_1034_1	-25.9525	26.3542
197256817798382	HTA8_1034_1	83.961	11.7643
125677966874910	HTA8_1034_1	-21.8778	28.7557
169156975679324	HTA8_1034_1	-57.7592	11.6784
120772979775211	HTA8_1034_1	-2.09369	27.3496
170798565149486	HTA8_1034_1	-18.6984	23.1402
161451938372836	HTA8_1034_1	-76.7454	-4.69113
121826167442150	HTA8_1034_1	-13.3736	15.4727
226343123638582	HTA8_1034_1	-18.1854	28.5344
196527728745374	HTA8_1034_1	-0.547704	28.2704
204954185972982	HTA8_1034_1	-10.6202	35.2838
155972606848357	HTA8_1034_1	-19.2854	21.5402
170137140258654	HTA8_1034_1	-5.05803	34.9867
192747083782435	HTA8_1034_1	52.1541	-28.2774
227364251744093	HTA8_1034_1	-19.5338	18.0072
241114608687021	HTA8_1034_1	-0.0871903	35.8875
130736319060765	HTA8_1034_1	-14.5501	27.6819
200348209400757	HTA8_1034_1	-52.4225	18.7818
120797944311091	HTA8_1034_1	-13.7283	25.9539
131097915710171	HTA8_1034_1	-4.4836	37.6302
197185817201067	HTA8_1034_1	-16.1528	20.8103
157004338162476	HTA8_1034_1	-11.624	31.0946
205392379243308	HTA8_1034_1	-25.4356	30.5097
230807876254454	HTA8_1034_1	-2.6784	38.1283
157486628661102	HTA8_1034_1	-5.93665	18.1859
169082607069555	HTA8_1034_1	-49.8261	15.5907
236167189912411	HTA8_1034_1	-75.1998	-4.67776
121812450130166	HTA8_1034_1	-6.87312	23.6274
120797913017116	HTA8_1034_1	-5.56975	28.5793
134448021985013	HTA8_1034_1	-59.7257	10.5207
239448295631773	HTA8_1034_1	-10.496	24.1064
169794766064475	HTA8_1034_1	-51.7551	18.5268
170265184689571	HTA8_1034_1	-14.4911	23.2612
236634018007395	HTA8_1034_1	-23.4446	30.5542
200416686926766	HTA8_1034_1	-81.4446	-4.33506
204360559488238	HTA8_1034_1	-22.1234	30.0709
235626695412014	HTA8_1034_1	7.75906	23.5878
129565671250741	HTA8_1034_1	3.30955	31.0168
135081913670900	HTA8_1034_1	-17.1593	29.0736
134530833987446	HTA8_1034_1	-24.6468	34.4034
204911357873564	HTA8_1034_1	-50.1275	16.2803
126885791914726	HTA8_1034_1	-11.0135	37.1236
157613955599195	HTA8_1034_1	-48.5457	13.3438
134539692162419	HTA8_1034_1	-55.0064	16.5091
200416660502811	HTA8_1034_1	-48.2838	-74.3756
204911343230308	HTA8_1034_1	-32.7649	33.6436
162090699347749	HTA8_1034_1	-17.7453	32.3361
165739006388590	HTA8_1034_1	-11.2586	23.7978
235626682075509	HTA8_1034_1	-15.7329	26.1446
165327878372278	HTA8_1034_1	-12.3791	31.3548
160928757926637	HTA8_1034_1	-78.3862	-6.24252
240617688033179	HTA8_1034_1	-7.35991	37.0827
170327507425523	HTA8_1034_1	-0.693724	29.8995
126218864094517	HTA8_1034_1	-1.28034	35.4203
134530834512748	HTA8_1034_1	-24.6749	35.1658
135014240700845	HTA8_1034_1	-25.5805	6.30299
170258487949750	HTA8_1034_1	-18.3125	-44.9367
170343433652075	HTA8_1034_1	-11.2887	18.4519
125042446526701	HTA8_1034_1	-9.1121	25.3907
204816853949876	HTA8_1034_1	-20.8921	27.11
170327488810406	HTA8_1034_1	-53.4793	14.7282
195547421071654	HTA8_1034_1	-19.518	21.806
165858428730654	HTA8_1034_1	13.0671	22.1287
205392406538596	HTA8_1034_1	-2.45011	35.4484
134936690085091	HTA8_1034_1	-51.9107	18.5054
133895281633011	HTA8_1034_1	-21.5717	25.3532
135149156256092	HTA8_1034_1	-16.5512	24.2283
227510387063211	HTA8_1034_1	-21.3805	22.9515
170199685904237	HTA8_1034_1	-18.8278	21.6675
205510805510061	HTA8_1034_1	50.016	-27.7138
240498368768859	HTA8_1034_1	0.894635	36.2726
240094641572661	HTA8_1034_1	-5.51383	29.1605
204911389566710	HTA8_1034_1	-36.1662	35.0985
232330280745308	HTA8_1034_1	-17.603	21.5632
191215659862766	HTA8_1034_1	-0.441835	35.1867
157477589957365	HTA8_1034_1	-55.3362	11.6482
200974081316596	HTA8_1034_1	-15.733	33.3695
197188186492187	HTA8_1034_1	-15.2085	27.6319
165232436434732	HTA8_1034_1	-19.9543	21.9542
191756843740398	HTA8_1034_1	-18.3639	34.1123
197188187249972	HTA8_1034_1	-19.3658	32.6863
122310425204470	HTA8_1034_1	-5.02013	29.4158
130057625594782	HTA8_1034_1	-21.6161	33.0964
169794766003557	HTA8_1034_1	-11.1382	33.7453
122310444334444	HTA8_1034_1	-18.6681	20.5586
161340154079540	HTA8_1034_1	-10.4363	27.0761
200348236474205	HTA8_1034_1	-49.7599	15.7614
239477286170022	HTA8_1034_1	-23.4093	7.33203
129565717359838	HTA8_1034_1	1.18731	36.5417
162090699668380	HTA8_1034_1	-6.14531	35.7588
235737712388318	HTA8_1034_1	2.23497	34.152
164769532589917	HTA8_1034_1	-50.9901	19.7824
240634600016229	HTA8_1034_1	-11.4098	29.1453
204911343004013	HTA8_1034_1	-2.01246	34.5399
134448021658987	HTA8_1034_1	3.90467	35.331
155888901573429	HTA8_1034_1	-19.8752	29.1832
236846721690036	HTA8_1034_1	-14.3473	27.1131
170199713199980	HTA8_1034_1	-32.3427	34.0279
239448264137510	HTA8_1034_1	-16.9589	26.8397
157486597684139	HTA8_1034_1	18.2106	15.6397
120726912354659	HTA8_1034_1	-14.3582	20.465
241057668488486	HTA8_1034_1	-16.3948	22.0372
197188232867166	HTA8_1034_1	49.1139	-30.9702
196174320422131	HTA8_1034_1	51.1134	-27.6366
135014240184035	HTA8_1034_1	-11.5503	30.8634
192255462692781	HTA8_1034_1	1.20565	36.4137
126885760452526	HTA8_1034_1	-12.5086	29.9312
232321019505884	HTA8_1034_1	-28.5812	-12.7755
129582985505565	HTA8_1034_1	-51.5721	17.9663
200967535582005	HTA8_1034_1	-18.8843	24.8302
155972652624692	HTA8_1034_1	50.4782	-28.3736
157140435781867	HTA8_1034_1	-52.3133	16.5263
165860319911150	HTA8_1034_1	-50.6239	17.8143
122282749582755	HTA8_1034_1	-11.8895	26.7131
161462675790110	HTA8_1034_1	-70.313	6.25294
227991438375277	HTA8_1034_1	-18.7169	20.5214
121896113695644	HTA8_1034_1	-14.4583	25.8331
169572513822510	HTA8_1034_1	-19.4101	27.3754
195562272901996	HTA8_1034_1	0.198974	35.6029
166351409691508	HTA8_1034_1	-50.0835	16.3542
235214378252587	HTA8_1034_1	-7.14161	31.7644
236846734554972	HTA8_1034_1	-9.99473	34.9979
195625785187556	HTA8_1034_1	-4.31996	14.8388
231822849690534	HTA8_1034_1	-51.798	16.9276
196043624344348	HTA8_1034_1	-0.183062	30.0793
236169995381557	HTA8_1034_1	-14.5549	23.9022
226343095555830	HTA8_1034_1	-21.4652	-12.0214
192678082764077	HTA8_1034_1	83.1942	18.4725
134472820972837	HTA8_1034_1	-10.9297	27.5898
227973453789419	HTA8_1034_1	-13.7466	26.1643
205518946851062	HTA8_1034_1	81.0783	-22.4475
161411795115316	HTA8_1034_1	-14.8005	18.6183
204403329166187	HTA8_1034_1	-14.2882	-4.41604
125719977049318	HTA8_1034_1	-13.0033	21.6912
239382616237987	HTA8_1034_1	83.402	19.5833
235198513048861	HTA8_1034_1	28.0777	23.6976
161548548135213	HTA8_1034_1	-18.5317	20.8094
157562596678886	HTA8_1034_1	78.9454	-19.3256
192747071462182	HTA8_1034_1	-12.8691	31.0448
239407474600683	HTA8_1034_1	-15.7512	24.8528
232321019755739	HTA8_1034_1	-5.32393	30.5546
230654438161190	HTA8_1034_1	14.4291	21.5585
126680957119205	HTA8_1034_1	-11.7622	30.5487
166351441708851	HTA8_1034_1	-5.68771	33.5147
169151713917229	HTA8_1034_1	-4.29398	31.1297
129497400724397	HTA8_1034_1	-8.41622	26.5804
165385744799470	HTA8_1034_1	-8.28468	37.0788
195622417157494	HTA8_1034_1	-15.959	27.8278
157071998572332	HTA8_1034_1	-6.62191	23.072
134936661969846	HTA8_1034_1	-6.80325	18.6628
231770082425254	HTA8_1034_1	-52.0707	18.1335
191210577837467	HTA8_1034_1	-7.36584	33.6233
157613970111339	HTA8_1034_1	-51.9377	17.7075
129565686184235	HTA8_1034_1	-21.4292	32.5029
239468516428205	HTA8_1034_1	-14.3015	20.3651
195615853602676	HTA8_1034_1	-85.5547	-1.53447
197188201696091	HTA8_1034_1	-33.4655	33.0738
227493073775523	HTA8_1034_1	-15.2596	30.5049
227846649432885	HTA8_1034_1	-50.3545	19.2574
126836622343475	HTA8_1034_1	-10.2005	22.8606
235533432470390	HTA8_1034_1	-18.8348	20.3208
231900112906093	HTA8_1034_1	-57.3945	26.186
231907642960803	HTA8_1034_1	-1.41775	35.1606
231711851104691	HTA8_1034_1	-37.344	38.1761
130144732597661	HTA8_1034_1	-50.4112	16.8378
129497381693748	HTA8_1034_1	16.6313	16.13
166351422548709	HTA8_1034_1	-9.64147	20.1572
227982982736300	HTA8_1034_1	-50.4474	19.0191
227425454840230	HTA8_1034_1	12.8871	22.8581
231270811359516	HTA8_1034_1	-14.5816	26.9597
134531742120356	HTA8_1034_1	-12.2042	25.256
120786757999452	HTA8_1034_1	-2.14382	35.108
166416920824629	HTA8_1034_1	-15.8057	22.2975
195426087988469	HTA8_1034_1	-48.7913	16.7466
130194259266972	HTA8_1034_1	-2.22083	34.2688
227991438670557	HTA8_1034_1	-12.3559	23.112
121896114539291	HTA8_1034_1	-13.6913	27.414
195547390233971	HTA8_1034_1	6.46413	-0.383537
169082606213870	HTA8_1034_1	-52.0893	16.0503
235763060042659	HTA8_1034_1	-15.7849	30.6438
232261722789604	HTA8_1034_1	-7.65919	36.4536
230592321829614	HTA8_1034_1	-0.389631	30.7561
226829527832884	HTA8_1034_1	-12.2981	20.4137
201595494808371	HTA8_1034_1	-57.5355	11.9975
192859664968604	HTA8_1034_1	-18.4837	31.3515
204765449012980	HTA8_1034_1	-51.8738	18.426
126885746142565	HTA8_1034_1	-5.1393	35.4499
157536914364206	HTA8_1034_1	-52.4397	11.1512
161478635042668	HTA8_1034_1	-9.67994	31.9862
231900127357340	HTA8_1034_1	-61.0401	33.8754
230809056501172	HTA8_1034_1	0.534676	34.3309
126836637320934	HTA8_1034_1	1.28185	33.6328
204358232271139	HTA8_1034_1	-4.74733	36.1801
201523553295284	HTA8_1034_1	-0.309741	32.7074
165851882743707	HTA8_1034_1	-20.7663	28.4918
169158156080947	HTA8_1034_1	-15.2194	21.3143
239407492615579	HTA8_1034_1	-31.4645	32.6392
226970323011422	HTA8_1034_1	-21.817	30.9919
192325880862428	HTA8_1034_1	-0.524981	30.1137
195625804282291	HTA8_1034_1	50.5478	-27.9475
235007386760939	HTA8_1034_1	51.963	-28.8154
166264181050165	HTA8_1034_1	-51.8967	18.3327
165232467987750	HTA8_1034_1	-21.7771	32.6051
240617733909789	HTA8_1034_1	-65.3324	-17.5744
126834221632222	HTA8_1034_1	-23.4498	27.1403
236846753462110	HTA8_1034_1	-15.0451	29.7073
204762120080238	HTA8_1034_1	-1.46371	30.2477
204882398099693	HTA8_1034_1	-31.6929	31.1329
226265813931940	HTA8_1034_1	-27.5197	-13.5698
234992234846564	HTA8_1034_1	-17.9031	20.9965
227425428125979	HTA8_1034_1	-76.9432	-6.88941
231890226408173	HTA8_1034_1	-2.05802	30.2083
130185516215013	HTA8_1034_1	-13.633	32.091
126227588245358	HTA8_1034_1	-12.5379	20.5497
165945535548772	HTA8_1034_1	-13.6032	35.6682
134522359986549	HTA8_1034_1	-14.5248	19.9102
205518961790190	HTA8_1034_1	-4.62603	27.6079
236768101095341	HTA8_1034_1	-22.8278	28.3762
239468530286005	HTA8_1034_1	-35.0322	28.5868
126680944265635	HTA8_1034_1	-13.9513	29.3014
126218864323309	HTA8_1034_1	-88.8727	-0.982678
170199686429620	HTA8_1034_1	1.75576	32.0564
235189030305132	HTA8_1034_1	-60.318	10.0834
166264168691638	HTA8_1034_1	-10.6464	26.9325
165946192153374	HTA8_1034_1	-26.3682	-11.3378
230732714432812	HTA8_1034_1	-78.4764	-2.21492
196174351878579	HTA8_1034_1	-51.2822	20.0709
200922541746539	HTA8_1034_1	-13.7	27.587
126886700333411	HTA8_1034_1	-17.1017	21.3989
166332113795372	HTA8_1034_1	-14.1633	18.7913
204954204494566	HTA8_1034_1	-16.4383	20.8613
161960490064235	HTA8_1034_1	-32.261	32.7054
122310412680043	HTA8_1034_1	-5.96258	29.2659
191553906531694	HTA8_1034_1	-9.27857	27.7273
155972633783595	HTA8_1034_1	-14.2351	28.7922
195547389417822	HTA8_1034_1	84.0367	12.2374
204224194897757	HTA8_1034_1	-25.9666	-11.2171
232302631934749	HTA8_1034_1	-2.76694	38.0057
192678083087580	HTA8_1034_1	-14.5477	22.5392
134041189346014	HTA8_1034_1	0.276826	-9.64927
226273436481963	HTA8_1034_1	-7.53883	30.8148
230592340978918	HTA8_1034_1	-53.4149	9.73594
204351835957020	HTA8_1034_1	11.8761	27.9415
191210558970141	HTA8_1034_1	-8.3492	27.618
161889622343029	HTA8_1034_1	-13.3737	17.9836
195546194791340	HTA8_1034_1	3.24467	30.9039
235007432944556	HTA8_1034_1	51.7022	-27.1563
170745998752620	HTA8_1034_1	51.7563	-28.1515
121339896851683	HTA8_1034_1	15.8888	11.2601
227990484208539	HTA8_1034_1	-10.2203	34.2071
169014033796404	HTA8_1034_1	17.1675	18.0299
205870209035171	HTA8_1034_1	-11.4163	21.7125
199944348252060	HTA8_1034_1	-10.0829	19.309
195958645673316	HTA8_1034_1	-48.6191	14.7852
192678068152668	HTA8_1034_1	-19.959	3.91867
134531773253995	HTA8_1034_1	-21.317	34.1011
200441248991084	HTA8_1034_1	-32.3186	32.0847
125745298098603	HTA8_1034_1	-56.2086	11.5075
192653655234909	HTA8_1034_1	-3.75424	35.7151
195547374963508	HTA8_1034_1	-58.82	28.3538
161864243144939	HTA8_1034_1	-15.8703	22.6929
239382662338420	HTA8_1034_1	-22.6589	30.0865
126706296997669	HTA8_1034_1	-7.25921	36.9693
201474296178990	HTA8_1034_1	-50.1363	-32.3952
197135485815093	HTA8_1034_1	-16.3206	22.6176
236846706800862	HTA8_1034_1	-14.1962	17.6587
231900159098220	HTA8_1034_1	-15.3214	21.1866
231365389244764	HTA8_1034_1	-49.0375	18.6647
197206083488627	HTA8_1034_1	-10.7977	22.371
165738974723318	HTA8_1034_1	-24.0233	28.6926
169723764296422	HTA8_1034_1	-1.53374	-4.36007
195622448618204	HTA8_1034_1	9.12013	21.3094
133974635703076	HTA8_1034_1	-11.3219	18.4868
130675142412597	HTA8_1034_1	-19.8646	30.0813
197264019512541	HTA8_1034_1	54.9492	-25.2818
231291347429611	HTA8_1034_1	2.32073	36.9229
227510433278238	HTA8_1034_1	8.31952	23.8659
232311402190556	HTA8_1034_1	1.70854	34.0294
131175257106789	HTA8_1034_1	-3.50002	17.1486
205527698237790	HTA8_1034_1	-7.05582	30.3195
169158156412845	HTA8_1034_1	-9.75969	24.8297
130693100329716	HTA8_1034_1	-20.5465	21.1511
165946237835548	HTA8_1034_1	-17.9563	30.4406
126132113332572	HTA8_1034_1	2.05653	36.1576
134938050640796	HTA8_1034_1	30.4623	28.0392
130675161360229	HTA8_1034_1	-32.9312	32.2043
240482308187878	HTA8_1034_1	-23.5224	17.9729
240482289867611	HTA8_1034_1	-5.2548	32.4045
121879202555749	HTA8_1034_1	-24.0203	28.5927
125719930891558	HTA8_1034_1	-19.5909	18.1184
231366240192438	HTA8_1034_1	-13.945	27.8878
236177512155892	HTA8_1034_1	30.0546	23.9622
131217382623963	HTA8_1034_1	-0.231334	35.2087
169572501179804	HTA8_1034_1	-13.9691	28.327
205511431210781	HTA8_1034_1	-11.343	31.0045
164761064656243	HTA8_1034_1	-8.56679	26.6502
155911449865438	HTA8_1034_1	-2.35751	32.3102
235129928272221	HTA8_1034_1	-8.77542	34.1594
122514677095348	HTA8_1034_1	-14.6045	25.0575
192101783911782	HTA8_1034_1	-13.1813	16.5257
227364270954204	HTA8_1034_1	-48.5943	15.2224
235214378229149	HTA8_1034_1	-27.4101	-11.6081
235198527954228	HTA8_1034_1	-32.6513	32.1861
232301289228598	HTA8_1034_1	-12.1838	24.7715
134522359200604	HTA8_1034_1	-18.4662	23.9668
191756798383926	HTA8_1034_1	18.5793	17.609
169572532448172	HTA8_1034_1	-27.3106	34.3364
130184161381221	HTA8_1034_1	-0.876986	-4.89759
164769551791982	HTA8_1034_1	-32.477	26.7932
235188983814563	HTA8_1034_1	-42.3337	20.1774
134592125856675	HTA8_1034_1	72.8306	9.1351
227846648688044	HTA8_1034_1	-50.8356	17.6958
204213411527582	HTA8_1034_1	-75.7622	-6.8738
121812464909028	HTA8_1034_1	-12.2756	24.1852
160990114756339	HTA8_1034_1	-0.471006	27.9238
130184193390902	HTA8_1034_1	-16.6232	30.9655
236288375471398	HTA8_1034_1	-12.8934	22.8917
125728252455278	HTA8_1034_1	-14.701	16.2307
126149071657380	HTA8_1034_1	-12.6324	29.8525
205870222423854	HTA8_1034_1	-30.4368	31.0914
161478635804963	HTA8_1034_1	83.3686	-19.9163
165302230534950	HTA8_1034_1	-16.9056	28.8515
170877903038707	HTA8_1034_1	-22.197	32.5837
125677967392173	HTA8_1034_1	-1.98305	26.5945
204762139244979	HTA8_1034_1	-0.103462	25.0944
157684165888869	HTA8_1034_1	-5.69271	24.216
126227557239709	HTA8_1034_1	15.5442	8.50118
197213600205155	HTA8_1034_1	-17.5061	20.3913
131175237741476	HTA8_1034_1	-8.01115	20.7546
155842577095475	HTA8_1034_1	-15.7323	26.5048
134033672690406	HTA8_1034_1	-15.0731	28.652
192729622923116	HTA8_1034_1	11.8486	21.0449
196174333799204	HTA8_1034_1	-0.695657	-4.92485
192745876179683	HTA8_1034_1	-6.85415	15.1415
192653640455966	HTA8_1034_1	-32.4068	32.0834
226822387263710	HTA8_1034_1	-53.5148	15.4809
232450567031094	HTA8_1034_1	-18.1545	19.4071
204816868329398	HTA8_1034_1	-15.7331	22.1639
236846734269285	HTA8_1034_1	-9.52793	31.4931
204765476056357	HTA8_1034_1	-19.0878	33.6503
205518947113269	HTA8_1034_1	1.42203	33.8801
201111666638197	HTA8_1034_1	-20.6094	22.1379
205392406866652	HTA8_1034_1	-11.3869	17.3488
234992267062630	HTA8_1034_1	-4.36187	34.4807
166402846517619	HTA8_1034_1	-15.0601	25.9533
160440058275566	HTA8_1034_1	-4.79095	32.28
235678503226724	HTA8_1034_1	10.0237	24.5684
131293456820573	HTA8_1034_1	-1.38003	-4.48093
130529086332260	HTA8_1034_1	-11.0914	28.6428
170137186912683	HTA8_1034_1	-18.8977	32.9368
134540479281949	HTA8_1034_1	-80.2066	-3.51375
160996556946292	HTA8_1034_1	-53.3535	13.9512
166400411687325	HTA8_1034_1	-23.3156	30.3251
227853896367003	HTA8_1034_1	-7.37135	19.6436
231340586232102	HTA8_1034_1	-10.9586	21.6613
236288388753116	HTA8_1034_1	-17.451	25.9453
235007401638326	HTA8_1034_1	-6.75753	31.9609
226394649844139	HTA8_1034_1	-13.254	32.335
160785117408557	HTA8_1034_1	-6.09398	15.8068
232328281611187	HTA8_1034_1	80.1933	-19.8026
130624797949173	HTA8_1034_1	-66.5588	6.43272
192788797738227	HTA8_1034_1	-15.644	30.9937
170268030585075	HTA8_1034_1	-1.38391	-5.4259
130184174484397	HTA8_1034_1	30.7609	26.4865
197058290964843	HTA8_1034_1	-4.6012	32.3067
134600580812019	HTA8_1034_1	-54.2803	17.1122
239587850668453	HTA8_1034_1	-17.6768	16.7022
227903391255469	HTA8_1034_1	0.415558	-8.4871
239391501867316	HTA8_1034_1	-5.0417	31.9288
201474310850925	HTA8_1034_1	-6.47734	28.1053
195615840943476	HTA8_1034_1	0.472675	33.5077
126364056213283	HTA8_1034_1	-13.1935	30.4502
235120010685684	HTA8_1034_1	-33.4417	33.6145
236633999142131	HTA8_1034_1	-33.1437	-29.3092
134472832838364	HTA8_1034_1	-15.1141	26.9892
130203877272301	HTA8_1034_1	16.6226	15.4898
231692907276708	HTA8_1034_1	-7.74452	32.1003
236176872425901	HTA8_1034_1	-85.4286	3.52162
170877902771941	HTA8_1034_1	2.13531	29.1904
130675115416420	HTA8_1034_1	12.738	22.8756
204954173917990	HTA8_1034_1	-19.9219	25.0184
122308412491499	HTA8_1034_1	-8.44379	22.4669
231822818195381	HTA8_1034_1	-10.4447	27.015
170181076302252	HTA8_1034_1	-19.8886	18.0669
131309562124638	HTA8_1034_1	-12.5863	17.963
195615826532653	HTA8_1034_1	-84.5711	-3.88072
131242050665373	HTA8_1034_1	-76.9877	-5.77176
170137168300334	HTA8_1034_1	-8.6158	33.1747
235533414054301	HTA8_1034_1	-13.2158	39.1061
191226652835062	HTA8_1034_1	-71.8558	-9.17353
231891415513891	HTA8_1034_1	-14.6412	21.901
239458073865515	HTA8_1034_1	-1.13131	34.5699
130531367775092	HTA8_1034_1	-7.99951	25.4337
197256818308917	HTA8_1034_1	-17.8745	27.6109
191226684259747	HTA8_1034_1	-47.8949	15.7589
170276754470644	HTA8_1034_1	-17.1819	24.6084
165325615877030	HTA8_1034_1	-52.609	16.4063
236639608815027	HTA8_1034_1	11.0008	19.7297
226343123380084	HTA8_1034_1	-15.5219	32.9254
231900127317230	HTA8_1034_1	11.1381	19.5339
232439024368499	HTA8_1034_1	83.56	-20.5864
200561527544228	HTA8_1034_1	-21.4025	9.44471
170327488478558	HTA8_1034_1	-19.29	31.8863
166264199928051	HTA8_1034_1	8.52167	25.1768
227363580664539	HTA8_1034_1	51.2779	-27.425
129497382410092	HTA8_1034_1	-12.3872	19.9297
232449780078877	HTA8_1034_1	-11.8742	20.1985
227425442810662	HTA8_1034_1	-2.45404	-5.67594
204359574116598	HTA8_1034_1	-25.4966	-10.2381
239475406859486	HTA8_1034_1	-85.719	-14.158
231760571849510	HTA8_1034_1	-11.8903	21.0772
240617688063332	HTA8_1034_1	-3.61561	35.6353
191647290649397	HTA8_1034_1	-6.9081	15.0082
195606477137654	HTA8_1034_1	10.3924	25.6278
226394681523627	HTA8_1034_1	-4.29989	32.5035
204959675960756	HTA8_1034_1	-13.9262	26.8087
197145237600116	HTA8_1034_1	-5.62585	30.367
239407461156782	HTA8_1034_1	-13.977	16.4382
231900127119590	HTA8_1034_1	-1.74478	26.2348
131089741495541	HTA8_1034_1	15.8586	14.7736
226829546933035	HTA8_1034_1	-32.3033	33.2253
130142271356196	HTA8_1034_1	-4.86953	18.2242
129497354647277	HTA8_1034_1	12.4084	18.4058
164818790767979	HTA8_1034_1	-25.0477	21.0377
205511477385509	HTA8_1034_1	-14.1359	35.7379
235007433455533	HTA8_1034_1	-15.9236	29.4998
165302215854509	HTA8_1034_1	-34.003	32.9799
166290877959069	HTA8_1034_1	-15.6656	16.9948
196180775749556	HTA8_1034_1	-16.4882	36.3215
157486629153131	HTA8_1034_1	-12.3961	29.974
236177512316277	HTA8_1034_1	-10.6271	31.5599
235199345683315	HTA8_1034_1	9.86628	22.7969
231366240394021	HTA8_1034_1	-1.93371	24.934
191645424507318	HTA8_1034_1	-6.60674	22.7593
191576409062301	HTA8_1034_1	-1.47169	-5.46976
192745876183467	HTA8_1034_1	-10.9168	19.4111
130185503914356	HTA8_1034_1	-14.4932	24.1728
191096742922971	HTA8_1034_1	1.76888	34.4091
155842564482989	HTA8_1034_1	-9.57368	22.8652
200983488448363	HTA8_1034_1	10.2048	23.2529
230732714338205	HTA8_1034_1	-12.0991	23.8476
130736345692597	HTA8_1034_1	30.4874	27.1103
205922701564132	HTA8_1034_1	-26.0091	24.8006
[truncated: 34,784 more rows]
