# Supplementary material for: Conserved transcriptional connectivity of regulatory T cells in the tumor microenvironment informs new combination cancer therapy strategies
Source: Nat Immunol. 2023 May 1;24(6):1020–35. doi: 10.1038/s41590-023-01504-2 (PMC10232368; doi:10.1038/s41590-023-01504-2)
Supplement: Source Data Extended Data Fig. 10 — Statistical source data. [file 41590_2023_1504_MOESM40_ESM.xlsx]

## Sheet: panelA,B
sample_number	hta_id	treg_proportion_hema_hvg	treg_proportion_cd3_hvg
1	HTA8_1033_1	0.0752768	0.115646
3	HTA8_1034_1	0.0678722	0.0921008
5	HTA8_1002_1	0.0303301	0.0395119
20	HTA8_1013_1	0.0330989	0.0485732
21	HTA8_1014_1	0.0547557	0.0718044
22	HTA8_1016_1	0.0743083	0.182879
23	HTA8_1017_1	0.0337138	0.0519215
25	HTA8_1019_1	0.0621704	0.104869
26	HTA8_1020_1	0.0609072	0.102619
4	HTA8_1001_1	0.0508391	0.0777946
6	HTA8_1035_1	0.0484563	0.0783091
8	HTA8_1005_1	0.100824	0.172471
7	HTA8_1005_2	0.0500532	0.117207
9	HTA8_1005_3	0.0169492	0.0947368
10	HTA8_1006_1	0.0712435	0.114943
11	HTA8_1007_1	0.0206897	0.0375671
12	HTA8_1009_1	0.034793	0.069378
13	HTA8_1011_1	0.0186667	0.039548
14	HTA8_1036_1	0.0114943	0.0257576
15	HTA8_1037_1	0.0284281	0.0670611
16	HTA8_1028_1	0.000353232	0.00404858
17	HTA8_1029_1	0.0711225	0.122708
18	HTA8_1030_1	0.177273	0.320109
19	HTA8_1031_1	0.0778709	0.0875346
24	HTA8_1032_1	0.0802139	0.106383

## Sheet: panelC
hta_id	n	treg_proportion_hema_hvg	X3	X4	X5
HTA8_1033_1	410	0.0752768	0.935772	0.102158	0.14706
HTA8_1034_1	16	0.0678722	0.784746	0.0627483	0.0777458
HTA8_1002_1	271	0.0303301	0.0818231	0.0542348	0.500823
HTA8_1035_1	20	0.0484563	0.504626	0.000551724	0.0206512
HTA8_1005_2	76	0.0500532	0.149034	0.0762964	0.0679653
HTA8_1005_1	68	0.100824	0.030195	0.0136643	0.0488619
HTA8_1005_3	40	0.0169492	0.293279	0.00232888	0.0594089
HTA8_1006_1	24	0.0712435	1.21763	0.151043	0.186799
HTA8_1007_1	430	0.0206897	0.197749	0.393182	0.281336
HTA8_1009_1	126	0.034793	1.70531	0.247941	0.268665
HTA8_1036_1	38	0.0114943	3.09429	0.0194874	0.0166308
HTA8_1037_1	116	0.0284281	0.195181	0.00979739	0.0394038
HTA8_1030_1	57	0.177273	0.0579622	0.00130803	0.0260134
HTA8_1031_1	9	0.0778709	0.358531	0.01091	0.147217
HTA8_1013_1	100	0.0330989	0.499642	0.0493203	0.0573444
HTA8_1016_1	62	0.0743083	0.267989	0.0160303	0.0434189
HTA8_1032_1	7	0.0802139	0.253705	0.000236005	0.0362595
HTA8_1019_1	60	0.0621704	0.0659342	0.0178156	0.416056
HTA8_1020_1	27	0.0609072	0.122822	0.0183042	0.038078

## Sheet: panelD
barcode	hta_id	Factor3	Factor4	Factor5	tsne_1	tsne_2
165945548126637	HTA8_1033_1	0.113714	0.0272845	0.0743757	14.9028	-14.8546
133992843266484	HTA8_1033_1	0.166369	0.0476334	0.805943	6.26636	23.6749
191705258780382	HTA8_1033_1	0.000158771	0.0190191	0.706725	3.75711	24.0928
135622829165813	HTA8_1033_1	0.000168723	0.00731286	0.175312	2.30052	24.9116
122298767105268	HTA8_1033_1	0.20559	0.101801	0.0394301	13.6408	-19.6217
226829527862636	HTA8_1033_1	0.000124658	0.00269828	0.000106811	-10.5654	-9.73578
134034868549470	HTA8_1033_1	0.177824	0.407988	0.0268616	9.87591	17.5181
129660475856740	HTA8_1033_1	0.000162088	0.0229093	0.400113	0.620895	23.9807
156022965950684	HTA8_1033_1	0.000144398	0.00822346	0.01229	-34.206	62.1855
170866372921117	HTA8_1033_1	0.572147	0.164467	1.03472	18.5493	-25.012
231821341310238	HTA8_1033_1	0.534645	0.0571839	0.122366	11.3748	-24.2207
192650313131757	HTA8_1033_1	0.000389987	0.00109909	0.0578656	-11.9841	-5.04138
120786758297446	HTA8_1033_1	0.653915	0.188088	0.798662	17.371	-24.3251
160990873898277	HTA8_1033_1	0.000245903	0.00222652	0.00312097	-16.7307	3.97376
227920825767716	HTA8_1033_1	0.000222219	0.121899	0.0979102	11.6302	16.8743
196524346336988	HTA8_1033_1	0.000201723	9.98896e-05	0.000163159	-11.7439	-6.87586
165239937948972	HTA8_1033_1	2.15052	0.000209634	0.164704	-3.22575	-42.0323
232242502323125	HTA8_1033_1	2.09859	0.0730422	0.0203073	-3.50836	-42.015
192859665454885	HTA8_1033_1	0.000206525	0.0074768	0.0251489	-10.7785	-9.28286
130213152438582	HTA8_1033_1	0.000285974	0.0277013	0.215088	-4.37681	16.3724
121963875065131	HTA8_1033_1	0.00022699	0.0511133	0.291834	2.67348	25.1989
240550894328612	HTA8_1033_1	0.77207	0.0446315	0.000131803	-4.15349	-38.4687
135692442097508	HTA8_1033_1	0.0418554	0.000132453	0.569227	5.14364	23.7226
226273436784934	HTA8_1033_1	0.000282422	0.00515001	0.64016	3.13954	24.0726
232370457692892	HTA8_1033_1	0.000248143	0.0710238	0.192992	10.3761	17.9859
230817424596190	HTA8_1033_1	0.614581	0.257831	1.03317	17.6323	-24.1701
191072018807716	HTA8_1033_1	0.000300878	0.0772191	0.431365	10.5394	19.131
122292190734757	HTA8_1033_1	0.000211486	0.0136804	0.0569336	-16.2318	1.41288
129524078889388	HTA8_1033_1	0.000262534	0.046739	0.595075	4.23145	24.3746
160911819229997	HTA8_1033_1	0.000199581	0.0772069	0.0705112	-37.8061	65.5468
129509031884598	HTA8_1033_1	1.93076	0.314708	0.0550712	-5.90951	-51.6102
200005578581742	HTA8_1033_1	0.000251392	0.00196048	0.586808	3.09871	24.1493
155911418242979	HTA8_1033_1	0.000316368	0.105927	0.479098	5.61487	22.3908
204746148235163	HTA8_1033_1	0.0401278	0.0118664	0.654993	3.32917	22.3371
200994198837989	HTA8_1033_1	1.19885	0.250773	0.000200875	-6.17597	-52.3529
135478767904566	HTA8_1033_1	0.000263694	0.0233431	0.55517	2.97526	25.2193
133855270263723	HTA8_1033_1	0.00408557	0.0564601	0.000185481	-37.486	64.4297
197057070353653	HTA8_1033_1	2.00009	0.000144858	0.0768896	-5.71403	-51.7209
155828725922140	HTA8_1033_1	0.00021691	0.000106748	0.000178924	-10.7201	-11.2439
231281548770139	HTA8_1033_1	0.189073	0.000122065	0.360071	7.7934	-18.8805
125247350295461	HTA8_1033_1	0.000322778	0.391556	1.11841	9.47109	21.9054
126150233155365	HTA8_1033_1	0.000329963	0.330225	0.89391	9.40048	22.0872
196087379052851	HTA8_1033_1	0.00032459	0.0353181	0.389607	-8.99618	24.1922
130118783285468	HTA8_1033_1	2.06295	0.269215	0.203504	1.49573	-44.2515
122292158970676	HTA8_1033_1	1.17911	0.139185	0.0482733	9.80751	-23.3383
129997315423603	HTA8_1033_1	0.6404	0.355097	1.2973	17.6902	-24.3915
166477740304179	HTA8_1033_1	0.000282305	0.000140716	0.187092	1.49444	22.1537
130074652403446	HTA8_1033_1	0.000254158	0.046536	0.0215492	-18.3567	4.15795
230586672167348	HTA8_1033_1	1.559	0.359383	0.111559	-7.2858	-51.6114
165191531584220	HTA8_1033_1	1.34636	0.0712155	0.000231979	-7.57175	-50.8247
130529132658084	HTA8_1033_1	0.000302142	0.109776	0.129827	-0.485726	-4.2204
204763079326950	HTA8_1033_1	0.00029903	0.00251911	0.278057	2.54165	23.5983
125804802665254	HTA8_1033_1	0.00032113	0.0837982	0.00972593	11.7274	15.8358
195562300423403	HTA8_1033_1	0.000325405	0.00016111	0.431898	1.55294	22.5169
120769861576550	HTA8_1033_1	0.000318055	0.118902	0.187744	12.9441	17.3853
157071984716196	HTA8_1033_1	0.000265842	0.0538286	0.33864	-39.3964	65.8599
156572828232550	HTA8_1033_1	1.11574	0.000190759	0.634336	14.5112	-16.8243
135562668141853	HTA8_1033_1	0.000349246	0.0419864	0.691522	8.88072	20.4235
122436428973813	HTA8_1033_1	0.705809	0.177561	0.377759	16.2585	-25.4497
160372398451436	HTA8_1033_1	0.120589	0.102186	0.317941	8.81471	19.333
240559733566812	HTA8_1033_1	0.0675546	0.238008	0.990516	9.92648	19.7076
125050614367973	HTA8_1033_1	0.000254999	0.0377594	0.000207446	-37.7329	67.7048
169081786252190	HTA8_1033_1	0.000273187	0.00351172	0.000225382	-26.0156	57.9776
164693552262443	HTA8_1033_1	0.000380688	0.151842	0.256654	13.0299	17.3993
120788100176620	HTA8_1033_1	0.000262768	0.00241581	0.000208072	-32.5615	56.8282
226212279696669	HTA8_1033_1	0.000336823	0.000171936	1.08086	5.78573	22.6473
231350000630054	HTA8_1033_1	1.51169	0.586883	0.759945	18.8571	-24.934
122436474324918	HTA8_1033_1	0.000273411	0.00359971	0.000230947	-33.9163	67.572
134592140631261	HTA8_1033_1	0.000368775	0.00573342	0.0506217	-20.2895	4.5984
120703455541980	HTA8_1033_1	0.448143	0.000168711	0.0902288	7.65866	-19.9541
191621909104366	HTA8_1033_1	0.0268891	0.128261	0.154353	15.408	-13.9934
240695044126637	HTA8_1033_1	0.000401678	0.22747	0.137467	12.4272	17.2162
125262275762413	HTA8_1033_1	1.28382	0.156355	0.65135	12.4535	-15.611
157612122979163	HTA8_1033_1	0.671944	0.118653	0.000282248	-0.321654	-22.8498
201542880946077	HTA8_1033_1	0.748707	0.101788	0.669581	16.3649	-21.3558
122487995231150	HTA8_1033_1	1.1868	0.000231546	0.000316562	-8.57586	-40.2957
120718456470755	HTA8_1033_1	0.219639	0.168718	0.760701	8.78659	-18.305
134583312861981	HTA8_1033_1	0.000286938	0.0648688	0.000242706	-16.2228	0.774013
120849050265451	HTA8_1033_1	0.173167	0.347285	1.09449	9.84187	21.1935
134376303748980	HTA8_1033_1	1.03765	0.306146	0.327267	-4.93378	-52.9823
155914222393644	HTA8_1033_1	0.000284685	0.0201912	0.0232255	-38.2972	67.1958
192308984339372	HTA8_1033_1	0.636251	0.115376	0.000316735	-2.13223	-38.5084
204359574075827	HTA8_1033_1	0.200922	0.000210888	0.000354043	-27.2317	5.13405
121416419564854	HTA8_1033_1	0.000289767	0.0103601	0.000241392	-34.9203	61.3326
226952087820709	HTA8_1033_1	0.000291866	0.00394143	0.000227944	-29.0745	67.3054
121254253082548	HTA8_1033_1	0.000322655	0.246199	0.0351417	-39.9204	64.5126
197145251965238	HTA8_1033_1	0.000443027	0.00794984	0.000357422	-16.4826	-7.58508
192788797995942	HTA8_1033_1	0.128577	0.170284	0.589574	16.5562	-21.6252
156034508438253	HTA8_1033_1	0.100821	0.306497	1.33277	10.8748	22.8161
130615925168949	HTA8_1033_1	0.000457289	0.126632	0.403234	10.986	19.0078
241030019333406	HTA8_1033_1	0.000329754	0.00640466	0.000274293	-30.7607	54.9041
129978418248429	HTA8_1033_1	0.000524543	0.00948436	0.000417135	-28.7582	5.0771
227295666232550	HTA8_1033_1	1.69183	0.0955715	0.000284498	-7.37838	-51.6789
161537454103853	HTA8_1033_1	1.91265	0.126984	0.298128	-4.94622	-51.85
169588473116515	HTA8_1033_1	0.683799	0.193721	0.493396	9.575	-21.7967
240550042876763	HTA8_1033_1	0.843663	0.54712	1.05857	17.6797	-23.3269
165878561126196	HTA8_1033_1	0.837038	0.673751	0.313286	16.6698	-22.715
231900112444275	HTA8_1033_1	0.000342161	0.0232608	0.186223	-38.8582	64.6453
192248721128869	HTA8_1033_1	0.000459908	0.0347238	0.0980608	-4.28959	16.6614
164830708915491	HTA8_1033_1	0.410378	0.253129	0.554006	16.083	-21.0147
121405279685046	HTA8_1033_1	0.615866	0.028474	0.0564156	10.6391	-19.3776
235551789271276	HTA8_1033_1	0.000420143	0.0200899	0.00193155	-25.1277	-11.7596
240152489651115	HTA8_1033_1	0.213641	0.0242489	0.000432147	-19.6221	6.63598
165878546482995	HTA8_1033_1	1.50249	0.624761	0.648128	16.1076	-23.4028
156051975825715	HTA8_1033_1	0.000459444	0.000227486	0.000377654	-26.3354	5.77998
169151741507805	HTA8_1033_1	0.138619	0.00703987	0.0658328	-6.23006	8.61345
191139679955766	HTA8_1033_1	0.0787865	0.113659	0.965101	17.6794	27.5151
120769862125291	HTA8_1033_1	0.271505	0.034796	0.000396281	-19.4961	6.44299
230799393274293	HTA8_1033_1	1.24088	0.197142	0.445249	-4.62232	-51.2062
191098997074677	HTA8_1033_1	0.36409	0.107806	0.105129	7.16754	-20.7556
196525331269342	HTA8_1033_1	1.75923	0.290034	0.794526	14.2753	-22.6339
199944362153907	HTA8_1033_1	0.000370131	0.0937536	0.0289826	-38.323	64.6954
165739005699877	HTA8_1033_1	0.0187911	0.00372649	0.0555758	-36.0724	63.3703
130127265454877	HTA8_1033_1	0.45689	0.000173151	0.000262458	10.668	-19.2574
226331312109365	HTA8_1033_1	0.000333767	0.032565	0.0871546	-40.1215	64.7655
157680554338022	HTA8_1033_1	1.21149	0.151886	0.000329172	-6.4488	-50.8496
162069999205797	HTA8_1033_1	0.00042712	0.000214132	0.000352337	-10.4044	-6.27904
226833152568044	HTA8_1033_1	0.165019	0.339967	1.21601	18.4333	-23.5892
196664871795421	HTA8_1033_1	0.249224	0.565834	1.624	10.4594	22.4717
239543678056755	HTA8_1033_1	0.128911	0.100163	0.637495	9.39584	20.1974
169658278955437	HTA8_1033_1	1.00193	0.499719	0.0957927	13.7186	-19.0062
227425427549403	HTA8_1033_1	0.800724	0.305006	0.928661	17.1821	-22.5628
228040696519965	HTA8_1033_1	1.8425	0.423149	0.0933168	3.27611	-43.2779
164750358628588	HTA8_1033_1	0.866315	0.571637	0.134118	16.3387	-19.0341
130665317620531	HTA8_1033_1	2.03385	0.000312942	0.000382083	-10.8536	-45.5687
125050586852764	HTA8_1033_1	1.54179	0.207875	0.0588091	-5.27402	-51.1287
134585683200237	HTA8_1033_1	0.000371467	0.0283755	0.000302676	-37.2208	64.1308
226952088021235	HTA8_1033_1	0.228062	0.0348748	0.000361416	-7.36689	-24.3071
160999643475316	HTA8_1033_1	0.000521086	0.0837812	0.18163	1.53004	12.4762
200015229406044	HTA8_1033_1	0.000594872	0.000289308	0.00047379	-27.0302	5.38624
205913459484974	HTA8_1033_1	1.30602	0.000223082	0.000359637	-1.58489	-39.2982
135066450782646	HTA8_1033_1	1.91499	0.377269	0.4718	14.7566	-25.2052
160372444813171	HTA8_1033_1	1.70343	0.0770164	0.0800763	-3.97917	-40.1054
165800209210100	HTA8_1033_1	0.87851	0.696493	0.474308	17.8038	-21.5718
164693552782621	HTA8_1033_1	0.831529	0.0187415	0.0914892	10.7812	-24.2803
196498710453532	HTA8_1033_1	0.896495	0.976807	0.739096	18.3216	-22.5078
200983461870005	HTA8_1033_1	0.000419892	0.0749409	0.115079	-39.7633	65.5767
170866373211894	HTA8_1033_1	1.39205	0.000246387	0.000408215	-3.86179	-38.9715
164759036192483	HTA8_1033_1	0.000410793	0.0411723	0.0694235	-38.1192	66.2009
227915456768350	HTA8_1033_1	0.674529	0.0349192	0.000421255	1.07596	-24.5878
134954915913060	HTA8_1033_1	0.000423263	0.0132572	0.0379184	-32.1005	64.6875
155843804117748	HTA8_1033_1	1.14713	0.122163	0.132981	4.25901	-26.722
169156962827037	HTA8_1033_1	2.02998	0.102709	0.000383578	-10.6378	-46.8907
122506919988573	HTA8_1033_1	0.0370182	0.490754	1.09924	10.9162	22.844
165945566977333	HTA8_1033_1	0.00171606	0.0039182	0.000366514	-5.19467	2.51526
227911847263667	HTA8_1033_1	1.24801	0.414322	0.506234	15.0675	-25.0253
200015215019875	HTA8_1033_1	0.0616201	0.0123002	0.000469579	-27.0066	3.28918
235000990971822	HTA8_1033_1	0.000414297	0.00473248	0.040731	-38.918	67.9843
126267419413293	HTA8_1033_1	0.551252	0.000289798	1.26824	7.13639	25.1983
134590829644643	HTA8_1033_1	1.69295	0.291172	0.000416636	-8.73064	-51.1029
197137721150190	HTA8_1033_1	2.37678	0.000291868	0.000418267	-7.95382	-42.0162
164779318172595	HTA8_1033_1	1.08845	0.0639671	0.0478668	9.65507	-24.9957
134060503944092	HTA8_1033_1	0.000438864	0.00907573	0.000361379	-37.789	63.7772
197051821541741	HTA8_1033_1	1.00462	0.419844	0.296338	9.7117	-22.056
130665344821611	HTA8_1033_1	0.000439697	0.0487699	0.0234362	-39.1126	66.9549
191088305789747	HTA8_1033_1	1.74031	0.345459	0.462274	-4.67005	-52.2655
191087097833763	HTA8_1033_1	0.476289	0.000269286	0.322546	7.48793	-20.2453
199954863380782	HTA8_1033_1	1.18196	1.03741	0.888142	16.3881	-24.276
130691236476854	HTA8_1033_1	0.000417221	0.0249595	0.000336713	-35.0343	56.9004
169012813031219	HTA8_1033_1	2.60422	0.000299285	0.000384919	-14.1637	-35.4015
155973324265381	HTA8_1033_1	0.000451879	0.0832641	0.153097	-40.6081	65.0165
164640683911413	HTA8_1033_1	1.56289	0.337053	0.31858	15.5105	-22.1235
191689600723806	HTA8_1033_1	1.65776	0.0925182	0.706044	13.8052	-24.1341
227922838243630	HTA8_1033_1	1.01674	0.357851	1.43613	17.9645	-24.8441
130143761651563	HTA8_1033_1	1.16335	0.000295167	0.000398469	-13.4062	-50.1745
206061367147253	HTA8_1033_1	0.000471563	0.0110815	0.000395728	-33.7706	57.2537
160301814597541	HTA8_1033_1	1.61344	0.460904	0.000458244	2.27841	-26.9644
197074397817187	HTA8_1033_1	1.97825	0.550689	0.257292	13.1291	-26.0579
125786518141876	HTA8_1033_1	0.000535118	0.0120562	0.00560078	3.01694	-21.929
192186309851867	HTA8_1033_1	2.3215	0.415334	0.000467076	1.93923	-44.427
130050212642204	HTA8_1033_1	0.000445815	0.0315571	0.000390085	-35.7544	66.6117
165371874499422	HTA8_1033_1	0.000427655	0.0251043	0.000343348	-33.6277	61.8231
204882367081395	HTA8_1033_1	1.24776	0.119178	0.000378641	-5.51122	-50.5698
169014052638052	HTA8_1033_1	2.02019	0.0875285	0.000426747	-7.41709	-49.7826
232252165438380	HTA8_1033_1	0.00042279	0.00280192	0.000351271	-30.2676	65.2944
196499945446301	HTA8_1033_1	0.88267	0.471774	0.681595	16.4221	-23.4933
239594426494316	HTA8_1033_1	0.0841624	0.000229108	0.0446218	-38.5514	63.9672
197254785718107	HTA8_1033_1	0.000464147	0.0102931	0.000395138	-34.5883	58.1951
231821327060390	HTA8_1033_1	2.82183	0.43639	0.000461338	-11.1681	-38.5658
130143774271917	HTA8_1033_1	0.593334	0.0737039	0.000542698	1.12054	-25.8868
157684178800036	HTA8_1033_1	0.953157	0.0532206	0.000559263	-7.52702	-39.6311
164640683640542	HTA8_1033_1	0.000597285	0.0366762	0.000489563	-14.6006	-2.86422
122298767207325	HTA8_1033_1	0.000444245	0.00150981	0.000356589	-31.1192	57.889
121812477668715	HTA8_1033_1	0.000585017	0.0033067	0.000444253	-10.5478	-7.64937
240147148491061	HTA8_1033_1	0.000446741	0.00142534	0.000363214	-32.1008	56.6864
192308970121581	HTA8_1033_1	2.46592	0.175983	0.0400934	7.88298	-26.0152
130133995961779	HTA8_1033_1	1.02579	0.000274814	0.000413967	-5.24005	-38.1472
206061367053542	HTA8_1033_1	1.12135	0.318519	0.000532654	-8.90151	-39.6225
156022938196405	HTA8_1033_1	2.20249	0.543051	0.230611	-1.08921	-45.0048
130213138287523	HTA8_1033_1	0.397924	0.000284851	0.0129978	3.9493	-21.7397
165714278868765	HTA8_1033_1	0.127743	0.469258	0.585049	17.0097	-20.6769
125744654170924	HTA8_1033_1	0.51273	0.0651046	0.000490711	1.72299	-24.9579
133924258494308	HTA8_1033_1	0.000498095	0.0164551	0.000454349	-31.4457	55.5237
232252165213108	HTA8_1033_1	1.84063	0.273771	0.104166	13.2173	-24.9591
197066465917750	HTA8_1033_1	1.41588	0.569316	0.0911117	15.4118	-20.3838
200982536350635	HTA8_1033_1	0.958393	0.556141	0.353007	17.7251	-20.7095
161942492100340	HTA8_1033_1	1.57598	0.0552592	0.000559972	-9.17991	-40.7783
135080705670051	HTA8_1033_1	0.000622775	0.0336298	0.000504529	2.97673	-21.4314
192677397556139	HTA8_1033_1	2.3517	0.0828783	0.00051066	-7.35912	-48.9609
126700284197597	HTA8_1033_1	2.47392	0.000373858	0.000531804	-16.4093	-42.0007
230610160740597	HTA8_1033_1	0.0190453	0.00141831	0.000414971	-29.921	61.231
157562564986789	HTA8_1033_1	0.000486503	0.0126067	0.0621776	-38.739	67.4626
130529114152235	HTA8_1033_1	1.45318	0.0765342	0.631733	13.9362	-24.5044
197264020008230	HTA8_1033_1	1.37677	0.200898	0.000488363	8.05942	-25.0139
195548195511011	HTA8_1033_1	1.54696	0.100843	0.0702981	9.56721	-23.9254
191148403604189	HTA8_1033_1	0.621939	0.13814	0.215883	14.0032	-20.7198
130615000021749	HTA8_1033_1	1.66495	0.151359	0.000466289	-10.4548	-41.0141
129593884175774	HTA8_1033_1	1.62701	0.000305631	0.000448194	-11.3125	-50.4788
165945535577318	HTA8_1033_1	1.62918	0.000314383	0.000476228	-12.6177	-46.3264
195402178714467	HTA8_1033_1	0.000518508	0.00843806	0.000413562	-32.1065	58.3732
228044333075229	HTA8_1033_1	0.579311	0.0282909	0.019551	-0.733671	-26.8197
129446800418526	HTA8_1033_1	0.857842	0.535874	0.543794	18.7177	-21.3681
231133488503525	HTA8_1033_1	0.6842	0.000376991	0.00048575	10.6809	-23.3542
197075202598643	HTA8_1033_1	1.57217	0.000295591	0.000451671	-11.6555	-46.2674
201129490041691	HTA8_1033_1	0.000646841	0.000323452	0.000534668	-27.1288	3.66281
162072312080182	HTA8_1033_1	3.4124	0.213524	0.000572235	-1.89789	-45.04
192189919022005	HTA8_1033_1	0.000504158	0.000254022	0.000429198	-33.3777	62.8401
125168055086308	HTA8_1033_1	1.86399	0.000341489	0.000546714	-11.9568	-45.2259
231220211276507	HTA8_1033_1	0.000518255	0.018819	0.0358191	-35.4506	62.1848
230610192455525	HTA8_1033_1	0.000513904	0.000248177	0.0296924	-33.5481	64.9766
120778617476979	HTA8_1033_1	1.04543	0.148729	0.000539215	-9.30717	-39.9967
201446693459869	HTA8_1033_1	0.000539587	0.125092	0.00044357	-40.0044	67.3664
160243576884084	HTA8_1033_1	0.000552245	0.00174446	0.000448667	-32.7217	57.1999
201119827081059	HTA8_1033_1	0.000729737	0.0816709	0.000592763	-25.9121	2.98762
165251795871964	HTA8_1033_1	2.15734	0.0006549	0.000447703	-7.83939	-42.8347
170875874633957	HTA8_1033_1	0.000552229	0.0219695	0.000454848	-30.5897	55.5453
134592153217956	HTA8_1033_1	0.515268	0.0309019	0.000665317	-26.6141	3.74655
240162199427998	HTA8_1033_1	0.000728069	0.00228693	0.000580522	-24.8817	-13.0407
157131054476590	HTA8_1033_1	0.902386	0.00024067	0.000376186	-34.7954	-37.3257
192797280685365	HTA8_1033_1	0.695851	0.334496	0.00066593	5.43617	-26.7005
239381826459563	HTA8_1033_1	0.000621487	0.0100449	0.000492479	-33.9437	63.7122
240153831786932	HTA8_1033_1	1.03331	0.286157	0.000587534	2.71471	-27.2339
231365389471149	HTA8_1033_1	0.000577934	0.000261042	0.000452661	-31.3928	56.9366
197145264306925	HTA8_1033_1	0.000767812	0.0120751	0.000629003	3.13466	-21.1228
241109220382515	HTA8_1033_1	1.48231	0.0922976	0.000641068	-9.28213	-40.5627
192718916967142	HTA8_1033_1	1.66508	0.0817166	0.000553252	-9.78108	-49.0216
160439387707190	HTA8_1033_1	0.000565905	0.00745667	0.000454781	-30.5235	57.4185
157560314224027	HTA8_1033_1	0.0229771	0.00869696	0.000461565	-35.6978	63.7962
236770336587116	HTA8_1033_1	0.594642	0.130241	0.000625925	2.24397	-23.9447
157605499976948	HTA8_1033_1	1.29282	0.0791528	0.000569507	-11.8965	-50.6438
157680527686005	HTA8_1033_1	2.80005	0.101864	0.000608838	-1.69109	-44.7296
160381121976542	HTA8_1033_1	2.62565	0.000446022	0.000607168	-11.9801	-40.8267
122285057862565	HTA8_1033_1	0.148629	0.000332136	0.000451876	-33.4427	60.3393
192677397256101	HTA8_1033_1	1.06418	0.0195141	0.000634347	-12.8329	-50.7901
170251137444789	HTA8_1033_1	0.000666144	0.309715	0.0860441	-40.7544	67.106
156941807901932	HTA8_1033_1	1.86741	0.000367311	0.048089	-10.8963	-51.4036
161461199355165	HTA8_1033_1	0.000571012	0.000282936	0.0159404	-33.5171	58.2964
130194930321715	HTA8_1033_1	0.000618001	0.00567972	0.000533715	-35.2007	61.493
135132264217379	HTA8_1033_1	0.761702	0.132769	0.000606236	0.383583	-27.1266
125813227109302	HTA8_1033_1	2.22032	0.105226	0.000579869	-8.68992	-49.3942
240147167079724	HTA8_1033_1	0.000579877	0.00362033	0.000461516	-32.0143	58.7157
226949759618355	HTA8_1033_1	0.000682012	0.000346714	0.000554937	-22.1713	-7.64555
135005247846619	HTA8_1033_1	0.000560347	0.00191694	0.000458697	-31.6764	56.0922
166333961844580	HTA8_1033_1	1.40821	0.167178	0.0679222	1.62627	-26.2774
170728683952933	HTA8_1033_1	0.000665148	0.069718	0.000523401	-32.7621	49.4019
191208130799350	HTA8_1033_1	1.07461	0.139169	0.000634955	9.00915	-25.1777
165714263755117	HTA8_1033_1	2.59261	0.000381647	0.000590992	-5.6176	-42.6539
240618655114990	HTA8_1033_1	1.79409	0.0977467	0.000668496	-8.78276	-50.001
205990633860380	HTA8_1033_1	1.31626	0.0773969	0.000677797	-1.79207	-38.7935
170120256317875	HTA8_1033_1	1.21745	0.2364	0.000623001	7.63548	-23.2227
192667761196460	HTA8_1033_1	1.63057	0.000402145	0.000661935	-23.6329	-30.1815
192739567429989	HTA8_1033_1	1.44318	0.000429485	0.000702988	-23.8777	-29.9385
195547421162931	HTA8_1033_1	2.84636	0.000410417	0.000584593	-16.4722	-41.9935
134448003369908	HTA8_1033_1	2.18562	0.000761911	0.000613882	-11.2363	-47.4378
236245158149357	HTA8_1033_1	1.38781	0.000386834	0.000640064	-29.4711	-44.4639
134945401059686	HTA8_1033_1	1.72551	0.289932	0.234289	-1.91271	-43.9845
196019687374051	HTA8_1033_1	1.31353	0.252278	0.000641186	-11.7772	-49.138
121416373877094	HTA8_1033_1	1.72647	0.000458455	0.000602543	-14.8398	-33.9134
200968831425451	HTA8_1033_1	1.41077	0.0382834	0.000652568	-12.3199	-49.4736
192110462127533	HTA8_1033_1	0.552481	0.363715	0.00081499	12.8497	-18.6233
235007414484382	HTA8_1033_1	0.000721814	0.0113029	0.000596758	-33.9283	60.8742
134377511467430	HTA8_1033_1	1.54783	0.000700171	0.000671529	1.70764	-28.4938
157534947587820	HTA8_1033_1	1.51492	0.000446793	0.000606386	-11.7038	-49.8154
156598196165851	HTA8_1033_1	1.07722	0.000520922	0.000693991	0.868756	-27.2402
192718871059302	HTA8_1033_1	1.30905	0.0821556	0.103527	9.29011	-24.3555
161461172124573	HTA8_1033_1	0.000676273	0.00862462	0.000556314	-35.0777	63.1019
192868121270621	HTA8_1033_1	0.264649	0.0325782	0.000643017	-13.9998	-50.7523
191697876314925	HTA8_1033_1	1.8919	0.0722583	0.000697126	-4.15839	-40.5268
204214665361189	HTA8_1033_1	1.34562	0.000459843	0.000725144	-18.7831	-38.3313
134043605067564	HTA8_1033_1	0.0778275	0.0079393	0.00052246	-27.1916	60.0229
235688972212644	HTA8_1033_1	2.32447	0.000483733	0.000628622	-9.15405	-44.7486
134515802106270	HTA8_1033_1	2.1982	0.00039931	0.000612247	-30.8898	-39.8799
197137748355315	HTA8_1033_1	0.516227	0.192712	0.000661875	5.14937	-25.9992
205441786898276	HTA8_1033_1	0.310647	0.000407669	0.00060524	-16.099	-15.9486
197120319183276	HTA8_1033_1	1.7573	0.000473915	0.000675289	-12.1363	-46.9084
122285076663541	HTA8_1033_1	0.000986558	0.0400115	0.180751	9.37784	15.9144
131227046336812	HTA8_1033_1	0.10761	0.0319968	0.000564066	-32.8544	55.4748
125804770946293	HTA8_1033_1	0.000756028	0.0189527	0.000595101	-34.1707	56.0603
240162152769372	HTA8_1033_1	1.22224	0.071352	0.046255	1.03944	-26.3533
157053730638189	HTA8_1033_1	1.28861	0.0788808	0.000750124	2.62884	-28.091
130143793400107	HTA8_1033_1	1.7055	0.136523	0.000714563	-11.1965	-49.6178
165713592903907	HTA8_1033_1	0.000684235	0.00614486	0.000541309	-32.7074	55.8125
239596290894053	HTA8_1033_1	1.23256	0.265767	0.19039	12.1043	-22.1255
192129386362732	HTA8_1033_1	2.4302	0.000437135	0.000713375	-15.396	-41.9809
130050244143454	HTA8_1033_1	1.50675	0.0929372	0.145566	3.77898	-26.6187
165851836868405	HTA8_1033_1	2.91183	0.000470447	0.00069906	-11.9376	-45.4879
191072065742620	HTA8_1033_1	1.95122	0.105885	0.000721702	-29.9187	-39.704
161408961334636	HTA8_1033_1	1.76095	0.000492724	0.00082011	-24.4418	-29.5047
130529132202350	HTA8_1033_1	1.73066	0.000457196	0.000649566	-12.3763	-50.3538
134602622134619	HTA8_1033_1	0.0287028	0.0173953	0.000634902	-36.127	60.9511
227499945639212	HTA8_1033_1	2.71184	0.000474385	0.000744505	-17.2251	-39.2327
232370438781221	HTA8_1033_1	0.000862116	0.0201536	0.000639125	-33.8201	55.6352
197254785718067	HTA8_1033_1	1.10734	0.15376	0.000726443	3.74676	-27.6638
240550875085222	HTA8_1033_1	1.02294	0.000489475	0.000783172	5.87842	-23.972
228067705772270	HTA8_1033_1	0.000723937	0.000358098	0.00061907	-34.1212	66.3769
156514578515804	HTA8_1033_1	0.000893222	0.0406519	0.000694957	-36.8344	58.3192
157064495748963	HTA8_1033_1	0.498004	0.034606	0.0205715	3.8888	-22.4081
191012722130349	HTA8_1033_1	2.41441	0.00047669	0.000759015	-0.320807	-29.9689
166273832139627	HTA8_1033_1	1.52659	0.000601312	0.000818728	-16.2544	-37.9766
134405321276837	HTA8_1033_1	2.10212	0.000501043	0.17333	9.27676	-26.0818
205932364418406	HTA8_1033_1	0.000738799	0.0234312	0.0006028	-34.9532	59.7434
165310953843998	HTA8_1033_1	1.83347	0.000594357	0.000884597	-6.97873	-42.8586
134393229620972	HTA8_1033_1	1.67393	0.280041	0.0009603	5.10916	-28.2325
133967222359860	HTA8_1033_1	3.04566	0.000480621	0.000760577	-15.9394	-41.0313
239611753682734	HTA8_1033_1	1.64724	0.000926448	0.000920925	-7.13141	-40.9321
156024146934500	HTA8_1033_1	0.366588	0.0558681	0.0485818	3.29037	-22.1297
192722494769509	HTA8_1033_1	1.29043	0.044542	0.000878224	2.59933	-28.7782
129455121876853	HTA8_1033_1	1.32437	0.0117291	0.000881268	1.48983	-28.4518
195547402198308	HTA8_1033_1	1.02259	0.13654	0.000890136	-12.1658	-48.7478
192186322369318	HTA8_1033_1	3.20075	0.000513927	0.000818648	-18.5283	-40.7047
196576839580468	HTA8_1033_1	0.672721	0.0480113	0.0010519	0.288526	-25.1853
204882379492142	HTA8_1033_1	1.23445	0.000594971	0.000792352	-14.5631	-32.5498
133906809343211	HTA8_1033_1	0.716475	0.2332	0.348431	6.10639	-27.9086
170120243436779	HTA8_1033_1	2.25661	0.000504437	0.000807161	-14.2279	-45.9793
230612576422636	HTA8_1033_1	1.23855	0.26933	0.000890619	3.84847	-28.782
131105432136491	HTA8_1033_1	2.48598	0.000612316	0.000881467	-13.6002	-41.3556
134405309218076	HTA8_1033_1	0.000914585	0.000459989	0.00076227	-32.5713	57.8507
155828771273460	HTA8_1033_1	0.00083302	0.00272706	0.000684538	-32.5212	60.7535
196095803054373	HTA8_1033_1	0.00100126	0.0451673	0.000790945	-32.1179	54.4842
129574544731563	HTA8_1033_1	1.51566	0.00073683	0.000968774	3.4465	-25.2278
134463410882277	HTA8_1033_1	2.22667	0.000534251	0.000872524	-31.7242	-39.8259
134936708468059	HTA8_1033_1	2.39478	0.383647	0.000981117	-11.7553	-40.5247
164822433590107	HTA8_1033_1	0.000932333	0.0317577	0.000764718	-32.3629	54.1824
130615971605214	HTA8_1033_1	1.99537	0.000571608	0.000910392	-31.3428	-39.3916
239517103183733	HTA8_1033_1	3.46431	0.80715	0.000977129	-0.732541	-45.3405
195488065218356	HTA8_1033_1	2.11364	0.000568579	0.000877095	-15.7171	-34.5273
205932383562677	HTA8_1033_1	3.08609	0.000764029	0.307876	-4.96071	-44.7233
196662885571292	HTA8_1033_1	1.50414	0.00114325	0.00107639	3.38849	-25.2268
161547086620523	HTA8_1033_1	0.00104898	0.000502189	0.000832609	-29.5562	59.0418
170265198844205	HTA8_1033_1	0.741733	0.142985	0.00106631	-0.219079	-26.3221
235058926410468	HTA8_1033_1	1.44002	0.000622031	0.000941976	-30.8366	-39.9511
227304378160869	HTA8_1033_1	1.46694	0.392041	0.00110746	2.7884	-30.1227
121829764283821	HTA8_1033_1	1.49623	0.000882548	0.00108206	3.16085	-28.3155
200570488339677	HTA8_1033_1	2.78243	0.000600004	0.000988964	-32.3026	-40.4333
205990587946861	HTA8_1033_1	2.15486	0.000673652	0.00102157	-13.1294	-47.3536
231753024190884	HTA8_1033_1	2.85084	0.000885548	0.315247	-4.92768	-44.785
226273464540451	HTA8_1033_1	1.79782	0.000861882	0.0009841	-12.9336	-47.4316
165380330309356	HTA8_1033_1	1.91055	0.631607	0.146776	11.1035	-25.7904
200967503863141	HTA8_1033_1	0.970039	0.0435987	0.00113371	-0.029052	-28.0772
226760915533086	HTA8_1033_1	1.4479	0.393835	0.00118817	3.7624	-31.1228
192118695311597	HTA8_1033_1	3.49531	0.000745835	0.00110502	-13.3857	-40.4828
161332472691997	HTA8_1033_1	0.131861	0.00051519	0.000817988	-30.6593	58.2658
192306984181148	HTA8_1033_1	2.30757	0.000770938	0.00119172	-16.2592	-39.0253
160921497521589	HTA8_1033_1	0.00107476	0.000523436	0.000856966	-33.57	56.4854
164693584264499	HTA8_1033_1	3.11497	0.000673461	0.0010798	-17.2916	-40.2128
131163579366763	HTA8_1033_1	2.71247	0.000696722	0.00109787	-22.6437	-39.8799
160783775419302	HTA8_1033_1	2.82051	0.000814791	0.00113879	-13.6945	-38.7602
204770978450166	HTA8_1033_1	0.240898	0.0348581	0.00120554	-8.27818	-17.1586
227434286238053	HTA8_1033_1	0.0012272	0.00783317	0.000990028	-29.562	58.7628
126268640775539	HTA8_1033_1	3.34877	0.000685076	0.00106827	-18.4088	-39.9723
239586941721507	HTA8_1033_1	1.38248	0.087584	0.00123515	0.977053	-28.7155
227362372238565	HTA8_1033_1	2.32506	0.000771179	0.00140639	-14.182	-44.262
192317739972459	HTA8_1033_1	0.00134938	0.00375758	0.00121464	-31.0184	59.75
197137767557348	HTA8_1033_1	2.58778	0.105062	0.00119877	-14.4745	-39.8913
231772352302501	HTA8_1033_1	0.641909	0.000769627	0.00119957	-25.1975	-25.7144
230609252928237	HTA8_1033_1	0.342879	0.000915706	0.188201	4.24751	-19.6389
133984146550123	HTA8_1033_1	0.00132464	0.036082	0.0011047	-36.135	59.8165
192318661126382	HTA8_1033_1	1.37155	0.000816792	0.00127706	-16.4161	-38.4167
156022953328035	HTA8_1033_1	0.00125689	0.0652863	0.0010088	-36.8017	61.9796
191697117637867	HTA8_1033_1	0.234716	0.0221718	0.000974899	-33.0949	53.7726
130132634975069	HTA8_1033_1	0.103961	0.000522505	0.000861637	-29.0855	57.5533
161943431040348	HTA8_1033_1	2.14456	0.000824695	0.00123114	-17.1364	-35.5427
166273817434533	HTA8_1033_1	2.85966	0.000789351	0.0012232	-14.6524	-40.5744
135022723615660	HTA8_1033_1	3.98993	0.00102332	0.00128823	-26.7149	-45.1194
196498737715638	HTA8_1033_1	2.33109	0.000745738	0.001213	-19.8049	-36.0501
191646651866341	HTA8_1033_1	0.396091	0.0453651	0.114366	-1.19389	-49.706
228067659430299	HTA8_1033_1	0.00234757	0.11867	0.558469	-14.9126	28.8716
126748590500150	HTA8_1033_1	1.58297	0.844215	0.00166254	4.78539	-29.6018
166265542367091	HTA8_1033_1	0.255066	0.0012454	1.31904	5.27989	26.5254
236107987072867	HTA8_1033_1	2.04632	0.00103257	0.0014777	-15.8787	-38.8914
169588458973412	HTA8_1033_1	0.00157848	0.00466578	0.00125777	-29.6509	56.7786
134945413487324	HTA8_1033_1	1.14108	0.000900157	0.00142303	-13.3169	-45.3714
191020359936227	HTA8_1033_1	1.38415	0.122942	0.00172337	1.58768	-29.8876
195424700484397	HTA8_1033_1	1.51972	0.144932	0.00155856	2.59835	-29.6315
205315097418093	HTA8_1033_1	2.09441	0.00100021	0.00147344	-13.5191	-48.7082
135005274859750	HTA8_1033_1	1.58717	0.00133568	0.00155969	1.30389	-29.2639
231358946568107	HTA8_1033_1	0.00183132	0.000867839	0.00141883	-34.0204	69.4889
166288896486699	HTA8_1033_1	3.1333	0.00102277	0.00157768	-20.0093	-39.2979
200991407532453	HTA8_1033_1	0.00163354	0.0111247	0.00140048	-30.2232	56.6135
166477721986907	HTA8_1033_1	3.184	0.000975287	0.00188566	-20.3651	-39.7149
200015261382573	HTA8_1033_1	0.475913	0.0458251	0.166732	4.10803	-19.7359
200994226296684	HTA8_1033_1	3.17587	0.00103001	0.00166583	-18.9659	-39.8214
135080677894571	HTA8_1033_1	2.37252	0.00105727	0.00167372	-30.7357	-38.4238
160432796326710	HTA8_1033_1	0.00208453	0.00744586	0.10412	-35.0164	53.6891
169560824211891	HTA8_1033_1	0.00309268	0.126651	0.578766	-14.9838	28.8743
126912872799652	HTA8_1033_1	1.88964	0.00128968	0.00196666	-18.1559	-35.8934
126278156859302	HTA8_1033_1	2.29695	0.00130819	0.00208563	-20.2112	-36.7178
201104138066268	HTA8_1033_1	2.66916	0.00153936	0.00239696	-19.1521	-37.4146
235550834649949	HTA8_1033_1	2.08973	0.00150921	0.00213127	-18.0724	-35.1044
235060832877492	HTA8_1033_1	1.9972	0.00199935	0.00301528	-18.1388	-35.175
201448687266734	HTA8_1033_1	1.59233	0.00165558	0.00271888	-1.25752	-29.3654
162097007581430	HTA8_1033_1	1.61842	0.00178031	0.00269499	-0.745584	-29.5901
161342014510883	HTA8_1033_1	3.29834	0.002614	0.211754	-5.84857	-44.5849
192186341078764	HTA8_1033_1	2.80221	0.141802	0.00337993	0.957719	-31.5289
122369615288731	HTA8_1033_1	3.33377	0.00230095	0.00309356	-18.5896	-36.4948
230809862032109	HTA8_1033_1	0.686649	0.00250563	0.051558	3.80978	-19.7124
232303571450715	HTA8_1033_1	1.09419	0.00262509	0.0042794	-32.3079	-37.4482
170139168459483	HTA8_1033_1	1.48958	0.00276534	0.00385867	-35.8812	1.24876
131148500814070	HTA8_1033_1	0.722327	0.431677	0.15838	23.268	-1.48867
122369615781171	HTA8_1033_1	0.00716286	0.104937	0.644324	-15.8894	28.6398
230741457386925	HTA8_1034_1	0.000290044	0.0179182	0.0325175	-37.1945	68.4057
160928730606444	HTA8_1034_1	0.000419853	0.004938	0.000332943	-28.2807	73.1681
120786773202660	HTA8_1034_1	0.62503	0.00029931	0.0373216	10.2098	-5.9514
232328266964404	HTA8_1034_1	0.2441	0.0272025	0.000639417	2.8294	18.4465
120726924487582	HTA8_1034_1	0.436387	0.0461554	0.0651568	-11.0654	-26.9071
165164956637619	HTA8_1034_1	0.000894602	0.0732812	0.0288385	-24.2571	71.5028
161462648784693	HTA8_1034_1	0.2762	0.097965	0.407989	18.5578	25.1523
192729622632805	HTA8_1034_1	0.940394	0.237136	0.531528	-6.81888	-54.1968
240498368728428	HTA8_1034_1	0.404575	0.000695801	0.00109428	47.241	-35.1141
130134934769075	HTA8_1034_1	0.00133333	0.0370683	0.12718	-27.6204	65.3863
227930504026403	HTA8_1034_1	0.694593	0.175491	0.00111922	25.4157	-2.32909
169082619283309	HTA8_1034_1	1.60248	0.128393	0.0011614	-13.3259	-52.0589
205518947379053	HTA8_1034_1	1.24597	0.000903635	0.00152362	-21.374	-23.4244
121879171086755	HTA8_1034_1	1.11925	0.152967	0.0020789	5.2161	-23.2447
230816752785308	HTA8_1034_1	2.5382	0.00176135	0.00256018	-22.3034	-35.8389
157072011160478	HTA8_1034_1	2.42582	0.00179732	0.0028908	-20.3731	-33.8341
226394663173555	HTA8_1001_1	0.882769	0.410217	1.56141	22.8243	-8.21813
134522332211635	HTA8_1002_1	0.000197115	0.00115372	0.301801	-4.74785	31.5138
122308412200732	HTA8_1002_1	0.000209868	0.00433678	0.0769921	-12.402	1.80938
155911449406374	HTA8_1002_1	0.000285788	0.0582884	0.358575	-1.74787	30.4711
205922719677686	HTA8_1002_1	0.0002521	0.00116153	0.077844	14.7872	22.9555
235070752413532	HTA8_1002_1	0.000287536	0.000411058	0.000244831	-14.2345	4.01254
231754934704028	HTA8_1002_1	0.000290449	0.00135025	0.0959835	-13.0555	3.38484
165945548323116	HTA8_1002_1	0.000401202	0.0371406	0.00278766	-2.80611	29.5875
156933485971315	HTA8_1002_1	0.000248967	0.0294669	0.000201083	-12.9822	-0.331237
236650123946910	HTA8_1002_1	0.000271346	0.000899515	0.000217699	-23.2658	-14.0451
122436475119965	HTA8_1002_1	0.000259138	0.00126725	0.244131	-8.68097	-10.9172
133982151980902	HTA8_1002_1	0.000345494	0.00954109	0.616812	-2.14088	29.2704
231917024045790	HTA8_1002_1	0.000449234	0.0241528	0.37287	0.829745	29.2392
197135485823221	HTA8_1002_1	0.000348366	0.0272048	0.567266	-2.56227	31.7796
231907628607405	HTA8_1002_1	0.000404981	0.0185379	0.432169	-2.43962	31.7383
197188186761651	HTA8_1002_1	0.000385095	0.0148206	0.663673	1.21021	29.1897
129978437101427	HTA8_1002_1	0.000418707	0.00983669	0.722577	-0.835028	27.5602
205510774799147	HTA8_1002_1	0.125737	0.00026634	1.3931	3.14386	32.4258
204358278602164	HTA8_1002_1	0.000404501	0.037129	0.0322495	-1.84108	20.0818
126293994818780	HTA8_1002_1	0.000342044	0.000169721	0.135784	-2.23781	22.64
239448249223092	HTA8_1002_1	0.00026636	0.00371155	0.000237097	-12.5492	0.932875
170327461715245	HTA8_1002_1	0.00030942	0.105731	0.102646	-8.62901	-11.6323
226901469285211	HTA8_1002_1	0.000288128	0.000148723	0.000245742	-13.7004	0.82527
226901442120109	HTA8_1002_1	0.000467833	0.000274275	0.599369	1.06656	30.2393
160447828191467	HTA8_1002_1	0.179164	0.000284629	2.61359	5.85593	35.3002
196715472411371	HTA8_1002_1	0.000480949	0.00682023	0.600462	0.328661	30.9065
169158827203892	HTA8_1002_1	0.000390986	0.00019505	0.395711	-4.19041	32.4102
199865979553645	HTA8_1002_1	0.000325213	0.000178819	0.0852019	-13.3883	1.78986
126776224640347	HTA8_1002_1	0.000390485	0.0363092	1.00548	4.04164	33.3572
156024174164381	HTA8_1002_1	0.000301874	0.00153941	0.153547	-12.577	2.9726
130754465127268	HTA8_1002_1	0.000462014	0.0265384	0.987767	2.73716	31.7159
126364087933684	HTA8_1002_1	0.000420083	0.0408534	0.660303	1.29003	28.2074
121202296411892	HTA8_1002_1	0.000421082	0.000225349	1.47239	4.06977	37.7173
236167177324262	HTA8_1002_1	0.000488941	0.0002405	0.745963	-1.78419	28.4651
169793570397469	HTA8_1002_1	0.00039052	0.00801365	0.42403	0.938039	25.9785
205381669603181	HTA8_1002_1	0.000342503	0.000173555	0.0362828	-4.19002	29.7578
226949787409115	HTA8_1002_1	0.0295763	0.0443479	0.679811	5.87273	29.9762
161411794647469	HTA8_1002_1	0.000476143	0.0641573	2.15328	5.03882	35.3675
240634645364067	HTA8_1002_1	0.000427591	0.000213495	0.000356931	-3.59741	-3.04191
236288361281318	HTA8_1002_1	0.140889	0.253892	2.3658	7.5206	36.2469
131309576833371	HTA8_1002_1	0.000445473	0.0221146	0.195813	-1.65037	20.6394
134522331883427	HTA8_1002_1	0.000454448	0.00148971	0.406681	-3.61935	30.4154
191553875078062	HTA8_1002_1	0.000443105	0.00199956	0.506174	-3.83286	31.1362
161890965346654	HTA8_1002_1	0.00050634	0.0172645	0.510315	-8.59279	23.9962
135064438065003	HTA8_1002_1	0.000486702	0.000240601	0.296926	-1.80705	27.5003
121202323863403	HTA8_1002_1	0.000514669	0.0947898	1.51146	2.25453	35.5224
129457519479667	HTA8_1002_1	0.000452948	0.0127962	0.662761	-0.56602	27.8391
231270811326245	HTA8_1002_1	0.000520032	0.44056	0.7686	1.18989	34.2126
121338005670772	HTA8_1002_1	0.000484143	0.0482078	0.58262	4.19159	29.1854
125745313209700	HTA8_1002_1	0.000478287	0.077442	0.222021	-10.3742	23.3257
121338037197029	HTA8_1002_1	0.000507865	0.000280753	0.67871	-0.275982	28.0351
235695835663708	HTA8_1002_1	0.00054156	0.367471	1.00134	5.22105	32.9087
155971445438766	HTA8_1002_1	0.000486032	0.000242111	1.29272	3.19356	31.0818
134377557875499	HTA8_1002_1	0.000440715	0.000236544	0.000353724	-17.1369	17.7217
121742703683933	HTA8_1002_1	0.0521089	0.000258335	0.000345866	-23.4916	10.9606
204351817313115	HTA8_1002_1	0.000446535	0.0243797	0.295817	-9.67618	23.8376
235763032504670	HTA8_1002_1	0.000514379	0.033268	0.623556	-0.24967	29.5876
130761029732125	HTA8_1002_1	0.000449022	0.0336665	0.612454	-2.78682	32.3841
236221655014198	HTA8_1002_1	0.000567877	0.0664913	0.000464372	-2.51896	19.3233
191691461090525	HTA8_1002_1	0.00037443	0.0858736	0.0755605	35.7685	-12.3149
236639608813414	HTA8_1002_1	0.000575365	0.384254	1.7663	6.0859	36.5541
200570519316851	HTA8_1002_1	0.349604	0.198915	1.00044	8.79644	7.03956
232318603048803	HTA8_1002_1	0.000487426	0.0605356	1.80045	3.85954	36.8491
126681615362845	HTA8_1002_1	0.105044	0.161286	0.449869	7.28043	7.91018
129565699225845	HTA8_1002_1	0.00044225	0.00949912	0.236179	-13.2027	5.09078
200899053181355	HTA8_1002_1	0.000472511	0.00662881	0.930391	1.87956	30.1974
231760572366246	HTA8_1002_1	0.000593949	0.000290239	0.111754	-1.12895	16.6423
204403375729461	HTA8_1002_1	0.340352	0.266469	2.57868	7.46406	35.76
192121079286126	HTA8_1002_1	0.00051631	0.000255239	0.00043489	-21.3933	7.31485
157004338457500	HTA8_1002_1	0.000547197	0.000295939	0.0750285	-15.6774	5.67112
164753414240099	HTA8_1002_1	0.000550445	0.000265586	1.08655	4.19351	31.6662
231917051590446-1	HTA8_1002_1	0.000338624	0.00192409	0.0999094	-9.13364	-10.9349
161462648781678	HTA8_1002_1	0.000609481	0.377402	1.90401	6.4964	36.7052
205392393923491	HTA8_1002_1	0.00052359	0.0310114	1.32013	4.48269	33.9689
121202323941670	HTA8_1002_1	0.000551239	0.0686011	0.230519	-1.67753	20.1626
239407461226275	HTA8_1002_1	0.000539938	0.000266296	1.59469	4.33173	35.5057
126765620972267	HTA8_1002_1	0.000545834	0.102028	0.769596	-1.21444	30.2983
204358232500955	HTA8_1002_1	0.000531374	0.154736	0.390071	-10.8833	24.056
205922688449782	HTA8_1002_1	0.00102093	0.0217839	0.528945	-10.0873	22.4933
231907675195742	HTA8_1002_1	0.58473	0.210309	1.19018	6.47294	38.9253
134447975524788	HTA8_1002_1	0.000349755	0.0265986	0.000321033	-13.1042	0.229872
235697669335900	HTA8_1002_1	0.000615301	0.00305824	0.458231	-6.2881	23.1117
231907675229558	HTA8_1002_1	0.000594944	0.212034	1.12022	13.4702	34.6142
131089728392500	HTA8_1002_1	0.000500054	0.0206548	0.280839	-19.439	70.8139
232450554284891	HTA8_1002_1	0.155321	0.0397209	0.306831	3.4865	20.7251
165860339050932	HTA8_1002_1	0.00054842	0.0337978	0.683467	-8.82473	22.4231
164761064392555	HTA8_1002_1	0.00057163	0.0633547	1.01152	9.26201	31.9411
166469253323995	HTA8_1002_1	0.000435097	0.00316968	0.167801	-8.91491	-12.204
169727105330076	HTA8_1002_1	0.094799	0.187587	1.78447	5.21762	34.7017
226343110756781	HTA8_1002_1	0.545501	0.247579	2.47359	8.33711	36.2519
125719957952798	HTA8_1002_1	0.000630948	0.0132703	0.201011	-15.2803	21.6192
197256817818462	HTA8_1002_1	0.000553454	0.137784	1.4308	2.65578	35.2854
157690325527396	HTA8_1002_1	0.000423605	0.00255756	0.000335162	-15.6163	66.7346
204825336895324	HTA8_1002_1	0.0457455	0.000357491	0.18686	-3.5224	29.1599
135571511826206	HTA8_1002_1	0.10099	0.0944721	1.09456	7.38198	32.9088
165858440832886	HTA8_1002_1	0.000627065	0.00481902	0.000515198	-31.3805	6.42417
157486628661555	HTA8_1002_1	0.000616419	0.000323335	1.65374	-0.0845492	32.797
155972606585197	HTA8_1002_1	0.00057983	0.0561713	2.38664	3.95228	38.6265
164818763037603	HTA8_1002_1	0.000630338	0.0713682	0.0249727	-14.9593	19.3188
197206064917214	HTA8_1002_1	0.000579596	0.0159931	0.707543	-1.79943	32.0478
135149129493412	HTA8_1002_1	0.000519739	0.00036511	0.315737	-4.80071	31.936
130754452511659	HTA8_1002_1	0.000582996	0.032728	1.86702	9.16279	30.8791
191215646469403-1	HTA8_1002_1	0.357676	0.000341974	2.39342	9.23102	35.0442
169151760553701	HTA8_1002_1	0.34933	0.130217	1.54354	7.25026	34.481
126681615650150	HTA8_1002_1	0.792018	0.279478	0.347921	17.196	-17.5205
192806931778477	HTA8_1002_1	0.000691863	0.186734	1.3742	1.68077	36.1167
235007433357109	HTA8_1002_1	0.000576274	0.000292746	0.235645	-3.04898	23.1313
122293379591413	HTA8_1002_1	0.000613916	0.0866734	1.96258	9.47041	34.3535
165858441050406	HTA8_1002_1	0.0698975	0.0402108	0.292475	8.23879	6.16646
191645443086125	HTA8_1002_1	0.000662591	0.0172701	0.661193	-6.87714	22.5736
170265211165085	HTA8_1002_1	0.000630794	0.029153	0.414007	-8.97364	22.2813
121879202581916	HTA8_1002_1	0.590627	0.000319168	0.174259	4.16743	1.26694
235601986180837	HTA8_1002_1	0.000630997	0.0220998	0.288886	-10.9484	14.1641
204763047348525	HTA8_1002_1	0.000482685	0.00438675	0.0518017	-28.6469	75.8068
236846753437404	HTA8_1002_1	0.000621432	0.0538632	2.07565	5.38666	36.3939
161548562781996	HTA8_1002_1	0.000747682	0.00465346	1.06107	-0.901979	26.7704
235548446254964	HTA8_1002_1	0.012745	0.000404828	0.265281	-9.5786	21.8965
166290890279653	HTA8_1002_1	1.66776	0.000281662	0.000446969	-13.6846	-24.2533
161893265918389	HTA8_1002_1	0.000734782	0.000358241	0.0766017	-4.85149	17.1273
166332067896219	HTA8_1002_1	0.000487845	0.00508576	0.392148	-8.23122	-13.2245
231291315181429	HTA8_1002_1	0.000661311	0.0255265	0.799197	-2.31397	33.582
235122009422772	HTA8_1002_1	0.38013	0.19258	1.99083	6.56837	39.1076
239946748017460	HTA8_1002_1	0.000701698	0.207601	0.380234	2.05882	27.1649
121339897367779	HTA8_1002_1	0.000749048	0.221645	1.29886	7.16954	34.5786
205392407387372	HTA8_1002_1	0.705011	0.0455141	0.341321	-12.889	22.3894
240498368268637	HTA8_1002_1	0.000723131	0.0710534	0.808537	13.871	33.7199
134540451564341	HTA8_1002_1	0.000711191	0.205535	1.39126	5.64231	33.768
160903095564708	HTA8_1002_1	0.000768502	0.00897594	0.519046	-1.60466	25.5492
200441268230452	HTA8_1002_1	0.000742618	0.101623	0.000600206	-17.136	19.843
157486597715699	HTA8_1002_1	0.000676751	0.0399803	1.54025	4.42958	37.7945
200570488347956	HTA8_1002_1	0.00067765	0.0124919	0.23388	-9.9913	20.0352
204213410720051	HTA8_1002_1	0.0857942	0.126134	0.154769	-14.5993	19.6406
231890180298995	HTA8_1002_1	0.000616205	0.00030606	0.000519397	-14.0065	4.09955
161548575652579	HTA8_1002_1	0.000690425	0.0003452	0.737183	-3.73268	22.9842
226394635463022	HTA8_1002_1	0.000626278	0.000309925	0.401793	12.8053	25.9859
226806174504868	HTA8_1002_1	0.000660294	0.108382	0.93505	5.86498	31.6638
191691460864756	HTA8_1002_1	0.000589555	0.0237275	0.000482692	-26.6296	7.07582
226205953084189	HTA8_1002_1	0.000637697	0.208996	0.0253211	-29.8448	74.3892
134531742293286	HTA8_1002_1	0.000696736	0.000355541	0.638883	12.9922	32.7163
239382644348644	HTA8_1002_1	0.000657817	0.0390172	0.00052778	-5.24613	-0.748868
231897696693549	HTA8_1002_1	0.00463309	0.139851	0.000516556	6.51089	-6.19055
125719958669726	HTA8_1002_1	0.0628797	0.000476544	0.498648	-7.89446	22.0234
122293366971099	HTA8_1002_1	0.000720781	0.00694578	0.0246842	-14.4148	9.29156
169174262794075	HTA8_1002_1	0.000767056	0.00037153	0.509402	-1.79524	25.1638
231692908051677	HTA8_1002_1	0.419376	0.302655	1.56043	6.67558	39.1737
165302261964195	HTA8_1002_1	0.000700262	0.000352692	0.000589785	-12.2202	3.6159
231279504870107	HTA8_1002_1	0.000738579	0.000381924	0.0272263	-22.8002	11.4724
204911357908790	HTA8_1002_1	0.000663301	0.102645	0.132416	3.73986	20.1385
204351803878174	HTA8_1002_1	0.000699696	0.000341422	0.229635	-15.0438	21.911
235007401645862	HTA8_1002_1	0.000503113	0.00109671	0.0104169	-9.53022	-11.2113
126218846030236	HTA8_1002_1	0.0840275	0.000359013	0.000544722	-29.5003	8.51999
227425442248990	HTA8_1002_1	0.000876073	0.0296558	0.543637	15.0308	33.704
157004365515494	HTA8_1002_1	0.000790279	0.0198651	0.000643515	-13.2561	20.3011
165851882810675	HTA8_1002_1	0.000836821	0.0453993	1.20558	8.94261	31.9667
130736345733915	HTA8_1002_1	0.000844252	0.11033	0.213818	-14.0651	21.9384
165741421575414	HTA8_1002_1	0.121413	0.350834	1.40665	5.82529	37.631
192729635284854	HTA8_1002_1	0.134016	0.0559786	0.80218	8.31834	6.63852
130194227510516	HTA8_1002_1	0.000703575	0.0659111	0.0933214	-3.08636	-8.18931
133854510672747	HTA8_1002_1	0.000828344	0.027061	0.208841	-16.0527	15.5408
240498415097573	HTA8_1002_1	0.000764801	0.00323267	0.000635157	-29.8935	10.4041
191647291455206	HTA8_1002_1	0.000706604	0.000351147	0.000588328	-29.6157	2.81611
235559336700851	HTA8_1002_1	0.000873885	0.0462003	1.04982	8.76366	33.6279
236177543878939	HTA8_1002_1	0.000854719	0.005747	0.0320599	-13.5643	12.0477
196174306564507	HTA8_1002_1	0.756172	0.000352421	0.284803	6.56001	6.6637
121879156414196	HTA8_1002_1	0.808499	0.36811	0.414993	16.6291	-18.4781
235119995907419	HTA8_1002_1	0.000911349	0.000451031	0.776142	12.786	26.165
196043623750574	HTA8_1002_1	0.000859515	0.000423598	0.152404	-16.2947	21.6772
191691460925164	HTA8_1002_1	0.273725	0.210816	0.867318	6.57704	29.669
197060143540573	HTA8_1002_1	0.000921672	0.000445181	0.022498	-29.8072	10.9903
165325569640180	HTA8_1002_1	0.000911452	0.0327587	0.233772	-17.454	12.5894
165946206410980	HTA8_1002_1	0.206608	0.170921	1.0692	6.57109	31.9089
204360513404331	HTA8_1002_1	0.000859038	0.000525336	0.287109	-18.2296	14.5985
236785383651180	HTA8_1002_1	0.000813554	0.0105416	0.0337998	-27.7594	12.9748
240482289409382	HTA8_1002_1	0.000876832	0.138414	0.00614856	-12.3111	20.8971
169158202517812	HTA8_1002_1	0.00106251	0.242492	1.99485	2.60022	37.4314
197185785489691	HTA8_1002_1	0.173712	0.0442415	0.347232	-13.1545	23.0907
161451911113964	HTA8_1002_1	0.00100749	0.000581231	0.499112	-6.09179	20.9689
162078857484020	HTA8_1002_1	0.39237	0.000397424	0.164515	-8.3932	-13.9043
239477267523379	HTA8_1002_1	0.000941729	0.0458574	0.339682	3.35032	28.4678
134377539024732	HTA8_1002_1	0.00103937	0.00354459	0.0653324	-28.8446	11.997
166469284772150	HTA8_1002_1	0.000938311	0.043276	0.103082	-12.6512	17.1426
196527747882405	HTA8_1002_1	0.00112244	0.0522553	0.293731	9.0499	-4.60742
231822830754076	HTA8_1002_1	0.103145	0.170971	1.77123	5.98858	37.5536
155972653242676	HTA8_1002_1	0.000893327	0.128445	0.474098	-9.83938	25.604
235550880971636	HTA8_1002_1	0.00115341	0.0073665	0.000980967	-35.8673	8.83334
131293455964588	HTA8_1002_1	0.000897107	0.0292377	0.0007004	-17.5745	17.1472
126707819469085	HTA8_1002_1	0.00107695	0.0534301	0.0310721	-12.147	19.1641
166290863344476	HTA8_1002_1	0.00104494	0.000544563	1.56992	11.4496	31.3668
197135485037877	HTA8_1002_1	0.00116664	0.0349928	0.026884	-12.7777	19.9054
192306956102894	HTA8_1002_1	0.00101016	0.000566846	0.115395	-7.66112	24.4571
133982133541108	HTA8_1002_1	0.00105023	0.000521676	0.000864939	-29.8422	9.2412
200974065855276	HTA8_1002_1	0.34381	0.07836	0.354836	2.09044	-15.188
200994198866662	HTA8_1002_1	0.00114738	0.0176554	0.000970594	-18.3244	19.7273
226273436487086	HTA8_1002_1	0.0789428	0.000591047	0.0162143	-19.5272	18.8465
232321046924702	HTA8_1002_1	0.00123896	0.00797053	0.0148135	-19.729	19.792
196043624601438	HTA8_1002_1	0.00107051	0.0652778	0.0822271	-15.6509	18.7714
201523553220973	HTA8_1002_1	0.00120611	0.0152137	0.104749	-10.5841	20.7648
162078856694620	HTA8_1002_1	0.00104094	0.0146072	0.0229493	-22.0483	15.1133
166351395834717	HTA8_1002_1	0.00110206	0.012042	0.000903346	-15.9093	22.9056
131242065541867	HTA8_1002_1	0.00117396	0.0889517	0.000947201	-31.2118	9.85783
235678503463659	HTA8_1002_1	0.184779	0.0220398	0.432217	-10.78	1.43388
166288090642270	HTA8_1002_1	0.00111962	0.00356059	0.00107241	-30.0797	5.66717
191645424212406	HTA8_1002_1	0.00121045	0.00438734	0.00100925	-19.44	19.942
197068894390118	HTA8_1002_1	0.122749	0.0168249	0.129439	-21.2446	18.4135
227990511442788	HTA8_1002_1	0.000959646	0.000475918	0.000772084	-14.4799	7.3802
131089728947997	HTA8_1002_1	0.00129086	0.00619072	1.15138	-5.78004	20.9434
228042051340588	HTA8_1002_1	0.00111389	0.000569525	0.000905115	-25.9369	15.3814
134447975290614	HTA8_1002_1	0.00120329	0.0682231	0.246308	-10.914	20.9592
235199318354356	HTA8_1002_1	0.000977281	0.0323439	0.161381	6.69084	17.226
131175237474667	HTA8_1002_1	1.6872	0.000430797	0.000678771	-31.8451	-39.4722
205449180597491	HTA8_1002_1	0.00129952	0.278717	1.32124	0.539322	34.8771
122308431329070	HTA8_1002_1	0.00131287	0.0335912	0.00107223	-28.0733	12.538
162078842117406	HTA8_1002_1	0.00123696	0.0215206	0.220216	-11.7657	14.0482
204359601641244	HTA8_1002_1	0.00137962	0.00423321	0.0011327	-23.8804	17.2844
240094642124637	HTA8_1002_1	0.00101188	0.00536473	0.000889091	-22.6544	-15.4789
125728279385965	HTA8_1002_1	0.00135469	0.0444998	1.89896	12.4011	34.8207
121202324130102	HTA8_1002_1	0.125426	0.0523802	0.00105871	-21.785	18.3456
200570520161701	HTA8_1002_1	1.62097	0.000504765	0.131136	-11.3134	-22.4752
126706311420260	HTA8_1002_1	0.00120428	0.179981	0.369112	-6.75572	14.1414
120786758350622	HTA8_1002_1	0.00112947	0.0040437	0.444919	-5.84295	20.1067
230654438131547	HTA8_1002_1	0.00128106	0.00683094	0.0136223	-30.2605	9.07173
195622417610669	HTA8_1002_1	0.00168662	0.00424239	0.00134135	-20.7819	20.366
165945548593396	HTA8_1002_1	0.00125413	0.000630524	0.00109756	-30.8518	4.85386
165946219744029	HTA8_1002_1	0.00152269	0.23481	1.882	2.57663	37.5664
156515966806251	HTA8_1002_1	0.00112045	0.0137328	0.0184108	-13.2905	12.6545
192806944889758	HTA8_1002_1	0.00130526	0.121863	0.429397	3.28355	27.7507
231754888866667	HTA8_1002_1	0.00118931	0.000581992	0.00096392	-31.7603	0.75873
205449153600758	HTA8_1002_1	0.152654	0.0109341	0.0681658	-27.2104	17.3184
125719976991475	HTA8_1002_1	0.001481	0.000586119	0.000992127	-26.1207	0.234891
235070783936934	HTA8_1002_1	0.00145092	0.221912	1.07192	0.419623	35.1126
130134903741748	HTA8_1002_1	0.341841	0.201587	0.127548	0.512442	-16.3156
204825310181235	HTA8_1002_1	0.0679079	0.00073782	0.104365	-20.1384	17.1537
230749732727094	HTA8_1002_1	0.118785	0.0363632	0.788515	36.5499	-12.0494
125677966608747	HTA8_1002_1	0.00114787	0.00391385	0.00447201	-30.7354	1.0666
236650078067036	HTA8_1002_1	0.00118089	0.00898871	0.00109229	-28.1176	63.1202
204762120670630	HTA8_1002_1	0.00135357	0.000874259	0.433219	-7.71779	20.0744
126680929856283	HTA8_1002_1	0.00105966	0.0903653	0.521586	-7.56216	-12.7314
134540498197427	HTA8_1002_1	0.00152637	0.000726641	0.49977	-7.96837	19.8588
227844232723244	HTA8_1002_1	0.625302	0.297091	1.9323	8.76425	37.7887
134033691531172	HTA8_1002_1	0.00143828	0.000700332	0.00112676	-28.4989	17.0163
125042399788275	HTA8_1002_1	0.00127717	0.0609265	0.0271926	6.37877	-5.67057
169174290090804	HTA8_1002_1	0.00155935	0.109145	0.210555	2.04723	13.3493
231917038811379	HTA8_1002_1	0.00152284	0.000967897	0.408583	-7.44726	18.2958
236169980983212	HTA8_1002_1	1.16001	0.149132	0.104865	2.13372	-16.3629
197185785707364	HTA8_1002_1	0.00176258	0.0311947	0.00151845	-12.8926	12.4624
130624829410717	HTA8_1002_1	0.00185646	0.104724	0.0014539	-23.6133	15.0868
161411795209501	HTA8_1002_1	0.00183548	0.0121266	0.00157505	-12.636	16.6428
226343123107189	HTA8_1002_1	0.0019519	0.080616	0.256076	-23.3429	18.0446
170265184165158	HTA8_1002_1	0.00168273	0.0472311	0.00128591	-13.2734	-15.903
134377538964203	HTA8_1002_1	0.00184279	0.0254492	0.0398733	-25.3002	16.1113
201474341460910	HTA8_1002_1	0.00171697	0.000851242	0.00146539	-29.8738	4.10232
231770101234995	HTA8_1002_1	0.00176182	0.0784633	0.119282	-23.125	19.521
236650123869595	HTA8_1002_1	0.00163144	0.00080133	0.00129776	-28.9562	6.66681
166416921024284	HTA8_1002_1	0.00196189	0.00105998	1.30087	1.08879	31.8414
122310425472293	HTA8_1002_1	0.00217896	0.0169278	0.00188267	-33.8215	8.67713
226874778598764	HTA8_1002_1	0.00230474	0.0193133	0.718139	-13.4286	23.5244
227305214864307	HTA8_1002_1	0.00155935	0.0867175	0.817903	2.69072	34.0256
197060170735013	HTA8_1002_1	0.00192806	0.0529251	0.913679	13.2422	30.0665
226806174529438	HTA8_1002_1	0.00199809	0.0134517	0.00172069	-13.9443	9.84806
169768847273307	HTA8_1002_1	1.42445	0.00119696	0.0545813	-8.55281	-21.4042
126149025482603	HTA8_1002_1	0.00223483	0.0479857	0.11335	-22.0295	17.5446
135150470839021	HTA8_1002_1	0.946264	0.051691	0.0078854	-14.616	-51.3614
157690371464502	HTA8_1002_1	0.00259479	0.0106081	0.380206	-21.5795	21.4478
126707788008293	HTA8_1002_1	1.12059	0.0817589	0.00172307	-16.4568	-32.9389
232327461418781	HTA8_1002_1	0.0022741	0.0132864	0.002036	-21.2252	22.2547
125042445703405	HTA8_1002_1	0.455552	0.0299559	0.102224	-0.788209	-24.8273
170327461542261	HTA8_1002_1	0.0027408	0.00137864	0.00233695	-32.0372	8.43329
200363927291756	HTA8_1002_1	0.00298875	0.00141197	0.290674	-14.3026	23.8826
192180148132764	HTA8_1002_1	0.00282716	0.00130755	0.00213737	-32.3813	2.66782
226265813961115	HTA8_1002_1	0.00286509	0.0224905	0.00256609	-33.5573	9.1683
200416660188004	HTA8_1002_1	0.00266143	0.00132434	0.0472179	-40.6282	46.4311
130693146724211	HTA8_1002_1	0.00473068	0.0681764	0.819019	-10.9358	15.524
197066497080683	HTA8_1035_1	0.000247058	0.000634303	0.00939582	-22.3065	10.2592
192237968931253	HTA8_1035_1	0.00029494	0.00144232	0.0266114	-17.8084	11.0638
192868121229548	HTA8_1035_1	0.446501	0.000179298	0.080735	-12.5862	-17.8217
227304390941483	HTA8_1035_1	0.000317484	0.00214462	0.00025752	-30.8896	63.3486
125804756556533	HTA8_1035_1	0.000323294	0.000160697	0.0256514	-33.3186	64.2006
129440058883372	HTA8_1035_1	0.580794	0.00014547	0.000236326	-34.7329	-37.4036
227373216845213	HTA8_1035_1	0.386125	0.000217501	0.0163033	-12.3767	-18.3074
120856566421749	HTA8_1035_1	0.79688	0.000227946	0.000374406	-24.0762	-24.9377
239594427272116	HTA8_1035_1	0.633321	0.000243561	0.000390685	-21.3112	-25.7861
191553070067116	HTA8_1035_1	0.249495	0.00031928	0.0005078	-2.30871	-18.7864
230746960382891	HTA8_1035_1	1.39154	0.000262659	0.000436453	-30.8809	-43.0848
134945386117542	HTA8_1035_1	0.512381	0.000317487	0.0413788	-1.29319	-18.9264
227509463075229	HTA8_1035_1	0.000699182	0.000336968	0.000552512	-27.5643	-3.38881
239939082894181	HTA8_1035_1	0.00052987	0.00177938	0.0479384	-32.159	62.2188
161341986991533	HTA8_1035_1	0.643643	0.00030998	0.158452	22.355	-61.0744
165723168258997	HTA8_1035_1	1.33257	0.000374232	0.000595333	-23.0442	-25.3215
192256236443947	HTA8_1035_1	0.00094062	0.000435206	0.000718207	-22.7262	-23.043
165379552013045	HTA8_1035_1	0.305554	0.00045015	0.000724814	-21.9108	-24.3351
134402878597916	HTA8_1035_1	1.30333	0.000507658	0.000843094	-31.0224	-43.0946
227295638703534	HTA8_1035_1	1.50703	0.000545756	0.000920921	-23.002	-25.5332
196707165353716	HTA8_1005_2	5.76144e-05	0.086928	0.548826	18.6165	18.0696
228052672862574	HTA8_1005_2	0.0141181	0.112967	6.44282e-05	12.0979	13.9373
157604560693676	HTA8_1005_2	8.78398e-05	0.0351503	0.0184631	35.4954	-12.1146
235671093631718	HTA8_1005_2	0.391204	5.60708e-05	7.7748e-05	-24.7097	-18.3884
135143000829291	HTA8_1005_2	0.000113863	0.00507317	9.56824e-05	-8.37397	-5.84579
192788844112299	HTA8_1005_2	0.000162613	0.00082285	0.086433	-0.367706	11.1396
201542927014813	HTA8_1005_2	0.000952795	0.00151375	0.000126622	-1.81146	0.384248
121889774070699	HTA8_1005_2	0.000124535	0.00519444	0.000103107	-23.3986	61.3879
227929327267244	HTA8_1005_2	0.0157781	0.185193	0.165151	17.525	19.1103
227312730815339	HTA8_1005_2	0.000173601	0.00343451	0.000138465	-15.8704	3.18412
121963893673324	HTA8_1005_2	0.000165605	0.204889	0.0357044	17.1757	18.535
122307579366813	HTA8_1005_2	0.000131236	0.00590549	0.0574175	-23.4301	63.8886
164710464286107	HTA8_1005_2	0.000168668	0.105736	0.0292636	11.9203	14.1446
156988232623979	HTA8_1005_2	0.000150206	0.0376463	0.000121146	-21.0985	61.2616
125050614868254	HTA8_1005_2	0.0388239	0.181811	0.488002	16.7435	19.3265
169707689920366	HTA8_1005_2	0.109613	0.0321738	0.000121901	16.0472	19.3319
201446693386014	HTA8_1005_2	0.00015356	0.00334721	0.000125581	-23.1387	63.5604
240617715284406	HTA8_1005_2	0.652199	0.160677	0.000168647	19.7613	4.99409
226833139186035	HTA8_1005_2	0.000211566	0.0213716	0.199595	0.192542	9.90987
201119853829467	HTA8_1005_2	0.000169003	0.0016725	0.000140642	-23.6183	63.531
134936676682659	HTA8_1005_2	0.864483	0.10217	0.00924011	19.2211	4.09838
120850243282741	HTA8_1005_2	0.000215445	0.0126821	0.000168318	-13.7851	-6.64989
231684155861790	HTA8_1005_2	0.000205015	0.11232	0.000165353	2.63397	-6.41352
196596601051997	HTA8_1005_2	0.000171689	0.00580072	0.000139812	-25.2718	56.8641
169156995078069	HTA8_1005_2	0.00024504	0.0260495	0.000197962	-1.11862	0.134985
232250152765227	HTA8_1005_2	0.000185351	0.0378748	0.000146563	-23.0905	62.3644
156024173910820	HTA8_1005_2	0.000261387	0.0298833	0.017114	11.913	15.5855
204772965202164	HTA8_1005_2	0.000296943	0.165877	0.103142	3.97968	19.1486
129586367977766	HTA8_1005_2	1.20192	0.340042	0.000173146	-4.33049	-35.3192
122490832412062	HTA8_1005_2	0.839037	0.0398373	0.0823055	13.0667	0.79842
240135624641892	HTA8_1005_2	0.000266999	0.000136113	0.279346	16.8515	18.0637
162070011529964	HTA8_1005_2	0.000214071	0.0044789	0.000178625	-21.9787	61.5349
192118649117494	HTA8_1005_2	0.000216435	0.00875549	0.00689092	-21.677	62.7716
191148388891995	HTA8_1005_2	0.000211919	0.00634871	0.000178289	-21.3168	60.373
157689520503213	HTA8_1005_2	0.000229648	0.0369556	0.000190306	-22.6316	62.2071
129645290407732	HTA8_1005_2	0.000262759	0.00616577	0.00021589	-14.782	-6.04292
164642012650286	HTA8_1005_2	0.000222544	0.00521415	0.000188292	-23.5874	56.4612
195424700546396	HTA8_1005_2	0.0468606	0.000122839	0.000163455	-25.5916	58.5543
131080096761645	HTA8_1005_2	0.000248406	0.000126774	0.000209677	-21.264	60.1539
170740610918174	HTA8_1005_2	0.000226207	0.00932947	0.000183673	-23.0266	58.553
125798179589493	HTA8_1005_2	0.000237172	0.000139607	0.000197425	-24.2637	57.986
201104169326372	HTA8_1005_2	0.000245474	0.00299202	0.000231072	-24.6898	61.3472
204351789194142	HTA8_1005_2	0.000218777	0.00332115	0.000180366	-23.5232	59.649
165173232004523	HTA8_1005_2	0.000268469	0.00160865	0.000213409	-15.0173	-6.57171
196525312302509	HTA8_1005_2	0.000273207	0.000137187	0.000221098	-24.4219	57.194
134463425501619	HTA8_1005_2	0.128876	0.0943025	0.375443	17.0448	18.017
121751112367533	HTA8_1005_2	0.000260454	0.00255942	0.000208019	-25.9533	58.9268
205315069889268	HTA8_1005_2	1.16787	0.286935	1.46309	24.1297	-37.3387
135143760489756	HTA8_1005_2	0.000346481	0.00524945	0.000274085	-1.83425	-0.773153
192248706185501	HTA8_1005_2	0.549397	0.147097	0.048209	5.90159	-16.0161
205294964427509	HTA8_1005_2	0.000267768	0.0024827	0.000221822	-23.6764	57.2802
126820531424035	HTA8_1005_2	1.90779	0.00128067	0.000268985	-5.03078	-35.6049
240497474824029	HTA8_1005_2	0.000303156	0.00203178	0.000265559	-23.952	63.5245
192662364907371	HTA8_1005_2	0.000283398	0.00414604	0.000336606	-21.0055	61.0802
227509494495603	HTA8_1005_2	0.000330718	0.00150694	0.000257006	-24.7091	58.2148
160361944075635	HTA8_1005_2	0.000359828	0.0216703	0.00029512	2.74457	10.8027
135083779807588	HTA8_1005_2	0.233814	0.143208	0.000408773	-23.4836	-19.8681
239589223937964	HTA8_1005_2	0.000457098	0.00716626	0.000371003	-21.0782	4.09085
157553853392622	HTA8_1005_2	0.000340651	0.106084	0.000274194	-21.8655	57.841
129978436803998	HTA8_1005_2	0.193963	0.0100102	0.000391853	-0.772652	4.93748
135475995240883	HTA8_1005_2	0.00049095	0.06916	0.000369364	-1.05508	-0.507317
192188603653347	HTA8_1005_2	0.000421342	0.00672442	0.000354778	-22.5842	69.0945
199877553511347	HTA8_1005_2	0.191536	0.519194	0.956192	17.7683	21.0592
164642026122076	HTA8_1005_2	0.000490324	0.139917	0.000399305	0.0243961	-0.400038
230747733874933	HTA8_1005_2	0.000456469	0.0053635	0.000376935	-22.3064	57.6952
160439387219763	HTA8_1005_2	0.000446767	0.0104324	0.00035554	-22.4449	64.3454
196166702255331	HTA8_1005_2	0.00052631	0.0402246	0.000445697	11.6029	12.4618
240618673498926	HTA8_1005_2	0.000449006	0.0151534	0.000366593	-25.7378	62.434
239406507514093	HTA8_1005_2	1.2471	0.209932	0.000480965	-25.3601	-34.713
230601824325045	HTA8_1005_2	0.000446358	0.00278713	0.000377845	-28.0499	55.8179
160301846317277	HTA8_1005_2	0.00697945	0.00535666	0.000495732	-24.3888	59.8096
165738066921204	HTA8_1005_2	0.636493	0.478435	0.000644397	12.8434	-5.1406
241030019897068	HTA8_1005_2	0.373869	0.385649	0.124243	12.7874	-5.23104
134994525087526	HTA8_1005_2	0.00207023	0.00709001	0.00170312	-26.2158	54.5824
192718870362974	HTA8_1005_2	0.495881	0.916212	0.00157336	3.12457	-12.8027
129567968357110	HTA8_1005_2	0.00252689	0.00123487	0.0549521	-31.7072	-3.70624
191774111680413	HTA8_1005_1	7.72926e-05	0.0198532	6.62663e-05	33.0736	-10.2646
121879183678749	HTA8_1005_1	0.0002203	0.00010854	0.000180666	-15.4128	5.26792
166416894085981	HTA8_1005_1	0.000189467	0.00204743	0.0417111	-9.53909	9.28865
130142317010230	HTA8_1005_1	0.000194363	0.00226879	0.00785545	-29.0353	72.2859
121339870079797	HTA8_1005_1	0.000183473	0.0111161	0.0117407	-4.97223	-2.57746
240634645310260	HTA8_1005_1	0.00019821	0.0103419	0.138839	-9.5763	10.1639
130754464836510	HTA8_1005_1	0.000230856	0.0237199	0.109254	-9.31199	12.2533
192678115039595	HTA8_1005_1	0.000259378	0.00292776	0.220693	-6.73822	15.5578
162090668115828	HTA8_1005_1	0.0495932	0.0176694	0.0358006	-3.86812	-2.2771
204359574436636	HTA8_1005_1	0.000237603	0.00262704	0.000200177	-5.31537	-2.60939
204351790049508	HTA8_1005_1	0.000255791	0.000125225	0.000205912	-15.8885	-7.00468
160447828217075	HTA8_1005_1	0.000330835	0.000170661	0.000272798	-15.057	4.55403
204882366618524	HTA8_1005_1	0.000317821	0.0178651	0.000248794	-29.1305	71.367
226829528066484	HTA8_1005_1	0.000372618	0.0236992	0.180067	-7.63839	15.5348
226343123110709	HTA8_1005_1	0.000284593	0.00746519	0.0197839	-29.6261	74.1275
226265801583987	HTA8_1005_1	0.000282572	0.00451269	0.000232263	-29.4651	73.8318
226953398736622	HTA8_1005_1	0.000349127	0.00630344	0.0342125	-3.17377	-0.563687
230800332797869	HTA8_1005_1	0.000386007	0.000192132	0.1836	-7.37372	11.0399
169793589504291	HTA8_1005_1	0.000331274	0.0062496	0.0375977	-9.68832	11.2315
236169981451485	HTA8_1005_1	0.000340051	0.00821702	0.000303938	-5.7336	-4.04522
200562869496164	HTA8_1005_1	0.00038217	0.0364426	0.0465843	-9.42272	12.0662
169027845667638	HTA8_1005_1	0.000389118	0.000190245	0.000311264	-12.3473	-6.85809
226273464634083	HTA8_1005_1	0.000351558	0.000169134	0.000278504	-5.29208	-3.70648
122282763770158	HTA8_1005_1	0.000482927	0.015249	0.000405796	-17.0456	9.61114
131097946933683	HTA8_1005_1	0.00035332	0.00429686	0.000300238	-29.1801	71.1125
161340135750515	HTA8_1005_1	0.287797	0.000189316	0.000308348	-27.3285	-21.0622
199934550358822	HTA8_1005_1	0.000416991	0.00167119	0.0300287	-28.9452	73.9719
226283281369899	HTA8_1005_1	0.000576976	0.0072402	0.00046395	-15.0684	-1.36244
120864516717853	HTA8_1005_1	0.000498634	0.00024468	0.000407102	-11.1766	-11.12
133895294667052	HTA8_1005_1	0.000764657	0.0912026	0.233353	-0.179052	-11.7982
204358232266462	HTA8_1005_1	0.000902795	0.00235259	0.00074162	-15.9281	9.15371
227510387657013	HTA8_1005_1	0.0798104	0.0297992	0.133899	-0.755972	-11.3407
230654452293029	HTA8_1005_1	0.000766291	0.0186266	0.000626145	-4.55777	-2.29692
120703424251763	HTA8_1005_1	0.000798198	0.00815851	0.0309238	-18.3921	4.52715
240498414607141	HTA8_1005_1	0.000733861	0.000359472	0.420234	-15.642	63.204
126836649646875-1	HTA8_1005_1	0.00129323	0.00808293	0.188193	-8.44224	15.4968
235550861650340	HTA8_1005_1	0.000845444	0.00498829	0.0745689	-6.78031	12.5814
130736333118875	HTA8_1005_1	0.00136261	0.00765205	0.00107978	-4.83163	-1.1608
235198527723822	HTA8_1005_1	0.426336	0.0438049	0.00129025	-31.1295	-19.2379
205381656828333	HTA8_1005_1	0.00181907	0.000891957	0.0014875	-11.1195	11.5724
239468515903798	HTA8_1005_1	0.00225474	0.0070237	0.00179607	-22.4026	-10.4581
192678082755499	HTA8_1005_1	0.00415817	0.00198465	0.00323279	-34.7699	8.54305
129497369332956	HTA8_1005_1	0.00313254	0.00159997	0.00258295	-31.1917	2.89223
235737692883822	HTA8_1005_1	0.346718	0.0307969	0.00218178	-31.3537	-18.5898
205511430691059	HTA8_1005_1	0.313697	0.0367972	0.0022588	-31.2017	-18.8763
232328281897205	HTA8_1005_1	0.00329419	0.0103377	0.0299287	-40.9307	44.6468
170745967339444	HTA8_1005_1	0.00392296	0.0582651	0.00303817	-31.5789	-18.4988
135149175106347	HTA8_1005_1	0.00400227	0.0128683	0.0486437	-41.2772	43.2465
156515966598516	HTA8_1005_1	0.00485988	0.0294512	0.00381837	-32.6383	-7.17386
130144733456621	HTA8_1005_1	0.00418044	0.0131965	0.0725937	-40.8507	43.5498
156453536127710	HTA8_1005_1	0.0049833	0.0187215	0.0897157	-41.0124	42.7451
204756751964900	HTA8_1005_1	0.0048176	0.00238568	0.00404204	-39.052	8.21782
231270765414317	HTA8_1005_1	0.00579229	0.00298343	0.00676666	-42.4075	44.058
241057681303846	HTA8_1005_1	0.00477237	0.0292968	0.00387788	-42.0939	44.0099
235189029686643	HTA8_1005_1	0.00550735	0.00273369	0.225643	-38.9469	8.20551
161864243395811	HTA8_1005_1	0.00579419	0.00266837	0.118536	-33.5342	70.2923
196527715993382	HTA8_1005_1	0.00616482	0.0384446	0.041299	-41.1931	44.1412
126835192445149	HTA8_1005_1	0.00461379	0.0712192	0.00396141	-40.2461	43.9869
160440043588845	HTA8_1005_1	0.00655506	0.00323408	0.00518524	-40.7142	45.1391
126834252900196	HTA8_1005_1	0.00803776	0.00397728	0.0775306	-37.5683	8.61299
131242078680924	HTA8_1005_1	0.00610315	0.00307688	0.0636231	-39.6329	8.10443
125042445961973	HTA8_1005_1	0.0063241	0.00327393	0.0766922	-40.2637	43.1985
170344419350366	HTA8_1005_1	0.00599285	0.0205539	0.00487226	-41.7527	43.4179
165738959460147	HTA8_1005_1	0.00641419	0.0190059	0.0892549	-39.9206	43.3741
122436428385702	HTA8_1005_1	0.00611754	0.00302664	0.0792838	-43.7312	45.5464
129978405927659	HTA8_1005_1	0.0071573	0.0150368	0.00571594	-30.8377	-18.1141
165860306966883	HTA8_1005_1	0.400046	0.0168386	0.00616621	-32.0411	-18.277
205510759868213	HTA8_1005_1	0.00653022	0.021282	0.0620141	-43.6388	45.4589
230609252900124	HTA8_1005_3	0.0287898	0.00433684	0.0164722	-19.8157	-21.6585
157140449618165	HTA8_1005_3	0.000129969	0.00166911	0.00559193	-4.65857	10.4449
165808886986987	HTA8_1005_3	0.000129966	6.51068e-05	0.0808049	-8.10714	10.2654
165806620134755	HTA8_1005_3	0.00013459	6.61538e-05	0.235428	-7.36183	9.88158
129524078860134	HTA8_1005_3	0.000120845	0.000406818	0.0658061	-11.103	3.81274
192788039331037	HTA8_1005_3	0.000151934	0.0111912	0.443641	8.09924	2.84984
232303598397749	HTA8_1005_3	0.0636362	7.08427e-05	0.0283749	-26.2278	-17.9995
192815669328182	HTA8_1005_3	0.000141304	0.0132643	0.351965	8.10241	2.83335
126834206170405	HTA8_1005_3	0.511436	0.013151	0.0137648	-11.9214	-29.4451
196524345834270	HTA8_1005_3	0.000138224	0.00526904	0.0322164	-24.1773	-5.25371
129998538827683	HTA8_1005_3	0.000163413	0.00041429	0.0172565	-24.5906	-4.98801
196157038054126	HTA8_1005_3	0.000221179	0.000108025	0.0449684	-20.7473	8.38637
205861485132134	HTA8_1005_3	0.000209476	0.0017833	0.135486	-7.4367	11.5602
165806605450139	HTA8_1005_3	0.00016353	7.65293e-05	0.000129488	-23.8149	-24.0581
192129414098278	HTA8_1005_3	0.000216515	0.000108342	0.0381393	-28.2516	-1.21347
192868120476012	HTA8_1005_3	0.702578	0.000123773	0.129188	-5.58597	-18.8662
165309477440307	HTA8_1005_3	0.000290137	0.000145629	0.000242893	-21.6968	9.52949
226829528164134	HTA8_1005_3	0.230892	0.0200127	0.111179	-25.4556	-3.29773
165851883064246	HTA8_1005_3	0.000291371	0.000145492	0.0523156	-24.1478	6.27106
200975945460964	HTA8_1005_3	0.985342	0.000139629	0.134227	-18.3119	-22.1725
204902619306916	HTA8_1005_3	0.000255466	0.00153375	0.000208815	-24.2262	-4.68863
239611741099933	HTA8_1005_3	0.000315798	0.000152715	0.0102697	-23.847	-1.22301
164693584079278	HTA8_1005_3	0.0329236	0.000172959	0.0203852	-27.4803	-3.32384
134396853828899	HTA8_1005_3	1.16725	0.000143175	0.000237006	-31.5302	-42.5564
121869089819947	HTA8_1005_3	0.000435403	0.000218385	0.0221662	-24.5229	6.13902
157469181143964	HTA8_1005_3	0.349497	0.000176573	0.000290686	-21.2234	-21.3966
236107972328158	HTA8_1005_3	0.665963	0.000234933	0.0518658	-11.3894	-20.4917
165173278161781	HTA8_1005_3	0.000569353	0.000282757	0.082141	-27.9798	-1.89229
135083792223476	HTA8_1005_3	0.325298	0.0002746	0.0756499	-12.2944	-19.6798
161959791221477	HTA8_1005_3	1.04584	0.000256754	0.000420138	-32.1114	-41.383
205915440496030	HTA8_1005_3	0.00067672	0.000263651	0.00747125	-31.9901	-42.0793
134385054928100	HTA8_1005_3	1.65955	0.000293002	0.000482439	-20.3469	-27.3714
157684197353772	HTA8_1005_3	1.19099	0.000288758	0.000473206	-20.4015	-27.5307
157623933655462	HTA8_1005_3	0.575375	0.000419823	0.000652519	-21.7273	-21.5604
130675161648421	HTA8_1005_3	0.0010826	0.000549686	0.157936	-31.8821	-1.40825
227509462579934	HTA8_1005_3	0.842462	0.000489328	0.000785147	-20.1553	-27.184
239451631643867	HTA8_1005_3	0.2781	0.000796518	0.00124677	-22.3602	-22.5668
120718468470517	HTA8_1005_3	0.00307495	0.011875	0.00283187	-32.3667	-7.29091
241184504461734	HTA8_1005_3	0.00222252	0.000963089	0.00160908	-16.1902	-18.6222
204342125848933	HTA8_1005_3	1.0641	0.00122138	0.00203683	-32.4873	-37.9006
204358278399845	HTA8_1006_1	0.208722	0.00020098	0.000347524	0.0983978	16.4236
241114562082732	HTA8_1006_1	0.0553064	0.359709	0.777074	30.3957	20.6994
196113264502509	HTA8_1006_1	0.270948	0.0918953	0.206341	5.95099	10.4588
235199364491123	HTA8_1006_1	0.36376	0.138983	0.205946	-37.6464	-5.23568
165232449273181	HTA8_1006_1	0.000702385	0.0234343	0.000554369	16.3233	-2.12046
232450585193900	HTA8_1006_1	0.000925622	0.00491541	0.934522	37.1386	13.5759
235548465327462	HTA8_1006_1	0.408321	0.000384164	0.000648133	0.0530469	15.9842
195562300161243	HTA8_1006_1	2.601	0.000319866	0.000712173	-9.66792	-53.3003
126218817882926	HTA8_1006_1	0.000854285	0.674634	1.15855	18.6018	19.8382
227284928612085	HTA8_1006_1	0.000643187	0.00586405	0.00049616	-31.4613	66.599
157684197346091	HTA8_1006_1	0.0659001	0.000487551	0.000761958	1.6933	16.4003
200922554387171	HTA8_1006_1	1.8031	0.000453698	0.000733318	-16.8805	-24.5821
120864498105078	HTA8_1006_1	2.39337	0.485402	0.204668	-7.81725	-53.78
226874747172790	HTA8_1006_1	3.46737	0.256892	0.000808228	-18.7255	-43.2945
121965772990309	HTA8_1006_1	2.95423	0.141166	0.000874027	-27.7589	-45.3129
204954173553075	HTA8_1006_1	1.33449	0.000653227	0.0010664	27.7238	8.02381
196019733804846	HTA8_1006_1	0.00125158	0.00421745	0.00105929	-6.62236	-4.90231
227357125130092	HTA8_1006_1	1.65068	0.494153	0.418472	21.0815	-12.3716
165851837425907	HTA8_1006_1	2.56781	0.355568	0.156616	-9.22007	-54.2017
164753398684006	HTA8_1006_1	3.36947	0.000767054	0.00110319	-26.5174	-44.9633
157004353620723	HTA8_1006_1	3.36137	0.000710396	0.0861218	-21.9128	-41.0052
192788798036211	HTA8_1006_1	0.80181	0.0553499	0.316575	-0.326101	-49.4676
197213553878942	HTA8_1006_1	1.16614	0.455732	0.00283142	3.2201	-16.4087
131217382071140	HTA8_1006_1	0.374919	0.0731299	0.00629593	-38.2522	-1.76683
192718871096229	HTA8_1007_1	0.0348616	0.174385	6.65287e-05	-14.7928	80.52
195623388669789	HTA8_1007_1	0.0284309	0.0231048	0.0161191	23.9811	16.7279
169727151270763	HTA8_1007_1	9.04043e-05	0.0643099	0.00525487	34.8678	-14.8125
236846721652587	HTA8_1007_1	0.0207631	0.0285332	0.0122369	-16.838	69.4427
121202310863076	HTA8_1007_1	0.00495593	0.107398	0.0580374	-15.0431	71.3719
166469284579629	HTA8_1007_1	0.0241578	0.454615	0.000113196	-11.5266	78.1751
204954205347163	HTA8_1007_1	0.000162031	0.281938	0.292516	-12.4338	77.1143
134539674016564	HTA8_1007_1	0.017613	0.397566	0.000120433	-11.533	78.2203
231891388557540	HTA8_1007_1	0.00413809	0.026254	0.0278099	-15.0293	80.2461
205381656594356	HTA8_1007_1	0.000188649	0.177307	0.150275	29.0924	19.776
226874732689694	HTA8_1007_1	0.262659	0.173666	0.847639	33.1595	18.1618
235559290791726	HTA8_1007_1	0.0183716	1.23725	0.0126806	40.1738	24.2702
231917070432565	HTA8_1007_1	0.000153009	0.108375	0.184238	35.0164	21.4894
170198343768363	HTA8_1007_1	0.000185076	0.964703	0.302388	35.4125	24.058
126886685398748	HTA8_1007_1	0.000187444	0.168895	0.630195	24.8316	24.8297
135150471604014	HTA8_1007_1	0.000170375	0.0280603	0.00014206	-19.3627	73.3174
170199732607387	HTA8_1007_1	0.000156769	0.00518243	0.0205003	-16.4765	68.1368
134531774007195	HTA8_1007_1	0.0456726	0.759805	0.0344321	-9.88574	78.3354
236846753371996	HTA8_1007_1	0.000213171	0.361346	0.049515	33.2585	22.269
131293471000877	HTA8_1007_1	0.000172762	0.0345245	0.0118003	-16.9611	72.9633
157562577737949	HTA8_1007_1	0.000167501	0.0205452	0.0039609	-16.3761	72.2452
121896082462502	HTA8_1007_1	0.0545856	0.0189226	0.153487	-15.1841	79.6956
191226683971310	HTA8_1007_1	0.000236757	0.00631652	0.0841884	26.0284	14.2603
166264168953574	HTA8_1007_1	0.000170866	0.199567	0.000142469	-10.8481	73.5931
200363940145582	HTA8_1007_1	0.000192543	1.51142	0.253933	-10.132	77.8463
201595521718556	HTA8_1007_1	0.000178152	0.0149382	0.000154499	-16.3411	67.8726
129497400723828	HTA8_1007_1	0.000252169	0.930663	0.310596	34.9443	25.0362
157684179097900	HTA8_1007_1	0.000165429	0.012594	0.0370849	-15.519	76.8178
200441221528869	HTA8_1007_1	0.00674864	0.0543973	0.000171909	-16.1932	74.7179
169158842202852	HTA8_1007_1	0.000192599	0.0282917	0.0308263	-15.3095	74.2815
134936676649820	HTA8_1007_1	0.000167375	0.00410368	0.000135723	-15.2307	78.3937
170198371092828	HTA8_1007_1	0.000239183	0.699717	0.267447	32.4386	22.887
239382616726326	HTA8_1007_1	0.000168745	0.0250391	0.000138471	-15.7995	71.4864
126707819277621	HTA8_1007_1	0.000256148	0.166098	0.000207744	24.507	18.2973
191096729844587	HTA8_1007_1	0.000236285	0.130491	0.573872	28.4832	20.5659
235000990710045	HTA8_1007_1	0.000257721	0.00619923	0.191722	27.6058	19.6608
226822401743581	HTA8_1007_1	0.000189964	0.626551	0.000157814	16.2569	4.48264
121955392055195	HTA8_1007_1	0.000194055	1.26294	0.696041	36.4674	25.2524
205511445395876	HTA8_1007_1	0.000186778	0.753989	0.693758	33.1922	24.5674
195967088802164	HTA8_1007_1	0.000248908	0.164261	0.000201714	-13.7295	71.7977
192101737482021	HTA8_1007_1	0.000273658	0.410047	0.000219965	35.0845	22.936
120772948347246	HTA8_1007_1	0.000197766	0.28932	0.000160989	-10.625	72.5153
227982982634854	HTA8_1007_1	0.243615	0.605301	0.475787	33.1124	17.2634
130184161966838	HTA8_1007_1	0.000257057	0.437692	0.449764	30.3955	21.8447
192806944464100	HTA8_1007_1	0.00026422	1.55725	0.54759	34.6114	24.2586
226273451755373	HTA8_1007_1	0.0846159	0.304589	0.122874	28.733	11.9508
170344372386541	HTA8_1007_1	0.000203546	0.106233	0.028378	17.0472	4.35566
204882366654694	HTA8_1007_1	0.701826	0.53572	0.0754025	27.9496	-3.88783
169768874862837	HTA8_1007_1	0.067838	0.171419	0.584915	29.8253	13.5309
134592140560157	HTA8_1007_1	0.348532	0.651737	0.852366	32.2682	19.6919
165858441381731	HTA8_1007_1	0.000289821	0.192054	1.64375	28.6114	26.6302
201474342041332	HTA8_1007_1	0.561767	0.25043	0.171352	30.5194	16.9329
231754916612827	HTA8_1007_1	0.000322741	0.0107553	0.363573	26	17.0633
166332094928605	HTA8_1007_1	0.000269693	0.506674	0.136825	32.7228	22.4084
165738974164844	HTA8_1007_1	0.000270928	1.40998	0.0456516	39.5297	24.3011
230611637192429	HTA8_1007_1	0.000310871	0.0802582	1.28473	27.4374	25.614
234992266598643	HTA8_1007_1	0.000225502	0.654739	0.549579	35.4927	-10.6075
197058263632307	HTA8_1007_1	0.000233675	0.00305389	0.0610632	-22.9751	73.7664
239408834898228	HTA8_1007_1	0.241741	0.00789932	0.600696	32.2025	15.5022
125239699859355	HTA8_1007_1	0.453472	0.000132933	0.0841412	27.5806	14.5454
126836668291892	HTA8_1007_1	0.000217071	0.0233002	0.0224219	35.0525	21.081
231692879940845	HTA8_1007_1	0.0340024	1.14093	0.107867	36.9781	23.4951
231270765221661	HTA8_1007_1	0.000229145	0.0512475	0.000194242	-17.6846	73.0338
235678475873627	HTA8_1007_1	0.397513	0.0353777	0.000168984	29.821	8.84136
231822849095542-1	HTA8_1007_1	0.000200856	0.00499143	0.000160405	-15.3381	81.1859
205527717461364	HTA8_1007_1	0.000302464	0.842679	0.211082	34.6197	24.2123
231897696431006	HTA8_1007_1	0.0381261	0.232381	0.0363062	30.56	-10.6103
130203904503196	HTA8_1007_1	0.000306696	1.09426	0.840222	33.2721	27.4109
165327878605749	HTA8_1007_1	0.000279702	0.00156701	0.0433699	25.5487	14.4285
196019733313821	HTA8_1007_1	0.15034	0.220008	0.043111	21.3481	5.95218
134539646289717	HTA8_1007_1	0.301971	0.635819	0.283252	31.6792	17.2932
164753445672798	HTA8_1007_1	0.000320508	0.191131	0.222751	27.8464	19.9607
169158854490981	HTA8_1007_1	0.208437	0.0357215	0.74489	32.6767	14.8971
130184161216885	HTA8_1007_1	0.0105695	0.968823	0.318294	38.1531	24.8391
228042050825459	HTA8_1007_1	0.000260476	0.0114553	0.0189892	-17.0793	76.9734
164698952420763	HTA8_1007_1	0.000835014	1.12229	0.125373	29.749	14.3952
169572487030637	HTA8_1007_1	0.000276227	0.0216301	0.000233321	-24.0165	76.7268
169794778127270	HTA8_1007_1	0.000286566	0.102978	0.000243065	-16.3861	74.1722
232450539567861	HTA8_1007_1	0.349899	0.484309	0.000193186	25.9037	-3.60872
126149024705774	HTA8_1007_1	0.000330541	0.000165708	0.393993	25.3517	21.5393
231760526232412	HTA8_1007_1	0.000259499	0.0182964	0.0933771	-16.5607	77.3259
165325568956187	HTA8_1007_1	0.000319943	0.388074	0.129888	24.4959	18.719
156515920172836	HTA8_1007_1	0.00026953	0.190184	0.0576513	-12.7473	79.6915
130624783768309	HTA8_1007_1	0.489652	0.491909	0.541482	22.5934	-5.3973
120864516302636	HTA8_1007_1	0.000327865	0.177593	0.02073	26.0222	19.6709
130736319020318	HTA8_1007_1	0.000234987	0.0163934	0.0658005	-18.4737	76.3327
126707773847348	HTA8_1007_1	0.554225	0.282424	0.145088	34.9371	13.533
205381669903587	HTA8_1007_1	0.307854	0.830793	0.140067	31.5118	5.37618
134531754911539	HTA8_1007_1	0.000298809	0.428584	0.0715343	29.375	17.2377
192859710799149	HTA8_1007_1	0.000313856	0.00151107	0.0376116	25.6317	19.0295
200994198576052	HTA8_1007_1	0.000387834	0.000192245	0.830132	26.5689	22.1761
230799438691574	HTA8_1007_1	0.000267082	0.122862	0.0233187	-17.3887	72.8681
204954159144157	HTA8_1007_1	0.000362458	0.0588618	0.471209	27.5148	22.7584
232301335338230	HTA8_1007_1	0.000277695	0.0303232	0.0263171	-14.4262	72.8342
230749778893611	HTA8_1007_1	0.000237622	0.00414047	0.288699	-15.3213	75.9823
230652439022900-1	HTA8_1007_1	0.000308033	2.20257	0.221092	37.489	24.6832
166416894048676	HTA8_1007_1	0.218506	0.06751	0.189514	28.28	13.4442
204954158648037	HTA8_1007_1	0.0279421	0.45914	0.0290309	22.3026	7.29127
164698953275621	HTA8_1007_1	0.000285253	0.188999	0.831615	25.2347	24.9947
129663562890077	HTA8_1007_1	0.000350938	0.565985	0.148858	33.0518	21.3219
205510787161309	HTA8_1007_1	0.000253879	0.00419591	0.0294359	-21.0877	63.3971
240634599258476	HTA8_1007_1	0.000260916	0.00917036	0.000206915	-13.5756	68.1396
201523599981276	HTA8_1007_1	0.134551	0.79526	1.16446	26.284	27.4645
226901441537947	HTA8_1007_1	0.00025023	0.00880122	0.000208331	-17.6715	66.5045
236167208819045	HTA8_1007_1	0.00105454	0.0597997	0.0311197	26.5446	15.7639
197185798063845	HTA8_1007_1	0.000318929	1.3122	0.0141079	-8.71734	78.2753
169174308902749	HTA8_1007_1	0.279343	0.0301464	0.421437	22.1843	-4.96888
131310516582765	HTA8_1007_1	0.000282598	0.0311094	0.000232476	-16.5563	73.3173
192306983365477	HTA8_1007_1	0.000318756	0.85215	1.88963	32.2559	26.1072
240136786398062	HTA8_1007_1	0.000257419	0.00364852	0.0194249	-21.0865	75.7517
134448021359540	HTA8_1007_1	0.000262742	0.00990174	0.114122	-24.2597	74.4359
231891434396061	HTA8_1007_1	0.149659	1.0369	0.000296748	22.7878	8.044
231770055921060	HTA8_1007_1	0.000265979	0.0180763	0.000220338	-16.1275	67.1022
165860319578918	HTA8_1007_1	0.000314702	0.772979	0.0002569	-9.90282	79.3072
170344387144542	HTA8_1007_1	0.000309424	0.0126856	0.131874	-14.4858	73.8871
240482262669557	HTA8_1007_1	0.000291589	0.0136904	0.000241371	-20.2692	75.5358
165946218953126	HTA8_1007_1	0.0003258	0.211881	0.0221312	21.1985	7.26293
195615872208284	HTA8_1007_1	0.000362352	0.0190374	0.507902	29.9759	21.9505
170276726950749	HTA8_1007_1	0.000309361	0.0143389	0.00845765	-22.8307	76.0211
239596318616477	HTA8_1007_1	0.000364785	0.294795	0.891864	32.587	17.1425
227982995799262	HTA8_1007_1	0.145343	0.466131	1.54919	27.0778	27.691
134033673181468	HTA8_1007_1	0.000271043	0.0885751	0.0580608	-15.8922	73.0788
162078870059766	HTA8_1007_1	0.0951923	0.0137329	0.000239715	-23.9217	74.1104
200562869157291	HTA8_1007_1	0.000266934	0.150304	0.000223139	-17.6557	79.4674
239932667812774	HTA8_1007_1	0.000307299	0.0641927	0.0152736	-25.0959	75.2203
239468515835189	HTA8_1007_1	0.000293302	0.0493515	0.033242	-15.1614	72.9317
239587881859293	HTA8_1007_1	0.000388779	0.548171	0.701997	30.5362	22.6686
157613969824477	HTA8_1007_1	0.000341215	1.90055	0.138102	35.9025	24.5642
204816881215413	HTA8_1007_1	0.00035884	0.327661	0.991453	30.9365	25.3704
191210578394331	HTA8_1007_1	0.000435321	0.0634206	0.92584	26.5026	22.4571
130057594662132	HTA8_1007_1	0.000309236	0.079606	0.0818394	-20.6177	78.4111
156933486495964	HTA8_1007_1	0.165559	0.58343	0.955029	23.819	-5.62656
197058279139691	HTA8_1007_1	0.000441021	0.0046646	0.043543	24.8335	16.1941
197135438829996	HTA8_1007_1	0.254044	0.5789	0.39184	35.824	15.9009
126765621263773	HTA8_1007_1	0.948584	0.218771	0.169595	28.9674	13.2223
230741410699163	HTA8_1007_1	0.000291707	0.310411	0.000238942	30.7917	-11.1807
166288059647859	HTA8_1007_1	0.114949	0.532506	0.480244	32.3768	16.7195
121202324196059	HTA8_1007_1	0.00031363	0.0215559	0.010958	-19.1011	79.9676
130194240846069	HTA8_1007_1	0.000349678	0.745726	1.06678	26.4927	26.8208
239475375368932	HTA8_1007_1	0.000331465	0.016494	0.000275493	-21.1683	74.5842
231291315666332	HTA8_1007_1	0.0266461	0.237096	0.0425922	-13.0528	72.5997
165741375932275	HTA8_1007_1	0.00031379	0.235597	0.000254834	31.6896	-9.32905
126132140587739	HTA8_1007_1	0.499725	0.345994	0.0242597	26.8396	-2.53445
170199686494556	HTA8_1007_1	0.000419537	0.0182648	0.0473951	24.4524	15.665
120797898950364	HTA8_1007_1	0.0704797	0.278022	0.636858	30.4092	23.2684
196638162766198	HTA8_1007_1	0.00034091	0.0231242	0.0128443	-20.0323	76.7503
191080757913372	HTA8_1007_1	0.158372	0.0151781	0.335545	18.435	0.727205
226283234704291	HTA8_1007_1	0.0912561	0.000207909	0.451175	36.9551	13.5247
227982982692203	HTA8_1007_1	0.0834374	0.322418	0.989897	35.4491	15.3781
230799407962340	HTA8_1007_1	0.576727	0.360717	0.000292313	30.0324	2.98572
166332083161819	HTA8_1007_1	0.000322089	0.0147341	0.000271315	-17.124	76.8163
231822849660766	HTA8_1007_1	0.406666	0.511225	0.161634	29.4753	13.7611
170198343826286	HTA8_1007_1	0.000324212	0.0109057	0.000279683	-16.864	70.8141
241106402040172	HTA8_1007_1	0.000329079	0.0217728	0.0278073	-17.2723	74.7955
161890965014885	HTA8_1007_1	0.0658889	0.222029	0.0315832	25.612	11.6128
227853865764654	HTA8_1007_1	0.000395287	0.00870456	1.66494	25.6917	30.2398
134936662817116	HTA8_1007_1	0.000443246	0.00317092	0.0227623	25.2393	14.0937
235198513625907	HTA8_1007_1	0.000551141	0.0153201	0.226178	27.092	18.6971
126834206959899	HTA8_1007_1	0.000341268	0.104817	0.205284	18.2965	2.20238
239477267814646	HTA8_1007_1	0.044146	0.35246	0.000292378	16.3097	3.77032
195426088085230	HTA8_1007_1	0.591126	0.0434538	0.00019962	25.8015	3.95902
121826186291507	HTA8_1007_1	0.00042417	1.93107	0.24611	38.3089	22.7387
161548594436517	HTA8_1007_1	0.000311196	0.344351	0.000257355	-10.0868	74.0768
160785164319532	HTA8_1007_1	0.000469753	0.00806677	0.939695	27.4024	20.5148
227357111306588	HTA8_1007_1	0.000376779	0.0140678	0.702429	32.9962	15.0448
120864485624675	HTA8_1007_1	0.000312948	0.0760737	0.000264706	-19.4989	74.0313
169793589758692	HTA8_1007_1	0.000502136	0.17807	1.35594	25.8976	30.4926
230654483552540	HTA8_1007_1	0.000369607	0.16159	0.816964	31.5743	18.6689
126885792270771	HTA8_1007_1	0.000341125	0.868651	0.000268102	-10.0955	79.8686
235550880983331	HTA8_1007_1	0.0652126	0.100854	0.0734817	27.1652	13.2245
130675142682910	HTA8_1007_1	0.0639857	0.0349628	0.000258905	-17.2115	71.9513
235069825792421-1	HTA8_1007_1	0.000407237	1.79194	0.000349369	-8.56672	78.2639
239932687440292	HTA8_1007_1	0.000341043	0.00603392	0.0760961	-19.5158	77.2294
157613955079004	HTA8_1007_1	0.0471202	0.156258	0.000310588	-18.3977	72.7455
169158170818974	HTA8_1007_1	0.000314148	0.0114635	0.0299464	-14.4463	76.2803
230611649193830	HTA8_1007_1	0.418016	0.399283	0.0672762	27.5524	-4.65863
157690371881262	HTA8_1007_1	0.000428634	0.256681	0.415782	31.8315	21.5062
232318649157556	HTA8_1007_1	0.000354665	0.834858	0.161531	-12.1807	80.6193
157486628887467	HTA8_1007_1	0.000423727	0.00217361	0.20321	26.4348	18.0672
200974112865627	HTA8_1007_1	0.000475554	1.62199	0.30326	34.4781	25.7061
131309577328541	HTA8_1007_1	0.230342	0.617174	0.000395605	33.2925	6.76266
204763032316716	HTA8_1007_1	0.0230102	0.00954457	0.202479	-15.119	75.2929
130754484328694	HTA8_1007_1	0.30091	0.00025734	0.40133	26.346	20.9288
232450539800989	HTA8_1007_1	0.000429991	0.134296	0.0138549	14.9417	15.0144
166416893757299	HTA8_1007_1	0.000362825	0.0296633	0.0882037	-15.7809	73.5269
134936677010230-1	HTA8_1007_1	1.06199	0.660719	0.226624	22.9803	-6.92302
200426619038515	HTA8_1007_1	0.000500757	0.069518	0.10307	28.3616	17.9044
226205925328756	HTA8_1007_1	0.000364376	0.0284085	0.000304465	-18.9255	76.615
239468530752347	HTA8_1007_1	0.0598029	0.490539	1.42237	26.4784	27.2385
170180404493726	HTA8_1007_1	0.332302	0.0954748	0.000336503	20.6391	3.40467
236169981282158	HTA8_1007_1	0.000461361	1.25604	1.51399	32.76	27.519
169158202570598	HTA8_1007_1	0.00046251	0.642088	0.92052	29.631	25.3427
200511195041126	HTA8_1007_1	0.000409123	0.0236593	0.000334444	-23.8377	76.2599
162001532610867	HTA8_1007_1	0.00046661	1.08151	0.0866328	33.3791	22.4092
134447975852780	HTA8_1007_1	0.000475949	0.786303	1.62946	30.1212	28.5221
134936662489516	HTA8_1007_1	0.000370574	0.228974	0.347292	-13.5313	78.3748
195623388658414	HTA8_1007_1	0.00035952	0.884732	0.195861	38.3237	25.0168
191756812540843	HTA8_1007_1	0.000421067	0.0244825	0.000349112	-13.8422	67.8312
164761049356139	HTA8_1007_1	0.144305	0.485035	0.000333492	22.1866	7.21071
130675115747677	HTA8_1007_1	0.000368396	0.0596653	0.00030633	-12.8677	69.6422
201523568012597	HTA8_1007_1	0.0272579	0.107657	1.22509	26.5768	28.5657
161478647659739	HTA8_1007_1	0.000490965	0.979704	0.140938	34.8343	23.6577
170343479045548	HTA8_1007_1	0.000442163	0.00881412	0.0506217	-19.4896	79.6863
239475361496356	HTA8_1007_1	0.000370128	0.0162798	0.102906	-23.0228	77.1613
192306956060573	HTA8_1007_1	0.0960314	0.0487858	1.70129	27.4537	29.3002
164769519488436	HTA8_1007_1	0.0501486	0.193178	0.061009	21.7024	17.5404
170198390236956	HTA8_1007_1	0.259025	0.000244174	0.222702	21.2427	13.8992
162001533425908	HTA8_1007_1	0.219255	0.348684	0.427725	5.11097	28.5589
201670683969957	HTA8_1007_1	0.000525688	1.11759	0.885259	31.0121	25.3703
160903141739430	HTA8_1007_1	0.000397251	0.0136498	0.000328596	-24.5562	74.158
200994199030629	HTA8_1007_1	0.241338	0.000237907	1.77972	24.7087	27.7223
201111653698996	HTA8_1007_1	0.000395484	0.505128	0.000332205	-10.0913	80.7764
236768069601699	HTA8_1007_1	0.498429	0.0318783	0.0178634	23.1485	5.11594
227983013927717	HTA8_1007_1	0.000577737	0.253759	0.997332	27.8327	24.3218
156933486239014-1	HTA8_1007_1	0.000439568	0.00989437	0.00036001	-17.657	74.0647
227305195486070	HTA8_1007_1	0.108989	0.0296016	1.16316	33.3003	15.7307
236288388028125	HTA8_1007_1	1.38353	0.0860953	0.000345759	27.0677	0.800555
135571558033262	HTA8_1007_1	0.000544804	0.358011	0.778704	26.961	24.0104
227990511402227	HTA8_1007_1	0.00037401	0.06016	0.000298468	-21.4344	78.5945
239468561980331	HTA8_1007_1	0.000574044	0.351327	1.3337	29.23	23.7967
191645424466723	HTA8_1007_1	0.000531511	0.265183	0.469382	30.0635	21.0567
191647291435371	HTA8_1007_1	0.000453378	0.306597	0.837536	30.4724	24.6516
195967119670110	HTA8_1007_1	0.664176	0.873153	0.144908	34.0812	7.4281
157536941689196	HTA8_1007_1	0.000392724	0.00502763	0.0193989	-17.3694	67.2025
165188413864285	HTA8_1007_1	0.388371	1.97804	1.12896	24.5634	-6.99649
205527698827509	HTA8_1007_1	0.0005435	0.787434	1.09364	29.7988	27.8027
235697696619419-1	HTA8_1007_1	0.000534404	0.00263092	0.424779	14.8342	22.5159
200363912575397	HTA8_1007_1	0.0477903	0.00686597	0.374635	18.377	0.965053
157477590388078	HTA8_1007_1	0.00058056	2.3733	0.613972	35.6615	25.9662
126834233470307	HTA8_1007_1	0.000546489	0.021783	2.19675	27.7524	25.8539
125745325533470	HTA8_1007_1	0.000430747	0.00435032	0.1069	-14.8856	68.8477
130693146753908	HTA8_1007_1	0.407732	0.0630528	0.000299752	20.5472	4.19909
236768055381421	HTA8_1007_1	0.00045083	0.170181	0.689331	16.5859	2.13097
226958766926764	HTA8_1007_1	0.0284871	0.0701344	0.544347	23.9599	20.2819
227981806188829	HTA8_1007_1	0.572276	0.789589	0.823855	34.6254	17.023
125239699887908	HTA8_1007_1	0.0947003	0.0606322	0.190251	30.5394	11.824
155842595703724	HTA8_1007_1	0.986522	1.07572	0.267548	33.3391	4.04104
170344373204851	HTA8_1007_1	0.0829951	0.0424257	0.181231	18.9374	2.13147
161548562487531	HTA8_1007_1	0.000434134	0.159078	0.0534322	-22.8751	71.4477
226901441566452	HTA8_1007_1	0.000420171	0.00609426	0.000351768	-20.9443	76.3952
133854465059188	HTA8_1007_1	0.372908	0.125684	0.42622	33.7919	14.1547
165851836631340	HTA8_1007_1	0.211892	1.18919	0.675357	22.9237	-5.81002
200570501258547	HTA8_1007_1	0.0437343	1.00821	2.05522	31.3547	27.0405
195606477171614	HTA8_1007_1	1.15095	0.0902877	0.000411809	21.8836	2.617
166402846743283	HTA8_1007_1	0.000456794	0.00449395	0.000377631	-18.1833	66.8972
232328281341173	HTA8_1007_1	0.498235	1.30003	0.000442352	32.534	4.77149
135081913108326	HTA8_1007_1	0.000510396	0.0221565	0.000413397	-13.1388	74.9596
204213410774261	HTA8_1007_1	0.922433	0.412545	0.00035287	26.817	-0.724422
129497369855926	HTA8_1007_1	0.000656016	0.417631	1.76801	27.5122	27.6619
204427112662773	HTA8_1007_1	0.000456509	0.091064	0.000377656	-20.6439	80.6244
235069813177059	HTA8_1007_1	0.000444612	0.0121346	0.000367318	-20.1866	72.9606
227982995515683	HTA8_1007_1	0.408344	0.000300984	0.0432912	19.1421	13.4968
134938050812715	HTA8_1007_1	0.185726	0.578442	0.76069	24.9323	27.5407
130134888900974	HTA8_1007_1	0.000627108	0.0313827	0.000505026	23.4653	17.9379
157477617158941	HTA8_1007_1	0.000538903	0.327365	0.000442189	-24.8513	76.8123
200563789616876	HTA8_1007_1	0.835481	0.844562	0.183941	34.6315	7.46502
197206037687524	HTA8_1007_1	0.000658174	0.433691	2.16737	28.161	30.0408
227973453015779	HTA8_1007_1	0.000534165	0.0605239	0.040342	-18.6716	74.5147
170258473573812	HTA8_1007_1	0.848594	1.12324	0.000453014	32.766	4.89546
165860338974060	HTA8_1007_1	0.000501292	0.0110213	0.000405274	-21.7218	79.7611
197135485286238-1	HTA8_1007_1	0.000474244	0.00733532	0.0252233	-20.0072	74.3186
134600596018908	HTA8_1007_1	0.000586882	0.0335897	0.00045857	-12.8562	70.2199
170660098698547	HTA8_1007_1	0.000627977	0.240254	0.717032	7.22315	28.1195
235189010884533	HTA8_1007_1	1.01036	0.457763	0.148635	27.2791	-2.34123
130126479735651	HTA8_1007_1	0.248887	0.400223	0.113409	16.0879	3.11055
161478667287981	HTA8_1007_1	0.320397	0.0837432	0.187076	35.2329	13.3462
241106402265517	HTA8_1007_1	0.000598149	0.176277	0.0871774	-13.9624	71.4876
200348255349019	HTA8_1007_1	0.000538507	1.40269	0.0363949	-9.40405	76.9391
240634599495460	HTA8_1007_1	0.000547717	0.0765747	0.000473783	-17.9419	68.7089
235602017992038	HTA8_1007_1	0.000629223	0.032303	0.0157108	-13.4939	70.2079
196174352079603	HTA8_1007_1	0.000562482	0.178231	0.0526219	-21.3946	81.2388
166402800700278	HTA8_1007_1	0.770572	0.297538	0.000437635	25.9559	4.05021
122436455652196	HTA8_1007_1	0.000501299	0.0334456	0.000414494	-21.823	73.7554
162078888486747	HTA8_1007_1	0.371103	0.000341428	0.000534612	19.0889	13.4441
130675129891102	HTA8_1007_1	0.000605567	0.20304	0.0100547	-11.172	74.0278
239932686908702	HTA8_1007_1	0.684457	0.627853	0.763605	24.0443	-5.68315
169579780618550	HTA8_1007_1	0.000716691	0.93413	3.05484	30.4454	28.7547
135064484001709	HTA8_1007_1	0.502046	0.190288	1.16461	34.0459	16.5581
125042445933294	HTA8_1007_1	0.0571263	0.00706487	0.000468202	-19.55	72.3517
134447975222062	HTA8_1007_1	0.000604672	0.0735554	0.478032	-23.5336	71.9028
204224176184108	HTA8_1007_1	0.000686228	0.459318	0.506293	32.664	12.2053
191553888536419	HTA8_1007_1	0.000715291	0.141602	0.000545717	-21.6196	77.4915
197145237019547	HTA8_1007_1	0.000568961	0.0129658	0.0102462	-26.72	76.8923
166288090651046	HTA8_1007_1	2.77505	0.516163	0.000559311	13.5353	-43.385
169793542871988	HTA8_1007_1	0.000526842	0.00490247	0.182934	-18.6102	78.0317
226953384019877	HTA8_1007_1	0.000593378	0.013132	0.000515647	-18.1616	71.581
169158873934107	HTA8_1007_1	0.000632628	1.00093	0.000498992	-8.43997	74.2456
241106389429605	HTA8_1007_1	0.0352183	0.143774	0.978172	28.1985	22.984
240490733268318	HTA8_1007_1	0.538889	0.200843	0.0704882	23.2478	5.22334
227363567627564	HTA8_1007_1	0.0554747	0.317009	0.616391	34.0367	9.66913
191647322926379	HTA8_1007_1	0.000711966	0.0106326	0.000562003	-18.5948	80.4495
200983508073260	HTA8_1007_1	0.000795791	0.557473	0.409813	34.0729	11.1523
165741421514139	HTA8_1007_1	0.793498	0.107647	0.000483498	26.5647	4.45373
195547374926774	HTA8_1007_1	0.000747305	0.000355837	0.000576683	29.1113	9.13904
165945547832683	HTA8_1007_1	0.00066237	0.0305593	0.000535869	-17.4631	65.2635
236768101623580	HTA8_1007_1	0.479761	1.19994	0.215749	33.8102	5.06052
191553860650925	HTA8_1007_1	0.000766289	0.152571	0.634002	26.6589	23.9227
135700004366133	HTA8_1007_1	0.251713	0.687746	0.000725998	25.3295	10.8146
135150486309108	HTA8_1007_1	0.000684351	0.00654029	0.000554034	-15.7197	69.8738
239458074151780	HTA8_1007_1	0.000612941	0.0312336	0.000515042	-12.7126	68.32
169151741217069	HTA8_1007_1	0.000631726	0.0118271	0.0987037	-18.457	75.1604
122428792695067	HTA8_1007_1	0.11384	0.0786456	0.5898	34.0055	11.2807
240094668805980	HTA8_1007_1	0.000759516	0.00722402	0.000604994	-15.2506	67.2482
133982120954740	HTA8_1007_1	0.000742915	0.0405782	0.147814	-23.5816	80.878
161889642040091	HTA8_1007_1	0.00062596	0.144564	0.000505995	-8.82386	72.3774
166290862754227	HTA8_1007_1	1.04349	0.114629	0.000515193	26.4311	0.73716
236082083347756	HTA8_1007_1	1.51309	1.04123	0.972979	23.366	-7.28854
131310502395171	HTA8_1007_1	1.24035	0.000293676	0.000502078	-30.3402	-41.261
170199713213356	HTA8_1007_1	0.000737345	0.0423384	0.0282888	-23.9943	79.3908
170276726921956	HTA8_1007_1	0.116986	0.512304	1.40757	28.5878	27.6743
130194227489718	HTA8_1007_1	0.117631	0.126913	0.282532	-1.44761	60.5923
196163837049710	HTA8_1007_1	0.335145	0.0594421	0.210603	34.1421	8.57226
200562823346014	HTA8_1007_1	0.585242	0.228928	0.023211	32.3244	7.11672
196180794625398	HTA8_1007_1	1.47802	0.542416	0.000570751	30.8844	2.33687
133895281404643	HTA8_1007_1	0.000957254	1.19069	0.387611	32.417	24.1864
165851864689499	HTA8_1007_1	0.000917359	2.76039	0.000791421	38.772	21.963
231770102061419	HTA8_1007_1	1.40274	0.211128	0.0992404	20.891	3.1939
126218864876774	HTA8_1007_1	0.532802	0.170432	0.566985	33.4271	8.73721
126886699981155	HTA8_1007_1	0.000650311	0.0155592	0.00053522	-19.7702	68.6991
134600595458908	HTA8_1007_1	0.000936151	1.59107	0.000756192	38.2576	22.0514
226394635099563	HTA8_1007_1	0.000704363	0.24918	0.00591699	16.0132	2.87122
235763033040755	HTA8_1007_1	0.00061961	0.0561951	0.00049556	-8.68202	72.2581
204825324635997	HTA8_1007_1	0.000914574	1.1064	0.000753179	22.2147	9.11659
227354828723998	HTA8_1007_1	0.535472	0.000354723	0.00056572	-13.8472	-9.012
205510805515115	HTA8_1007_1	1.34652	0.900539	0.000737943	31.7874	2.55233
120726896897246	HTA8_1007_1	0.192547	0.62779	0.430308	35.6903	10.0156
231917024307420	HTA8_1007_1	0.744796	0.648398	0.17438	26.7253	-3.27811
161478621149995-1	HTA8_1007_1	1.98472	1.24666	0.000579929	28.308	-1.60266
235550880950646	HTA8_1007_1	0.358308	0.320384	0.115937	17.035	-2.80223
155911417878883	HTA8_1007_1	1.46358	0.485524	0.282236	32.7304	3.04415
166288044803950	HTA8_1007_1	1.35742	0.853623	0.000686363	27.7078	-2.24829
131309589968798	HTA8_1007_1	0.0010404	0.0369653	0.000850159	-23.4995	79.7594
236170027363236	HTA8_1007_1	0.0952638	0.00839057	0.391256	15.0413	12.5308
121965742045468	HTA8_1007_1	0.609218	0.586719	0.000659644	30.5696	3.55391
164753413716267	HTA8_1007_1	0.355325	0.627622	0.000781963	25.0877	8.88905
239587835623198	HTA8_1007_1	0.00081422	0.398115	0.170942	15.9153	5.17818
129497400785331	HTA8_1007_1	0.694609	0.273239	0.000779646	28.2562	1.03302
169795583699291	HTA8_1007_1	0.00114927	0.139068	1.0311	28.1853	21.7129
227975344646558	HTA8_1007_1	1.772	1.61735	0.495319	34.7273	4.56522
170180404787046	HTA8_1007_1	0.635632	0.0854039	0.0010321	28.2034	6.53392
241114577226462	HTA8_1007_1	0.00107953	0.70111	0.893268	35.0587	10.712
170180373333798	HTA8_1007_1	0.194349	0.463312	0.369104	37.0416	11.2274
156463322019558-1	HTA8_1007_1	0.00110103	2.17385	2.02841	30.5922	29.7225
230799407173044	HTA8_1007_1	0.000984208	0.0129212	0.000811369	-22.3242	75.139
192788844633509	HTA8_1007_1	0.000824255	0.0251833	0.000638873	-13.1419	65.6964
240136831781227	HTA8_1007_1	0.000878357	0.023788	0.000678147	-14.1623	69.2507
195546181975286	HTA8_1007_1	0.00129214	1.37998	0.00113989	23.6375	33.5389
239407474326245	HTA8_1007_1	0.00100473	0.00303375	0.000793603	-16.3464	65.915
157072011681181	HTA8_1007_1	0.00113931	1.09184	1.85843	27.5631	31.3101
239477267843822	HTA8_1007_1	0.511909	0.000500167	0.000769391	28.8987	9.16779
121955438673252	HTA8_1007_1	0.996989	0.350752	0.0943659	30.596	4.95016
205449168381741	HTA8_1007_1	0.00104563	0.0151883	0.000887716	-18.2459	81.1595
130203923410292	HTA8_1007_1	0.00126895	0.430407	0.0592294	22.4886	34.0415
192653687474012	HTA8_1007_1	0.00123719	0.722308	0.888389	37.1226	16.4537
134041189403886	HTA8_1007_1	0.675961	0.499813	0.00084387	29.8046	2.04336
125239726922014	HTA8_1007_1	0.0013047	0.299191	1.35239	24.5076	32.558
200983488456628	HTA8_1007_1	0.00104119	0.00508701	0.000879373	-11.8451	74.9808
164761049413357	HTA8_1007_1	0.00114575	0.201772	0.000939834	37.1284	11.1097
195606445677787	HTA8_1007_1	0.00115046	0.565438	1.19024	26.9979	31.4127
230741437954485	HTA8_1007_1	1.61202	0.54234	0.219459	33.9071	5.96575
231291300469094	HTA8_1007_1	0.00115418	0.228864	0.0688179	-20.5423	71.3269
169174289804012	HTA8_1007_1	0.0010503	0.150519	0.000892504	-10.1786	69.2826
169794751085867	HTA8_1007_1	0.00107575	0.0376014	0.037952	-24.9269	78.3596
161960508745438	HTA8_1007_1	0.656377	1.28179	0.000945379	24.9359	7.43935
227305182910254	HTA8_1007_1	0.00138045	0.901189	0.33971	23.3913	33.5834
235122055629084	HTA8_1007_1	0.00138032	0.0790573	0.534707	31.5027	13.3053
126835191827380	HTA8_1007_1	0.00138816	0.989596	0.369972	22.5537	34.021
235069813249844	HTA8_1007_1	0.00116782	1.10601	0.343463	39.11	25.6806
160440043563820	HTA8_1007_1	0.00125101	0.143097	0.219547	-1.45828	60.6134
197060143212388	HTA8_1007_1	1.18046	0.179842	0.192707	29.3593	16.0741
197188201965347	HTA8_1007_1	0.00172471	0.924844	0.0014896	37.4666	19.7127
130194240814430	HTA8_1007_1	0.00113376	0.846765	0.000913405	-9.85319	70.9204
235559290849515	HTA8_1007_1	0.00126937	0.064464	0.0181965	-21.4122	70.3939
231760525637982	HTA8_1007_1	0.517033	1.0266	0.00109901	31.4977	7.5974
122308411702645	HTA8_1007_1	0.872455	0.489575	0.00108637	31.7038	2.83637
155911431015835	HTA8_1007_1	0.00144471	0.506131	0.0012313	-9.30849	74.5627
235737711799212	HTA8_1007_1	0.923287	0.857707	0.0011831	32.8634	6.14506
231279536323421	HTA8_1007_1	0.00118289	0.03404	0.000963853	-11.0423	66.3236
231711832160628	HTA8_1007_1	0.653444	0.387815	0.0851559	27.5094	-2.64797
230749746616108	HTA8_1007_1	0.00143478	0.0238206	0.00112919	24.7978	12.1456
232302645799709	HTA8_1007_1	0.00137931	0.0956606	0.00112626	-8.45174	72.4154
157072030059316	HTA8_1007_1	0.0014252	0.026241	0.00121926	-11.8927	69.1265
200561527470382	HTA8_1007_1	0.00147688	0.0112323	0.00115053	-26.2139	68.9604
232327489476958	HTA8_1007_1	0.00127585	0.0191756	0.00108649	-22.3793	78.5797
130693100059051	HTA8_1007_1	1.44892	0.147012	0.00102291	-29.6761	-40.2353
129583031707493	HTA8_1007_1	0.00177209	0.807451	0.00147397	37.3295	9.89825
204911357938916	HTA8_1007_1	0.113259	0.0355744	0.12857	-10.3678	-2.25928
227853864913756	HTA8_1007_1	0.00247795	0.0285629	0.00204787	-32.2455	10.2397
164818790562101	HTA8_1007_1	0.00191897	0.316065	0.305533	37.8883	10.6826
196715471883163	HTA8_1007_1	0.00144705	0.0200022	0.0012604	-13.9679	67.0489
126776271133925	HTA8_1007_1	0.00186511	2.00292	0.843872	-7.96984	76.8703
134530788383603	HTA8_1007_1	0.00133731	0.00434239	0.00107046	-27.2661	65.5042
134539646285731	HTA8_1007_1	0.0704422	0.0735296	0.00174317	-11.9013	70.4703
227991470131116	HTA8_1007_1	1.41717	0.798613	0.00155353	30.6283	-0.565191
204358246909750	HTA8_1007_1	0.00267219	1.66226	0.312629	-36.7962	12.7495
235129974446302-1	HTA8_1007_1	0.247195	0.00106612	0.00119652	-24.9906	-14.9948
226822433720565	HTA8_1007_1	0.00205278	0.686372	0.221418	-11.2234	80.5153
201474323212148	HTA8_1007_1	0.556524	1.76898	0.857272	27.7595	-5.28672
204213426215157	HTA8_1007_1	0.00147902	0.526423	0.00121387	-10.4288	71.4049
230592340704157	HTA8_1007_1	1.82078	0.256725	0.00149068	28.6764	4.27437
129565698710837	HTA8_1007_1	0.00235198	0.00122364	0.00196752	-35.4966	10.8221
226958767156654	HTA8_1007_1	0.680307	0.780046	0.616285	36.214	7.18623
204765462915870	HTA8_1007_1	0.560976	0.0708914	0.00166239	27.5975	6.48885
227991470426907	HTA8_1007_1	0.00240726	0.17014	0.118798	21.8825	11.269
125728252160821	HTA8_1007_1	0.00200327	0.0322191	0.00159925	-12.233	66.0614
131310516353827	HTA8_1007_1	1.45343	1.4453	0.0264686	31.0954	1.38671
165738959826164	HTA8_1007_1	0.202369	2.62466	1.39553	36.2868	4.81373
169027831184307	HTA8_1007_1	0.00188967	0.0182237	0.00166491	-27.1947	54.1451
135699958746347	HTA8_1007_1	1.70994	0.297583	0.00142295	26.8631	4.05666
235069798247324	HTA8_1007_1	0.440108	0.696905	0.80847	17.2118	32.8914
130675130190580	HTA8_1007_1	0.0022511	0.0229914	0.00184077	-11.4888	67.5667
191708928031157	HTA8_1007_1	0.00232428	0.0704954	0.00181919	22.9028	10.8241
240482277092195	HTA8_1007_1	0.929296	1.50842	0.00198472	30.1765	1.32742
170198343802212	HTA8_1007_1	1.63257	0.999621	0.522508	34.9814	6.10704
205527698225589	HTA8_1007_1	0.00282802	1.01571	1.50257	31.901	33.1645
191645412408547	HTA8_1007_1	0.00338267	1.0217	0.0031392	-35.3738	14.1409
200363958529251	HTA8_1007_1	0.00234514	0.00761116	0.00199568	-33.0047	69.9918
161864228658397	HTA8_1007_1	0.00239633	0.0125437	0.00221888	-31.1613	-5.39479
192315323738011	HTA8_1007_1	0.801566	0.598732	0.00250436	25.7691	6.89248
201585845520813	HTA8_1007_1	0.00296393	0.00916488	0.00251349	-29.6632	76.0999
165851864615854	HTA8_1007_1	0.00334531	1.15924	1.62943	31.4639	32.6511
236639624022381	HTA8_1007_1	0.765879	1.40936	0.00312044	20.3302	9.82628
200899065998748	HTA8_1007_1	1.60343	0.753865	0.00276841	32.2785	0.330708
156024161652083	HTA8_1007_1	1.30679	1.39289	0.00287445	31.6224	0.0355492
120797913115052	HTA8_1007_1	0.820477	1.20852	0.00377701	24.9057	7.41547
240617703192821	HTA8_1007_1	0.00621556	0.827453	0.725963	32.1638	33.5769
122428777983270	HTA8_1007_1	1.79057	0.00226662	0.00357603	-9.59624	-34.0982
236634018269926	HTA8_1007_1	0.317484	0.992549	0.0054315	23.3253	-1.38338
125197065272043	HTA8_1007_1	0.239188	1.15322	0.00725965	-33.4321	-8.7566
200994213514142	HTA8_1007_1	0.0104458	1.85952	0.0129511	-36.5782	12.5548
196524345517814	HTA8_1009_1	2.50532	5.04273e-05	6.94299e-05	13.7345	-40.1912
157623914514347	HTA8_1009_1	2.76999	0.513379	0.33928	6.16035	-48.6857
226884442613595	HTA8_1009_1	0.192706	0.250651	0.585971	23.0162	-33.188
204968385690349	HTA8_1009_1	1.96133	0.110982	0.035412	10.2724	-40.5201
135693696613211	HTA8_1009_1	0.979103	0.203676	0.838448	19.6687	-35.4271
164750312295212	HTA8_1009_1	0.231881	0.166836	8.82193e-05	29.7863	-16.9025
166273864022822	HTA8_1009_1	1.31589	0.336493	0.707302	18.9733	-35.652
161342002223843	HTA8_1009_1	3.39673	0.419188	1.09431	5.72096	-48.2636
133846948341606	HTA8_1009_1	1.44958	0.185684	1.25284	20.1946	-37.4468
121254284848052	HTA8_1009_1	1.815	0.323847	0.000169111	12.4072	-40.1304
236700558023596	HTA8_1009_1	1.99257	0.128354	0.038967	11.8968	-39.4692
192728964217142	HTA8_1009_1	0.493309	0.000131704	0.417526	18.6656	-31.3218
200511177017053	HTA8_1009_1	0.9419	0.000138033	0.568419	18.3751	-32.454
161538777406310	HTA8_1009_1	0.454209	0.000147685	0.226034	18.5277	-31.755
134530788120885	HTA8_1009_1	0.403867	0.000137449	0.499569	18.4266	-31.2264
134377511696227	HTA8_1009_1	2.2129	0.494424	0.208713	6.50616	-48.9427
129430407469814	HTA8_1009_1	1.10527	0.0447234	0.000222529	11.3424	-39.8178
227373244398837	HTA8_1009_1	0.195689	0.14732	0.733045	20.7788	-33.0972
134994556766942	HTA8_1009_1	1.78228	0.525316	0.000245911	16.9571	-38.137
135503644055860	HTA8_1009_1	0.427199	0.0418541	0.643398	21.3182	-33.5318
195402178909998	HTA8_1009_1	0.982148	0.379899	0.136758	15.8379	-37.0475
204359588534195	HTA8_1009_1	2.07885	0.000172518	0.424759	17.3952	-36.5748
165371920407453	HTA8_1009_1	1.48239	0.135618	0.382122	18.7784	-36.0725
130074639783795	HTA8_1009_1	1.87212	0.246967	0.115418	10.9569	-41.0709
156598242327899	HTA8_1009_1	0.797113	0.424827	0.985805	22.3536	-35.4322
160301814508467	HTA8_1009_1	2.23631	0.536363	0.000253552	7.52277	-42.9699
204770951715100	HTA8_1009_1	0.000203939	0.00129458	0.000165932	-25.8282	63.5662
134387873535908	HTA8_1009_1	2.46108	0.000131141	0.0468282	-5.57481	-35.8883
236220493482917	HTA8_1009_1	0.866711	0.0846704	0.000242423	6.83523	-37.5062
231282335213292	HTA8_1009_1	0.286618	0.033021	0.519014	23.7456	-32.7113
226970309932892	HTA8_1009_1	1.13425	0.3404	0.000255314	7.42804	-39.8788
241097697093404	HTA8_1009_1	2.3852	0.603664	0.000251328	4.98378	-41.4082
231365388913574	HTA8_1009_1	1.19462	0.0467456	0.0407393	11.7592	-38.0683
230677838227316	HTA8_1009_1	1.74989	0.000235402	0.773454	17.9216	-37.8434
162078857513710	HTA8_1009_1	0.601913	0.000167857	0.000276029	1.02192	6.75976
170113786309941	HTA8_1009_1	1.62689	0.356837	0.0688045	16.8152	-37.7943
191766891219382	HTA8_1009_1	0.626852	0.0817402	0.000275715	8.18373	-36.796
129978391029996	HTA8_1009_1	1.75166	0.00027613	0.465492	14.9303	-17.9359
227304390186797	HTA8_1009_1	1.10712	0.143237	0.356463	16.3978	-36.9523
227921630807788	HTA8_1009_1	2.207	0.262068	0.000319407	10.0816	-41.2827
197185786010339	HTA8_1009_1	0.210041	0.277525	1.06161	23.0061	-33.2704
165379525233966	HTA8_1009_1	0.467486	0.152041	0.000245622	7.01389	-38.0802
196500635666653	HTA8_1009_1	0.000240263	0.00237728	0.0302529	-25.7962	63.8091
157689565899692	HTA8_1009_1	2.62399	0.497072	0.000279147	11.0769	-42.8265
157623887489771	HTA8_1009_1	1.37883	0.768929	0.562336	18.7423	-36.9536
129509031558387	HTA8_1009_1	2.09916	0.000212368	0.000314928	10.1208	-39.6727
125236640181557	HTA8_1009_1	0.552215	0.15042	0.531606	20.5669	-32.9565
226394681850086-1	HTA8_1009_1	2.86733	0.339909	0.000333971	7.80526	-40.0744
231900127021980	HTA8_1009_1	3.14143	1.31339	0.330619	5.05122	-46.7098
122359119502134	HTA8_1009_1	0.000413047	0.0461655	0.750939	20.0848	-32.1624
236718677973726	HTA8_1009_1	1.40742	0.0824174	0.000306196	15.5824	-35.4289
121254284580725	HTA8_1009_1	0.923389	0.0962424	0.000303986	5.76875	-37.4417
235619332077987	HTA8_1009_1	2.23024	0.270892	0.000329233	4.94986	-41.2547
235058954131166	HTA8_1009_1	1.34457	0.177396	0.00422981	16.1494	-38.4909
157013914635501	HTA8_1009_1	0.85849	0.000236445	0.000361404	0.672484	4.43949
235668705033132	HTA8_1009_1	0.822834	0.457846	0.517304	20.5137	-36.054
170257579985692	HTA8_1009_1	2.82075	0.493625	0.00034471	10.7698	-43.8673
125049796684187	HTA8_1009_1	2.38859	0.219679	0.232247	8.80068	-39.1682
231357516527334	HTA8_1009_1	2.31111	0.832186	0.0170848	8.30439	-47.9951
191621936662246	HTA8_1009_1	1.05624	0.084037	0.000340307	6.10458	-37.339
231849378109798	HTA8_1009_1	3.3206	0.322888	0.000390161	4.59956	-42.3304
240628318754541	HTA8_1009_1	1.53536	0.439495	0.000346681	8.3133	-41.4902
227920840177453	HTA8_1009_1	1.74011	0.000222249	0.000377198	-1.16749	-40.7795
196515667799326	HTA8_1009_1	3.44882	0.645087	0.000354724	4.38952	-44.9184
231151728975276	HTA8_1009_1	0.000322879	0.0092832	0.000267356	-28.3372	60.2393
231703511231717	HTA8_1009_1	1.56106	0.526691	0.000383364	7.37028	-41.8911
164750312466348	HTA8_1009_1	1.94682	0.000381193	0.751413	18.4198	-37.43
170328447142325	HTA8_1009_1	3.06366	0.802366	0.156277	6.99403	-46.2443
191164510258987	HTA8_1009_1	2.05056	0.000286376	0.000393881	-1.04924	-41.0805
195536683456796	HTA8_1009_1	2.36488	0.449988	0.000386429	8.23723	-42.7526
121322601569581	HTA8_1009_1	2.47093	0.19146	0.467185	20.8207	-38.3721
196500589307691	HTA8_1009_1	1.76407	0.373866	0.000421616	6.85638	-39.8447
205441798694636	HTA8_1009_1	1.30574	0.239355	0.000408403	14.3405	-37.6509
160364237810412	HTA8_1009_1	0.873398	0.18296	0.170035	15.8665	-35.1638
134378182367989	HTA8_1009_1	0.971379	0.234921	1.79265	22.2336	-38.2343
239586941786870	HTA8_1009_1	2.53417	0.461014	0.000371285	8.21232	-44.127
191088287214821	HTA8_1009_1	2.30424	0.479095	1.33913	20.5182	-38.1049
129447740726492	HTA8_1009_1	0.86359	0.000275332	0.00044943	1.1263	4.55507
162011077630181	HTA8_1009_1	1.72692	0.125624	0.000348753	5.49823	-40.4609
166273863576419	HTA8_1009_1	2.63223	0.265121	0.000420596	9.81101	-42.1098
135080692869427	HTA8_1009_1	1.14917	0.92999	1.5238	23.0059	-36.3856
196115518405430	HTA8_1009_1	3.3889	0.531266	0.000439473	4.62288	-44.7622
201463707094246	HTA8_1009_1	3.91467	0.317731	0.000414314	8.45604	-45.1936
240153832078574	HTA8_1009_1	1.36712	0.000300347	0.106586	15.5392	-37.6933
121751139961627	HTA8_1009_1	0.000365917	0.000180027	0.000293818	-29.1324	59.5389
129508138470235	HTA8_1009_1	3.74525	0.647736	0.558369	7.06123	-46.1661
239451604707165	HTA8_1009_1	3.08518	0.934531	0.313717	11.6134	-42.357
122436428163301	HTA8_1009_1	0.00427037	0.0133973	0.0578986	-22.1503	56.981
160361956425051	HTA8_1009_1	1.76762	0.182068	0.000451046	9.04198	-41.3401
240617703028979	HTA8_1009_1	0.98234	0.0714642	0.01794	14.6313	-36.3779
232328281832238	HTA8_1009_1	1.79828	0.000292294	0.000451553	-0.603222	-37.898
130118810496372	HTA8_1009_1	2.13783	0.410122	0.000489279	8.87629	-39.5426
200923749201756	HTA8_1009_1	1.24374	0.790431	2.55492	22.5548	-38.8964
227312699821286	HTA8_1009_1	0.165644	0.311667	2.38411	25.0095	-37.241
130194930809245	HTA8_1009_1	2.17166	0.2462	0.000408008	8.50077	-43.1982
165853193497956	HTA8_1009_1	0.990732	0.00042486	0.000607677	-31.6314	-26.6482
135083765458733	HTA8_1009_1	1.29172	0.363658	0.725777	19.0738	-37.7486
240633674652397	HTA8_1009_1	2.90888	0.194163	0.000484253	13.8854	-38.9999
239611740896548	HTA8_1009_1	2.06726	0.385384	1.83702	22.9916	-37.9789
240633659714291	HTA8_1009_1	0.773893	0.125561	0.000512523	17.0732	-4.11648
197271832128821	HTA8_1009_1	1.92549	0.339487	0.000501486	4.60017	-39.3335
205315085024053	HTA8_1009_1	2.5014	0.145611	0.0073014	9.52937	-44.5773
196114204257012	HTA8_1009_1	0.553478	0.0336506	0.0116871	-15.6909	-12.0757
196166670829940	HTA8_1009_1	2.57402	0.000305588	0.000472573	-8.83246	-35.5169
192189965167022	HTA8_1009_1	3.42241	0.000359658	0.000570373	-11.5407	-54.4845
191139679988003	HTA8_1009_1	0.99946	0.361777	0.0763813	16.3116	-38.7683
126913529633629	HTA8_1009_1	3.71142	0.568257	0.000558518	8.49545	-46.3862
126216027354910	HTA8_1009_1	0.641463	0.343263	0.816033	22.1131	-35.9716
134393229331356	HTA8_1009_1	3.60293	0.19313	0.000496763	-6.73342	-36.0951
195975959403750	HTA8_1009_1	3.83577	0.262701	0.000561406	8.98217	-47.1949
169039925205875	HTA8_1009_1	4.0538	0.17549	0.000531296	-17.7128	-42.6361
239597526596468	HTA8_1009_1	2.53791	0.163032	0.266392	11.3574	-44.0162
169560855669036	HTA8_1009_1	2.25728	0.000457596	0.000512015	-8.96546	-35.2469
157606888205222	HTA8_1009_1	3.50831	0.000531041	0.000613063	9.71739	-45.2441
130615925127414	HTA8_1009_1	2.31809	0.190213	0.000722964	4.55652	-39.2833
156024173652197	HTA8_1009_1	2.27926	0.838944	0.000789681	6.45341	-42.9387
156598223132892	HTA8_1009_1	1.70561	0.178304	0.000782052	5.56547	-36.853
125049782005022	HTA8_1009_1	2.35206	0.27008	0.000746732	4.49682	-38.3005
157004338157430	HTA8_1009_1	1.50104	0.0330002	0.0285585	-0.825494	-49.4626
169707658984350	HTA8_1009_1	3.07432	0.000661607	0.000902486	3.70132	-39.9791
231289973071270	HTA8_1009_1	0.2336	0.147616	0.585712	22.7822	-32.0607
226746044966627	HTA8_1009_1	1.86755	0.512492	0.000969668	6.54991	-41.9107
192747083578140	HTA8_1009_1	1.18602	0.00050046	0.000788034	-11.7407	-33.6183
126913575545075	HTA8_1009_1	0.965662	0.000687083	0.731005	17.5195	-39.7078
191088274128164	HTA8_1009_1	2.16237	0.437983	0.00109511	8.56544	-42.1264
134462249323228	HTA8_1009_1	2.08421	0.000838569	0.00130036	-9.32165	-35.0573
235197351803635	HTA8_1036_1	2.23104	7.27511e-05	0.000112857	9.55325	-30.8923
170122108386588	HTA8_1036_1	1.41296	0.000136436	0.000212654	-35.1324	-37.1812
231282354842926	HTA8_1036_1	3.037	0.000172656	0.00030525	-21.9833	-43.7287
125583565905205	HTA8_1036_1	3.14576	0.000253792	0.00034468	9.376	-31.4597
230816752748406	HTA8_1036_1	2.51075	0.000224243	0.000358455	-22.2157	-44.2539
121817865541934	HTA8_1036_1	0.000418046	0.0415635	0.000338182	-27.7846	61.4731
165309462731510	HTA8_1036_1	0.000421768	0.00122529	0.000343819	-27.5911	57.3752
197137720829851	HTA8_1036_1	4.66232	0.00614662	0.000462088	-20.2536	-42.9199
162096961509805	HTA8_1036_1	3.49291	0.000294335	0.00048679	-22.0594	-44.0616
170120275515100	HTA8_1036_1	3.10126	0.151899	0.00049926	7.30157	-43.834
120703409114028	HTA8_1036_1	3.08213	0.000341873	0.00051812	-11.0447	-53.5996
122379412887963	HTA8_1036_1	3.0562	0.000388793	0.000600298	-10.3783	-53.7923
121802813782245	HTA8_1036_1	3.26585	0.000406663	0.000555647	-11.2958	-52.8259
192318648544477	HTA8_1036_1	1.75381	0.000405018	0.314642	5.33918	-21.5329
232313281234676	HTA8_1036_1	4.34461	0.000353282	0.000582249	-23.073	-42.4867
134044516735734	HTA8_1036_1	2.44064	0.000326162	0.000547505	-34.6316	-40.4022
230663189129973	HTA8_1036_1	3.95008	0.000396893	0.000592504	-20.0229	-42.4455
135143787281844	HTA8_1036_1	4.09942	0.198297	0.21232	9.36081	-31.6315
191648499354859	HTA8_1036_1	3.73335	0.000358906	0.0005684	-21.6466	-43.2308
227921676912371	HTA8_1036_1	3.29199	0.000420014	0.000694229	-33.8173	-41.4093
205930485374251	HTA8_1036_1	4.26391	0.0004668	0.000727642	-20.89	-41.8213
201587084966118	HTA8_1036_1	3.04625	0.32441	0.000897482	-10.0616	-54.0811
169156975941411	HTA8_1036_1	2.99942	0.000489618	0.00079635	-21.7299	-41.9299
169220314118876	HTA8_1036_1	3.86109	0.000453056	0.0007635	-33.7858	-41.9409
125102543977268	HTA8_1036_1	3.0279	0.000485206	0.000849231	-33.1138	-41.102
134044544579893	HTA8_1036_1	2.51883	0.00045296	0.000752329	-34.4249	-41.1218
162072292878707	HTA8_1036_1	3.525	0.00057824	0.000827366	-23.5301	-41.6007
134954943691171	HTA8_1036_1	4.65025	0.000588562	0.000900404	-21.0743	-42.7852
135622024410854	HTA8_1036_1	3.68417	0.000500465	0.000810545	-34.2341	-41.4818
169727120260380	HTA8_1036_1	4.19748	0.000555608	0.000931207	-34.2483	-42.3429
196105452829421	HTA8_1036_1	3.84349	0.000603879	0.0211601	-33.5435	-40.6927
231901079132515	HTA8_1036_1	3.67542	0.000627716	0.00112451	-33.8385	-40.7169
134387846527731	HTA8_1036_1	4.20001	0.000823666	0.00128281	-20.5396	-41.798
160364257500582	HTA8_1036_1	4.11742	0.000897514	0.00137644	-20.2325	-41.2346
200967516539230	HTA8_1036_1	4.08309	0.000964	0.00161284	-35.445	-41.4052
170797806839524	HTA8_1036_1	2.3631	0.00106588	0.00171937	-33.6033	-39.2874
125049809004443	HTA8_1036_1	2.90959	0.00112262	0.00184707	-33.7734	-39.3822
130539717279149	HTA8_1036_1	0.00363277	0.00175334	0.0585042	-38.1031	50.1217
230738055064820	HTA8_1037_1	1.50548	0.0571425	0.182854	9.48742	-11.074
191097681959709	HTA8_1037_1	8.79103e-05	0.00356039	0.116581	-2.666	7.32558
192318679182635	HTA8_1037_1	9.40415e-05	0.0102271	0.00687267	-0.736796	-2.33314
166265496201629	HTA8_1037_1	0.000119003	5.80196e-05	0.0576221	-1.87838	12.4818
165248440100645	HTA8_1037_1	0.000133531	0.000845294	0.00110195	-18.3075	2.48002
165180748777259	HTA8_1037_1	0.000172425	0.0112779	0.000141473	-4.25511	9.22116
164779330058147	HTA8_1037_1	0.0001387	0.00352131	0.000113868	-13.6045	-6.23205
126913543794083	HTA8_1037_1	0.000190394	0.000109563	0.0526522	-1.52012	10.5668
235678521548003	HTA8_1037_1	0.000179516	9.48702e-05	0.33141	-2.28893	12.6153
204770978445686	HTA8_1037_1	0.000192991	9.38138e-05	0.000160042	-1.60734	13.0537
241176080440093	HTA8_1037_1	0.198799	8.58199e-05	0.0583164	1.76322	9.64323
170678306126245	HTA8_1037_1	0.000140734	0.00300303	0.000115085	-32.2759	65.5666
122427481676012	HTA8_1037_1	0.152505	0.000111457	0.000178274	18.3219	12.882
169560836598643	HTA8_1037_1	0.000234915	0.00011419	0.286664	-4.73514	15.3724
134594453268766	HTA8_1037_1	0.310325	0.0437805	0.000174537	-2.82816	3.43567
131223708982060	HTA8_1037_1	0.000206595	0.000110095	0.00840072	-18.1146	2.09086
133967253793635	HTA8_1037_1	0.000186176	0.0153827	0.000151301	-12.7373	-15.2072
197075202664283	HTA8_1037_1	0.000219275	0.000107283	0.0223552	-2.03631	11.5632
240617702701406	HTA8_1037_1	0.000222114	0.000114274	0.000178307	-16.0746	3.36824
129508106755436	HTA8_1037_1	0.000234131	0.00856307	0.0481039	-2.80674	12.3233
204902646533029	HTA8_1037_1	0.282811	0.000102096	0.000166887	-24.4447	-17.6741
228052653992885	HTA8_1037_1	0.000198214	0.012472	0.00579416	-4.54089	3.28802
133906824875227	HTA8_1037_1	0.132358	0.000114501	0.000170175	-21.3864	-7.22493
191689554778468	HTA8_1037_1	0.000236066	0.0113195	0.000195422	-3.96682	3.91944
121339870112172	HTA8_1037_1	0.000239723	0.000117403	0.00558922	-1.75241	10.2731
157013914597606	HTA8_1037_1	0.000239281	0.0207207	0.0559499	-3.26808	11.806
126216014064436	HTA8_1037_1	0.582174	0.17427	0.00018222	0.0300853	-19.5227
135693665196467	HTA8_1037_1	0.000273488	0.000128404	0.18937	-1.75013	13.3393
165251764374388	HTA8_1037_1	0.110202	0.000118871	0.000191468	-24.1886	-17.2292
197281482468148	HTA8_1037_1	0.000268083	0.00132043	0.000211919	-20.0242	2.77616
228052627569949	HTA8_1037_1	0.000307177	0.00201289	0.262599	0.0464145	12.048
135006469942174	HTA8_1037_1	0.851487	0.162787	0.0636228	8.37202	-21.7476
205441817564979	HTA8_1037_1	0.000216038	0.00132401	0.0139634	-33.7594	67.3269
240018567085278	HTA8_1037_1	0.584473	0.00014039	0.124854	4.80926	5.66681
134533204109101	HTA8_1037_1	0.000302852	0.021247	0.0714263	-0.476117	10.3786
192101752396124	HTA8_1037_1	0.000344543	0.0123837	0.144557	-0.0427917	12.9667
165260098496812	HTA8_1037_1	0.000231821	0.00865507	0.000188162	-31.6099	65.1141
191141946518261	HTA8_1037_1	0.000343842	0.000171399	0.0883131	-2.6871	13.4382
130608321218918	HTA8_1037_1	0.000304883	0.000150955	0.00641936	-1.56973	9.33393
192729635220198	HTA8_1037_1	0.225395	0.00016329	0.100228	-1.43002	-19.8379
161341987207909	HTA8_1037_1	0.000353031	0.00120736	0.0650141	-3.51732	10.0522
170866345732902	HTA8_1037_1	0.000296489	0.00286204	0.000255453	-1.48741	10.3712
121940386966235	HTA8_1037_1	0.000258199	0.000125725	0.0033479	-12.8513	-10.2098
200922541284084	HTA8_1037_1	0.00031918	0.000170228	0.000248937	-21.1487	6.09184
157606856744291	HTA8_1037_1	0.000287769	0.00174446	0.003967	-15.8382	-10.7467
204902646008172	HTA8_1037_1	0.000406452	0.000192468	0.00033062	-22.4794	5.2273
156600477529907	HTA8_1037_1	0.000286528	0.000138336	0.000225784	-13.2282	-9.05934
205933572472053	HTA8_1037_1	0.000331442	0.0128881	0.249039	1.69677	9.88908
129593903865251	HTA8_1037_1	0.64661	0.0507415	0.000258155	4.79929	5.48862
134515770223836	HTA8_1037_1	0.000396453	0.0245539	0.000323224	-22.0372	3.75233
200897589594971	HTA8_1037_1	0.000372171	0.00110666	0.191768	-26.8196	-6.70811
204842758465389	HTA8_1037_1	0.35204	0.000157646	0.000261453	-12.5619	-14.6797
135022696357107	HTA8_1037_1	0.000375826	0.00251052	0.00030741	-22.2369	5.89709
199944362450267	HTA8_1037_1	0.000471172	0.00153895	0.0469781	-3.55057	12.1614
200923749760222	HTA8_1037_1	0.276118	0.000171291	0.000277033	-17.3107	-8.61966
170265184516892	HTA8_1037_1	0.406189	0.00017683	0.0864159	-18.8023	-8.80939
192120153131813	HTA8_1037_1	0.284894	0.000249844	0.000355352	-19.3205	-7.89297
201542895619381	HTA8_1037_1	0.206931	0.000193736	0.000321464	-12.8852	-8.37777
165248421260005	HTA8_1037_1	0.802134	0.000184046	0.0122221	-4.36994	-21.4537
235214351034099	HTA8_1037_1	0.000393954	0.00477689	0.000306219	-16.7815	-8.31703
201587084412829	HTA8_1037_1	0.000395024	0.000185945	0.000316544	-23.2998	1.0162
155911417978292	HTA8_1037_1	0.0004245	0.00263912	0.00033782	-18.7204	-6.9036
227921631037804	HTA8_1037_1	0.000465817	0.00549469	0.0165935	-21.7089	4.29099
231849405856997	HTA8_1037_1	0.000474316	0.000234329	0.000383816	-22.7823	4.08458
120718441999206	HTA8_1037_1	0.000465669	0.0082471	0.000381374	-20.5416	5.79009
226821179099892	HTA8_1037_1	0.000447892	0.000217075	0.000353773	-14.0076	-10.5805
157070642003187	HTA8_1037_1	0.000403759	0.000198703	0.000320516	-16.8107	-9.58831
164827648648949	HTA8_1037_1	0.394568	0.000251264	0.000371126	-22.6023	0.156419
196516991614318	HTA8_1037_1	0.000453479	0.000223277	0.0668852	-3.2321	11.2434
192662411372764	HTA8_1037_1	0.000471463	0.00023314	0.000389476	-22.9131	4.6116
226394681593189	HTA8_1037_1	0.000673447	0.000344722	0.00056384	-30.7307	7.38932
121886450837364	HTA8_1037_1	0.000446682	0.00976511	0.000385684	-1.04118	-2.6965
131106625183150	HTA8_1037_1	0.000454495	0.000306356	0.187112	-3.25531	14.4872
165395408481579	HTA8_1037_1	0.571041	0.000217413	0.00902879	-2.93171	-20.3107
205294964784053	HTA8_1037_1	0.483256	0.0374678	0.19082	8.216	-20.3441
239543692519852	HTA8_1037_1	0.274853	0.000274452	0.00785494	4.04222	6.52894
135143760189796	HTA8_1037_1	0.89119	0.000229168	0.0651317	-11.4199	-20.212
192662365236524	HTA8_1037_1	0.000535992	0.000266445	0.000450744	-23.3935	3.34526
157697975741726	HTA8_1037_1	0.243704	0.000246727	0.000400271	-22.8019	0.29554
227862602210078	HTA8_1037_1	0.359545	0.000231139	0.000379477	-14.5469	-11.0195
156600523438382	HTA8_1037_1	0.718488	0.000252663	0.000432486	-3.51758	-20.5297
226746064033715	HTA8_1037_1	0.415136	0.000246633	0.000422778	-21.5619	-6.31894
161942504659165	HTA8_1037_1	0.480717	0.000237659	0.000383075	-20.8246	-7.86206
135478782580963	HTA8_1037_1	0.103458	0.0275888	0.336462	4.54167	13.5604
131227045808357	HTA8_1037_1	0.00052444	0.000257203	0.000415182	-15.9074	-10.2637
236245157604772	HTA8_1037_1	1.88366	0.000216447	0.000356534	-31.6266	-40.7299
195615872145838	HTA8_1037_1	0.000560212	0.0117354	0.000430831	-18.0046	-9.02665
157062469207979	HTA8_1037_1	0.000588458	0.000318738	0.00852451	-25.0216	4.45267
120726924487077	HTA8_1037_1	0.941492	0.000250681	0.000416791	0.180218	-19.5808
195613962123997	HTA8_1037_1	0.000598269	0.00197847	0.0893905	-3.49252	11.1501
134592171522971	HTA8_1037_1	0.752862	0.1458	0.000468573	-18.3769	-13.0929
236847660690163	HTA8_1037_1	0.000615619	0.000293011	0.000489096	-23.4218	2.21868
120850243082150	HTA8_1037_1	0.000615061	0.000291746	0.000474168	-20.9714	-13.7685
227905820118363	HTA8_1037_1	0.000593609	0.00818167	0.000478557	-27.833	59.3715
164828829140781	HTA8_1037_1	0.108045	0.00032887	0.186456	-3.40725	14.6153
165738066852646	HTA8_1037_1	0.000693217	0.0214384	0.00053314	-21.784	0.625215
201106048575772	HTA8_1037_1	0.000699047	0.00196765	0.000587637	-21.8917	1.95873
231754903702819	HTA8_1037_1	0.000772318	0.000345077	0.000575872	-23.7311	0.625662
131227045452198	HTA8_1037_1	0.000881954	0.000488559	0.0199288	-29.7147	16.5559
235668724206435	HTA8_1037_1	0.000765356	0.000366688	0.000632677	-24.7047	3.81478
165173231828259	HTA8_1037_1	0.000761755	0.000376949	0.000770297	-30.8249	-3.80552
192101784079726	HTA8_1037_1	0.000840451	0.000399436	0.000647024	-23.2991	0.938812
169156963330859	HTA8_1037_1	0.000749695	0.000367465	0.00367472	-2.09111	-1.64793
126150233474989	HTA8_1037_1	0.342885	0.0908402	0.000817063	0.663321	-13.1042
129645289585382	HTA8_1037_1	0.00101094	0.0403238	0.308621	4.53908	13.574
197051836128484	HTA8_1037_1	2.51626	0.000405551	0.000637134	-15.7577	-33.8312
169580969184677	HTA8_1037_1	0.000961406	0.00911122	0.000756818	-18.3348	-7.85504
157491682983276	HTA8_1037_1	0.80086	0.000482073	0.000764678	2.04695	-4.24
156988232879005	HTA8_1037_1	0.00127222	0.000632043	0.00103579	-27.3518	2.9335
195418272258275	HTA8_1037_1	2.26911	0.00080493	0.00115143	-17.202	-32.6893
134583294224755	HTA8_1037_1	0.00182019	0.000877884	0.00145729	-7.57911	-3.14882
239451650583395	HTA8_1037_1	0.00235927	0.00110263	0.00186442	-30.0554	16.4246
195536665045411	HTA8_1037_1	0.00246262	0.0011452	0.00187183	-15.2921	-14.0886
200501512583003	HTA8_1037_1	0.00263069	0.00119141	0.0020335	-30.05	16.4615
121829810682093	HTA8_1037_1	0.00350701	0.00160483	0.0028423	-16.5567	-13.3759
157673010882396	HTA8_1037_1	0.135761	0.00326064	0.0752157	-28.6314	68.153
192739554777885	HTA8_1028_1	8.93972e-05	0.00574252	0.817527	57.8034	-46.7698
122298767140779	HTA8_1028_1	0.281722	0.0463244	0.42125	39.8874	-64.7229
133906855521588	HTA8_1028_1	9.01612e-05	0.0387172	0.862609	40.1579	-65.928
240147167046500	HTA8_1028_1	0.000114141	0.000718211	0.281868	57.071	-45.6288
230681442400630	HTA8_1028_1	0.000122059	0.00478115	0.21253	56.9946	-44.7859
157131054934261	HTA8_1028_1	8.90869e-05	0.0360463	0.0362029	-31.0295	46.198
191551069869941	HTA8_1028_1	0.25938	0.0297857	0.357943	40.0923	-64.478
161384131418869	HTA8_1028_1	0.000107481	0.0252424	0.06564	21.1726	-67.2084
126278157687003	HTA8_1028_1	0.000167501	9.14573e-05	0.504232	57.2285	-45.9531
129663530847476	HTA8_1028_1	0.260101	0.0679971	0.139958	38.5328	-63.5046
157632236304694	HTA8_1028_1	0.537385	0.039657	0.258013	39.5226	-63.4508
240145121831267	HTA8_1028_1	0.806313	0.115023	0.0517612	36.9446	-63.338
121946414201267	HTA8_1028_1	0.0775744	9.42803e-05	0.706611	59.2553	-45.279
169038985415925	HTA8_1028_1	0.00541834	0.0693898	1.4172	46.6772	-61.9072
204214618712475	HTA8_1028_1	0.000156234	0.0204186	0.0642253	21.8948	-66.3003
125059339081438	HTA8_1028_1	0.396811	0.109492	0.316779	37.7572	-62.6971
120850257996076	HTA8_1028_1	0.000197112	0.0207401	0.690853	56.7463	-47.167
126681600715165	HTA8_1028_1	0.134837	0.0343239	0.121864	39.1147	-65.3979
200005578254574	HTA8_1028_1	0.324893	0.0768183	0.883563	43.834	-61.674
197264020008155	HTA8_1028_1	1.12054	0.116396	0.0741237	36.0098	-62.6938
125583580096350	HTA8_1028_1	1.36577	0.0925699	0.248692	36.5635	-62.7702
160920053169499	HTA8_1028_1	0.373428	0.0890382	0.693515	44.5984	-61.6419
157131040220965	HTA8_1028_1	0.643422	0.0761068	0.139693	37.6095	-63.5399
240162167974699	HTA8_1028_1	0.000257402	0.000129421	0.181714	53.5275	-45.1183
129660443879837	HTA8_1028_1	0.21239	0.0779116	0.671583	44.7328	-61.6158
134592152681390	HTA8_1028_1	1.10787	0.0384878	0.124244	35.8462	-63.0873
204840342075115	HTA8_1028_1	0.422173	0.0504841	0.264362	43.0526	-59.329
133906837487011	HTA8_1028_1	0.000276544	0.000137781	0.0157162	48.5681	-42.8608
121399105740124	HTA8_1028_1	0.583086	0.0639088	0.158755	39.1011	-63.4695
239956397582182	HTA8_1028_1	0.71463	0.0466603	0.191616	42.1447	-60.8678
157148354103155	HTA8_1028_1	0.0507676	0.000153902	0.199303	52.4278	-44.0109
170677547481006	HTA8_1028_1	0.000305063	0.000156066	0.585258	58.4815	-44.4783
165714309790635	HTA8_1028_1	0.581394	0.0554745	0.000236016	35.5426	-63.6717
161952155426014	HTA8_1028_1	0.000333362	0.0937979	1.09923	46.3153	-62.6746
156988247296796	HTA8_1028_1	0.317208	0.141882	0.211449	38.9667	-64.3877
121748858203355	HTA8_1028_1	0.681081	0.0375394	0.0831647	39.8189	-62.2715
232303585815972	HTA8_1028_1	0.000376836	0.00212685	0.15819	51.8061	-44.2796
196087348124387	HTA8_1028_1	0.0452552	0.0557634	0.000214763	36.749	-65.9086
169245981166005	HTA8_1028_1	0.000335755	0.000175006	0.152675	57.1548	-43.8746
196104827845412	HTA8_1028_1	0.000386401	0.00989529	0.454708	57.4247	-45.4244
169019670718685	HTA8_1028_1	0.366398	0.000189561	0.571693	45.5262	-60.2548
156024146160491	HTA8_1028_1	0.00038024	0.0109637	0.51905	56.4803	-47.5667
191099011454700	HTA8_1028_1	0.570433	0.000171998	0.786321	43.8784	-61.1339
200005597747060	HTA8_1028_1	0.000402236	0.00020524	0.755065	58.4333	-47.3476
155973293127582	HTA8_1028_1	0.709727	0.0805839	0.373038	44.3104	-62.1589
226746032676061	HTA8_1028_1	0.67938	0.051659	0.0314184	25.6397	-63.879
192188622976923	HTA8_1028_1	0.838828	0.0356918	0.000263335	28.5978	-63.011
134583313684339	HTA8_1028_1	0.000370274	0.00235966	0.0553689	53.2256	-41.2831
131148528704228	HTA8_1028_1	0.321854	0.0336734	0.749814	44.9878	-60.5966
121877963103477	HTA8_1028_1	0.000368179	0.000189664	0.700321	50.5034	-54.7835
129998551137140	HTA8_1028_1	0.000417413	0.000218779	0.75524	57.1854	-47.342
192101764779252	HTA8_1028_1	0.000406651	0.00643413	0.000329798	53.3628	-41.3344
192317708683571	HTA8_1028_1	0.208015	0.113461	0.917583	46.7001	-60.7924
170797759851869	HTA8_1028_1	0.000360802	0.00478079	0.327387	57.7293	-42.6325
129574529554677	HTA8_1028_1	0.000428142	0.0191035	0.433519	58.0996	-45.605
122506892958005	HTA8_1028_1	0.6994	0.123002	0.209763	27.1929	-66.0549
169175114214683	HTA8_1028_1	0.000452034	0.00429505	0.956611	56.7218	-47.9123
204763032611563	HTA8_1028_1	0.151405	0.000217434	0.527425	49.7498	-55.3338
240618627783518	HTA8_1028_1	0.306274	0.0158737	0.609479	44.5306	-61.0499
230816721594739	HTA8_1028_1	0.377198	0.354961	0.906219	44.6492	-63.4373
160370430761691	HTA8_1028_1	0.000449404	0.000233596	0.0650764	54.4129	-42.6934
160921482581925	HTA8_1028_1	0.000486489	0.00623403	0.811019	59.4117	-46.5861
157684178312116	HTA8_1028_1	0.00045668	0.0287938	0.112976	46.0454	-47.0209
169021656689500	HTA8_1028_1	0.00047263	0.000262983	0.345105	55.9531	-42.1178
125236658793388	HTA8_1028_1	0.000495729	0.00025671	0.000415576	46.1848	-43.8755
165713638710573	HTA8_1028_1	0.000447325	0.0851393	1.59194	48.0806	-61.9456
230738994576301	HTA8_1028_1	0.000451119	0.00688994	0.000371196	50.0742	-42.5677
170755615480180	HTA8_1028_1	0.000452033	0.000229078	0.202157	47.0835	-47.6608
165784103578846	HTA8_1028_1	0.000332466	0.0188767	0.000277078	-31.4825	45.9259
169777302523179	HTA8_1028_1	0.000466468	0.00378792	0.000390941	45.3597	-46.9907
195418272249771	HTA8_1028_1	0.547429	0.0302855	0.18722	42.5676	-59.0523
165945567237990	HTA8_1028_1	0.000398548	0.00646406	0.0495655	-29.638	46.1322
125262248491814	HTA8_1028_1	0.000510266	0.00171165	0.437884	55.8264	-50.0246
156600492287734	HTA8_1028_1	0.000521129	0.0164947	0.741988	50.7059	-54.5498
192171289458605	HTA8_1028_1	0.000504113	0.00709625	0.156111	51.4175	-44.6714
169019690343644	HTA8_1028_1	0.000538438	0.000292697	0.0959176	56.0238	-44.9733
195622402383148	HTA8_1028_1	0.000423672	0.00686441	0.0781201	21.3324	-66.9672
231366209518883	HTA8_1028_1	0.000504898	0.000252667	0.0431805	48.785	-46.7158
126888176924595	HTA8_1028_1	1.03236	0.164712	0.267874	37.6935	-61.2765
201542895617830	HTA8_1028_1	1.03571	0.0866725	0.000347667	35.3739	-61.6903
161959791778150	HTA8_1028_1	0.000475783	0.00023803	1.9057	52.9298	-54.763
157606856485278	HTA8_1028_1	0.000499209	0.0188666	0.0720613	50.8434	-43.1843
200511164148125	HTA8_1028_1	0.000485914	0.000251173	0.566744	51.8056	-53.4967
122369588291893	HTA8_1028_1	0.000532743	0.000279759	0.000448095	46.693	-43.2454
230818601167133	HTA8_1028_1	0.000492905	0.000247847	0.522623	54.9199	-48.1122
200983476095908	HTA8_1028_1	0.0914465	0.0798576	0.252518	48.335	-55.0802
129524110055325	HTA8_1028_1	0.000520854	0.000263084	0.909782	58.9394	-43.7729
161547099228443	HTA8_1028_1	0.000563968	0.000295146	1.30002	58.826	-48.3725
200991395142556	HTA8_1028_1	0.294079	0.0627034	0.462082	46.1145	-61.1407
231296447495405	HTA8_1028_1	0.000587194	0.00029516	0.0730243	46.0965	-45.4197
196498709929260	HTA8_1028_1	0.000563181	0.000303849	0.0455575	49.5594	-42.2433
235600107654491	HTA8_1028_1	0.00055588	0.00027932	0.913294	56.4138	-48.0333
169156948212524	HTA8_1028_1	0.000570155	0.000292436	0.316749	55.4753	-47.1261
231357470595301	HTA8_1028_1	0.000554714	0.000303476	0.32206	56.6606	-45.7009
206061335399260	HTA8_1028_1	0.00061612	0.00265941	0.000506359	50.9586	-41.6801
131095888026862	HTA8_1028_1	0.000560452	0.0041107	0.858029	58.4386	-50.4669
126227588528932	HTA8_1028_1	1.30581	0.022767	0.108751	32.8042	-63.0731
201446661143411	HTA8_1028_1	0.10007	0.00028057	0.519256	50.3134	-59.7737
196576839327077	HTA8_1028_1	0.000621763	0.00265854	0.163688	52.6716	-47.6598
121817845950245	HTA8_1028_1	0.000567071	0.000278222	1.02074	59.3876	-48.2473
129447721912677	HTA8_1028_1	0.000578537	0.000308043	0.0334035	50.7073	-42.3327
170328446945635	HTA8_1028_1	0.00055228	0.00479305	0.126878	47.7774	-47.5518
125050614114212	HTA8_1028_1	0.000440257	0.0352302	0.0569994	-29.5033	45.8313
134602641073899	HTA8_1028_1	0.000384257	0.019483	0.000331176	-31.3995	46.2512
125744653953446	HTA8_1028_1	0.000607752	0.0544453	0.141458	55.1079	-45.777
169151729162659	HTA8_1028_1	0.0441437	0.000298753	0.0495596	50.127	-45.8691
161959806127460	HTA8_1028_1	0.000579167	0.000287794	0.0314335	46.347	-42.9724
230586657725213	HTA8_1028_1	0.000588454	0.000304799	0.0171435	47.83	-42.916
196569604504285	HTA8_1028_1	0.000588497	0.000315402	0.000480911	45.1931	-42.6949
125798180337966	HTA8_1028_1	0.580302	0.00028594	0.0586487	41.57	-56.1448
162020772669669	HTA8_1028_1	0.265076	0.00690245	0.191835	48.282	-55.4855
235617004481323	HTA8_1028_1	0.000467883	0.00547906	0.0298507	-29.6821	46.9392
191234974276827	HTA8_1028_1	0.144305	0.0373066	0.521249	50.1803	-59.5322
205932383881115	HTA8_1028_1	0.000622742	0.000311135	0.000530701	46.1968	-45.56
169012825844060	HTA8_1028_1	0.000668586	0.000328949	1.19277	58.3373	-50.7073
195424746355998	HTA8_1028_1	0.000648949	0.00233354	0.844858	56.3124	-51.862
228050762419126	HTA8_1028_1	0.000659245	0.000364431	0.000541433	48.7701	-45.5755
236108000115995	HTA8_1028_1	0.000600019	0.000296741	0.430875	51.3049	-53.577
156941807995118	HTA8_1028_1	0.00047593	0.000253315	0.0215018	47.9142	-40.4722
235688990465260	HTA8_1028_1	0.000664963	0.000327219	0.70324	55.4295	-49.2317
130204862920541	HTA8_1028_1	0.00049397	0.0109441	0.000404151	-32.6925	48.5694
231849392500076	HTA8_1028_1	0.000684155	0.000356473	0.000573206	51.673	-46.7404
201106030016741	HTA8_1028_1	1.33223	0.000315208	0.000454138	32.8259	-61.8478
164701752707494	HTA8_1028_1	0.000684102	0.000345664	0.0506664	48.16	-41.9681
232250198321452	HTA8_1028_1	0.0006493	0.00710423	0.576245	49.6911	-55.7297
162080077798820	HTA8_1028_1	0.000703999	0.000348546	0.0268672	50.1807	-41.4326
134385054731101	HTA8_1028_1	0.000685528	0.00621878	0.0111354	56.0559	-43.5847
232455935224541	HTA8_1028_1	0.000737839	0.000375918	0.216918	55.9539	-46.0121
170728665017692	HTA8_1028_1	0.000659036	0.000346704	0.00054576	48.8032	-42.9886
200494284430758	HTA8_1028_1	1.12015	0.0715921	0.0240101	33.9406	-62.3617
162004634327387	HTA8_1028_1	0.000560349	0.0103062	0.346642	-29.8013	45.3688
230817405488043	HTA8_1028_1	0.863982	0.0437383	0.0584526	33.6381	-60.5316
204198527855515	HTA8_1028_1	0.366184	0.000361634	0.000466837	36.6434	-65.6129
126201953474476	HTA8_1028_1	0.000719628	0.000399929	0.523752	57.9121	-46.9988
162072311589149	HTA8_1028_1	0.536248	0.02287	0.0003834	30.7954	-61.7234
134592152923555	HTA8_1028_1	0.647259	0.067086	0.00047992	26.3051	-63.482
135547802270115	HTA8_1028_1	0.000714839	0.0940479	1.03717	47.2118	-62.3458
120726911924958	HTA8_1028_1	0.000755639	0.00037502	0.00062452	48.2204	-43.554
200905077971366	HTA8_1028_1	0.000758603	0.000372747	0.795799	55.6896	-50.6997
228044351649518	HTA8_1028_1	0.201349	0.0432711	0.714856	43.4954	-60.2205
236220462030123	HTA8_1028_1	0.00078828	0.000392479	0.284699	56.3266	-50.0859
160243548871451	HTA8_1028_1	0.508648	0.0659143	0.0446297	25.359	-63.2812
165329207737702	HTA8_1028_1	0.000801729	0.000433105	1.42812	56.9709	-51.2601
191553082444021	HTA8_1028_1	0.000696413	0.000350988	0.198006	50.5733	-53.1242
196576824973614	HTA8_1028_1	0.000786719	0.000401888	0.637167	56.215	-49.1413
166333993310956	HTA8_1028_1	0.427179	0.0292289	0.000600244	32.1019	-64.1802
130598657022182	HTA8_1028_1	0.000773504	0.000399832	0.0348181	55.1069	-44.1027
131106671020406	HTA8_1028_1	0.000824944	0.000407784	0.338506	57.5499	-49.2526
196515649173939	HTA8_1028_1	0.000787314	0.000390665	0.565956	54.5837	-49.0531
121338661813171	HTA8_1028_1	0.000626445	0.00887154	0.0667716	-30.0426	47.2422
196515636033900	HTA8_1028_1	0.514577	0.102303	0.153428	27.2953	-65.932
130615031523764	HTA8_1028_1	0.000833609	0.000412191	0.000690149	47.1491	-43.628
134378197313317	HTA8_1028_1	0.000751867	0.000372597	0.000627853	43.3898	-46.0577
240550893501739	HTA8_1028_1	0.432827	0.000391758	0.99563	44.5079	-59.6549
240145107381675	HTA8_1028_1	0.000800027	0.000387436	0.113607	45.595	-46.1744
200914922064814	HTA8_1028_1	0.279234	0.230031	0.895906	47.2848	-59.4125
169019690077612	HTA8_1028_1	0.219118	0.146876	0.20432	50.2325	-58.8501
121405233904437	HTA8_1028_1	0.113037	0.0397683	0.579181	45.708	-61.6267
192797281048925	HTA8_1028_1	0.000879323	0.000439387	0.124656	51.6688	-46.8734
231358961248484	HTA8_1028_1	0.000836882	0.0208645	1.12349	47.6277	-60.2782
169658266307819	HTA8_1028_1	0.000814965	0.0475065	0.143164	43.5108	-54.4149
165806620134685	HTA8_1028_1	0.758536	0.000433536	0.401599	42.3951	-61.8234
231145164888430	HTA8_1028_1	0.000676981	0.02734	0.0257963	-29.4315	44.8167
197264047236965	HTA8_1028_1	0.000773849	0.000389745	0.000668825	42.7721	-46.1959
134395543115622	HTA8_1028_1	0.173836	0.0904029	0.0451642	43.3806	-48.9242
201129490082596	HTA8_1028_1	0.000840119	0.000418802	0.145373	46.7992	-45.6887
164827649234654	HTA8_1028_1	0.27327	0.0685954	0.934991	45.4165	-62.6193
134393260849067	HTA8_1028_1	0.000893818	0.000492621	0.000746421	43.2077	-46.2324
166479217212204	HTA8_1028_1	0.000984865	0.000505769	0.426115	52.9026	-49.4863
134542465087789	HTA8_1028_1	0.000798581	0.074281	0.580786	45.7245	-60.1134
165258084706085	HTA8_1028_1	0.000841507	0.101842	0.0374358	44.0517	-53.2888
230600528811876	HTA8_1028_1	0.000946208	0.00603294	0.06909	50.7165	-45.8465
134601804238126-1	HTA8_1028_1	0.000990109	0.000481873	0.536875	52.0412	-46.348
120850258188533	HTA8_1028_1	0.000866682	0.000409886	0.660208	50.0999	-60.3838
135485210650923	HTA8_1028_1	0.000767003	0.0128747	0.0334686	22.0565	-66.0491
126268612762470	HTA8_1028_1	0.000946215	0.00045938	0.000761087	46.7668	-42.6659
126278170176309	HTA8_1028_1	0.000888979	0.00893194	0.0918794	46.432	-49.4133
157002340092251	HTA8_1028_1	0.000670518	0.000384468	0.000572157	-29.6249	47.8015
240152535326107	HTA8_1028_1	0.18603	0.000500596	0.0215469	40.5869	-51.4194
232455954447093	HTA8_1028_1	1.07706	0.275722	0.000632743	27.2981	-64.7257
131080077633334	HTA8_1028_1	0.939521	0.0991222	0.221415	42.0704	-57.7923
235007414332149	HTA8_1028_1	1.1522	0.000436246	0.000674766	29.5841	-62.5455
130545998286187	HTA8_1028_1	0.619663	0.056582	0.253964	43.2274	-58.4251
200418719590838	HTA8_1028_1	0.000912964	0.0157415	0.365874	50.1155	-59.3949
170113801841060	HTA8_1028_1	0.00100556	0.19898	0.649571	48.1211	-57.6297
192747055995765	HTA8_1028_1	0.001029	0.00652197	0.81056	49.9025	-50.5928
165371888920990	HTA8_1028_1	0.00104803	0.00554266	0.427976	54.2163	-50.8985
191099042650483	HTA8_1028_1	0.00104743	0.010841	0.483987	47.9198	-48.9111
192677443221813	HTA8_1028_1	0.12702	0.0581215	0.505733	46.2551	-58.8009
160919081635109	HTA8_1028_1	0.00103811	0.000512854	0.0361358	52.1906	-42.846
131235520630045	HTA8_1028_1	0.471447	0.117353	0.000698821	24.0443	-62.309
129446781508453	HTA8_1028_1	0.00113629	0.01112	0.397609	52.7766	-50.1106
160921529301797	HTA8_1028_1	0.311665	0.191137	0.000750025	26.2758	-65.5669
160783790684067	HTA8_1028_1	0.656844	0.0713399	0.00074444	41.1421	-55.5801
130539704704435	HTA8_1028_1	0.00104412	0.000544342	0.443541	52.7207	-49.3079
192859711126379	HTA8_1028_1	0.000995206	0.0579156	0.147967	43.6844	-53.3772
197271832155998	HTA8_1028_1	0.213392	0.0263756	0.552406	44.3617	-57.9001
161538777700579	HTA8_1028_1	0.00103199	0.0351157	0.0787227	44.5064	-50.2918
156033702873958	HTA8_1028_1	0.568675	0.000479516	0.0319761	24.4672	-62.0961
164707408501147	HTA8_1028_1	0.641101	0.0187999	0.00071377	40.6568	-54.6188
195402197252533	HTA8_1028_1	0.000789555	0.00577395	0.0499525	-32.0894	47.3918
129524091274990	HTA8_1028_1	0.53919	0.0126509	0.000805719	39.9093	-51.5921
161547117619038	HTA8_1028_1	1.20905	0.102699	0.000813374	34.8304	-61.7396
191020372474604	HTA8_1028_1	1.11405	0.000537058	0.0473533	33.1938	-61.9255
120769847113459	HTA8_1028_1	0.00363475	0.2615	0.547376	46.3592	-59.4905
231349981460203	HTA8_1028_1	0.948896	0.000460641	0.000719781	31.8967	-58.2931
226829528684837	HTA8_1028_1	0.382256	0.00052747	0.289437	44.6663	-57.9836
166273832635621	HTA8_1028_1	1.00094	0.057352	0.0644215	24.8144	-63.4303
165190324111587	HTA8_1028_1	0.00119852	0.000600935	0.147428	49.5742	-47.8662
166400431183598	HTA8_1028_1	0.00112576	0.000546682	0.000948308	47.0273	-41.8465
239997898057949	HTA8_1028_1	0.000875727	0.0145072	0.000715447	-32.6801	48.9543
164710449539995	HTA8_1028_1	0.0011696	0.00562481	0.00101105	51.3502	-40.517
121869104470260	HTA8_1028_1	0.00118879	0.000618816	0.0608176	49.1261	-41.2075
170113833024219	HTA8_1028_1	0.556223	0.0837334	0.000844337	42.0848	-54.9224
205381657357533	HTA8_1028_1	0.523151	0.0408278	0.000867198	39.5793	-50.9794
232455907961710	HTA8_1028_1	0.452925	0.000518153	0.000865344	42.7413	-51.7775
121946445896926	HTA8_1028_1	1.49694	0.000526361	0.000772441	32.0245	-62.5156
120849081187565	HTA8_1028_1	0.000986799	0.00560476	0.000768992	38.3363	-52.3179
134376318257012	HTA8_1028_1	0.497153	0.000504724	0.228491	38.2716	-52.54
226273451724003	HTA8_1028_1	0.0012258	0.00429248	0.166789	47.7092	-44.6415
200896649804205	HTA8_1028_1	0.202556	0.0600681	0.0504025	37.701	-53.1028
169640012924652	HTA8_1028_1	0.00114219	0.000567996	0.000975245	44.7469	-44.0019
169150386720163	HTA8_1028_1	1.14869	0.000532949	0.000830288	33.6728	-61.3952
192265797941173	HTA8_1028_1	0.500734	0.000586917	0.119345	35.5232	-64.6782
200897577051886	HTA8_1028_1	0.00121262	0.00063119	0.785983	57.6081	-52.1051
230663208524700	HTA8_1028_1	0.00121364	0.000576	0.00102306	44.8955	-45.5619
196654148831091	HTA8_1028_1	0.921291	0.000593089	0.000846957	32.9772	-59.0463
170182264933277	HTA8_1028_1	0.00112819	0.000577867	0.000909297	47.5636	-35.5545
169082607025397	HTA8_1028_1	0.48796	0.0374437	0.0410633	25.8076	-64.0222
165326938303212	HTA8_1028_1	0.000852266	0.0231277	0.000700496	-29.779	48.7556
135501316811043	HTA8_1028_1	0.874981	0.0668132	0.146648	25.5985	-64.3678
133984146017502	HTA8_1028_1	1.22203	0.000516246	0.000821919	29.1461	-62.7538
191099042715891	HTA8_1028_1	0.624742	0.0197418	0.000832293	40.7101	-53.6021
160911819749302	HTA8_1028_1	0.00119928	0.00463367	0.330341	48.3979	-46.7697
205441786596597	HTA8_1028_1	0.370543	0.000626164	0.0594559	41.7443	-52.6691
232242548488611	HTA8_1028_1	1.15126	0.000618656	0.000892504	30.3006	-63.3226
133898368310646	HTA8_1028_1	0.442178	0.0937146	0.128759	24.471	-64.1391
121887371189022	HTA8_1028_1	0.00137107	0.000847304	0.401026	50.1961	-47.5886
134946219542956	HTA8_1028_1	0.00141517	0.000705453	0.00117703	44.1894	-43.5332
200432927487917	HTA8_1028_1	0.00148602	0.0142177	1.61394	51.4307	-60.7683
196569604447595	HTA8_1028_1	0.00142524	0.000737314	0.082677	45.2153	-41.756
125059326397230	HTA8_1028_1	0.496776	0.00067835	0.165415	44.386	-55.5418
169081801160541	HTA8_1028_1	0.852696	0.000604167	0.336255	41.6001	-58.7661
135546843913011	HTA8_1028_1	1.35261	0.000592347	0.000930371	30.5516	-58.2377
120786758847772	HTA8_1028_1	0.00143073	0.000708535	0.0011505	45.8306	-44.3069
157064495839652	HTA8_1028_1	0.00149422	0.00081537	0.11877	46.2205	-41.5075
125049827669813	HTA8_1028_1	1.44418	0.0473673	0.00111402	26.413	-60.6382
126201933712805	HTA8_1028_1	0.760371	0.0823681	0.00105975	24.5608	-61.4713
126227588470620	HTA8_1028_1	0.666858	0.13512	0.000982637	25.9975	-61.4533
192189933669155	HTA8_1028_1	1.04106	0.000702135	0.00105443	32.4927	-62.1505
240559732963251	HTA8_1028_1	0.566969	0.0510606	0.0479217	25.6897	-65.1684
231849393339635	HTA8_1028_1	1.06995	0.0544922	0.0585492	28.4201	-62.3494
135573391197934	HTA8_1028_1	0.434732	0.000703648	0.00119186	40.2976	-51.4666
131106671349027	HTA8_1028_1	1.1587	0.0197792	0.00107113	27.4425	-58.9589
129663516391219	HTA8_1028_1	1.13602	0.000712461	0.00106898	24.746	-61.5869
131223690860388	HTA8_1028_1	0.898998	0.0317601	0.0011716	26.7973	-58.2889
169012844772700	HTA8_1028_1	0.0016724	0.000830197	0.463378	49.9158	-44.6529
231366208703899	HTA8_1028_1	1.29592	0.000712831	0.00115116	32.2988	-57.7042
169021683973405	HTA8_1028_1	1.14336	0.000730894	0.00109653	30.1864	-58.3038
134945414265061	HTA8_1028_1	0.00117883	0.0142678	0.000970654	-31.8419	49.7403
133898368641334	HTA8_1028_1	0.181647	0.0323668	0.0963603	24.0088	-63.3903
135142969595678	HTA8_1028_1	0.265131	0.000762132	0.056525	42.1462	-50.2272
130213152472373	HTA8_1028_1	0.0012464	0.0108722	0.00103824	-31.5403	50.0012
130693127683420	HTA8_1028_1	0.00154444	0.0190844	0.00118513	22.9387	-61.6835
165808902162270	HTA8_1028_1	0.00144705	0.0109705	0.00117198	-26.9256	47.8897
232389363494179	HTA8_1028_1	1.68135	0.0885841	0.0140615	33.9356	-63.2405
161317574326699	HTA8_1028_1	0.00132899	0.00444544	0.00104651	-30.0089	48.8703
231916098935523	HTA8_1028_1	0.65763	0.000862043	0.0990981	37.4808	-52.2158
169589815858915	HTA8_1028_1	0.987174	0.000766204	0.00121375	31.8783	-58.7875
165310985857820	HTA8_1028_1	0.00199549	0.00102264	0.00170694	44.208	-42.0688
192815687744932	HTA8_1028_1	0.545281	0.0540419	0.00138518	40.0585	-52.3059
192787993222555	HTA8_1028_1	0.811782	0.000916226	0.00132803	23.0196	-62.4073
161461200148788	HTA8_1028_1	0.67503	0.150371	0.00139458	23.6181	-61.8417
134393242204389	HTA8_1028_1	0.179359	0.164259	0.892433	50.8569	-57.9885
231145164991214	HTA8_1028_1	0.00202159	0.000952498	0.0942139	40.4166	-58.3783
192788825787252	HTA8_1028_1	0.587494	0.0620849	0.0199085	24.7025	-60.7728
192788019755310	HTA8_1028_1	0.665097	0.000949435	0.00153229	39.1469	-57.3506
130143774207324	HTA8_1028_1	0.00203754	0.000989967	0.0660247	43.13	-51.4358
230799420603694	HTA8_1028_1	1.10262	0.00490535	0.00154815	31.012	-57.4119
134530802313005	HTA8_1028_1	0.00208669	0.0559065	0.00158678	27.0029	-58.403
165808887490787-1	HTA8_1028_1	0.00224058	0.00301883	0.022931	48.8352	-36.485
134994510666547	HTA8_1028_1	1.47546	0.00100816	0.0016141	31.7315	-57.9703
126889129338605	HTA8_1028_1	0.00250173	0.00126084	0.00213842	42.4068	-42.6275
126760267758901	HTA8_1028_1	0.197397	0.0242114	1.14713	46.1478	-55.7002
134060516722934	HTA8_1028_1	1.10102	0.00112938	0.00174021	30.1799	-59.5676
134385042573548	HTA8_1028_1	1.03399	0.00122241	0.00188501	30.684	-60.5809
231900112866542	HTA8_1028_1	1.6711	0.164226	0.00183984	31.926	-60.8382
191689601272556	HTA8_1028_1	0.767523	0.103992	0.0807385	25.3443	-66.4457
155828739852203	HTA8_1028_1	0.00239393	0.00121834	0.00202178	-35.2786	51.0476
156395258693995	HTA8_1028_1	0.00300326	0.015664	0.00233988	29.2764	-60.6286
156024161065757	HTA8_1028_1	0.00269302	0.00128981	0.00210525	-28.9751	-10.0007
134945432558901	HTA8_1028_1	0.00389789	0.00191179	0.423219	49.6369	-48.6657
192729622956835	HTA8_1028_1	0.674729	0.11349	0.0459935	24.5765	-59.8999
130003757911476	HTA8_1028_1	0.00383577	0.0604536	0.00343356	39.3742	-50.6883
239381857626526	HTA8_1028_1	1.34279	0.00189417	0.00282255	28.0122	-58.4854
205861516949725	HTA8_1028_1	0.405969	0.0400835	0.00344798	28.1204	-57.9065
236221682018542	HTA8_1029_1	0.327872	0.000138827	0.000238946	-0.468787	7.16704
236220446562726	HTA8_1029_1	0.000341645	0.0175386	0.000289185	-40.8285	52.7578
228049567243507	HTA8_1029_1	0.200298	0.0198344	0.000332737	-40.4604	54.7207
165714278898987	HTA8_1029_1	0.00039694	0.00404331	0.000335229	-38.2631	50.8385
125746533033708	HTA8_1029_1	0.000755716	0.00850026	0.000653174	-40.935	52.5207
161952140573987	HTA8_1029_1	0.0837895	0.269982	0.000385738	-39.8769	55.9251
126227588274971	HTA8_1029_1	0.000486454	0.0623994	0.000413341	-39.8354	54.4647
200896637451548	HTA8_1029_1	0.320095	0.000301629	0.0620595	-40.7307	54.7022
130142297810853	HTA8_1029_1	0.214936	0.000550114	0.00067012	-39.4311	53.0597
156514604956398	HTA8_1029_1	0.000903583	0.0166351	0.000760432	-40.8521	52.6558
196524373662515	HTA8_1029_1	0.00130013	0.00059677	0.241767	-39.9276	53.3546
169560855468829	HTA8_1029_1	0.275549	0.000943007	0.00158933	-41.2659	54.6711
228058935213358	HTA8_1030_1	5.1918e-05	0.00228522	0.166321	-7.6644	10.3768
162080077598070	HTA8_1030_1	0.0479837	4.22106e-05	0.061889	-4.66051	-17.7212
197145237280693	HTA8_1030_1	0.000132404	0.000727503	0.0145967	-6.87422	0.443424
131095934418205	HTA8_1030_1	0.495707	5.379e-05	8.88814e-05	-24.6212	-22.9029
157553840994141	HTA8_1030_1	0.00021444	0.00182285	0.14703	-20.9118	12.3725
165945567533796	HTA8_1030_1	0.00023989	0.00117985	0.00744499	-20.6506	10.9753
135475949431068	HTA8_1030_1	0.00024623	0.00356917	0.0241747	-19.6463	12.0803
204359601141998	HTA8_1030_1	0.000193492	0.00648597	0.0183592	-24.9649	-2.12071
235688991284444	HTA8_1030_1	0.000197182	0.00186732	0.000159933	-13.7772	-3.70336
241109239806173	HTA8_1030_1	0.000290499	0.000934579	0.000241817	-19.5427	11.8029
164693565134756	HTA8_1030_1	0.000303664	0.000155114	0.00359726	-20.7822	12.8346
192317740432164	HTA8_1030_1	0.000299526	0.000581327	0.0430822	-20.2457	11.9958
164830708100445	HTA8_1030_1	0.000297054	0.00175244	0.000244936	-22.5357	9.6998
157621499382692	HTA8_1030_1	0.000300242	0.000150837	0.000250921	-23.5317	9.69762
200992185600813	HTA8_1030_1	0.000347288	0.00017307	0.000286029	-21.0561	11.7986
199884232931763	HTA8_1030_1	0.000347819	0.00120135	0.000291075	-21.8666	10.5037
122298767100782	HTA8_1030_1	0.000325639	0.00015696	0.0058895	-25.4243	10.9299
165309509122910	HTA8_1030_1	0.000373355	0.000184588	0.0132179	-19.7938	9.45093
129508119014302	HTA8_1030_1	0.277783	0.000135937	0.000222524	-21.1258	-24.5988
192308969622964	HTA8_1030_1	0.000368901	0.00017652	0.000289175	-23.9459	-0.889711
156945443870453	HTA8_1030_1	0.000368821	0.000181093	0.00883294	-21.6949	11.2162
170869432961819	HTA8_1030_1	0.109863	0.000176721	0.0166629	-5.02954	-17.4629
122490833193396-1	HTA8_1030_1	0.000466838	0.000225835	0.000373053	-20.2138	10.7781
226213468789157	HTA8_1030_1	0.000428022	0.00521349	0.000367782	-24.5214	9.09493
227303169611699	HTA8_1030_1	0.000399555	0.000200944	0.000327179	-13.8284	-3.74165
122436455394724	HTA8_1030_1	0.000524623	0.00169218	0.00041927	-25.2725	7.61695
204902633498413	HTA8_1030_1	0.000461206	0.000229234	0.00514294	-22.9624	9.6826
235000990484205	HTA8_1030_1	0.000476712	0.00266537	0.0944668	-19.3279	12.2262
164693553068446	HTA8_1030_1	0.000391852	0.000230031	0.123004	-26.5644	-6.40148
192237968447854	HTA8_1030_1	0.000527134	0.00521189	0.0004262	-19.1927	9.82287
162081929389981	HTA8_1030_1	0.185136	0.000214492	0.136922	-4.08363	-16.9687
205932337192350	HTA8_1030_1	0.000414467	0.000207217	0.000344879	-24.1009	9.05792
121184445912876	HTA8_1030_1	0.000464468	0.000230782	0.000377351	-25.3532	6.77381
200991426075867	HTA8_1030_1	0.000505867	0.000241424	0.0292747	-1.97828	-18.9834
231821326346995	HTA8_1030_1	0.000536428	0.000265388	0.045736	-26.223	10.3662
129430380046174	HTA8_1030_1	0.000425374	0.000209866	0.000364731	-25.6609	-5.33996
120769874180396	HTA8_1030_1	0.000487458	0.000241972	0.017262	-24.2494	7.94655
121889786849579	HTA8_1030_1	0.000511153	0.0030288	0.0195081	-22.8427	8.25721
227357157407139	HTA8_1030_1	0.000587724	0.00282965	0.00804706	-26.048	9.66827
195622430197477	HTA8_1030_1	0.000658171	0.00034394	0.123882	-22.292	12.9125
157561610689451	HTA8_1030_1	0.000678038	0.000337346	0.0005997	-25.0639	11.5622
156034508474741	HTA8_1030_1	0.000651989	0.00676909	0.00051386	-5.79473	-17.0048
231703510957294	HTA8_1030_1	0.000629331	0.000287076	0.0822072	-3.93757	-18.2269
231151760525660	HTA8_1030_1	0.000667565	0.000333391	0.099107	-32.4465	-1.30249
239451604707555	HTA8_1030_1	0.000644272	0.00609609	0.000519894	-23.8757	7.79115
157697975670510	HTA8_1030_1	0.000711822	0.000322003	0.0812878	-3.92134	-17.9269
230604151876956	HTA8_1030_1	0.000722443	0.000362544	0.00556326	-29.8261	-4.99905
226833139951349	HTA8_1030_1	0.000829352	0.000385474	0.00061246	-20.3756	-21.1441
122359165701044	HTA8_1030_1	0.40677	0.000485119	0.000731218	-12.7409	-19.2276
126767515232620	HTA8_1030_1	0.00126536	0.0026585	0.00104059	-27.9227	9.22986
226410741844718	HTA8_1030_1	0.00113949	0.00376838	0.000943067	-27.9905	8.7628
131227032865516	HTA8_1030_1	0.00126346	0.000625768	0.00104195	-25.2238	12.2329
197074397383390-1	HTA8_1030_1	0.00135764	0.000613912	0.0625698	-25.6872	-0.449805
201463692180382	HTA8_1030_1	1.74989	0.000596571	0.00097126	-20.1424	-25.2079
156024161065757-1	HTA8_1030_1	0.00228102	0.00113197	0.00186313	-29.1178	-10.4394
[truncated: 273 more rows]

## Sheet: panelE
	Factor-0	Factor-1	Factor-10	Factor-11	Factor-12	Factor-13	Factor-14	Factor-15	Factor-16	Factor-17	Factor-18	Factor-19	Factor-2	Factor-20	Factor-21	Factor-22	Factor-23	Factor-24	Factor-3	Factor-4	Factor-5	Factor-6	Factor-7	Factor-8	Factor-9
Factor-1	0.0401094	0.0353982	0.0646353	0.0327273	0.0326493	0.0163265	0.0178759	0.0165198	0.056239	0.0409302	0.0167286	0.0215606	0.0139983	0.0256937	0.0421053	0.0280636	0.0350047	0.0192493	0.0223214	0.0180668	0.0152091	0.0387597	0.0335707	0.0214689	0.0162162
Factor-2	0.0238908	0.02267	0.0434783	0.0252005	0.0334129	0.0202703	0.0196353	0.0209581	0.0137131	0.0540216	0.0277108	0.0385675	0.013245	0.0188425	0.0327154	0.0117925	0.0339394	0.0302267	0.00896861	0.0230947	0.0441919	0.0320856	0.0183968	0.0137615	0.0264317
Factor-3	0.0454545	0.0221239	0.025025	0.0244151	0.0251572	0.0272512	0.0269278	0.0166453	0.0571429	0.0185185	0.0265957	0.0200236	0.0218254	0.0175644	0.0806122	0.0874439	0.0365199	0.0287611	0.0301047	0.0162933	0.00967742	0.0325983	0.0230681	0.0170604	0.0226986
Factor-4	0.020765	0.0279465	0.012848	0.0333704	0.0250569	0.0505992	0.0228495	0.0406977	0.00606673	0.0258718	0.0398593	0.0233766	0.0192719	0.0394218	0.0102987	0.0124858	0.0435294	0.053152	0.0320233	0.0188261	0.0474453	0.0193878	0.0214646	0.011611	0.0353107
Factor-5	0.0773956	0.0313725	0.0171625	0.0319527	0.0230583	0.0209205	0.042963	0.0410742	0.0894309	0.0106383	0.0310559	0.0124654	0.0193622	0.0251397	0.0405405	0.0915033	0.0323383	0.0258065	0.0499195	0.00700117	0.00124533	0.0183784	0.032967	0.0126582	0.015015
Factor-6	0.00893655	0.0156098	0.00973451	0.0255474	0.0138889	0.00923077	0.0116402	0.0247469	0.00591716	0.0165289	0.0150094	0.0102775	0.113592	0.00817996	0.0164218	0.0121043	0.00744879	0.0096432	0.020316	0.0772947	0.0302439	0.0455342	0.0131181	0.00677201	0.00979325
Factor-7	0.0265193	0.026862	0.0206074	0.0221239	0.0182025	0.052349	0.0230041	0.0379562	0.0259067	0.0134078	0.0303738	0.0370861	0.0150054	0.0410596	0.028451	0.0350058	0.0243902	0.0431034	0.0337739	0.0257848	0.0214797	0.0268595	0.0255102	0.0282318	0.0282486
Factor-8	0.0242656	0.017094	0.0251889	0.02574	0.0131926	0.0313972	0.0311475	0.026362	0.0141011	0.00645161	0.0342466	0.201465	0.00861009	0.0329154	0.00473373	0.0187668	0.0286104	0.0359712	0.0340502	0.00510204	0.00413223	0.0188014	0.0463679	0.0680529	0.0117845
Factor-9	0.0527497	0.0353228	0.0204082	0.0286659	0.0450867	0.0140665	0.00923483	0.011236	0.0730397	0.071345	0.0253165	0.0114943	0.0181044	0.0140306	0.024974	0.044289	0.0229621	0.0190476	0.00848656	0.0109409	0.014068	0.0297741	0.0503876	0.0144718	0.00820793
Factor-10	0.0163522	0.0155148	0.0224439	0.017744	0.013089	0.0168712	0.0426929	0.0189983	0.00695249	0.0168176	0.0214765	0.057508	0.014742	0.0358255	0.00470035	0.011889	0.0173797	0.0225352	0.0466786	0.011465	0.0194175	0.0198598	0.0348485	0.217484	0.0116667
Factor-11	0.0175029	0.0343008	0.0102857	0.0164127	0.0257038	0.0182073	0.0145138	0.00770416	0.0119306	0.0328068	0.00979192	0.0125523	0.0300926	0.00690608	0.037246	0.025958	0.0160099	0.0193548	0.00936037	0.090216	0.0376623	0.011879	0.00538358	0.00633914	0.00750751
Factor-12	0.0413574	0.0217143	0.0289855	0.0460385	0.0338059	0.0244798	0.0452196	0.0173103	0.0524723	0.025641	0.0423634	0.0133333	0.0204082	0.0294479	0.0137931	0.0217391	0.0354374	0.0227273	0.0257453	0.00207039	0.0179171	0.0438684	0.0387879	0.0122283	0.011658
Factor-13	0.0298969	0.0213004	0.0619748	0.0257998	0.0309829	0.0227545	0.0222772	0.0182529	0.0361681	0.0305907	0.0427163	0.0240096	0.0109344	0.0118203	0.0335968	0.0224359	0.037037	0.0268757	0.0197628	0.0144181	0.0392817	0.0441609	0.0162791	0.0119522	0.021767
Factor-14	0.0294494	0.0184922	0.0277078	0.0230474	0.0144928	0.0510367	0.0429752	0.0280702	0.0176471	0.0182292	0.022973	0.0378549	0.0135635	0.0360502	0.0106888	0.0200803	0.0202156	0.0448625	0.048913	0.0180412	0.0295775	0.0116414	0.0398162	0.0346715	0.011745
Factor-15	0.0379902	0.0383037	0.02019	0.0318627	0.018797	0.0323529	0.0321593	0.129264	0.0236753	0.0197775	0.0443864	0.0324006	0.0152582	0.0352941	0.014756	0.0228717	0.0282776	0.0408163	0.0560272	0.00969697	0.0184211	0.0316742	0.0169014	0.0252101	0.0352564
Factor-16	0.0421053	0.0330237	0.0185014	0.0216777	0.0424901	0.0128755	0.0121547	0.0247059	0.0869565	0.026949	0.0165854	0.01726	0.0654475	0.0139335	0.0355515	0.0315271	0.00871249	0.0120603	0.0176678	0.0112888	0.016	0.0303571	0.0354458	0.0154946	0.0136986
Factor-17	0.0307868	0.0212766	0.0292135	0.0274286	0.0187354	0.0660112	0.0640466	0.0269461	0.0244161	0.0220162	0.0502451	0.0369357	0.0131868	0.0613668	0.0160256	0.021327	0.0387879	0.0262172	0.030349	0.0113636	0.0221402	0.0352564	0.042838	0.0214395	0.0203193
Factor-18	0.0285111	0.0411281	0.0346275	0.0253968	0.0767468	0.0234568	0.019084	0.0271739	0.028827	0.0473047	0.019802	0.035	0.0258532	0.0284653	0.0169323	0.0196937	0.0220507	0.0348028	0.0288462	0.0169492	0.0392157	0.0206287	0.0241255	0.0137552	0.0184453
Factor-19	0.0560191	0.0101266	0.022779	0.0463183	0.0142857	0.0466102	0.0689655	0.0372671	0.0128342	0.0105263	0.0647208	0.0249307	0.00444444	0.107303	0.00864865	0.0119904	0.10105	0.0360825	0.0425868	0.00576701	0.00993789	0.0404814	0.0396175	0.0236593	0.0254491
Factor-20	0.0275591	0.0137858	0.0302439	0.0452716	0.0150754	0.0651659	0.0493976	0.0172414	0.0184332	0.0240481	0.0651709	0.0216155	0.0211538	0.0662722	0.0139405	0.0172589	0.042887	0.0266809	0.0250313	0.0238569	0.0275132	0.0374181	0.0245262	0.00749064	0.0168878
Factor-21	0.0267753	0.0298314	0.0193843	0.0221445	0.0341463	0.0165517	0.0186782	0.0278638	0.01726	0.0274791	0.019536	0.0236439	0.0169492	0.0109439	0.0175246	0.0194175	0.0207824	0.0376135	0.0330189	0.0199765	0.0345269	0.0160944	0.0257453	0.00938967	0.123762
Factor-22	0.0547368	0.0223714	0.0221774	0.0267765	0.0286929	0.022673	0.01221	0.0343008	0.0651303	0.018711	0.0224839	0.0263789	0.0334347	0.0105882	0.0995807	0.0884354	0.0246781	0.0222222	0.0156863	0.0313152	0.00759219	0.0239923	0.0440476	0.0240964	0.0177891

## Sheet: panelF
X3	X5	X22	n	treg_proportion_hema_hvg
0.0874264	0.0500958	0.0921668	312	0.0752768
0.0663711	0.0208082	0.106885	8	0.0678722
0.122272	0.050835	0.187418	324	0.0303301
0.135283	0.00925015	0.0101315	50	0.0484563
1.81204	0.0580402	0.147172	205	0.0500532
0.217412	0.050343	0.0459937	302	0.100824
0.300386	0.0250815	0.0178228	29	0.0169492
0.0366927	0.0489259	0.0914158	48	0.0712435
0.18772	0.69367	0.836091	419	0.0206897
0.414017	0.0230598	0.247175	36	0.034793
0.167469	0.0639667	0.139999	99	0.0284281
0.119048	0.000823764	0.0348806	24	0.0711225
0.0207365	0.0153121	0.0149948	33	0.177273
0.181744	0.0404314	0.0334718	14	0.0778709
0.0106012	0.016324	0.114578	146	0.0330989
0.0463401	0.01943	0.023944	294	0.0743083
0.14134	0.119106	0.284645	27	0.0337138
0.347844	0.000795476	0.0239944	8	0.0802139
0.100122	0.0872414	0.128294	143	0.0621704
0.0518572	0.0548698	0.051463	41	0.0609072

## Sheet: panelG
	Factor-0	Factor-1	Factor-10	Factor-11	Factor-12	Factor-13	Factor-14	Factor-15	Factor-16	Factor-17	Factor-18	Factor-19	Factor-2	Factor-20	Factor-21	Factor-22	Factor-23	Factor-24	Factor-3	Factor-4	Factor-5	Factor-6	Factor-7	Factor-8	Factor-9
Factor-1	0.0309973	0.0235955	0.0152778	0.0676259	0.00932091	0.0195804	0.0197044	0.0196353	0.0326087	0.00998752	0.0248447	0.0225764	0.0128205	0.0500532	0.0292398	0.0255102	0.0247718	0.0164319	0.027512	0.0164975	0.025641	0.0905077	0.0213144	0.00840336	0.0137276
Factor-2	0.0142248	0.0312125	0.0134328	0.0162003	0.018759	0.00296296	0.0430108	0.0150376	0.00998573	0.0426997	0.0211361	0.0242511	0.0107362	0.0541761	0.0209618	0.0162162	0.0110193	0.0795756	0.0372751	0.023224	0.00854701	0.030837	0.00576923	0.0354796	0.0225225
Factor-3	0.04426	0.0180791	0.0314735	0.0457143	0.047619	0.0390173	0.0380711	0.00420168	0.0668563	0.0152478	0.0174782	0.0396717	0.0308824	0.0262881	0.0545455	0.0379085	0.058663	0.0263789	0.0429975	0.011509	0.0107817	0.00410678	0.0143627	0.013431	0.0193133
Factor-4	0.0152207	0.0436457	0.0226171	0.0222222	0.0185185	0.0161031	0.0488506	0.0161551	0.010687	0.00994318	0.0628655	0.0197269	0.066087	0.00794552	0.0155844	0.0261628	0.033033	0.0593103	0.0242261	0.0115108	0.0247678	0.00907029	0.0214133	0.0291262	0.0323353
Factor-5	0.0172166	0.0264106	0.0180995	0.0162963	0.0620272	0.015083	0.0293333	0.0151286	0.0129496	0.0272851	0.0105125	0.0769231	0.0155039	0.0231023	0.0274314	0.0163043	0.020979	0.0358056	0.0190355	0.0233516	0.015873	0.0241758	0.00581395	0.0509383	0.0284414
Factor-6	0.0246711	0.018543	0.0243478	0.025641	0.0249584	0.0190972	0.0269461	0.015625	0.03	0.0325077	0.047546	0.0261438	0.0421245	0.0144231	0.0123457	0.0137825	0.0387097	0.0182841	0.0184659	0.0138462	0.0334448	0.0205066	0.0140515	0.0189781	0.035443
Factor-7	0.0497427	0.0160858	0.030303	0.0887246	0.0168067	0.0341113	0.0481366	0.0034965	0.0358362	0.00923077	0.0532915	0.0352349	0.0429907	0.017094	0.0239437	0.0203762	0.0259319	0.0229555	0.0397644	0.0236967	0.0288136	0.0133495	0.0343137	0.0132743	0.0189394
Factor-8	0.0625	0.012016	0.11583	0.0388007	0.0185185	0.0304114	0.0258359	0.0034965	0.0743363	0.0202177	0.0290965	0.0249169	0.0449438	0.0158537	0.00972222	0.0366242	0.0259319	0.0185714	0.0397644	0.0204724	0.0270728	0.0108959	0.0168675	0.014771	0.0176545
Factor-9	0.0198582	0.0176471	0.0193452	0.004329	0.00564972	0.00146628	0.0222222	0.00888889	0.00705219	0.0119363	0.0169713	0.0225989	0.0121766	0.0467706	0.0121359	0.00397351	0.0178817	0.0199005	0.00993789	0.0244233	0.00990099	0.152999	0.00189394	0.0447368	0.0445714
Factor-10	0.0478011	0.0057971	0.0708333	0.0521042	0.0150094	0.0260521	0.0355932	0	0.0816733	0.0102389	0.0305085	0.0165441	0.04	0.0105125	0.0106707	0.0298246	0.0252252	0.0156495	0.0206677	0.0174216	0.0245283	0.0091623	0.0317003	0.0179739	0.00951087
Factor-11	0.0511364	0.011544	0.042	0.176991	0.0092081	0.0256917	0.0147783	0.00779727	0.0436433	0.00841751	0.00985222	0.0218978	0.0266393	0.0183727	0.0120846	0.0276817	0.0212766	0.0202177	0.0204403	0.0172117	0.00917431	0.00777202	0.0252809	0.00638978	0.00942127
Factor-12	0.0143312	0.0208605	0.011745	0.0199336	0.0344828	0.0273504	0.0719755	0.00672269	0.0193548	0.0209895	0.0560606	0.0255591	0.035524	0.0214286	0.0189702	0.0289193	0.0378549	0.0482955	0.0281294	0.0105105	0.0243112	0.0105758	0.0347222	0.014245	0.0183599
Factor-13	0.026455	0.02391	0.0185874	0.0409683	0.0687732	0.0243902	0.0173502	0.0149254	0.0303571	0.00967742	0.0126183	0.113852	0.0134357	0.0138889	0.0204978	0.0247525	0.0220339	0.0118519	0.00895522	0.00651466	0.0176367	0.0100376	0.0288714	0.0107692	0.0143603
Factor-14	0.0278884	0.0244989	0.0263523	0.045961	0.0213049	0.0264256	0.0371747	0.0151724	0.0349933	0.0328283	0.0233129	0.0345286	0.0169492	0.0429769	0.0289352	0.0291139	0.0258065	0.035503	0.0357995	0.0344828	0.0145119	0.023614	0.00863558	0.027845	0.0232313
Factor-15	0.0122399	0.0103842	0.0166667	0.0125945	0.00861009	0.00764331	0.0102157	0.0206986	0.0123153	0.00577367	0.02781	0.00848485	0.00782269	0.011583	0.0161812	0.0105018	0.0180072	0.0142077	0.0176796	0.0298329	0.0262172	0.0574018	0.0442623	0.0285063	0.028169
Factor-16	0.0194903	0.0159902	0.0189274	0.015456	0.0212443	0.125874	0.0220083	0.00156006	0.0227273	0.0284091	0.034965	0.0148148	0.0228758	0.0392157	0.0324675	0.060472	0.0293686	0.020915	0.0251656	0.00561798	0.0546875	0.00668896	0.00616016	0.00532623	0.0150812
Factor-17	0.034965	0.0207469	0.0145455	0.0197133	0.129344	0.0550285	0.0250391	0.00362319	0.0653358	0.00632911	0.01875	0.0310881	0.0228137	0.0213568	0.0427729	0.0327332	0.0532646	0.0131579	0.0269461	0.0096463	0.017331	0.00246002	0.0151515	0.0106061	0.00510856
Factor-18	0.0125899	0.0128571	0.0251938	0.0169492	0.0530303	0.0193424	0.0162338	0.00382409	0.0201097	0.119926	0.0229885	0.00888099	0.018	0.0116129	0.0119403	0.0415225	0.0191972	0.0106545	0.0186047	0.0135364	0.0201097	0.00511509	0.00539084	0.00789889	0.0201884
Factor-19	0.0136054	0.0377622	0.0218182	0.0232143	0.0279232	0.0294118	0.0427215	0.00540541	0.0296167	0.0174881	0.025	0.0186441	0.122153	0.00615764	0.0230216	0.0275081	0.0601375	0.0341246	0.0329341	0.00636943	0.0386643	0.00490798	0.0463918	0.0182094	0.0102171
Factor-20	0.0176211	0.0383663	0.00918836	0.0136157	0.0378215	0.0379147	0.0285714	0.00769231	0.0392749	0.0165517	0.0203252	0.0219619	0.0191388	0.0292793	0.0687831	0.0442225	0.0593472	0.0271669	0.0465426	0.0153203	0.0222883	0.00881057	0.0349794	0.0131926	0.0183486
Factor-21	0.011257	0.00587372	0.0059761	0	0.00948767	0.00399202	0.00166389	0.482249	0.0113636	0.0103986	0.00841751	0.0111524	0.00414079	0.00396301	0.00615385	0.0017331	0.005386	0.00470958	0.00158228	0.0105448	0.0094518	0.00263158	0.0115942	0	0.00962861
Factor-22	0.0173913	0.0316302	0.0167428	0.0149477	0.0131195	0.0136986	0.0254692	0.0121951	0.014556	0.0177353	0.0481431	0.0114449	0.015674	0.00544662	0.0123916	0.0109141	0.0211864	0.0229299	0.0127226	0.0292887	0.0402985	0.0323661	0.0118577	0.025066	0.0528169
Factor-23	0.0146819	0.0199203	0.0388693	0.0309811	0.0353535	0.0209059	0.0148148	0.00689655	0.052901	0.0309598	0.0286576	0.0195122	0.120316	0.00716846	0.0221914	0.0393082	0.0337621	0.0197461	0.025788	0.00920245	0.0369748	0.00356295	0.0409639	0.014556	0.0315657
Factor-24	0.020202	0.0203349	0.0322086	0.0163447	0.026393	0.0105422	0.0349462	0.0276498	0.0203488	0.0217687	0.0727273	0.018598	0.0448	0.00760043	0.00735294	0.0177353	0.0311615	0.0493506	0.0152091	0.0220083	0.0384615	0.0231023	0.0423387	0.0289474	0.0403691
Factor-25	0.0163934	0.0427163	0.0157895	0.0168831	0.0230474	0.0171731	0.0284024	0.0212766	0.0152091	0.0143198	0.0446321	0.0175659	0.0429958	0.0178394	0.0165563	0.0131894	0.0235149	0.0365714	0.0273973	0.0230863	0.0269231	0.027972	0.0198675	0.0389151	0.0256148
Factor-26	0.0367107	0.0240385	0.0105263	0.010355	0.0159884	0.0120846	0.0294511	0.0182927	0.00863309	0.0121457	0.0172643	0.00851064	0.0155763	0.00651466	0.0224159	0.0122283	0.0597668	0.025413	0.0403121	0.0363128	0.0263543	0.0461712	0.00978474	0.0289855	0.0203851
Factor-27	0.0414673	0.0139594	0.0231405	0.0465116	0.0141287	0.0475382	0.0156028	0.00162866	0.015674	0.0204978	0.0303468	0.0233281	0.0239316	0.0343195	0.0294906	0.1072	0.012012	0.0189189	0.0275103	0.0147275	0.0485437	0.0103806	0.010917	0.00691563	0.0192308

## Sheet: panelH,I
X16	X19	X23	X21	n	treg_proportion_hema_hvg
0.190724	0.225479	0.339176	0.307689	207	0.0752768
0.0464608	0.126248	0.117257	0.251531	693	0.0678722
0.193383	0.0911022	0.254919	0.178499	105	0.0303301
1.69584	0.316285	0.214956	0.844596	690	0.0484563
0.465496	0.154118	0.153523	0.220093	388	0.0500532
0.229856	0.118347	0.306115	0.719713	154	0.100824
3.24363	0.411995	0.0675755	0.559048	335	0.0169492
0.332876	0.187013	0.447914	0.114578	219	0.0712435
0.354349	0.102207	0.249938	0.201506	316	0.0206897
1.98771	0.0544988	0.0321071	0.128742	393	0.034793
5.48633	0.133897	0.0202825	0.260724	149	0.0186667
2.6256	0.0528966	0.0551715	0.311847	461	0.0114943
0.883847	0.617561	0.250763	0.434238	520	0.0284281
0.116911	0.560275	0.242942	0.757615	123	0.0711225
0.101585	0.550107	0.453658	1.10361	339	0.177273
0.0615682	0.768929	0.0952686	0.453821	58	0.0778709
0.0231312	0.32884	0.259636	0.320828	571	0.0330989
0.0906443	0.201519	0.448876	0.496606	544	0.0547557
0.0809613	0.812475	0.411588	0.662943	1203	0.0743083
0.0484793	0.283916	0.248276	0.358087	252	0.0337138
2.91823	0.231436	0.103855	0.392196	73	0.0802139
0.131379	0.844434	1.65162	0.440768	578	0.0621704
0.100909	0.444513	0.417579	0.4889	708	0.0609072

## Sheet: panelJ
	fib-3	fib-5	fib-9	fib-22	endo-3	endo-4	endo-5	endo-15	endo-18	myl-16	myl-19	myl-21	myl-23
fib-3	1	0.454945	0.230769	0.437363	-0.032967	0.164835	0.327473	-0.0505495	-0.221978	0.815385	-0.476923	-0.2	-0.753846
fib-5	0.454945	1	0.314286	0.569231	-0.323077	0.257143	0.38022	-0.27033	-0.032967	0.305495	-0.0637363	-0.252747	-0.0989011
fib-9	0.230769	0.314286	1	0.525275	0.173626	0.556044	0.27033	-0.485714	-0.450549	0.226374	-0.582418	-0.428571	-0.226374
fib-22	0.437363	0.569231	0.525275	1	0.2	0.718681	0.679121	-0.556044	-0.49011	0.353846	-0.547253	-0.771429	-0.494505
endo-3	-0.032967	-0.323077	0.173626	0.2	1	0.542857	0.235165	-0.23956	-0.485714	0.248352	-0.230769	-0.578022	-0.362637
endo-4	0.164835	0.257143	0.556044	0.718681	0.542857	1	0.67033	-0.723077	-0.714286	0.164835	-0.665934	-0.872527	-0.265934
endo-5	0.327473	0.38022	0.27033	0.679121	0.235165	0.67033	1	-0.591209	-0.428571	0.301099	-0.516484	-0.723077	-0.226374
endo-15	-0.0505495	-0.27033	-0.485714	-0.556044	-0.23956	-0.723077	-0.591209	1	0.16044	-0.182418	0.56044	0.771429	0.0593407
endo-18	-0.221978	-0.032967	-0.450549	-0.49011	-0.485714	-0.714286	-0.428571	0.16044	1	-0.0461538	0.49011	0.454945	0.323077
myl-16	0.815385	0.305495	0.226374	0.353846	0.248352	0.164835	0.301099	-0.182418	-0.0461538	1	-0.437363	-0.371429	-0.718681
myl-19	-0.476923	-0.0637363	-0.582418	-0.547253	-0.230769	-0.665934	-0.516484	0.56044	0.49011	-0.437363	1	0.635165	0.582418
myl-21	-0.2	-0.252747	-0.428571	-0.771429	-0.578022	-0.872527	-0.723077	0.771429	0.454945	-0.371429	0.635165	1	0.362637
myl-23	-0.753846	-0.0989011	-0.226374	-0.494505	-0.362637	-0.265934	-0.226374	0.0593407	0.323077	-0.718681	0.582418	0.362637	1
